# Supplementary material for: Upf3a but not Upf1 mediates the genetic compensation response induced by leg1 deleterious mutations in an H3K4me3-independent manner
Source: Cell Discov. 2023 Jun 27;9:63. doi: 10.1038/s41421-023-00550-2 (PMC10300044; doi:10.1038/s41421-023-00550-2)
Supplement: Supplementary file 2 — Table S1 [file 41421_2023_550_MOESM2_ESM.xlsx]

## Sheet: Table S1
Supplementary Table S1. Quality analysis and mapping information of the RNA-seq reads at 3dpf
#Samples	AB3d_1	AB3d_2	AB3d_3	leg1a_mu3d_1	leg1a_mu3d_2	leg1a_mu3d_3	leg1b_mu3d_1	leg1b_mu3d_2	leg1b_mu3d_3	leg1_dm3d_1	leg1_dm3d_2	leg1_dm3d_3
Raw Reads Number	40781070	40746390	47102600	40843746	40209196	45255030	43841186	43270930	44098864	45415554	45437444	44708258
Raw Bases Number	6.12G	6.11G	7.07G	6.13G	6.03G	6.79G	6.58G	6.49G	6.61G	6.81G	6.82G	6.71G
Clean Reads Number	39443882	39084724	45491076	39862048	38874306	43604492	42263674	41679444	42721994	43986718	44098874	43335288
Clean Bases Number	5.92G	5.86G	6.82G	5.98G	5.83G	6.54G	6.34G	6.25G	6.41G	6.6G	6.61G	6.5G
Clean Reads Rate (%)	96.7211	95.9219	96.5787	97.5965	96.6801	96.3528	96.4018	96.322	96.8778	96.8539	97.054	96.929
Raw Q30 Bases Rate (%)	93.67	93.5	92.23	93.45	93.51	93.2	93.63	93.38	93.42	93	93.02	93.05
GC_pct	48.1	48.36	47.84	48.21	47.74	47.82	47.37	48.04	48.1	47.51	47.41	47.6
Mapped Reads	36542803	36228385	42011087	37156707	36028330	40413482	39027777	38563947	39661334	40676849	40741103	40023466
Mapping Rate(%)	92.65	92.69	92.35	93.21	92.68	92.68	92.34	92.53	92.84	92.48	92.39	92.36
Multi Map Reads	5333583	5388343	6305225	5582655	5101097	5872703	5691314	5643362	5703857	5877398	5672877	5599518
Multi Map Rate(%)	13.52	13.79	13.86	0.14	13.12	13.47	13.47	13.54	13.35	13.36	12.86	12.92
	Note: AB strain was used as the WT.
