# Supplementary material for: Upf3a but not Upf1 mediates the genetic compensation response induced by leg1 deleterious mutations in an H3K4me3-independent manner
Source: Cell Discov. 2023 Jun 27;9:63. doi: 10.1038/s41421-023-00550-2 (PMC10300044; doi:10.1038/s41421-023-00550-2)
Supplement: Supplementary file 3 — Table S2 [file 41421_2023_550_MOESM3_ESM.xlsx]

## Sheet: Supplementary Table S2
Supplementary Table S2. Quality analsyis and mapping information of the RNA-seq reads at 5dpf
#Samples	AB5d_1	AB5d_2	AB5d_3	leg1a_mu5d_1	leg1a_mu5d_2	leg1a_mu5d_3	leg1b_mu5d_1	leg1b_mu5d_2	leg1b_mu5d_3	leg1_dm5d_1	leg1_dm5d_2	leg1_dm5d_3
Raw Reads Number	46280080	47007810	46467976	46095760	40540344	40898274	44495768	40865922	42303884	41993664	42916370	41584708
Raw Bases Number	6.94G	7.05G	6.97G	6.91G	6.08G	6.13G	6.67G	6.13G	6.35G	6.3G	6.44G	6.24G
Clean Reads Number	44424946	44399316	44545902	44262480	38602060	39040494	43175896	39585876	41025118	40825744	41640520	40154594
Clean Bases Number	6.66G	6.66G	6.68G	6.64G	5.79G	5.86G	6.48G	5.94G	6.15G	6.12G	6.25G	6.02G
Clean Reads Rate (%)	95.9915	94.4509	95.8637	96.0229	95.2189	95.4576	97.0337	96.8677	96.9772	97.2188	97.0271	96.561
Raw Q30 Bases Rate (%)	93.21	93.53	92.1	93.45	93.55	93.61	93.28	93.7	93.23	93.35	93.44	93.42
GC_pct	48.47	48.25	47.55	47.66	47.12	47.92	47.5	48.37	47.78	47.21	47.74	46.56
Mapped Reads	41044163	40914900	40968346	40967135	35646570	36294381	39672724	36820954	37850495	37622019	38420282	37357239
Mapping Rate(%)	92.39	92.15	91.97	92.55	92.34	92.97	91.89	93.02	92.26	92.15	92.27	93.03
Multi Map Reads	5808953	6178106	5955307	5983795	5163842	5465280	5776872	6179799	5672655	5283087	5610142	5877052
Multi Map Rate(%)	13.08	13.91	13.37	13.52	13.38	0.14	13.38	15.61	13.83	12.94	13.47	14.64
	Note: AB strain was used as the WT.
