# Supplementary material for: Upf3a but not Upf1 mediates the genetic compensation response induced by leg1 deleterious mutations in an H3K4me3-independent manner
Source: Cell Discov. 2023 Jun 27;9:63. doi: 10.1038/s41421-023-00550-2 (PMC10300044; doi:10.1038/s41421-023-00550-2)
Supplement: Supplementary file 4 — Table S3 [file 41421_2023_550_MOESM4_ESM.xlsx]

## Sheet: leg1a_mu_VS_WT
Supplementary Table S3. List of down-regulated genes in leg1a-/- single; leg1b-/- single; leg1a-/- leg1b-/- double mutant embryos at 3dpf
leg1a_mu vs WT（ FoldChange ≤ -1.5, Padj < 0.05, TPM > 1 in at least one sample）						(light blue shaded genes: shared with the downregulated DEGs in leg1b-/- at 3dpf)
ensembl_gene_id	external_gene_name	description	baseMean	log2FoldChange	lfcSE	stat	pvalue	padj
ENSDARG00000000423	si:ch73-314g15.3	si:ch73-314g15.3 [Source:ZFIN;Acc:ZDB-GENE-030616-19]	65.3855	-1.09473	0.264448	-4.13967	3.4781e-05	0.000764531
ENSDARG00000004015	adcyap1a	adenylate cyclase activating polypeptide 1a [Source:ZFIN;Acc:ZDB-GENE-020809-4]	64.8019	-1.1308	0.276808	-4.08514	4.40504e-05	0.000946335
ENSDARG00000006474	saxo2	stabilizer of axonemal microtubules 2 [Source:ZFIN;Acc:ZDB-GENE-051127-27]	37.9115	-1.06581	0.380611	-2.80027	0.00510604	0.0473075
ENSDARG00000018351	hpda	4-hydroxyphenylpyruvate dioxygenase a [Source:NCBI gene;Acc:394142]	585.897	-0.789381	0.165564	-4.76783	1.86224e-06	5.70739e-05
ENSDARG00000025859	lmf2b	lipase maturation factor 2b [Source:ZFIN;Acc:ZDB-GENE-070206-11]	434.733	-2.21442	0.19746	-11.2145	3.46206e-29	1.98392e-26
ENSDARG00000033735	ncf1	neutrophil cytosolic factor 1 [Source:ZFIN;Acc:ZDB-GENE-031006-6]	83.3206	-1.02264	0.221509	-4.61671	3.89879e-06	0.00011068
ENSDARG00000035018	thy1	Thy-1 cell surface antigen [Source:ZFIN;Acc:ZDB-GENE-030131-8561]	459.127	-2.65059	0.207623	-12.7664	2.52689e-37	2.83023e-34
ENSDARG00000035544	etnppl	ethanolamine-phosphate phospho-lyase [Source:NCBI gene;Acc:393421]	490.928	-0.917325	0.142909	-6.41892	1.37241e-10	1.01554e-08
ENSDARG00000036084	itln2	intelectin 2 [Source:ZFIN;Acc:ZDB-GENE-050411-58]	33.1592	-4.33729	0.590515	-7.34492	2.05875e-13	2.29546e-11
ENSDARG00000053405	sord	sorbitol dehydrogenase [Source:ZFIN;Acc:ZDB-GENE-040426-1231]	812.281	-1.19515	0.144763	-8.25587	1.50798e-16	2.59846e-14
ENSDARG00000055185	tm4sf5	transmembrane 4 L six family member 5 [Source:ZFIN;Acc:ZDB-GENE-040718-65]	74.9653	-3.9715	0.364781	-10.8874	1.32431e-27	6.65963e-25
ENSDARG00000056656	tspan18a	tetraspanin 18a [Source:ZFIN;Acc:ZDB-GENE-040718-232]	292.428	-1.20402	0.139032	-8.66003	4.71622e-18	1.01054e-15
ENSDARG00000067537	pcsk5a	proprotein convertase subtilisin/kexin type 5a [Source:ZFIN;Acc:ZDB-GENE-060531-130]	150.346	-0.658542	0.198181	-3.32294	0.000890756	0.0119172
ENSDARG00000069089	agrp	agouti related neuropeptide [Source:ZFIN;Acc:ZDB-GENE-040817-1]	31.6409	-2.44638	0.402682	-6.07521	1.23828e-09	7.53391e-08
ENSDARG00000076014	ERC1	si:dkey-222l13.1 [Source:ZFIN;Acc:ZDB-GENE-110411-39]	122.114	-0.761934	0.19367	-3.93419	8.34792e-05	0.00164957
ENSDARG00000077090	si:ch211-127b11.1	si:ch211-127b11.1 [Source:ZFIN;Acc:ZDB-GENE-041210-159]	23.6226	-4.67021	0.639698	-7.30064	2.864e-13	3.09526e-11
ENSDARG00000078979	arhgef40	Rho guanine nucleotide exchange factor (GEF) 40 [Source:ZFIN;Acc:ZDB-GENE-110623-2]	289.784	-0.694164	0.146039	-4.75329	2.00133e-06	6.08824e-05
ENSDARG00000089296	si:dkey-240n22.6	si:dkey-240n22.6 [Source:ZFIN;Acc:ZDB-GENE-070705-411]	70.1947	-4.87921	0.499428	-9.7696	1.52056e-22	5.27722e-20
ENSDARG00000089304	si:dkeyp-4f2.1	si:dkeyp-4f2.1 [Source:ZFIN;Acc:ZDB-GENE-081103-33]	36.0706	-1.0056	0.350146	-2.87194	0.00407956	0.0398906
ENSDARG00000089831	si:dkey-207m2.4	si:dkey-207m2.4 [Source:ZFIN;Acc:ZDB-GENE-081103-58]	34.1058	-2.40416	0.420399	-5.71875	1.0731e-08	5.66217e-07
ENSDARG00000091800	zgc:174260	zgc:174260 [Source:ZFIN;Acc:ZDB-GENE-080213-9]	6.89728	-3.06777	0.910603	-3.36894	0.000754572	0.010434
ENSDARG00000094215	BX005417.1	uncharacterized LOC108183423 [Source:NCBI gene;Acc:108183423]	22.8829	-5.97297	0.911218	-6.55493	5.56673e-11	4.34081e-09
ENSDARG00000095082	ITLN1	si:ch211-194p6.12 [Source:ZFIN;Acc:ZDB-GENE-160728-9]	87.9866	-4.72622	0.408459	-11.5709	5.79061e-31	4.07676e-28
ENSDARG00000096188	CT027801.2		2.57828	-5.21884	1.61498	-3.23152	0.00123133	0.0154644
ENSDARG00000097044	CU468915.1		33.8734	-1.88078	0.408463	-4.60454	4.1338e-06	0.000116947
ENSDARG00000098876	si:dkey-199m13.5	si:dkey-199m13.5 [Source:ZFIN;Acc:ZDB-GENE-110913-174]	9.66412	-2.40096	0.680278	-3.52938	0.000416538	0.00640294
ENSDARG00000099099	CABZ01015815.1		92.4516	-1.58017	0.244749	-6.4563	1.07292e-10	8.06034e-09
ENSDARG00000099384	si:dkey-238k10.1	si:dkey-238k10.1 [Source:ZFIN;Acc:ZDB-GENE-070705-399]	32.155	-4.78416	0.57878	-8.26595	1.3859e-16	2.40492e-14
ENSDARG00000099945	CU467646.5		39.369	-1.24985	0.344824	-3.6246	0.000289405	0.00471954
ENSDARG00000101071	si:dkeyp-80d11.14	si:dkeyp-80d11.14 [Source:ZFIN;Acc:ZDB-GENE-110914-120]	17.5508	-1.99286	0.514467	-3.87365	0.000107217	0.00203853
ENSDARG00000101688	si:dkey-207l24.2	si:dkey-207l24.2 [Source:ZFIN;Acc:ZDB-GENE-131125-92]	23.5607	-3.3295	0.649412	-5.12695	2.94476e-07	1.13024e-05
ENSDARG00000101756	im:7141269	im:7141269 [Source:ZFIN;Acc:ZDB-GENE-041111-134]	66.5248	-1.84018	0.267406	-6.88158	5.91922e-12	5.2466e-10
ENSDARG00000101775	zgc:172014	zgc:172014 [Source:ZFIN;Acc:ZDB-GENE-080215-22]	22.0586	-2.08685	0.467971	-4.45937	8.22016e-06	0.000214796
ENSDARG00000102713	si:ch211-205a14.1	si:ch211-205a14.1 [Source:ZFIN;Acc:ZDB-GENE-050420-271]	38.8037	-4.26294	0.545201	-7.81901	5.32389e-15	7.32882e-13
ENSDARG00000103371	si:dkey-190j3.6	si:dkey-190j3.6 [Source:ZFIN;Acc:ZDB-GENE-050208-480]	7.22802	-6.30362	1.30879	-4.81638	1.46185e-06	4.62946e-05
ENSDARG00000104380	si:dkey-238k10.2	si:dkey-238k10.2 [Source:ZFIN;Acc:ZDB-GENE-070705-400]	97.3174	-3.27027	0.275239	-11.8816	1.47579e-32	1.21216e-29
ENSDARG00000104850	si:ch211-215p11.1	si:ch211-215p11.1 [Source:ZFIN;Acc:ZDB-GENE-060531-33]	25.2207	-1.53895	0.515642	-2.98454	0.00284005	0.0301126
ENSDARG00000104890	si:ch211-76m11.3	si:ch211-76m11.3 [Source:ZFIN;Acc:ZDB-GENE-041210-276]	74.0822	-3.77918	0.38058	-9.93004	3.08122e-23	1.15037e-20
ENSDARG00000104897	si:dkey-16p6.1	si:dkey-16p6.1 [Source:ZFIN;Acc:ZDB-GENE-081103-43]	28.0778	-2.42177	0.465472	-5.20282	1.96289e-07	7.94213e-06
ENSDARG00000105187	gcshb	glycine cleavage system protein H (aminomethyl carrier), b [Source:ZFIN;Acc:ZDB-GENE-040718-319]	337.263	-1.09594	0.178269	-6.14765	7.86404e-10	5.0463e-08
ENSDARG00000105279	si:ch211-108c17.2	si:ch211-108c17.2 [Source:ZFIN;Acc:ZDB-GENE-131118-13]	208.444	-0.603599	0.163768	-3.6857	0.000228073	0.00384927
ENSDARG00000105694	CABZ01015815.3		5.3942	-5.19279	1.36883	-3.79361	0.000148476	0.00267245
ENSDARG00000105731	CR788316.1	verrucotoxin subunit beta-like [Source:NCBI gene;Acc:103908715]	86.123	-1.67492	0.306152	-5.47087	4.47839e-08	2.12624e-06
ENSDARG00000112493	BX088712.5		6.05997	-4.43439	1.3807	-3.21169	0.00131958	0.016315
ENSDARG00000114142	si:dkeyp-4f2.1	si:dkeyp-4f2.1 [Source:ZFIN;Acc:ZDB-GENE-081103-33]	86.6782	-5.08429	0.443028	-11.4762	1.73716e-30	1.12646e-27
ENSDARG00000005320	nipsnap1	nipsnap homolog 1 (C. elegans) [Source:NCBI gene;Acc:30231]	191.14	-0.879114	0.167379	-5.25223	1.50267e-07	6.27582e-06
ENSDARG00000008030	myl9b	myosin, light chain 9b, regulatory [Source:ZFIN;Acc:ZDB-GENE-040426-2296]	3033.28	-0.67586	0.147261	-4.58953	4.44239e-06	0.000124534
ENSDARG00000037790	pvalb8	parvalbumin 8 [Source:ZFIN;Acc:ZDB-GENE-030805-3]	1169.27	-0.834487	0.158936	-5.25046	1.51718e-07	6.31502e-06
ENSDARG00000038293	zgc:103559	zgc:103559 [Source:ZFIN;Acc:ZDB-GENE-041212-22]	60.3005	-1.54016	0.337941	-4.55748	5.17711e-06	0.000143015
ENSDARG00000038713	tep1	telomerase-associated protein 1 [Source:ZFIN;Acc:ZDB-GENE-030131-6153]	64.4171	-3.67102	0.382571	-9.59565	8.33859e-22	2.63425e-19
ENSDARG00000052099	agxta	alanine--glyoxylate and serine--pyruvate aminotransferase a [Source:ZFIN;Acc:ZDB-GENE-040718-16]	399.178	-1.0648	0.160293	-6.64287	3.07634e-11	2.49355e-09
ENSDARG00000052633	si:ch211-106n13.3	si:ch211-106n13.3 [Source:ZFIN;Acc:ZDB-GENE-030131-9088]	175.69	-1.19389	0.198973	-6.00026	1.96998e-09	1.16969e-07
ENSDARG00000054588	cox6a2	cytochrome c oxidase subunit 6A2 [Source:ZFIN;Acc:ZDB-GENE-040912-129]	74.1683	-1.35925	0.23631	-5.75196	8.82167e-09	4.72554e-07
ENSDARG00000060315	rabgap1l2	RAB GTPase activating protein 1-like 2 [Source:ZFIN;Acc:ZDB-GENE-070912-414]	95.4973	-0.812957	0.278993	-2.91389	0.00356952	0.0361812
ENSDARG00000062998	pglyrp2	peptidoglycan recognition protein 2 [Source:ZFIN;Acc:ZDB-GENE-071227-1]	20.5487	-1.42445	0.434207	-3.28059	0.0010359	0.0134346
ENSDARG00000067795	ifngr2	interferon gamma receptor 2 [Source:ZFIN;Acc:ZDB-GENE-030131-5999]	588.854	-0.796339	0.160928	-4.94843	7.48141e-07	2.53575e-05
ENSDARG00000068220	mbl2	mannose binding lectin 2 [Source:ZFIN;Acc:ZDB-GENE-000427-2]	94.328	-2.85976	0.26986	-10.5972	3.07067e-26	1.42763e-23
ENSDARG00000076592	man1b1b	mannosidase, alpha, class 1B, member 1b [Source:ZFIN;Acc:ZDB-GENE-070705-482]	200.289	-0.936769	0.157327	-5.95428	2.61221e-09	1.50743e-07
ENSDARG00000076848	zgc:112492	zgc:112492 [Source:ZFIN;Acc:ZDB-GENE-050417-143]	99.887	-1.4294	0.325063	-4.39729	1.09608e-05	0.000277296
ENSDARG00000079347	zgc:194659	zgc:194659 [Source:ZFIN;Acc:ZDB-GENE-081022-139]	99.9962	-1.02895	0.218142	-4.71689	2.39478e-06	7.12679e-05
ENSDARG00000079727	selenop2	Danio rerio selenoprotein P2 (selenop2), mRNA. [Source:RefSeq mRNA;Acc:NM_001353911]	723.41	-0.941361	0.157531	-5.97571	2.29091e-09	1.33769e-07
ENSDARG00000091918	BX548073.1		11.6237	-3.59512	0.991951	-3.62429	0.000289756	0.00472214
ENSDARG00000093054	BX548073.3		30.9441	-6.05395	1.07391	-5.63731	1.72729e-08	8.7757e-07
ENSDARG00000093078	plscr3a	phospholipid scramblase 3a [Source:ZFIN;Acc:ZDB-GENE-060531-17]	37.9037	-1.28957	0.319941	-4.03065	5.56232e-05	0.00115274
ENSDARG00000093079	proca	protein C (inactivator of coagulation factors Va and VIIIa), a [Source:ZFIN;Acc:ZDB-GENE-060824-5]	112.616	-1.04541	0.196482	-5.32065	1.034e-07	4.50951e-06
ENSDARG00000094557	nupr1b	nuclear protein 1b [Source:ZFIN;Acc:ZDB-GENE-030131-4653]	1063.81	-1.39553	0.141191	-9.88398	4.88512e-23	1.79663e-20
ENSDARG00000094681	hbl2	hexose-binding lectin 2 [Source:ZFIN;Acc:ZDB-GENE-070912-286]	22.4688	-3.32559	0.522652	-6.36292	1.97957e-10	1.43466e-08
ENSDARG00000095259	tmem119a	transmembrane protein 119a [Source:ZFIN;Acc:ZDB-GENE-060526-69]	74.0838	-0.831283	0.281829	-2.9496	0.00318188	0.0329986
ENSDARG00000097976	CR812464.1		31.8069	-2.13699	0.433893	-4.92514	8.42989e-07	2.81084e-05
ENSDARG00000099877	si:dkeyp-72e1.6	si:dkeyp-72e1.6 [Source:ZFIN;Acc:ZDB-GENE-120215-228]	74.5848	-1.21339	0.231859	-5.23329	1.66523e-07	6.88471e-06
ENSDARG00000100476	si:dkeyp-110c7.4	si:dkeyp-110c7.4 [Source:ZFIN;Acc:ZDB-GENE-070705-532]	67.4546	-0.778466	0.268061	-2.90406	0.00368356	0.0370627
ENSDARG00000100818	KYAT3	si:ch73-97h19.2 [Source:ZFIN;Acc:ZDB-GENE-120214-33]	36.6733	-1.72918	0.327058	-5.28707	1.24289e-07	5.30782e-06
ENSDARG00000101264	trim35-12	tripartite motif containing 35-12 [Source:ZFIN;Acc:ZDB-GENE-110920-4]	107.835	-0.948648	0.291099	-3.25885	0.00111864	0.01426
ENSDARG00000101671	zgc:158417	zgc:158417 [Source:ZFIN;Acc:ZDB-GENE-061201-36]	19.7362	-7.85429	1.23699	-6.34952	2.15993e-10	1.53823e-08
ENSDARG00000102415	scinla	scinderin like a [Source:ZFIN;Acc:ZDB-GENE-030131-2005]	3871.74	-0.882723	0.187919	-4.69735	2.63557e-06	7.74053e-05
ENSDARG00000104213	si:dkey-283b1.6	si:dkey-283b1.6 [Source:ZFIN;Acc:ZDB-GENE-120215-112]	46.3272	-1.67275	0.370349	-4.5167	6.28106e-06	0.000170266
ENSDARG00000115199	dicp1.3-4	diverse immunoglobulin domain-containing protein 1.3-4 [Source:ZFIN;Acc:ZDB-GENE-120305-3]	13.3166	-2.93602	0.616676	-4.76104	1.92597e-06	5.88077e-05
ENSDARG00000115573	CR759836.1	5-hydroxytryptamine receptor 3A-like [Source:NCBI gene;Acc:101885757]	143.812	-1.16525	0.292906	-3.97823	6.94316e-05	0.0014012
ENSDARG00000006588	zgc:111983	zgc:111983 [Source:ZFIN;Acc:ZDB-GENE-050417-335]	847.783	-1.33381	0.477802	-2.79156	0.00524538	0.0483003
ENSDARG00000007425	apol1	apolipoprotein L, 1 [Source:ZFIN;Acc:ZDB-GENE-030131-3217]	157.282	-0.634031	0.205547	-3.0846	0.00203826	0.0231451
ENSDARG00000012609	hpxa	hemopexin a [Source:NCBI gene;Acc:327588]	32.7606	-4.26001	0.50451	-8.44386	3.07032e-17	5.73149e-15
ENSDARG00000014916	slc10a2	solute carrier family 10 member 2 [Source:ZFIN;Acc:ZDB-GENE-040426-1328]	53.3701	-1.87876	0.291804	-6.43841	1.2073e-10	8.98767e-09
ENSDARG00000022689	itgb1b.2	integrin, beta 1b.2 [Source:ZFIN;Acc:ZDB-GENE-040426-2598]	700.447	-0.949176	0.173376	-5.47467	4.38321e-08	2.08507e-06
ENSDARG00000028367	sult2st3	sulfotransferase family 2, cytosolic sulfotransferase 3 [Source:ZFIN;Acc:ZDB-GENE-061117-4]	126.786	-1.41442	0.259745	-5.44542	5.16826e-08	2.43501e-06
ENSDARG00000029230	pnp4b	purine nucleoside phosphorylase 4b [Source:ZFIN;Acc:ZDB-GENE-040426-1887]	305.007	-2.32412	0.180974	-12.8423	9.50604e-38	1.17119e-34
ENSDARG00000030448	sppl2	signal peptide peptidase-like 2 [Source:ZFIN;Acc:ZDB-GENE-030131-4265]	437.767	-1.79671	0.136685	-13.1449	1.82114e-39	2.36183e-36
ENSDARG00000031757	tmc4	transmembrane channel-like 4 [Source:ZFIN;Acc:ZDB-GENE-030131-7489]	37.9264	-1.09118	0.338504	-3.22352	0.00126625	0.0158073
ENSDARG00000038321	zgc:172053	zgc:172053 [Source:ZFIN;Acc:ZDB-GENE-080219-25]	24.2273	-4.63738	0.642925	-7.21294	5.47552e-13	5.64529e-11
ENSDARG00000038700	gpr160	G protein-coupled receptor 160 [Source:ZFIN;Acc:ZDB-GENE-081022-189]	83.8436	-1.10865	0.21833	-5.07786	3.81708e-07	1.42294e-05
ENSDARG00000039517	c8b	complement component 8, beta polypeptide [Source:ZFIN;Acc:ZDB-GENE-070912-163]	928.595	-0.837524	0.114359	-7.32367	2.41284e-13	2.65086e-11
ENSDARG00000053500	cbsa	cystathionine beta-synthase a [Source:ZFIN;Acc:ZDB-GENE-050417-367]	265.897	-1.57828	0.183145	-8.61763	6.83556e-18	1.41542e-15
ENSDARG00000053802	cbln5	cerebellin 5 [Source:ZFIN;Acc:ZDB-GENE-070912-577]	4.8611	-4.97837	1.36789	-3.63946	0.000273214	0.00450922
ENSDARG00000053845	cbln14	cerebellin 14 [Source:ZFIN;Acc:ZDB-GENE-040724-5]	33.5916	-1.52987	0.423287	-3.61426	0.00030121	0.00487656
ENSDARG00000055876	msmo1	methylsterol monooxygenase 1 [Source:NCBI gene;Acc:406662]	258.408	-0.905209	0.180504	-5.01491	5.30591e-07	1.8839e-05
ENSDARG00000056196	slc2a2	solute carrier family 2 member 2 [Source:ZFIN;Acc:ZDB-GENE-030131-1213]	438.942	-1.20128	0.135954	-8.83593	9.92672e-19	2.30759e-16
ENSDARG00000056719	slc6a19b	solute carrier family 6 member 19b [Source:ZFIN;Acc:ZDB-GENE-030131-4755]	47.6093	-2.47141	0.354508	-6.97137	3.13877e-12	2.90761e-10
ENSDARG00000059060	lgalsla	lectin, galactoside-binding-like a [Source:NCBI gene;Acc:723995]	112.424	-0.664689	0.214675	-3.09626	0.00195979	0.0224819
ENSDARG00000060622	si:ch73-14h1.2	si:ch73-14h1.2 [Source:ZFIN;Acc:ZDB-GENE-070912-263]	47.3344	-3.60461	0.421681	-8.5482	1.25023e-17	2.46454e-15
ENSDARG00000061274	lss	lanosterol synthase (2,3-oxidosqualene-lanosterol cyclase) [Source:ZFIN;Acc:ZDB-GENE-050119-7]	166.38	-0.678014	0.209049	-3.24333	0.00118143	0.0149137
ENSDARG00000062467	stra6l	STRA6-like [Source:ZFIN;Acc:ZDB-GENE-070410-116]	79.5337	-1.19787	0.23738	-5.04621	4.5065e-07	1.63783e-05
ENSDARG00000062549	acmsd	aminocarboxymuconate semialdehyde decarboxylase [Source:ZFIN;Acc:ZDB-GENE-070410-103]	216.265	-0.99916	0.169713	-5.88736	3.92404e-09	2.19755e-07
ENSDARG00000069114	unc93b1	unc-93 homolog B1, TLR signaling regulator [Source:ZFIN;Acc:ZDB-GENE-130424-1]	72.6413	-1.0638	0.25056	-4.24568	2.1793e-05	0.000506605
ENSDARG00000069951	eef1a1l2	eukaryotic translation elongation factor 1 alpha 1, like 2 [Source:ZFIN;Acc:ZDB-GENE-050706-188]	156.143	-0.837933	0.196144	-4.27203	1.937e-05	0.000456306
ENSDARG00000069998	si:ch211-145b13.6	si:ch211-145b13.6 [Source:ZFIN;Acc:ZDB-GENE-090313-36]	95.2999	-0.69018	0.228889	-3.01535	0.00256685	0.0276926
ENSDARG00000070011	hce2l2	high choriolytic enzyme 2-like 2 [Source:ZFIN;Acc:ZDB-GENE-070912-146]	34.1673	-1.62954	0.39638	-4.11106	3.93855e-05	0.000853452
ENSDARG00000070272	casp10	caspase 10, apoptosis-related cysteine peptidase [Source:ZFIN;Acc:ZDB-GENE-070608-2]	59.2235	-2.20818	0.321153	-6.8758	6.16447e-12	5.4444e-10
ENSDARG00000070858	si:busm1-105l16.2	si:busm1-105l16.2 [Source:ZFIN;Acc:ZDB-GENE-030616-108]	40.403	-1.80261	0.479308	-3.76086	0.000169333	0.00299107
ENSDARG00000073893	dnase2	deoxyribonuclease II, lysosomal [Source:ZFIN;Acc:ZDB-GENE-010724-16]	145.918	-0.689566	0.215131	-3.20533	0.00134909	0.0165883
ENSDARG00000074451	mnd1	meiotic nuclear divisions 1 homolog (S. cerevisiae) [Source:NCBI gene;Acc:445203]	156.688	-0.639072	0.213169	-2.99796	0.00271796	0.0290935
ENSDARG00000076773	lrrc58a	leucine rich repeat containing 58a [Source:ZFIN;Acc:ZDB-GENE-090312-76]	57.5368	-0.811729	0.284081	-2.85739	0.00427145	0.0413002
ENSDARG00000076900	prozb	protein Z, vitamin K-dependent plasma glycoprotein b [Source:ZFIN;Acc:ZDB-GENE-120816-1]	57.0566	-0.985113	0.278096	-3.54235	0.000396574	0.00614204
ENSDARG00000079412	ftr02	finTRIM family, member 2 [Source:ZFIN;Acc:ZDB-GENE-070424-5]	44.5899	-2.0213	0.340752	-5.93188	2.9948e-09	1.71616e-07
ENSDARG00000079543	dpys	dihydropyrimidinase [Source:ZFIN;Acc:ZDB-GENE-070508-1]	294.094	-1.74076	0.160817	-10.8245	2.63532e-27	1.29874e-24
ENSDARG00000079625	atr	ATR serine/threonine kinase [Source:ZFIN;Acc:ZDB-GENE-070912-458]	300.717	-0.873923	0.143312	-6.09803	1.07382e-09	6.66497e-08
ENSDARG00000087359	c3a.2	complement component c3a, duplicate 2 [Source:ZFIN;Acc:ZDB-GENE-990415-36]	319.099	-4.16909	0.24793	-16.8156	1.87644e-63	7.70623e-60
ENSDARG00000087403	si:ch211-214p13.3	si:ch211-214p13.3 [Source:ZFIN;Acc:ZDB-GENE-060503-779]	37.2812	-1.24013	0.364179	-3.40529	0.000660938	0.00935987
ENSDARG00000088581	f10	coagulation factor X [Source:ZFIN;Acc:ZDB-GENE-021206-9]	902.671	-1.14886	0.131974	-8.70524	3.16896e-18	6.91029e-16
ENSDARG00000088745	MFAP4	zgc:173915 [Source:ZFIN;Acc:ZDB-GENE-071004-112]	79.6585	-1.03551	0.240034	-4.31403	1.60306e-05	0.000385752
ENSDARG00000092159	CR788249.1		9.60433	-6.23093	1.30147	-4.78761	1.68778e-06	5.24448e-05
ENSDARG00000092730	enam	enamelin [Source:ZFIN;Acc:ZDB-GENE-071005-4]	1224.64	-1.06946	0.116222	-9.20182	3.51951e-20	9.7443e-18
ENSDARG00000092920	si:ch211-106h4.12	si:ch211-106h4.12 [Source:ZFIN;Acc:ZDB-GENE-070705-12]	141.774	-0.963973	0.257919	-3.7375	0.000185862	0.00323662
ENSDARG00000092949	si:ch73-366i20.1	si:ch73-366i20.1 [Source:ZFIN;Acc:ZDB-GENE-070912-338]	10.3562	-3.81261	1.0334	-3.68937	0.000224814	0.00380731
ENSDARG00000093974	CR933734.2		6.70797	-5.74104	1.36488	-4.20627	2.59621e-05	0.000591796
ENSDARG00000094004	FP102120.1		149.815	-1.24231	0.189517	-6.55515	5.55872e-11	4.34081e-09
ENSDARG00000094433	caspbl	caspase b, like [Source:ZFIN;Acc:ZDB-GENE-090311-53]	7.22016	-6.49859	1.38677	-4.68614	2.78401e-06	8.1316e-05
ENSDARG00000095949	si:dkey-22i16.9	si:dkey-22i16.9 [Source:ZFIN;Acc:ZDB-GENE-090313-261]	14.6753	-2.76606	0.607437	-4.55366	5.27207e-06	0.000145475
ENSDARG00000096667	hemgn	hemogen [Source:ZFIN;Acc:ZDB-GENE-121214-307]	465.754	-0.993291	0.193194	-5.14143	2.72653e-07	1.06304e-05
ENSDARG00000100981	CCDC39	coiled-coil domain containing 39 [Source:HGNC Symbol;Acc:HGNC:25244]	155.934	-1.59901	0.243548	-6.56548	5.1866e-11	4.07016e-09
ENSDARG00000102175	hamp	hepcidin antimicrobial peptide [Source:NCBI gene;Acc:402837]	107.304	-2.75223	0.303907	-9.05615	1.35135e-19	3.39783e-17
ENSDARG00000104995	ugt5b1	UDP glucuronosyltransferase 5 family, polypeptide B1 [Source:ZFIN;Acc:ZDB-GENE-100406-3]	62.1337	-1.35169	0.268936	-5.02607	5.00632e-07	1.79043e-05
ENSDARG00000110341	hsd11b1lb	hydroxysteroid (11-beta) dehydrogenase 1-like b [Source:ZFIN;Acc:ZDB-GENE-101130-4]	81.4105	-1.45723	0.244556	-5.95869	2.54274e-09	1.47079e-07
ENSDARG00000112167	CABZ01066922.1		12.1856	-5.39118	1.29234	-4.17165	3.02398e-05	0.000676783
ENSDARG00000114760	asip2b	agouti signaling protein, nonagouti homolog (mouse) 2b [Source:ZFIN;Acc:ZDB-GENE-150212-1]	456.91	-0.975295	0.150603	-6.47594	9.42208e-11	7.12176e-09
ENSDARG00000117380	LO017954.1		27.6247	-2.47837	0.490443	-5.05334	4.34161e-07	1.59199e-05
ENSDARG00000117541	FP236197.1		43.2206	-1.47902	0.31281	-4.72818	2.26542e-06	6.80759e-05
ENSDARG00000003523	itln3	intelectin 3 [Source:ZFIN;Acc:ZDB-GENE-090527-4]	30.2499	-4.30648	0.604889	-7.11946	1.08354e-12	1.07659e-10
ENSDARG00000005179	dglucy	D-glutamate cyclase [Source:ZFIN;Acc:ZDB-GENE-070725-6]	358.166	-0.632686	0.133394	-4.74297	2.10604e-06	6.36748e-05
ENSDARG00000011521	upb1	ureidopropionase, beta [Source:ZFIN;Acc:ZDB-GENE-030131-1380]	358.403	-1.01195	0.17478	-5.78984	7.0455e-09	3.84941e-07
ENSDARG00000014232	prkg3	protein kinase cGMP-dependent 3 [Source:ZFIN;Acc:ZDB-GENE-030131-4745]	56.4485	-0.882236	0.269704	-3.27112	0.00107122	0.0137765
ENSDARG00000017884	bgna	biglycan a [Source:ZFIN;Acc:ZDB-GENE-040704-74]	61.1798	-1.34745	0.319216	-4.22113	2.43083e-05	0.00055771
ENSDARG00000020944	ezra	ezrin a [Source:ZFIN;Acc:ZDB-GENE-050522-18]	676.73	-0.692168	0.137756	-5.0246	5.04471e-07	1.8e-05
ENSDARG00000021172	cyp2ad2	cytochrome P450, family 2, subfamily AD, polypeptide 2 [Source:ZFIN;Acc:ZDB-GENE-020812-2]	54.9326	-2.23905	0.322758	-6.93724	3.99843e-12	3.64908e-10
ENSDARG00000022631	cyp2p9	cytochrome P450, family 2, subfamily P, polypeptide 9 [Source:ZFIN;Acc:ZDB-GENE-040120-2]	160.883	-7.43778	0.677513	-10.9781	4.87243e-28	2.61003e-25
ENSDARG00000023587	kcnk5a	potassium channel, subfamily K, member 5a [Source:ZFIN;Acc:ZDB-GENE-051113-112]	74.8231	-0.747614	0.243992	-3.06409	0.00218334	0.0244291
ENSDARG00000028163	prg4b	proteoglycan 4b [Source:ZFIN;Acc:ZDB-GENE-041014-324]	85.8071	-0.722003	0.224932	-3.20987	0.00132794	0.0164093
ENSDARG00000028824	slc34a1a	solute carrier family 34 member 1a [Source:ZFIN;Acc:ZDB-GENE-101006-3]	119.412	-1.98345	0.220786	-8.98355	2.62158e-19	6.45983e-17
ENSDARG00000030094	malb	mal, T cell differentiation protein b [Source:ZFIN;Acc:ZDB-GENE-050417-175]	126.729	-2.97122	0.250826	-11.8457	2.26404e-32	1.74338e-29
ENSDARG00000032896	xgb	x globin [Source:ZFIN;Acc:ZDB-GENE-050125-1]	12.5714	-2.65086	0.626039	-4.23434	2.29221e-05	0.000529356
ENSDARG00000033227	lect2l	leukocyte cell-derived chemotaxin 2 like [Source:ZFIN;Acc:ZDB-GENE-070127-4]	348.656	-1.05455	0.251234	-4.19751	2.69871e-05	0.000610083
ENSDARG00000034063	unm_sa911	un-named sa911 [Source:ZFIN;Acc:ZDB-GENE-120727-3]	147.008	-1.06148	0.185832	-5.71205	1.1162e-08	5.85199e-07
ENSDARG00000036155	gla	galactosidase, alpha [Source:ZFIN;Acc:ZDB-GENE-041010-207]	48.0935	-1.80459	0.313733	-5.75198	8.82023e-09	4.72554e-07
ENSDARG00000036171	rnasel3	ribonuclease like 3 [Source:NCBI gene;Acc:798787]	687.906	-1.35129	0.197689	-6.83544	8.17551e-12	7.09341e-10
ENSDARG00000039964	fgfbp2a	fibroblast growth factor binding protein 2a [Source:ZFIN;Acc:ZDB-GENE-030131-8319]	95.8467	-0.823198	0.227049	-3.62565	0.000288237	0.00470984
ENSDARG00000042010	pklr	pyruvate kinase L/R [Source:ZFIN;Acc:ZDB-GENE-010907-1]	2178.75	-0.848855	0.105943	-8.01236	1.12524e-15	1.72218e-13
ENSDARG00000042112	dio1	iodothyronine deiodinase 1 [Source:ZFIN;Acc:ZDB-GENE-030328-41]	59.585	-0.821634	0.268391	-3.06134	0.00220349	0.0246058
ENSDARG00000042440	p2rx7	purinergic receptor P2X, ligand-gated ion channel, 7 [Source:ZFIN;Acc:ZDB-GENE-030319-6]	51.1109	-0.775095	0.267268	-2.90006	0.00373086	0.0374164
ENSDARG00000042562	allc	allantoicase [Source:NCBI gene;Acc:436989]	50.7132	-1.35763	0.30336	-4.47531	7.6301e-06	0.000200869
ENSDARG00000042961	zgc:100920	zgc:100920 [Source:ZFIN;Acc:ZDB-GENE-040801-156]	347.288	-0.727411	0.140867	-5.16382	2.41954e-07	9.56982e-06
ENSDARG00000042978	cyp2p6	cytochrome P450, family 2, subfamily P, polypeptide 6 [Source:ZFIN;Acc:ZDB-GENE-040426-790]	127.015	-1.26102	0.208715	-6.04181	1.52394e-09	9.09233e-08
ENSDARG00000042982	cyp2p8	cytochrome P450, family 2, subfamily P, polypeptide 8 [Source:ZFIN;Acc:ZDB-GENE-061030-1]	71.4913	-2.42319	0.308601	-7.85217	4.08911e-15	5.7577e-13
ENSDARG00000044935	hpdb	4-hydroxyphenylpyruvate dioxygenase b [Source:ZFIN;Acc:ZDB-GENE-040808-62]	530.798	-1.19017	0.205998	-5.77759	7.57779e-09	4.13107e-07
ENSDARG00000053424	myl2b	myosin, light chain 2b, regulatory, cardiac, slow [Source:ZFIN;Acc:ZDB-GENE-060331-137]	100.29	-2.07133	0.225365	-9.19099	3.89237e-20	1.04252e-17
ENSDARG00000054753	col10a1a	collagen, type X, alpha 1a [Source:ZFIN;Acc:ZDB-GENE-030131-8373]	6966.26	-0.891193	0.118299	-7.5334	4.94357e-14	6.00071e-12
ENSDARG00000058570	ccl27a	chemokine (C-C motif) ligand 27a [Source:ZFIN;Acc:ZDB-GENE-000208-28]	5.75669	-2.65671	0.850032	-3.12543	0.00177545	0.0207074
ENSDARG00000058835	si:ch73-212j7.3	si:ch73-212j7.3 [Source:ZFIN;Acc:ZDB-GENE-081104-259]	72.7692	-1.36221	0.252341	-5.39831	6.72701e-08	3.05831e-06
ENSDARG00000071090	actn2b	actinin, alpha 2b [Source:ZFIN;Acc:ZDB-GENE-051127-39]	298.209	-1.08969	0.148251	-7.3503	1.97757e-13	2.21497e-11
ENSDARG00000076270	adamts13	ADAM metallopeptidase with thrombospondin type 1 motif, 13 [Source:ZFIN;Acc:ZDB-GENE-070814-7]	110.445	-1.73357	0.206712	-8.3864	5.01264e-17	9.14937e-15
ENSDARG00000078423	zgc:194285	zgc:194285 [Source:ZFIN;Acc:ZDB-GENE-081022-97]	72.6985	-1.31827	0.248142	-5.31258	1.08087e-07	4.6973e-06
ENSDARG00000079105	mhc2dab	major histocompatibility complex class II DAB gene [Source:ZFIN;Acc:ZDB-GENE-980526-200]	13.9559	-1.84904	0.555143	-3.33074	0.000866156	0.0116692
ENSDARG00000086015	BX537109.2		6.379	-5.92084	1.35733	-4.36213	1.28802e-05	0.000318018
ENSDARG00000088444	selenol	selenoprotein L [Source:NCBI gene;Acc:100462964]	40.2579	-3.98965	0.470083	-8.48711	2.11844e-17	4.07816e-15
ENSDARG00000089556	si:dkey-63j12.4	si:dkey-63j12.4 [Source:ZFIN;Acc:ZDB-GENE-040724-17]	12.3867	-2.58268	0.634438	-4.07082	4.68479e-05	0.000991735
ENSDARG00000091252	slc22a7b.2	solute carrier family 22 member 7b, tandem duplicate 2 [Source:ZFIN;Acc:ZDB-GENE-030131-9391]	11.4174	-2.59278	0.63753	-4.06692	4.76387e-05	0.00100588
ENSDARG00000092351	BX649478.1		4.13119	-3.82786	1.32621	-2.88632	0.00389777	0.0386343
ENSDARG00000093549	selenop	selenoprotein P [Source:NCBI gene;Acc:352931]	21752.8	-0.762031	0.122036	-6.24429	4.2572e-10	2.88191e-08
ENSDARG00000095724	si:ch211-196c10.15	si:ch211-196c10.15 [Source:ZFIN;Acc:ZDB-GENE-141216-138]	174.626	-0.765193	0.211077	-3.62518	0.000288765	0.00471222
ENSDARG00000098334	exosc3	exosome component 3 [Source:ZFIN;Acc:ZDB-GENE-050706-140]	37.13	-2.24768	0.430296	-5.22356	1.75519e-07	7.17242e-06
ENSDARG00000098586	zgc:194887	zgc:194887 [Source:ZFIN;Acc:ZDB-GENE-081022-162]	53.4374	-1.64179	0.340911	-4.8159	1.46537e-06	4.62946e-05
ENSDARG00000102094	wu:fd46c06	wu:fd46c06 [Source:ZFIN;Acc:ZDB-GENE-030131-4645]	4.49393	-5.04407	1.40524	-3.58948	0.000331336	0.00528316
ENSDARG00000103759	fahd2a	fumarylacetoacetate hydrolase domain containing 2A [Source:ZFIN;Acc:ZDB-GENE-040426-2499]	896.127	-1.57015	0.13002	-12.0763	1.40933e-33	1.44697e-30
ENSDARG00000104864	klhdc2	kelch domain containing 2 [Source:ZFIN;Acc:ZDB-GENE-070410-69]	333.219	-0.632678	0.1455	-4.34831	1.37194e-05	0.000335376
ENSDARG00000105411	si:ch211-113d11.5	si:ch211-113d11.5 [Source:ZFIN;Acc:ZDB-GENE-030131-6391]	677.219	-3.14714	0.162712	-19.3418	2.38839e-83	1.96174e-79
ENSDARG00000111290	ERG28	ergosterol biosynthesis 28 homolog [Source:NCBI gene;Acc:565132]	70.628	-1.68918	0.241491	-6.99477	2.65702e-12	2.47998e-10
ENSDARG00000113820	cyp46a1.4	cytochrome P450, family 46, subfamily A, polypeptide 1, tandem duplicate 4 [Source:ZFIN;Acc:ZDB-GENE-040426-1224]	28.1851	-2.28503	0.468105	-4.88144	1.05312e-06	3.44164e-05
ENSDARG00000002013	grb10a	growth factor receptor-bound protein 10a [Source:ZFIN;Acc:ZDB-GENE-040822-32]	248.418	-1.48851	0.166925	-8.9172	4.78207e-19	1.12714e-16
ENSDARG00000004405	snx10a	sorting nexin 10a [Source:NCBI gene;Acc:403027]	56.0114	-1.92448	0.290108	-6.63365	3.27488e-11	2.63713e-09
ENSDARG00000005176	zgc:101040	zgc:101040 [Source:ZFIN;Acc:ZDB-GENE-040801-107]	217.412	-1.09569	0.175807	-6.23238	4.59402e-10	3.09293e-08
ENSDARG00000013775	si:dkey-246g23.4	si:dkey-246g23.4 [Source:ZFIN;Acc:ZDB-GENE-050419-234]	64.2014	-1.70959	0.290013	-5.89486	3.75001e-09	2.11451e-07
ENSDARG00000016412	agt	angiotensinogen [Source:ZFIN;Acc:ZDB-GENE-030131-1205]	935.987	-1.52374	0.187632	-8.12089	4.62794e-16	7.50244e-14
ENSDARG00000019492	shbg	sex hormone-binding globulin [Source:ZFIN;Acc:ZDB-GENE-030131-1324]	102.496	-2.66892	0.315401	-8.46198	2.62871e-17	5.02124e-15
ENSDARG00000020149	acoxl	acyl-CoA oxidase-like [Source:ZFIN;Acc:ZDB-GENE-081107-18]	95.6978	-0.596866	0.212666	-2.80659	0.00500692	0.0466448
ENSDARG00000028973	tekt2	tektin 2 (testicular) [Source:ZFIN;Acc:ZDB-GENE-040113-1]	39.5455	-1.00388	0.338766	-2.96335	0.00304309	0.0318183
ENSDARG00000039423	AL831745.1	si:ch211-217g15.3 [Source:NCBI gene;Acc:368914]	48.3508	-1.0245	0.350735	-2.92101	0.00348903	0.0355702
ENSDARG00000039832	gsta.2	glutathione S-transferase, alpha tandem duplicate 2 [Source:ZFIN;Acc:ZDB-GENE-070822-30]	272.633	-0.983299	0.174683	-5.62905	1.81202e-08	9.1684e-07
ENSDARG00000042641	cyp51	cytochrome P450, family 51 [Source:NCBI gene;Acc:414331]	589.381	-0.628157	0.140589	-4.46803	7.89414e-06	0.000207499
ENSDARG00000043818	CASKIN2	si:ch211-119c20.2 [Source:ZFIN;Acc:ZDB-GENE-041001-137]	160.339	-1.11065	0.18089	-6.13992	8.25631e-10	5.28425e-08
ENSDARG00000043820	nme2a	NME/NM23 nucleoside diphosphate kinase 2a [Source:ZFIN;Acc:ZDB-GENE-030131-7656]	208.491	-1.93173	0.265133	-7.28588	3.19569e-13	3.42369e-11
ENSDARG00000057417	nudt13	nudix (nucleoside diphosphate linked moiety X)-type motif 13 [Source:ZFIN;Acc:ZDB-GENE-040724-60]	24.9393	-1.84192	0.385247	-4.78115	1.74298e-06	5.40237e-05
ENSDARG00000057741	nr1h4	nuclear receptor subfamily 1, group H, member 4 [Source:ZFIN;Acc:ZDB-GENE-040718-313]	104.354	-0.918195	0.227712	-4.03227	5.52416e-05	0.00114676
ENSDARG00000058160	tnfaip2b	tumor necrosis factor, alpha-induced protein 2b [Source:ZFIN;Acc:ZDB-GENE-081107-56]	116.406	-1.03739	0.252296	-4.11182	3.92551e-05	0.000852985
ENSDARG00000058180	exoc3l4	exocyst complex component 3-like 4 [Source:ZFIN;Acc:ZDB-GENE-081028-71]	97.5269	-1.09975	0.279513	-3.93452	8.33634e-05	0.0016486
ENSDARG00000059049	zgc:174904	zgc:174904 [Source:ZFIN;Acc:ZDB-GENE-080204-76]	181.484	-1.30281	0.193968	-6.71662	1.85994e-11	1.54237e-09
ENSDARG00000059139	wfikkn2b	WAP, follistatin/kazal, immunoglobulin, kunitz and netrin domain containing 2b [Source:ZFIN;Acc:ZDB-GENE-110414-1]	39.732	-1.43302	0.375678	-3.81449	0.000136466	0.00249768
ENSDARG00000062817	crym	crystallin, mu [Source:ZFIN;Acc:ZDB-GENE-070112-1782]	111.819	-1.14457	0.244129	-4.68837	2.75386e-06	8.05913e-05
ENSDARG00000070960	si:ch211-288g17.4	si:ch211-288g17.4 [Source:ZFIN;Acc:ZDB-GENE-060531-62]	65.0828	-1.82293	0.370822	-4.9159	8.83743e-07	2.92692e-05
ENSDARG00000071429	tdo2a	tryptophan 2,3-dioxygenase a [Source:NCBI gene;Acc:100008541]	197.384	-2.3858	0.217843	-10.9519	6.5057e-28	3.41079e-25
ENSDARG00000071601	pvalb9	parvalbumin 9 [Source:ZFIN;Acc:ZDB-GENE-030805-4]	2941.87	-0.662289	0.180745	-3.66421	0.000248099	0.00414468
ENSDARG00000074684	mlsl	malate synthase-like [Source:ZFIN;Acc:ZDB-GENE-130530-761]	100.162	-0.976	0.251437	-3.88168	0.000103736	0.00198459
ENSDARG00000075561	si:dkey-76k16.5	si:dkey-76k16.5 [Source:ZFIN;Acc:ZDB-GENE-090313-330]	10.8982	-2.15964	0.68572	-3.14945	0.00163578	0.0193691
ENSDARG00000075730	dnph1	2'-deoxynucleoside 5'-phosphate N-hydrolase 1 [Source:NCBI gene;Acc:561810]	91.2192	-0.781227	0.265817	-2.93896	0.0032931	0.0339378
ENSDARG00000078918	comtd1	catechol-O-methyltransferase domain containing 1 [Source:ZFIN;Acc:ZDB-GENE-030131-1072]	542.314	-0.805597	0.229575	-3.50908	0.000449663	0.00679764
ENSDARG00000086762	gsdmea	gasdermin Ea [Source:ZFIN;Acc:ZDB-GENE-120215-186]	150.06	-1.14874	0.201127	-5.71154	1.11961e-08	5.85739e-07
ENSDARG00000092071	si:ch211-117n7.6	si:ch211-117n7.6 [Source:ZFIN;Acc:ZDB-GENE-060503-474]	133.777	-1.35174	0.193226	-6.99564	2.64054e-12	2.47398e-10
ENSDARG00000093628	s100a11	S100 calcium binding protein A11 [Source:ZFIN;Acc:ZDB-GENE-070717-5]	961.526	-0.741498	0.192901	-3.84394	0.000121076	0.00226189
ENSDARG00000099336	mvda	mevalonate (diphospho) decarboxylase a [Source:NCBI gene;Acc:492781]	315.942	-0.784458	0.159102	-4.93055	8.19986e-07	2.74899e-05
ENSDARG00000100375	timm23b	translocase of inner mitochondrial membrane 23 homolog b (yeast) [Source:ZFIN;Acc:ZDB-GENE-141212-76]	56.6251	-0.96283	0.300766	-3.20126	0.00136829	0.0167825
ENSDARG00000100482	pmt	phosphoethanolamine methyltransferase [Source:ZFIN;Acc:ZDB-GENE-060929-740]	283.138	-1.25226	0.177481	-7.05573	1.71694e-12	1.63348e-10
ENSDARG00000101010	hpdl	4-hydroxyphenylpyruvate dioxygenase-like [Source:ZFIN;Acc:ZDB-GENE-071004-50]	50.1647	-1.74474	0.317551	-5.49436	3.92126e-08	1.87256e-06
ENSDARG00000103298	ephx5	epoxide hydrolase 5 [Source:ZFIN;Acc:ZDB-GENE-030131-1050]	199.957	-0.854915	0.152696	-5.59882	2.15821e-08	1.0809e-06
ENSDARG00000103614	pemt	phosphatidylethanolamine N-methyltransferase [Source:ZFIN;Acc:ZDB-GENE-040426-719]	155.783	-0.685582	0.195535	-3.50619	0.000454573	0.00686764
ENSDARG00000105218	ompa	olfactory marker protein a [Source:ZFIN;Acc:ZDB-GENE-050626-118]	115.608	-0.90089	0.23456	-3.84076	0.000122654	0.00228617
ENSDARG00000105265	zgc:171534	zgc:171534 [Source:ZFIN;Acc:ZDB-GENE-080218-6]	81.2947	-2.60069	0.282698	-9.19952	3.59555e-20	9.84422e-18
ENSDARG00000105273	FP074902.2		44.8529	-3.07448	0.368474	-8.34381	7.19372e-17	1.27525e-14
ENSDARG00000110744	CYTL1	cytokine like 1 [Source:NCBI gene;Acc:101886995]	89.5314	-1.15607	0.223321	-5.17673	2.25811e-07	8.98904e-06
ENSDARG00000114554	cdx1a	caudal type homeobox 1a [Source:ZFIN;Acc:ZDB-GENE-050510-1]	69.2066	-1.43805	0.232827	-6.17646	6.55567e-10	4.29623e-08
ENSDARG00000114964	pimr80	Pim proto-oncogene, serine/threonine kinase, related 80 [Source:ZFIN;Acc:ZDB-GENE-060503-402]	12.4456	-6.38131	1.27732	-4.99587	5.85709e-07	2.05591e-05
ENSDARG00000117011	ewsr1b	EWS RNA-binding protein 1b [Source:ZFIN;Acc:ZDB-GENE-030131-1600]	66.8709	-6.27395	0.6031	-10.4028	2.40641e-25	9.56393e-23
ENSDARG00000000887	zgc:56699	zgc:56699 [Source:ZFIN;Acc:ZDB-GENE-040426-2099]	166.789	-0.643605	0.181047	-3.5549	0.000378125	0.0059181
ENSDARG00000004141		zgc:92630 [Source:ZFIN;Acc:ZDB-GENE-040718-449]	305.575	-0.796743	0.220217	-3.618	0.000296894	0.00481935
ENSDARG00000005335	slc22a4	solute carrier family 22 member 4 [Source:ZFIN;Acc:ZDB-GENE-040426-1517]	11.9546	-1.94497	0.58522	-3.3235	0.000888968	0.0119114
ENSDARG00000008263	mfsd4ab	major facilitator superfamily domain containing 4Ab [Source:NCBI gene;Acc:558146]	54.8576	-1.75074	0.328594	-5.32797	9.93166e-08	4.34682e-06
ENSDARG00000009386	mpp4l	membrane protein, palmitoylated 4-like [Source:ZFIN;Acc:ZDB-GENE-091118-7]	73.51	-2.88958	0.374642	-7.71289	1.22998e-14	1.60359e-12
ENSDARG00000011463	CABZ01044048.1	coagulation factor IX-like [Source:NCBI gene;Acc:100004411]	24.0113	-1.54239	0.441643	-3.4924	0.000478709	0.00716638
ENSDARG00000029832	slc26a1	solute carrier family 26 member 1 [Source:ZFIN;Acc:ZDB-GENE-070112-2182]	398.166	-0.948453	0.163673	-5.79478	6.84089e-09	3.74592e-07
ENSDARG00000033161	sst1.2	somatostatin 1, tandem duplicate 2 [Source:ZFIN;Acc:ZDB-GENE-100910-2]	109.103	-0.956776	0.245099	-3.90363	9.47607e-05	0.00183569
ENSDARG00000038891	AL954146.1	trypsin I-P1-like [Source:NCBI gene;Acc:560023]	23.7837	-1.21743	0.401904	-3.02916	0.00245237	0.0267266
ENSDARG00000041644	si:dkey-194e6.1	si:dkey-194e6.1 [Source:ZFIN;Acc:ZDB-GENE-100922-43]	155.71	-1.13939	0.241058	-4.72662	2.28289e-06	6.83686e-05
ENSDARG00000041645	sb:cb37	sb:cb37 [Source:ZFIN;Acc:ZDB-GENE-030131-9800]	1005.91	-0.695309	0.10324	-6.73489	1.64056e-11	1.375e-09
ENSDARG00000041685	si:dkey-105h12.2	si:dkey-105h12.2 [Source:ZFIN;Acc:ZDB-GENE-131118-9]	63.7624	-3.18673	0.297464	-10.713	8.84415e-27	4.27311e-24
ENSDARG00000044566	fabp6	fatty acid binding protein 6, ileal (gastrotropin) [Source:ZFIN;Acc:ZDB-GENE-040625-49]	41.7141	-4.43293	0.518849	-8.54378	1.29907e-17	2.5405e-15
ENSDARG00000044642	sc5d	sterol-C5-desaturase [Source:ZFIN;Acc:ZDB-GENE-040912-56]	149.256	-0.825092	0.19735	-4.18087	2.90402e-05	0.000653497
ENSDARG00000046012	slc47a1	solute carrier family 47 member 1 [Source:ZFIN;Acc:ZDB-GENE-050327-20]	161.334	-0.852007	0.177075	-4.81156	1.49753e-06	4.71273e-05
ENSDARG00000054319	oxct1b	3-oxoacid CoA transferase 1b [Source:ZFIN;Acc:ZDB-GENE-060929-212]	1031.22	-0.810532	0.106914	-7.5812	3.42383e-14	4.26094e-12
ENSDARG00000055591	pipox	pipecolic acid oxidase [Source:ZFIN;Acc:ZDB-GENE-110627-2]	103.162	-1.69647	0.239323	-7.08864	1.3544e-12	1.32963e-10
ENSDARG00000058332	krt18a.2	keratin 18a, tandem duplicate 2 [Source:ZFIN;Acc:ZDB-GENE-090312-205]	72.567	-1.71137	0.329061	-5.20077	1.98462e-07	8.01687e-06
ENSDARG00000068883	tspan13a	tetraspanin 13a [Source:ZFIN;Acc:ZDB-GENE-040718-19]	435.174	-0.815845	0.163124	-5.00139	5.69197e-07	2.00652e-05
ENSDARG00000069464	cox7a1	cytochrome c oxidase subunit 7A1 [Source:ZFIN;Acc:ZDB-GENE-060929-340]	87.4919	-2.70341	0.273902	-9.87002	5.61557e-23	2.0349e-20
ENSDARG00000070038	rbp2a	retinol binding protein 2a, cellular [Source:ZFIN;Acc:ZDB-GENE-020320-2]	1905.73	-1.53442	0.193968	-7.91068	2.55995e-15	3.75475e-13
ENSDARG00000070229	zgc:158258	zgc:158258 [Source:ZFIN;Acc:ZDB-GENE-070112-2272]	60.9324	-1.79314	0.28255	-6.34625	2.20623e-10	1.56668e-08
ENSDARG00000075676	fndc7b	fibronectin type III domain containing 7b [Source:ZFIN;Acc:ZDB-GENE-100922-114]	76.1317	-1.01675	0.309819	-3.28175	0.00103166	0.0134007
ENSDARG00000075697	si:ch73-380l3.2	si:ch73-380l3.2 [Source:ZFIN;Acc:ZDB-GENE-080303-1]	114.622	-1.20794	0.237725	-5.08124	3.74971e-07	1.39995e-05
ENSDARG00000076448	serpinf2a	serpin peptidase inhibitor, clade F (alpha-2 antiplasmin, pigment epithelium derived factor), member 2a [Source:ZFIN;Acc:ZDB-GENE-060822-1]	160.498	-1.99706	0.272554	-7.32722	2.34981e-13	2.59649e-11
ENSDARG00000077571	zgc:174862	zgc:174862 [Source:ZFIN;Acc:ZDB-GENE-080303-29]	41.3345	-6.87979	0.88788	-7.74855	9.29442e-15	1.22473e-12
ENSDARG00000077872	CR626907.1	alpha-2-macroglobulin-like [Source:NCBI gene;Acc:100006895]	756.59	-1.05255	0.121715	-8.64765	5.2569e-18	1.09776e-15
ENSDARG00000078757	si:ch211-212c13.8	si:ch211-212c13.8 [Source:ZFIN;Acc:ZDB-GENE-131118-28]	236.758	-0.954448	0.192288	-4.96363	6.91865e-07	2.37198e-05
ENSDARG00000088933	golt1a	golgi transport 1A [Source:ZFIN;Acc:ZDB-GENE-141212-320]	43.1416	-1.66195	0.33679	-4.93466	8.02885e-07	2.69903e-05
ENSDARG00000089429	si:dkey-205h13.2	si:dkey-205h13.2 [Source:ZFIN;Acc:ZDB-GENE-080225-18]	1257.19	-0.971638	0.199427	-4.87216	1.10387e-06	3.59793e-05
ENSDARG00000090969	cbln18	cerebellin 18 [Source:ZFIN;Acc:ZDB-GENE-111109-3]	62.1601	-1.22956	0.277497	-4.43089	9.38432e-06	0.000241377
ENSDARG00000091574	suox	sulfite oxidase [Source:ZFIN;Acc:ZDB-GENE-070718-3]	289.879	-1.04918	0.136118	-7.70787	1.27936e-14	1.65919e-12
ENSDARG00000092044	si:dkey-22f5.9	si:dkey-22f5.9 [Source:ZFIN;Acc:ZDB-GENE-091204-260]	95.5219	-2.70108	0.291926	-9.25262	2.19061e-20	6.13396e-18
ENSDARG00000093153	CU137717.1		17.0945	-6.09209	1.26031	-4.83381	1.33943e-06	4.29751e-05
ENSDARG00000093199	si:ch211-212c13.10	si:ch211-212c13.10 [Source:ZFIN;Acc:ZDB-GENE-131118-12]	170.616	-0.7395	0.171367	-4.31529	1.59393e-05	0.000383931
ENSDARG00000094112	slc22a21	solute carrier family 22 member 21 [Source:ZFIN;Acc:ZDB-GENE-091118-62]	156.868	-0.654718	0.204949	-3.19454	0.00140054	0.0171099
ENSDARG00000096304	btr31	bloodthirsty-related gene family, member 31 [Source:ZFIN;Acc:ZDB-GENE-090512-3]	14.7571	-4.08648	0.707434	-5.77648	7.62798e-09	4.14925e-07
ENSDARG00000097533	BX571880.1		286.56	-1.12157	0.151744	-7.39124	1.45462e-13	1.63668e-11
ENSDARG00000097653	si:dkey-23k10.3	si:dkey-23k10.3 [Source:ZFIN;Acc:ZDB-GENE-131126-11]	26.9722	-5.73885	1.24218	-4.61997	3.83791e-06	0.000109203
ENSDARG00000097725	si:dkey-96g2.1	si:dkey-96g2.1 [Source:ZFIN;Acc:ZDB-GENE-131121-563]	32.968	-2.54694	0.427155	-5.96258	2.48293e-09	1.44297e-07
ENSDARG00000097770	si:ch211-167j9.4	si:ch211-167j9.4 [Source:ZFIN;Acc:ZDB-GENE-131121-196]	98.5196	-9.36759	1.19931	-7.81079	5.68304e-15	7.77977e-13
ENSDARG00000100406	zgc:112265	zgc:112265 [Source:ZFIN;Acc:ZDB-GENE-050626-133]	1329.56	-1.24198	0.148174	-8.38191	5.20748e-17	9.43511e-15
ENSDARG00000100709	agxt2	alanine--glyoxylate aminotransferase 2 [Source:ZFIN;Acc:ZDB-GENE-050913-100]	374.875	-1.3842	0.121716	-11.3724	5.74098e-30	3.62727e-27
ENSDARG00000100919	slc5a2	solute carrier family 5 member 2 [Source:ZFIN;Acc:ZDB-GENE-040426-2498]	82.8681	-1.05647	0.2547	-4.14791	3.35527e-05	0.000742164
ENSDARG00000101212	CU681841.1		68.6314	-1.07172	0.281292	-3.81001	0.000138963	0.00253643
ENSDARG00000102650	BX248331.2		97.931	-0.934388	0.23499	-3.97629	6.99986e-05	0.00141149
ENSDARG00000005004	slc5a12	solute carrier family 5 member 12 [Source:NCBI gene;Acc:393339]	89.8139	-2.37512	0.27104	-8.76301	1.90111e-18	4.33753e-16
ENSDARG00000010312	cp	ceruloplasmin [Source:ZFIN;Acc:ZDB-GENE-010522-1]	1075.62	-1.38558	0.160939	-8.60939	7.34512e-18	1.50826e-15
ENSDARG00000011376	dnase1l4.2	deoxyribonuclease 1 like 4, tandem duplicate 2 [Source:ZFIN;Acc:ZDB-GENE-040426-1884]	186.769	-1.52525	0.196196	-7.77414	7.59611e-15	1.01176e-12
ENSDARG00000012395	mmp13a	matrix metallopeptidase 13a [Source:ZFIN;Acc:ZDB-GENE-031202-2]	50.9588	-1.40154	0.34373	-4.07744	4.55342e-05	0.000969757
ENSDARG00000017127	pdzk1ip1	PDZK1 interacting protein 1 [Source:ZFIN;Acc:ZDB-GENE-030616-128]	161.652	-0.688292	0.182373	-3.77409	0.000160591	0.00285507
ENSDARG00000017444	hal	histidine ammonia-lyase [Source:ZFIN;Acc:ZDB-GENE-070410-5]	447.924	-0.773783	0.147606	-5.24222	1.58652e-07	6.59249e-06
ENSDARG00000018846	dgat2	diacylglycerol O-acyltransferase 2 [Source:NCBI gene;Acc:565316]	657.093	-0.745866	0.114675	-6.50417	7.81241e-11	5.97843e-09
ENSDARG00000019532	fads2	fatty acid desaturase 2 [Source:NCBI gene;Acc:140615]	293.814	-1.62911	0.191188	-8.52099	1.58192e-17	3.0693e-15
ENSDARG00000025670	fstl3	follistatin-like 3 (secreted glycoprotein) [Source:ZFIN;Acc:ZDB-GENE-050913-111]	309.144	-0.831653	0.16486	-5.04459	4.54499e-07	1.64938e-05
ENSDARG00000026764	ahsg1	alpha-2-HS-glycoprotein 1 [Source:ZFIN;Acc:ZDB-GENE-041114-50]	34.8316	-3.80229	0.471486	-8.06448	7.35462e-16	1.1617e-13
ENSDARG00000032098	c8g	complement component 8, gamma polypeptide [Source:ZFIN;Acc:ZDB-GENE-040426-1898]	292.584	-1.91929	0.212391	-9.03659	1.61632e-19	4.02299e-17
ENSDARG00000034403	zgc:173443	zgc:173443 [Source:ZFIN;Acc:ZDB-GENE-071004-101]	76.6296	-0.81782	0.290274	-2.81741	0.0048413	0.045411
ENSDARG00000038805	pigp	phosphatidylinositol glycan anchor biosynthesis, class P [Source:ZFIN;Acc:ZDB-GENE-030131-4041]	202.446	-1.97383	0.204408	-9.65633	4.62119e-22	1.55987e-19
ENSDARG00000038876	zgc:101569	zgc:101569 [Source:ZFIN;Acc:ZDB-GENE-041010-72]	317.734	-0.900681	0.157078	-5.73397	9.81044e-09	5.19869e-07
ENSDARG00000039164	mhc1uma	major histocompatibility complex class I UMA [Source:ZFIN;Acc:ZDB-GENE-140820-1]	5.99519	-6.56505	1.37441	-4.77662	1.78268e-06	5.50463e-05
ENSDARG00000039687	zgc:194221	zgc:194221 [Source:ZFIN;Acc:ZDB-GENE-081022-77]	14.6475	-7.85543	1.27434	-6.16431	7.07916e-10	4.59046e-08
ENSDARG00000040309	pxdc1b	PX domain containing 1b [Source:ZFIN;Acc:ZDB-GENE-091204-294]	141.414	-0.928273	0.197027	-4.71141	2.46012e-06	7.2948e-05
ENSDARG00000040781	sult3st4	sulfotransferase family 3, cytosolic sulfotransferase 4 [Source:ZFIN;Acc:ZDB-GENE-050913-17]	18.2569	-8.17416	1.26824	-6.44528	1.15385e-10	8.61578e-09
ENSDARG00000042065	eef2a.2	eukaryotic translation elongation factor 2a, tandem duplicate 2 [Source:ZFIN;Acc:ZDB-GENE-050208-348]	48.8119	-1.49254	0.298942	-4.99275	5.95266e-07	2.07761e-05
ENSDARG00000042613	crp3	C-reactive protein 3 [Source:ZFIN;Acc:ZDB-GENE-060503-220]	47.1878	-3.64299	0.477597	-7.62774	2.3891e-14	3.03452e-12
ENSDARG00000043168	cela1.5	chymotrypsin like elastase family member 1, tandem duplicate 5 [Source:ZFIN;Acc:ZDB-GENE-040801-186]	4.12423	-5.91581	1.49776	-3.94977	7.82261e-05	0.00156332
ENSDARG00000045306	slc51a	solute carrier family 51 alpha subunit [Source:NCBI gene;Acc:447807]	266.576	-1.30198	0.219934	-5.91985	3.22239e-09	1.83378e-07
ENSDARG00000045414	elovl2	ELOVL fatty acid elongase 2 [Source:ZFIN;Acc:ZDB-GENE-060421-5612]	236.592	-1.45029	0.202537	-7.16064	8.0303e-13	8.10962e-11
ENSDARG00000055100	cxcl12b	chemokine (C-X-C motif) ligand 12b (stromal cell-derived factor 1) [Source:ZFIN;Acc:ZDB-GENE-030721-1]	544.68	-0.840009	0.133893	-6.27372	3.5253e-10	2.42645e-08
ENSDARG00000057437	apodb	apolipoprotein Db [Source:ZFIN;Acc:ZDB-GENE-051023-8]	614.753	-0.828477	0.237206	-3.49265	0.000478247	0.00716382
ENSDARG00000058537	si:dkey-102c8.2	si:dkey-102c8.2 [Source:ZFIN;Acc:ZDB-GENE-050208-329]	6.46639	-2.78334	0.920165	-3.02483	0.00248775	0.0270523
ENSDARG00000058794	si:dkey-19a16.2	si:dkey-19a16.2 [Source:ZFIN;Acc:ZDB-GENE-050208-493]	63.9073	-3.81982	0.33716	-11.3294	9.38458e-30	5.64013e-27
ENSDARG00000059039	FO904903.1	major histocompatibility complex class I ULA [Source:NCBI gene;Acc:796419]	12.3353	-7.60771	1.27121	-5.98462	2.169e-09	1.27253e-07
ENSDARG00000070918	si:ch211-284e20.8	si:ch211-284e20.8 [Source:ZFIN;Acc:ZDB-GENE-050208-451]	753.972	-1.0243	0.123231	-8.31198	9.41205e-17	1.65659e-14
ENSDARG00000071377	hsd11b1la	Danio rerio Hydroxysteroid 11-beta-dehydrogenase 1-like protein-like (LOC100006793), mRNA. [Source:RefSeq mRNA;Acc:NM_001105607]	390.828	-1.40419	0.198283	-7.08173	1.42367e-12	1.38658e-10
ENSDARG00000071629	BX511034.1		40.9274	-9.01619	1.214	-7.42687	1.11201e-13	1.26857e-11
ENSDARG00000073786	cmbl	carboxymethylenebutenolidase homolog (Pseudomonas) [Source:ZFIN;Acc:ZDB-GENE-071004-21]	234.401	-1.00734	0.230104	-4.37774	1.19918e-05	0.000298443
ENSDARG00000077138	zgc:195173	zgc:195173 [Source:ZFIN;Acc:ZDB-GENE-081022-190]	114.829	-1.45308	0.302527	-4.80316	1.56183e-06	4.89632e-05
ENSDARG00000078707	sema7a	semaphorin 7A [Source:ZFIN;Acc:ZDB-GENE-030131-3633]	106.031	-0.933664	0.19745	-4.72861	2.26067e-06	6.80162e-05
ENSDARG00000079111	actc1c	actin alpha cardiac muscle 1c [Source:ZFIN;Acc:ZDB-GENE-040625-46]	1079.09	-1.19943	0.09966	-12.0352	2.32139e-33	2.28805e-30
ENSDARG00000086254	hhla2b.2	HERV-H LTR-associating 2b, tandem duplicate 2 [Source:ZFIN;Acc:ZDB-GENE-131121-425]	80.3511	-9.91778	1.20557	-8.22661	1.92592e-16	3.2956e-14
ENSDARG00000089645	si:ch1073-406l10.2	si:ch1073-406l10.2 [Source:ZFIN;Acc:ZDB-GENE-141212-315]	135.344	-0.887435	0.306797	-2.89258	0.00382088	0.0380713
ENSDARG00000091558	si:ch211-251f6.7	si:ch211-251f6.7 [Source:ZFIN;Acc:ZDB-GENE-091113-57]	73.2945	-2.05637	0.271846	-7.56449	3.8938e-14	4.77349e-12
ENSDARG00000092662	dnaaf3	dynein, axonemal, assembly factor 3 [Source:NCBI gene;Acc:100148431]	5.82133	-6.52482	1.38701	-4.70423	2.54832e-06	7.50216e-05
ENSDARG00000093671	BX001030.1		204.056	-3.48095	0.260289	-13.3734	8.65002e-41	1.2538e-37
ENSDARG00000094077	si:dkey-21e2.16	si:dkey-21e2.16 [Source:ZFIN;Acc:ZDB-GENE-050208-698]	26.2424	-2.0243	0.517801	-3.90941	9.25231e-05	0.00179744
ENSDARG00000094422	si:dkey-12l12.1	si:dkey-12l12.1 [Source:ZFIN;Acc:ZDB-GENE-091204-232]	221.914	-0.805381	0.178457	-4.51304	6.39061e-06	0.000172288
ENSDARG00000097229	si:ch211-226h8.15	si:ch211-226h8.15 [Source:ZFIN;Acc:ZDB-GENE-131121-380]	6.7086	-4.81313	1.21142	-3.97312	7.09366e-05	0.0014274
ENSDARG00000097889	si:ch73-265h17.2	si:ch73-265h17.2 [Source:ZFIN;Acc:ZDB-GENE-131120-39]	12.7552	-2.54602	0.713372	-3.569	0.000358349	0.00565305
ENSDARG00000098214	CABZ01072487.1		56.1874	-1.24809	0.281416	-4.43505	9.20514e-06	0.000237016
ENSDARG00000099364	BX511034.5		39.9605	-8.97984	1.23147	-7.29196	3.05476e-13	3.287e-11
ENSDARG00000100552	taco1	translational activator of mitochondrially encoded cytochrome c oxidase I [Source:ZFIN;Acc:ZDB-GENE-070410-35]	27.8092	-8.77918	1.22404	-7.17229	7.37552e-13	7.47902e-11
ENSDARG00000101736	CABZ01113816.1		3.05812	-5.32225	1.4589	-3.64813	0.000264156	0.00438321
ENSDARG00000102395	HAPLN1	hyaluronan and proteoglycan link protein 1 [Source:HGNC Symbol;Acc:HGNC:2380]	82.3504	-1.99314	0.266306	-7.4844	7.18735e-14	8.43349e-12
ENSDARG00000103026	p3h2	prolyl 3-hydroxylase 2 [Source:ZFIN;Acc:ZDB-GENE-061207-44]	230.348	-0.972624	0.20931	-4.6468	3.37117e-06	9.67044e-05
ENSDARG00000103225	UBLCP1	ubiquitin-like domain-containing CTD phosphatase 1 [Source:NCBI gene;Acc:103910001]	22.3425	-3.95338	0.632329	-6.25209	4.04989e-10	2.76436e-08
ENSDARG00000103285	CCDC134	si:dkey-167k11.5 [Source:ZFIN;Acc:ZDB-GENE-091204-218]	11.1828	-7.43773	1.27945	-5.8132	6.12882e-09	3.39371e-07
ENSDARG00000103875	CABZ01048402.2		192.944	-1.16114	0.232123	-5.00228	5.66562e-07	2.00009e-05
ENSDARG00000104505	CABZ01046093.1	RCC1 domain containing 1 [Source:NCBI gene;Acc:567613]	7.92444	-6.78716	2.4338	-2.78871	0.00529186	0.0486192
ENSDARG00000105147	osbpl1a	oxysterol binding protein-like 1A [Source:ZFIN;Acc:ZDB-GENE-050208-657]	247.835	-0.588593	0.153764	-3.82789	0.000129245	0.00238557
ENSDARG00000105153	ifitm5	interferon induced transmembrane protein 5 [Source:ZFIN;Acc:ZDB-GENE-030131-8970]	123.501	-1.03435	0.18942	-5.46063	4.74442e-08	2.2439e-06
ENSDARG00000109267	CABZ01024501.1		11.509	-6.52757	1.27991	-5.1	3.39646e-07	1.2856e-05
ENSDARG00000109729	CABZ01073197.1		8.59196	-7.08321	1.31717	-5.37759	7.54904e-08	3.38827e-06
ENSDARG00000114991	tmem14cb	transmembrane protein 14Cb [Source:ZFIN;Acc:ZDB-GENE-040912-34]	51.8229	-3.05902	0.333447	-9.17395	4.56005e-20	1.20822e-17
ENSDARG00000115161	CABZ01069162.1		45.7782	-9.49871	1.20724	-7.86812	3.60023e-15	5.12793e-13
ENSDARG00000117271	CR954298.1		2.76705	-5.45026	1.56034	-3.493	0.000477634	0.00716334
ENSDARG00000003615	slc26a3.2	solute carrier family 26 member 3, tandem duplicate 2 [Source:ZFIN;Acc:ZDB-GENE-041210-179]	43.2034	-1.58931	0.329514	-4.82321	1.41267e-06	4.48577e-05
ENSDARG00000006029	lta4h	leukotriene A4 hydrolase [Source:ZFIN;Acc:ZDB-GENE-040426-2477]	884.795	-0.614191	0.114415	-5.36809	7.9574e-08	3.54572e-06
ENSDARG00000013050	abcc12	ATP-binding cassette, sub-family C (CFTR/MRP), member 12 [Source:ZFIN;Acc:ZDB-GENE-050517-25]	126.534	-1.02049	0.198564	-5.13935	2.75695e-07	1.07008e-05
ENSDARG00000016141	slc6a2	solute carrier family 6 member 2 [Source:ZFIN;Acc:ZDB-GENE-110408-4]	138.963	-0.689896	0.192601	-3.58199	0.000340984	0.00542076
ENSDARG00000020143	pah	phenylalanine hydroxylase [Source:ZFIN;Acc:ZDB-GENE-031006-2]	1041.14	-0.720929	0.173058	-4.16581	3.10247e-05	0.000691211
ENSDARG00000021859	erap1b	endoplasmic reticulum aminopeptidase 1b [Source:ZFIN;Acc:ZDB-GENE-040426-934]	46.9036	-1.16819	0.300407	-3.88868	0.000100792	0.00193579
ENSDARG00000027424	slc25a3a	solute carrier family 25 member 3a [Source:ZFIN;Acc:ZDB-GENE-040426-1673]	373.276	-1.49967	0.461549	-3.24922	0.00115723	0.0146608
ENSDARG00000027799	ucmaa	upper zone of growth plate and cartilage matrix associated a [Source:ZFIN;Acc:ZDB-GENE-070410-71]	53.2484	-0.853927	0.302946	-2.81874	0.00482123	0.0452916
ENSDARG00000032639	cd36	CD36 molecule (thrombospondin receptor) [Source:ZFIN;Acc:ZDB-GENE-040718-55]	132.566	-0.808355	0.237256	-3.4071	0.000656561	0.00930324
ENSDARG00000034173	prkcq	protein kinase C, theta [Source:ZFIN;Acc:ZDB-GENE-041210-195]	72.6916	-1.66162	0.338471	-4.9092	9.14504e-07	3.02068e-05
ENSDARG00000034424	atp1b2b	ATPase Na+/K+ transporting subunit beta 2b [Source:ZFIN;Acc:ZDB-GENE-010718-1]	657.039	-0.63209	0.22585	-2.79872	0.00513057	0.0474737
ENSDARG00000035852	cart3	cocaine- and amphetamine-regulated transcript 3 [Source:ZFIN;Acc:ZDB-GENE-120223-5]	41.5193	-2.05366	0.377441	-5.44102	5.29763e-08	2.46766e-06
ENSDARG00000036041	f2	coagulation factor II (thrombin) [Source:ZFIN;Acc:ZDB-GENE-030131-4606]	1880.3	-0.614351	0.113821	-5.39752	6.75701e-08	3.06629e-06
ENSDARG00000038901	tmem256	transmembrane protein 256 [Source:NCBI gene;Acc:550283]	210.092	-0.704149	0.197744	-3.56091	0.000369569	0.00581517
ENSDARG00000039393	si:ch211-240l19.5	si:ch211-240l19.5 [Source:ZFIN;Acc:ZDB-GENE-041210-327]	49.7757	-3.44681	0.401586	-8.58299	9.24378e-18	1.86702e-15
ENSDARG00000039436	il13ra2	interleukin 13 receptor, alpha 2 [Source:ZFIN;Acc:ZDB-GENE-030521-10]	109.281	-0.673517	0.213364	-3.15667	0.00159584	0.0189784
ENSDARG00000039730	zgc:112160	zgc:112160 [Source:ZFIN;Acc:ZDB-GENE-050417-229]	85.434	-2.00762	0.324114	-6.19418	5.859e-10	3.89142e-08
ENSDARG00000040265	mpdu1b	mannose-P-dolichol utilization defect 1b [Source:ZFIN;Acc:ZDB-GENE-040625-135]	659.684	-0.975451	0.110712	-8.81071	1.2436e-18	2.86388e-16
ENSDARG00000042090	si:ch73-55i23.1	si:ch73-55i23.1 [Source:NCBI gene;Acc:100148818]	31.6131	-2.47809	0.407803	-6.07669	1.22691e-09	7.48325e-08
ENSDARG00000043770	si:dkey-192d15.2	si:dkey-192d15.2 [Source:ZFIN;Acc:ZDB-GENE-040724-74]	89.7002	-1.95982	0.262514	-7.46559	8.29251e-14	9.66255e-12
ENSDARG00000045560	mybpc1	myosin binding protein C, slow type [Source:ZFIN;Acc:ZDB-GENE-041114-196]	478.285	-0.70725	0.159007	-4.44792	8.67046e-06	0.000225131
ENSDARG00000045574	lrmp	lymphoid-restricted membrane protein [Source:NCBI gene;Acc:567234]	143.199	-1.3291	0.244473	-5.4366	5.43054e-08	2.52436e-06
ENSDARG00000045677	opn1sw1	opsin 1 (cone pigments), short-wave-sensitive 1 [Source:NCBI gene;Acc:30582]	10574.6	-2.06453	0.506818	-4.07352	4.63076e-05	0.000982831
ENSDARG00000045835	si:dkey-14d8.6	si:dkey-14d8.6 [Source:ZFIN;Acc:ZDB-GENE-041210-124]	16.378	-3.46207	0.673835	-5.13786	2.77878e-07	1.0766e-05
ENSDARG00000051785	dhx33	DEAH (Asp-Glu-Ala-His) box polypeptide 33 [Source:NCBI gene;Acc:796505]	81.769	-0.959472	0.23702	-4.04807	5.16417e-05	0.00107748
ENSDARG00000051940	ugt2a4	UDP glucuronosyltransferase 2 family, polypeptide A4 [Source:ZFIN;Acc:ZDB-GENE-080721-23]	338.389	-1.53051	0.147044	-10.4085	2.26781e-25	9.35336e-23
ENSDARG00000052057	pcolceb	procollagen C-endopeptidase enhancer b [Source:ZFIN;Acc:ZDB-GENE-080722-44]	345.316	-0.610245	0.21066	-2.89682	0.00376961	0.0377282
ENSDARG00000052089	CCKAR	cholecystokinin A receptor [Source:NCBI gene;Acc:569038]	45.4695	-0.994134	0.320639	-3.10047	0.00193211	0.0222228
ENSDARG00000052138	slc1a2a	solute carrier family 1 member 2a [Source:ZFIN;Acc:ZDB-GENE-100422-11]	202.031	-1.61741	0.296049	-5.46332	4.67305e-08	2.2144e-06
ENSDARG00000052578	c6ast4	six-cysteine containing astacin protease 4 [Source:ZFIN;Acc:ZDB-GENE-050626-100]	11.2923	-6.84299	1.29159	-5.29812	1.17002e-07	5.04028e-06
ENSDARG00000053010	lpcat2	lysophosphatidylcholine acyltransferase 2 [Source:NCBI gene;Acc:553683]	120.973	-0.900716	0.205236	-4.38869	1.14038e-05	0.000286151
ENSDARG00000053480	aqp9b	aquaporin 9b [Source:ZFIN;Acc:ZDB-GENE-070911-1]	315.569	-1.88849	0.235944	-8.00397	1.20467e-15	1.83236e-13
ENSDARG00000053625	anxa2b	annexin A2b [Source:ZFIN;Acc:ZDB-GENE-030131-1089]	564.249	-1.07236	0.214665	-4.99549	5.86866e-07	2.05704e-05
ENSDARG00000054184	btr06	bloodthirsty-related gene family, member 6 [Source:ZFIN;Acc:ZDB-GENE-080516-2]	22.2109	-2.55479	0.481905	-5.30144	1.1489e-07	4.96669e-06
ENSDARG00000054786	faah2b	fatty acid amide hydrolase 2b [Source:NCBI gene;Acc:768298]	48.5972	-1.17616	0.295086	-3.98582	6.72467e-05	0.00136268
ENSDARG00000055046	ponzr5	plac8 onzin related protein 5 [Source:ZFIN;Acc:ZDB-GENE-081104-325]	267.828	-0.891664	0.21498	-4.14767	3.35875e-05	0.00074227
ENSDARG00000055722	bco2a	beta-carotene oxygenase 2a [Source:ZFIN;Acc:ZDB-GENE-030131-8039]	112.932	-0.735428	0.215732	-3.40899	0.000652034	0.0092602
ENSDARG00000056781	zanl	zonadhesin, like [Source:ZFIN;Acc:ZDB-GENE-060131-2]	144.529	-1.40661	0.259871	-5.41272	6.20751e-08	2.8484e-06
ENSDARG00000057706	si:ch211-137i24.10	si:ch211-137i24.10 [Source:ZFIN;Acc:ZDB-GENE-060526-34]	283.988	-0.77892	0.172821	-4.5071	6.5721e-06	0.000175914
ENSDARG00000057714	cmah	cytidine monophospho-N-acetylneuraminic acid hydroxylase [Source:NCBI gene;Acc:431739]	328.202	-0.692649	0.196779	-3.51994	0.000431648	0.00656152
ENSDARG00000061486	DNAH10	si:dkeyp-86b9.1 [Source:ZFIN;Acc:ZDB-GENE-060531-163]	105.317	-0.656619	0.205526	-3.19483	0.00139913	0.0171011
ENSDARG00000062959	zgc:158785	zgc:158785 [Source:ZFIN;Acc:ZDB-GENE-070112-1712]	74.4749	-1.0026	0.263887	-3.79936	0.000145073	0.00263236
ENSDARG00000068181	dpep1	dipeptidase 1 [Source:ZFIN;Acc:ZDB-GENE-061013-388]	27.5912	-3.23373	0.534025	-6.0554	1.40073e-09	8.41841e-08
ENSDARG00000069244	si:ch211-244b2.3	si:ch211-244b2.3 [Source:ZFIN;Acc:ZDB-GENE-030131-4737]	20.1007	-1.54667	0.460625	-3.35776	0.000785759	0.0107926
ENSDARG00000069292	acot16	acyl-CoA thioesterase 16 [Source:ZFIN;Acc:ZDB-GENE-041210-201]	122.035	-1.10626	0.256502	-4.31289	1.61138e-05	0.000387375
ENSDARG00000069607	zgc:162331	zgc:162331 [Source:ZFIN;Acc:ZDB-GENE-070410-75]	47.3879	-1.47703	0.313756	-4.70756	2.50696e-06	7.39808e-05
ENSDARG00000073766	tnni1d	troponin I, skeletal, slow d [Source:ZFIN;Acc:ZDB-GENE-040718-374]	270.402	-1.01647	0.198252	-5.12717	2.94125e-07	1.13024e-05
ENSDARG00000074613	si:ch211-240l19.6	si:ch211-240l19.6 [Source:ZFIN;Acc:ZDB-GENE-041210-328]	13.9046	-4.13149	0.827241	-4.99431	5.9048e-07	2.06676e-05
ENSDARG00000075800	calml4a	calmodulin-like 4a [Source:ZFIN;Acc:ZDB-GENE-081022-9]	55.1944	-1.20335	0.274779	-4.37935	1.19036e-05	0.00029688
ENSDARG00000077167	nmbb	neuromedin Bb [Source:ZFIN;Acc:ZDB-GENE-081022-31]	17.0742	-2.5331	0.606478	-4.17674	2.95712e-05	0.000664233
ENSDARG00000077537	nudt19	nudix (nucleoside diphosphate linked moiety X)-type motif 19 [Source:ZFIN;Acc:ZDB-GENE-081022-80]	259.265	-0.851985	0.153719	-5.5425	2.9818e-08	1.46073e-06
ENSDARG00000077960	si:ch211-186e20.7	si:ch211-186e20.7 [Source:ZFIN;Acc:ZDB-GENE-110407-6]	55.206	-1.66465	0.353426	-4.71003	2.47686e-06	7.31807e-05
ENSDARG00000080020	il13ra1	interleukin 13 receptor, alpha 1 [Source:ZFIN;Acc:ZDB-GENE-060503-103]	110.746	-0.687386	0.194754	-3.52951	0.000416329	0.00640294
ENSDARG00000086740	phyh	phytanoyl-CoA 2-hydroxylase [Source:ZFIN;Acc:ZDB-GENE-050417-361]	612.75	-0.687958	0.121504	-5.66201	1.49609e-08	7.68022e-07
ENSDARG00000087714	si:ch211-226o13.1	si:ch211-226o13.1 [Source:ZFIN;Acc:ZDB-GENE-081104-491]	63.6625	-0.957816	0.29941	-3.19901	0.00137903	0.0168806
ENSDARG00000090052	si:dkey-165a24.9	si:dkey-165a24.9 [Source:ZFIN;Acc:ZDB-GENE-141209-1]	25.7829	-1.9169	0.523361	-3.66268	0.000249592	0.0041668
ENSDARG00000090428	ctrb1	chymotrypsinogen B1 [Source:ZFIN;Acc:ZDB-GENE-030131-1171]	344.455	-3.33733	0.243132	-13.7264	7.05623e-43	1.24195e-39
ENSDARG00000090568	mrpl52	mitochondrial ribosomal protein L52 [Source:ZFIN;Acc:ZDB-GENE-110325-1]	141.769	-0.60039	0.190872	-3.14551	0.00165796	0.0195941
ENSDARG00000090975	si:dkey-62k3.5	si:dkey-62k3.5 [Source:ZFIN;Acc:ZDB-GENE-160727-7]	12.9338	-2.09236	0.643796	-3.25004	0.00115388	0.014626
ENSDARG00000091614	si:dkey-62k3.6	si:dkey-62k3.6 [Source:ZFIN;Acc:ZDB-GENE-160728-111]	16.2123	-2.35627	0.568987	-4.14118	3.4553e-05	0.000760197
ENSDARG00000091624	ugt2a7	UDP glucuronosyltransferase 2 family, polypeptide A7 [Source:ZFIN;Acc:ZDB-GENE-141215-33]	105.258	-0.963549	0.233653	-4.12384	3.72601e-05	0.000813942
ENSDARG00000093823	si:ch211-102c2.8	si:ch211-102c2.8 [Source:ZFIN;Acc:ZDB-GENE-081104-98]	46.0089	-0.995524	0.308172	-3.23042	0.00123609	0.0155082
ENSDARG00000094612	si:dkey-262g12.3	si:dkey-262g12.3 [Source:ZFIN;Acc:ZDB-GENE-060503-255]	26.1434	-1.2557	0.380442	-3.30064	0.000964662	0.0126978
ENSDARG00000097931	BX323557.1		11.7317	-5.79434	1.25881	-4.60303	4.16396e-06	0.000117665
ENSDARG00000098326	CU280645.1		4.13088	-4.13416	1.37539	-3.00581	0.00264875	0.0284392
ENSDARG00000098345	mamdc2a	MAM domain containing 2a [Source:ZFIN;Acc:ZDB-GENE-060526-16]	114.081	-0.703479	0.189148	-3.7192	0.000199858	0.00342945
ENSDARG00000098514	si:ch211-59d8.3	si:ch211-59d8.3 [Source:ZFIN;Acc:ZDB-GENE-120709-11]	20.7126	-4.09546	0.575135	-7.12087	1.07251e-12	1.06994e-10
ENSDARG00000098515	si:dkey-16p6.1	si:dkey-16p6.1 [Source:ZFIN;Acc:ZDB-GENE-081103-43]	42.1601	-0.946887	0.332025	-2.85185	0.00434651	0.0419023
ENSDARG00000098892	si:ch211-223a21.1	si:ch211-223a21.1 [Source:ZFIN;Acc:ZDB-GENE-110913-137]	18.2565	-1.57619	0.510359	-3.0884	0.00201237	0.0229357
ENSDARG00000099169	cxcl8b.3	chemokine (C-X-C motif) ligand 8b, duplicate 3 [Source:ZFIN;Acc:ZDB-GENE-111004-1]	25.2145	-2.39307	0.441214	-5.42384	5.83337e-08	2.69176e-06
ENSDARG00000099382	si:ch211-209n20.1	si:ch211-209n20.1 [Source:ZFIN;Acc:ZDB-GENE-070705-98]	14.7836	-3.4069	0.666625	-5.11067	3.21016e-07	1.21882e-05
ENSDARG00000100703	si:ch211-285j22.3	si:ch211-285j22.3 [Source:ZFIN;Acc:ZDB-GENE-141216-187]	12.6292	-1.86567	0.666204	-2.80045	0.00510313	0.0473075
ENSDARG00000100946	si:ch211-212k18.9	si:ch211-212k18.9 [Source:ZFIN;Acc:ZDB-GENE-160727-12]	214.143	-0.741123	0.207541	-3.57097	0.000355655	0.00561775
ENSDARG00000101843	znf1106	zinc finger protein 1106 [Source:ZFIN;Acc:ZDB-GENE-110913-156]	13.2175	-3.66933	0.787898	-4.65712	3.20669e-06	9.23085e-05
ENSDARG00000101967	sult4a1	sulfotransferase family 4A, member 1 [Source:ZFIN;Acc:ZDB-GENE-060421-2705]	492.344	-0.739559	0.144621	-5.11378	3.15771e-07	1.20261e-05
ENSDARG00000102191	CPNE8	copine-8 [Source:NCBI gene;Acc:101886030]	187.956	-0.902674	0.161647	-5.58424	2.34724e-08	1.17082e-06
ENSDARG00000102226	gpr19	G protein-coupled receptor 19 [Source:ZFIN;Acc:ZDB-GENE-040426-1295]	224.707	-1.03194	0.165329	-6.24174	4.32728e-10	2.92133e-08
ENSDARG00000102435	plekhf1	pleckstrin homology domain containing, family F (with FYVE domain) member 1 [Source:ZFIN;Acc:ZDB-GENE-040426-1289]	143.3	-1.0536	0.29032	-3.6291	0.000284411	0.00466279
ENSDARG00000103498	epd	ependymin [Source:NCBI gene;Acc:30199]	790.461	-1.51368	0.184784	-8.19163	2.5771e-16	4.37946e-14
ENSDARG00000103755	si:dkeyp-4c4.1	si:dkeyp-4c4.1 [Source:ZFIN;Acc:ZDB-GENE-081104-4]	33.2853	-5.44591	0.732101	-7.43874	1.01647e-13	1.17041e-11
ENSDARG00000104108	slco1d1	solute carrier organic anion transporter family, member 1D1 [Source:ZFIN;Acc:ZDB-GENE-030131-5044]	766.223	-0.859464	0.160128	-5.36735	7.9904e-08	3.554e-06
ENSDARG00000104407	BX649453.1	gastrula zinc finger protein XlCGF8.2DB-like [Source:NCBI gene;Acc:100150619]	34.7729	-2.20358	0.363324	-6.06506	1.31907e-09	7.96645e-08
ENSDARG00000104654	leap2	liver-expressed antimicrobial peptide 2 [Source:ZFIN;Acc:ZDB-GENE-081022-131]	457.456	-1.77963	0.148317	-11.9988	3.60384e-33	3.41547e-30
ENSDARG00000105558	btr07	bloodthirsty-related gene family, member 7 [Source:ZFIN;Acc:ZDB-GENE-110921-1]	14.701	-4.8772	0.935586	-5.213	1.85814e-07	7.54305e-06
ENSDARG00000105631	CABP4	si:cabz01076231.1 [Source:ZFIN;Acc:ZDB-GENE-160728-151]	31.1549	-2.15494	0.468535	-4.59931	4.23884e-06	0.000119644
ENSDARG00000105636	BX323797.3		27.323	-1.58856	0.462639	-3.43369	0.000595433	0.00859524
ENSDARG00000105644	zgc:172079	zgc:172079 [Source:ZFIN;Acc:ZDB-GENE-080204-103]	12.6381	-2.23454	0.645987	-3.4591	0.000541979	0.00793047
ENSDARG00000110745	znf994	zinc finger protein 994 [Source:ZFIN;Acc:ZDB-GENE-110913-145]	4.23286	-3.33065	1.13128	-2.94416	0.00323837	0.0334437
ENSDARG00000111326	BX323820.1	cadherin-related family member 5, related sequence [Source:NCBI gene;Acc:561298]	48.039	-1.51638	0.393466	-3.85392	0.000116243	0.0021832
ENSDARG00000112049	cldn15a	claudin 15a [Source:ZFIN;Acc:ZDB-GENE-040426-1305]	296.437	-0.887865	0.155797	-5.69887	1.20606e-08	6.25652e-07
ENSDARG00000112648	si:dkeyp-82b4.2	si:dkeyp-82b4.2 [Source:ZFIN;Acc:ZDB-GENE-060503-561]	40.461	-4.62816	0.528551	-8.7563	2.01758e-18	4.56102e-16
ENSDARG00000117174	CT583728.27		21.1498	-3.58907	1.23367	-2.90928	0.00362267	0.0365246
ENSDARG00000117423	BX470116.1		11.1996	-2.14158	0.632672	-3.38498	0.000711831	0.00993218
ENSDARG00000001354	slc6a22.2	solute carrier family 6 member 22, tandem duplicate 2 [Source:ZFIN;Acc:ZDB-GENE-030616-628]	183.758	-0.604953	0.170657	-3.54485	0.000392841	0.00610725
ENSDARG00000001804	zgc:112148	zgc:112148 [Source:ZFIN;Acc:ZDB-GENE-050417-235]	58.7167	-1.67682	0.339167	-4.94395	7.65553e-07	2.58765e-05
ENSDARG00000002300	p2rx2	purinergic receptor P2X, ligand-gated ion channel, 2 [Source:ZFIN;Acc:ZDB-GENE-030319-2]	68.493	-1.10648	0.296086	-3.73702	0.000186216	0.00323822
ENSDARG00000002644	rgs5a	regulator of G protein signaling 5a [Source:ZFIN;Acc:ZDB-GENE-030131-7570]	558.172	-0.707335	0.146591	-4.82522	1.39851e-06	4.4523e-05
ENSDARG00000003697	slc5a8l	solute carrier family 5 member 8, like [Source:NCBI gene;Acc:556156]	55.5189	-1.11099	0.321026	-3.46076	0.000538644	0.00789104
ENSDARG00000005221	desmb	desmin b [Source:ZFIN;Acc:ZDB-GENE-061027-102]	252.805	-1.06201	0.166888	-6.36358	1.97101e-10	1.43267e-08
ENSDARG00000006207	gpx1b	glutathione peroxidase 1b [Source:ZFIN;Acc:ZDB-GENE-040912-60]	170.105	-1.11412	0.179038	-6.22285	4.88202e-10	3.26897e-08
ENSDARG00000006522	otop2	otopetrin 2 [Source:ZFIN;Acc:ZDB-GENE-050104-2]	13.9434	-2.3682	0.699882	-3.38372	0.000715117	0.0099611
ENSDARG00000007553	opn4.1	opsin 4.1 [Source:NCBI gene;Acc:352918]	255.611	-1.15793	0.293557	-3.94447	7.99753e-05	0.00159182
ENSDARG00000007836	ctsla	cathepsin La [Source:ZFIN;Acc:ZDB-GENE-030131-106]	16166.7	-0.609664	0.0802425	-7.59777	3.01269e-14	3.78753e-12
ENSDARG00000008403	phospho1	phosphoethanolamine/phosphocholine phosphatase 1 [Source:NCBI gene;Acc:100002812]	222.837	-0.742224	0.149175	-4.97553	6.50679e-07	2.25188e-05
ENSDARG00000009196	anxa3a	annexin A3a [Source:ZFIN;Acc:ZDB-GENE-040912-58]	263.004	-0.936524	0.285094	-3.28497	0.00101994	0.0132824
ENSDARG00000009782	myh11a	myosin, heavy chain 11a, smooth muscle [Source:ZFIN;Acc:ZDB-GENE-050531-1]	992.535	-1.0214	0.159976	-6.38469	1.71742e-10	1.26325e-08
ENSDARG00000010680	gngt2a	guanine nucleotide binding protein (G protein), gamma transducing activity polypeptide 2a [Source:ZFIN;Acc:ZDB-GENE-030131-7595]	608.764	-1.73179	0.185952	-9.31308	1.24172e-20	3.64254e-18
ENSDARG00000010958	glmnb	glomulin, FKBP associated protein b [Source:ZFIN;Acc:ZDB-GENE-080723-14]	197.686	-0.657129	0.228235	-2.87918	0.0039871	0.0393142
ENSDARG00000011886	pdca	phosducin a [Source:ZFIN;Acc:ZDB-GENE-031023-1]	78.9808	-0.873505	0.237793	-3.67339	0.000239355	0.00401495
ENSDARG00000012539	dnase1	deoxyribonuclease I [Source:ZFIN;Acc:ZDB-GENE-040718-423]	5.13528	-2.88874	1.00469	-2.87525	0.00403704	0.0396199
ENSDARG00000012610	saga	S-antigen; retina and pineal gland (arrestin) a [Source:ZFIN;Acc:ZDB-GENE-040426-1538]	612.231	-0.776758	0.236743	-3.28102	0.00103434	0.0134214
ENSDARG00000013240	zgc:172271	zgc:172271 [Source:ZFIN;Acc:ZDB-GENE-080204-110]	38.5661	-1.10547	0.295464	-3.74147	0.000182946	0.00319487
ENSDARG00000013522	pck1	phosphoenolpyruvate carboxykinase 1 (soluble) [Source:ZFIN;Acc:ZDB-GENE-030909-11]	1550.87	-0.754626	0.135176	-5.58254	2.37027e-08	1.17754e-06
ENSDARG00000013856	amy2a	amylase alpha 2A [Source:ZFIN;Acc:ZDB-GENE-040426-2393]	16.9163	-2.90541	0.60678	-4.78824	1.68249e-06	5.23461e-05
ENSDARG00000014320	gucy2c	guanylate cyclase 2C [Source:ZFIN;Acc:ZDB-GENE-091118-67]	117.838	-0.87405	0.282441	-3.09463	0.00197059	0.0225848
ENSDARG00000016081	cldn15la	claudin 15-like a [Source:ZFIN;Acc:ZDB-GENE-010328-12]	659.692	-1.05589	0.14991	-7.0435	1.87473e-12	1.77674e-10
ENSDARG00000016483	baiap2l2a	BAR/IMD domain containing adaptor protein 2 like 2a [Source:ZFIN;Acc:ZDB-GENE-040108-10]	38.1197	-0.999308	0.321517	-3.1081	0.00188294	0.0217624
ENSDARG00000018478	agxtb	alanine--glyoxylate and serine--pyruvate aminotransferase b [Source:ZFIN;Acc:ZDB-GENE-010302-3]	514.882	-1.74661	0.167989	-10.3972	2.55431e-25	9.9906e-23
ENSDARG00000019516	sp7	Sp7 transcription factor [Source:ZFIN;Acc:ZDB-GENE-040629-2]	147.152	-2.15648	0.201616	-10.696	1.06279e-26	5.03618e-24
ENSDARG00000019932	slc5a11	solute carrier family 5 member 11 [Source:ZFIN;Acc:ZDB-GENE-041114-9]	48.2253	-1.55589	0.309662	-5.02449	5.04769e-07	1.8e-05
ENSDARG00000020814	faimb	Fas apoptotic inhibitory molecule b [Source:ZFIN;Acc:ZDB-GENE-040718-91]	93.0165	-1.19331	0.241685	-4.93748	7.91392e-07	2.66403e-05
ENSDARG00000020976	ubald1b	UBA-like domain containing 1b [Source:ZFIN;Acc:ZDB-GENE-050522-446]	481.343	-0.590814	0.115432	-5.11829	3.08326e-07	1.17973e-05
ENSDARG00000024847	col5a2b	collagen, type V, alpha 2b [Source:ZFIN;Acc:ZDB-GENE-110406-2]	317.002	-0.85219	0.167849	-5.07713	3.83179e-07	1.42627e-05
ENSDARG00000027360	si:ch211-106h11.3	si:ch211-106h11.3 [Source:ZFIN;Acc:ZDB-GENE-050208-296]	115.091	-0.723432	0.227899	-3.17436	0.00150168	0.0180802
ENSDARG00000027620	bco2l	beta-carotene 15, 15-dioxygenase 2, like [Source:ZFIN;Acc:ZDB-GENE-010509-1]	25.3749	-1.13871	0.403075	-2.82506	0.00472721	0.04463
ENSDARG00000028048	rdh8a	retinol dehydrogenase 8a [Source:ZFIN;Acc:ZDB-GENE-021115-3]	435.846	-0.616871	0.138074	-4.46768	7.90722e-06	0.000207499
ENSDARG00000029476	ldlra	low density lipoprotein receptor a [Source:ZFIN;Acc:ZDB-GENE-031217-1]	371.155	-0.950983	0.152982	-6.2163	5.09022e-10	3.39914e-08
ENSDARG00000030157	mybpc2a	myosin binding protein C, fast type a [Source:ZFIN;Acc:ZDB-GENE-060901-1]	66.7445	-1.28253	0.246999	-5.19244	2.07554e-07	8.31601e-06
ENSDARG00000030980	csrp1b	cysteine and glycine-rich protein 1b [Source:ZFIN;Acc:ZDB-GENE-070112-252]	116.401	-1.39589	0.259564	-5.37783	7.53881e-08	3.38827e-06
ENSDARG00000031534	CU571315.1		59.8182	-1.2648	0.301221	-4.19891	2.68199e-05	0.000607416
ENSDARG00000032465	slc1a8b	solute carrier family 1 member 8b [Source:ZFIN;Acc:ZDB-GENE-070912-552]	12.0652	-2.05572	0.677582	-3.03391	0.00241409	0.0264343
ENSDARG00000032584	thnsl2	threonine synthase-like 2 [Source:NCBI gene;Acc:641568]	44.7664	-2.27327	0.351994	-6.45828	1.05899e-10	7.97996e-09
ENSDARG00000033160	nr1d1	nuclear receptor subfamily 1, group d, member 1 [Source:ZFIN;Acc:ZDB-GENE-050105-1]	246.033	-0.741012	0.154439	-4.7981	1.60179e-06	4.99616e-05
ENSDARG00000034588	scn4ab	sodium channel, voltage-gated, type IV, alpha, b [Source:NCBI gene;Acc:564977]	470.712	-0.807426	0.123593	-6.53296	6.44826e-11	4.96536e-09
ENSDARG00000035388	tmem174	transmembrane protein 174 [Source:ZFIN;Acc:ZDB-GENE-080819-2]	12.7221	-2.29687	0.636793	-3.60694	0.000309834	0.00498994
ENSDARG00000035603	dao.2	D-amino-acid oxidase, tandem duplicate 2 [Source:ZFIN;Acc:ZDB-GENE-040426-2634]	191.792	-1.58073	0.216369	-7.30572	2.75796e-13	2.99379e-11
ENSDARG00000035861	si:rp71-39b20.4	si:rp71-39b20.4 [Source:ZFIN;Acc:ZDB-GENE-070912-704]	55.5258	-2.29979	0.348838	-6.59274	4.31784e-11	3.41012e-09
ENSDARG00000036846	anks4b	ankyrin repeat and sterile alpha motif domain containing 4B [Source:ZFIN;Acc:ZDB-GENE-040704-29]	211.499	-0.925942	0.186026	-4.97749	6.4413e-07	2.23865e-05
ENSDARG00000037121	mat2ab	methionine adenosyltransferase II, alpha b [Source:ZFIN;Acc:ZDB-GENE-050327-6]	234.898	-2.17268	0.183151	-11.8628	1.84749e-32	1.46852e-29
ENSDARG00000037895	ramp2	receptor (G protein-coupled) activity modifying protein 2 [Source:ZFIN;Acc:ZDB-GENE-080204-79]	364.906	-0.597878	0.179185	-3.33666	0.000847924	0.0114361
ENSDARG00000037925	rgs9a	regulator of G protein signaling 9a [Source:ZFIN;Acc:ZDB-GENE-060929-92]	170.027	-1.61151	0.344002	-4.68461	2.80491e-06	8.1697e-05
ENSDARG00000037941	syt5a	synaptotagmin Va [Source:ZFIN;Acc:ZDB-GENE-040718-110]	286.186	-2.17283	0.208202	-10.4362	1.6948e-25	7.32658e-23
ENSDARG00000037954	tnnt1	troponin T type 1 (skeletal, slow) [Source:ZFIN;Acc:ZDB-GENE-080723-27]	148.884	-0.900035	0.165737	-5.43051	5.61927e-08	2.60271e-06
ENSDARG00000038153	lgals2b	lectin, galactoside-binding, soluble, 2b [Source:ZFIN;Acc:ZDB-GENE-040426-1590]	1697.92	-0.778934	0.147446	-5.28283	1.27201e-07	5.41339e-06
ENSDARG00000038185	gh1	growth hormone 1 [Source:ZFIN;Acc:ZDB-GENE-030725-2]	64.7219	-1.48337	0.310496	-4.77742	1.77558e-06	5.48961e-05
ENSDARG00000038297	aspdh	aspartate dehydrogenase domain containing [Source:NCBI gene;Acc:447919]	78.3895	-0.884433	0.239897	-3.68672	0.000227165	0.00383921
ENSDARG00000038742	rbp1.2	retinol binding protein 1, cellular, tandem duplicate 2 [Source:ZFIN;Acc:ZDB-GENE-070912-18]	50.6531	-1.75754	0.332383	-5.2877	1.23865e-07	5.29888e-06
ENSDARG00000039626	nrgna	neurogranin (protein kinase C substrate, RC3) a [Source:ZFIN;Acc:ZDB-GENE-090710-4]	237.168	-0.679413	0.156748	-4.33444	1.46135e-05	0.000355119
ENSDARG00000040177	rgs16	regulator of G protein signaling 16 [Source:ZFIN;Acc:ZDB-GENE-050417-393]	80.8407	-0.812867	0.22967	-3.53929	0.000401209	0.00620992
ENSDARG00000040526	s1pr5a	sphingosine-1-phosphate receptor 5a [Source:ZFIN;Acc:ZDB-GENE-041114-188]	226.17	-0.756325	0.148415	-5.09603	3.46851e-07	1.30485e-05
ENSDARG00000043081	ctsz	cathepsin Z [Source:ZFIN;Acc:ZDB-GENE-041010-139]	1010.82	-0.625337	0.1257	-4.97483	6.53041e-07	2.25688e-05
ENSDARG00000044199	gnat1	guanine nucleotide binding protein (G protein), alpha transducing activity polypeptide 1 [Source:ZFIN;Acc:ZDB-GENE-011128-11]	592.346	-0.775641	0.246972	-3.1406	0.00168601	0.019859
ENSDARG00000044204	endou	endonuclease, polyU-specific [Source:NCBI gene;Acc:791216]	30.517	-2.14898	0.489067	-4.39405	1.11258e-05	0.000279746
ENSDARG00000044441	MYO7B	si:ch73-194h10.2 [Source:ZFIN;Acc:ZDB-GENE-100921-21]	376.631	-0.799925	0.180758	-4.42539	9.62686e-06	0.000247099
ENSDARG00000044528	slc15a1b	solute carrier family 15 member 1b [Source:ZFIN;Acc:ZDB-GENE-030131-4661]	19.4462	-2.01235	0.591871	-3.39999	0.000673888	0.00949958
ENSDARG00000045979	zgc:153704	zgc:153704 [Source:NCBI gene;Acc:767759]	428.779	-0.864275	0.145423	-5.94318	2.79552e-09	1.60945e-07
ENSDARG00000052027	tspan1	tetraspanin 1 [Source:ZFIN;Acc:ZDB-GENE-070502-5]	9.56566	-1.86807	0.659052	-2.83449	0.00458992	0.0437018
ENSDARG00000052223	rcvrna	recoverin a [Source:ZFIN;Acc:ZDB-GENE-050913-106]	649.589	-1.17975	0.20498	-5.75545	8.641e-09	4.64897e-07
ENSDARG00000052734	hmgcra	3-hydroxy-3-methylglutaryl-CoA reductase a [Source:ZFIN;Acc:ZDB-GENE-040401-2]	349.621	-1.12473	0.154394	-7.28477	3.22227e-13	3.43723e-11
ENSDARG00000052905	zgc:165423	zgc:165423 [Source:ZFIN;Acc:ZDB-GENE-070720-11]	181.392	-0.70576	0.180922	-3.90091	9.58334e-05	0.00185356
ENSDARG00000053939	tgfa	transforming growth factor, alpha [Source:ZFIN;Acc:ZDB-GENE-040724-208]	97.0134	-0.585543	0.202684	-2.88895	0.00386531	0.0384227
ENSDARG00000054127	slc26a6l	solute carrier family 26 member 6, like [Source:ZFIN;Acc:ZDB-GENE-080220-10]	47.1421	-1.21295	0.299033	-4.05624	4.98683e-05	0.00104402
ENSDARG00000055177	pxdc1a	PX domain containing 1a [Source:ZFIN;Acc:ZDB-GENE-070912-381]	58.0675	-1.15081	0.269457	-4.27086	1.94724e-05	0.000457686
ENSDARG00000055656	pdzd3b	PDZ domain containing 3b [Source:ZFIN;Acc:ZDB-GENE-081022-151]	32.7409	-1.06489	0.348695	-3.05393	0.00225861	0.0250357
ENSDARG00000056144	zgc:123244	zgc:123244 [Source:NCBI gene;Acc:556933]	18.4979	-1.90008	0.517219	-3.67365	0.000239106	0.00401448
ENSDARG00000056178	dpt	dermatopontin [Source:ZFIN;Acc:ZDB-GENE-060312-9]	9.93746	-2.39557	0.737031	-3.2503	0.00115284	0.0146202
ENSDARG00000056203	si:ch211-201h21.5	si:ch211-201h21.5 [Source:ZFIN;Acc:ZDB-GENE-030131-9599]	183.914	-1.09601	0.206751	-5.30112	1.15097e-07	4.9669e-06
ENSDARG00000056726	mettl7a	methyltransferase like 7A [Source:ZFIN;Acc:ZDB-GENE-061027-239]	57.217	-1.35096	0.271248	-4.98054	6.34074e-07	2.20731e-05
ENSDARG00000058462	zgc:158846	zgc:158846 [Source:ZFIN;Acc:ZDB-GENE-070209-50]	1250.46	-1.73586	0.128501	-13.5085	1.39241e-41	2.1444e-38
ENSDARG00000058638	si:ch211-71m22.1	si:ch211-71m22.1 [Source:ZFIN;Acc:ZDB-GENE-070705-193]	181.454	-0.756319	0.185782	-4.071	4.68114e-05	0.000991735
ENSDARG00000059442	smtnb	smoothelin b [Source:ZFIN;Acc:ZDB-GENE-070912-2]	654.557	-0.599487	0.200435	-2.99093	0.00278133	0.0295919
ENSDARG00000059574	fscn2a	fascin actin-bundling protein 2a, retinal [Source:ZFIN;Acc:ZDB-GENE-110901-1]	54.6913	-1.55281	0.416126	-3.73158	0.000190282	0.00329347
ENSDARG00000059824	soat2	sterol O-acyltransferase 2 [Source:ZFIN;Acc:ZDB-GENE-061013-742]	97.777	-0.98003	0.252558	-3.88042	0.000104278	0.00199342
ENSDARG00000060350	apoda.2	apolipoprotein Da, duplicate 2 [Source:ZFIN;Acc:ZDB-GENE-070912-551]	295.597	-1.06146	0.271266	-3.91297	9.1167e-05	0.00177444
ENSDARG00000061362	dipk1ab	divergent protein kinase domain 1Ab [Source:ZFIN;Acc:ZDB-GENE-131126-27]	36.853	-1.21905	0.330121	-3.69272	0.000221866	0.00376515
ENSDARG00000061819	wscd2	WSC domain containing 2 [Source:NCBI gene;Acc:561091]	91.1723	-0.844403	0.22613	-3.73416	0.000188345	0.00326832
ENSDARG00000062947	amn	amnion associated transmembrane protein [Source:ZFIN;Acc:ZDB-GENE-060810-59]	46.0506	-1.53454	0.363459	-4.22204	2.42101e-05	0.000556397
ENSDARG00000067976	ar	androgen receptor [Source:ZFIN;Acc:ZDB-GENE-060131-1]	86.606	-0.675822	0.217324	-3.10974	0.0018725	0.0216621
ENSDARG00000068011	si:ch211-230g14.3	si:ch211-230g14.3 [Source:ZFIN;Acc:ZDB-GENE-081104-529]	9.34702	-2.11768	0.693409	-3.05401	0.00225801	0.0250357
ENSDARG00000068088	tcnba	transcobalamin beta a [Source:ZFIN;Acc:ZDB-GENE-060531-123]	296.889	-1.2638	0.256584	-4.92549	8.41478e-07	2.8096e-05
ENSDARG00000068551	elovl8a	ELOVL fatty acid elongase 8a [Source:ZFIN;Acc:ZDB-GENE-060929-240]	52.8329	-1.19661	0.383055	-3.12386	0.00178497	0.0208058
ENSDARG00000070726	cnga3a	cyclic nucleotide gated channel subunit alpha 3a [Source:ZFIN;Acc:ZDB-GENE-090611-2]	197.341	-1.21215	0.311562	-3.89054	0.00010002	0.00192427
ENSDARG00000070845	si:dkey-56d12.4	si:dkey-56d12.4 [Source:ZFIN;Acc:ZDB-GENE-060531-147]	53.5415	-2.55374	0.416624	-6.12961	8.8094e-10	5.60911e-08
ENSDARG00000073718	si:ch73-233k15.2	si:ch73-233k15.2 [Source:ZFIN;Acc:ZDB-GENE-120215-22]	27.3861	-1.29068	0.39375	-3.27793	0.00104572	0.0135156
ENSDARG00000073764	si:ch211-113j14.1	si:ch211-113j14.1 [Source:ZFIN;Acc:ZDB-GENE-120215-110]	182.291	-0.673986	0.161101	-4.18362	2.86908e-05	0.000646817
ENSDARG00000074191	zgc:172253	zgc:172253 [Source:ZFIN;Acc:ZDB-GENE-080215-9]	54.1135	-1.26148	0.297639	-4.2383	2.25219e-05	0.00052109
ENSDARG00000074773	si:dkey-110g7.8	si:dkey-110g7.8 [Source:ZFIN;Acc:ZDB-GENE-131121-280]	48.1191	-1.97344	0.311188	-6.34165	2.27315e-10	1.60494e-08
ENSDARG00000076972	plvapa	plasmalemma vesicle associated protein a [Source:ZFIN;Acc:ZDB-GENE-070912-432]	84.5086	-1.28882	0.242429	-5.31628	1.05909e-07	4.61077e-06
ENSDARG00000077028	si:ch211-81n22.1	si:ch211-81n22.1 [Source:ZFIN;Acc:ZDB-GENE-131127-633]	25.6084	-1.68512	0.469693	-3.5877	0.000333602	0.00531026
ENSDARG00000077360	fthl30	ferritin, heavy polypeptide-like 30 [Source:ZFIN;Acc:ZDB-GENE-071004-57]	70.376	-0.807609	0.272988	-2.9584	0.00309238	0.0322469
ENSDARG00000077687	rp1	RP1 axonemal microtubule associated [Source:ZFIN;Acc:ZDB-GENE-070912-612]	8.52676	-2.32867	0.787677	-2.95637	0.00311278	0.0324459
ENSDARG00000078411	hspb15	heat shock protein, alpha-crystallin-related, b15 [Source:ZFIN;Acc:ZDB-GENE-080214-5]	72.6132	-1.03655	0.259344	-3.99679	6.4206e-05	0.00131077
ENSDARG00000078455	best4	bestrophin 4 [Source:ZFIN;Acc:ZDB-GENE-070912-6]	6.48116	-2.57592	0.91313	-2.82098	0.00478779	0.0450979
ENSDARG00000078551	zgc:171242	zgc:171242 [Source:ZFIN;Acc:ZDB-GENE-071004-79]	20.9283	-1.78453	0.469157	-3.8037	0.000142553	0.00259619
ENSDARG00000086228	si:dkey-120c6.5	si:dkey-120c6.5 [Source:ZFIN;Acc:ZDB-GENE-131121-595]	23.5168	-1.54457	0.456781	-3.38143	0.000721099	0.0100331
ENSDARG00000086569	zgc:172051	zgc:172051 [Source:ZFIN;Acc:ZDB-GENE-080219-23]	190.563	-0.826769	0.186739	-4.4274	9.53758e-06	0.000245063
ENSDARG00000086628	stk19	serine/threonine kinase 19 [Source:ZFIN;Acc:ZDB-GENE-000616-11]	29.2387	-1.49893	0.450471	-3.32747	0.000876389	0.0117942
ENSDARG00000087306	CABZ01038521.1		15.4776	-1.44884	0.508142	-2.85124	0.0043549	0.0419504
ENSDARG00000087390	hbbe1.3	hemoglobin, beta embryonic 1.3 [Source:ZFIN;Acc:ZDB-GENE-131120-128]	9177.15	-1.13207	0.355127	-3.18779	0.00143363	0.0174536
ENSDARG00000087516	CU693494.1	alanine aminotransferase 2-like [Source:NCBI gene;Acc:101882185]	5.31153	-4.59718	1.37637	-3.34008	0.000837538	0.0113324
ENSDARG00000087873	eevs	2-epi-5-epi-valiolone synthase [Source:ZFIN;Acc:ZDB-GENE-131121-365]	324.97	-0.977047	0.269505	-3.62534	0.000288583	0.00471222
ENSDARG00000087954	rac1b	Rac family small GTPase 1b [Source:ZFIN;Acc:ZDB-GENE-060312-45]	604.133	-0.921435	0.138096	-6.67241	2.51637e-11	2.05317e-09
ENSDARG00000088145	atg4db	autophagy related 4D, cysteine peptidase b [Source:ZFIN;Acc:ZDB-GENE-131025-1]	46.5241	-0.931693	0.295688	-3.15093	0.0016275	0.0192804
ENSDARG00000088908	CU570691.1		18.5976	-1.55997	0.460237	-3.38949	0.000700226	0.00979244
ENSDARG00000088967	wnk4b	WNK lysine deficient protein kinase 4b [Source:ZFIN;Acc:ZDB-GENE-131120-119]	348.382	-0.647364	0.169654	-3.8158	0.000135742	0.00248871
ENSDARG00000089310	gc	GC vitamin D binding protein [Source:ZFIN;Acc:ZDB-GENE-040718-307]	169.459	-1.21074	0.251536	-4.81339	1.48394e-06	4.67593e-05
ENSDARG00000089829	CYTH3	si:ch211-189a21.1 [Source:ZFIN;Acc:ZDB-GENE-131121-33]	14.3735	-3.32821	0.86632	-3.84178	0.000122147	0.00227844
ENSDARG00000090524	f2rl2	coagulation factor II (thrombin) receptor-like 2 [Source:ZFIN;Acc:ZDB-GENE-110127-4]	33.2404	-1.35247	0.376113	-3.59591	0.000323262	0.00518587
ENSDARG00000090901	si:ch211-256e16.11	si:ch211-256e16.11 [Source:ZFIN;Acc:ZDB-GENE-131127-41]	49.3311	-1.17876	0.28313	-4.16332	3.13651e-05	0.000698164
ENSDARG00000092228	si:dkey-27p18.3	si:dkey-27p18.3 [Source:ZFIN;Acc:ZDB-GENE-060526-287]	13.4398	-6.13256	1.24785	-4.9145	8.90103e-07	2.94403e-05
ENSDARG00000092813	fndc7rs4	fibronectin type III domain containing 7, related sequence 4 [Source:ZFIN;Acc:ZDB-GENE-070912-648]	182.907	-0.617019	0.201688	-3.05927	0.0022188	0.0247279
ENSDARG00000093043	ugt2a7	UDP glucuronosyltransferase 2 family, polypeptide A7 [Source:ZFIN;Acc:ZDB-GENE-141215-33]	172.034	-1.37607	0.176304	-7.80512	5.94462e-15	8.04843e-13
ENSDARG00000093303	ifitm1	interferon induced transmembrane protein 1 [Source:ZFIN;Acc:ZDB-GENE-060526-259]	59.4576	-1.7609	0.348681	-5.05019	4.41375e-07	1.61604e-05
ENSDARG00000093423	swsap1	SWIM-type zinc finger 7 associated protein 1 [Source:ZFIN;Acc:ZDB-GENE-071116-2]	15.8736	-2.04384	0.548445	-3.72661	0.000194075	0.00334888
ENSDARG00000094286	si:ch211-117m20.4	si:ch211-117m20.4 [Source:ZFIN;Acc:ZDB-GENE-060526-20]	19.7564	-1.9337	0.511394	-3.78124	0.000156051	0.00278038
ENSDARG00000094889	cplx4c	complexin 4c [Source:ZFIN;Acc:ZDB-GENE-101018-1]	70.0868	-1.00561	0.261372	-3.84741	0.000119371	0.00223342
ENSDARG00000094952	si:ch211-74m13.1	si:ch211-74m13.1 [Source:ZFIN;Acc:ZDB-GENE-081104-12]	158.021	-0.655285	0.167095	-3.92164	8.79489e-05	0.00172269
ENSDARG00000096242	si:ch211-76l23.4	si:ch211-76l23.4 [Source:ZFIN;Acc:ZDB-GENE-030131-8310]	437.198	-0.730648	0.204102	-3.57982	0.000343827	0.00546244
ENSDARG00000096338	CR792438.1		8.1541	-4.48859	0.996184	-4.50578	6.61289e-06	0.000176592
ENSDARG00000096908	si:ch73-185c24.2	si:ch73-185c24.2 [Source:ZFIN;Acc:ZDB-GENE-131121-189]	125.905	-0.984695	0.195474	-5.03747	4.7173e-07	1.70189e-05
ENSDARG00000097008	opn1mw1	opsin 1 (cone pigments), medium-wave-sensitive, 1 [Source:NCBI gene;Acc:30503]	7078.43	-1.96541	0.321419	-6.1148	9.66787e-10	6.07719e-08
ENSDARG00000097193	si:dkey-28n18.9	si:dkey-28n18.9 [Source:ZFIN;Acc:ZDB-GENE-131127-205]	138.287	-0.707887	0.246163	-2.87568	0.00403156	0.0396044
ENSDARG00000097518	BX537110.1		12.7751	-4.82415	0.973367	-4.95615	7.19038e-07	2.44721e-05
ENSDARG00000097610	BX005183.3		25.777	-2.17643	0.453368	-4.80059	1.58202e-06	4.94857e-05
ENSDARG00000097680	si:ch211-241f5.3	si:ch211-241f5.3 [Source:ZFIN;Acc:ZDB-GENE-131127-563]	13.3879	-2.17372	0.641414	-3.38894	0.000701623	0.00980641
ENSDARG00000097815	CU928129.2		38.392	-1.68183	0.454577	-3.69978	0.000215788	0.00366958
ENSDARG00000098122	BX005085.2		27.2395	-1.19019	0.384682	-3.09397	0.00197499	0.0226247
ENSDARG00000098162	zgc:77748	zgc:77748 [Source:ZFIN;Acc:ZDB-GENE-040426-1864]	560.389	-1.32176	0.136208	-9.70398	2.89959e-22	9.92346e-20
ENSDARG00000098208	fn3krp	fructosamine 3 kinase related protein [Source:ZFIN;Acc:ZDB-GENE-041010-192]	42.7089	-0.893718	0.301595	-2.96331	0.00304353	0.0318183
ENSDARG00000098289	vstm2l	V-set and transmembrane domain containing 2 like [Source:ZFIN;Acc:ZDB-GENE-040426-1548]	26.5071	-1.34775	0.407242	-3.30945	0.00093478	0.0123905
ENSDARG00000098376	si:ch211-207l14.1	si:ch211-207l14.1 [Source:ZFIN;Acc:ZDB-GENE-120215-234]	132.716	-1.41419	0.288406	-4.90348	9.4153e-07	3.10164e-05
ENSDARG00000099247	si:dkey-68o6.5	si:dkey-68o6.5 [Source:ZFIN;Acc:ZDB-GENE-030131-5416]	26.5855	-2.35236	0.446654	-5.26662	1.3896e-07	5.84538e-06
ENSDARG00000099465	rnf213a	Danio rerio ring finger protein 213a (rnf213a), mRNA. [Source:RefSeq mRNA;Acc:NM_001353835]	383.803	-1.0063	0.147645	-6.81566	9.38338e-12	8.02833e-10
ENSDARG00000099515	ephx4	epoxide hydrolase 4 [Source:ZFIN;Acc:ZDB-GENE-080227-1]	53.4818	-0.905623	0.309831	-2.92296	0.00346726	0.0353775
ENSDARG00000099546	kynu	kynureninase [Source:ZFIN;Acc:ZDB-GENE-120215-204]	443.193	-0.672279	0.123217	-5.45604	4.8688e-08	2.29831e-06
ENSDARG00000100246	FP016234.1		112.032	-2.82735	0.314875	-8.97928	2.72547e-19	6.64934e-17
ENSDARG00000100694	tnnt2b	troponin T type 2b (cardiac) [Source:ZFIN;Acc:ZDB-GENE-091106-2]	35.8526	-1.65424	0.40203	-4.11472	3.87646e-05	0.000843815
ENSDARG00000101104	FP102192.1	protein FAM111A-like [Source:NCBI gene;Acc:101886648]	18.3541	-1.70177	0.48293	-3.52385	0.000425325	0.00649345
ENSDARG00000101642	si:ch211-155m12.1	si:ch211-155m12.1 [Source:NCBI gene;Acc:567653]	7.23036	-3.64421	0.928399	-3.92526	8.66349e-05	0.00169831
ENSDARG00000101769	cysltr3	cysteinyl leukotriene receptor 3 [Source:ZFIN;Acc:ZDB-GENE-131127-536]	9.04851	-2.17258	0.694447	-3.1285	0.001757	0.0205434
ENSDARG00000101861	cyp2k19	cytochrome P450, family 2, subfamily k, polypeptide 19 [Source:ZFIN;Acc:ZDB-GENE-091211-1]	119.599	-0.980795	0.193942	-5.05716	4.25535e-07	1.56736e-05
ENSDARG00000102398	cnn1b	calponin 1, basic, smooth muscle, b [Source:ZFIN;Acc:ZDB-GENE-091118-54]	79.9913	-2.33653	0.285851	-8.17395	2.98462e-16	5.03726e-14
ENSDARG00000102558	pde6ha	phosphodiesterase 6H, cGMP-specific, cone, gamma, paralog a [Source:ZFIN;Acc:ZDB-GENE-040426-1754]	548.253	-2.01626	0.403372	-4.9985	5.77776e-07	2.03385e-05
ENSDARG00000102981	cyp2k16	cytochrome P450, family 2, subfamily K, polypeptide16 [Source:ZFIN;Acc:ZDB-GENE-041010-37]	372.37	-0.87778	0.168846	-5.19871	2.00674e-07	8.06655e-06
ENSDARG00000103308	mst1	macrophage stimulating 1 [Source:ZFIN;Acc:ZDB-GENE-020806-3]	537.602	-0.74056	0.116354	-6.36469	1.95678e-10	1.42654e-08
ENSDARG00000103564	si:dkeyp-30d6.2	si:dkeyp-30d6.2 [Source:ZFIN;Acc:ZDB-GENE-141222-83]	3.17118	-5.64305	1.59761	-3.53218	0.000412147	0.00634732
ENSDARG00000103743	si:dkeyp-72e1.9	si:dkeyp-72e1.9 [Source:ZFIN;Acc:ZDB-GENE-120215-89]	119.844	-0.845329	0.23617	-3.57933	0.000344481	0.0054693
ENSDARG00000103889	mettl17	methyltransferase like 17 [Source:ZFIN;Acc:ZDB-GENE-031118-203]	229.786	-0.602451	0.154108	-3.90929	9.25672e-05	0.00179744
ENSDARG00000104144	si:dkey-68o6.8	si:dkey-68o6.8 [Source:ZFIN;Acc:ZDB-GENE-141212-374]	1.99935	-4.9807	1.74104	-2.86077	0.00422619	0.0410049
ENSDARG00000104593	cyp2k18	cytochrome P450, family 2, subfamily K, polypeptide 18 [Source:ZFIN;Acc:ZDB-GENE-040426-1584]	24.0257	-1.48307	0.417039	-3.55618	0.000376286	0.00590954
ENSDARG00000104685	grk1b	G protein-coupled receptor kinase 1 b [Source:ZFIN;Acc:ZDB-GENE-050417-211]	376.385	-2.2814	0.190647	-11.9666	5.3149e-33	4.85053e-30
ENSDARG00000104825	trim35-7	tripartite motif containing 35-7 [Source:ZFIN;Acc:ZDB-GENE-050522-333]	30.0498	-1.34045	0.363806	-3.68453	0.000229129	0.00386181
ENSDARG00000104829	zgc:112146	zgc:112146 [Source:ZFIN;Acc:ZDB-GENE-050417-237]	41.0103	-1.99958	0.411095	-4.86403	1.15021e-06	3.73909e-05
ENSDARG00000104979	CR388055.1		2.65269	-5.38969	1.58604	-3.39822	0.000678269	0.00953699
ENSDARG00000109611	FP236810.1		17.5797	-1.51947	0.459757	-3.30493	0.000949987	0.0125522
ENSDARG00000110614	ugt2a7	UDP glucuronosyltransferase 2 family, polypeptide A7 [Source:ZFIN;Acc:ZDB-GENE-141215-33]	8.56962	-4.37759	1.2065	-3.62833	0.000285261	0.00467361
ENSDARG00000112895	FO834857.1	homeobox protein TGIF2-like [Source:NCBI gene;Acc:100535338]	37.9118	-1.09962	0.352796	-3.11687	0.00182781	0.0212349
ENSDARG00000113218	FP236810.2	UDP-glucuronosyltransferase 2B20-like [Source:NCBI gene;Acc:571561]	20.7354	-2.38601	0.474389	-5.02965	4.91366e-07	1.76497e-05
ENSDARG00000113961	nudt15	nudix (nucleoside diphosphate linked moiety X)-type motif 15 [Source:ZFIN;Acc:ZDB-GENE-040625-95]	111.39	-1.11037	0.260483	-4.26274	2.01931e-05	0.000472087
ENSDARG00000116743	rnps1	RNA binding protein S1, serine-rich domain [Source:NCBI gene;Acc:327020]	221.899	-2.90912	0.800225	-3.63537	0.00027758	0.00456293
ENSDARG00000116986	zgc:172315	zgc:172315 [Source:ZFIN;Acc:ZDB-GENE-080220-7]	34.8636	-2.28525	0.388455	-5.88291	4.03125e-09	2.25247e-07
ENSDARG00000117407	AL954191.2	uncharacterized LOC101885516 [Source:NCBI gene;Acc:101885516]	67.5572	-0.944087	0.298924	-3.15828	0.00158701	0.0188824
ENSDARG00000117625	CABZ01038493.1		8.15989	-7.01131	1.31458	-5.33349	9.63402e-08	4.24673e-06
ENSDARG00000117679	BX548073.11		5.3018	-5.20163	1.42644	-3.64657	0.00026576	0.00440686
ENSDARG00000001971	cthrc1b	collagen triple helix repeat containing 1b [Source:ZFIN;Acc:ZDB-GENE-050420-46]	65.4308	-1.89928	0.308405	-6.15839	7.34887e-10	4.75285e-08
ENSDARG00000004869	penka	proenkephalin a [Source:ZFIN;Acc:ZDB-GENE-030729-31]	83.4814	-1.3915	0.224958	-6.18558	6.18733e-10	4.08746e-08
ENSDARG00000004964	cyp4t8	cytochrome P450, family 4, subfamily T, polypeptide 8 [Source:ZFIN;Acc:ZDB-GENE-031219-3]	88.3937	-0.871326	0.237186	-3.67359	0.000239165	0.00401448
ENSDARG00000005112	cdh17	cadherin 17, LI cadherin (liver-intestine) [Source:ZFIN;Acc:ZDB-GENE-030910-3]	1068.03	-1.01368	0.170932	-5.93028	3.02422e-09	1.729e-07
ENSDARG00000005578	ugp2a	UDP-glucose pyrophosphorylase 2a [Source:ZFIN;Acc:ZDB-GENE-090311-46]	198.26	-0.591951	0.177209	-3.34041	0.000836557	0.0113324
ENSDARG00000006220	ugt1a1	UDP glucuronosyltransferase 1 family, polypeptide A1 [Source:ZFIN;Acc:ZDB-GENE-071004-4]	812.743	-1.35788	0.173541	-7.82452	5.096e-15	7.05452e-13
ENSDARG00000006892	myo3b	myosin IIIB [Source:ZFIN;Acc:ZDB-GENE-070706-2]	91.2625	-1.11353	0.244645	-4.55162	5.32334e-06	0.000146561
ENSDARG00000007086	aqp10a	aquaporin 10a [Source:ZFIN;Acc:ZDB-GENE-040718-40]	16.7505	-4.51857	0.950925	-4.75177	2.01647e-06	6.11918e-05
ENSDARG00000008457	faah2a	fatty acid amide hydrolase 2a [Source:NCBI gene;Acc:436973]	147.119	-0.859902	0.16471	-5.22071	1.78237e-07	7.2714e-06
ENSDARG00000008637	mttp	microsomal triglyceride transfer protein [Source:NCBI gene;Acc:406207]	737.696	-0.831968	0.128349	-6.48209	9.04588e-11	6.85845e-09
ENSDARG00000009242	fev	FEV transcription factor, ETS family member [Source:NCBI gene;Acc:791175]	61.2492	-0.93046	0.257229	-3.61725	0.000297748	0.00483002
ENSDARG00000009430	tmem30c	transmembrane protein 30C [Source:ZFIN;Acc:ZDB-GENE-040426-1127]	115.496	-0.840386	0.197219	-4.26118	2.03351e-05	0.000474954
ENSDARG00000010442	rnf11a	ring finger protein 11a [Source:ZFIN;Acc:ZDB-GENE-040426-1277]	358.296	-0.66973	0.117508	-5.69946	1.20185e-08	6.24786e-07
ENSDARG00000010936	abcb4	ATP-binding cassette, sub-family B (MDR/TAP), member 4 [Source:ZFIN;Acc:ZDB-GENE-080204-52]	177.956	-0.655596	0.183532	-3.5721	0.000354129	0.00559724
ENSDARG00000011157	arhgef18a	rho/rac guanine nucleotide exchange factor (GEF) 18a [Source:ZFIN;Acc:ZDB-GENE-040516-14]	524.312	-0.777895	0.141986	-5.47868	4.28511e-08	2.04235e-06
ENSDARG00000011573	abcb11a	ATP-binding cassette, sub-family B (MDR/TAP), member 11a [Source:ZFIN;Acc:ZDB-GENE-050517-13]	106.737	-0.919732	0.25866	-3.55575	0.000376898	0.00591161
ENSDARG00000012194	scp2a	sterol carrier protein 2a [Source:ZFIN;Acc:ZDB-GENE-040426-1846]	1412.59	-0.822783	0.13169	-6.2479	4.16011e-10	2.82395e-08
ENSDARG00000012297	cnga3b	cyclic nucleotide gated channel subunit alpha 3b [Source:ZFIN;Acc:ZDB-GENE-090312-121]	68.3964	-1.56904	0.328714	-4.77328	1.81245e-06	5.58957e-05
ENSDARG00000012796	hnmt	histamine N-methyltransferase [Source:NCBI gene;Acc:445242]	88.0591	-1.14383	0.224307	-5.0994	3.40725e-07	1.2877e-05
ENSDARG00000014496	trpv6	transient receptor potential cation channel, subfamily V, member 6 [Source:ZFIN;Acc:ZDB-GENE-040624-12]	1160.35	-0.795189	0.152119	-5.22742	1.71889e-07	7.08279e-06
ENSDARG00000015592	c1ql2	complement component 1, q subcomponent-like 2 [Source:ZFIN;Acc:ZDB-GENE-081105-160]	10.7334	-2.50205	0.719665	-3.47669	0.000507642	0.00752877
ENSDARG00000016494	ddc	dopa decarboxylase [Source:ZFIN;Acc:ZDB-GENE-040426-2656]	118.848	-0.598345	0.208399	-2.87114	0.00408989	0.0399441
ENSDARG00000018263	pdia2	protein disulfide isomerase family A, member 2 [Source:ZFIN;Acc:ZDB-GENE-040426-705]	326.552	-1.58357	0.209049	-7.5751	3.58843e-14	4.44334e-12
ENSDARG00000018750	npr1b	natriuretic peptide receptor 1b [Source:ZFIN;Acc:ZDB-GENE-100805-4]	204.958	-0.986256	0.202839	-4.86227	1.16049e-06	3.76755e-05
ENSDARG00000018809	abhd3	abhydrolase domain containing 3 [Source:ZFIN;Acc:ZDB-GENE-040912-90]	218.727	-0.639068	0.200133	-3.19321	0.001407	0.0171803
ENSDARG00000019260	dhrs9	dehydrogenase/reductase (SDR family) member 9 [Source:ZFIN;Acc:ZDB-GENE-030131-1249]	173.879	-1.04486	0.187959	-5.55899	2.71336e-08	1.3372e-06
ENSDARG00000019541	gpt2l	glutamic pyruvate transaminase (alanine aminotransferase) 2, like [Source:NCBI gene;Acc:403086]	1562.68	-0.597967	0.120471	-4.96356	6.92119e-07	2.37198e-05
ENSDARG00000019902	rcvrn2	recoverin 2 [Source:ZFIN;Acc:ZDB-GENE-030131-7590]	2614.8	-0.949816	0.215932	-4.39867	1.08916e-05	0.00027611
ENSDARG00000020602	grk7a	G protein-coupled receptor kinase 7a [Source:NCBI gene;Acc:566120]	966.437	-1.86686	0.587483	-3.17773	0.00148431	0.0179026
ENSDARG00000022261	pdzk1	PDZ domain containing 1 [Source:ZFIN;Acc:ZDB-GENE-031222-1]	275.477	-1.63263	0.170081	-9.59914	8.06131e-22	2.57972e-19
ENSDARG00000023712	mao	monoamine oxidase [Source:NCBI gene;Acc:404730]	426.07	-0.655132	0.120359	-5.44313	5.23513e-08	2.45245e-06
ENSDARG00000027572	as3mt	arsenite methyltransferase [Source:ZFIN;Acc:ZDB-GENE-060312-15]	195.772	-0.777109	0.16499	-4.71002	2.47688e-06	7.31807e-05
ENSDARG00000027584	ttpa	tocopherol (alpha) transfer protein [Source:ZFIN;Acc:ZDB-GENE-030131-4631]	162.179	-0.705092	0.202098	-3.48886	0.000485087	0.00724426
ENSDARG00000027986	slc35d1b	solute carrier family 35 member D1b [Source:ZFIN;Acc:ZDB-GENE-040426-1213]	225.812	-0.613352	0.176898	-3.46726	0.000525797	0.00773041
ENSDARG00000029259	zgc:136493	zgc:136493 [Source:ZFIN;Acc:ZDB-GENE-060512-216]	88.7105	-0.72595	0.239644	-3.02929	0.00245133	0.0267266
ENSDARG00000029497	tfcp2l1	transcription factor CP2-like 1 [Source:ZFIN;Acc:ZDB-GENE-040704-58]	59.3145	-1.41561	0.270977	-5.2241	1.75002e-07	7.16317e-06
ENSDARG00000030478	zgc:66484	zgc:66484 [Source:ZFIN;Acc:ZDB-GENE-030131-5768]	142.761	-0.612067	0.205741	-2.97494	0.00293048	0.0308326
ENSDARG00000033380	gyg2	glycogenin 2 [Source:ZFIN;Acc:ZDB-GENE-080723-74]	25.2055	-1.9057	0.479658	-3.97304	7.09616e-05	0.0014274
ENSDARG00000034862	f7	coagulation factor VII [Source:ZFIN;Acc:ZDB-GENE-010814-1]	336.968	-1.0178	0.143933	-7.07131	1.53474e-12	1.48304e-10
ENSDARG00000036479	ITPRIP	si:dkeyp-80c12.4 [Source:ZFIN;Acc:ZDB-GENE-090313-403]	9.57772	-2.10091	0.63198	-3.32432	0.00088633	0.0119038
ENSDARG00000036588	mhc1zba	major histocompatibility complex class I ZBA [Source:ZFIN;Acc:ZDB-GENE-040426-2149]	359.534	-0.700985	0.198721	-3.52748	0.000419537	0.00643299
ENSDARG00000036636	ebpl	EBP like [Source:ZFIN;Acc:ZDB-GENE-030616-542]	74.6331	-0.931084	0.273138	-3.40884	0.000652397	0.0092602
ENSDARG00000037286	si:dkey-30k22.7	si:dkey-30k22.7 [Source:ZFIN;Acc:ZDB-GENE-090313-302]	46.792	-1.09522	0.303413	-3.60967	0.000306584	0.00495299
ENSDARG00000038248	ggact.2	gamma-glutamylamine cyclotransferase, tandem duplicate 2 [Source:NCBI gene;Acc:447805]	227.675	-11.4675	1.19231	-9.61785	6.72188e-22	2.20845e-19
ENSDARG00000039272	pls1	plastin 1 (I isoform) [Source:ZFIN;Acc:ZDB-GENE-030131-6205]	176.22	-1.22139	0.192851	-6.33332	2.39937e-10	1.67963e-08
ENSDARG00000039827	bbs5	Bardet-Biedl syndrome 5 [Source:NCBI gene;Acc:393269]	196.081	-0.721822	0.180044	-4.00915	6.09367e-05	0.00125233
ENSDARG00000039871	rpz4	rapunzel 4 [Source:ZFIN;Acc:ZDB-GENE-050417-472]	268.121	-0.593167	0.152661	-3.8855	0.000102118	0.0019582
ENSDARG00000040466	vil1	villin 1 [Source:ZFIN;Acc:ZDB-GENE-040426-799]	908.067	-1.53957	0.171804	-8.96122	3.21096e-19	7.757e-17
ENSDARG00000040898	gpa33b	glycoprotein A33 (transmembrane), paralog b [Source:ZFIN;Acc:ZDB-GENE-070912-194]	36.3635	-1.15748	0.337339	-3.43121	0.000600888	0.00865876
ENSDARG00000041119	ceacam1	CEA cell adhesion molecule 1 [Source:ZFIN;Acc:ZDB-GENE-010724-14]	2678.54	-1.01728	0.140707	-7.22976	4.83852e-13	5.05194e-11
ENSDARG00000041483	paqr6	progestin and adipoQ receptor family member VI [Source:ZFIN;Acc:ZDB-GENE-090714-1]	317.57	-0.717125	0.185624	-3.86332	0.000111858	0.00211048
ENSDARG00000042993	prss1	serine protease 1 [Source:ZFIN;Acc:ZDB-GENE-010131-7]	755.422	-1.83615	0.195194	-9.40676	5.11679e-21	1.55658e-18
ENSDARG00000043587	srd5a2a	steroid-5-alpha-reductase, alpha polypeptide 2a [Source:ZFIN;Acc:ZDB-GENE-050417-199]	90.3114	-1.28595	0.26454	-4.86109	1.16742e-06	3.78007e-05
ENSDARG00000044501	viml	vimentin like [Source:ZFIN;Acc:ZDB-GENE-040426-1743]	55.7102	-0.727242	0.249638	-2.91319	0.00357757	0.036233
ENSDARG00000052035	nxnl1	nucleoredoxin like 1 [Source:NCBI gene;Acc:567911]	33.418	-1.43405	0.378992	-3.78385	0.000154423	0.00275534
ENSDARG00000053068	cyp8b1	cytochrome P450, family 8, subfamily B, polypeptide 1 [Source:ZFIN;Acc:ZDB-GENE-040808-53]	358.431	-1.83006	0.142726	-12.8221	1.23261e-37	1.44632e-34
ENSDARG00000053620	ebi3	Epstein-Barr virus induced 3 [Source:ZFIN;Acc:ZDB-GENE-070912-615]	17.5505	-2.20784	0.625986	-3.52697	0.000420337	0.00644125
ENSDARG00000054300	dhrs1	dehydrogenase/reductase (SDR family) member 1 [Source:ZFIN;Acc:ZDB-GENE-030616-591]	535.39	-0.654512	0.161307	-4.05755	4.95907e-05	0.00103997
ENSDARG00000055589	s100t	S100 calcium binding protein T [Source:ZFIN;Acc:ZDB-GENE-050320-61]	996.696	-0.628722	0.187134	-3.35974	0.000780167	0.0107277
ENSDARG00000055595	clul1	clusterin-like 1 (retinal) [Source:ZFIN;Acc:ZDB-GENE-031118-57]	9.37007	-2.59866	0.720436	-3.60706	0.000309682	0.00498994
ENSDARG00000055901	steap4	STEAP family member 4 [Source:ZFIN;Acc:ZDB-GENE-070424-244]	306.038	-0.766976	0.15172	-5.05521	4.29918e-07	1.58113e-05
ENSDARG00000057262	si:dkey-91i10.3	si:dkey-91i10.3 [Source:ZFIN;Acc:ZDB-GENE-081105-124]	188.961	-1.5803	0.200694	-7.87418	3.42972e-15	4.91348e-13
ENSDARG00000057652	dbpb	D site albumin promoter binding protein b [Source:ZFIN;Acc:ZDB-GENE-100922-6]	237.221	-0.640131	0.157375	-4.06755	4.75107e-05	0.00100404
ENSDARG00000058222	mpp4a	membrane protein, palmitoylated 4a (MAGUK p55 subfamily member 4) [Source:ZFIN;Acc:ZDB-GENE-070912-523]	87.9265	-1.23707	0.350084	-3.53364	0.000409875	0.00632022
ENSDARG00000058445	zgc:136472	zgc:136472 [Source:ZFIN;Acc:ZDB-GENE-060421-2552]	103.061	-0.642614	0.230109	-2.79265	0.00522777	0.0481811
ENSDARG00000059305	tmem37	transmembrane protein 37 [Source:ZFIN;Acc:ZDB-GENE-040426-2208]	75.8212	-1.67931	0.28647	-5.8621	4.57063e-09	2.54807e-07
ENSDARG00000059841	exosc1	exosome component 1 [Source:ZFIN;Acc:ZDB-GENE-080926-3]	326.614	-0.589963	0.135411	-4.35685	1.31948e-05	0.000323838
ENSDARG00000060112	sybu	syntabulin (syntaxin-interacting) [Source:ZFIN;Acc:ZDB-GENE-060929-1202]	56.6304	-0.809981	0.273787	-2.95843	0.00309207	0.0322469
ENSDARG00000062606	si:dkey-26i13.8	si:dkey-26i13.8 [Source:ZFIN;Acc:ZDB-GENE-090312-134]	88.6986	-1.32858	0.263184	-5.04811	4.46194e-07	1.62551e-05
ENSDARG00000063518	zgc:153913	zgc:153913 [Source:ZFIN;Acc:ZDB-GENE-061103-397]	746.611	-0.588211	0.115518	-5.09194	3.54416e-07	1.32723e-05
ENSDARG00000068021	ece2a	endothelin converting enzyme 2a [Source:ZFIN;Acc:ZDB-GENE-070912-214]	76.8575	-0.712549	0.241543	-2.94999	0.00317789	0.0329836
ENSDARG00000069018	cyp7a1	cytochrome P450, family 7, subfamily A, polypeptide 1 [Source:ZFIN;Acc:ZDB-GENE-040426-1296]	56.4678	-3.20921	0.406293	-7.89877	2.81672e-15	4.08276e-13
ENSDARG00000069029	acss2l	acyl-CoA synthetase short chain family member 2 like [Source:ZFIN;Acc:ZDB-GENE-130530-723]	31.6996	-1.23456	0.417671	-2.95583	0.0031183	0.0324622
ENSDARG00000070412	mtmr7b	myotubularin related protein 7b [Source:ZFIN;Acc:ZDB-GENE-050913-66]	285.698	-2.28629	0.222725	-10.2651	1.01265e-24	3.89885e-22
ENSDARG00000070558	si:ch211-93g23.2	si:ch211-93g23.2 [Source:ZFIN;Acc:ZDB-GENE-090312-164]	19.3035	-1.51036	0.456413	-3.30919	0.000935669	0.0123921
ENSDARG00000070579	ggact.3	gamma-glutamylamine cyclotransferase, tandem duplicate 3 [Source:NCBI gene;Acc:100038780]	94.0467	-10.0856	1.19295	-8.45433	2.80701e-17	5.30635e-15
ENSDARG00000070581	ggact.1	gamma-glutamylamine cyclotransferase, tandem duplicate 1 [Source:NCBI gene;Acc:777609]	46.55	-9.27132	1.22164	-7.58923	3.2181e-14	4.02524e-12
ENSDARG00000073742	prss59.2	serine protease 59, tandem duplicate 2 [Source:ZFIN;Acc:ZDB-GENE-110408-10]	1133.08	-2.67565	0.40027	-6.68461	2.31547e-11	1.89553e-09
ENSDARG00000074213	eif3bb	eukaryotic translation initiation factor 3, subunit Bb [Source:ZFIN;Acc:ZDB-GENE-090312-175]	25.1838	-1.31437	0.400858	-3.27888	0.0010422	0.0134807
ENSDARG00000074476	odam	odontogenic, ameloblast associated [Source:ZFIN;Acc:ZDB-GENE-090313-260]	21.0146	-3.00952	0.78966	-3.81116	0.000138315	0.00252835
ENSDARG00000075012	glra2	glycine receptor, alpha 2 [Source:ZFIN;Acc:ZDB-GENE-090407-1]	68.3215	-1.37741	0.320292	-4.30048	1.70428e-05	0.000406537
ENSDARG00000075149	nagpa	N-acetylglucosamine-1-phosphodiester alpha-N-acetylglucosaminidase [Source:ZFIN;Acc:ZDB-GENE-070928-4]	202.432	-0.600161	0.147087	-4.0803	4.49769e-05	0.000959546
ENSDARG00000075505	si:ch211-132g1.7	si:ch211-132g1.7 [Source:ZFIN;Acc:ZDB-GENE-121214-287]	44.252	-1.59538	0.335553	-4.75447	1.98971e-06	6.06786e-05
ENSDARG00000075517	si:ch211-120k19.1	si:ch211-120k19.1 [Source:ZFIN;Acc:ZDB-GENE-100922-282]	44.0263	-1.68605	0.328815	-5.12764	2.934e-07	1.12964e-05
ENSDARG00000077096	fndc7a	fibronectin type III domain containing 7a [Source:ZFIN;Acc:ZDB-GENE-070216-2]	175.884	-0.888503	0.232936	-3.81436	0.000136536	0.00249768
ENSDARG00000077201	myo7bb	myosin VIIBb [Source:ZFIN;Acc:ZDB-GENE-070912-482]	51.7434	-2.42102	0.342415	-7.07042	1.54463e-12	1.48676e-10
ENSDARG00000077761	nlgn4xb	neuroligin 4 X-linked b [Source:ZFIN;Acc:ZDB-GENE-100309-1]	159.325	-0.966268	0.198302	-4.8727	1.10081e-06	3.59274e-05
ENSDARG00000078622	scpp5	secretory calcium-binding phosphoprotein 5 [Source:ZFIN;Acc:ZDB-GENE-090313-256]	121.879	-1.75389	0.359254	-4.88203	1.04998e-06	3.43592e-05
ENSDARG00000078671	cdk5r2b	cyclin-dependent kinase 5, regulatory subunit 2b (p39) [Source:ZFIN;Acc:ZDB-GENE-040801-251]	181.905	-0.807542	0.275782	-2.92819	0.00340942	0.034874
ENSDARG00000079250	BX323590.1	zinc finger and BTB domain containing 5 [Source:NCBI gene;Acc:797291]	119.206	-0.667912	0.235207	-2.83968	0.00451584	0.0431967
ENSDARG00000079274	prss59.1	serine protease 59, tandem duplicate 1 [Source:ZFIN;Acc:ZDB-GENE-030131-1173]	141.972	-2.85385	0.297004	-9.60879	7.34055e-22	2.37998e-19
ENSDARG00000079302	and2	actinodin2 [Source:ZFIN;Acc:ZDB-GENE-041105-2]	12818.4	-0.589199	0.165204	-3.56648	0.000361804	0.00570026
ENSDARG00000079361	abcg2b	ATP-binding cassette, sub-family G (WHITE), member 2b [Source:ZFIN;Acc:ZDB-GENE-050517-36]	9.44777	-2.30466	0.698441	-3.29972	0.000967798	0.0127323
ENSDARG00000086842	dap1b	death associated protein 1b [Source:ZFIN;Acc:ZDB-GENE-000511-4]	713.875	-0.634215	0.202668	-3.12933	0.00175208	0.0205
ENSDARG00000088013	CYP27A1	zgc:136333 [Source:ZFIN;Acc:ZDB-GENE-060616-143]	61.5759	-1.73465	0.274646	-6.31594	2.68529e-10	1.86389e-08
ENSDARG00000088023	si:dkey-26c10.5	si:dkey-26c10.5 [Source:ZFIN;Acc:ZDB-GENE-060607-13]	60.2433	-0.899836	0.292142	-3.08013	0.00206909	0.0234088
ENSDARG00000089399	tmem176l.2	transmembrane protein 176l.2 [Source:ZFIN;Acc:ZDB-GENE-080829-12]	189.833	-0.641196	0.226165	-2.83507	0.0045815	0.0436554
ENSDARG00000089477	si:ch211-132g1.3	si:ch211-132g1.3 [Source:ZFIN;Acc:ZDB-GENE-090312-148]	206.55	-1.72462	0.185343	-9.30503	1.33954e-20	3.88324e-18
ENSDARG00000091609	spink4	serine peptidase inhibitor, Kazal type 4 [Source:ZFIN;Acc:ZDB-GENE-130821-1]	50.2154	-1.76019	0.319923	-5.50193	3.75666e-08	1.80093e-06
ENSDARG00000091657	CT573256.1	serine/threonine-protein kinase VRK1-like [Source:NCBI gene;Acc:794952]	31.7672	-1.99378	0.461055	-4.32438	1.52959e-05	0.000370242
ENSDARG00000091916	ugt5b4	UDP glucuronosyltransferase 5 family, polypeptide B4 [Source:ZFIN;Acc:ZDB-GENE-070112-2332]	130.438	-0.997157	0.257594	-3.87103	0.000108375	0.00205532
ENSDARG00000092452	si:dkey-95p16.1	si:dkey-95p16.1 [Source:ZFIN;Acc:ZDB-GENE-081104-443]	19.1736	-1.406	0.437312	-3.21509	0.00130404	0.0161553
ENSDARG00000092520	si:dkey-250k15.10	si:dkey-250k15.10 [Source:ZFIN;Acc:ZDB-GENE-100921-41]	8.80883	-2.80129	0.832951	-3.36309	0.000770745	0.0106106
ENSDARG00000092610	lamp1b	lysosomal associated membrane protein 1b [Source:ZFIN;Acc:ZDB-GENE-030131-9303]	452.516	-0.585996	0.146107	-4.01074	6.05294e-05	0.001245
ENSDARG00000093150	fndc7rs3	fibronectin type III domain containing 7, related sequence 3 [Source:ZFIN;Acc:ZDB-GENE-070912-653]	50.7321	-0.969038	0.287118	-3.37505	0.000738015	0.0102453
ENSDARG00000093237	si:ch211-89o9.4	si:ch211-89o9.4 [Source:ZFIN;Acc:ZDB-GENE-090313-134]	42.2175	-1.21938	0.348199	-3.50197	0.000461826	0.00696016
ENSDARG00000094677	si:dkey-92j12.5	si:dkey-92j12.5 [Source:ZFIN;Acc:ZDB-GENE-090313-354]	98.6741	-1.0463	0.314765	-3.32406	0.000887177	0.0119038
ENSDARG00000094962	CR377211.2		4.1396	-4.30848	1.38987	-3.09991	0.00193578	0.022248
ENSDARG00000095595	BX322575.1		5.05877	-4.13356	1.25761	-3.28684	0.00101318	0.0132164
ENSDARG00000096031	si:ch73-6k14.2	si:ch73-6k14.2 [Source:ZFIN;Acc:ZDB-GENE-110914-243]	28.1393	-1.78043	0.468688	-3.79874	0.000145434	0.00263502
ENSDARG00000096544	CR774189.1		5.16752	-6.09131	1.37259	-4.43783	9.08704e-06	0.000234465
ENSDARG00000096809	si:ch211-168b3.2	si:ch211-168b3.2 [Source:ZFIN;Acc:ZDB-GENE-130603-47]	43.7681	-1.35386	0.31701	-4.27072	1.94843e-05	0.000457686
ENSDARG00000097420	si:ch73-250a16.5	si:ch73-250a16.5 [Source:ZFIN;Acc:ZDB-GENE-131121-255]	65.6113	-1.07858	0.286512	-3.76454	0.000166858	0.00295369
ENSDARG00000098079	rab3gap1	RAB3 GTPase activating protein subunit 1 [Source:NCBI gene;Acc:777744]	676.332	-0.782557	0.109736	-7.13127	9.94477e-13	9.96134e-11
ENSDARG00000098129	si:dkeyp-97a10.2	si:dkeyp-97a10.2 [Source:ZFIN;Acc:ZDB-GENE-090429-4]	78.2622	-0.964546	0.254681	-3.78726	0.000152315	0.00272366
ENSDARG00000098249	asmt	acetylserotonin O-methyltransferase [Source:ZFIN;Acc:ZDB-GENE-080220-43]	59.4661	-1.4133	0.261621	-5.40208	6.58742e-08	3.00038e-06
ENSDARG00000098805	vwa11	von Willebrand factor A domain containing 11 [Source:ZFIN;Acc:ZDB-GENE-141211-58]	21.3255	-2.21724	0.516919	-4.28935	1.79199e-05	0.00042622
ENSDARG00000098899	zmp:0000001082	zmp:0000001082 [Source:ZFIN;Acc:ZDB-GENE-140106-42]	140.355	-0.7372	0.177932	-4.14315	3.42564e-05	0.000755695
ENSDARG00000099108	clic6	chloride intracellular channel 6 [Source:ZFIN;Acc:ZDB-GENE-121214-172]	75.5874	-0.799952	0.243481	-3.28548	0.00101808	0.0132733
ENSDARG00000099276	ugt5b2	UDP glucuronosyltransferase 5 family, polypeptide B2 [Source:ZFIN;Acc:ZDB-GENE-100406-4]	138.919	-1.70356	0.249939	-6.81589	9.36834e-12	8.02833e-10
ENSDARG00000099715	si:dkey-152b24.7	si:dkey-152b24.7 [Source:ZFIN;Acc:ZDB-GENE-100921-77]	24.2244	-1.7045	0.520907	-3.27217	0.00106724	0.0137397
ENSDARG00000099960	elovl1a	ELOVL fatty acid elongase 1a [Source:ZFIN;Acc:ZDB-GENE-041010-66]	516.013	-0.656775	0.181955	-3.60954	0.000306735	0.00495299
ENSDARG00000100150	FQ377903.1	uncharacterized LOC103911589 [Source:NCBI gene;Acc:103911589]	43.1347	-1.52019	0.364783	-4.16739	3.08113e-05	0.000687079
ENSDARG00000100159	angptl1b	angiopoietin-like 1b [Source:ZFIN;Acc:ZDB-GENE-030131-6243]	19.8284	-1.41499	0.460405	-3.07337	0.00211659	0.0238477
ENSDARG00000100184	ly97.2	lymphocyte antigen 97, tandem duplicate 2 [Source:ZFIN;Acc:ZDB-GENE-170621-2]	10.4895	-2.37599	0.810477	-2.9316	0.00337226	0.0345945
ENSDARG00000100782	f7l	coagulation factor VII, like [Source:ZFIN;Acc:ZDB-GENE-070424-102]	77.9386	-1.05994	0.224615	-4.71893	2.37094e-06	7.07292e-05
ENSDARG00000100886	si:dkeyp-97a10.1	si:dkeyp-97a10.1 [Source:ZFIN;Acc:ZDB-GENE-131121-449]	20.7669	-4.84255	0.921777	-5.2535	1.49235e-07	6.24331e-06
ENSDARG00000100955	stk24a	serine/threonine kinase 24a (STE20 homolog, yeast) [Source:ZFIN;Acc:ZDB-GENE-070424-52]	25.2199	-1.84991	0.438848	-4.21538	2.49356e-05	0.000570978
ENSDARG00000101597	si:dkeyp-57d7.4	si:dkeyp-57d7.4 [Source:ZFIN;Acc:ZDB-GENE-141216-425]	110.984	-3.04265	0.33332	-9.12831	6.95784e-20	1.78592e-17
ENSDARG00000102520	BX323588.1		11.6943	-2.1703	0.632365	-3.43204	0.000599068	0.00864265
ENSDARG00000102555	si:dkey-33i11.9	si:dkey-33i11.9 [Source:ZFIN;Acc:ZDB-GENE-060503-262]	188.228	-0.595603	0.167947	-3.54636	0.000390585	0.00607986
ENSDARG00000102557	ftr87	finTRIM family, member 87 [Source:ZFIN;Acc:ZDB-GENE-131127-62]	24.177	-1.30322	0.451724	-2.88499	0.0039142	0.0387505
ENSDARG00000102825	olfm2b	olfactomedin 2b [Source:ZFIN;Acc:ZDB-GENE-040426-2402]	86.1728	-0.699966	0.24245	-2.88705	0.00388866	0.0385751
ENSDARG00000103330	si:ch73-236c18.5	si:ch73-236c18.5 [Source:ZFIN;Acc:ZDB-GENE-121213-7]	38.9023	-1.09216	0.38542	-2.83368	0.00460151	0.0437783
ENSDARG00000103951	tspan34	tetraspanin 34 [Source:ZFIN;Acc:ZDB-GENE-060825-202]	3.95561	-3.68739	1.29986	-2.83675	0.00455754	0.0434943
ENSDARG00000104231	opn9	opsin 9 [Source:ZFIN;Acc:ZDB-GENE-141216-390]	47.7575	-1.45645	0.509121	-2.86072	0.0042268	0.0410049
ENSDARG00000104727	ino80da	INO80 complex subunit Da [Source:ZFIN;Acc:ZDB-GENE-091204-416]	90.5692	-0.629449	0.225041	-2.79704	0.00515725	0.047649
ENSDARG00000104795	cxcl8a	chemokine (C-X-C motif) ligand 8a [Source:ZFIN;Acc:ZDB-GENE-081104-317]	17.8863	-1.91531	0.475742	-4.02594	5.67492e-05	0.0011741
ENSDARG00000105060	rdh8b	retinol dehydrogenase 8b [Source:ZFIN;Acc:ZDB-GENE-040426-1759]	97.4702	-0.906513	0.214718	-4.22187	2.42285e-05	0.000556397
ENSDARG00000114572	asb18	ankyrin repeat and SOCS box containing 18 [Source:ZFIN;Acc:ZDB-GENE-090313-391]	39.8089	-1.1521	0.367641	-3.13376	0.00172582	0.0202601
ENSDARG00000116628	ly97.3	lymphocyte antigen 97, tandem duplicate 3 [Source:ZFIN;Acc:ZDB-GENE-170621-3]	345.003	-1.8285	0.246682	-7.41237	1.24061e-13	1.40875e-11
ENSDARG00000117445	CABZ01067151.2		43.5759	-1.33559	0.298298	-4.47736	7.55723e-06	0.00019959
ENSDARG00000003902	ctsl.1	cathepsin L.1 [Source:ZFIN;Acc:ZDB-GENE-040718-61]	109.526	-1.81717	0.223713	-8.12278	4.55614e-16	7.43496e-14
ENSDARG00000004262	cyp46a1.2	cytochrome P450, family 46, subfamily A, polypeptide 1, tandem duplicate 2 [Source:ZFIN;Acc:ZDB-GENE-040426-1184]	24.3563	-1.39977	0.384753	-3.6381	0.000274653	0.00452994
ENSDARG00000004721	mpp5b	membrane protein, palmitoylated 5b (MAGUK p55 subfamily member 5) [Source:ZFIN;Acc:ZDB-GENE-060531-2]	47.772	-1.32074	0.370195	-3.56767	0.000360164	0.00567805
ENSDARG00000005085	ggctb	gamma-glutamylcyclotransferase b [Source:ZFIN;Acc:ZDB-GENE-040426-1939]	623.841	-0.6756	0.151694	-4.4537	8.44032e-06	0.000219618
ENSDARG00000005704	eps8l3b	EPS8-like 3b [Source:ZFIN;Acc:ZDB-GENE-040426-1335]	193.974	-0.916279	0.189926	-4.8244	1.40427e-06	4.46485e-05
ENSDARG00000005776	guk1b	guanylate kinase 1b [Source:ZFIN;Acc:ZDB-GENE-020916-1]	538.164	-1.05616	0.185435	-5.69559	1.2295e-08	6.36471e-07
ENSDARG00000007682	ppdpfa	pancreatic progenitor cell differentiation and proliferation factor a [Source:NCBI gene;Acc:338304]	1734.32	-0.661713	0.0958611	-6.90283	5.09756e-12	4.5676e-10
ENSDARG00000008553	zgc:136872	zgc:136872 [Source:ZFIN;Acc:ZDB-GENE-060421-5204]	130.983	-0.769525	0.196345	-3.91926	8.88229e-05	0.00173416
ENSDARG00000009470	hnf1a	HNF1 homeobox a [Source:ZFIN;Acc:ZDB-GENE-021206-12]	79.5942	-0.699275	0.221063	-3.16324	0.00156025	0.018627
ENSDARG00000010862	amt	aminomethyltransferase [Source:ZFIN;Acc:ZDB-GENE-041010-114]	406.77	-0.788379	0.137356	-5.73969	9.48487e-09	5.06978e-07
ENSDARG00000012137	cyp46a1.1	cytochrome P450, family 46, subfamily A, polypeptide 1, tandem duplicate 1 [Source:ZFIN;Acc:ZDB-GENE-050522-464]	64.0728	-0.909654	0.282868	-3.21582	0.00130072	0.0161222
ENSDARG00000013056	itpk1a	inositol-tetrakisphosphate 1-kinase a [Source:NCBI gene;Acc:406290]	223.487	-0.67702	0.166962	-4.05492	5.01504e-05	0.00104762
ENSDARG00000013266	colec11	collectin sub-family member 11 [Source:NCBI gene;Acc:492459]	50.959	-0.88638	0.274887	-3.22452	0.00126185	0.0157754
ENSDARG00000014233	sept8b	septin 8b [Source:NCBI gene;Acc:571702]	264.514	-2.23509	0.158832	-14.072	5.64457e-45	1.06991e-41
ENSDARG00000014805	fhl5	four and a half LIM domains 5 [Source:ZFIN;Acc:ZDB-GENE-040822-3]	141.537	-0.963617	0.236064	-4.08202	4.46464e-05	0.000956146
ENSDARG00000015228	ero1a	endoplasmic reticulum oxidoreductase alpha [Source:NCBI gene;Acc:393321]	25.9121	-1.91768	0.466842	-4.10777	3.995e-05	0.000863515
ENSDARG00000015236	pycr3	pyrroline-5-carboxylate reductase 3 [Source:NCBI gene;Acc:560682]	137.093	-0.861196	0.236966	-3.63426	0.00027878	0.00457961
ENSDARG00000015337	comta	catechol-O-methyltransferase a [Source:NCBI gene;Acc:561372]	313.188	-0.698057	0.128257	-5.44263	5.24984e-08	2.45467e-06
ENSDARG00000015404	arl3l2	ADP ribosylation factor like GTPase 3, like 2 [Source:ZFIN;Acc:ZDB-GENE-040426-1678]	138.033	-1.04157	0.308326	-3.37813	0.000729793	0.0101426
ENSDARG00000015657	zgc:77112	zgc:77112 [Source:ZFIN;Acc:ZDB-GENE-040426-2219]	32.0078	-1.64386	0.432305	-3.80254	0.000143219	0.00260447
ENSDARG00000017634	pdcb	phosducin b [Source:ZFIN;Acc:ZDB-GENE-031023-2]	1008.37	-1.48506	0.38281	-3.87935	0.000104735	0.00199905
ENSDARG00000018361	sult1st3	sulfotransferase family 1, cytosolic sulfotransferase 3 [Source:NCBI gene;Acc:368270]	20.7508	-2.01956	0.515314	-3.91908	8.88861e-05	0.00173416
ENSDARG00000018530	mapkapk2b	MAPK activated protein kinase 2b [Source:ZFIN;Acc:ZDB-GENE-071018-1]	61.3106	-0.815012	0.288738	-2.82267	0.00476254	0.0449205
ENSDARG00000020387	nipsnap3a	nipsnap homolog 3A (C. elegans) [Source:ZFIN;Acc:ZDB-GENE-040426-1037]	291.26	-0.854109	0.173533	-4.92187	8.57202e-07	2.84667e-05
ENSDARG00000022730	aasdh	aminoadipate-semialdehyde dehydrogenase [Source:NCBI gene;Acc:570338]	91.336	-0.875291	0.225306	-3.8849	0.000102371	0.00196152
ENSDARG00000024032	coch	coagulation factor C homolog, cochlin (Limulus polyphemus) [Source:ZFIN;Acc:ZDB-GENE-030616-403]	163.93	-0.922916	0.222179	-4.15393	3.26817e-05	0.000724199
ENSDARG00000025672	antxr1a	ANTXR cell adhesion molecule 1a [Source:ZFIN;Acc:ZDB-GENE-110411-15]	67.199	-1.01927	0.256093	-3.98007	6.88958e-05	0.00139153
ENSDARG00000026229	prnpa	prion protein a [Source:ZFIN;Acc:ZDB-GENE-041217-6]	14.8291	-1.57236	0.548827	-2.86495	0.00417074	0.040605
ENSDARG00000026406	anxa5a	annexin A5a [Source:ZFIN;Acc:ZDB-GENE-080220-29]	149.168	-0.605432	0.199933	-3.02818	0.00246032	0.0267926
ENSDARG00000029388	si:dkey-90m5.4	si:dkey-90m5.4 [Source:ZFIN;Acc:ZDB-GENE-041014-250]	115.187	-1.10622	0.214518	-5.15677	2.51244e-07	9.91494e-06
ENSDARG00000029609	macrod1	mono-ADP ribosylhydrolase 1 [Source:ZFIN;Acc:ZDB-GENE-040912-100]	34.7982	-1.07567	0.316214	-3.40173	0.000669614	0.00945015
ENSDARG00000029874	khk	ketohexokinase [Source:ZFIN;Acc:ZDB-GENE-040718-381]	106.109	-0.960229	0.219742	-4.36979	1.24364e-05	0.000307676
ENSDARG00000030129	si:ch211-87m7.2	si:ch211-87m7.2 [Source:ZFIN;Acc:ZDB-GENE-120215-153]	121.188	-0.710542	0.19275	-3.68634	0.000227505	0.00384232
ENSDARG00000030832	otofa	otoferlin a [Source:NCBI gene;Acc:557476]	327.212	-0.784618	0.16774	-4.67757	2.90288e-06	8.41527e-05
ENSDARG00000032426	coq8ab	coenzyme Q8A, genome duplicate b [Source:ZFIN;Acc:ZDB-GENE-030131-5543]	99.423	-0.746218	0.261854	-2.84975	0.00437543	0.0420281
ENSDARG00000032553	egln3	egl-9 family hypoxia-inducible factor 3 [Source:ZFIN;Acc:ZDB-GENE-040426-2541]	68.0452	-1.10894	0.257572	-4.30535	1.66725e-05	0.000398475
ENSDARG00000032838	si:dkey-206f10.1	si:dkey-206f10.1 [Source:ZFIN;Acc:ZDB-GENE-041014-154]	150.382	-0.928174	0.323175	-2.87205	0.0040782	0.0398906
ENSDARG00000035700	zgc:101664	zgc:101664 [Source:ZFIN;Acc:ZDB-GENE-041010-187]	120.5	-0.725615	0.190142	-3.81617	0.00013554	0.00248684
ENSDARG00000036329	ndufa1	NADH:ubiquinone oxidoreductase subunit A1 [Source:ZFIN;Acc:ZDB-GENE-040625-168]	916.32	-0.658976	0.159313	-4.13635	3.5287e-05	0.000774962
ENSDARG00000037097	slc7a2	solute carrier family 7 member 2 [Source:NCBI gene;Acc:494041]	547.895	-1.20059	0.129586	-9.26483	1.95395e-20	5.53418e-18
ENSDARG00000037142	C14H4orf47	zgc:153146 [Source:NCBI gene;Acc:751702]	47.3003	-1.06842	0.312441	-3.41959	0.000627165	0.00898487
ENSDARG00000037191	ttr	transthyretin (prealbumin, amyloidosis type I) [Source:ZFIN;Acc:ZDB-GENE-040927-14]	22.6309	-2.63296	0.507618	-5.18689	2.13838e-07	8.55387e-06
ENSDARG00000038439	fabp10a	fatty acid binding protein 10a, liver basic [Source:NCBI gene;Acc:171481]	725.241	-1.57142	0.222577	-7.06011	1.6637e-12	1.59514e-10
ENSDARG00000040190	qdpra	quinoid dihydropteridine reductase a [Source:ZFIN;Acc:ZDB-GENE-070705-197]	610.353	-1.24257	0.16222	-7.65975	1.86293e-14	2.37847e-12
ENSDARG00000041787	cx32.3	connexin 32.3 [Source:ZFIN;Acc:ZDB-GENE-030131-1337]	180.051	-1.3132	0.20729	-6.3351	2.37193e-10	1.6673e-08
ENSDARG00000041797	cx28.9	connexin 28.9 [Source:ZFIN;Acc:ZDB-GENE-041114-200]	130.498	-1.67118	0.187371	-8.91911	4.70054e-19	1.12452e-16
ENSDARG00000042014	cyp11c1	cytochrome P450, family 11, subfamily C, polypeptide 1 [Source:ZFIN;Acc:ZDB-GENE-070828-1]	87.7672	-1.55247	0.357572	-4.34169	1.41393e-05	0.000344276
ENSDARG00000042529	gnat2	guanine nucleotide binding protein (G protein), alpha transducing activity polypeptide 2 [Source:ZFIN;Acc:ZDB-GENE-011128-10]	3050.06	-1.88209	0.580974	-3.23955	0.00119719	0.015074
ENSDARG00000042737	slc52a3	solute carrier family 52 member 3 [Source:NCBI gene;Acc:678609]	40.1164	-1.13471	0.373191	-3.04057	0.0023613	0.0259521
ENSDARG00000042859	slc5a6a	solute carrier family 5 member 6a [Source:ZFIN;Acc:ZDB-GENE-041001-177]	93.0077	-0.752361	0.236486	-3.18142	0.00146556	0.0177285
ENSDARG00000042956	cyp2ad6	cytochrome P450, family 2, subfamily AD, polypeptide 6 [Source:ZFIN;Acc:ZDB-GENE-041001-157]	44.5291	-0.942402	0.308527	-3.05452	0.00225418	0.0250204
ENSDARG00000043141	si:ch211-132f19.7	si:ch211-132f19.7 [Source:ZFIN;Acc:ZDB-GENE-130530-619]	119.352	-1.66217	0.378797	-4.38802	1.14386e-05	0.000286733
ENSDARG00000043406	slc8a1b	solute carrier family 8 member 1b [Source:ZFIN;Acc:ZDB-GENE-060110-3]	577.924	-1.16218	0.149042	-7.79768	6.30535e-15	8.44403e-13
ENSDARG00000044047	slc18b1	solute carrier family 18 member B1 [Source:ZFIN;Acc:ZDB-GENE-050417-386]	97.0755	-1.73027	0.215538	-8.02771	9.93091e-16	1.53904e-13
ENSDARG00000044072	TATDN3	TatD DNase domain containing 3-like [Source:NCBI gene;Acc:571912]	123.391	-0.772284	0.249518	-3.09511	0.00196743	0.0225591
ENSDARG00000046142	asgrl1	asialoglycoprotein receptor-like 1 [Source:ZFIN;Acc:ZDB-GENE-081105-120]	10.75	-3.69197	0.958285	-3.85269	0.00011683	0.00219253
ENSDARG00000051912	hpxb	hemopexin b [Source:ZFIN;Acc:ZDB-GENE-060929-800]	93.1563	-2.76381	0.319404	-8.65301	5.01565e-18	1.05633e-15
ENSDARG00000052336	ociad2	OCIA domain containing 2 [Source:ZFIN;Acc:ZDB-GENE-041014-253]	274.771	-0.90847	0.199945	-4.54359	5.53045e-06	0.000151755
ENSDARG00000052615	tnmd	tenomodulin [Source:ZFIN;Acc:ZDB-GENE-080220-31]	718.005	-0.862605	0.12819	-6.72911	1.707e-11	1.42102e-09
ENSDARG00000053858	crip1	cysteine-rich protein 1 [Source:ZFIN;Acc:ZDB-GENE-041111-1]	756.648	-0.827385	0.185804	-4.453	8.46789e-06	0.000220103
ENSDARG00000054400	si:ch211-198n5.11	si:ch211-198n5.11 [Source:ZFIN;Acc:ZDB-GENE-050411-52]	248.791	-0.680029	0.162934	-4.17364	2.9977e-05	0.000672734
ENSDARG00000054420	rpe65c	retinoid isomerohydrolase RPE65 c [Source:NCBI gene;Acc:100004076]	91.1219	-0.762794	0.220976	-3.45192	0.000556606	0.0081252
ENSDARG00000055270	si:ch1073-358c10.1	si:ch1073-358c10.1 [Source:ZFIN;Acc:ZDB-GENE-050309-123]	47.6317	-2.61029	0.399301	-6.53714	6.27048e-11	4.85884e-09
ENSDARG00000055416	serpinb1	serpin peptidase inhibitor, clade B (ovalbumin), member 1 [Source:ZFIN;Acc:ZDB-GENE-040718-400]	624.073	-0.701387	0.145667	-4.81502	1.47186e-06	4.64381e-05
ENSDARG00000055835	slc26a6	solute carrier family 26 member 6 [Source:ZFIN;Acc:ZDB-GENE-081105-83]	79.8769	-1.06782	0.244468	-4.36793	1.25431e-05	0.000310005
ENSDARG00000056652	zmp:0000001102	zmp:0000001102 [Source:ZFIN;Acc:ZDB-GENE-140106-62]	40.2258	-1.22693	0.406638	-3.01724	0.00255087	0.0275732
ENSDARG00000056744	ela2	elastase 2 [Source:ZFIN;Acc:ZDB-GENE-041117-1]	39.2129	-1.52222	0.396118	-3.84284	0.000121618	0.00227029
ENSDARG00000056765	ela2l	elastase 2 like [Source:ZFIN;Acc:ZDB-GENE-040511-1]	40.6113	-1.63548	0.407254	-4.01587	5.92259e-05	0.0012192
ENSDARG00000057433	st6galnac5b	ST6 (alpha-N-acetyl-neuraminyl-2,3-beta-galactosyl-1,3)-N-acetylgalactosaminide alpha-2,6-sialyltransferase 5b [Source:ZFIN;Acc:ZDB-GENE-040912-25]	47.5464	-1.41451	0.313282	-4.51513	6.32773e-06	0.000170967
ENSDARG00000057790	ankrd6a	ankyrin repeat domain 6a [Source:ZFIN;Acc:ZDB-GENE-120525-1]	36.2366	-1.28447	0.455468	-2.82011	0.00480078	0.0451856
ENSDARG00000058944	si:dkey-8e10.3	si:dkey-8e10.3 [Source:ZFIN;Acc:ZDB-GENE-081104-442]	32.0114	-1.33854	0.442572	-3.02446	0.00249081	0.0270617
ENSDARG00000059227	fabp1b.1	fatty acid binding protein 1b, tandem duplicate 1 [Source:NCBI gene;Acc:554095]	3719.79	-0.69663	0.177258	-3.93004	8.49304e-05	0.00166954
ENSDARG00000059763	gabrd	gamma-aminobutyric acid (GABA) A receptor, delta [Source:ZFIN;Acc:ZDB-GENE-081105-170]	141.828	-1.21936	0.20814	-5.85837	4.67424e-09	2.59995e-07
ENSDARG00000061585	cyp4v7	cytochrome P450, family 4, subfamily V, polypeptide 7 [Source:ZFIN;Acc:ZDB-GENE-061103-88]	95.6042	-1.58484	0.261785	-6.05395	1.41333e-09	8.47344e-08
ENSDARG00000062501	hhipl1	HHIP-like 1 [Source:ZFIN;Acc:ZDB-GENE-090306-3]	115.597	-1.27846	0.202736	-6.30603	2.86292e-10	1.9816e-08
ENSDARG00000068006	gck	glucokinase (hexokinase 4) [Source:ZFIN;Acc:ZDB-GENE-060825-204]	751.616	-2.1296	0.133802	-15.916	4.90922e-57	1.34409e-53
ENSDARG00000069095	gls2a	glutaminase 2a (liver, mitochondrial) [Source:ZFIN;Acc:ZDB-GENE-081105-57]	58.3881	-0.805253	0.285704	-2.81848	0.00482513	0.0452937
ENSDARG00000069305	si:ch211-203k16.3	si:ch211-203k16.3 [Source:ZFIN;Acc:ZDB-GENE-041014-290]	20.545	-2.34459	0.452566	-5.18065	2.21111e-07	8.81618e-06
ENSDARG00000069407	zgc:194990	zgc:194990 [Source:ZFIN;Acc:ZDB-GENE-081022-171]	79.427	-1.34192	0.273471	-4.90701	9.24737e-07	3.05039e-05
ENSDARG00000069478	slc13a3	solute carrier family 13 member 3 [Source:ZFIN;Acc:ZDB-GENE-040426-2486]	179.321	-0.818728	0.199154	-4.11102	3.93915e-05	0.000853452
ENSDARG00000070584	clic5b	chloride intracellular channel 5b [Source:ZFIN;Acc:ZDB-GENE-040426-2542]	300.674	-0.942689	0.147922	-6.37289	1.85502e-10	1.35637e-08
ENSDARG00000071017	nt5e	5'-nucleotidase, ecto (CD73) [Source:ZFIN;Acc:ZDB-GENE-040426-1261]	186.729	-0.739423	0.150141	-4.92485	8.44271e-07	2.81131e-05
ENSDARG00000071345	mgst2	microsomal glutathione S-transferase 2 [Source:ZFIN;Acc:ZDB-GENE-060616-94]	149.929	-1.64799	0.210232	-7.83891	4.54489e-15	6.32716e-13
ENSDARG00000073747	si:dkey-1j5.4	si:dkey-1j5.4 [Source:ZFIN;Acc:ZDB-GENE-130603-91]	56.5597	-1.15691	0.300514	-3.84978	0.000118226	0.00221537
ENSDARG00000073870	gdpd2	glycerophosphodiester phosphodiesterase domain containing 2 [Source:ZFIN;Acc:ZDB-GENE-081107-62]	314.975	-1.01418	0.201124	-5.04255	4.59376e-07	1.66219e-05
ENSDARG00000074698	sdsl	serine dehydratase-like [Source:ZFIN;Acc:ZDB-GENE-131121-410]	81.7678	-1.42393	0.272557	-5.22432	1.74796e-07	7.16317e-06
ENSDARG00000075058	gabra6a	gamma-aminobutyric acid (GABA) A receptor, alpha 6a [Source:ZFIN;Acc:ZDB-GENE-040426-1692]	111.625	-1.52593	0.339585	-4.49351	7.00599e-06	0.000186229
ENSDARG00000075919	ccser1	coiled-coil serine-rich protein 1 [Source:ZFIN;Acc:ZDB-GENE-081104-422]	72.2534	-1.03862	0.295655	-3.51293	0.000443202	0.0067082
ENSDARG00000077187	impg1a	interphotoreceptor matrix proteoglycan 1a [Source:ZFIN;Acc:ZDB-GENE-070424-197]	75.1132	-1.88241	0.308439	-6.10302	1.04082e-09	6.50938e-08
ENSDARG00000077504	si:ch211-103n10.5	si:ch211-103n10.5 [Source:ZFIN;Acc:ZDB-GENE-030131-5155]	41.0602	-2.6912	0.418525	-6.43019	1.27442e-10	9.45871e-09
ENSDARG00000078770	GNPAT	si:ch73-21k16.5 [Source:ZFIN;Acc:ZDB-GENE-030131-8374]	82.1864	-0.83851	0.217691	-3.85184	0.000117233	0.00219843
ENSDARG00000078917	zgc:195245	zgc:195245 [Source:ZFIN;Acc:ZDB-GENE-081022-200]	29.8457	-1.36701	0.387688	-3.52606	0.000421785	0.0064554
ENSDARG00000086603	zgc:136963	zgc:136963 [Source:ZFIN;Acc:ZDB-GENE-060312-8]	13.0145	-1.99013	0.553387	-3.59628	0.000322802	0.00518187
ENSDARG00000087131	ifnlr1	interferon lambda receptor 1 [Source:ZFIN;Acc:ZDB-GENE-071120-5]	29.3042	-1.23959	0.356024	-3.48176	0.000498124	0.00740753
ENSDARG00000087373	dnah5	dynein, axonemal, heavy chain 5 [Source:ZFIN;Acc:ZDB-GENE-110411-177]	129.994	-0.736327	0.206	-3.5744	0.000351029	0.00555536
ENSDARG00000088366	zgc:77938	zgc:77938 [Source:ZFIN;Acc:ZDB-GENE-040426-1910]	440.34	-1.02702	0.119645	-8.58391	9.17048e-18	1.86702e-15
ENSDARG00000088929	ypel5	yippee-like 5 [Source:ZFIN;Acc:ZDB-GENE-040426-1220]	501.058	-1.17144	0.138571	-8.45375	2.82104e-17	5.30635e-15
ENSDARG00000089192	zmp:0000001267	zmp:0000001267 [Source:ZFIN;Acc:ZDB-GENE-140106-227]	10.0612	-2.03493	0.701129	-2.90236	0.00370358	0.0372186
ENSDARG00000089233	csgalnact1b	chondroitin sulfate N-acetylgalactosaminyltransferase 1b [Source:ZFIN;Acc:ZDB-GENE-130530-957]	41.973	-1.33965	0.365522	-3.66503	0.000247311	0.00413712
ENSDARG00000089458	rp1l1a	rp1 like 1a [Source:ZFIN;Acc:ZDB-GENE-120711-1]	119.986	-0.659971	0.219624	-3.00501	0.00265575	0.0284895
ENSDARG00000090071	rxfp1	relaxin family peptide receptor 1 [Source:ZFIN;Acc:ZDB-GENE-110125-1]	37.9248	-1.69614	0.358908	-4.72584	2.29171e-06	6.85315e-05
ENSDARG00000090722	C20H6orf58	liver-enriched gene 1, tandem duplicate 1 [Source:NCBI gene;Acc:796447]	464.64	-6.61401	0.273923	-24.1455	8.32882e-129	2.05231e-124
ENSDARG00000092658	CR457445.1		6.56997	-3.02412	0.915426	-3.30351	0.000954833	0.0126088
ENSDARG00000094057	cyp2j20	cytochrome P450, family 2, subfamily J, polypeptide 20 [Source:ZFIN;Acc:ZDB-GENE-041210-324]	30.6166	-1.49519	0.379114	-3.9439	8.01678e-05	0.00159308
ENSDARG00000095347	si:dkeyp-72h1.1	si:dkeyp-72h1.1 [Source:ZFIN;Acc:ZDB-GENE-050208-447]	126.579	-0.740666	0.178065	-4.15952	3.18919e-05	0.000707971
ENSDARG00000095633	si:ch211-133l5.7	si:ch211-133l5.7 [Source:ZFIN;Acc:ZDB-GENE-081104-117]	33.3292	-2.50978	0.496042	-5.05961	4.20108e-07	1.55201e-05
ENSDARG00000095855	si:ch211-163l21.11	si:ch211-163l21.11 [Source:ZFIN;Acc:ZDB-GENE-110411-142]	3.57873	-5.05225	1.48632	-3.39917	0.000675905	0.00951713
ENSDARG00000096979	NPC2	zgc:193725 [Source:ZFIN;Acc:ZDB-GENE-080723-11]	77.462	-0.904533	0.287702	-3.14399	0.00166663	0.0196683
ENSDARG00000097683	sptbn5	spectrin, beta, non-erythrocytic 5 [Source:ZFIN;Acc:ZDB-GENE-131121-26]	193.324	-1.25158	0.245736	-5.09319	3.52094e-07	1.32054e-05
ENSDARG00000097693	si:ch211-248a14.8	si:ch211-248a14.8 [Source:ZFIN;Acc:ZDB-GENE-131126-33]	412.864	-1.18172	0.170915	-6.91412	4.7077e-12	4.26479e-10
ENSDARG00000097839	si:ch211-235i11.6	si:ch211-235i11.6 [Source:ZFIN;Acc:ZDB-GENE-131120-95]	26.7321	-1.548	0.40342	-3.83719	0.000124449	0.00231263
ENSDARG00000098051	opn6b	opsin 6, group member b [Source:ZFIN;Acc:ZDB-GENE-030616-402]	70.7895	-1.78626	0.272035	-6.56628	5.15868e-11	4.06118e-09
ENSDARG00000098164	aipl2	aryl hydrocarbon receptor interacting protein like 2 [Source:ZFIN;Acc:ZDB-GENE-141216-23]	140.863	-0.857686	0.267561	-3.20557	0.00134797	0.0165827
ENSDARG00000098201	mtmr3	myotubularin related protein 3 [Source:ZFIN;Acc:ZDB-GENE-091204-465]	234.462	-0.619516	0.164758	-3.76016	0.000169808	0.00299545
ENSDARG00000098475	arr3b	arrestin 3b, retinal (X-arrestin) [Source:ZFIN;Acc:ZDB-GENE-030616-74]	1310.86	-1.73338	0.188591	-9.19126	3.8827e-20	1.04252e-17
ENSDARG00000099315	nsdhl	NAD(P) dependent steroid dehydrogenase-like [Source:ZFIN;Acc:ZDB-GENE-050417-163]	224.305	-0.665433	0.16182	-4.11217	3.91958e-05	0.000852447
ENSDARG00000099558	NPC1L1	NPC1-like 1 [Source:NCBI gene;Acc:100616532]	64.4004	-1.78768	0.355447	-5.02938	4.92081e-07	1.76497e-05
ENSDARG00000100233	CU633762.1		3.99956	-4.94576	1.50209	-3.29258	0.000992742	0.012998
ENSDARG00000100547	CR383680.1	MAP7 domain-containing protein 1-like [Source:NCBI gene;Acc:103912069]	10.4689	-3.51076	0.73989	-4.74498	2.08529e-06	6.3125e-05
ENSDARG00000101062	fdft1	farnesyl-diphosphate farnesyltransferase 1 [Source:ZFIN;Acc:ZDB-GENE-081104-242]	260.437	-0.622052	0.135996	-4.57404	4.78398e-06	0.0001332
ENSDARG00000101239	hsd17b4	hydroxysteroid (17-beta) dehydrogenase 4 [Source:ZFIN;Acc:ZDB-GENE-040421-1]	853.623	-0.659766	0.119594	-5.51669	3.45438e-08	1.66249e-06
ENSDARG00000101485	si:ch1073-469d17.2	si:ch1073-469d17.2 [Source:ZFIN;Acc:ZDB-GENE-141216-487]	140.783	-1.46309	0.236281	-6.19218	5.9338e-10	3.9305e-08
ENSDARG00000101535	col10a1b	collagen, type X, alpha 1b [Source:ZFIN;Acc:ZDB-GENE-030131-7079]	26.4792	-2.08522	0.472719	-4.41112	1.02839e-05	0.000261512
ENSDARG00000101789	cyp1c2	cytochrome P450, family 1, subfamily C, polypeptide 2 [Source:ZFIN;Acc:ZDB-GENE-050705-1]	176.605	-0.585925	0.168179	-3.48395	0.000494075	0.00736064
ENSDARG00000101924	si:dkey-65b13.13	si:dkey-65b13.13 [Source:ZFIN;Acc:ZDB-GENE-141216-308]	55.9293	-2.1101	0.314902	-6.70081	2.07266e-11	1.70241e-09
ENSDARG00000102162	BX005043.1		3.79297	-5.9038	1.49664	-3.9447	7.98985e-05	0.00159158
ENSDARG00000102612	slc15a4	solute carrier family 15 member 4 [Source:ZFIN;Acc:ZDB-GENE-040426-1047]	82.4844	-0.864208	0.24493	-3.52839	0.000418102	0.00641897
ENSDARG00000102744	mgst3a	microsomal glutathione S-transferase 3a [Source:ZFIN;Acc:ZDB-GENE-040426-2767]	785.289	-0.86785	0.163993	-5.292	1.20986e-07	5.20282e-06
ENSDARG00000103019	gstp2	glutathione S-transferase pi 2 [Source:ZFIN;Acc:ZDB-GENE-050601-1]	185.015	-1.21229	0.232038	-5.22451	1.74615e-07	7.16317e-06
ENSDARG00000103034	CABZ01068499.1	cysteine-rich venom protein natrin-1-like [Source:NCBI gene;Acc:100536500]	17.7782	-2.79332	0.629217	-4.43936	9.02273e-06	0.000233049
ENSDARG00000103124	slc35f4	solute carrier family 35 member F4 [Source:ZFIN;Acc:ZDB-GENE-131121-49]	54.1391	-1.16738	0.289097	-4.03802	5.39043e-05	0.00112279
ENSDARG00000104663	zgc:103755	zgc:103755 [Source:ZFIN;Acc:ZDB-GENE-041010-101]	16.7469	-1.6976	0.498659	-3.40433	0.000663272	0.0093803
ENSDARG00000104721	si:dkey-203a12.9	si:dkey-203a12.9 [Source:ZFIN;Acc:ZDB-GENE-141216-334]	2.60639	-4.27788	1.53056	-2.79497	0.00519048	0.0478842
ENSDARG00000104899	CR931813.2		25.8511	-4.17589	0.727789	-5.73778	9.59254e-09	5.11623e-07
ENSDARG00000105351	si:ch211-113d11.6	si:ch211-113d11.6 [Source:ZFIN;Acc:ZDB-GENE-160113-62]	4.72185	-4.40734	1.47024	-2.9977	0.00272022	0.0290938
ENSDARG00000105416	adgrg4a	adhesion G protein-coupled receptor G4a [Source:ZFIN;Acc:ZDB-GENE-121129-2]	18.2977	-3.91529	0.707489	-5.53406	3.12902e-08	1.5298e-06
ENSDARG00000105863	FO904970.1	wu:fl23c11 [Source:NCBI gene;Acc:335307]	36.7747	-1.45083	0.316452	-4.58469	4.5466e-06	0.000127021
ENSDARG00000106671	CABZ01078261.1		13.7966	-2.6965	0.70793	-3.80899	0.000139537	0.00254315
ENSDARG00000113254	COX5B	cytochrome c oxidase subunit 5B1 [Source:NCBI gene;Acc:100002384]	76.3659	-0.832131	0.285919	-2.91038	0.00360995	0.0364262
ENSDARG00000002549	eif3eb	eukaryotic translation initiation factor 3, subunit E, b [Source:NCBI gene;Acc:561049]	291.208	-0.693598	0.156086	-4.44369	8.84284e-06	0.000228643
ENSDARG00000002571	tmod2	tropomodulin 2 [Source:ZFIN;Acc:ZDB-GENE-040912-185]	253.075	-0.698183	0.173846	-4.0161	5.91699e-05	0.00121907
ENSDARG00000002696	gnb3b	guanine nucleotide binding protein (G protein), beta polypeptide 3b [Source:ZFIN;Acc:ZDB-GENE-040426-2280]	3349.68	-2.07837	0.468616	-4.43513	9.20156e-06	0.000237016
ENSDARG00000002968	a1cf	apobec1 complementation factor [Source:ZFIN;Acc:ZDB-GENE-060824-3]	796.24	-0.61692	0.0973843	-6.3349	2.37499e-10	1.6673e-08
ENSDARG00000004151	rab23	RAB23, member RAS oncogene family [Source:ZFIN;Acc:ZDB-GENE-050522-328]	195.253	-0.723356	0.160299	-4.51254	6.40547e-06	0.000172311
ENSDARG00000004643	cdhr1a	cadherin-related family member 1a [Source:NCBI gene;Acc:449008]	162.523	-0.843352	0.281064	-3.00057	0.00269479	0.0288706
ENSDARG00000006811	sult1st6	sulfotransferase family 1, cytosolic sulfotransferase 6 [Source:ZFIN;Acc:ZDB-GENE-040718-343]	121.928	-1.57661	0.249524	-6.31848	2.64146e-10	1.83865e-08
ENSDARG00000006944	gdpd3b	glycerophosphodiester phosphodiesterase domain containing 3b [Source:ZFIN;Acc:ZDB-GENE-121210-2]	37.2964	-1.29208	0.395447	-3.2674	0.0010854	0.0139154
ENSDARG00000007382	ubtd1a	ubiquitin domain containing 1a [Source:ZFIN;Acc:ZDB-GENE-070424-93]	140.137	-1.65164	0.207884	-7.94502	1.94154e-15	2.88202e-13
ENSDARG00000009160	kmo	kynurenine 3-monooxygenase [Source:NCBI gene;Acc:368242]	276.349	-1.31974	0.164362	-8.02947	9.78953e-16	1.52673e-13
ENSDARG00000009637	rcvrn3	recoverin 3 [Source:ZFIN;Acc:ZDB-GENE-040426-1661]	3050.5	-1.78551	0.37194	-4.80052	1.58251e-06	4.94857e-05
ENSDARG00000011334	ncaldb	neurocalcin delta b [Source:NCBI gene;Acc:445319]	222.847	-0.94358	0.190459	-4.95424	7.26129e-07	2.46794e-05
ENSDARG00000011693	ttc36	tetratricopeptide repeat domain 36 [Source:NCBI gene;Acc:492516]	351.47	-1.08097	0.234235	-4.61489	3.93307e-06	0.000111525
ENSDARG00000011862	inaa	internexin neuronal intermediate filament protein, alpha a [Source:ZFIN;Acc:ZDB-GENE-060531-65]	137.541	-0.939694	0.21274	-4.4171	1.00034e-05	0.00025517
ENSDARG00000014031	abcc2	ATP-binding cassette, sub-family C (CFTR/MRP), member 2 [Source:ZFIN;Acc:ZDB-GENE-040426-1523]	508.716	-1.11379	0.175588	-6.34321	2.25022e-10	1.59332e-08
ENSDARG00000014840	prph2b	peripherin 2b (retinal degeneration, slow) [Source:ZFIN;Acc:ZDB-GENE-000616-9]	880.621	-1.89191	0.555755	-3.40422	0.000663522	0.0093803
ENSDARG00000015576	itprip	inositol 1,4,5-trisphosphate receptor interacting protein [Source:NCBI gene;Acc:550570]	66.8026	-0.796552	0.248538	-3.20495	0.00135087	0.0165936
ENSDARG00000016704	pbld	phenazine biosynthesis like protein domain containing [Source:ZFIN;Acc:ZDB-GENE-050522-217]	202.404	-1.14558	0.231424	-4.95012	7.41663e-07	2.51726e-05
ENSDARG00000030626	lrit2	leucine-rich repeat, immunoglobulin-like and transmembrane domains 2 [Source:NCBI gene;Acc:553557]	33.5321	-1.32136	0.384327	-3.43812	0.000585771	0.00847065
ENSDARG00000032155	ppm1aa	protein phosphatase, Mg2+/Mn2+ dependent, 1Aa [Source:ZFIN;Acc:ZDB-GENE-991102-15]	594.061	-0.588072	0.134935	-4.35819	1.3114e-05	0.000322497
ENSDARG00000033285	gsto2	glutathione S-transferase omega 2 [Source:ZFIN;Acc:ZDB-GENE-041114-67]	500.084	-0.852692	0.216077	-3.94624	7.93892e-05	0.00158399
ENSDARG00000034941	si:dkey-224e22.2	si:dkey-224e22.2 [Source:ZFIN;Acc:ZDB-GENE-061207-59]	51.4413	-1.48708	0.291714	-5.09773	3.43756e-07	1.29518e-05
ENSDARG00000035798	gngt1	guanine nucleotide binding protein (G protein), gamma transducing activity polypeptide 1 [Source:ZFIN;Acc:ZDB-GENE-030131-7596]	520.448	-0.887477	0.181271	-4.89587	9.78738e-07	3.21133e-05
ENSDARG00000035832	pyyb	peptide YYb [Source:ZFIN;Acc:ZDB-GENE-060215-2]	34.0692	-2.14013	0.385059	-5.55792	2.73006e-08	1.34274e-06
ENSDARG00000035944	sync	syncoilin, intermediate filament protein [Source:ZFIN;Acc:ZDB-GENE-060503-747]	31.718	-1.60022	0.380792	-4.20234	2.64168e-05	0.000599941
ENSDARG00000036186	mbpa	myelin basic protein a [Source:ZFIN;Acc:ZDB-GENE-030128-2]	329.805	-1.13082	0.178939	-6.31958	2.6227e-10	1.83076e-08
ENSDARG00000036834	krt92	keratin 92 [Source:ZFIN;Acc:ZDB-GENE-050417-363]	3086.47	-0.710904	0.117917	-6.02884	1.65137e-09	9.82884e-08
ENSDARG00000037425	s100a10a	S100 calcium binding protein A10a [Source:ZFIN;Acc:ZDB-GENE-041010-35]	696.291	-1.4688	0.141171	-10.4044	2.36666e-25	9.56015e-23
ENSDARG00000038018	prph2a	peripherin 2a (retinal degeneration, slow) [Source:ZFIN;Acc:ZDB-GENE-000616-8]	889.913	-1.81052	0.471432	-3.84048	0.000122796	0.00228709
ENSDARG00000038703	hkdc1	hexokinase domain containing 1 [Source:ZFIN;Acc:ZDB-GENE-030131-9801]	374.548	-1.26258	0.137772	-9.16425	4.98943e-20	1.30792e-17
ENSDARG00000039937	ccdc172	coiled-coil domain containing 172 [Source:ZFIN;Acc:ZDB-GENE-090313-1]	10.1258	-2.43289	0.779301	-3.12189	0.00179694	0.0209354
ENSDARG00000040942	pnp6	purine nucleoside phosphorylase 6 [Source:ZFIN;Acc:ZDB-GENE-040426-1800]	221.59	-1.12607	0.203883	-5.52311	3.33049e-08	1.61867e-06
ENSDARG00000041068	got2a	glutamic-oxaloacetic transaminase 2a, mitochondrial [Source:ZFIN;Acc:ZDB-GENE-040426-2703]	961.982	-0.624068	0.101151	-6.16969	6.84237e-10	4.47222e-08
ENSDARG00000041623	mt2	metallothionein 2 [Source:NCBI gene;Acc:100174951]	791.455	-1.03989	0.218744	-4.7539	1.9953e-06	6.07741e-05
ENSDARG00000042188	ttc38	tetratricopeptide repeat domain 38 [Source:NCBI gene;Acc:553728]	110.194	-0.732385	0.232353	-3.15204	0.00162135	0.0192171
ENSDARG00000042336	impdh1a	IMP (inosine 5'-monophosphate) dehydrogenase 1a [Source:NCBI gene;Acc:431724]	200.309	-0.679538	0.167529	-4.05624	4.98687e-05	0.00104402
ENSDARG00000042637	tert	telomerase reverse transcriptase [Source:ZFIN;Acc:ZDB-GENE-080405-1]	163.062	-0.669056	0.193244	-3.46224	0.000535699	0.00785724
ENSDARG00000042826	egr2b	early growth response 2b [Source:NCBI gene;Acc:30190]	104.317	-0.669169	0.214846	-3.11465	0.00184166	0.0213856
ENSDARG00000045038	tekt3	tektin 3 [Source:ZFIN;Acc:ZDB-GENE-080130-2]	43.0063	-0.96174	0.341579	-2.81557	0.00486904	0.0455843
ENSDARG00000045141	aqp8a.1	aquaporin 8a, tandem duplicate 1 [Source:ZFIN;Acc:ZDB-GENE-040912-106]	548.247	-0.951453	0.149666	-6.35716	2.05521e-10	1.48077e-08
ENSDARG00000045166	bhlha15	basic helix-loop-helix family, member a15 [Source:ZFIN;Acc:ZDB-GENE-070803-3]	14.9191	-1.6501	0.503071	-3.28005	0.00103788	0.0134531
ENSDARG00000045180	acta2	actin alpha 2, smooth muscle [Source:ZFIN;Acc:ZDB-GENE-030131-1229]	1439.44	-1.3734	0.143397	-9.57761	9.93121e-22	3.09766e-19
ENSDARG00000045947	hrc	histidine rich calcium binding protein [Source:ZFIN;Acc:ZDB-GENE-041008-189]	840.101	-1.26897	0.399795	-3.17404	0.00150331	0.0180837
ENSDARG00000054878	six2b	SIX homeobox 2b [Source:ZFIN;Acc:ZDB-GENE-080723-23]	124.387	-0.595542	0.192087	-3.10038	0.0019327	0.0222228
ENSDARG00000055190	slc17a5	solute carrier family 17 member 5 [Source:ZFIN;Acc:ZDB-GENE-060929-1158]	1002.5	-0.887431	0.126145	-7.03498	1.99283e-12	1.88143e-10
ENSDARG00000055377	gnb5b	guanine nucleotide binding protein (G protein), beta 5b [Source:NCBI gene;Acc:393719]	512.677	-1.03904	0.242639	-4.28226	1.85003e-05	0.000439176
ENSDARG00000055463	lrit3a	info leucine-rich repeat, immunoglobulin-like and transmembrane domains 3a [Source:ZFIN;Acc:ZDB-GENE-080723-63]	113.685	-1.05903	0.237703	-4.45526	8.37903e-06	0.000218484
ENSDARG00000055534	grk7b	G protein-coupled receptor kinase 7b [Source:NCBI gene;Acc:373871]	26.8182	-2.06702	0.480542	-4.30144	1.69695e-05	0.000405179
ENSDARG00000055569	ghdc	GH3 domain containing [Source:ZFIN;Acc:ZDB-GENE-050208-165]	40.9503	-1.05457	0.305858	-3.4479	0.00056497	0.00822293
ENSDARG00000056045	si:ch73-139e5.4	si:ch73-139e5.4 [Source:ZFIN;Acc:ZDB-GENE-130531-31]	110.312	-0.778243	0.201408	-3.86401	0.00011154	0.0021061
ENSDARG00000056080	si:dkey-191g9.5	si:dkey-191g9.5 [Source:ZFIN;Acc:ZDB-GENE-090313-217]	143.787	-0.835609	0.286536	-2.91625	0.00354271	0.0359686
ENSDARG00000056605	wbp2	WW domain binding protein 2 [Source:ZFIN;Acc:ZDB-GENE-050522-137]	260.118	-0.643992	0.158821	-4.05484	5.01681e-05	0.00104762
ENSDARG00000057064	enpep	glutamyl aminopeptidase [Source:ZFIN;Acc:ZDB-GENE-050309-218]	180.104	-0.682526	0.195415	-3.4927	0.000478159	0.00716382
ENSDARG00000057429	arg1	arginase 1 [Source:ZFIN;Acc:ZDB-GENE-040724-181]	29.1217	-1.28782	0.451086	-2.85493	0.0043046	0.0415633
ENSDARG00000057498	habp2	hyaluronan binding protein 2 [Source:ZFIN;Acc:ZDB-GENE-030131-4721]	314.607	-1.56391	0.171103	-9.14016	6.23591e-20	1.61746e-17
ENSDARG00000059054	pdk2b	pyruvate dehydrogenase kinase, isozyme 2b [Source:ZFIN;Acc:ZDB-GENE-040426-939]	111.963	-0.760057	0.228733	-3.3229	0.000890854	0.0119172
ENSDARG00000059163	rbp3	retinol binding protein 3 [Source:ZFIN;Acc:ZDB-GENE-990415-132]	504.504	-1.35973	0.386204	-3.52076	0.000430316	0.00654531
ENSDARG00000060879	slc28a1	solute carrier family 28 member 1 [Source:ZFIN;Acc:ZDB-GENE-050419-117]	27.9312	-1.62837	0.394905	-4.12343	3.73267e-05	0.000814674
ENSDARG00000061375	sgpl1	sphingosine-1-phosphate lyase 1 [Source:ZFIN;Acc:ZDB-GENE-070410-24]	1192.63	-0.612835	0.0977329	-6.27051	3.59873e-10	2.47009e-08
ENSDARG00000061439	ugt5c3	UDP glucuronosyltransferase 5 family, polypeptide C3 [Source:ZFIN;Acc:ZDB-GENE-050419-23]	95.3674	-1.36042	0.241023	-5.64437	1.65789e-08	8.45799e-07
ENSDARG00000061576	gldn	gliomedin [Source:ZFIN;Acc:ZDB-GENE-050119-4]	48.842	-1.15071	0.332412	-3.4617	0.000536775	0.00786833
ENSDARG00000061804	si:ch211-194e15.5	si:ch211-194e15.5 [Source:NCBI gene;Acc:100034579]	181.084	-0.724486	0.172386	-4.20269	2.6376e-05	0.000599567
ENSDARG00000062756	pllp	plasmolipin [Source:ZFIN;Acc:ZDB-GENE-050419-195]	178.075	-0.683761	0.179011	-3.81965	0.000133642	0.00245568
ENSDARG00000063059	abcg8	ATP-binding cassette, sub-family G (WHITE), member 8 [Source:ZFIN;Acc:ZDB-GENE-050517-41]	21.8399	-1.29715	0.426476	-3.04156	0.00235353	0.0258783
ENSDARG00000063078	abcg5	ATP-binding cassette, sub-family G (WHITE), member 5 [Source:ZFIN;Acc:ZDB-GENE-050517-40]	20.1137	-2.86368	0.57069	-5.01793	5.22321e-07	1.8599e-05
ENSDARG00000068219	b3gnt2l	UDP-GlcNAc:betaGal beta-1,3-N-acetylglucosaminyltransferase 2, like [Source:ZFIN;Acc:ZDB-GENE-061207-60]	230.168	-0.621739	0.217385	-2.86008	0.00423539	0.0410426
ENSDARG00000068242	cngb1a	cyclic nucleotide gated channel subunit beta 1a [Source:ZFIN;Acc:ZDB-GENE-050419-164]	130.099	-1.1327	0.315508	-3.59008	0.000330575	0.00528256
ENSDARG00000068274	si:ch211-203b8.6	si:ch211-203b8.6 [Source:ZFIN;Acc:ZDB-GENE-050419-160]	46.637	-1.03943	0.28896	-3.59714	0.000321741	0.0051682
ENSDARG00000068515	chs1	chitin synthase 1 [Source:ZFIN;Acc:ZDB-GENE-030131-1188]	48.7613	-1.91593	0.389471	-4.91932	8.68453e-07	2.88016e-05
ENSDARG00000068586	CU302253.1	cadherin related family member 2 [Source:NCBI gene;Acc:100536704]	39.6572	-2.40384	0.416378	-5.77322	7.77693e-09	4.21176e-07
ENSDARG00000068738	cox5b2	cytochrome c oxidase subunit 5B2 [Source:ZFIN;Acc:ZDB-GENE-060825-71]	119.2	-0.991046	0.243216	-4.07475	4.60637e-05	0.000978497
ENSDARG00000069250	uacaa	uveal autoantigen with coiled-coil domains and ankyrin repeats a [Source:ZFIN;Acc:ZDB-GENE-050419-37]	200.991	-0.789524	0.147697	-5.34556	9.01387e-08	3.98762e-06
ENSDARG00000069368	nrn1la	neuritin 1-like a [Source:ZFIN;Acc:ZDB-GENE-050419-106]	114.032	-0.721365	0.193609	-3.72589	0.000194631	0.00335612
ENSDARG00000069733	mavs	mitochondrial antiviral signaling protein [Source:ZFIN;Acc:ZDB-GENE-070112-1402]	271.969	-0.997395	0.133726	-7.45848	8.75232e-14	1.01252e-11
ENSDARG00000070972	si:ch211-81a5.8	si:ch211-81a5.8 [Source:ZFIN;Acc:ZDB-GENE-060503-138]	194.468	-1.15383	0.223859	-5.15426	2.54637e-07	1.00232e-05
ENSDARG00000071592	aqp8a.2	aquaporin 8a, tandem duplicate 2 [Source:ZFIN;Acc:ZDB-GENE-070112-1802]	142.97	-3.02534	0.261361	-11.5754	5.49392e-31	3.98164e-28
ENSDARG00000074160	paqr4b	progestin and adipoQ receptor family member IVb [Source:ZFIN;Acc:ZDB-GENE-121214-338]	39.3763	-1.14276	0.394665	-2.89553	0.00378518	0.037823
ENSDARG00000074760	ttc7a	tetratricopeptide repeat domain 7A [Source:ZFIN;Acc:ZDB-GENE-010319-27]	163.818	-0.620021	0.198309	-3.12655	0.00176873	0.0206556
ENSDARG00000074852	myo15b	myosin XVB [Source:ZFIN;Acc:ZDB-GENE-030131-4797]	181.632	-0.800953	0.194807	-4.11152	3.93063e-05	0.000853346
ENSDARG00000076487	haao	3-hydroxyanthranilate 3,4-dioxygenase [Source:NCBI gene;Acc:492518]	320.133	-0.917524	0.18578	-4.93876	7.86211e-07	2.6524e-05
ENSDARG00000076595	sema4ga	sema domain, immunoglobulin domain (Ig), transmembrane domain (TM) and short cytoplasmic domain, (semaphorin) 4Ga [Source:ZFIN;Acc:ZDB-GENE-060503-381]	67.1767	-0.721808	0.238096	-3.03159	0.00243273	0.0265831
ENSDARG00000079456	si:ch211-149a19.3	si:ch211-149a19.3 [Source:ZFIN;Acc:ZDB-GENE-081104-128]	43.5331	-1.30871	0.358212	-3.65344	0.000258751	0.00430512
ENSDARG00000079516	cisd1	CDGSH iron sulfur domain 1 [Source:ZFIN;Acc:ZDB-GENE-040426-1162]	897.353	-0.616251	0.166353	-3.70448	0.000211826	0.00361219
ENSDARG00000079602	calhm3	calcium homeostasis modulator 3 [Source:ZFIN;Acc:ZDB-GENE-081107-70]	8.71861	-3.76935	1.03678	-3.63562	0.000277308	0.00456151
ENSDARG00000079647	muc13b	mucin 13b, cell surface associated [Source:ZFIN;Acc:ZDB-GENE-080220-61]	119.835	-1.13642	0.218792	-5.19408	2.05733e-07	8.25648e-06
ENSDARG00000086269	ndst2a	N-deacetylase/N-sulfotransferase (heparan glucosaminyl) 2a [Source:ZFIN;Acc:ZDB-GENE-060810-182]	803.846	-1.0167	0.15015	-6.77126	1.27667e-11	1.07735e-09
ENSDARG00000086739	si:ch1073-513e17.1	si:ch1073-513e17.1 [Source:ZFIN;Acc:ZDB-GENE-030131-7188]	60.0764	-0.855055	0.237001	-3.60781	0.00030879	0.00497965
ENSDARG00000086756	RGS9BP	si:ch73-167i17.6 [Source:ZFIN;Acc:ZDB-GENE-120215-238]	261.322	-1.16692	0.215966	-5.40327	6.5437e-08	2.98599e-06
ENSDARG00000088878	c1qtnf1	C1q and TNF related 1 [Source:ZFIN;Acc:ZDB-GENE-050417-427]	50.2798	-1.10428	0.323982	-3.40847	0.000653293	0.00926758
ENSDARG00000088885	si:ch1073-340i21.3	si:ch1073-340i21.3 [Source:ZFIN;Acc:ZDB-GENE-030131-199]	327.9	-1.75621	0.306137	-5.73668	9.6549e-09	5.13837e-07
ENSDARG00000089402	si:ch73-281i18.3	si:ch73-281i18.3 [Source:ZFIN;Acc:ZDB-GENE-141212-263]	9.78269	-4.90008	1.14562	-4.27722	1.89242e-05	0.000447946
ENSDARG00000091009	si:ch211-28p3.4	si:ch211-28p3.4 [Source:ZFIN;Acc:ZDB-GENE-130603-54]	62.3319	-0.897607	0.271302	-3.30851	0.000937924	0.0124121
ENSDARG00000091116	pkhd1l1	polycystic kidney and hepatic disease 1 (autosomal recessive)-like 1 [Source:ZFIN;Acc:ZDB-GENE-060503-475]	445.655	-0.613322	0.170871	-3.58938	0.000331471	0.00528316
ENSDARG00000091503	FADS6	fatty acid desaturase 6 [Source:NCBI gene;Acc:100538024]	176.804	-0.93518	0.18051	-5.18076	2.20982e-07	8.81618e-06
ENSDARG00000091560	slc6a19a.2	solute carrier family 6 member 19a, tandem duplicate 2 [Source:ZFIN;Acc:ZDB-GENE-141210-16]	119.079	-1.42	0.257012	-5.52504	3.29404e-08	1.6073e-06
ENSDARG00000091897	BX323884.1		53.4042	-1.23345	0.295804	-4.16982	3.04846e-05	0.000681024
ENSDARG00000092099	si:ch211-133n4.6	si:ch211-133n4.6 [Source:ZFIN;Acc:ZDB-GENE-060503-571]	399.688	-0.717709	0.206439	-3.47661	0.000507805	0.00752877
ENSDARG00000092327	si:dkeyp-2e4.3	si:dkeyp-2e4.3 [Source:ZFIN;Acc:ZDB-GENE-061009-48]	23.3195	-2.44978	0.583509	-4.19837	2.68847e-05	0.000608325
ENSDARG00000092719	AL954655.2		16.6415	-1.33913	0.472775	-2.8325	0.00461855	0.0439235
ENSDARG00000094658	BX571681.3	alanine--tRNA ligase, cytoplasmic-like [Source:NCBI gene;Acc:559142]	3.72481	-4.98418	1.56676	-3.18121	0.0014666	0.0177323
ENSDARG00000094946	si:ch211-132b12.2	si:ch211-132b12.2 [Source:ZFIN;Acc:ZDB-GENE-050420-178]	45.2512	-1.81442	0.344442	-5.26772	1.38128e-07	5.8281e-06
ENSDARG00000094974	BX530068.1		116.98	-4.01404	0.328812	-12.2077	2.82695e-34	3.02865e-31
ENSDARG00000095947	adkb	adenosine kinase b [Source:ZFIN;Acc:ZDB-GENE-030131-948]	694.91	-0.70381	0.119154	-5.90673	3.48963e-09	1.97674e-07
ENSDARG00000095956	CU467655.1		7.52758	-2.64197	0.866241	-3.04992	0.00228901	0.0253044
ENSDARG00000096365	si:ch211-195m9.3	si:ch211-195m9.3 [Source:ZFIN;Acc:ZDB-GENE-120215-210]	43.8681	-1.14438	0.373415	-3.06464	0.00217933	0.0244075
ENSDARG00000096505	si:ch73-103l1.2	si:ch73-103l1.2 [Source:ZFIN;Acc:ZDB-GENE-121214-226]	32.6733	-2.3347	0.401906	-5.80909	6.28151e-09	3.47047e-07
ENSDARG00000096616	si:ch211-255p10.3	si:ch211-255p10.3 [Source:ZFIN;Acc:ZDB-GENE-121214-339]	1830.12	-0.628372	0.196327	-3.20064	0.00137122	0.0168018
ENSDARG00000096701	si:dkey-21e13.3	si:dkey-21e13.3 [Source:ZFIN;Acc:ZDB-GENE-130531-75]	116.291	-0.718146	0.197957	-3.6278	0.000285848	0.00468012
ENSDARG00000096712	si:dkey-193p11.2	si:dkey-193p11.2 [Source:ZFIN;Acc:ZDB-GENE-030131-8407]	421.237	-1.6394	0.511664	-3.20407	0.00135501	0.0166361
ENSDARG00000097158	BX294100.1		35.7588	-1.65161	0.366136	-4.51091	6.45509e-06	0.000173401
ENSDARG00000097973	si:ch1073-190k2.1	si:ch1073-190k2.1 [Source:ZFIN;Acc:ZDB-GENE-131127-449]	110.008	-6.62619	1.22227	-5.4212	5.92012e-08	2.7244e-06
ENSDARG00000099525	si:ch1073-13h15.3	si:ch1073-13h15.3 [Source:ZFIN;Acc:ZDB-GENE-121214-245]	32.7917	-3.04216	0.428784	-7.09484	1.29499e-12	1.27639e-10
ENSDARG00000100366	si:dkey-102m7.3	si:dkey-102m7.3 [Source:ZFIN;Acc:ZDB-GENE-091204-389]	121.445	-0.728354	0.204635	-3.55928	0.000371868	0.0058476
ENSDARG00000100397	pde6c	phosphodiesterase 6C, cGMP-specific, cone, alpha prime [Source:ZFIN;Acc:ZDB-GENE-040426-1664]	1182.91	-1.90161	0.589591	-3.22531	0.00125836	0.0157397
ENSDARG00000100555	aqp11	aquaporin 11 [Source:ZFIN;Acc:ZDB-GENE-080418-1]	645.174	-0.649889	0.115563	-5.62367	1.86945e-08	9.40107e-07
ENSDARG00000100613	CABZ01089777.1		92.5793	-1.74948	0.340888	-5.13212	2.8649e-07	1.10649e-05
ENSDARG00000100917	slc30a8	solute carrier family 30 member 8 [Source:ZFIN;Acc:ZDB-GENE-060315-10]	457.165	-0.709139	0.128929	-5.50024	3.79269e-08	1.81467e-06
ENSDARG00000101074	glud1b	glutamate dehydrogenase 1b [Source:ZFIN;Acc:ZDB-GENE-030828-1]	7867.13	-0.623136	0.102518	-6.07828	1.21476e-09	7.42752e-08
ENSDARG00000101629	CABZ01079192.1	sucrase-isomaltase (alpha-glucosidase) [Source:NCBI gene;Acc:100148922]	150.961	-2.07625	0.326549	-6.35814	2.04214e-10	1.47567e-08
ENSDARG00000102234	si:ch211-71n6.4	si:ch211-71n6.4 [Source:ZFIN;Acc:ZDB-GENE-091204-213]	166.478	-0.914868	0.169509	-5.39716	6.77044e-08	3.06673e-06
ENSDARG00000103395	si:ch73-281i18.7	si:ch73-281i18.7 [Source:ZFIN;Acc:ZDB-GENE-141219-35]	4.37575	-5.56438	1.39417	-3.99119	6.57435e-05	0.00133552
ENSDARG00000103543	gngt2b	guanine nucleotide binding protein (G protein), gamma transducing activity polypeptide 2b [Source:ZFIN;Acc:ZDB-GENE-091020-4]	4510.05	-2.26794	0.348956	-6.49921	8.07437e-11	6.15977e-09
ENSDARG00000103785	sult2st2	sulfotransferase family 2, cytosolic sulfotransferase 2 [Source:ZFIN;Acc:ZDB-GENE-061117-5]	554.037	-1.51734	0.154091	-9.84703	7.05981e-23	2.52117e-20
ENSDARG00000104138	igfbp7	insulin-like growth factor binding protein 7 [Source:ZFIN;Acc:ZDB-GENE-040426-2423]	789.138	-0.619867	0.108574	-5.70915	1.13539e-08	5.92734e-07
ENSDARG00000104291	GPR151	G protein-coupled receptor 151 [Source:NCBI gene;Acc:497134]	163.836	-0.98822	0.200557	-4.92738	8.33376e-07	2.78633e-05
ENSDARG00000104569	CABZ01088484.1		43.8673	-3.68429	0.556149	-6.62464	3.48092e-11	2.79392e-09
ENSDARG00000104732	mlycd	malonyl-CoA decarboxylase [Source:ZFIN;Acc:ZDB-GENE-070410-120]	69.8041	-1.01189	0.264326	-3.82818	0.000129096	0.0023846
ENSDARG00000105592	CR936442.1		197.129	-0.634245	0.197026	-3.2191	0.00128594	0.0159711
ENSDARG00000105882	CABZ01041495.1	LBH regulator of WNT signaling pathway, like [Source:NCBI gene;Acc:100000094]	92.0685	-2.31407	0.284818	-8.12472	4.48406e-16	7.36612e-14
ENSDARG00000108535	CABZ01072077.1	neuroblast differentiation-associated protein AHNAK-like [Source:NCBI gene;Acc:795051]	155.461	-0.698122	0.235529	-2.96406	0.00303606	0.0317806
ENSDARG00000109276	CABZ01068367.1	uncharacterized LOC100332446 [Source:NCBI gene;Acc:100332446]	203.953	-1.01415	0.186289	-5.44397	5.21067e-08	2.44564e-06
ENSDARG00000112419	si:ch211-62a1.3	si:ch211-62a1.3 [Source:ZFIN;Acc:ZDB-GENE-061207-41]	630.925	-0.600477	0.158438	-3.78997	0.000150664	0.00270395
ENSDARG00000112674	AL954682.2		546.89	-0.896044	0.169446	-5.28808	1.23606e-07	5.29702e-06
ENSDARG00000112898	st3gal2	ST3 beta-galactoside alpha-2,3-sialyltransferase 2 [Source:ZFIN;Acc:ZDB-GENE-050419-181]	237.172	-0.668239	0.161364	-4.1412	3.45492e-05	0.000760197
ENSDARG00000113274	AL929536.3		90.4073	-1.61457	0.269749	-5.98547	2.15771e-09	1.26893e-07
ENSDARG00000114258	si:dkey-30c15.13	si:dkey-30c15.13 [Source:ZFIN;Acc:ZDB-GENE-060503-73]	86.5724	-0.728416	0.226167	-3.2207	0.00127878	0.0159143
ENSDARG00000117319	CABZ01092746.1		96.2851	-0.70774	0.242412	-2.91958	0.00350501	0.0356889
ENSDARG00000001767	slc29a2	solute carrier family 29 member 2 [Source:ZFIN;Acc:ZDB-GENE-050220-15]	225.304	-2.01658	0.16915	-11.9218	9.10668e-33	7.73786e-30
ENSDARG00000002394	ugt5d1	UDP glucuronosyltransferase 5 family, polypeptide D1 [Source:ZFIN;Acc:ZDB-GENE-091118-36]	92.5061	-1.24665	0.217342	-5.73588	9.70082e-09	5.15168e-07
ENSDARG00000003113	ada	adenosine deaminase [Source:NCBI gene;Acc:436919]	799.689	-0.877893	0.171191	-5.12814	2.92613e-07	1.12837e-05
ENSDARG00000003219	bin2a	bridging integrator 2a [Source:ZFIN;Acc:ZDB-GENE-041114-126]	598.998	-0.997227	0.132993	-7.49833	6.46362e-14	7.68877e-12
ENSDARG00000005616	bfb	complement component bfb [Source:ZFIN;Acc:ZDB-GENE-990415-34]	48.8072	-3.08502	0.42431	-7.27066	3.57728e-13	3.76699e-11
ENSDARG00000007024	uox	urate oxidase [Source:NCBI gene;Acc:436604]	599.443	-1.22859	0.249057	-4.93297	8.09883e-07	2.71885e-05
ENSDARG00000008788	camk1gb	calcium/calmodulin-dependent protein kinase IGb [Source:ZFIN;Acc:ZDB-GENE-040426-1694]	166.203	-0.775192	0.165683	-4.67877	2.88599e-06	8.37617e-05
ENSDARG00000009402	si:ch211-210b2.2	si:ch211-210b2.2 [Source:ZFIN;Acc:ZDB-GENE-131118-33]	63.3037	-0.767894	0.270653	-2.83719	0.00455123	0.043451
ENSDARG00000009612	chia.3	chitinase, acidic.3 [Source:ZFIN;Acc:ZDB-GENE-040426-2891]	10.0568	-2.32525	0.828534	-2.80646	0.00500897	0.0466463
ENSDARG00000010794	tfeb	transcription factor EB [Source:ZFIN;Acc:ZDB-GENE-090807-3]	153.456	-1.00533	0.189279	-5.31135	1.08816e-07	4.72067e-06
ENSDARG00000011581	si:dkey-23k10.5	si:dkey-23k10.5 [Source:ZFIN;Acc:ZDB-GENE-030131-4787]	30.3965	-2.41995	0.41096	-5.88853	3.89642e-09	2.18706e-07
ENSDARG00000015033	slc23a1	solute carrier family 23 member 1 [Source:ZFIN;Acc:ZDB-GENE-080804-2]	65.7903	-0.83631	0.280408	-2.98248	0.00285927	0.0302172
ENSDARG00000015134	camkk1b	calcium/calmodulin-dependent protein kinase kinase 1, alpha b [Source:ZFIN;Acc:ZDB-GENE-080722-13]	43.096	-1.87142	0.355662	-5.26179	1.42662e-07	5.98865e-06
ENSDARG00000015915	slc25a36b	solute carrier family 25 member 36b [Source:ZFIN;Acc:ZDB-GENE-080219-28]	440.086	-0.640144	0.130724	-4.8969	9.73593e-07	3.20298e-05
ENSDARG00000016918	ace2	angiotensin I converting enzyme 2 [Source:ZFIN;Acc:ZDB-GENE-041114-6]	95.1278	-4.18717	0.400191	-10.4629	1.27838e-25	5.62509e-23
ENSDARG00000017274	opn1sw2	opsin 1 (cone pigments), short-wave-sensitive 2 [Source:NCBI gene;Acc:30435]	3176.7	-1.72692	0.550708	-3.13581	0.00171378	0.0201379
ENSDARG00000017490	cel.1	carboxyl ester lipase, tandem duplicate 1 [Source:ZFIN;Acc:ZDB-GENE-030131-1201]	131.706	-3.58759	0.264214	-13.5784	5.38104e-42	8.83962e-39
ENSDARG00000019365	krt99	keratin 99 [Source:ZFIN;Acc:ZDB-GENE-050417-50]	86.4195	-1.59728	0.311794	-5.12289	3.00895e-07	1.15309e-05
ENSDARG00000020761	arrdc2	arrestin domain containing 2 [Source:ZFIN;Acc:ZDB-GENE-030131-7146]	624.442	-0.617418	0.127509	-4.84214	1.28448e-06	4.13736e-05
ENSDARG00000021573	slc16a7	solute carrier family 16 member 7 [Source:ZFIN;Acc:ZDB-GENE-051113-248]	54.9133	-0.817153	0.263114	-3.10569	0.00189833	0.0218992
ENSDARG00000021633	sh3bgr	SH3 domain binding glutamate-rich protein [Source:ZFIN;Acc:ZDB-GENE-040801-27]	376.314	-0.776652	0.224129	-3.46521	0.000529821	0.00778028
ENSDARG00000022295	hnf1bb	HNF1 homeobox Bb [Source:NCBI gene;Acc:324283]	85.6132	-0.871145	0.232271	-3.75056	0.000176443	0.00309448
ENSDARG00000025559	pex11g	peroxisomal biogenesis factor 11 gamma [Source:ZFIN;Acc:ZDB-GENE-050913-79]	90.1095	-0.627498	0.203716	-3.08026	0.00206822	0.0234088
ENSDARG00000026236	zgc:56585	zgc:56585 [Source:ZFIN;Acc:ZDB-GENE-040426-1084]	109.922	-1.40483	0.268419	-5.23372	1.66135e-07	6.88024e-06
ENSDARG00000029381	aldh3a2b	aldehyde dehydrogenase 3 family, member A2b [Source:ZFIN;Acc:ZDB-GENE-040912-103]	162.908	-0.943607	0.195936	-4.81589	1.46544e-06	4.62946e-05
ENSDARG00000029795	prxl2b	peroxiredoxin like 2B [Source:NCBI gene;Acc:406605]	415.942	-0.661397	0.132212	-5.00254	5.65801e-07	2.00009e-05
ENSDARG00000029822	cel.2	carboxyl ester lipase, tandem duplicate 2 [Source:ZFIN;Acc:ZDB-GENE-061110-10]	51.6271	-2.32848	0.452021	-5.15128	2.58721e-07	1.01677e-05
ENSDARG00000029905	phyhd1	phytanoyl-CoA dioxygenase domain containing 1 [Source:NCBI gene;Acc:492804]	473.923	-0.602165	0.16766	-3.59159	0.000328668	0.00525975
ENSDARG00000030758	guca1c	guanylate cyclase activator 1C [Source:ZFIN;Acc:ZDB-GENE-030829-1]	26.9932	-2.02941	0.465425	-4.36034	1.29859e-05	0.000320305
ENSDARG00000031299	dhrs11b	dehydrogenase/reductase (SDR family) member 11b [Source:ZFIN;Acc:ZDB-GENE-040625-155]	246.762	-0.643509	0.154235	-4.17227	3.01584e-05	0.000676191
ENSDARG00000031848	pparg	peroxisome proliferator-activated receptor gamma [Source:ZFIN;Acc:ZDB-GENE-990415-213]	87.6327	-0.652032	0.223968	-2.91127	0.00359962	0.0363965
ENSDARG00000036776	aldh8a1	aldehyde dehydrogenase 8 family, member A1 [Source:NCBI gene;Acc:447801]	582.762	-0.741318	0.13148	-5.63825	1.71785e-08	8.7458e-07
ENSDARG00000036864	slc34a2b	solute carrier family 34 member 2b [Source:ZFIN;Acc:ZDB-GENE-030709-1]	411.301	-0.743778	0.145521	-5.11115	3.20209e-07	1.21763e-05
ENSDARG00000037067	dnajc22	DnaJ (Hsp40) homolog, subfamily C, member 22 [Source:ZFIN;Acc:ZDB-GENE-090313-196]	33.235	-1.23399	0.391461	-3.15226	0.0016201	0.0192171
ENSDARG00000037587	SYNPR	si:dkey-30j16.3 [Source:ZFIN;Acc:ZDB-GENE-141212-294]	229.804	-1.01662	0.197149	-5.15659	2.51485e-07	9.91494e-06
ENSDARG00000038106	slc37a4a	solute carrier family 37 member 4a [Source:ZFIN;Acc:ZDB-GENE-040426-2230]	567.872	-1.06533	0.12306	-8.657	4.84351e-18	1.02887e-15
ENSDARG00000038123	myl9a	myosin, light chain 9a, regulatory [Source:ZFIN;Acc:ZDB-GENE-041010-120]	574.421	-0.850806	0.168689	-5.04363	4.56777e-07	1.65521e-05
ENSDARG00000038199	cdab	cytidine deaminase b [Source:ZFIN;Acc:ZDB-GENE-040426-1911]	24.0783	-1.29674	0.421434	-3.07697	0.0020912	0.0236156
ENSDARG00000038378	sagb	S-antigen; retina and pineal gland (arrestin) b [Source:ZFIN;Acc:ZDB-GENE-050913-98]	1635.7	-1.26324	0.155426	-8.12761	4.37845e-16	7.2409e-14
ENSDARG00000040553	tmem97	transmembrane protein 97 [Source:ZFIN;Acc:ZDB-GENE-110627-1]	155.275	-0.614163	0.188396	-3.25996	0.00111427	0.0142115
ENSDARG00000042293	ca4b	carbonic anhydrase IV b [Source:ZFIN;Acc:ZDB-GENE-080815-5]	48.3364	-2.21379	0.346969	-6.38037	1.76663e-10	1.29558e-08
ENSDARG00000042379	TMEM120A	zgc:103681 [Source:ZFIN;Acc:ZDB-GENE-041010-17]	74.1075	-1.31658	0.299485	-4.39615	1.10186e-05	0.000278055
ENSDARG00000042811	fgf1b	fibroblast growth factor 1b [Source:ZFIN;Acc:ZDB-GENE-071004-7]	42.7708	-1.08268	0.326989	-3.31106	0.000929422	0.0123327
ENSDARG00000044387	cldn2	claudin 2 [Source:ZFIN;Acc:ZDB-GENE-040912-26]	112.656	-0.868203	0.223414	-3.88607	0.00010188	0.00195516
ENSDARG00000044752	p2rx4a	purinergic receptor P2X, ligand-gated ion channel, 4a [Source:ZFIN;Acc:ZDB-GENE-020806-2]	36.7486	-1.14377	0.38363	-2.98144	0.002869	0.0303022
ENSDARG00000044861	opn1lw2	opsin 1 (cone pigments), long-wave-sensitive, 2 [Source:NCBI gene;Acc:436716]	11426.7	-1.461	0.400333	-3.64947	0.000262783	0.00436336
ENSDARG00000045408	tagln	transgelin [Source:ZFIN;Acc:ZDB-GENE-070912-1]	568.343	-1.52717	0.131193	-11.6406	2.56105e-31	1.91233e-28
ENSDARG00000054641	tent5ab	terminal nucleotidyltransferase 5Ab [Source:ZFIN;Acc:ZDB-GENE-071004-35]	168.121	-0.833399	0.222937	-3.73828	0.000185287	0.00322889
ENSDARG00000054846	CU657980.1		39.7584	-1.3441	0.411931	-3.26294	0.00110265	0.0140925
ENSDARG00000054916	eif4ebp3	eukaryotic translation initiation factor 4E binding protein 3 [Source:ZFIN;Acc:ZDB-GENE-041114-44]	242.327	-0.838127	0.177455	-4.72304	2.32348e-06	6.93973e-05
ENSDARG00000055053	itih1	inter-alpha-trypsin inhibitor heavy chain 1 [Source:ZFIN;Acc:ZDB-GENE-130530-650]	228.531	-0.888861	0.143496	-6.19434	5.85308e-10	3.89142e-08
ENSDARG00000055539	epdl2	ependymin-like 2 [Source:ZFIN;Acc:ZDB-GENE-091204-250]	592.564	-3.81915	0.163715	-23.3281	2.30008e-120	2.83381e-116
ENSDARG00000055638	ankrd33aa	ankyrin repeat domain 33Aa [Source:ZFIN;Acc:ZDB-GENE-080520-2]	50.8297	-1.78523	0.35987	-4.96076	7.02192e-07	2.3965e-05
ENSDARG00000056037	itih6	inter-alpha-trypsin inhibitor heavy chain family member 6 [Source:ZFIN;Acc:ZDB-GENE-050603-1]	151.758	-0.730342	0.177805	-4.10755	3.99871e-05	0.000863559
ENSDARG00000056630	angptl5	angiopoietin-like 5 [Source:ZFIN;Acc:ZDB-GENE-030131-5054]	162.304	-0.641574	0.203891	-3.14664	0.00165157	0.019528
ENSDARG00000057408	CABZ01067232.1	otolin-1-like [Source:NCBI gene;Acc:101886389]	225.852	-0.771854	0.169057	-4.56563	4.97989e-06	0.000138031
ENSDARG00000057661	aldoca	aldolase C, fructose-bisphosphate, a [Source:NCBI gene;Acc:792692]	86.8434	-0.898743	0.305016	-2.94654	0.00321346	0.0332526
ENSDARG00000058799	mybpha	myosin binding protein Ha [Source:ZFIN;Acc:ZDB-GENE-040426-1531]	471.089	-0.587302	0.130305	-4.50714	6.57085e-06	0.000175914
ENSDARG00000058873	ptpdc1b	protein tyrosine phosphatase domain containing 1b [Source:ZFIN;Acc:ZDB-GENE-090312-138]	130.079	-2.0637	0.265738	-7.7659	8.10657e-15	1.07395e-12
ENSDARG00000059399	si:ch211-160o17.6	si:ch211-160o17.6 [Source:ZFIN;Acc:ZDB-GENE-141215-39]	12.4755	-2.56425	0.620983	-4.12934	3.63806e-05	0.000798268
ENSDARG00000059700	agmat	agmatine ureohydrolase (agmatinase) [Source:ZFIN;Acc:ZDB-GENE-060929-696]	133.66	-0.821218	0.175794	-4.67148	2.9904e-06	8.64864e-05
ENSDARG00000059956	ptk6b	PTK6 protein tyrosine kinase 6b [Source:ZFIN;Acc:ZDB-GENE-060929-1150]	52.6779	-1.34915	0.318344	-4.23802	2.25505e-05	0.000521262
ENSDARG00000059978	cplx4a	complexin 4a [Source:ZFIN;Acc:ZDB-GENE-060526-116]	654.76	-1.32133	0.433801	-3.04594	0.00231953	0.0255729
ENSDARG00000060051	slc47a2.1	solute carrier family 47 member 2.1 [Source:NCBI gene;Acc:560024]	52.9105	-0.925859	0.318837	-2.90386	0.00368589	0.037071
ENSDARG00000060439	clcn2c	chloride channel 2c [Source:ZFIN;Acc:ZDB-GENE-050506-73]	297.643	-0.938547	0.20252	-4.63433	3.58095e-06	0.000102365
ENSDARG00000060695	znf346	zinc finger protein 346 [Source:NCBI gene;Acc:560756]	920.188	-0.96069	0.10774	-8.91672	4.80298e-19	1.12714e-16
ENSDARG00000062319	si:dkey-103g5.3	si:dkey-103g5.3 [Source:ZFIN;Acc:ZDB-GENE-131127-337]	510.689	-0.73194	0.181737	-4.02746	5.6383e-05	0.00116751
ENSDARG00000068680	ctrl	chymotrypsin-like [Source:ZFIN;Acc:ZDB-GENE-040912-147]	73.5	-3.50948	0.331555	-10.5849	3.50092e-26	1.59752e-23
ENSDARG00000069017	elnb	elastin b [Source:ZFIN;Acc:ZDB-GENE-061212-2]	381.396	-1.00483	0.199632	-5.03344	4.81759e-07	1.733e-05
ENSDARG00000069282	bbc3	BCL2 binding component 3 [Source:ZFIN;Acc:ZDB-GENE-070119-4]	99.9868	-0.703192	0.213623	-3.29174	0.000995691	0.0130296
ENSDARG00000069966	alox5b.3	arachidonate 5-lipoxygenase b, tandem duplicate 3 [Source:ZFIN;Acc:ZDB-GENE-050522-330]	43.9877	-2.91205	0.438751	-6.63712	3.19862e-11	2.58417e-09
ENSDARG00000070078	abcb11b	ATP-binding cassette, sub-family B (MDR/TAP), member 11b [Source:ZFIN;Acc:ZDB-GENE-050517-14]	129.319	-1.64329	0.195849	-8.39059	4.83699e-17	8.8972e-15
ENSDARG00000074660	rilp	Rab interacting lysosomal protein [Source:ZFIN;Acc:ZDB-GENE-100408-4]	138.757	-0.591268	0.182317	-3.24308	0.00118244	0.0149188
ENSDARG00000074697	npdc1a	neural proliferation, differentiation and control, 1a [Source:ZFIN;Acc:ZDB-GENE-031204-31]	209.158	-0.838591	0.223375	-3.75419	0.000173902	0.00305425
ENSDARG00000074819	si:dkeyp-23e4.3	si:dkeyp-23e4.3 [Source:ZFIN;Acc:ZDB-GENE-091118-19]	75.7724	-0.749636	0.231733	-3.23492	0.00121678	0.0153129
ENSDARG00000074904	si:ch211-253b8.5	si:ch211-253b8.5 [Source:ZFIN;Acc:ZDB-GENE-141212-327]	92.5437	-1.05132	0.21938	-4.79226	1.64917e-06	5.13744e-05
ENSDARG00000075698	nkpd1	NTPase, KAP family P-loop domain containing 1 [Source:ZFIN;Acc:ZDB-GENE-141215-19]	45.521	-1.58476	0.35866	-4.41856	9.93586e-06	0.000254236
ENSDARG00000076248	ppp1r3db	protein phosphatase 1, regulatory subunit 3Db [Source:ZFIN;Acc:ZDB-GENE-110201-1]	53.4755	-0.881986	0.292299	-3.01741	0.00254943	0.0275732
ENSDARG00000076650	pde9al	phosphodiesterase 9A like [Source:ZFIN;Acc:ZDB-GENE-130530-807]	10.7637	-1.66664	0.586452	-2.8419	0.00448454	0.0429474
ENSDARG00000077875	slc2a5	solute carrier family 2 member 5 [Source:ZFIN;Acc:ZDB-GENE-060222-2]	33.3551	-2.25923	0.484455	-4.66345	3.10957e-06	8.96176e-05
ENSDARG00000077881	chl1a	cell adhesion molecule L1-like a [Source:ZFIN;Acc:ZDB-GENE-090313-201]	361.413	-0.597968	0.179021	-3.34021	0.000837141	0.0113324
ENSDARG00000086159	si:ch73-206d17.1	si:ch73-206d17.1 [Source:ZFIN;Acc:ZDB-GENE-090313-143]	42.4591	-1.06492	0.339267	-3.13889	0.00169588	0.0199561
ENSDARG00000086272	si:dkey-4p15.5	si:dkey-4p15.5 [Source:ZFIN;Acc:ZDB-GENE-121214-193]	496.882	-0.637486	0.179959	-3.54239	0.000396514	0.00614204
ENSDARG00000087476	cbln20	cerebellin 20 [Source:ZFIN;Acc:ZDB-GENE-111109-2]	143.164	-2.25089	0.206518	-10.8992	1.16219e-27	5.96617e-25
ENSDARG00000087937	cdk4	cyclin-dependent kinase 4 [Source:ZFIN;Acc:ZDB-GENE-060929-974]	610.703	-1.01741	0.129624	-7.84896	4.19495e-15	5.87317e-13
ENSDARG00000089569	pstpip2	proline-serine-threonine phosphatase interacting protein 2 [Source:ZFIN;Acc:ZDB-GENE-091204-90]	14.9536	-1.55009	0.527671	-2.93761	0.00330753	0.034058
ENSDARG00000089844	scarb2c	scavenger receptor class B, member 2c [Source:ZFIN;Acc:ZDB-GENE-030131-5789]	266.583	-0.684599	0.131217	-5.21729	1.81563e-07	7.38265e-06
ENSDARG00000090943	CABZ01033205.1	uncharacterized LOC100002960 [Source:NCBI gene;Acc:100002960]	79.8107	-1.76368	0.291538	-6.04957	1.45231e-09	8.68604e-08
ENSDARG00000090948	si:ch73-29c22.1	si:ch73-29c22.1 [Source:ZFIN;Acc:ZDB-GENE-091204-309]	36.9297	-3.45267	0.543712	-6.35019	2.15051e-10	1.53596e-08
ENSDARG00000093193	chia.6	chitinase, acidic.6 [Source:ZFIN;Acc:ZDB-GENE-030131-1140]	57.3798	-2.11705	0.33664	-6.28875	3.20039e-10	2.20898e-08
ENSDARG00000094217	si:dkey-17e16.15	si:dkey-17e16.15 [Source:ZFIN;Acc:ZDB-GENE-091204-295]	109.603	-0.876444	0.222305	-3.94253	8.06273e-05	0.00160092
ENSDARG00000094280	usp21	ubiquitin specific peptidase 21 [Source:ZFIN;Acc:ZDB-GENE-100210-3]	81.6659	-2.36518	0.341819	-6.9194	4.53553e-12	4.12399e-10
ENSDARG00000095002	TNNC2	si:rp71-17i16.4 [Source:ZFIN;Acc:ZDB-GENE-090312-215]	184.268	-1.27871	0.178926	-7.14659	8.89622e-13	8.94742e-11
ENSDARG00000095817	znhit6	zinc finger HIT-type containing 6 [Source:ZFIN;Acc:ZDB-GENE-110411-38]	153.182	-0.64512	0.200988	-3.20974	0.00132854	0.0164093
ENSDARG00000095911	si:ch211-149b19.4	si:ch211-149b19.4 [Source:ZFIN;Acc:ZDB-GENE-110411-90]	6.64096	-5.29498	1.41952	-3.73011	0.000191394	0.00330956
ENSDARG00000096989	fam110c	family with sequence similarity 110 member C [Source:ZFIN;Acc:ZDB-GENE-131121-63]	106.884	-0.837339	0.236728	-3.53713	0.000404495	0.00624118
ENSDARG00000097134	si:dkey-77f5.11	si:dkey-77f5.11 [Source:ZFIN;Acc:ZDB-GENE-131118-31]	121.194	-1.09577	0.197327	-5.55307	2.80702e-08	1.37784e-06
ENSDARG00000097157	si:ch211-207n23.2	si:ch211-207n23.2 [Source:ZFIN;Acc:ZDB-GENE-131121-310]	38.9525	-1.46505	0.425189	-3.44565	0.000569688	0.00828671
ENSDARG00000097551	si:dkey-7i4.15	si:dkey-7i4.15 [Source:ZFIN;Acc:ZDB-GENE-131127-129]	71.2388	-2.71213	0.310713	-8.72875	2.57504e-18	5.76833e-16
ENSDARG00000097657	si:dkey-7i4.16	si:dkey-7i4.16 [Source:ZFIN;Acc:ZDB-GENE-131120-168]	7.25706	-2.45686	0.829748	-2.96097	0.00306671	0.0320198
ENSDARG00000098308	CR936540.1	leucine rich repeat containing G protein-coupled receptor 6 [Source:NCBI gene;Acc:100330212]	139.765	-0.640984	0.201519	-3.18077	0.00146884	0.0177507
ENSDARG00000098667	grin3bb	glutamate receptor, ionotropic, N-methyl-D-aspartate 3Bb [Source:ZFIN;Acc:ZDB-GENE-131122-77]	36.4645	-0.995504	0.34304	-2.902	0.00370785	0.0372463
ENSDARG00000099185	chia.2	chitinase, acidic.2 [Source:ZFIN;Acc:ZDB-GENE-040426-2014]	65.6487	-3.16904	0.338471	-9.36283	7.76272e-21	2.30459e-18
ENSDARG00000099329	macroh2a1	macroH2A.1 histone [Source:ZFIN;Acc:ZDB-GENE-060421-4796]	341.119	-0.704676	0.155746	-4.52451	6.05349e-06	0.00016438
ENSDARG00000099524	gbe1b	glucan (1,4-alpha-), branching enzyme 1b [Source:ZFIN;Acc:ZDB-GENE-110914-16]	232.604	-0.62188	0.163925	-3.79368	0.000148431	0.00267245
ENSDARG00000100075	abcg2a	ATP-binding cassette, sub-family G (WHITE), member 2a [Source:ZFIN;Acc:ZDB-GENE-050517-35]	573.542	-0.833979	0.124223	-6.71356	1.8993e-11	1.56524e-09
ENSDARG00000100635	chia.1	chitinase, acidic.1 [Source:ZFIN;Acc:ZDB-GENE-040426-1994]	55.945	-2.11755	0.314569	-6.73158	1.67826e-11	1.40183e-09
ENSDARG00000100844	cldn15lb	claudin 15-like b [Source:ZFIN;Acc:ZDB-GENE-040718-145]	224.606	-1.25869	0.167875	-7.49779	6.49026e-14	7.68877e-12
ENSDARG00000101057	srsf7b	serine and arginine rich splicing factor 7b [Source:ZFIN;Acc:ZDB-GENE-050913-95]	112.118	-0.629106	0.187768	-3.35044	0.000806839	0.0110146
ENSDARG00000101139	agpat2	1-acylglycerol-3-phosphate O-acyltransferase 2 (lysophosphatidic acid acyltransferase, beta) [Source:ZFIN;Acc:ZDB-GENE-061103-541]	480.278	-0.630133	0.126715	-4.97283	6.59824e-07	2.27395e-05
ENSDARG00000101320	si:dkey-50i6.5	si:dkey-50i6.5 [Source:ZFIN;Acc:ZDB-GENE-081031-53]	59.4517	-1.1035	0.282091	-3.91185	9.15915e-05	0.0017813
ENSDARG00000101379	mfsd1	major facilitator superfamily domain containing 1 [Source:HGNC Symbol;Acc:HGNC:25874]	143.628	-0.901719	0.181272	-4.97439	6.54546e-07	2.25892e-05
ENSDARG00000101423	cyp2y3	cytochrome P450, family 2, subfamily Y, polypeptide 3 [Source:ZFIN;Acc:ZDB-GENE-050522-490]	867.921	-0.842959	0.125511	-6.7162	1.86529e-11	1.54237e-09
ENSDARG00000102442	folr	folate receptor [Source:ZFIN;Acc:ZDB-GENE-070615-23]	61.425	-1.05317	0.281156	-3.74587	0.000179769	0.00314386
ENSDARG00000102477	stard4	StAR-related lipid transfer (START) domain containing 4 [Source:ZFIN;Acc:ZDB-GENE-050417-168]	210.516	-1.44427	0.197218	-7.32324	2.42053e-13	2.65086e-11
ENSDARG00000103639	si:dkey-36i7.3	si:dkey-36i7.3 [Source:ZFIN;Acc:ZDB-GENE-131127-316]	128.407	-1.41357	0.206848	-6.83386	8.26601e-12	7.14677e-10
ENSDARG00000103687	sycn.2	syncollin, tandem duplicate 2 [Source:ZFIN;Acc:ZDB-GENE-141212-321]	17.3015	-2.67479	0.582413	-4.59261	4.37735e-06	0.00012299
ENSDARG00000104387	SLC4A5	si:ch211-48m9.1 [Source:ZFIN;Acc:ZDB-GENE-060531-64]	89.1772	-0.883888	0.254223	-3.47682	0.000507406	0.00752877
ENSDARG00000105271	BX640522.1	septin 4b [Source:NCBI gene;Acc:100003446]	187.362	-0.768185	0.17831	-4.30813	1.64638e-05	0.000393868
ENSDARG00000106745	FO904901.1	uncharacterized LOC110437892 [Source:NCBI gene;Acc:110437892]	37.6127	-1.84888	0.350328	-5.27756	1.30913e-07	5.54267e-06
ENSDARG00000108098	CR759952.1		1.99831	-4.98013	1.71373	-2.90602	0.00366064	0.0368622
ENSDARG00000108987	si:dkey-7i4.19	si:dkey-7i4.19 [Source:ZFIN;Acc:ZDB-GENE-131120-166]	13.645	-6.6151	1.25238	-5.28201	1.27775e-07	5.42844e-06
ENSDARG00000110729	PCP4	Purkinje cell protein 4 [Source:HGNC Symbol;Acc:HGNC:8742]	418.064	-0.736755	0.157781	-4.66948	3.01957e-06	8.72278e-05
ENSDARG00000111106	arl3l1	ADP ribosylation factor like GTPase 3, like 1 [Source:ZFIN;Acc:ZDB-GENE-040426-1649]	434.061	-0.683332	0.184177	-3.71019	0.000207105	0.00354394
ENSDARG00000111188	cdaa	cytidine deaminase a [Source:ZFIN;Acc:ZDB-GENE-170609-2]	47.9193	-0.931905	0.30182	-3.08762	0.00201768	0.0229855
ENSDARG00000111799	znf1011	zinc finger protein 1011 [Source:ZFIN;Acc:ZDB-GENE-131120-89]	11.268	-6.42308	1.27001	-5.0575	4.24784e-07	1.56693e-05
ENSDARG00000113271	CABZ01056628.1		20.2811	-2.89308	0.570854	-5.06798	4.02061e-07	1.4898e-05
ENSDARG00000114408	AL954137.2		6.62154	-3.57804	0.989878	-3.61463	0.000300781	0.00487281
ENSDARG00000117256	BX640522.2		100.482	-0.594977	0.213054	-2.79261	0.00522853	0.0481811
ENSDARG00000002917	gls2b	glutaminase 2b (liver, mitochondrial) [Source:ZFIN;Acc:ZDB-GENE-050208-408]	20.9604	-1.90365	0.552712	-3.44419	0.000572768	0.00832169
ENSDARG00000007421	ftcd	formimidoyltransferase cyclodeaminase [Source:ZFIN;Acc:ZDB-GENE-030131-9643]	1505.26	-0.999583	0.138545	-7.21484	5.39969e-13	5.5905e-11
ENSDARG00000008275	klhl24b	kelch-like family member 24b [Source:ZFIN;Acc:ZDB-GENE-040426-1185]	769.492	-0.62917	0.119333	-5.27239	1.34662e-07	5.6916e-06
ENSDARG00000010555	pdha1b	pyruvate dehydrogenase E1 alpha 1 subunit b [Source:ZFIN;Acc:ZDB-GENE-040718-96]	49.5341	-1.48471	0.377775	-3.93013	8.48997e-05	0.00166954
ENSDARG00000012535	epx	eosinophil peroxidase [Source:ZFIN;Acc:ZDB-GENE-130425-2]	32.17	-1.83358	0.35634	-5.14559	2.66682e-07	1.04307e-05
ENSDARG00000013687	cilp2	cartilage intermediate layer protein 2 [Source:ZFIN;Acc:ZDB-GENE-050208-436]	125.493	-0.991737	0.193097	-5.13594	2.80734e-07	1.08596e-05
ENSDARG00000013871	slc5a1	solute carrier family 5 member 1 [Source:ZFIN;Acc:ZDB-GENE-040426-1524]	75.9542	-1.02263	0.31542	-3.24213	0.00118641	0.0149613
ENSDARG00000016479	ugt5a1	UDP glucuronosyltransferase 5 family, polypeptide A1 [Source:ZFIN;Acc:ZDB-GENE-051120-60]	10.977	-2.3543	0.693452	-3.39504	0.00068618	0.00963428
ENSDARG00000016897	fbxo15	F-box protein 15 [Source:ZFIN;Acc:ZDB-GENE-080416-4]	13.0509	-1.96875	0.593248	-3.31859	0.00090472	0.0120765
ENSDARG00000017314	cela1.6	chymotrypsin like elastase family member 1, tandem duplicate 6 [Source:ZFIN;Acc:ZDB-GENE-040808-55]	173.936	-2.01948	0.2853	-7.07847	1.45758e-12	1.41402e-10
ENSDARG00000018637	sec61g	SEC61 translocon gamma subunit [Source:ZFIN;Acc:ZDB-GENE-040718-203]	484.029	-0.852746	0.220043	-3.87536	0.000106468	0.00202743
ENSDARG00000019228	mogat2	monoacylglycerol O-acyltransferase 2 [Source:ZFIN;Acc:ZDB-GENE-041010-186]	76.8906	-2.11571	0.278121	-7.60718	2.80134e-14	3.53989e-12
ENSDARG00000020956	pck2	phosphoenolpyruvate carboxykinase 2 (mitochondrial) [Source:ZFIN;Acc:ZDB-GENE-040426-2266]	2323.56	-0.695494	0.0905035	-7.68471	1.5334e-14	1.97824e-12
ENSDARG00000021339	cpa5	carboxypeptidase A5 [Source:ZFIN;Acc:ZDB-GENE-020514-1]	414.143	-1.35688	0.221549	-6.12451	9.09638e-10	5.77691e-08
ENSDARG00000023886	cacna2d4b	calcium channel, voltage-dependent, alpha 2/delta subunit 4b [Source:ZFIN;Acc:ZDB-GENE-100422-18]	235.423	-0.852642	0.299661	-2.84535	0.00443623	0.0425343
ENSDARG00000027851	ccdc191	coiled-coil domain containing 191 [Source:ZFIN;Acc:ZDB-GENE-050102-4]	29.4096	-1.93712	0.40586	-4.77287	1.81619e-06	5.59409e-05
ENSDARG00000030915	cpa1	carboxypeptidase A1 (pancreatic) [Source:ZFIN;Acc:ZDB-GENE-050522-438]	19.5577	-2.25448	0.517275	-4.35839	1.31024e-05	0.000322497
ENSDARG00000031875	trpa1b	transient receptor potential cation channel, subfamily A, member 1b [Source:ZFIN;Acc:ZDB-GENE-050106-1]	73.0045	-1.08907	0.243313	-4.47599	7.60563e-06	0.000200485
ENSDARG00000032272	sat1b	spermidine/spermine N1-acetyltransferase 1b [Source:ZFIN;Acc:ZDB-GENE-041001-39]	141.443	-0.836459	0.225232	-3.71377	0.000204191	0.00349928
ENSDARG00000034705	pvalb7	parvalbumin 7 [Source:NCBI gene;Acc:402807]	383.32	-1.29542	0.134643	-9.62117	6.50894e-22	2.16739e-19
ENSDARG00000038040	tpk1	thiamin pyrophosphokinase 1 [Source:ZFIN;Acc:ZDB-GENE-041010-176]	89.5039	-0.998544	0.240189	-4.15733	3.21988e-05	0.000714142
ENSDARG00000040427	acot19	acyl-CoA thioesterase 19 [Source:ZFIN;Acc:ZDB-GENE-041114-124]	22.969	-1.4433	0.431599	-3.34406	0.000825613	0.011215
ENSDARG00000040747	tm4sf4	transmembrane 4 L six family member 4 [Source:ZFIN;Acc:ZDB-GENE-040801-231]	250.276	-1.39483	0.172517	-8.08518	6.20729e-16	9.86799e-14
ENSDARG00000040864	si:dkey-286j15.1	si:dkey-286j15.1 [Source:ZFIN;Acc:ZDB-GENE-060503-447]	816.969	-1.97495	0.133849	-14.7551	2.85385e-49	6.39289e-46
ENSDARG00000042107	cngb1b	cyclic nucleotide gated channel subunit beta 1b [Source:ZFIN;Acc:ZDB-GENE-090831-4]	120.234	-1.50837	0.268069	-5.62682	1.83567e-08	9.26899e-07
ENSDARG00000042753	cts12	cathepsin 12 [Source:ZFIN;Acc:ZDB-GENE-050208-336]	87.0532	-1.14429	0.303023	-3.77624	0.000159214	0.00283263
ENSDARG00000042920	sult3st3	sulfotransferase family 3, cytosolic sulfotransferase 3 [Source:ZFIN;Acc:ZDB-GENE-060503-628]	33.9407	-2.12653	0.449911	-4.72657	2.28349e-06	6.83686e-05
ENSDARG00000043171	cela1.4	chymotrypsin like elastase family member 1, tandem duplicate 4 [Source:ZFIN;Acc:ZDB-GENE-050626-127]	29.3858	-1.17783	0.367371	-3.20609	0.00134551	0.0165607
ENSDARG00000043260	xylb	xylulokinase homolog (H. influenzae) [Source:ZFIN;Acc:ZDB-GENE-040426-1373]	123.809	-1.15614	0.2424	-4.76955	1.8464e-06	5.67297e-05
ENSDARG00000043663	faub	FAU ubiquitin like and ribosomal protein S30 fusion b [Source:ZFIN;Acc:ZDB-GENE-050417-416]	210.048	-2.00261	0.221064	-9.05894	1.31726e-19	3.34625e-17
ENSDARG00000043729	plac8.1	placenta associated 8, tandem duplicate 1 [Source:ZFIN;Acc:ZDB-GENE-050809-124]	248.247	-0.799674	0.204943	-3.90193	9.54299e-05	0.0018472
ENSDARG00000044526	camk1ga	calcium/calmodulin-dependent protein kinase IGa [Source:ZFIN;Acc:ZDB-GENE-030131-7594]	28.5293	-1.17096	0.379274	-3.08738	0.00201926	0.0229929
ENSDARG00000045411	acad11	acyl-CoA dehydrogenase family, member 11 [Source:ZFIN;Acc:ZDB-GENE-040426-814]	287.718	-0.588313	0.161428	-3.64444	0.000267977	0.00443544
ENSDARG00000045442	cpb1	carboxypeptidase B1 (tissue) [Source:ZFIN;Acc:ZDB-GENE-030131-1132]	438.575	-1.49444	0.205639	-7.26731	3.66729e-13	3.84535e-11
ENSDARG00000045592	tnni2a.1	troponin I type 2a (skeletal, fast), tandem duplicate 1 [Source:ZFIN;Acc:ZDB-GENE-041114-60]	364.684	-1.50674	0.196261	-7.67723	1.62563e-14	2.08631e-12
ENSDARG00000045638	slc13a1	solute carrier family 13 member 1 [Source:ZFIN;Acc:ZDB-GENE-031222-3]	45.4224	-1.36634	0.378393	-3.61091	0.000305129	0.00493351
ENSDARG00000045737	guca1g	guanylate cyclase activator 1g [Source:ZFIN;Acc:ZDB-GENE-050120-1]	55.0763	-2.0091	0.329606	-6.09547	1.09119e-09	6.75576e-08
ENSDARG00000051761	trim44	tripartite motif containing 44 [Source:ZFIN;Acc:ZDB-GENE-050522-37]	141.419	-0.639135	0.167778	-3.80941	0.000139297	0.00254066
ENSDARG00000051823	hyal4	hyaluronidase 4 [Source:ZFIN;Acc:ZDB-GENE-061220-9]	370.055	-0.715053	0.174444	-4.09904	4.14871e-05	0.000892824
ENSDARG00000051876	ush1c	Usher syndrome 1C [Source:ZFIN;Acc:ZDB-GENE-060312-41]	120.147	-1.08052	0.213764	-5.05472	4.31027e-07	1.58285e-05
ENSDARG00000051925	cyb5r2	cytochrome b5 reductase 2 [Source:NCBI gene;Acc:751641]	222.04	-1.04164	0.221051	-4.71221	2.45042e-06	7.27478e-05
ENSDARG00000053636	cracr2b	calcium release activated channel regulator 2B [Source:NCBI gene;Acc:790936]	56.4522	-1.56014	0.276269	-5.64718	1.63103e-08	8.35554e-07
ENSDARG00000053973	fetub	fetuin B [Source:ZFIN;Acc:ZDB-GENE-050208-4]	12160.9	-0.606682	0.118047	-5.1393	2.7576e-07	1.07008e-05
ENSDARG00000055575	pcolce2b	procollagen C-endopeptidase enhancer 2b [Source:ZFIN;Acc:ZDB-GENE-040426-1177]	218.881	-0.940732	0.168193	-5.59318	2.22945e-08	1.11432e-06
ENSDARG00000056885	per1a	period circadian clock 1a [Source:ZFIN;Acc:ZDB-GENE-011220-1]	140.525	-0.785661	0.173	-4.5414	5.58817e-06	0.000153168
ENSDARG00000056909	LO018309.1	epidermal growth factor receptor-like [Source:NCBI gene;Acc:571431]	53.9712	-0.84649	0.286959	-2.94987	0.0031791	0.0329836
ENSDARG00000057035	stoml3b	stomatin (EPB72)-like 3b [Source:ZFIN;Acc:ZDB-GENE-050417-366]	335.878	-1.11987	0.139644	-8.01943	1.0624e-15	1.63616e-13
ENSDARG00000057598	s100b	S100 calcium binding protein, beta (neural) [Source:ZFIN;Acc:ZDB-GENE-040718-290]	178.998	-0.99021	0.251749	-3.93331	8.37823e-05	0.00165423
ENSDARG00000057975	plcd4a	phospholipase C, delta 4a [Source:ZFIN;Acc:ZDB-GENE-050208-654]	49.7437	-1.10056	0.306457	-3.59124	0.000329109	0.00526253
ENSDARG00000058005	hgd	homogentisate 1,2-dioxygenase [Source:ZFIN;Acc:ZDB-GENE-020802-5]	844.782	-0.799051	0.154371	-5.17617	2.26482e-07	9.00118e-06
ENSDARG00000058108	eps8l2	EPS8 like 2 [Source:ZFIN;Acc:ZDB-GENE-131121-340]	227.675	-0.79301	0.142043	-5.58287	2.36579e-08	1.17754e-06
ENSDARG00000059166	slc22a13b	solute carrier family 22 member 13b [Source:ZFIN;Acc:ZDB-GENE-061013-532]	23.0109	-1.30948	0.445793	-2.93742	0.00330957	0.0340648
ENSDARG00000062058	slc12a7b	solute carrier family 12 member 7b [Source:ZFIN;Acc:ZDB-GENE-030829-61]	1478.77	-0.602494	0.124691	-4.8319	1.35237e-06	4.3334e-05
ENSDARG00000062077	acsbg1	acyl-CoA synthetase bubblegum family member 1 [Source:ZFIN;Acc:ZDB-GENE-110914-219]	50.8336	-0.827362	0.270718	-3.05618	0.00224176	0.0249162
ENSDARG00000062402	frem1b	Fras1 related extracellular matrix 1b [Source:ZFIN;Acc:ZDB-GENE-050208-783]	213.555	-0.706352	0.16071	-4.39519	1.10675e-05	0.000278849
ENSDARG00000070775	cyp2x9	cytochrome P450, family 2, subfamily X, polypeptide 9 [Source:ZFIN;Acc:ZDB-GENE-061027-109]	89.4952	-1.99029	0.246963	-8.05905	7.68904e-16	1.20679e-13
ENSDARG00000070830	zgc:136858	zgc:136858 [Source:ZFIN;Acc:ZDB-GENE-060421-6632]	312.778	-0.779039	0.127867	-6.09258	1.11104e-09	6.84428e-08
ENSDARG00000071036	si:dkey-286j15.3	si:dkey-286j15.3 [Source:ZFIN;Acc:ZDB-GENE-060503-635]	58.8231	-0.867757	0.268282	-3.23449	0.00121858	0.0153278
ENSDARG00000071076	ldhbb	lactate dehydrogenase Bb [Source:NCBI gene;Acc:436747]	219.422	-0.909621	0.235795	-3.85768	0.000114469	0.00215479
ENSDARG00000071355	si:ch211-197g15.7	si:ch211-197g15.7 [Source:ZFIN;Acc:ZDB-GENE-030131-4763]	17.2857	-2.06565	0.506219	-4.08055	4.49295e-05	0.000959365
ENSDARG00000071462	lama3	laminin, alpha 3 [Source:ZFIN;Acc:ZDB-GENE-050208-475]	143.388	-1.40143	0.211816	-6.61628	3.68357e-11	2.92796e-09
ENSDARG00000071463	zgc:154125	zgc:154125 [Source:ZFIN;Acc:ZDB-GENE-061013-717]	19.6008	-2.35571	0.484581	-4.86134	1.16594e-06	3.78007e-05
ENSDARG00000071565	hnf4g	hepatocyte nuclear factor 4, gamma [Source:ZFIN;Acc:ZDB-GENE-060929-100]	68.4172	-0.838335	0.279357	-3.00094	0.00269146	0.0288474
ENSDARG00000074425	si:busm1-57f23.1	si:busm1-57f23.1 [Source:ZFIN;Acc:ZDB-GENE-030616-512]	170.289	-0.861115	0.233312	-3.69083	0.000223522	0.00378803
ENSDARG00000076025	dgkzb	diacylglycerol kinase, zeta b [Source:ZFIN;Acc:ZDB-GENE-111104-4]	132.386	-0.626952	0.209311	-2.99532	0.0027416	0.0292702
ENSDARG00000076361	CABZ01039859.1	beta-1,4 N-acetylgalactosaminyltransferase 2-like [Source:NCBI gene;Acc:100333855]	148.118	-0.654133	0.185377	-3.52866	0.000417673	0.00641639
ENSDARG00000077252	si:rp71-36a1.5	si:rp71-36a1.5 [Source:ZFIN;Acc:ZDB-GENE-091204-428]	32.3932	-4.97196	1.25962	-3.94718	7.9076e-05	0.00157902
ENSDARG00000077275	crispld1a	cysteine-rich secretory protein LCCL domain containing 1a [Source:ZFIN;Acc:ZDB-GENE-090612-1]	139.747	-1.40325	0.18689	-7.50843	5.98415e-14	7.19295e-12
ENSDARG00000078258	CABZ01049847.1	gamma-glutamyltransferase 5b [Source:NCBI gene;Acc:100333757]	150.88	-0.994868	0.205344	-4.84488	1.26685e-06	4.08593e-05
ENSDARG00000078647	samsn1b	SAM domain, SH3 domain and nuclear localisation signals 1b [Source:ZFIN;Acc:ZDB-GENE-041010-135]	36.0434	-2.158	0.421962	-5.11419	3.15082e-07	1.20185e-05
ENSDARG00000079420	dpp4	dipeptidyl-peptidase 4 [Source:ZFIN;Acc:ZDB-GENE-081104-277]	195.997	-1.035	0.194164	-5.33054	9.79234e-08	4.30112e-06
ENSDARG00000079933	SLC46A3	si:dkey-5g14.1 [Source:ZFIN;Acc:ZDB-GENE-091204-361]	326.448	-0.9711	0.122084	-7.95435	1.80075e-15	2.68923e-13
ENSDARG00000086391	cald1b	caldesmon 1b [Source:ZFIN;Acc:ZDB-GENE-090313-229]	140.487	-1.01258	0.222831	-4.54417	5.51526e-06	0.000151507
ENSDARG00000087013	cubn	cubilin (intrinsic factor-cobalamin receptor) [Source:ZFIN;Acc:ZDB-GENE-060228-6]	260.214	-0.791273	0.175615	-4.50572	6.61478e-06	0.000176592
ENSDARG00000088079	tmed6	transmembrane p24 trafficking protein 6 [Source:ZFIN;Acc:ZDB-GENE-131121-182]	27.9023	-1.26912	0.37322	-3.40046	0.000672733	0.00948873
ENSDARG00000088584	si:ch73-352p18.4	si:ch73-352p18.4 [Source:ZFIN;Acc:ZDB-GENE-110411-101]	39.2653	-1.20923	0.318887	-3.79203	0.000149418	0.00268549
ENSDARG00000088680	hhla2b.1	HERV-H LTR-associating 2b, tandem duplicate 1 [Source:ZFIN;Acc:ZDB-GENE-131127-591]	9.03781	-3.45717	0.878993	-3.9331	8.38561e-05	0.00165436
ENSDARG00000089361	wu:fb59d01	wu:fb59d01 [Source:ZFIN;Acc:ZDB-GENE-030131-1098]	322.973	-0.619877	0.147584	-4.20017	2.66719e-05	0.000605177
ENSDARG00000089919	si:ch211-161h7.8	si:ch211-161h7.8 [Source:ZFIN;Acc:ZDB-GENE-091204-302]	67.5699	-1.37094	0.284017	-4.82694	1.38645e-06	4.41961e-05
ENSDARG00000090106	slc17a7b	solute carrier family 17 member 7b [Source:ZFIN;Acc:ZDB-GENE-131125-32]	130.293	-1.0643	0.338083	-3.14805	0.00164365	0.0194436
ENSDARG00000090185	si:dkeyp-73b11.8	si:dkeyp-73b11.8 [Source:ZFIN;Acc:ZDB-GENE-131120-176]	551.395	-1.28884	0.196788	-6.54938	5.77779e-11	4.49118e-09
ENSDARG00000090346	zmp:0000000991	zmp:0000000991 [Source:ZFIN;Acc:ZDB-GENE-130530-994]	90.2277	-1.20896	0.245567	-4.92315	8.5162e-07	2.83195e-05
ENSDARG00000090814	si:dkey-18a10.3	si:dkey-18a10.3 [Source:ZFIN;Acc:ZDB-GENE-091204-174]	41.9084	-0.924125	0.294238	-3.14074	0.00168522	0.019859
ENSDARG00000091728	zgc:114046	zgc:114046 [Source:ZFIN;Acc:ZDB-GENE-050320-24]	56.9591	-0.933072	0.299952	-3.11074	0.00186621	0.0216198
ENSDARG00000092082	BX649639.1		14.4816	-6.383	1.27541	-5.00468	5.59556e-07	1.98104e-05
ENSDARG00000093044	si:ch211-161h7.5	si:ch211-161h7.5 [Source:ZFIN;Acc:ZDB-GENE-091204-265]	47.7274	-1.58302	0.311478	-5.08228	3.72939e-07	1.39448e-05
ENSDARG00000093608	ccl34b.1	chemokine (C-C motif) ligand 34b, duplicate 1 [Source:ZFIN;Acc:ZDB-GENE-091204-276]	90.2132	-0.69616	0.222315	-3.13142	0.00173966	0.0203643
ENSDARG00000094708	sftpba	surfactant protein Ba [Source:ZFIN;Acc:ZDB-GENE-091204-378]	56.5602	-1.41778	0.365466	-3.87938	0.000104724	0.00199905
ENSDARG00000095294	si:dkey-200l5.4	si:dkey-200l5.4 [Source:ZFIN;Acc:ZDB-GENE-091204-393]	21.407	-1.24082	0.442801	-2.8022	0.00507548	0.0471409
ENSDARG00000095462	cela1.2	chymotrypsin like elastase family member 1, tandem duplicate 2 [Source:ZFIN;Acc:ZDB-GENE-050208-732]	3.98086	-4.6244	1.50321	-3.07634	0.00209559	0.0236435
ENSDARG00000096899	CU929451.1		12.9208	-2.2386	0.542565	-4.12595	3.69209e-05	0.000808682
ENSDARG00000096917	si:ch211-227m13.1	si:ch211-227m13.1 [Source:ZFIN;Acc:ZDB-GENE-131121-45]	166.708	-0.840125	0.180054	-4.66595	3.07193e-06	8.86362e-05
ENSDARG00000097513	CT573383.1	annexin A2-A-like [Source:NCBI gene;Acc:100006250]	48.7459	-0.823581	0.288235	-2.85732	0.00427232	0.0413002
ENSDARG00000098036	si:ch211-69l10.4	si:ch211-69l10.4 [Source:ZFIN;Acc:ZDB-GENE-131127-259]	23.3624	-8.1305	1.22298	-6.6481	2.96893e-11	2.41443e-09
ENSDARG00000098791	cdhr5b	cadherin-related family member 5b [Source:ZFIN;Acc:ZDB-GENE-110518-2]	38.621	-1.91667	0.387539	-4.94574	7.58548e-07	2.5675e-05
ENSDARG00000098911	zgc:153293	zgc:153293 [Source:ZFIN;Acc:ZDB-GENE-060825-315]	101.194	-3.0877	0.315657	-9.78183	1.34746e-22	4.74326e-20
ENSDARG00000098966	CABZ01064972.1	uncharacterized LOC100538212 [Source:NCBI gene;Acc:100538212]	8.88795	-2.57012	0.844363	-3.04386	0.00233567	0.0257049
ENSDARG00000099056	CABZ01065076.1	3-ketoacyl-CoA thiolase, mitochondrial-like [Source:NCBI gene;Acc:103910030]	260.142	-0.872035	0.186465	-4.67666	2.91587e-06	8.44301e-05
ENSDARG00000099633	sec14l7	SEC14-like lipid binding 7 [Source:ZFIN;Acc:ZDB-GENE-141216-145]	219.75	-0.931796	0.173986	-5.35558	8.52801e-08	3.77947e-06
ENSDARG00000100139	si:ch211-113d22.2	si:ch211-113d22.2 [Source:ZFIN;Acc:ZDB-GENE-141222-39]	175.513	-0.893758	0.296112	-3.01831	0.00254192	0.02752
ENSDARG00000100265	rhcgb	Rh family, C glycoprotein b [Source:NCBI gene;Acc:792274]	137.99	-1.07066	0.238438	-4.49031	7.112e-06	0.00018864
ENSDARG00000100478	TULP1	tubby-related protein 1-like [Source:NCBI gene;Acc:103908677]	55.4034	-6.93238	0.878886	-7.88768	3.07847e-15	4.43606e-13
ENSDARG00000100747	GUCA1A	si:ch211-103a14.5 [Source:ZFIN;Acc:ZDB-GENE-091204-414]	30.4803	-1.6113	0.492768	-3.26989	0.0010759	0.0138189
ENSDARG00000101127	map1lc3b	microtubule-associated protein 1 light chain 3 beta [Source:ZFIN;Acc:ZDB-GENE-030131-1145]	1933.21	-1.34048	0.159761	-8.39056	4.83838e-17	8.8972e-15
ENSDARG00000101195	cyp1c1	cytochrome P450, family 1, subfamily C, polypeptide 1 [Source:ZFIN;Acc:ZDB-GENE-050522-501]	469.233	-0.715018	0.117813	-6.06911	1.28621e-09	7.80629e-08
ENSDARG00000101592	col22a1	collagen, type XXII, alpha 1 [Source:ZFIN;Acc:ZDB-GENE-090827-2]	411.897	-0.602542	0.184593	-3.26416	0.0010979	0.0140536
ENSDARG00000101726	ces2b	carboxylesterase 2b [Source:ZFIN;Acc:ZDB-GENE-041014-96]	461.543	-1.04133	0.169349	-6.14905	7.79508e-10	5.01511e-08
ENSDARG00000101979	eps8l3a	EPS8-like 3a [Source:ZFIN;Acc:ZDB-GENE-091204-460]	222.91	-0.759336	0.208354	-3.64445	0.000267963	0.00443544
ENSDARG00000102282	CABZ01063298.1		27.1024	-1.20917	0.431913	-2.79958	0.00511697	0.0473797
ENSDARG00000102414	myhz1.1	myosin, heavy polypeptide 1.1, skeletal muscle [Source:ZFIN;Acc:ZDB-GENE-000322-5]	992.654	-0.976313	0.195372	-4.99721	5.81652e-07	2.04458e-05
ENSDARG00000102449	CABZ01048402.1	zinc finger protein 239-like [Source:NCBI gene;Acc:101883087]	55.0491	-1.11495	0.312007	-3.57348	0.000352263	0.00557131
ENSDARG00000102733	EMC4	ER membrane protein complex subunit 4 [Source:HGNC Symbol;Acc:HGNC:28032]	45.0068	-1.51085	0.320205	-4.71838	2.37726e-06	7.0832e-05
ENSDARG00000103006	si:ch1073-303d10.1	si:ch1073-303d10.1 [Source:ZFIN;Acc:ZDB-GENE-141216-327]	29.9076	-2.06688	0.407797	-5.06841	4.01161e-07	1.4898e-05
ENSDARG00000103025	hmgcs1	3-hydroxy-3-methylglutaryl-CoA synthase 1 (soluble) [Source:ZFIN;Acc:ZDB-GENE-040426-1042]	1214	-0.702162	0.130154	-5.39485	6.85822e-08	3.1008e-06
ENSDARG00000103271	pla2g15	phospholipase A2, group XV [Source:ZFIN;Acc:ZDB-GENE-030131-6948]	4303.8	-1.45244	0.0948419	-15.3143	6.13689e-53	1.51219e-49
ENSDARG00000103342	wu:fa56d06	wu:fa56d06 [Source:ZFIN;Acc:ZDB-GENE-030131-9298]	95.0952	-1.61645	0.233982	-6.90845	4.89981e-12	4.42257e-10
ENSDARG00000103459	evplb	envoplakin b [Source:ZFIN;Acc:ZDB-GENE-030131-212]	2767.82	-0.808551	0.158725	-5.09404	3.50504e-07	1.31658e-05
ENSDARG00000103878	anpepb	alanyl (membrane) aminopeptidase b [Source:ZFIN;Acc:ZDB-GENE-030131-1253]	212.117	-2.30981	0.221924	-10.4081	2.27751e-25	9.35336e-23
ENSDARG00000103969	smyhc2	slow myosin heavy chain 2 [Source:ZFIN;Acc:ZDB-GENE-070822-12]	1257.12	-0.678412	0.202772	-3.34569	0.000820769	0.0111676
ENSDARG00000104040	CABZ01046088.1		6.21254	-6.6166	1.35127	-4.89659	9.75144e-07	3.2038e-05
ENSDARG00000104078	zgc:113336	zgc:113336 [Source:ZFIN;Acc:ZDB-GENE-050320-55]	30.8199	-1.10118	0.366128	-3.00763	0.00263292	0.02832
ENSDARG00000104450	CR855996.2	ATPase phospholipid transporting 8B5b [Source:NCBI gene;Acc:563450]	430.369	-1.08345	0.156874	-6.9065	4.96762e-12	4.46742e-10
ENSDARG00000104801	tubb6	tubulin, beta 6 class V [Source:ZFIN;Acc:ZDB-GENE-070424-195]	186.896	-0.616127	0.184887	-3.33246	0.000860819	0.0116036
ENSDARG00000104818	ces2b	carboxylesterase 2b [Source:ZFIN;Acc:ZDB-GENE-041014-96]	184.156	-1.2873	0.231413	-5.56276	2.65534e-08	1.31386e-06
ENSDARG00000105154	creg1	cellular repressor of E1A-stimulated genes 1 [Source:ZFIN;Acc:ZDB-GENE-070112-2042]	728.762	-0.791035	0.111603	-7.08792	1.36139e-12	1.33119e-10
ENSDARG00000106630	LO018627.1		142.871	-1.03704	0.33181	-3.12539	0.00177569	0.0207074
ENSDARG00000107280	FO744833.1	poly [ADP-ribose] polymerase 14-like [Source:NCBI gene;Acc:110440070]	6.97851	-3.43776	0.967624	-3.55279	0.00038117	0.00595748
ENSDARG00000108475	otos	otospiralin [Source:ZFIN;Acc:ZDB-GENE-120601-1]	571.738	-0.848108	0.159836	-5.3061	1.11996e-07	4.85009e-06
ENSDARG00000109563	LSM10	LSM10, U7 small nuclear RNA associated [Source:HGNC Symbol;Acc:HGNC:17562]	20.8015	-7.49254	1.23654	-6.05926	1.36746e-09	8.23856e-08
ENSDARG00000110596	CABZ01079179.1		169.885	-0.856223	0.200422	-4.27209	1.9365e-05	0.000456306
ENSDARG00000111515	CABZ01061498.1	uncharacterized LOC101884052 [Source:NCBI gene;Acc:101884052]	9.38396	-2.5367	0.847834	-2.99197	0.00277181	0.0295161
ENSDARG00000112168	CABZ01112387.1		28.1237	-1.50424	0.375725	-4.00357	6.23924e-05	0.00127798
ENSDARG00000112301	CU570881.2		36.2783	-5.88772	1.06658	-5.52018	3.38645e-08	1.6394e-06
ENSDARG00000113106	CABZ01080371.3		11.4182	-2.01303	0.628595	-3.20242	0.00136279	0.0167233
ENSDARG00000114424	CABZ01046087.1		5.23653	-6.36912	1.38874	-4.58624	4.51289e-06	0.000126223
ENSDARG00000116814	CU570894.2		117.338	-0.644741	0.187375	-3.44091	0.000579765	0.00840847
ENSDARG00000116978	CABZ01010830.1		7.65297	-5.50588	1.31107	-4.19952	2.67478e-05	0.000606341
ENSDARG00000117609	CABZ01079281.1		155.329	-2.1838	0.254581	-8.57803	9.65109e-18	1.93343e-15
ENSDARG00000117659	CABZ01079280.1		51.6747	-3.50062	0.377359	-9.27662	1.74947e-20	5.01264e-18

## Sheet: leg1b_mu_VS_WT
Supplementary Table S3. List of down-regulated genes in leg1a-/- single; leg1b-/- single; leg1a-/- leg1b-/- double mutant embryos at 3dpf
leg1b_mu vs WT（ FoldChange ≤ -1.5, Padj < 0.05, TPM > 1 in at least one sample）						(light blue shaded genes: shared with the downregulated DEGs in leg1a-/- at 3dpf)
ensembl_gene_id	external_gene_name	description	baseMean	log2FoldChange	lfcSE	stat	pvalue	padj
ENSDARG00000000423	si:ch73-314g15.3	si:ch73-314g15.3 [Source:ZFIN;Acc:ZDB-GENE-030616-19]	69.7892	-1.49738	0.274065	-5.4636	4.66579e-08	3.0752e-06
ENSDARG00000004015	adcyap1a	adenylate cyclase activating polypeptide 1a [Source:ZFIN;Acc:ZDB-GENE-020809-4]	70.5309	-0.860688	0.278353	-3.09208	0.00198762	0.0236575
ENSDARG00000006474	saxo2	stabilizer of axonemal microtubules 2 [Source:ZFIN;Acc:ZDB-GENE-051127-27]	33.0304	-1.53417	0.396863	-3.86575	0.000110749	0.00250187
ENSDARG00000018351	hpda	4-hydroxyphenylpyruvate dioxygenase a [Source:NCBI gene;Acc:394142]	671.166	-0.743298	0.133617	-5.56288	2.65357e-08	1.86113e-06
ENSDARG00000025859	lmf2b	lipase maturation factor 2b [Source:ZFIN;Acc:ZDB-GENE-070206-11]	763.897	-0.644731	0.131492	-4.9032	9.42864e-07	4.18496e-05
ENSDARG00000033735	ncf1	neutrophil cytosolic factor 1 [Source:ZFIN;Acc:ZDB-GENE-031006-6]	77.5071	-0.978777	0.257285	-3.80425	0.000142235	0.00302542
ENSDARG00000035018	thy1	Thy-1 cell surface antigen [Source:ZFIN;Acc:ZDB-GENE-030131-8561]	501.166	-1.50061	0.166073	-9.03587	1.62704e-19	5.2189e-17
ENSDARG00000035544	etnppl	ethanolamine-phosphate phospho-lyase [Source:NCBI gene;Acc:393421]	551.381	-0.595741	0.117793	-5.05754	4.24698e-07	2.07241e-05
ENSDARG00000036084	itln2	intelectin 2 [Source:ZFIN;Acc:ZDB-GENE-050411-58]	43.853	-4.05517	0.497129	-8.15719	3.42913e-16	7.93218e-14
ENSDARG00000053405	sord	sorbitol dehydrogenase [Source:ZFIN;Acc:ZDB-GENE-040426-1231]	888.102	-0.855634	0.137667	-6.21526	5.12402e-10	5.03137e-08
ENSDARG00000055185	tm4sf5	transmembrane 4 L six family member 5 [Source:ZFIN;Acc:ZDB-GENE-040718-65]	108.606	-1.36507	0.253614	-5.38248	7.34676e-08	4.55518e-06
ENSDARG00000056656	tspan18a	tetraspanin 18a [Source:ZFIN;Acc:ZDB-GENE-040718-232]	337.938	-0.799087	0.139063	-5.74621	9.12649e-09	7.17503e-07
ENSDARG00000067537	pcsk5a	proprotein convertase subtilisin/kexin type 5a [Source:ZFIN;Acc:ZDB-GENE-060531-130]	162.535	-0.774059	0.190346	-4.0666	4.77047e-05	0.00123269
ENSDARG00000069089	agrp	agouti related neuropeptide [Source:ZFIN;Acc:ZDB-GENE-040817-1]	38.984	-1.32416	0.332549	-3.98185	6.83816e-05	0.00166504
ENSDARG00000076014	ERC1	si:dkey-222l13.1 [Source:ZFIN;Acc:ZDB-GENE-110411-39]	123.755	-0.88167	0.206686	-4.26575	1.99231e-05	0.000590987
ENSDARG00000077090	si:ch211-127b11.1	si:ch211-127b11.1 [Source:ZFIN;Acc:ZDB-GENE-041210-159]	37.4469	-2.16938	0.392574	-5.52604	3.27542e-08	2.23855e-06
ENSDARG00000078979	arhgef40	Rho guanine nucleotide exchange factor (GEF) 40 [Source:ZFIN;Acc:ZDB-GENE-110623-2]	270.982	-0.589834	0.155831	-3.78509	0.000153653	0.00321989
ENSDARG00000089296	si:dkey-240n22.6	si:dkey-240n22.6 [Source:ZFIN;Acc:ZDB-GENE-070705-411]	65.1361	-3.8776	0.376595	-10.2965	7.30985e-25	3.74156e-22
ENSDARG00000089304	si:dkeyp-4f2.1	si:dkeyp-4f2.1 [Source:ZFIN;Acc:ZDB-GENE-081103-33]	19.9805	-4.01804	0.675811	-5.94552	2.75589e-09	2.38483e-07
ENSDARG00000089831	si:dkey-207m2.4	si:dkey-207m2.4 [Source:ZFIN;Acc:ZDB-GENE-081103-58]	24.5461	-2.94065	0.511502	-5.74906	8.97434e-09	7.07855e-07
ENSDARG00000091800	zgc:174260	zgc:174260 [Source:ZFIN;Acc:ZDB-GENE-080213-9]	7.60287	-3.8364	1.06677	-3.59628	0.000322806	0.0058477
ENSDARG00000094215	BX005417.1	uncharacterized LOC108183423 [Source:NCBI gene;Acc:108183423]	32.9318	-6.02645	0.893793	-6.74255	1.5563e-11	1.9602e-09
ENSDARG00000095082	ITLN1	si:ch211-194p6.12 [Source:ZFIN;Acc:ZDB-GENE-160728-9]	124.4	-4.30964	0.346412	-12.4408	1.56899e-35	2.09695e-32
ENSDARG00000096188	CT027801.2		3.52978	-5.26358	1.52172	-3.45897	0.000542238	0.00859895
ENSDARG00000097044	CU468915.1		29.754	-1.62275	0.427389	-3.79689	0.000146522	0.00309915
ENSDARG00000098876	si:dkey-199m13.5	si:dkey-199m13.5 [Source:ZFIN;Acc:ZDB-GENE-110913-174]	11.2214	-2.89752	0.749379	-3.86656	0.000110382	0.00249808
ENSDARG00000099099	CABZ01015815.1		76.3424	-1.65202	0.26217	-6.30135	2.95064e-10	3.00777e-08
ENSDARG00000099384	si:dkey-238k10.1	si:dkey-238k10.1 [Source:ZFIN;Acc:ZDB-GENE-070705-399]	42.8573	-5.66215	0.70247	-8.06034	7.60814e-16	1.6639e-13
ENSDARG00000099945	CU467646.5		38.5347	-1.12285	0.352029	-3.18966	0.00142441	0.0183639
ENSDARG00000101071	si:dkeyp-80d11.14	si:dkeyp-80d11.14 [Source:ZFIN;Acc:ZDB-GENE-110914-120]	18.1201	-1.98315	0.515137	-3.84976	0.000118235	0.00263124
ENSDARG00000101688	si:dkey-207l24.2	si:dkey-207l24.2 [Source:ZFIN;Acc:ZDB-GENE-131125-92]	12.2795	-6.08426	1.28572	-4.73217	2.22132e-06	9.01153e-05
ENSDARG00000101756	im:7141269	im:7141269 [Source:ZFIN;Acc:ZDB-GENE-041111-134]	58.5403	-1.76801	0.294707	-5.9992	1.98295e-09	1.76681e-07
ENSDARG00000101775	zgc:172014	zgc:172014 [Source:ZFIN;Acc:ZDB-GENE-080215-22]	24.6939	-1.70293	0.453567	-3.75454	0.000173662	0.00358301
ENSDARG00000102713	si:ch211-205a14.1	si:ch211-205a14.1 [Source:ZFIN;Acc:ZDB-GENE-050420-271]	34.3046	-4.63644	0.617808	-7.50466	6.15891e-14	1.07366e-11
ENSDARG00000103371	si:dkey-190j3.6	si:dkey-190j3.6 [Source:ZFIN;Acc:ZDB-GENE-050208-480]	8.47974	-2.90765	0.832684	-3.4919	0.000479592	0.00787008
ENSDARG00000104380	si:dkey-238k10.2	si:dkey-238k10.2 [Source:ZFIN;Acc:ZDB-GENE-070705-400]	132.405	-2.97583	0.243941	-12.199	3.14767e-34	3.44198e-31
ENSDARG00000104850	si:ch211-215p11.1	si:ch211-215p11.1 [Source:ZFIN;Acc:ZDB-GENE-060531-33]	24.4051	-1.22861	0.440851	-2.78691	0.00532132	0.0482913
ENSDARG00000104890	si:ch211-76m11.3	si:ch211-76m11.3 [Source:ZFIN;Acc:ZDB-GENE-041210-276]	64.9834	-3.25901	0.342921	-9.50366	2.02649e-21	7.6536e-19
ENSDARG00000104897	si:dkey-16p6.1	si:dkey-16p6.1 [Source:ZFIN;Acc:ZDB-GENE-081103-43]	32.1365	-2.82146	0.439492	-6.41981	1.36442e-10	1.46535e-08
ENSDARG00000105187	gcshb	glycine cleavage system protein H (aminomethyl carrier), b [Source:ZFIN;Acc:ZDB-GENE-040718-319]	385.219	-0.627788	0.150729	-4.16501	3.11339e-05	0.000865883
ENSDARG00000105279	si:ch211-108c17.2	si:ch211-108c17.2 [Source:ZFIN;Acc:ZDB-GENE-131118-13]	186.021	-0.915347	0.166693	-5.49122	3.99166e-08	2.68984e-06
ENSDARG00000105694	CABZ01015815.3		3.45599	-5.23884	1.52311	-3.43956	0.000582663	0.00905076
ENSDARG00000105731	CR788316.1	verrucotoxin subunit beta-like [Source:NCBI gene;Acc:103908715]	99.0208	-2.05186	0.264423	-7.75974	8.51033e-15	1.69201e-12
ENSDARG00000112493	BX088712.5		4.1554	-4.48157	1.45196	-3.08658	0.00202475	0.023983
ENSDARG00000114142	si:dkeyp-4f2.1	si:dkeyp-4f2.1 [Source:ZFIN;Acc:ZDB-GENE-081103-33]	85.1389	-4.48013	0.371801	-12.0498	1.94464e-33	1.94926e-30
ENSDARG00000005320	nipsnap1	nipsnap homolog 1 (C. elegans) [Source:NCBI gene;Acc:30231]	201.789	-0.710797	0.16198	-4.38817	1.1431e-05	0.000371114
ENSDARG00000008030	myl9b	myosin, light chain 9b, regulatory [Source:ZFIN;Acc:ZDB-GENE-040426-2296]	2623.44	-0.700226	0.106095	-6.59998	4.11201e-11	4.85629e-09
ENSDARG00000037790	pvalb8	parvalbumin 8 [Source:ZFIN;Acc:ZDB-GENE-030805-3]	1292.19	-0.654453	0.135848	-4.81755	1.45335e-06	6.16635e-05
ENSDARG00000038293	zgc:103559	zgc:103559 [Source:ZFIN;Acc:ZDB-GENE-041212-22]	56.7453	-2.17219	0.376382	-5.77123	7.86963e-09	6.31066e-07
ENSDARG00000038713	tep1	telomerase-associated protein 1 [Source:ZFIN;Acc:ZDB-GENE-030131-6153]	56.3096	-2.53025	0.328436	-7.70395	1.31926e-14	2.60143e-12
ENSDARG00000052099	agxta	alanine--glyoxylate and serine--pyruvate aminotransferase a [Source:ZFIN;Acc:ZDB-GENE-040718-16]	450.107	-0.78809	0.140038	-5.62768	1.82646e-08	1.35198e-06
ENSDARG00000052633	si:ch211-106n13.3	si:ch211-106n13.3 [Source:ZFIN;Acc:ZDB-GENE-030131-9088]	204.234	-0.951808	0.175819	-5.41356	6.17846e-08	3.91146e-06
ENSDARG00000054588	cox6a2	cytochrome c oxidase subunit 6A2 [Source:ZFIN;Acc:ZDB-GENE-040912-129]	82.4371	-1.29161	0.239099	-5.402	6.59031e-08	4.12872e-06
ENSDARG00000060315	rabgap1l2	RAB GTPase activating protein 1-like 2 [Source:ZFIN;Acc:ZDB-GENE-070912-414]	101.368	-0.913183	0.231751	-3.94036	8.1358e-05	0.00193593
ENSDARG00000062998	pglyrp2	peptidoglycan recognition protein 2 [Source:ZFIN;Acc:ZDB-GENE-071227-1]	20.6235	-1.52359	0.469721	-3.2436	0.00118031	0.0158541
ENSDARG00000067795	ifngr2	interferon gamma receptor 2 [Source:ZFIN;Acc:ZDB-GENE-030131-5999]	499.889	-1.05506	0.154238	-6.84046	7.8942e-12	1.03131e-09
ENSDARG00000068220	mbl2	mannose binding lectin 2 [Source:ZFIN;Acc:ZDB-GENE-000427-2]	97.0305	-1.73563	0.230981	-7.51416	5.72769e-14	1.01317e-11
ENSDARG00000076592	man1b1b	mannosidase, alpha, class 1B, member 1b [Source:ZFIN;Acc:ZDB-GENE-070705-482]	204.085	-1.01929	0.185763	-5.48702	4.08769e-08	2.73222e-06
ENSDARG00000076848	zgc:112492	zgc:112492 [Source:ZFIN;Acc:ZDB-GENE-050417-143]	123.455	-1.04344	0.264124	-3.95056	7.797e-05	0.00186084
ENSDARG00000079347	zgc:194659	zgc:194659 [Source:ZFIN;Acc:ZDB-GENE-081022-139]	102.366	-0.641585	0.217599	-2.94848	0.00319342	0.0330995
ENSDARG00000079727	selenop2	Danio rerio selenoprotein P2 (selenop2), mRNA. [Source:RefSeq mRNA;Acc:NM_001353911]	1010.72	-0.684371	0.142666	-4.797	1.61057e-06	6.77368e-05
ENSDARG00000091918	BX548073.1		6.75733	-3.65548	1.09396	-3.34151	0.000833249	0.0121047
ENSDARG00000093054	BX548073.3		22.8618	-6.98863	1.23986	-5.63662	1.73423e-08	1.2997e-06
ENSDARG00000093078	plscr3a	phospholipid scramblase 3a [Source:ZFIN;Acc:ZDB-GENE-060531-17]	42.4848	-0.907874	0.323122	-2.8097	0.00495883	0.0460064
ENSDARG00000093079	proca	protein C (inactivator of coagulation factors Va and VIIIa), a [Source:ZFIN;Acc:ZDB-GENE-060824-5]	138.944	-0.853401	0.19112	-4.46527	7.99676e-06	0.000275219
ENSDARG00000094557	nupr1b	nuclear protein 1b [Source:ZFIN;Acc:ZDB-GENE-030131-4653]	1334.81	-0.681963	0.130485	-5.22636	1.72883e-07	9.53907e-06
ENSDARG00000094681	hbl2	hexose-binding lectin 2 [Source:ZFIN;Acc:ZDB-GENE-070912-286]	25.9177	-2.6856	0.520137	-5.16326	2.42685e-07	1.26643e-05
ENSDARG00000095259	tmem119a	transmembrane protein 119a [Source:ZFIN;Acc:ZDB-GENE-060526-69]	78.4944	-0.778383	0.257569	-3.02204	0.00251081	0.0279901
ENSDARG00000097976	CR812464.1		17.2126	-7.55366	1.25871	-6.00109	1.95992e-09	1.75278e-07
ENSDARG00000099877	si:dkeyp-72e1.6	si:dkeyp-72e1.6 [Source:ZFIN;Acc:ZDB-GENE-120215-228]	99.3055	-0.658688	0.214943	-3.06448	0.00218049	0.0252611
ENSDARG00000100476	si:dkeyp-110c7.4	si:dkeyp-110c7.4 [Source:ZFIN;Acc:ZDB-GENE-070705-532]	66.602	-1.26529	0.282347	-4.48134	7.4176e-06	0.000256387
ENSDARG00000100818	KYAT3	si:ch73-97h19.2 [Source:ZFIN;Acc:ZDB-GENE-120214-33]	50.207	-0.847748	0.292292	-2.90034	0.00372755	0.0373174
ENSDARG00000101264	trim35-12	tripartite motif containing 35-12 [Source:ZFIN;Acc:ZDB-GENE-110920-4]	112.884	-0.811997	0.22264	-3.64713	0.000265185	0.00501933
ENSDARG00000101671	zgc:158417	zgc:158417 [Source:ZFIN;Acc:ZDB-GENE-061201-36]	30.8902	-1.28731	0.391389	-3.28909	0.00100513	0.013961
ENSDARG00000102415	scinla	scinderin like a [Source:ZFIN;Acc:ZDB-GENE-030131-2005]	4118.67	-0.887983	0.109122	-8.13753	4.03419e-16	9.24291e-14
ENSDARG00000104213	si:dkey-283b1.6	si:dkey-283b1.6 [Source:ZFIN;Acc:ZDB-GENE-120215-112]	56.7444	-0.815104	0.293218	-2.77985	0.00543834	0.0490367
ENSDARG00000115199	dicp1.3-4	diverse immunoglobulin domain-containing protein 1.3-4 [Source:ZFIN;Acc:ZDB-GENE-120305-3]	17.2241	-2.34667	0.618364	-3.79496	0.000147665	0.00311338
ENSDARG00000115573	CR759836.1	5-hydroxytryptamine receptor 3A-like [Source:NCBI gene;Acc:101885757]	156.569	-0.618762	0.208666	-2.96532	0.00302364	0.0317807
ENSDARG00000006588	zgc:111983	zgc:111983 [Source:ZFIN;Acc:ZDB-GENE-050417-335]	822.916	-1.10755	0.352402	-3.14285	0.00167311	0.0206199
ENSDARG00000007425	apol1	apolipoprotein L, 1 [Source:ZFIN;Acc:ZDB-GENE-030131-3217]	153.674	-0.651953	0.178901	-3.64421	0.000268213	0.00505673
ENSDARG00000012609	hpxa	hemopexin a [Source:NCBI gene;Acc:327588]	47.1229	-5.30676	0.61744	-8.59479	8.34188e-18	2.38906e-15
ENSDARG00000014916	slc10a2	solute carrier family 10 member 2 [Source:ZFIN;Acc:ZDB-GENE-040426-1328]	60.9224	-1.68501	0.281891	-5.97751	2.26576e-09	2.00395e-07
ENSDARG00000022689	itgb1b.2	integrin, beta 1b.2 [Source:ZFIN;Acc:ZDB-GENE-040426-2598]	704.941	-1.2818	0.139442	-9.19239	3.84201e-20	1.32039e-17
ENSDARG00000028367	sult2st3	sulfotransferase family 2, cytosolic sulfotransferase 3 [Source:ZFIN;Acc:ZDB-GENE-061117-4]	88.0214	-1.51869	0.262537	-5.78468	7.26512e-09	5.865e-07
ENSDARG00000029230	pnp4b	purine nucleoside phosphorylase 4b [Source:ZFIN;Acc:ZDB-GENE-040426-1887]	402.335	-0.916547	0.157557	-5.81724	5.98256e-09	4.94579e-07
ENSDARG00000030448	sppl2	signal peptide peptidase-like 2 [Source:ZFIN;Acc:ZDB-GENE-030131-4265]	368.339	-1.79779	0.173876	-10.3395	4.66858e-25	2.44156e-22
ENSDARG00000031757	tmc4	transmembrane channel-like 4 [Source:ZFIN;Acc:ZDB-GENE-030131-7489]	38.135	-0.989394	0.349426	-2.83149	0.00463324	0.0437277
ENSDARG00000038321	zgc:172053	zgc:172053 [Source:ZFIN;Acc:ZDB-GENE-080219-25]	35.9293	-4.09559	0.915584	-4.4732	7.70563e-06	0.00026596
ENSDARG00000038700	gpr160	G protein-coupled receptor 160 [Source:ZFIN;Acc:ZDB-GENE-081022-189]	90.127	-1.17096	0.230271	-5.08513	3.67369e-07	1.82222e-05
ENSDARG00000039517	c8b	complement component 8, beta polypeptide [Source:ZFIN;Acc:ZDB-GENE-070912-163]	1045.91	-0.840059	0.101767	-8.25471	1.52274e-16	3.73802e-14
ENSDARG00000053500	cbsa	cystathionine beta-synthase a [Source:ZFIN;Acc:ZDB-GENE-050417-367]	260.161	-1.24022	0.164318	-7.54768	4.43068e-14	7.9544e-12
ENSDARG00000053802	cbln5	cerebellin 5 [Source:ZFIN;Acc:ZDB-GENE-070912-577]	2.98585	-5.02573	1.55525	-3.23147	0.00123156	0.0164324
ENSDARG00000053845	cbln14	cerebellin 14 [Source:ZFIN;Acc:ZDB-GENE-040724-5]	32.4106	-1.57966	0.394752	-4.00166	6.28992e-05	0.00155836
ENSDARG00000055876	msmo1	methylsterol monooxygenase 1 [Source:NCBI gene;Acc:406662]	280.444	-0.925473	0.165739	-5.5839	2.3518e-08	1.67885e-06
ENSDARG00000056196	slc2a2	solute carrier family 2 member 2 [Source:ZFIN;Acc:ZDB-GENE-030131-1213]	516.069	-0.940082	0.11945	-7.87008	3.54428e-15	7.28759e-13
ENSDARG00000056719	slc6a19b	solute carrier family 6 member 19b [Source:ZFIN;Acc:ZDB-GENE-030131-4755]	65.3581	-1.40272	0.280626	-4.99852	5.77714e-07	2.69865e-05
ENSDARG00000059060	lgalsla	lectin, galactoside-binding-like a [Source:NCBI gene;Acc:723995]	105.986	-0.825378	0.220491	-3.74336	0.000181572	0.00372703
ENSDARG00000060622	si:ch73-14h1.2	si:ch73-14h1.2 [Source:ZFIN;Acc:ZDB-GENE-070912-263]	45.211	-2.80863	0.371974	-7.55061	4.33241e-14	7.83644e-12
ENSDARG00000061274	lss	lanosterol synthase (2,3-oxidosqualene-lanosterol cyclase) [Source:ZFIN;Acc:ZDB-GENE-050119-7]	176.776	-0.678934	0.177821	-3.81807	0.000134498	0.00289611
ENSDARG00000062467	stra6l	STRA6-like [Source:ZFIN;Acc:ZDB-GENE-070410-116]	96.0172	-0.829993	0.226799	-3.6596	0.000252611	0.00481924
ENSDARG00000062549	acmsd	aminocarboxymuconate semialdehyde decarboxylase [Source:ZFIN;Acc:ZDB-GENE-070410-103]	230.597	-0.786409	0.165152	-4.76173	1.9194e-06	7.89315e-05
ENSDARG00000069114	unc93b1	unc-93 homolog B1, TLR signaling regulator [Source:ZFIN;Acc:ZDB-GENE-130424-1]	88.7716	-1.08523	0.247126	-4.39141	1.12618e-05	0.000367106
ENSDARG00000069951	eef1a1l2	eukaryotic translation elongation factor 1 alpha 1, like 2 [Source:ZFIN;Acc:ZDB-GENE-050706-188]	141.138	-0.866988	0.186081	-4.65919	3.17449e-06	0.00012219
ENSDARG00000069998	si:ch211-145b13.6	si:ch211-145b13.6 [Source:ZFIN;Acc:ZDB-GENE-090313-36]	85.7051	-1.30235	0.248562	-5.23953	1.60985e-07	9.00663e-06
ENSDARG00000070011	hce2l2	high choriolytic enzyme 2-like 2 [Source:ZFIN;Acc:ZDB-GENE-070912-146]	23.5195	-1.6689	0.499841	-3.33886	0.000841234	0.0121766
ENSDARG00000070272	casp10	caspase 10, apoptosis-related cysteine peptidase [Source:ZFIN;Acc:ZDB-GENE-070608-2]	49.756	-1.55719	0.302916	-5.14067	2.73761e-07	1.41025e-05
ENSDARG00000070858	si:busm1-105l16.2	si:busm1-105l16.2 [Source:ZFIN;Acc:ZDB-GENE-030616-108]	22.3977	-1.7461	0.491599	-3.55189	0.000382481	0.00662922
ENSDARG00000073893	dnase2	deoxyribonuclease II, lysosomal [Source:ZFIN;Acc:ZDB-GENE-010724-16]	123.691	-0.814593	0.194705	-4.18373	2.86764e-05	0.000803107
ENSDARG00000074451	mnd1	meiotic nuclear divisions 1 homolog (S. cerevisiae) [Source:NCBI gene;Acc:445203]	162.934	-0.917766	0.197622	-4.64404	3.4166e-06	0.000129642
ENSDARG00000076773	lrrc58a	leucine rich repeat containing 58a [Source:ZFIN;Acc:ZDB-GENE-090312-76]	64.6481	-0.768515	0.277117	-2.77325	0.0055499	0.0497703
ENSDARG00000076900	prozb	protein Z, vitamin K-dependent plasma glycoprotein b [Source:ZFIN;Acc:ZDB-GENE-120816-1]	64.6411	-0.881137	0.274918	-3.20509	0.0013502	0.0176053
ENSDARG00000079412	ftr02	finTRIM family, member 2 [Source:ZFIN;Acc:ZDB-GENE-070424-5]	56.0134	-1.95961	0.297171	-6.5942	4.2756e-11	5.01747e-09
ENSDARG00000079543	dpys	dihydropyrimidinase [Source:ZFIN;Acc:ZDB-GENE-070508-1]	334.675	-0.934527	0.154367	-6.05393	1.41356e-09	1.293e-07
ENSDARG00000079625	atr	ATR serine/threonine kinase [Source:ZFIN;Acc:ZDB-GENE-070912-458]	306.796	-0.797204	0.145271	-5.4877	4.07195e-08	2.73222e-06
ENSDARG00000087359	c3a.2	complement component c3a, duplicate 2 [Source:ZFIN;Acc:ZDB-GENE-990415-36]	276.615	-0.720771	0.17076	-4.22097	2.43257e-05	0.000698335
ENSDARG00000087403	si:ch211-214p13.3	si:ch211-214p13.3 [Source:ZFIN;Acc:ZDB-GENE-060503-779]	39.8538	-2.00297	0.369318	-5.42342	5.84685e-08	3.7609e-06
ENSDARG00000088581	f10	coagulation factor X [Source:ZFIN;Acc:ZDB-GENE-021206-9]	1029.64	-0.993492	0.121439	-8.18099	2.81517e-16	6.63967e-14
ENSDARG00000088745	MFAP4	zgc:173915 [Source:ZFIN;Acc:ZDB-GENE-071004-112]	89.3079	-1.28161	0.265499	-4.82718	1.38478e-06	5.90667e-05
ENSDARG00000092159	CR788249.1		14.6876	-4.0595	0.800332	-5.07227	3.93092e-07	1.94181e-05
ENSDARG00000092730	enam	enamelin [Source:ZFIN;Acc:ZDB-GENE-071005-4]	1239.54	-0.961594	0.107273	-8.96399	3.13126e-19	9.65753e-17
ENSDARG00000092920	si:ch211-106h4.12	si:ch211-106h4.12 [Source:ZFIN;Acc:ZDB-GENE-070705-12]	167.804	-1.05983	0.20763	-5.10442	3.31808e-07	1.66298e-05
ENSDARG00000092949	si:ch73-366i20.1	si:ch73-366i20.1 [Source:ZFIN;Acc:ZDB-GENE-070912-338]	7.92761	-3.10052	0.991038	-3.12856	0.00175665	0.0214516
ENSDARG00000093974	CR933734.2		9.8549	-6.75094	1.32152	-5.10847	3.24783e-07	1.63458e-05
ENSDARG00000094004	FP102120.1		117.756	-1.08726	0.20751	-5.23953	1.60986e-07	9.00663e-06
ENSDARG00000094433	caspbl	caspase b, like [Source:ZFIN;Acc:ZDB-GENE-090311-53]	9.88567	-2.6889	0.756615	-3.55386	0.000379624	0.00660826
ENSDARG00000095949	si:dkey-22i16.9	si:dkey-22i16.9 [Source:ZFIN;Acc:ZDB-GENE-090313-261]	18.257	-3.32329	0.633528	-5.24569	1.55699e-07	8.75151e-06
ENSDARG00000096667	hemgn	hemogen [Source:ZFIN;Acc:ZDB-GENE-121214-307]	385.517	-0.964359	0.146492	-6.58303	4.60969e-11	5.35726e-09
ENSDARG00000100981	CCDC39	coiled-coil domain containing 39 [Source:HGNC Symbol;Acc:HGNC:25244]	74.3748	-1.37164	0.27701	-4.9516	7.36045e-07	3.34095e-05
ENSDARG00000102175	hamp	hepcidin antimicrobial peptide [Source:NCBI gene;Acc:402837]	145.875	-3.16891	0.254998	-12.4272	1.86005e-35	2.35512e-32
ENSDARG00000104995	ugt5b1	UDP glucuronosyltransferase 5 family, polypeptide B1 [Source:ZFIN;Acc:ZDB-GENE-100406-3]	68.1432	-0.951266	0.256787	-3.7045	0.000211811	0.00420077
ENSDARG00000110341	hsd11b1lb	hydroxysteroid (11-beta) dehydrogenase 1-like b [Source:ZFIN;Acc:ZDB-GENE-101130-4]	100.151	-1.19851	0.233772	-5.12681	2.94687e-07	1.50541e-05
ENSDARG00000112167	CABZ01066922.1		3.97152	-5.43804	1.48551	-3.66073	0.000251499	0.00480565
ENSDARG00000114760	asip2b	agouti signaling protein, nonagouti homolog (mouse) 2b [Source:ZFIN;Acc:ZDB-GENE-150212-1]	530.156	-0.929173	0.127694	-7.27655	3.4246e-13	5.4201e-11
ENSDARG00000117380	LO017954.1		23.9242	-3.45545	0.594691	-5.8105	6.22872e-09	5.11414e-07
ENSDARG00000117541	FP236197.1		48.4839	-1.98435	0.34427	-5.76393	8.21776e-09	6.56793e-07
ENSDARG00000003523	itln3	intelectin 3 [Source:ZFIN;Acc:ZDB-GENE-090527-4]	39.5847	-4.23853	0.558974	-7.58269	3.38456e-14	6.36112e-12
ENSDARG00000005179	dglucy	D-glutamate cyclase [Source:ZFIN;Acc:ZDB-GENE-070725-6]	358.212	-1.28014	0.134707	-9.50316	2.03612e-21	7.6536e-19
ENSDARG00000011521	upb1	ureidopropionase, beta [Source:ZFIN;Acc:ZDB-GENE-030131-1380]	442.64	-0.628657	0.143109	-4.39284	1.11879e-05	0.000365688
ENSDARG00000014232	prkg3	protein kinase cGMP-dependent 3 [Source:ZFIN;Acc:ZDB-GENE-030131-4745]	65.8614	-0.937778	0.270428	-3.46775	0.000524827	0.00841157
ENSDARG00000017884	bgna	biglycan a [Source:ZFIN;Acc:ZDB-GENE-040704-74]	67.3754	-0.922817	0.263843	-3.4976	0.000469466	0.00775684
ENSDARG00000020944	ezra	ezrin a [Source:ZFIN;Acc:ZDB-GENE-050522-18]	722.209	-0.709993	0.12606	-5.63217	1.77953e-08	1.32951e-06
ENSDARG00000021172	cyp2ad2	cytochrome P450, family 2, subfamily AD, polypeptide 2 [Source:ZFIN;Acc:ZDB-GENE-020812-2]	74.5064	-0.856321	0.284468	-3.01025	0.00261032	0.0288057
ENSDARG00000022631	cyp2p9	cytochrome P450, family 2, subfamily P, polypeptide 9 [Source:ZFIN;Acc:ZDB-GENE-040120-2]	149.183	-8.22249	0.858612	-9.57649	1.00395e-21	4.09358e-19
ENSDARG00000023587	kcnk5a	potassium channel, subfamily K, member 5a [Source:ZFIN;Acc:ZDB-GENE-051113-112]	84.6085	-0.700366	0.250324	-2.79783	0.00514465	0.0471306
ENSDARG00000028163	prg4b	proteoglycan 4b [Source:ZFIN;Acc:ZDB-GENE-041014-324]	85.431	-1.50434	0.249095	-6.03924	1.54846e-09	1.40571e-07
ENSDARG00000028824	slc34a1a	solute carrier family 34 member 1a [Source:ZFIN;Acc:ZDB-GENE-101006-3]	166.895	-1.03182	0.179402	-5.75145	8.84786e-09	7.00175e-07
ENSDARG00000030094	malb	mal, T cell differentiation protein b [Source:ZFIN;Acc:ZDB-GENE-050417-175]	170.406	-3.27702	0.221791	-14.7752	2.11617e-49	7.27267e-46
ENSDARG00000032896	xgb	x globin [Source:ZFIN;Acc:ZDB-GENE-050125-1]	15.5476	-1.61911	0.555656	-2.91387	0.00356978	0.0360833
ENSDARG00000033227	lect2l	leukocyte cell-derived chemotaxin 2 like [Source:ZFIN;Acc:ZDB-GENE-070127-4]	387.48	-0.701906	0.193953	-3.61894	0.000295812	0.00545732
ENSDARG00000034063	unm_sa911	un-named sa911 [Source:ZFIN;Acc:ZDB-GENE-120727-3]	157.748	-1.43066	0.191525	-7.46984	8.02929e-14	1.36029e-11
ENSDARG00000036155	gla	galactosidase, alpha [Source:ZFIN;Acc:ZDB-GENE-041010-207]	56.6525	-1.21264	0.321602	-3.77061	0.000162851	0.00340078
ENSDARG00000036171	rnasel3	ribonuclease like 3 [Source:NCBI gene;Acc:798787]	717.344	-1.60363	0.147256	-10.8901	1.28521e-27	7.54105e-25
ENSDARG00000039964	fgfbp2a	fibroblast growth factor binding protein 2a [Source:ZFIN;Acc:ZDB-GENE-030131-8319]	108.231	-0.740537	0.216508	-3.42037	0.000625365	0.00958813
ENSDARG00000042010	pklr	pyruvate kinase L/R [Source:ZFIN;Acc:ZDB-GENE-010907-1]	2713.24	-0.593165	0.126689	-4.68207	2.83999e-06	0.000110912
ENSDARG00000042112	dio1	iodothyronine deiodinase 1 [Source:ZFIN;Acc:ZDB-GENE-030328-41]	66.5671	-0.962069	0.256834	-3.74588	0.000179761	0.003693
ENSDARG00000042440	p2rx7	purinergic receptor P2X, ligand-gated ion channel, 7 [Source:ZFIN;Acc:ZDB-GENE-030319-6]	72.2414	-0.724785	0.250079	-2.89823	0.00375281	0.0374919
ENSDARG00000042562	allc	allantoicase [Source:NCBI gene;Acc:436989]	63.5212	-0.892943	0.271874	-3.2844	0.00102201	0.014122
ENSDARG00000042961	zgc:100920	zgc:100920 [Source:ZFIN;Acc:ZDB-GENE-040801-156]	281.521	-0.704496	0.143469	-4.91046	9.08643e-07	4.04801e-05
ENSDARG00000042978	cyp2p6	cytochrome P450, family 2, subfamily P, polypeptide 6 [Source:ZFIN;Acc:ZDB-GENE-040426-790]	140.814	-0.687098	0.19191	-3.58031	0.000343184	0.00613371
ENSDARG00000042982	cyp2p8	cytochrome P450, family 2, subfamily P, polypeptide 8 [Source:ZFIN;Acc:ZDB-GENE-061030-1]	83.7771	-1.58641	0.298383	-5.3167	1.05668e-07	6.31821e-06
ENSDARG00000044935	hpdb	4-hydroxyphenylpyruvate dioxygenase b [Source:ZFIN;Acc:ZDB-GENE-040808-62]	627.949	-0.64237	0.16047	-4.00305	6.25303e-05	0.00155242
ENSDARG00000053424	myl2b	myosin, light chain 2b, regulatory, cardiac, slow [Source:ZFIN;Acc:ZDB-GENE-060331-137]	154.174	-0.712115	0.190838	-3.73152	0.000190329	0.00387701
ENSDARG00000054753	col10a1a	collagen, type X, alpha 1a [Source:ZFIN;Acc:ZDB-GENE-030131-8373]	7740.5	-0.602978	0.0973352	-6.19487	5.83347e-10	5.63598e-08
ENSDARG00000058570	ccl27a	chemokine (C-C motif) ligand 27a [Source:ZFIN;Acc:ZDB-GENE-000208-28]	7.63536	-2.47828	0.830542	-2.98394	0.00284566	0.0305207
ENSDARG00000058835	si:ch73-212j7.3	si:ch73-212j7.3 [Source:ZFIN;Acc:ZDB-GENE-081104-259]	81.2207	-0.98636	0.269518	-3.65971	0.000252497	0.00481924
ENSDARG00000071090	actn2b	actinin, alpha 2b [Source:ZFIN;Acc:ZDB-GENE-051127-39]	345.2	-0.632753	0.131333	-4.81795	1.45043e-06	6.16485e-05
ENSDARG00000076270	adamts13	ADAM metallopeptidase with thrombospondin type 1 motif, 13 [Source:ZFIN;Acc:ZDB-GENE-070814-7]	165.652	-0.649492	0.195003	-3.33067	0.000866362	0.012443
ENSDARG00000078423	zgc:194285	zgc:194285 [Source:ZFIN;Acc:ZDB-GENE-081022-97]	84.1717	-0.751901	0.234382	-3.20801	0.00133657	0.0174465
ENSDARG00000079105	mhc2dab	major histocompatibility complex class II DAB gene [Source:ZFIN;Acc:ZDB-GENE-980526-200]	20.3887	-1.69672	0.48576	-3.49291	0.000477779	0.00785641
ENSDARG00000086015	BX537109.2		5.7219	-5.96793	1.40688	-4.24196	2.21572e-05	0.000645323
ENSDARG00000088444	selenol	selenoprotein L [Source:NCBI gene;Acc:100462964]	57.0283	-3.23544	0.361498	-8.95008	3.55212e-19	1.08169e-16
ENSDARG00000089556	si:dkey-63j12.4	si:dkey-63j12.4 [Source:ZFIN;Acc:ZDB-GENE-040724-17]	17.3186	-2.35948	0.549439	-4.29434	1.75211e-05	0.000531842
ENSDARG00000091252	slc22a7b.2	solute carrier family 22 member 7b, tandem duplicate 2 [Source:ZFIN;Acc:ZDB-GENE-030131-9391]	15.0841	-1.5608	0.542807	-2.87542	0.00403494	0.0395069
ENSDARG00000092351	BX649478.1		5.26145	-3.26009	1.1157	-2.92202	0.00347768	0.0354052
ENSDARG00000093549	selenop	selenoprotein P [Source:NCBI gene;Acc:352931]	25226.3	-0.860464	0.0951767	-9.0407	1.55675e-19	5.06092e-17
ENSDARG00000095724	si:ch211-196c10.15	si:ch211-196c10.15 [Source:ZFIN;Acc:ZDB-GENE-141216-138]	127.449	-1.36189	0.198005	-6.87809	6.06601e-12	8.01813e-10
ENSDARG00000098334	exosc3	exosome component 3 [Source:ZFIN;Acc:ZDB-GENE-050706-140]	66.7303	-0.886358	0.280005	-3.16551	0.00154813	0.0195093
ENSDARG00000098586	zgc:194887	zgc:194887 [Source:ZFIN;Acc:ZDB-GENE-081022-162]	65.7333	-1.2693	0.266009	-4.77166	1.82713e-06	7.52659e-05
ENSDARG00000102094	wu:fd46c06	wu:fd46c06 [Source:ZFIN;Acc:ZDB-GENE-030131-4645]	6.24239	-5.09201	1.37765	-3.69615	0.000218895	0.0043093
ENSDARG00000103759	fahd2a	fumarylacetoacetate hydrolase domain containing 2A [Source:ZFIN;Acc:ZDB-GENE-040426-2499]	1248.45	-1.07137	0.150165	-7.13464	9.70397e-13	1.43961e-10
ENSDARG00000104864	klhdc2	kelch domain containing 2 [Source:ZFIN;Acc:ZDB-GENE-070410-69]	315.577	-0.638535	0.143406	-4.45265	8.48185e-06	0.00028943
ENSDARG00000105411	si:ch211-113d11.5	si:ch211-113d11.5 [Source:ZFIN;Acc:ZDB-GENE-030131-6391]	944.477	-1.37115	0.123805	-11.0751	1.65681e-28	1.04889e-25
ENSDARG00000111290	ERG28	ergosterol biosynthesis 28 homolog [Source:NCBI gene;Acc:565132]	92.1964	-1.27828	0.242713	-5.26663	1.38952e-07	8.01622e-06
ENSDARG00000113820	cyp46a1.4	cytochrome P450, family 46, subfamily A, polypeptide 1, tandem duplicate 4 [Source:ZFIN;Acc:ZDB-GENE-040426-1224]	40.9665	-1.57787	0.349185	-4.51871	6.22168e-06	0.000218823
ENSDARG00000002013	grb10a	growth factor receptor-bound protein 10a [Source:ZFIN;Acc:ZDB-GENE-040822-32]	268.181	-0.761994	0.151229	-5.03869	4.68737e-07	2.26889e-05
ENSDARG00000004405	snx10a	sorting nexin 10a [Source:NCBI gene;Acc:403027]	66.6188	-1.09317	0.278244	-3.92881	8.53657e-05	0.00201733
ENSDARG00000005176	zgc:101040	zgc:101040 [Source:ZFIN;Acc:ZDB-GENE-040801-107]	234.206	-0.70976	0.164551	-4.31331	1.6083e-05	0.000492465
ENSDARG00000013775	si:dkey-246g23.4	si:dkey-246g23.4 [Source:ZFIN;Acc:ZDB-GENE-050419-234]	79.731	-1.15029	0.244377	-4.70702	2.51368e-06	9.9788e-05
ENSDARG00000016412	agt	angiotensinogen [Source:ZFIN;Acc:ZDB-GENE-030131-1205]	1051.03	-0.734089	0.142482	-5.15214	2.57525e-07	1.33519e-05
ENSDARG00000019492	shbg	sex hormone-binding globulin [Source:ZFIN;Acc:ZDB-GENE-030131-1324]	138.736	-0.996856	0.198859	-5.01289	5.36197e-07	2.52432e-05
ENSDARG00000020149	acoxl	acyl-CoA oxidase-like [Source:ZFIN;Acc:ZDB-GENE-081107-18]	97.0547	-0.789707	0.234206	-3.37185	0.000746655	0.0110537
ENSDARG00000028973	tekt2	tektin 2 (testicular) [Source:ZFIN;Acc:ZDB-GENE-040113-1]	41.4712	-0.928098	0.33272	-2.78943	0.00528011	0.0480209
ENSDARG00000039423	AL831745.1	si:ch211-217g15.3 [Source:NCBI gene;Acc:368914]	50.2718	-0.937291	0.309738	-3.02608	0.00247748	0.0277342
ENSDARG00000039832	gsta.2	glutathione S-transferase, alpha tandem duplicate 2 [Source:ZFIN;Acc:ZDB-GENE-070822-30]	281.254	-1.51192	0.167523	-9.02515	1.79447e-19	5.60643e-17
ENSDARG00000042641	cyp51	cytochrome P450, family 51 [Source:NCBI gene;Acc:414331]	611.862	-0.775518	0.133517	-5.80837	6.30854e-09	5.16206e-07
ENSDARG00000043818	CASKIN2	si:ch211-119c20.2 [Source:ZFIN;Acc:ZDB-GENE-041001-137]	192.939	-1.11951	0.180471	-6.20326	5.53063e-10	5.40856e-08
ENSDARG00000043820	nme2a	NME/NM23 nucleoside diphosphate kinase 2a [Source:ZFIN;Acc:ZDB-GENE-030131-7656]	262.806	-0.871965	0.155467	-5.60869	2.03861e-08	1.4772e-06
ENSDARG00000057417	nudt13	nudix (nucleoside diphosphate linked moiety X)-type motif 13 [Source:ZFIN;Acc:ZDB-GENE-040724-60]	28.3104	-2.22816	0.419763	-5.30812	1.10761e-07	6.5469e-06
ENSDARG00000057741	nr1h4	nuclear receptor subfamily 1, group H, member 4 [Source:ZFIN;Acc:ZDB-GENE-040718-313]	111.145	-0.685083	0.227911	-3.00593	0.00264773	0.0290996
ENSDARG00000058160	tnfaip2b	tumor necrosis factor, alpha-induced protein 2b [Source:ZFIN;Acc:ZDB-GENE-081107-56]	107.044	-1.66158	0.232913	-7.13393	9.75418e-13	1.43961e-10
ENSDARG00000058180	exoc3l4	exocyst complex component 3-like 4 [Source:ZFIN;Acc:ZDB-GENE-081028-71]	102.234	-1.08886	0.216482	-5.02978	4.91052e-07	2.34855e-05
ENSDARG00000059049	zgc:174904	zgc:174904 [Source:ZFIN;Acc:ZDB-GENE-080204-76]	187.375	-1.03047	0.183143	-5.62661	1.83786e-08	1.35624e-06
ENSDARG00000059139	wfikkn2b	WAP, follistatin/kazal, immunoglobulin, kunitz and netrin domain containing 2b [Source:ZFIN;Acc:ZDB-GENE-110414-1]	33.182	-1.25269	0.374725	-3.34296	0.00082889	0.0120688
ENSDARG00000062817	crym	crystallin, mu [Source:ZFIN;Acc:ZDB-GENE-070112-1782]	114.364	-1.51182	0.239461	-6.31341	2.72947e-10	2.79416e-08
ENSDARG00000070960	si:ch211-288g17.4	si:ch211-288g17.4 [Source:ZFIN;Acc:ZDB-GENE-060531-62]	85.0531	-1.18037	0.276257	-4.27272	1.93099e-05	0.000576349
ENSDARG00000071429	tdo2a	tryptophan 2,3-dioxygenase a [Source:NCBI gene;Acc:100008541]	270.225	-1.11028	0.179547	-6.18375	6.25976e-10	6.02364e-08
ENSDARG00000071601	pvalb9	parvalbumin 9 [Source:ZFIN;Acc:ZDB-GENE-030805-4]	2746.11	-0.786856	0.149661	-5.25757	1.4597e-07	8.30163e-06
ENSDARG00000074684	mlsl	malate synthase-like [Source:ZFIN;Acc:ZDB-GENE-130530-761]	110.593	-0.686499	0.242398	-2.83212	0.00462408	0.0436755
ENSDARG00000075561	si:dkey-76k16.5	si:dkey-76k16.5 [Source:ZFIN;Acc:ZDB-GENE-090313-330]	12.1862	-2.2195	0.640095	-3.46746	0.000525411	0.00841532
ENSDARG00000075730	dnph1	2'-deoxynucleoside 5'-phosphate N-hydrolase 1 [Source:NCBI gene;Acc:561810]	56.4835	-1.45444	0.294069	-4.9459	7.57921e-07	3.43377e-05
ENSDARG00000078918	comtd1	catechol-O-methyltransferase domain containing 1 [Source:ZFIN;Acc:ZDB-GENE-030131-1072]	445.365	-2.74533	0.194263	-14.132	2.41075e-45	6.44394e-42
ENSDARG00000086762	gsdmea	gasdermin Ea [Source:ZFIN;Acc:ZDB-GENE-120215-186]	147.79	-1.27081	0.196815	-6.4569	1.06869e-10	1.16332e-08
ENSDARG00000092071	si:ch211-117n7.6	si:ch211-117n7.6 [Source:ZFIN;Acc:ZDB-GENE-060503-474]	152.587	-1.16042	0.189024	-6.13902	8.30343e-10	7.80295e-08
ENSDARG00000093628	s100a11	S100 calcium binding protein A11 [Source:ZFIN;Acc:ZDB-GENE-070717-5]	1144.67	-0.724402	0.152356	-4.75466	1.98778e-06	8.1465e-05
ENSDARG00000099336	mvda	mevalonate (diphospho) decarboxylase a [Source:NCBI gene;Acc:492781]	318.818	-1.00222	0.158602	-6.31909	2.6311e-10	2.71658e-08
ENSDARG00000100375	timm23b	translocase of inner mitochondrial membrane 23 homolog b (yeast) [Source:ZFIN;Acc:ZDB-GENE-141212-76]	48.9682	-1.30803	0.31924	-4.09734	4.17926e-05	0.00110242
ENSDARG00000100482	pmt	phosphoethanolamine methyltransferase [Source:ZFIN;Acc:ZDB-GENE-060929-740]	312.328	-1.13456	0.155895	-7.2777	3.39554e-13	5.40971e-11
ENSDARG00000101010	hpdl	4-hydroxyphenylpyruvate dioxygenase-like [Source:ZFIN;Acc:ZDB-GENE-071004-50]	74.4128	-0.723607	0.241338	-2.99831	0.00271478	0.0295344
ENSDARG00000103298	ephx5	epoxide hydrolase 5 [Source:ZFIN;Acc:ZDB-GENE-030131-1050]	228.828	-0.619944	0.15649	-3.96156	7.44602e-05	0.00178415
ENSDARG00000103614	pemt	phosphatidylethanolamine N-methyltransferase [Source:ZFIN;Acc:ZDB-GENE-040426-719]	150.59	-1.1919	0.203627	-5.85333	4.81828e-09	4.0388e-07
ENSDARG00000105218	ompa	olfactory marker protein a [Source:ZFIN;Acc:ZDB-GENE-050626-118]	107.047	-0.678702	0.211446	-3.20981	0.00132822	0.0174036
ENSDARG00000105265	zgc:171534	zgc:171534 [Source:ZFIN;Acc:ZDB-GENE-080218-6]	100.713	-2.14122	0.252117	-8.49295	2.0146e-17	5.50741e-15
ENSDARG00000105273	FP074902.2		60.0286	-0.899362	0.295421	-3.04435	0.00233187	0.0265741
ENSDARG00000110744	CYTL1	cytokine like 1 [Source:NCBI gene;Acc:101886995]	102.361	-0.839964	0.229382	-3.66186	0.000250387	0.00479202
ENSDARG00000114554	cdx1a	caudal type homeobox 1a [Source:ZFIN;Acc:ZDB-GENE-050510-1]	83.6285	-1.09003	0.232854	-4.68119	2.85212e-06	0.000111205
ENSDARG00000114964	pimr80	Pim proto-oncogene, serine/threonine kinase, related 80 [Source:ZFIN;Acc:ZDB-GENE-060503-402]	9.37165	-2.39869	0.760114	-3.1557	0.00160115	0.0199809
ENSDARG00000117011	ewsr1b	EWS RNA-binding protein 1b [Source:ZFIN;Acc:ZDB-GENE-030131-1600]	151.569	-0.650796	0.202805	-3.20897	0.0013321	0.0174355
ENSDARG00000000887	zgc:56699	zgc:56699 [Source:ZFIN;Acc:ZDB-GENE-040426-2099]	171.368	-0.792306	0.185064	-4.28126	1.85836e-05	0.000557438
ENSDARG00000004141		zgc:92630 [Source:ZFIN;Acc:ZDB-GENE-040718-449]	343.671	-0.871179	0.175643	-4.95996	7.05094e-07	3.21259e-05
ENSDARG00000005335	slc22a4	solute carrier family 22 member 4 [Source:ZFIN;Acc:ZDB-GENE-040426-1517]	13.6037	-1.72864	0.578161	-2.98988	0.00279083	0.0301342
ENSDARG00000008263	mfsd4ab	major facilitator superfamily domain containing 4Ab [Source:NCBI gene;Acc:558146]	57.5695	-1.69405	0.319272	-5.30598	1.12069e-07	6.60391e-06
ENSDARG00000009386	mpp4l	membrane protein, palmitoylated 4-like [Source:ZFIN;Acc:ZDB-GENE-091118-7]	51.5666	-3.17145	0.373021	-8.50206	1.8625e-17	5.15012e-15
ENSDARG00000011463	CABZ01044048.1	coagulation factor IX-like [Source:NCBI gene;Acc:100004411]	28.2298	-1.18339	0.398644	-2.96855	0.00299208	0.0315813
ENSDARG00000029832	slc26a1	solute carrier family 26 member 1 [Source:ZFIN;Acc:ZDB-GENE-070112-2182]	404.771	-0.980958	0.156626	-6.26307	3.77472e-10	3.76798e-08
ENSDARG00000033161	sst1.2	somatostatin 1, tandem duplicate 2 [Source:ZFIN;Acc:ZDB-GENE-100910-2]	114.202	-0.828862	0.256862	-3.22687	0.00125151	0.0166432
ENSDARG00000038891	AL954146.1	trypsin I-P1-like [Source:NCBI gene;Acc:560023]	26.9784	-1.29839	0.401508	-3.23377	0.00122167	0.0163276
ENSDARG00000041644	si:dkey-194e6.1	si:dkey-194e6.1 [Source:ZFIN;Acc:ZDB-GENE-100922-43]	126.156	-2.35968	0.238368	-9.89932	4.19128e-23	1.86722e-20
ENSDARG00000041645	sb:cb37	sb:cb37 [Source:ZFIN;Acc:ZDB-GENE-030131-9800]	1143.79	-0.710655	0.109325	-6.50041	8.01e-11	9.04679e-09
ENSDARG00000041685	si:dkey-105h12.2	si:dkey-105h12.2 [Source:ZFIN;Acc:ZDB-GENE-131118-9]	90.4944	-1.91566	0.265597	-7.21267	5.48649e-13	8.3537e-11
ENSDARG00000044566	fabp6	fatty acid binding protein 6, ileal (gastrotropin) [Source:ZFIN;Acc:ZDB-GENE-040625-49]	74.1909	-0.897374	0.258206	-3.47542	0.000510045	0.00821565
ENSDARG00000044642	sc5d	sterol-C5-desaturase [Source:ZFIN;Acc:ZDB-GENE-040912-56]	160.752	-0.87925	0.176695	-4.97609	6.48802e-07	2.99008e-05
ENSDARG00000046012	slc47a1	solute carrier family 47 member 1 [Source:ZFIN;Acc:ZDB-GENE-050327-20]	165.759	-0.609716	0.179136	-3.40365	0.000664922	0.0100604
ENSDARG00000054319	oxct1b	3-oxoacid CoA transferase 1b [Source:ZFIN;Acc:ZDB-GENE-060929-212]	1105.39	-0.725389	0.108829	-6.66541	2.63935e-11	3.22309e-09
ENSDARG00000055591	pipox	pipecolic acid oxidase [Source:ZFIN;Acc:ZDB-GENE-110627-2]	127.235	-0.836605	0.207923	-4.02363	5.73082e-05	0.00144779
ENSDARG00000058332	krt18a.2	keratin 18a, tandem duplicate 2 [Source:ZFIN;Acc:ZDB-GENE-090312-205]	64.5406	-1.21331	0.274279	-4.42363	9.70568e-06	0.000325194
ENSDARG00000068883	tspan13a	tetraspanin 13a [Source:ZFIN;Acc:ZDB-GENE-040718-19]	484.775	-0.782126	0.133141	-5.87441	4.24354e-09	3.60731e-07
ENSDARG00000069464	cox7a1	cytochrome c oxidase subunit 7A1 [Source:ZFIN;Acc:ZDB-GENE-060929-340]	124.225	-1.22646	0.233768	-5.2465	1.55018e-07	8.73367e-06
ENSDARG00000070038	rbp2a	retinol binding protein 2a, cellular [Source:ZFIN;Acc:ZDB-GENE-020320-2]	2310	-0.704511	0.149431	-4.71464	2.42142e-06	9.67643e-05
ENSDARG00000070229	zgc:158258	zgc:158258 [Source:ZFIN;Acc:ZDB-GENE-070112-2272]	80.8276	-1.27872	0.241962	-5.28478	1.25857e-07	7.31337e-06
ENSDARG00000075676	fndc7b	fibronectin type III domain containing 7b [Source:ZFIN;Acc:ZDB-GENE-100922-114]	90.1702	-0.8447	0.247348	-3.41503	0.000637754	0.00971236
ENSDARG00000075697	si:ch73-380l3.2	si:ch73-380l3.2 [Source:ZFIN;Acc:ZDB-GENE-080303-1]	139.094	-0.949743	0.207677	-4.57317	4.80408e-06	0.000174316
ENSDARG00000076448	serpinf2a	serpin peptidase inhibitor, clade F (alpha-2 antiplasmin, pigment epithelium derived factor), member 2a [Source:ZFIN;Acc:ZDB-GENE-060822-1]	212.333	-0.727334	0.22671	-3.20822	0.00133561	0.0174434
ENSDARG00000077571	zgc:174862	zgc:174862 [Source:ZFIN;Acc:ZDB-GENE-080303-29]	60.6709	-9.37256	1.20656	-7.76802	7.97245e-15	1.59828e-12
ENSDARG00000077872	CR626907.1	alpha-2-macroglobulin-like [Source:NCBI gene;Acc:100006895]	926.603	-0.995791	0.103387	-9.63167	5.87685e-22	2.43757e-19
ENSDARG00000078757	si:ch211-212c13.8	si:ch211-212c13.8 [Source:ZFIN;Acc:ZDB-GENE-131118-28]	272.783	-0.968545	0.1796	-5.39279	6.9373e-08	4.32359e-06
ENSDARG00000088933	golt1a	golgi transport 1A [Source:ZFIN;Acc:ZDB-GENE-141212-320]	50.0623	-1.21162	0.300702	-4.02932	5.59391e-05	0.00141954
ENSDARG00000089429	si:dkey-205h13.2	si:dkey-205h13.2 [Source:ZFIN;Acc:ZDB-GENE-080225-18]	1344.66	-0.99259	0.142445	-6.96825	3.20915e-12	4.46257e-10
ENSDARG00000090969	cbln18	cerebellin 18 [Source:ZFIN;Acc:ZDB-GENE-111109-3]	86.2145	-0.803639	0.261976	-3.06761	0.00215781	0.0251261
ENSDARG00000091574	suox	sulfite oxidase [Source:ZFIN;Acc:ZDB-GENE-070718-3]	357.095	-0.753477	0.136302	-5.52798	3.23944e-08	2.22026e-06
ENSDARG00000092044	si:dkey-22f5.9	si:dkey-22f5.9 [Source:ZFIN;Acc:ZDB-GENE-091204-260]	156.967	-0.865489	0.187522	-4.6154	3.92333e-06	0.000146786
ENSDARG00000093153	CU137717.1		6.45727	-6.13901	1.36834	-4.48645	7.24192e-06	0.000251036
ENSDARG00000093199	si:ch211-212c13.10	si:ch211-212c13.10 [Source:ZFIN;Acc:ZDB-GENE-131118-12]	179.802	-0.613518	0.175716	-3.49153	0.000480257	0.00787563
ENSDARG00000094112	slc22a21	solute carrier family 22 member 21 [Source:ZFIN;Acc:ZDB-GENE-091118-62]	122.554	-0.902615	0.218575	-4.12954	3.63492e-05	0.000980329
ENSDARG00000096304	btr31	bloodthirsty-related gene family, member 31 [Source:ZFIN;Acc:ZDB-GENE-090512-3]	21.2273	-2.18884	0.483015	-4.53162	5.8534e-06	0.000207081
ENSDARG00000097533	BX571880.1		286.754	-0.639784	0.152057	-4.20752	2.58189e-05	0.000735599
ENSDARG00000097653	si:dkey-23k10.3	si:dkey-23k10.3 [Source:ZFIN;Acc:ZDB-GENE-131126-11]	11.9605	-2.18857	0.662556	-3.30322	0.00095581	0.0134177
ENSDARG00000097725	si:dkey-96g2.1	si:dkey-96g2.1 [Source:ZFIN;Acc:ZDB-GENE-131121-563]	40.8526	-1.11288	0.375669	-2.96238	0.00305266	0.0320224
ENSDARG00000097770	si:ch211-167j9.4	si:ch211-167j9.4 [Source:ZFIN;Acc:ZDB-GENE-131121-196]	84.2893	-1.52381	0.242095	-6.29427	3.08842e-10	3.12291e-08
ENSDARG00000100406	zgc:112265	zgc:112265 [Source:ZFIN;Acc:ZDB-GENE-050626-133]	1635.99	-0.793591	0.106363	-7.46112	8.57896e-14	1.43322e-11
ENSDARG00000100709	agxt2	alanine--glyoxylate aminotransferase 2 [Source:ZFIN;Acc:ZDB-GENE-050913-100]	530.789	-0.646559	0.120483	-5.36641	8.03194e-08	4.93947e-06
ENSDARG00000100919	slc5a2	solute carrier family 5 member 2 [Source:ZFIN;Acc:ZDB-GENE-040426-2498]	92.138	-1.88858	0.249184	-7.57907	3.48037e-14	6.44055e-12
ENSDARG00000101212	CU681841.1		71.2287	-1.1195	0.278063	-4.02605	5.67223e-05	0.00143639
ENSDARG00000102650	BX248331.2		113.941	-0.738586	0.220491	-3.34973	0.000808894	0.0118223
ENSDARG00000005004	slc5a12	solute carrier family 5 member 12 [Source:NCBI gene;Acc:393339]	86.1754	-1.29655	0.245671	-5.27758	1.30903e-07	7.58827e-06
ENSDARG00000010312	cp	ceruloplasmin [Source:ZFIN;Acc:ZDB-GENE-010522-1]	736.931	-2.74275	0.131949	-20.7865	5.73522e-96	6.89861e-92
ENSDARG00000011376	dnase1l4.2	deoxyribonuclease 1 like 4, tandem duplicate 2 [Source:ZFIN;Acc:ZDB-GENE-040426-1884]	220.939	-1.35633	0.203663	-6.65969	2.74397e-11	3.33392e-09
ENSDARG00000012395	mmp13a	matrix metallopeptidase 13a [Source:ZFIN;Acc:ZDB-GENE-031202-2]	66.3144	-1.45274	0.308588	-4.7077	2.50522e-06	9.96167e-05
ENSDARG00000017127	pdzk1ip1	PDZK1 interacting protein 1 [Source:ZFIN;Acc:ZDB-GENE-030616-128]	153.674	-0.755958	0.185198	-4.08189	4.4671e-05	0.00117203
ENSDARG00000017444	hal	histidine ammonia-lyase [Source:ZFIN;Acc:ZDB-GENE-070410-5]	520.507	-0.654976	0.132567	-4.94072	7.78336e-07	3.51963e-05
ENSDARG00000018846	dgat2	diacylglycerol O-acyltransferase 2 [Source:NCBI gene;Acc:565316]	710.376	-0.678719	0.114464	-5.92953	3.03798e-09	2.61016e-07
ENSDARG00000019532	fads2	fatty acid desaturase 2 [Source:NCBI gene;Acc:140615]	374.217	-1.53209	0.152098	-10.0731	7.2663e-24	3.56746e-21
ENSDARG00000025670	fstl3	follistatin-like 3 (secreted glycoprotein) [Source:ZFIN;Acc:ZDB-GENE-050913-111]	354.869	-0.633254	0.151306	-4.18525	2.84858e-05	0.000798697
ENSDARG00000026764	ahsg1	alpha-2-HS-glycoprotein 1 [Source:ZFIN;Acc:ZDB-GENE-041114-50]	43.3138	-2.89153	0.379238	-7.62458	2.44837e-14	4.75003e-12
ENSDARG00000032098	c8g	complement component 8, gamma polypeptide [Source:ZFIN;Acc:ZDB-GENE-040426-1898]	409.346	-0.927355	0.16718	-5.54704	2.9055e-08	2.01434e-06
ENSDARG00000034403	zgc:173443	zgc:173443 [Source:ZFIN;Acc:ZDB-GENE-071004-101]	87.3838	-1.7927	0.257584	-6.95968	3.41047e-12	4.68832e-10
ENSDARG00000038805	pigp	phosphatidylinositol glycan anchor biosynthesis, class P [Source:ZFIN;Acc:ZDB-GENE-030131-4041]	221.367	-1.50064	0.162366	-9.24238	2.41074e-20	8.52871e-18
ENSDARG00000038876	zgc:101569	zgc:101569 [Source:ZFIN;Acc:ZDB-GENE-041010-72]	333.589	-0.584968	0.1492	-3.9207	8.82925e-05	0.0020763
ENSDARG00000039164	mhc1uma	major histocompatibility complex class I UMA [Source:ZFIN;Acc:ZDB-GENE-140820-1]	8.96426	-6.61154	1.32409	-4.99329	5.93606e-07	2.76752e-05
ENSDARG00000039687	zgc:194221	zgc:194221 [Source:ZFIN;Acc:ZDB-GENE-081022-77]	21.92	-7.90344	1.24834	-6.33114	2.43362e-10	2.53444e-08
ENSDARG00000040309	pxdc1b	PX domain containing 1b [Source:ZFIN;Acc:ZDB-GENE-091204-294]	163.537	-0.83882	0.176666	-4.74804	2.05396e-06	8.38917e-05
ENSDARG00000040781	sult3st4	sulfotransferase family 3, cytosolic sulfotransferase 4 [Source:ZFIN;Acc:ZDB-GENE-050913-17]	27.3292	-8.22297	1.24189	-6.62134	3.55963e-11	4.2604e-09
ENSDARG00000042065	eef2a.2	eukaryotic translation elongation factor 2a, tandem duplicate 2 [Source:ZFIN;Acc:ZDB-GENE-050208-348]	55.6069	-1.7204	0.295007	-5.83174	5.48525e-09	4.5503e-07
ENSDARG00000042613	crp3	C-reactive protein 3 [Source:ZFIN;Acc:ZDB-GENE-060503-220]	57.6905	-1.81411	0.329644	-5.50323	3.72902e-08	2.51992e-06
ENSDARG00000043168	cela1.5	chymotrypsin like elastase family member 1, tandem duplicate 5 [Source:ZFIN;Acc:ZDB-GENE-040801-186]	5.87448	-5.0038	1.39557	-3.58548	0.000336457	0.00602691
ENSDARG00000045306	slc51a	solute carrier family 51 alpha subunit [Source:NCBI gene;Acc:447807]	316.203	-0.587515	0.181421	-3.23842	0.00120195	0.0160729
ENSDARG00000045414	elovl2	ELOVL fatty acid elongase 2 [Source:ZFIN;Acc:ZDB-GENE-060421-5612]	277.082	-1.37281	0.16043	-8.55705	1.15793e-17	3.27723e-15
ENSDARG00000055100	cxcl12b	chemokine (C-X-C motif) ligand 12b (stromal cell-derived factor 1) [Source:ZFIN;Acc:ZDB-GENE-030721-1]	611.75	-0.908935	0.129378	-7.02544	2.13388e-12	3.03756e-10
ENSDARG00000057437	apodb	apolipoprotein Db [Source:ZFIN;Acc:ZDB-GENE-051023-8]	704.008	-0.695593	0.179938	-3.86573	0.000110757	0.00250187
ENSDARG00000058537	si:dkey-102c8.2	si:dkey-102c8.2 [Source:ZFIN;Acc:ZDB-GENE-050208-329]	7.05714	-6.26957	1.36068	-4.60766	4.07218e-06	0.000151648
ENSDARG00000058794	si:dkey-19a16.2	si:dkey-19a16.2 [Source:ZFIN;Acc:ZDB-GENE-050208-493]	81.8206	-2.57126	0.269954	-9.52483	1.65319e-21	6.51979e-19
ENSDARG00000059039	FO904903.1	major histocompatibility complex class I ULA [Source:NCBI gene;Acc:796419]	18.4566	-7.65547	1.25044	-6.1222	9.22909e-10	8.57237e-08
ENSDARG00000070918	si:ch211-284e20.8	si:ch211-284e20.8 [Source:ZFIN;Acc:ZDB-GENE-050208-451]	861.846	-1.14864	0.120369	-9.54268	1.39193e-21	5.58095e-19
ENSDARG00000071377	hsd11b1la	Danio rerio Hydroxysteroid 11-beta-dehydrogenase 1-like protein-like (LOC100006793), mRNA. [Source:RefSeq mRNA;Acc:NM_001105607]	474.594	-0.774356	0.149479	-5.18037	2.21443e-07	1.18121e-05
ENSDARG00000071629	BX511034.1		49.0163	-9.06327	1.20652	-7.51189	5.82786e-14	1.02336e-11
ENSDARG00000073786	cmbl	carboxymethylenebutenolidase homolog (Pseudomonas) [Source:ZFIN;Acc:ZDB-GENE-071004-21]	252.903	-0.656306	0.192621	-3.40725	0.000656219	0.00994749
ENSDARG00000077138	zgc:195173	zgc:195173 [Source:ZFIN;Acc:ZDB-GENE-081022-190]	119.718	-1.6764	0.274906	-6.09809	1.07341e-09	9.89388e-08
ENSDARG00000078707	sema7a	semaphorin 7A [Source:ZFIN;Acc:ZDB-GENE-030131-3633]	111.978	-1.03769	0.209099	-4.96268	6.95253e-07	3.17376e-05
ENSDARG00000079111	actc1c	actin alpha cardiac muscle 1c [Source:ZFIN;Acc:ZDB-GENE-040625-46]	1051.74	-0.594136	0.106895	-5.55812	2.72694e-08	1.90704e-06
ENSDARG00000086254	hhla2b.2	HERV-H LTR-associating 2b, tandem duplicate 2 [Source:ZFIN;Acc:ZDB-GENE-131121-425]	143.434	-0.819643	0.237214	-3.45528	0.000549713	0.00868669
ENSDARG00000089645	si:ch1073-406l10.2	si:ch1073-406l10.2 [Source:ZFIN;Acc:ZDB-GENE-141212-315]	129.814	-1.13154	0.225635	-5.01492	5.30544e-07	2.50752e-05
ENSDARG00000091558	si:ch211-251f6.7	si:ch211-251f6.7 [Source:ZFIN;Acc:ZDB-GENE-091113-57]	106.835	-1.82127	0.22791	-7.9912	1.33636e-15	2.80788e-13
ENSDARG00000092662	dnaaf3	dynein, axonemal, assembly factor 3 [Source:NCBI gene;Acc:100148431]	8.71312	-6.57325	1.33143	-4.93698	7.93409e-07	3.58106e-05
ENSDARG00000093671	BX001030.1		269.559	-2.72065	0.204728	-13.2891	2.67722e-40	5.36715e-37
ENSDARG00000094077	si:dkey-21e2.16	si:dkey-21e2.16 [Source:ZFIN;Acc:ZDB-GENE-050208-698]	32.1494	-1.52502	0.399857	-3.81392	0.000136781	0.00293014
ENSDARG00000094422	si:dkey-12l12.1	si:dkey-12l12.1 [Source:ZFIN;Acc:ZDB-GENE-091204-232]	238.097	-0.788275	0.156538	-5.03568	4.76168e-07	2.29563e-05
ENSDARG00000097229	si:ch211-226h8.15	si:ch211-226h8.15 [Source:ZFIN;Acc:ZDB-GENE-131121-380]	9.84506	-5.75876	1.30703	-4.40598	1.05306e-05	0.000347035
ENSDARG00000097889	si:ch73-265h17.2	si:ch73-265h17.2 [Source:ZFIN;Acc:ZDB-GENE-131120-39]	10.1176	-2.02771	0.691388	-2.93281	0.0033591	0.0344165
ENSDARG00000098214	CABZ01072487.1		67.1106	-2.13489	0.293827	-7.26581	3.70815e-13	5.79266e-11
ENSDARG00000099364	BX511034.5		47.8031	-9.02654	1.20914	-7.46527	8.31268e-14	1.39845e-11
ENSDARG00000100552	taco1	translational activator of mitochondrially encoded cytochrome c oxidase I [Source:ZFIN;Acc:ZDB-GENE-070410-35]	41.5901	-8.82606	1.21346	-7.27347	3.50367e-13	5.50901e-11
ENSDARG00000101736	CABZ01113816.1		3.78343	-5.36967	1.48705	-3.61096	0.000305063	0.00559368
ENSDARG00000102395	HAPLN1	hyaluronan and proteoglycan link protein 1 [Source:HGNC Symbol;Acc:HGNC:2380]	70.7283	-1.31831	0.260401	-5.06261	4.13564e-07	2.02217e-05
ENSDARG00000103026	p3h2	prolyl 3-hydroxylase 2 [Source:ZFIN;Acc:ZDB-GENE-061207-44]	271.418	-0.903682	0.165525	-5.45949	4.77503e-08	3.1386e-06
ENSDARG00000103225	UBLCP1	ubiquitin-like domain-containing CTD phosphatase 1 [Source:NCBI gene;Acc:103910001]	31.4208	-3.88537	0.529263	-7.34109	2.11855e-13	3.42054e-11
ENSDARG00000103285	CCDC134	si:dkey-167k11.5 [Source:ZFIN;Acc:ZDB-GENE-091204-218]	16.5786	-6.52273	1.25669	-5.19042	2.09822e-07	1.12672e-05
ENSDARG00000103875	CABZ01048402.2		214.04	-0.645092	0.162206	-3.97699	6.9794e-05	0.00169087
ENSDARG00000104505	CABZ01046093.1	RCC1 domain containing 1 [Source:NCBI gene;Acc:567613]	10.4538	-6.83344	1.29876	-5.26152	1.42869e-07	8.16391e-06
ENSDARG00000105147	osbpl1a	oxysterol binding protein-like 1A [Source:ZFIN;Acc:ZDB-GENE-050208-657]	264.143	-0.587553	0.150841	-3.89518	9.8124e-05	0.00226108
ENSDARG00000105153	ifitm5	interferon induced transmembrane protein 5 [Source:ZFIN;Acc:ZDB-GENE-030131-8970]	136.071	-0.642295	0.19356	-3.31832	0.000905607	0.0128912
ENSDARG00000109267	CABZ01024501.1		17.1891	-6.57347	1.25689	-5.22996	1.69544e-07	9.37638e-06
ENSDARG00000109729	CABZ01073197.1		12.8432	-7.12903	1.28281	-5.55733	2.73929e-08	1.91012e-06
ENSDARG00000114991	tmem14cb	transmembrane protein 14Cb [Source:ZFIN;Acc:ZDB-GENE-040912-34]	71.6759	-2.52371	0.295191	-8.54941	1.23723e-17	3.46094e-15
ENSDARG00000115161	CABZ01069162.1		70.9715	-4.78152	0.438498	-10.9043	1.09915e-27	6.61055e-25
ENSDARG00000117271	CR954298.1		4.13882	-5.49737	1.45945	-3.76674	0.000165394	0.00344697
ENSDARG00000003635	mogat3b	monoacylglycerol O-acyltransferase 3b [Source:ZFIN;Acc:ZDB-GENE-110302-2]	219.868	-0.741046	0.16815	-4.40705	1.04787e-05	0.000346078
ENSDARG00000006215	akr1b1.1	aldo-keto reductase family 1, member B1 (aldose reductase), tandem duplicate 1 [Source:ZFIN;Acc:ZDB-GENE-040625-7]	809.98	-0.937356	0.137797	-6.80242	1.0288e-11	1.33063e-09
ENSDARG00000007366	AMDHD1	si:ch73-71d17.1 [Source:NCBI gene;Acc:402826]	118.925	-1.03362	0.22902	-4.51325	6.3843e-06	0.000224215
ENSDARG00000010250	nqo1	NAD(P)H dehydrogenase, quinone 1 [Source:ZFIN;Acc:ZDB-GENE-030131-1226]	1549.51	-0.856119	0.10579	-8.09265	5.83783e-16	1.28845e-13
ENSDARG00000010423	npsn	nephrosin [Source:ZFIN;Acc:ZDB-GENE-040420-2]	379.534	-0.667191	0.188469	-3.54006	0.000400044	0.00688401
ENSDARG00000010586	tex9	testis expressed 9 [Source:ZFIN;Acc:ZDB-GENE-110623-3]	59.7163	-0.788892	0.274535	-2.87356	0.00405872	0.0396591
ENSDARG00000017504	si:ch211-1o7.3	si:ch211-1o7.3 [Source:ZFIN;Acc:ZDB-GENE-130530-561]	25.6115	-1.56421	0.429642	-3.64073	0.000271869	0.00510566
ENSDARG00000022165	mgst1.2	microsomal glutathione S-transferase 1.2 [Source:ZFIN;Acc:ZDB-GENE-040704-59]	272.742	-0.863247	0.186799	-4.62127	3.81393e-06	0.000143138
ENSDARG00000026862	aktip	akt interacting protein [Source:NCBI gene;Acc:378716]	783.165	-0.654152	0.109668	-5.96482	2.44897e-09	2.15018e-07
ENSDARG00000029105	ftr51	finTRIM family, member 51 [Source:ZFIN;Acc:ZDB-GENE-081104-54]	179.022	-0.711661	0.174552	-4.07706	4.56082e-05	0.00118891
ENSDARG00000030307	hspa12b	heat shock protein 12B [Source:ZFIN;Acc:ZDB-GENE-070226-1]	326.913	-0.604367	0.136367	-4.43191	9.34005e-06	0.000315581
ENSDARG00000032405	ckap4	cytoskeleton associated protein 4 [Source:ZFIN;Acc:ZDB-GENE-040426-2417]	2606.43	-0.652767	0.0944618	-6.91038	4.83353e-12	6.46001e-10
ENSDARG00000035438	myhc4	myosin heavy chain 4 [Source:ZFIN;Acc:ZDB-GENE-030131-6206]	315.507	-1.39872	0.161685	-8.65089	5.1098e-18	1.48104e-15
ENSDARG00000036066	si:dkey-78a14.4	si:dkey-78a14.4 [Source:ZFIN;Acc:ZDB-GENE-110408-8]	46.9123	-0.977918	0.320588	-3.05038	0.00228549	0.0261819
ENSDARG00000045481	gsap	gamma-secretase activating protein [Source:ZFIN;Acc:ZDB-GENE-041210-216]	95.8928	-0.796831	0.227599	-3.50103	0.000463466	0.00768938
ENSDARG00000056795	serpine1	serpin peptidase inhibitor, clade E (nexin, plasminogen activator inhibitor type 1), member 1 [Source:ZFIN;Acc:ZDB-GENE-070912-60]	115.904	-0.586678	0.204511	-2.86869	0.00412181	0.0401126
ENSDARG00000058257	slc39a1	solute carrier family 39 member 1 [Source:NCBI gene;Acc:321324]	106.328	-0.604427	0.216901	-2.78665	0.00532555	0.0482913
ENSDARG00000058366	si:dkey-222f8.3	si:dkey-222f8.3 [Source:ZFIN;Acc:ZDB-GENE-030131-3658]	609.54	-0.706194	0.14204	-4.97179	6.63377e-07	3.0481e-05
ENSDARG00000059856	alkbh2	alkB homolog 2, alpha-ketoglutarate-dependent dioxygenase [Source:ZFIN;Acc:ZDB-GENE-060526-327]	36.9163	-3.89829	0.969741	-4.01993	5.82149e-05	0.00146647
ENSDARG00000061941	trpv4	transient receptor potential cation channel, subfamily V, member 4 [Source:ZFIN;Acc:ZDB-GENE-030912-7]	201.881	-0.629862	0.167094	-3.76951	0.000163569	0.00341281
ENSDARG00000069473	frem1a	Fras1 related extracellular matrix 1a [Source:ZFIN;Acc:ZDB-GENE-081119-1]	877.482	-0.650305	0.121189	-5.36603	8.04868e-08	4.93947e-06
ENSDARG00000070116	nit1	nitrilase 1 [Source:ZFIN;Acc:ZDB-GENE-040912-65]	135.526	-0.668878	0.190691	-3.50766	0.00045207	0.00752764
ENSDARG00000070168	sod3a	superoxide dismutase 3, extracellular a [Source:ZFIN;Acc:ZDB-GENE-050309-208]	104.881	-0.675673	0.214583	-3.14877	0.0016396	0.0203319
ENSDARG00000076386	epdl1	ependymin-like 1 [Source:ZFIN;Acc:ZDB-GENE-090710-3]	598.498	-0.721207	0.111674	-6.45815	1.05993e-10	1.15904e-08
ENSDARG00000077573	tmprss13b	transmembrane serine protease 13b [Source:ZFIN;Acc:ZDB-GENE-090309-2]	32.904	-1.34732	0.379058	-3.55439	0.000378853	0.00660712
ENSDARG00000078613	vhll	von Hippel-Lindau tumor suppressor like [Source:ZFIN;Acc:ZDB-GENE-081022-78]	32.4671	-1.07316	0.361052	-2.97231	0.00295569	0.0313238
ENSDARG00000088245	si:dkey-16p6.1	si:dkey-16p6.1 [Source:ZFIN;Acc:ZDB-GENE-081103-43]	26.6044	-2.17886	0.435091	-5.00782	5.50496e-07	2.58154e-05
ENSDARG00000089598	si:cabz01054396.2	si:cabz01054396.2 [Source:ZFIN;Acc:ZDB-GENE-161017-46]	114.901	-1.11252	0.217018	-5.12638	2.95363e-07	1.50541e-05
ENSDARG00000089715	si:cabz01054394.7	si:cabz01054394.7 [Source:ZFIN;Acc:ZDB-GENE-161017-111]	7.14181	-2.36081	0.849644	-2.77858	0.00545968	0.0491555
ENSDARG00000090255	phlpp2	PH domain and leucine rich repeat protein phosphatase 2 [Source:ZFIN;Acc:ZDB-GENE-070719-3]	44.7095	-1.11765	0.342359	-3.26457	0.00109632	0.0149683
ENSDARG00000091013	si:dkey-84h14.2	si:dkey-84h14.2 [Source:ZFIN;Acc:ZDB-GENE-110913-33]	41.6064	-2.93565	0.40473	-7.25337	4.06531e-13	6.26917e-11
ENSDARG00000091972	si:dkey-58f10.7	si:dkey-58f10.7 [Source:ZFIN;Acc:ZDB-GENE-060526-321]	21.7899	-1.75888	0.483777	-3.63573	0.0002772	0.00517765
ENSDARG00000092204	ms4a17a.5	membrane-spanning 4-domains, subfamily A, member 17A.5 [Source:ZFIN;Acc:ZDB-GENE-040912-55]	22.8503	-1.97022	0.454832	-4.33176	1.4792e-05	0.000459756
ENSDARG00000092680	si:dkey-58f10.12	si:dkey-58f10.12 [Source:ZFIN;Acc:ZDB-GENE-060526-314]	14.8763	-4.08243	0.805533	-5.06798	4.02055e-07	1.98201e-05
ENSDARG00000094374	si:ch211-165f21.2	si:ch211-165f21.2 [Source:ZFIN;Acc:ZDB-GENE-060503-12]	12.5705	-4.59846	0.967751	-4.7517	2.01717e-06	8.25291e-05
ENSDARG00000094561	si:ch211-139a5.9	si:ch211-139a5.9 [Source:ZFIN;Acc:ZDB-GENE-141222-100]	175.147	-0.690155	0.206434	-3.34323	0.0008281	0.0120664
ENSDARG00000094854	ms4a17a.9	membrane-spanning 4-domains, subfamily A, member 17A.9 [Source:ZFIN;Acc:ZDB-GENE-050320-79]	538.664	-0.69299	0.122408	-5.66133	1.50202e-08	1.14711e-06
ENSDARG00000095754	si:dkey-234h16.7	si:dkey-234h16.7 [Source:ZFIN;Acc:ZDB-GENE-060601-3]	165.831	-0.73679	0.209667	-3.5141	0.000441251	0.00739219
ENSDARG00000095997	znf1112	zinc finger protein 1112 [Source:ZFIN;Acc:ZDB-GENE-110913-179]	15.3828	-1.67916	0.605531	-2.77303	0.00555366	0.0497703
ENSDARG00000098884	BX649355.1		2.35847	-4.68124	1.67118	-2.80116	0.0050919	0.0468256
ENSDARG00000099774	cyb5b	cytochrome b5 type B [Source:ZFIN;Acc:ZDB-GENE-040426-2614]	559.76	-0.61351	0.118651	-5.1707	2.33225e-07	1.23312e-05
ENSDARG00000100654	si:dkey-207m2.4	si:dkey-207m2.4 [Source:ZFIN;Acc:ZDB-GENE-081103-58]	18.2037	-1.61828	0.547212	-2.95732	0.0031033	0.03239
ENSDARG00000100673	znf974	zinc finger protein 974 [Source:ZFIN;Acc:ZDB-GENE-131119-54]	3.46806	-5.243	1.50879	-3.47496	0.000510929	0.00822169
ENSDARG00000100865	si:dkey-269o24.1	si:dkey-269o24.1 [Source:ZFIN;Acc:ZDB-GENE-041210-347]	29.4534	-4.06512	0.5645	-7.20127	5.96531e-13	8.96921e-11
ENSDARG00000101374	si:dkey-11n14.1	si:dkey-11n14.1 [Source:ZFIN;Acc:ZDB-GENE-060503-332]	26.622	-4.95768	0.733775	-6.7564	1.41459e-11	1.7911e-09
ENSDARG00000102848	BX927336.3		6.51714	-3.6023	1.12856	-3.19195	0.00141316	0.018258
ENSDARG00000102850	CU469577.1		63.9599	-0.991209	0.270486	-3.66454	0.000247781	0.0047519
ENSDARG00000103591	dkk3a	dickkopf WNT signaling pathway inhibitor 3a [Source:ZFIN;Acc:ZDB-GENE-110519-1]	152.128	-0.655376	0.186461	-3.51481	0.000440068	0.00738102
ENSDARG00000104301	zgc:193726	zgc:193726 [Source:ZFIN;Acc:ZDB-GENE-081022-35]	16.6377	-5.0204	0.9472	-5.30025	1.15642e-07	6.78534e-06
ENSDARG00000104804	si:ch211-238e22.8	si:ch211-238e22.8 [Source:ZFIN;Acc:ZDB-GENE-050419-231]	18.2326	-1.69075	0.5111	-3.30805	0.000939472	0.0132556
ENSDARG00000105473	si:cabz01036006.1	si:cabz01036006.1 [Source:ZFIN;Acc:ZDB-GENE-160113-146]	32.2246	-2.23674	0.410473	-5.44917	5.0604e-08	3.29913e-06
ENSDARG00000105548	si:dkey-1h4.4	si:dkey-1h4.4 [Source:ZFIN;Acc:ZDB-GENE-160728-41]	9.99814	-2.16789	0.722975	-2.99856	0.00271256	0.0295344
ENSDARG00000110637	si:ch211-212k5.1	si:ch211-212k5.1 [Source:ZFIN;Acc:ZDB-GENE-110914-19]	17.0451	-1.4849	0.517294	-2.87052	0.00409804	0.0399459
ENSDARG00000113320	si:dkey-88n24.5	si:dkey-88n24.5 [Source:ZFIN;Acc:ZDB-GENE-041014-85]	7.23356	-3.31023	1.00448	-3.29547	0.000982556	0.0137267
ENSDARG00000115524	znf1118	zinc finger protein 1118 [Source:ZFIN;Acc:ZDB-GENE-131125-21]	6.14597	-5.06568	1.37037	-3.69658	0.000218525	0.00430554
ENSDARG00000116246	ccs	copper chaperone for superoxide dismutase [Source:ZFIN;Acc:ZDB-GENE-050417-322]	17.8314	-3.4457	0.680493	-5.06354	4.11551e-07	2.01726e-05
ENSDARG00000005943	htra4	HtrA serine peptidase 4 [Source:ZFIN;Acc:ZDB-GENE-131120-192]	87.8459	-1.15528	0.244167	-4.73149	2.22876e-06	9.02648e-05
ENSDARG00000008333	znfl2a	zinc finger-like gene 2a [Source:ZFIN;Acc:ZDB-GENE-030828-7]	59.864	-0.951276	0.281815	-3.37553	0.000736726	0.0109202
ENSDARG00000009313	napsa	napsin A aspartic peptidase [Source:ZFIN;Acc:ZDB-GENE-030131-8690]	182.245	-0.624873	0.176388	-3.5426	0.0003962	0.00683254
ENSDARG00000017703	paqr3a	progestin and adipoQ receptor family member IIIa [Source:ZFIN;Acc:ZDB-GENE-040426-1667]	132.405	-1.51985	0.20426	-7.44075	1.00116e-13	1.63843e-11
ENSDARG00000019763	acp5a	acid phosphatase 5a, tartrate resistant [Source:ZFIN;Acc:ZDB-GENE-040426-2864]	40.3135	-1.24858	0.335287	-3.72392	0.00019615	0.00396203
ENSDARG00000022599	dnpep	aspartyl aminopeptidase [Source:ZFIN;Acc:ZDB-GENE-040426-852]	630.523	-0.620761	0.157632	-3.93804	8.2149e-05	0.00194897
ENSDARG00000025436	msrb1a	methionine sulfoxide reductase B1a [Source:NCBI gene;Acc:352916]	331.592	-0.778268	0.162525	-4.78861	1.67939e-06	7.02628e-05
ENSDARG00000026109	slc48a1b	solute carrier family 48 member 1b [Source:NCBI gene;Acc:792763]	420.12	-0.661895	0.135735	-4.87638	1.08053e-06	4.67523e-05
ENSDARG00000027529	hmox1a	heme oxygenase 1a [Source:ZFIN;Acc:ZDB-GENE-030131-3102]	538.52	-0.692166	0.140779	-4.91668	8.80236e-07	3.95015e-05
ENSDARG00000030573	nudt1	nudix (nucleoside diphosphate linked moiety X)-type motif 1 [Source:ZFIN;Acc:ZDB-GENE-040426-2757]	75.8617	-0.933536	0.248592	-3.7553	0.000173134	0.00357518
ENSDARG00000031776	fthl27	ferritin, heavy polypeptide-like 27 [Source:ZFIN;Acc:ZDB-GENE-040718-72]	3598.14	-0.645448	0.118523	-5.44578	5.1579e-08	3.35361e-06
ENSDARG00000032836	pvalb5	parvalbumin 5 [Source:ZFIN;Acc:ZDB-GENE-050417-336]	1014.65	-0.719682	0.1338	-5.37878	7.4991e-08	4.63768e-06
ENSDARG00000035459	spns3	spinster homolog 3 (Drosophila) [Source:NCBI gene;Acc:568387]	99.5188	-0.682159	0.217092	-3.14225	0.00167652	0.0206408
ENSDARG00000037865	cln3	CLN3 lysosomal/endosomal transmembrane protein, battenin [Source:ZFIN;Acc:ZDB-GENE-041114-174]	259.749	-0.681456	0.164803	-4.13497	3.55006e-05	0.000965272
ENSDARG00000038667	fggy	FGGY carbohydrate kinase domain containing [Source:NCBI gene;Acc:406567]	340.033	-1.44872	0.141769	-10.2189	1.63166e-24	8.17769e-22
ENSDARG00000040528	lgals3bpb	lectin, galactoside-binding, soluble, 3 binding protein b [Source:NCBI gene;Acc:405809]	285.161	-0.634814	0.154198	-4.11689	3.84024e-05	0.0010265
ENSDARG00000052288	zmp:0000000634	zmp:0000000634 [Source:ZFIN;Acc:ZDB-GENE-130530-637]	25.4756	-2.50633	0.474185	-5.28555	1.25327e-07	7.3002e-06
ENSDARG00000054741	prkg2	protein kinase cGMP-dependent 2 [Source:ZFIN;Acc:ZDB-GENE-060531-80]	16.2211	-1.69327	0.562641	-3.00951	0.00261668	0.0288494
ENSDARG00000054842	hsd17b14	hydroxysteroid (17-beta) dehydrogenase 14 [Source:ZFIN;Acc:ZDB-GENE-040801-24]	180.157	-0.601798	0.191224	-3.14709	0.00164906	0.0204039
ENSDARG00000058508	cfap70	cilia and flagella associated protein 70 [Source:ZFIN;Acc:ZDB-GENE-091204-50]	43.9387	-1.77477	0.389624	-4.55508	5.23661e-06	0.000187466
ENSDARG00000059714	arsk	arylsulfatase family, member K [Source:NCBI gene;Acc:562412]	37.1368	-1.44666	0.350754	-4.12442	3.71669e-05	0.00100014
ENSDARG00000067606	rsph4a	radial spoke head component 4A [Source:ZFIN;Acc:ZDB-GENE-030131-7437]	71.063	-0.920978	0.25313	-3.63836	0.000274378	0.00514475
ENSDARG00000068760	tnks1bp1	tankyrase 1 binding protein 1 [Source:NCBI gene;Acc:497601]	197.167	-0.653113	0.185796	-3.51521	0.000439414	0.00737683
ENSDARG00000069961	il21r.1	interleukin 21 receptor, tandem duplicate 1 [Source:ZFIN;Acc:ZDB-GENE-080108-6]	31.5235	-1.15107	0.372874	-3.08704	0.00202164	0.0239579
ENSDARG00000070394	uroc1	urocanate hydratase 1 [Source:ZFIN;Acc:ZDB-GENE-081022-148]	638.241	-0.796417	0.135592	-5.87364	4.26341e-09	3.61144e-07
ENSDARG00000074768	zgc:113295	zgc:113295 [Source:ZFIN;Acc:ZDB-GENE-050320-122]	97.0387	-0.656642	0.222882	-2.94615	0.0032176	0.0333072
ENSDARG00000077040	RIN2	si:ch211-85n16.4 [Source:ZFIN;Acc:ZDB-GENE-030131-7043]	66.0286	-0.801941	0.272767	-2.94002	0.00328193	0.033813
ENSDARG00000087839	si:dkey-33c14.6	si:dkey-33c14.6 [Source:ZFIN;Acc:ZDB-GENE-131120-188]	44.8056	-1.1015	0.381655	-2.8861	0.00390046	0.0385986
ENSDARG00000088140	hsd17b7	hydroxysteroid (17-beta) dehydrogenase 7 [Source:ZFIN;Acc:ZDB-GENE-061013-378]	339.529	-0.595516	0.155571	-3.82794	0.000129218	0.00281483
ENSDARG00000088330	hbae1.3	hemoglobin, alpha embryonic 1.3 [Source:ZFIN;Acc:ZDB-GENE-061207-39]	1673.99	-0.741572	0.124982	-5.93341	2.96702e-09	2.55834e-07
ENSDARG00000088711	lgals1l1	lectin, galactoside-binding, soluble, 1 (galectin 1)-like 1 [Source:ZFIN;Acc:ZDB-GENE-030131-4905]	774.839	-0.588377	0.151725	-3.87792	0.000105355	0.00239332
ENSDARG00000091465	si:dkey-66a8.7	si:dkey-66a8.7 [Source:ZFIN;Acc:ZDB-GENE-131127-421]	207.281	-1.40105	0.199953	-7.00691	2.43645e-12	3.44786e-10
ENSDARG00000094210	fthl31	ferritin, heavy polypeptide-like 31 [Source:ZFIN;Acc:ZDB-GENE-050522-428]	318.85	-0.639525	0.164229	-3.89409	9.85662e-05	0.00226317
ENSDARG00000096978	CU972512.1		71.9345	-1.15871	0.268994	-4.30757	1.65061e-05	0.000503916
ENSDARG00000097118	CU693494.2		1565.55	-1.98101	0.139567	-14.194	9.97549e-46	2.99975e-42
ENSDARG00000097553	BX908750.1	uncharacterized LOC110439470 [Source:NCBI gene;Acc:110439470]	69.3486	-1.88316	0.295302	-6.37706	1.80524e-10	1.92162e-08
ENSDARG00000097762	CU693494.3		18.7382	-3.7143	0.658841	-5.63763	1.72404e-08	1.2961e-06
ENSDARG00000098099	zgc:64065	zgc:64065 [Source:ZFIN;Acc:ZDB-GENE-040426-1355]	39.4336	-1.20063	0.334221	-3.59232	0.000327745	0.00590603
ENSDARG00000098645	rgn	regucalcin [Source:NCBI gene;Acc:403070]	548.247	-0.689693	0.13716	-5.02837	4.94675e-07	2.35863e-05
ENSDARG00000098923	zgc:173577	zgc:173577 [Source:ZFIN;Acc:ZDB-GENE-071004-55]	16.4471	-1.48968	0.51342	-2.90148	0.00371407	0.0372289
ENSDARG00000100803	zgc:113443	zgc:113443 [Source:ZFIN;Acc:ZDB-GENE-050913-134]	41.7726	-1.15721	0.340686	-3.39671	0.000682002	0.0102543
ENSDARG00000101393	si:dkey-31g6.6	si:dkey-31g6.6 [Source:ZFIN;Acc:ZDB-GENE-110209-1]	1691.49	-1.07812	0.144118	-7.4808	7.38691e-14	1.26033e-11
ENSDARG00000102411	CR847850.1	zinc finger protein 271-like [Source:NCBI gene;Acc:100534733]	14.2907	-3.10206	0.70965	-4.37126	1.23531e-05	0.000395185
ENSDARG00000102512	kdm8	lysine (K)-specific demethylase 8 [Source:NCBI gene;Acc:436936]	79.9936	-0.707916	0.245766	-2.88044	0.00397117	0.0391467
ENSDARG00000102578	mif4gdb	MIF4G domain containing b [Source:NCBI gene;Acc:503596]	100.691	-0.717925	0.222508	-3.22651	0.00125311	0.016654
ENSDARG00000103137	rmi2	RecQ mediated genome instability 2 [Source:ZFIN;Acc:ZDB-GENE-131125-13]	54.1359	-0.857138	0.283921	-3.01893	0.0025367	0.028204
ENSDARG00000103717	CT978957.2		6.23156	-6.08339	1.40207	-4.33888	1.43213e-05	0.000447439
ENSDARG00000104495	pltp	phospholipid transfer protein [Source:ZFIN;Acc:ZDB-GENE-040801-22]	301.934	-0.756776	0.139683	-5.4178	6.03384e-08	3.86053e-06
ENSDARG00000104841	JMJD8	jumonji domain containing 8 [Source:NCBI gene;Acc:100330060]	59.2362	-0.963229	0.274058	-3.51468	0.000440278	0.00738102
ENSDARG00000106212	LO017965.1	DELTA-actitoxin-Aeq1c-like [Source:NCBI gene;Acc:100534815]	15.9665	-3.90809	0.742621	-5.26256	1.42059e-07	8.13696e-06
ENSDARG00000110325	zgc:153733	zgc:153733 [Source:ZFIN;Acc:ZDB-GENE-060825-273]	96.1224	-0.858294	0.261701	-3.27967	0.00103929	0.0142952
ENSDARG00000112165	rabepk	Rab9 effector protein with kelch motifs [Source:NCBI gene;Acc:431756]	98.7055	-0.69587	0.220413	-3.15711	0.00159339	0.0199128
ENSDARG00000113977	fthl29	ferritin, heavy polypeptide-like 29 [Source:ZFIN;Acc:ZDB-GENE-080722-16]	253.895	-0.763272	0.191941	-3.9766	6.99072e-05	0.00169191
ENSDARG00000005544	btbd3a	BTB (POZ) domain containing 3a [Source:ZFIN;Acc:ZDB-GENE-090312-7]	120.399	-0.92579	0.208818	-4.43347	9.27297e-06	0.000313755
ENSDARG00000008662	fign	fidgetin [Source:NCBI gene;Acc:553599]	61.5421	-0.86756	0.289037	-3.00155	0.00268605	0.029372
ENSDARG00000012369	rdh10b	retinol dehydrogenase 10b [Source:NCBI gene;Acc:378722]	172.99	-0.600732	0.172816	-3.47613	0.00050871	0.00820244
ENSDARG00000012694	c3a.1	complement component c3a, duplicate 1 [Source:ZFIN;Acc:ZDB-GENE-990415-35]	6783.62	-0.610416	0.106076	-5.75452	8.68902e-09	6.89873e-07
ENSDARG00000017882	rdh1	retinol dehydrogenase 1 [Source:ZFIN;Acc:ZDB-GENE-030912-15]	214.154	-0.660005	0.160618	-4.10917	3.97088e-05	0.00105789
ENSDARG00000017985	C1H4orf33	zgc:77739 [Source:NCBI gene;Acc:393870]	79.9261	-0.732633	0.24619	-2.97588	0.00292147	0.0310569
ENSDARG00000023157	cbln10	cerebellin 10 [Source:ZFIN;Acc:ZDB-GENE-030131-4615]	95.5071	-0.808799	0.218231	-3.70616	0.000210422	0.00417908
ENSDARG00000026369	dbi	diazepam binding inhibitor (GABA receptor modulator, acyl-CoA binding protein) [Source:ZFIN;Acc:ZDB-GENE-040426-1861]	4260.53	-0.671519	0.11984	-5.60348	2.10096e-08	1.51326e-06
ENSDARG00000027992	hao2	hydroxyacid oxidase 2 (long chain) [Source:ZFIN;Acc:ZDB-GENE-040426-1239]	469.053	-1.08501	0.129479	-8.37983	5.30038e-17	1.40122e-14
ENSDARG00000028276	si:ch211-196h16.12	si:ch211-196h16.12 [Source:ZFIN;Acc:ZDB-GENE-121214-351]	13.8101	-2.18371	0.65032	-3.35791	0.000785348	0.0115767
ENSDARG00000029955	glb1l	galactosidase, beta 1-like [Source:ZFIN;Acc:ZDB-GENE-050309-196]	110.155	-1.33886	0.21044	-6.36221	1.98877e-10	2.09729e-08
ENSDARG00000032326	mecr	mitochondrial trans-2-enoyl-CoA reductase [Source:NCBI gene;Acc:550550]	143.543	-0.633449	0.189692	-3.33935	0.000839752	0.0121625
ENSDARG00000035797	si:dkey-17m8.2	si:dkey-17m8.2 [Source:ZFIN;Acc:ZDB-GENE-110411-234]	51.9172	-0.919459	0.304846	-3.01614	0.00256015	0.0284299
ENSDARG00000037278	lrata	lecithin retinol acyltransferase a [Source:ZFIN;Acc:ZDB-GENE-060720-1]	121.767	-0.723228	0.236322	-3.06034	0.00221083	0.0255579
ENSDARG00000037861	slc2a3b	solute carrier family 2 member 3b [Source:ZFIN;Acc:ZDB-GENE-121031-5]	43.248	-1.04713	0.318545	-3.28723	0.00101179	0.0140053
ENSDARG00000039616	cenpk	centromere protein K [Source:ZFIN;Acc:ZDB-GENE-090313-204]	133.025	-0.598347	0.205087	-2.91752	0.00352826	0.0357989
ENSDARG00000041394	dnajb1b	DnaJ heat shock protein family (Hsp40) member B1b [Source:ZFIN;Acc:ZDB-GENE-030131-5455]	243.995	-0.762743	0.155305	-4.91125	9.0496e-07	4.03908e-05
ENSDARG00000054031	mxd4	MAX dimerization protein 4 [Source:ZFIN;Acc:ZDB-GENE-050208-44]	414.767	-0.689252	0.136745	-5.0404	4.64551e-07	2.25772e-05
ENSDARG00000058885	ttc29	tetratricopeptide repeat domain 29 [Source:ZFIN;Acc:ZDB-GENE-100922-181]	14.159	-2.34605	0.604597	-3.88036	0.000104303	0.00237391
ENSDARG00000058992	cers2b	ceramide synthase 2b [Source:ZFIN;Acc:ZDB-GENE-110408-40]	798.171	-0.670858	0.109718	-6.11436	9.69443e-10	8.96996e-08
ENSDARG00000059908	si:ch211-217k17.7	si:ch211-217k17.7 [Source:ZFIN;Acc:ZDB-GENE-061009-11]	487.907	-0.687709	0.157086	-4.37791	1.19825e-05	0.000386929
ENSDARG00000060445	elp6	elongator acetyltransferase complex subunit 6 [Source:NCBI gene;Acc:751679]	96.2113	-0.879993	0.216605	-4.06266	4.85157e-05	0.00125096
ENSDARG00000061196	emilin2a	elastin microfibril interfacer 2a [Source:ZFIN;Acc:ZDB-GENE-060503-247]	299.922	-0.838722	0.155227	-5.40321	6.5458e-08	4.11155e-06
ENSDARG00000062423	zgc:153901	zgc:153901 [Source:ZFIN;Acc:ZDB-GENE-060929-820]	90.6861	-0.966338	0.229788	-4.20535	2.60683e-05	0.000739535
ENSDARG00000069381	si:ch211-125e6.5	si:ch211-125e6.5 [Source:ZFIN;Acc:ZDB-GENE-070912-39]	27.6727	-1.14072	0.396804	-2.87478	0.00404305	0.0395381
ENSDARG00000069548	zgc:162780	zgc:162780 [Source:ZFIN;Acc:ZDB-GENE-070410-92]	95.6199	-0.695939	0.235171	-2.95929	0.00308352	0.0322573
ENSDARG00000069701	lgi2b	leucine-rich repeat LGI family, member 2b [Source:ZFIN;Acc:ZDB-GENE-060217-3]	106.716	-0.672457	0.21856	-3.07676	0.00209264	0.0245813
ENSDARG00000070055	arfip1	ADP-ribosylation factor interacting protein 1 (arfaptin 1) [Source:ZFIN;Acc:ZDB-GENE-040426-2690]	547.199	-0.698	0.123959	-5.63091	1.79264e-08	1.33516e-06
ENSDARG00000070810	ccka	cholecystokinin a [Source:ZFIN;Acc:ZDB-GENE-100922-79]	61.9399	-0.771256	0.274863	-2.80596	0.00501664	0.0463818
ENSDARG00000076718	prkra	protein kinase, interferon-inducible double stranded RNA dependent activator [Source:NCBI gene;Acc:557370]	544.772	-0.640981	0.12071	-5.31009	1.09572e-07	6.50856e-06
ENSDARG00000076838	apom	apolipoprotein M [Source:ZFIN;Acc:ZDB-GENE-010605-5]	2460.21	-0.874118	0.315221	-2.77303	0.0055537	0.0497703
ENSDARG00000080675	si:dkey-71b5.7	si:dkey-71b5.7 [Source:ZFIN;Acc:ZDB-GENE-100922-124]	291.114	-0.718569	0.168663	-4.26039	2.04069e-05	0.000601255
ENSDARG00000088452	si:dkey-24i24.3	si:dkey-24i24.3 [Source:ZFIN;Acc:ZDB-GENE-110411-103]	5.37615	-3.29638	1.16273	-2.83503	0.00458214	0.0434499
ENSDARG00000089617	rpph1	ribonuclease P RNA component H1 [Source:NCBI gene;Acc:494481]	5.66642	-3.37261	1.10983	-3.03885	0.0023748	0.0269103
ENSDARG00000090783	mfap4	microfibril associated protein 4 [Source:ZFIN;Acc:ZDB-GENE-040426-2246]	38.4296	-1.09126	0.368613	-2.96045	0.00307189	0.0321726
ENSDARG00000090844	CABZ01054965.1	interleukin-1 receptor type 1-like [Source:NCBI gene;Acc:799279]	85.3477	-1.30597	0.235227	-5.55195	2.82503e-08	1.96421e-06
ENSDARG00000091280	si:ch211-66k16.27	si:ch211-66k16.27 [Source:ZFIN;Acc:ZDB-GENE-120709-9]	50.762	-1.21602	0.319504	-3.80596	0.000141256	0.00300726
ENSDARG00000091627	si:dkey-271j15.3	si:dkey-271j15.3 [Source:ZFIN;Acc:ZDB-GENE-100921-27]	27.7041	-1.76159	0.44073	-3.99698	6.41548e-05	0.00158132
ENSDARG00000092801	CR855277.2	RIIa domain-containing protein 1-like [Source:NCBI gene;Acc:100536995]	4.53378	-5.62546	1.48259	-3.79434	0.000148039	0.00311582
ENSDARG00000092870	BX936337.1		425.773	-0.626036	0.196181	-3.19112	0.00141722	0.0182909
ENSDARG00000093926	CR855277.3		6.07213	-5.04381	1.40859	-3.58075	0.000342614	0.00612807
ENSDARG00000095522	si:dkey-71b5.3	si:dkey-71b5.3 [Source:ZFIN;Acc:ZDB-GENE-100922-91]	16.6378	-7.50323	1.25977	-5.95604	2.58423e-09	2.25249e-07
ENSDARG00000097556	cyp8b2	cytochrome P450, family 8, subfamily B, polypeptide 2 [Source:ZFIN;Acc:ZDB-GENE-080212-9]	15.1676	-1.93085	0.559557	-3.45068	0.00055918	0.00882111
ENSDARG00000099445	cc2d1b	coiled-coil and C2 domain containing 1B [Source:ZFIN;Acc:ZDB-GENE-030131-1426]	249.009	-0.627827	0.155702	-4.03224	5.52484e-05	0.00140498
ENSDARG00000100792	zgc:154142	zgc:154142 [Source:ZFIN;Acc:ZDB-GENE-070615-2]	26.4661	-1.43811	0.430817	-3.33809	0.000843566	0.0121957
ENSDARG00000101495	ugt5b2	UDP glucuronosyltransferase 5 family, polypeptide B2 [Source:ZFIN;Acc:ZDB-GENE-100406-4]	147.394	-0.849971	0.194492	-4.37021	1.24126e-05	0.000396561
ENSDARG00000105408	BX248082.2		135.17	-1.21692	0.204234	-5.95847	2.54606e-09	2.2273e-07
ENSDARG00000109597	si:dkey-194g4.1	si:dkey-194g4.1 [Source:ZFIN;Acc:ZDB-GENE-141215-40]	53.2489	-0.958779	0.313787	-3.05551	0.00224681	0.0258372
ENSDARG00000112751	BX511129.3	uncharacterized LOC101884374 [Source:NCBI gene;Acc:101884374]	115.159	-0.666396	0.209456	-3.18156	0.00146486	0.0187571
ENSDARG00000002732	spon2b	spondin 2b, extracellular matrix protein [Source:ZFIN;Acc:ZDB-GENE-990415-161]	396.469	-0.689661	0.135402	-5.09345	3.51607e-07	1.7496e-05
ENSDARG00000009001	pdia6	protein disulfide isomerase family A, member 6 [Source:ZFIN;Acc:ZDB-GENE-030131-879]	2000.96	-1.08747	0.0907164	-11.9876	4.12786e-33	3.81938e-30
ENSDARG00000010619	themis	thymocyte selection associated [Source:NCBI gene;Acc:555433]	23.7575	-1.31702	0.434419	-3.03167	0.00243201	0.0273141
ENSDARG00000011026	zgc:92907	zgc:92907 [Source:ZFIN;Acc:ZDB-GENE-040718-161]	120.62	-0.697226	0.199504	-3.49479	0.000474429	0.00782365
ENSDARG00000019096	myl7	myosin, light chain 7, regulatory [Source:ZFIN;Acc:ZDB-GENE-991019-3]	610.584	-0.637923	0.165701	-3.84984	0.000118194	0.00263124
ENSDARG00000019877	rbks	ribokinase [Source:ZFIN;Acc:ZDB-GENE-040625-112]	99.4194	-0.835272	0.246033	-3.39496	0.00068639	0.0103061
ENSDARG00000021124	cfl1	cofilin 1 [Source:ZFIN;Acc:ZDB-GENE-030131-215]	9619.83	-0.808216	0.0921631	-8.7694	1.79616e-18	5.33458e-16
ENSDARG00000021208	serpind1	serpin peptidase inhibitor, clade D (heparin cofactor), member 1 [Source:ZFIN;Acc:ZDB-GENE-030711-2]	228.965	-0.697567	0.151138	-4.61542	3.92303e-06	0.000146786
ENSDARG00000024443	gnpda2	glucosamine-6-phosphate deaminase 2 [Source:ZFIN;Acc:ZDB-GENE-091117-41]	1454.46	-0.609031	0.111291	-5.47241	4.43958e-08	2.94967e-06
ENSDARG00000025858	zgc:56525	zgc:56525 [Source:ZFIN;Acc:ZDB-GENE-040426-1060]	1135.5	-0.670637	0.103824	-6.45937	1.05142e-10	1.15904e-08
ENSDARG00000026017	xpnpep2	X-prolyl aminopeptidase (aminopeptidase P) 2, membrane-bound [Source:ZFIN;Acc:ZDB-GENE-040426-1151]	47.9173	-1.16262	0.320584	-3.62656	0.000287221	0.00533566
ENSDARG00000029473	gstm.2	glutathione S-transferase mu tandem duplicate 2 [Source:ZFIN;Acc:ZDB-GENE-080218-30]	95.0225	-1.81359	0.276484	-6.55948	5.39967e-11	6.24518e-09
ENSDARG00000033594	ido1	indoleamine 2,3-dioxygenase 1 [Source:ZFIN;Acc:ZDB-GENE-080228-2]	23.7821	-1.41653	0.499649	-2.83504	0.00458197	0.0434499
ENSDARG00000036335	c1galt1c1	C1GALT1-specific chaperone 1 [Source:ZFIN;Acc:ZDB-GENE-030131-2772]	434.028	-0.625088	0.127145	-4.91634	8.81753e-07	3.95015e-05
ENSDARG00000037192	zgc:113364	zgc:113364 [Source:ZFIN;Acc:ZDB-GENE-050410-5]	25.0239	-3.97672	0.61365	-6.48044	9.14536e-11	1.01387e-08
ENSDARG00000037677	fgf24	fibroblast growth factor 24 [Source:ZFIN;Acc:ZDB-GENE-030708-1]	121.859	-0.600179	0.213449	-2.81181	0.00492639	0.0458114
ENSDARG00000038881	acaa2	acetyl-CoA acyltransferase 2 [Source:ZFIN;Acc:ZDB-GENE-040426-1996]	1666.83	-0.758232	0.12162	-6.23445	4.53365e-10	4.48831e-08
ENSDARG00000040179	zgc:101562	zgc:101562 [Source:ZFIN;Acc:ZDB-GENE-041010-74]	41.5429	-1.60303	0.333647	-4.80455	1.55097e-06	6.55742e-05
ENSDARG00000041576	nudt18	nudix (nucleoside diphosphate linked moiety X)-type motif 18 [Source:NCBI gene;Acc:550541]	71.9852	-0.789241	0.254968	-3.09545	0.00196515	0.0234618
ENSDARG00000043395	crip3	cysteine-rich protein 3 [Source:ZFIN;Acc:ZDB-GENE-130530-620]	167.472	-0.657587	0.185736	-3.54044	0.000399461	0.0068789
ENSDARG00000043666	abt1	activator of basal transcription 1 [Source:ZFIN;Acc:ZDB-GENE-050522-127]	169.921	-0.628105	0.174622	-3.59693	0.000321994	0.00584178
ENSDARG00000043740	efcab11	EF-hand calcium binding domain 11 [Source:NCBI gene;Acc:550510]	44.5698	-0.845349	0.304849	-2.773	0.00555414	0.0497703
ENSDARG00000044102	znf593	zinc finger protein 593 [Source:ZFIN;Acc:ZDB-GENE-040426-1789]	279.459	-0.597808	0.167812	-3.56237	0.000367526	0.00645371
ENSDARG00000053481	entpd5a	ectonucleoside triphosphate diphosphohydrolase 5a [Source:ZFIN;Acc:ZDB-GENE-100419-1]	224.99	-0.660168	0.15273	-4.32244	1.54312e-05	0.000478386
ENSDARG00000053558	rtkn2a	rhotekin 2a [Source:NCBI gene;Acc:449666]	102.655	-1.69292	0.234863	-7.20813	5.67248e-13	8.58257e-11
ENSDARG00000054220	ap4s1	adaptor related protein complex 4 subunit sigma 1 [Source:ZFIN;Acc:ZDB-GENE-030616-404]	131.96	-0.640726	0.228983	-2.79814	0.00513978	0.0471091
ENSDARG00000055120	ctsba	cathepsin Ba [Source:ZFIN;Acc:ZDB-GENE-040426-2650]	1615.46	-1.40261	0.133925	-10.4731	1.14768e-25	6.13551e-23
ENSDARG00000055240	xdh	xanthine dehydrogenase [Source:ZFIN;Acc:ZDB-GENE-070719-9]	691.095	-0.72548	0.111384	-6.51334	7.35e-11	8.34051e-09
ENSDARG00000055365	si:dkey-25e12.3	si:dkey-25e12.3 [Source:NCBI gene;Acc:678527]	22.3334	-1.24048	0.439829	-2.82036	0.00479692	0.0448327
ENSDARG00000055759	efhd2	EF-hand domain family, member D2 [Source:ZFIN;Acc:ZDB-GENE-060531-152]	1592.71	-0.599169	0.115899	-5.16974	2.34416e-07	1.2367e-05
ENSDARG00000056099	gtf2h5	general transcription factor IIH, polypeptide 5 [Source:ZFIN;Acc:ZDB-GENE-041001-144]	216.322	-0.924174	0.169306	-5.45861	4.79877e-08	3.14562e-06
ENSDARG00000057365	elovl8b	ELOVL fatty acid elongase 8b [Source:ZFIN;Acc:ZDB-GENE-050522-453]	249.082	-0.660252	0.190056	-3.47399	0.000512777	0.008242
ENSDARG00000068969	zgc:153759	zgc:153759 [Source:ZFIN;Acc:ZDB-GENE-060825-148]	5.67226	-5.95722	1.43154	-4.1614	3.16297e-05	0.000878656
ENSDARG00000074809	zgc:194392	zgc:194392 [Source:ZFIN;Acc:ZDB-GENE-030131-4774]	128.299	-0.857298	0.213897	-4.008	6.12349e-05	0.0015234
ENSDARG00000075444	cgref1	cell growth regulator with EF-hand domain 1 [Source:ZFIN;Acc:ZDB-GENE-131121-137]	222.502	-0.950023	0.153753	-6.17888	6.45583e-10	6.18757e-08
ENSDARG00000076294	klb	klotho beta [Source:ZFIN;Acc:ZDB-GENE-110909-4]	73.3935	-0.832029	0.254733	-3.26628	0.0010897	0.0148948
ENSDARG00000078114	si:ch73-237c6.1	si:ch73-237c6.1 [Source:ZFIN;Acc:ZDB-GENE-081105-55]	467.004	-1.03816	0.123544	-8.40319	4.34502e-17	1.16142e-14
ENSDARG00000078552	grhl3	grainyhead-like transcription factor 3 [Source:ZFIN;Acc:ZDB-GENE-030131-9854]	138.505	-0.677634	0.188017	-3.60412	0.000313215	0.00570834
ENSDARG00000079160	srxn1	sulfiredoxin 1 homolog (S. cerevisiae) [Source:ZFIN;Acc:ZDB-GENE-091230-2]	38.3281	-1.05212	0.351543	-2.99285	0.00276389	0.0299105
ENSDARG00000079946	sqlea	squalene epoxidase a [Source:ZFIN;Acc:ZDB-GENE-071004-98]	182.556	-0.967954	0.186663	-5.18557	2.15356e-07	1.15129e-05
ENSDARG00000087262	zgc:63568	zgc:63568 [Source:ZFIN;Acc:ZDB-GENE-040426-1165]	36.8559	-1.60143	0.37854	-4.23055	2.33123e-05	0.000673258
ENSDARG00000087933	zgc:174972	zgc:174972 [Source:ZFIN;Acc:ZDB-GENE-080219-6]	20.1601	-1.47885	0.516058	-2.86567	0.00416129	0.0403662
ENSDARG00000089418	si:dkey-164f24.2	si:dkey-164f24.2 [Source:ZFIN;Acc:ZDB-GENE-030131-7035]	745.313	-0.63261	0.121452	-5.20873	1.90137e-07	1.03722e-05
ENSDARG00000091185	FP017295.1		7.721	-4.4774	1.20479	-3.71634	0.000202133	0.00405564
ENSDARG00000092337	CU467861.6		634.972	-1.8733	0.12123	-15.4524	7.26769e-54	2.91398e-50
ENSDARG00000092379	si:dkeyp-51b9.3	si:dkeyp-51b9.3 [Source:ZFIN;Acc:ZDB-GENE-081104-469]	46.0076	-1.54119	0.337768	-4.56289	5.04552e-06	0.000181979
ENSDARG00000094197	znfl1l	zinc finger-like gene 1l [Source:ZFIN;Acc:ZDB-GENE-081104-493]	17.7514	-6.62224	1.2645	-5.23703	1.63181e-07	9.08702e-06
ENSDARG00000094265	si:dkey-183n20.15	si:dkey-183n20.15 [Source:ZFIN;Acc:ZDB-GENE-041001-160]	103.174	-0.99137	0.225203	-4.40212	1.07199e-05	0.000352455
ENSDARG00000094475	BX569801.1		9.72854	-2.66338	0.774238	-3.44	0.00058171	0.00904603
ENSDARG00000095751	C20H6orf58	liver-enriched gene 1, tandem duplicate 2 [Source:NCBI gene;Acc:406484]	56.6143	-5.57684	0.611085	-9.12612	7.09969e-20	2.33969e-17
ENSDARG00000095807	hp	haptoglobin [Source:ZFIN;Acc:ZDB-GENE-030131-1259]	465.462	-0.631786	0.14892	-4.24244	2.21099e-05	0.000644723
ENSDARG00000097416	si:ch73-306e8.2	si:ch73-306e8.2 [Source:ZFIN;Acc:ZDB-GENE-131121-409]	22.465	-2.07037	0.476978	-4.3406	1.42097e-05	0.000445106
ENSDARG00000097465	trmt61b	tRNA methyltransferase 61B [Source:ZFIN;Acc:ZDB-GENE-131127-35]	143.786	-0.604208	0.197617	-3.05747	0.00223216	0.0257303
ENSDARG00000100439	FAM177A1	zgc:153383 [Source:ZFIN;Acc:ZDB-GENE-060825-178]	41.5167	-1.16985	0.322292	-3.6298	0.000283641	0.00528138
ENSDARG00000105380	fgl1	fibrinogen-like 1 [Source:ZFIN;Acc:ZDB-GENE-130815-1]	113.096	-3.65889	0.300808	-12.1636	4.85923e-34	5.08254e-31
ENSDARG00000117069	CABZ01060373.1	inverted formin, FH2 and WH2 domain containing [Source:NCBI gene;Acc:792715]	93.6842	-0.689246	0.224464	-3.07064	0.00213603	0.024957
ENSDARG00000004169	stmn1a	stathmin 1a [Source:ZFIN;Acc:ZDB-GENE-031006-14]	1470.98	-0.625489	0.11637	-5.37499	7.65857e-08	4.72416e-06
ENSDARG00000004979	elovl5	ELOVL fatty acid elongase 5 [Source:ZFIN;Acc:ZDB-GENE-040407-2]	281.625	-0.664056	0.141659	-4.6877	2.76298e-06	0.000108433
ENSDARG00000010758	capn12	calpain 12 [Source:ZFIN;Acc:ZDB-GENE-050419-245]	510.427	-0.832957	0.12472	-6.6786	2.41243e-11	2.9762e-09
ENSDARG00000017299	fabp11a	fatty acid binding protein 11a [Source:ZFIN;Acc:ZDB-GENE-040912-132]	1505.05	-0.786127	0.127769	-6.15271	7.61707e-10	7.18603e-08
ENSDARG00000021154	zgc:92040	zgc:92040 [Source:ZFIN;Acc:ZDB-GENE-040718-87]	533.24	-0.760823	0.117072	-6.49874	8.09947e-11	9.10509e-09
ENSDARG00000021864	rplp1	ribosomal protein, large, P1 [Source:ZFIN;Acc:ZDB-GENE-030131-8663]	14186.4	-0.803663	0.101622	-7.90834	2.60844e-15	5.40958e-13
ENSDARG00000036773	s100s	S100 calcium binding protein S [Source:ZFIN;Acc:ZDB-GENE-040822-31]	445.193	-0.733816	0.136787	-5.36465	8.11057e-08	4.96478e-06
ENSDARG00000039378	rcn2	reticulocalbin 2 [Source:ZFIN;Acc:ZDB-GENE-050706-62]	138.99	-0.671111	0.189293	-3.54535	0.000392094	0.00676657
ENSDARG00000039820	mea1	male-enhanced antigen 1 [Source:ZFIN;Acc:ZDB-GENE-070424-117]	658.168	-0.603404	0.133132	-4.53239	5.83208e-06	0.000206631
ENSDARG00000041595	ces3	carboxylesterase 3 [Source:ZFIN;Acc:ZDB-GENE-030131-9563]	1901.34	-0.680838	0.109829	-6.19909	5.67923e-10	5.53139e-08
ENSDARG00000043342	gpx3	glutathione peroxidase 3 [Source:ZFIN;Acc:ZDB-GENE-070222-3]	185.552	-0.59718	0.179673	-3.32371	0.000888297	0.0127125
ENSDARG00000045268	tectb	tectorin beta [Source:ZFIN;Acc:ZDB-GENE-041212-16]	267.702	-0.609603	0.160255	-3.80396	0.000142401	0.00302627
ENSDARG00000056021	sostdc1b	sclerostin domain containing 1b [Source:ZFIN;Acc:ZDB-GENE-060503-653]	37.8913	-1.11551	0.345664	-3.22716	0.00125024	0.0166432
ENSDARG00000056764	hydin	HYDIN axonemal central pair apparatus protein [Source:ZFIN;Acc:ZDB-GENE-050419-219]	144.424	-0.888046	0.184946	-4.80164	1.57369e-06	6.63018e-05
ENSDARG00000057374	sfxn3	sideroflexin 3 [Source:ZFIN;Acc:ZDB-GENE-070112-2092]	316.296	-0.713271	0.156499	-4.55767	5.1724e-06	0.00018572
ENSDARG00000057728	slc17a8	solute carrier family 17 member 8 [Source:NCBI gene;Acc:563467]	42.5104	-0.956865	0.314588	-3.04164	0.00235293	0.026738
ENSDARG00000059026	zgc:123217	zgc:123217 [Source:ZFIN;Acc:ZDB-GENE-051113-188]	57.4368	-1.40186	0.320893	-4.36861	1.25039e-05	0.000398946
ENSDARG00000061728	acot13	acyl-CoA thioesterase 13 [Source:ZFIN;Acc:ZDB-GENE-060503-437]	162.013	-0.903416	0.195804	-4.61388	3.95221e-06	0.000147637
ENSDARG00000075963	mhc1uba	major histocompatibility complex class I UBA [Source:ZFIN;Acc:ZDB-GENE-990415-145]	30.7522	-1.72546	0.394581	-4.37289	1.22611e-05	0.000393811
ENSDARG00000077855	znrf2a	zinc and ring finger 2a [Source:ZFIN;Acc:ZDB-GENE-070820-15]	190.232	-0.938494	0.182286	-5.14848	2.62609e-07	1.3557e-05
ENSDARG00000078069	rrm2	ribonucleotide reductase M2 polypeptide [Source:NCBI gene;Acc:30733]	728.296	-5.378	0.183273	-29.3442	2.83664e-189	6.82411e-185
ENSDARG00000079376	zgc:174153	zgc:174153 [Source:ZFIN;Acc:ZDB-GENE-080215-7]	15.5843	-2.18224	0.657005	-3.32149	0.000895388	0.0127863
ENSDARG00000079486	fam20a	FAM20A golgi associated secretory pathway pseudokinase [Source:ZFIN;Acc:ZDB-GENE-081022-117]	98.6749	-0.723465	0.243594	-2.96997	0.00297832	0.0314875
ENSDARG00000092731	mhc1uka	major histocompatibility complex class I UKA [Source:ZFIN;Acc:ZDB-GENE-060825-152]	8.05098	-3.11437	0.917291	-3.39518	0.000685844	0.0103057
ENSDARG00000095556	CR318588.4		743.009	-1.26314	0.34318	-3.68068	0.000232611	0.00450195
ENSDARG00000096327	cd164l2	CD164 sialomucin-like 2 [Source:ZFIN;Acc:ZDB-GENE-120215-174]	101.995	-0.761028	0.218232	-3.48724	0.000488034	0.0079449
ENSDARG00000096721	si:rp71-1c10.11	si:rp71-1c10.11 [Source:ZFIN;Acc:ZDB-GENE-130603-61]	297.751	-0.628322	0.175523	-3.57971	0.000343979	0.00613879
ENSDARG00000096990	si:ch1073-340i21.2	si:ch1073-340i21.2 [Source:ZFIN;Acc:ZDB-GENE-131121-430]	151.596	-0.801562	0.199608	-4.01569	5.92731e-05	0.0014869
ENSDARG00000099712	zgc:163073	zgc:163073 [Source:ZFIN;Acc:ZDB-GENE-070410-135]	84.6153	-0.898968	0.242882	-3.70125	0.000214542	0.00424445
ENSDARG00000100106	CR385054.1		14.5497	-2.65813	0.61801	-4.3011	1.6995e-05	0.000517529
ENSDARG00000100312	hoxa13a	homeobox A13a [Source:NCBI gene;Acc:570239]	78.2734	-0.693402	0.245364	-2.82601	0.00471313	0.0443351
ENSDARG00000100833	si:dkey-269i1.4	si:dkey-269i1.4 [Source:ZFIN;Acc:ZDB-GENE-121214-37]	5.37174	-3.93095	1.30475	-3.0128	0.00258854	0.0286705
ENSDARG00000100952	wu:fj16a03	wu:fj16a03 [Source:ZFIN;Acc:ZDB-GENE-030131-7415]	1074.08	-0.615005	0.159211	-3.86284	0.000112076	0.00251982
ENSDARG00000101088	si:ch73-359m17.5	si:ch73-359m17.5 [Source:ZFIN;Acc:ZDB-GENE-141212-366]	9.60955	-2.64162	0.778629	-3.39266	0.000692174	0.0103748
ENSDARG00000101930	CU914622.1		10.9827	-5.92403	1.30654	-4.53412	5.78437e-06	0.000205243
ENSDARG00000102349	cep55l	centrosomal protein 55 like [Source:NCBI gene;Acc:553800]	158.585	-0.673946	0.19141	-3.52095	0.000430011	0.00728506
ENSDARG00000113315	zgc:153932	zgc:153932 [Source:ZFIN;Acc:ZDB-GENE-070209-223]	52.0801	-1.40285	0.308336	-4.54976	5.37075e-06	0.000191697
ENSDARG00000113674	CABZ01058222.1		72.096	-0.889808	0.307606	-2.89269	0.00381962	0.0379991
ENSDARG00000117808	CABZ01068366.1		53.9607	-1.91955	0.313027	-6.13222	8.66596e-10	8.0805e-08
ENSDARG00000001437	slc2a1a	solute carrier family 2 member 1a [Source:ZFIN;Acc:ZDB-GENE-030131-3158]	50.2048	-1.12648	0.303805	-3.70792	0.00020897	0.00417195
ENSDARG00000007671	ghrb	growth hormone receptor b [Source:ZFIN;Acc:ZDB-GENE-071119-4]	308.599	-1.07198	0.167606	-6.39584	1.59672e-10	1.70721e-08
ENSDARG00000007988	masp2	mannan-binding lectin serine peptidase 2 [Source:ZFIN;Acc:ZDB-GENE-060130-154]	133.895	-1.01359	0.206867	-4.89973	9.59661e-07	4.24385e-05
ENSDARG00000009886	rnf114	ring finger protein 114 [Source:ZFIN;Acc:ZDB-GENE-040813-1]	200.75	-0.634066	0.177392	-3.57437	0.000351074	0.00623305
ENSDARG00000019949	serpinh1b	serpin peptidase inhibitor, clade H (heat shock protein 47), member 1b [Source:ZFIN;Acc:ZDB-GENE-990415-93]	3075.02	-0.811483	0.0910479	-8.91271	4.97989e-19	1.49751e-16
ENSDARG00000020610	tnnt2a	troponin T type 2a (cardiac) [Source:ZFIN;Acc:ZDB-GENE-000626-1]	160.26	-0.762485	0.182164	-4.18571	2.84282e-05	0.000798697
ENSDARG00000026149	slc46a1	solute carrier family 46 member 1 [Source:NCBI gene;Acc:393255]	198.826	-0.799389	0.163125	-4.90048	9.56019e-07	4.23553e-05
ENSDARG00000033361	asl	argininosuccinate lyase [Source:ZFIN;Acc:ZDB-GENE-040426-1152]	130.051	-0.703742	0.196191	-3.58703	0.000334463	0.00600068
ENSDARG00000036428	EMP3	si:dkey-264d12.4 [Source:ZFIN;Acc:ZDB-GENE-141216-123]	191.364	-0.968663	0.170661	-5.67596	1.37913e-08	1.05662e-06
ENSDARG00000037706	gss	glutathione synthetase [Source:ZFIN;Acc:ZDB-GENE-041010-208]	143.547	-0.669451	0.203464	-3.29027	0.00100091	0.0139184
ENSDARG00000038729	s100z	S100 calcium binding protein Z [Source:ZFIN;Acc:ZDB-GENE-050522-69]	65.2914	-1.3292	0.281403	-4.72346	2.31871e-06	9.35927e-05
ENSDARG00000039265	arhgap4a	Rho GTPase activating protein 4a [Source:ZFIN;Acc:ZDB-GENE-040426-1229]	34.1711	-1.21301	0.351782	-3.44819	0.000564363	0.0088622
ENSDARG00000042970	gng8	guanine nucleotide binding protein (G protein), gamma 8 [Source:ZFIN;Acc:ZDB-GENE-050522-312]	92.3067	-0.844661	0.22756	-3.71182	0.000205777	0.00411845
ENSDARG00000043339	abraxas1	abraxas 1, BRCA1 A complex subunit [Source:NCBI gene;Acc:449820]	69.4234	-0.792014	0.251518	-3.14893	0.00163867	0.0203319
ENSDARG00000043442	zgc:153665	zgc:153665 [Source:ZFIN;Acc:ZDB-GENE-061027-365]	265.917	-0.814057	0.190336	-4.27695	1.8947e-05	0.000566221
ENSDARG00000044691	ppp1r3b	protein phosphatase 1, regulatory subunit 3B [Source:NCBI gene;Acc:327285]	240.263	-0.590123	0.170335	-3.46448	0.000531253	0.00848629
ENSDARG00000045299	vmo1b	vitelline membrane outer layer 1 homolog b [Source:ZFIN;Acc:ZDB-GENE-120215-131]	167.463	-0.925603	0.179131	-5.16719	2.37641e-07	1.24989e-05
ENSDARG00000046098	ebp	EBP cholestenol delta-isomerase [Source:ZFIN;Acc:ZDB-GENE-040718-12]	219.942	-0.649066	0.175904	-3.68988	0.000224359	0.00438456
ENSDARG00000054447	slc29a1b	solute carrier family 29 member 1b [Source:ZFIN;Acc:ZDB-GENE-130415-4]	232.051	-0.688404	0.160203	-4.29707	1.7307e-05	0.000526364
ENSDARG00000055388	vtna	vitronectin a [Source:ZFIN;Acc:ZDB-GENE-050522-440]	972.604	-0.638241	0.114582	-5.57015	2.54515e-08	1.80085e-06
ENSDARG00000055739	ribc1	RIB43A domain with coiled-coils 1 [Source:ZFIN;Acc:ZDB-GENE-081031-7]	18.211	-3.0261	0.590601	-5.12376	2.99507e-07	1.52331e-05
ENSDARG00000055754	smc1a	structural maintenance of chromosomes 1A [Source:ZFIN;Acc:ZDB-GENE-090506-9]	103.462	-10.1418	1.19455	-8.49009	2.06472e-17	5.58102e-15
ENSDARG00000056248	si:dkey-183i3.5	si:dkey-183i3.5 [Source:ZFIN;Acc:ZDB-GENE-030131-8568]	36082.6	-0.719989	0.0897844	-8.01909	1.06533e-15	2.28828e-13
ENSDARG00000058679	zgc:114104	zgc:114104 [Source:ZFIN;Acc:ZDB-GENE-050913-63]	108.406	-0.791169	0.212244	-3.72763	0.000193286	0.00391733
ENSDARG00000058725	rfesd	Rieske (Fe-S) domain containing [Source:ZFIN;Acc:ZDB-GENE-050417-254]	40.515	-2.18892	0.439835	-4.97668	6.46841e-07	2.98677e-05
ENSDARG00000058728	nudt2	nudix (nucleoside diphosphate linked moiety X)-type motif 2 [Source:ZFIN;Acc:ZDB-GENE-040718-7]	190.433	-0.591404	0.179602	-3.29286	0.000991734	0.0138305
ENSDARG00000063370	sgk2a	serum/glucocorticoid regulated kinase 2a [Source:ZFIN;Acc:ZDB-GENE-030131-9632]	244.652	-0.585614	0.149067	-3.92852	8.54712e-05	0.00201784
ENSDARG00000069373	crcp	calcitonin gene-related peptide-receptor component protein [Source:ZFIN;Acc:ZDB-GENE-060825-150]	59.7547	-1.20405	0.2894	-4.1605	3.17546e-05	0.000881107
ENSDARG00000070073	si:dkey-13m1.5	si:dkey-13m1.5 [Source:ZFIN;Acc:ZDB-GENE-120411-27]	6.53028	-3.13991	1.01425	-3.09581	0.00196274	0.0234464
ENSDARG00000076819	nlrc8	NLR family CARD domain containing 8 [Source:ZFIN;Acc:ZDB-GENE-070912-363]	17.1576	-7.54991	1.25596	-6.01125	1.84094e-09	1.65252e-07
ENSDARG00000077316		protein MB21D2 [Source:NCBI gene;Acc:556707]	72.7058	-0.710782	0.243541	-2.91853	0.00351684	0.0357282
ENSDARG00000078859	g0s2	G0/G1 switch 2 [Source:ZFIN;Acc:ZDB-GENE-081022-103]	62.6384	-0.9833	0.316383	-3.10794	0.00188398	0.0226728
ENSDARG00000079199	megf6a	multiple EGF-like-domains 6a [Source:ZFIN;Acc:ZDB-GENE-090312-12]	39.5413	-4.23551	0.523137	-8.09636	5.6629e-16	1.26141e-13
ENSDARG00000087793	si:dkey-54n8.2	si:dkey-54n8.2 [Source:ZFIN;Acc:ZDB-GENE-131121-569]	280.516	-0.837981	0.143506	-5.83936	5.24016e-09	4.36203e-07
ENSDARG00000090301	usp48	ubiquitin specific peptidase 48 [Source:ZFIN;Acc:ZDB-GENE-050522-197]	490.996	-0.670575	0.125865	-5.32773	9.94492e-08	5.99611e-06
ENSDARG00000092967	si:dkey-93m18.4	si:dkey-93m18.4 [Source:ZFIN;Acc:ZDB-GENE-091204-318]	6.01807	-3.46466	1.10147	-3.14549	0.00165809	0.0204767
ENSDARG00000093173	si:dkey-93m18.6	si:dkey-93m18.6 [Source:ZFIN;Acc:ZDB-GENE-091204-133]	14.3552	-2.03316	0.649005	-3.13274	0.00173183	0.0212037
ENSDARG00000093702	si:dkey-126g1.9	si:dkey-126g1.9 [Source:ZFIN;Acc:ZDB-GENE-030131-9862]	160.919	-1.09482	0.191643	-5.71279	1.1114e-08	8.65272e-07
ENSDARG00000094316	si:rp71-80o10.4	si:rp71-80o10.4 [Source:ZFIN;Acc:ZDB-GENE-090313-413]	16.4876	-1.56963	0.521883	-3.00764	0.00263289	0.028975
ENSDARG00000094332	vgll4a	vestigial-like family member 4a [Source:ZFIN;Acc:ZDB-GENE-100922-230]	215.556	-0.588882	0.17199	-3.42392	0.00061724	0.00948814
ENSDARG00000095322	fkbpl	FKBP prolyl isomerase like [Source:ZFIN;Acc:ZDB-GENE-030131-4744]	101.655	-0.634359	0.211127	-3.00463	0.00265907	0.0291964
ENSDARG00000097592	si:dkey-40c23.1	si:dkey-40c23.1 [Source:ZFIN;Acc:ZDB-GENE-131119-61]	12.6315	-2.72283	0.713149	-3.81804	0.000134517	0.00289611
ENSDARG00000098012	itgae.1	integrin, alpha E, tandem duplicate 1 [Source:ZFIN;Acc:ZDB-GENE-131121-125]	132.253	-0.590723	0.192689	-3.06569	0.00217168	0.0252345
ENSDARG00000098408	stbd1	starch binding domain 1 [Source:ZFIN;Acc:ZDB-GENE-120817-2]	229.722	-0.605325	0.155888	-3.88307	0.000103145	0.00235423
ENSDARG00000098803	cyp2aa4	cytochrome P450, family 2, subfamily AA, polypeptide 4 [Source:ZFIN;Acc:ZDB-GENE-040625-72]	362.747	-0.647802	0.136216	-4.75569	1.97772e-06	8.11913e-05
ENSDARG00000098999	si:ch73-311h14.2	si:ch73-311h14.2 [Source:ZFIN;Acc:ZDB-GENE-030131-1610]	345.435	-0.701888	0.137217	-5.11516	3.13476e-07	1.58764e-05
ENSDARG00000099306	zgc:175088	zgc:175088 [Source:ZFIN;Acc:ZDB-GENE-080204-124]	1280.74	-0.861815	0.277106	-3.11005	0.00187053	0.0225561
ENSDARG00000099332	ly6m5	lymphocyte antigen 6 family member M5 [Source:ZFIN;Acc:ZDB-GENE-131127-265]	14.5211	-1.85277	0.597885	-3.09888	0.00194255	0.0232486
ENSDARG00000100002	ctbs	chitobiase, di-N-acetyl- [Source:ZFIN;Acc:ZDB-GENE-050522-422]	82.1739	-1.34499	0.280956	-4.7872	1.69126e-06	7.06365e-05
ENSDARG00000101023	msx2b	muscle segment homeobox 2b [Source:NCBI gene;Acc:30531]	236.572	-0.697027	0.166757	-4.17989	2.91653e-05	0.0008149
ENSDARG00000102241	zgc:136410	zgc:136410 [Source:ZFIN;Acc:ZDB-GENE-060421-6071]	754.166	-1.02365	0.113391	-9.02768	1.75354e-19	5.55066e-17
ENSDARG00000103347	cyp2aa3	cytochrome P450, family 2, subfamily AA, polypeptide 3 [Source:ZFIN;Acc:ZDB-GENE-031030-8]	424.297	-0.600884	0.138142	-4.34974	1.36296e-05	0.000428611
ENSDARG00000104775	ly6m2	lymphocyte antigen 6 family member M2 [Source:ZFIN;Acc:ZDB-GENE-131121-523]	59.9102	-1.04366	0.298093	-3.50111	0.000463317	0.00768938
ENSDARG00000104811	cyp2aa2	y cytochrome P450, family 2, subfamily AA, polypeptide 2 [Source:ZFIN;Acc:ZDB-GENE-061027-232]	74.3659	-1.01774	0.251816	-4.04158	5.30915e-05	0.00136019
ENSDARG00000112337	mindy4b	MINDY family member 4B [Source:ZFIN;Acc:ZDB-GENE-140127-1]	100.375	-0.65409	0.212287	-3.08116	0.00206195	0.0243517
ENSDARG00000113533	OLFML2A	olfactomedin like 2A [Source:HGNC Symbol;Acc:HGNC:27270]	95.6317	-0.671451	0.219071	-3.065	0.00217673	0.0252486
ENSDARG00000002293	si:ch211-197g15.6	si:ch211-197g15.6 [Source:ZFIN;Acc:ZDB-GENE-050208-457]	23.8683	-1.48206	0.494852	-2.99496	0.00274485	0.0297713
ENSDARG00000004199	spam1	sperm adhesion molecule 1 [Source:ZFIN;Acc:ZDB-GENE-050506-63]	259.43	-0.59734	0.15882	-3.76112	0.000169154	0.00350804
ENSDARG00000014488	ca2	carbonic anhydrase II [Source:ZFIN;Acc:ZDB-GENE-031219-5]	791.646	-0.678978	0.107272	-6.32952	2.45928e-10	2.55013e-08
ENSDARG00000026322	dhrs13a.1	dehydrogenase/reductase (SDR family) member 13a, tandem duplicate 1 [Source:ZFIN;Acc:ZDB-GENE-041114-58]	219.414	-0.639214	0.163706	-3.90464	9.43639e-05	0.0021888
ENSDARG00000028164	cst14a.1	cystatin 14a, tandem duplicate 1 [Source:ZFIN;Acc:ZDB-GENE-141031-1]	55.0296	-1.51407	0.293896	-5.15173	2.5809e-07	1.33524e-05
ENSDARG00000032816	tm7sf2	transmembrane 7 superfamily member 2 [Source:ZFIN;Acc:ZDB-GENE-041212-19]	150.09	-0.63433	0.189213	-3.35247	0.000800928	0.0117457
ENSDARG00000034211	capn2l	calpain 2, (m/II) large subunit, like [Source:ZFIN;Acc:ZDB-GENE-050417-341]	686.098	-1.51139	0.131447	-11.4981	1.34864e-30	1.08147e-27
ENSDARG00000036888	zgc:153935	zgc:153935 [Source:ZFIN;Acc:ZDB-GENE-061103-148]	94.2452	-2.07063	0.276481	-7.48923	6.92806e-14	1.19049e-11
ENSDARG00000042962	dgcr2	DiGeorge syndrome critical region gene 2 [Source:ZFIN;Acc:ZDB-GENE-040718-404]	154.356	-0.785657	0.227833	-3.44839	0.000563944	0.0088622
ENSDARG00000043198	si:rp71-1i20.2	si:rp71-1i20.2 [Source:ZFIN;Acc:ZDB-GENE-040724-207]	40.6002	-3.41357	0.427131	-7.99187	1.32911e-15	2.80788e-13
ENSDARG00000043710	parvaa	parvin, alpha a [Source:ZFIN;Acc:ZDB-GENE-040721-2]	453.309	-0.686663	0.148871	-4.61248	3.97893e-06	0.000148405
ENSDARG00000043986	setd6	SET domain containing 6, protein lysine methyltransferase [Source:NCBI gene;Acc:322348]	104.83	-1.20564	0.211157	-5.70971	1.1317e-08	8.78232e-07
ENSDARG00000044002	cyp2x7	cytochrome P450, family 2, subfamily X, polypeptide 7 [Source:ZFIN;Acc:ZDB-GENE-110114-2]	144.396	-1.989	0.199493	-9.97025	2.05703e-23	9.51651e-21
ENSDARG00000044034	tmem86a	transmembrane protein 86A [Source:ZFIN;Acc:ZDB-GENE-050320-81]	119.914	-0.656699	0.207921	-3.1584	0.00158635	0.0198577
ENSDARG00000045277	rdh12l	retinol dehydrogenase 12, like [Source:ZFIN;Acc:ZDB-GENE-040801-48]	35.0982	-1.01821	0.36723	-2.77269	0.00555956	0.0497916
ENSDARG00000045606	alkbh3	alkB homolog 3, alpha-ketoglutarate-dependent dioxygenase [Source:ZFIN;Acc:ZDB-GENE-040801-254]	135.17	-0.808401	0.198197	-4.07877	4.52755e-05	0.00118391
ENSDARG00000045827	lyrm5b	LYR motif containing 5b [Source:NCBI gene;Acc:561760]	25.9304	-1.58962	0.447958	-3.54859	0.000387304	0.00670798
ENSDARG00000045927	slc25a44a	solute carrier family 25 member 44a [Source:ZFIN;Acc:ZDB-GENE-041114-38]	130.769	-0.713789	0.214785	-3.32327	0.0008897	0.012725
ENSDARG00000051896	fbn2a	fibrillin 2a [Source:ZFIN;Acc:ZDB-GENE-090112-4]	97.8823	-0.644611	0.216468	-2.97786	0.00290269	0.0309257
ENSDARG00000052680	si:dkey-182g1.2	si:dkey-182g1.2 [Source:ZFIN;Acc:ZDB-GENE-060503-619]	145.843	-0.664711	0.20098	-3.30734	0.00094186	0.0132785
ENSDARG00000062204	sigirr	single immunoglobulin and toll-interleukin 1 receptor (TIR) domain [Source:ZFIN;Acc:ZDB-GENE-080303-3]	103.141	-0.629648	0.22553	-2.79186	0.00524065	0.0477735
ENSDARG00000062508	cplx3a	complexin 3a [Source:ZFIN;Acc:ZDB-GENE-090313-349]	13.1088	-2.78537	0.675853	-4.12127	3.76787e-05	0.00101052
ENSDARG00000063577	klhl35	kelch-like family member 35 [Source:ZFIN;Acc:ZDB-GENE-091118-66]	16.6393	-1.83185	0.559684	-3.273	0.00106412	0.0145866
ENSDARG00000070683	dkk3b	dickkopf WNT signaling pathway inhibitor 3b [Source:ZFIN;Acc:ZDB-GENE-061207-74]	180.35	-0.940792	0.170568	-5.51564	3.47503e-08	2.36824e-06
ENSDARG00000071024	zgc:171679	zgc:171679 [Source:ZFIN;Acc:ZDB-GENE-071004-95]	389.893	-0.782594	0.157201	-4.97829	6.41497e-07	2.97152e-05
ENSDARG00000071074	rccd1	RCC1 domain containing 1 [Source:ZFIN;Acc:ZDB-GENE-030131-3552]	46.4568	-1.00552	0.338737	-2.96844	0.00299312	0.0315813
ENSDARG00000071558	fblim1	filamin binding LIM protein 1 [Source:ZFIN;Acc:ZDB-GENE-061013-662]	129.05	-0.637892	0.193152	-3.30254	0.000958135	0.0134401
ENSDARG00000071588	BX539307.1		5.9984	-5.03609	1.41263	-3.56505	0.000363788	0.00640677
ENSDARG00000077862	si:dkey-169i5.4	si:dkey-169i5.4 [Source:ZFIN;Acc:ZDB-GENE-030131-8695]	18.0967	-2.06184	0.583546	-3.5333	0.000410412	0.00702224
ENSDARG00000078785	tmem258	transmembrane protein 258 [Source:NCBI gene;Acc:393742]	596.275	-0.652317	0.169476	-3.84901	0.000118594	0.00263436
ENSDARG00000087401	slc25a34	solute carrier family 25 member 34 [Source:NCBI gene;Acc:393552]	240.64	-0.671471	0.153564	-4.37259	1.22783e-05	0.000393838
ENSDARG00000089227	si:ch211-91p5.3	si:ch211-91p5.3 [Source:ZFIN;Acc:ZDB-GENE-131119-65]	36.6849	-1.14156	0.364516	-3.13172	0.00173784	0.0212543
ENSDARG00000090685	tmem241	transmembrane protein 241 [Source:ZFIN;Acc:ZDB-GENE-131127-368]	92.0929	-0.828613	0.2287	-3.62315	0.000291036	0.00539404
ENSDARG00000096932	si:ch211-37e10.2	si:ch211-37e10.2 [Source:ZFIN;Acc:ZDB-GENE-131121-415]	390.019	-0.655379	0.133572	-4.90655	9.26926e-07	4.12182e-05
ENSDARG00000096995	fbxl22	F-box and leucine-rich repeat protein 22 [Source:ZFIN;Acc:ZDB-GENE-050227-1]	81.4574	-0.879065	0.251902	-3.48972	0.000483535	0.00790781
ENSDARG00000097032	si:ch211-256a21.4	si:ch211-256a21.4 [Source:ZFIN;Acc:ZDB-GENE-131121-329]	43.949	-0.935186	0.324624	-2.88083	0.00396632	0.0391216
ENSDARG00000097763	CT573392.1		59.8199	-0.805977	0.269089	-2.9952	0.00274263	0.0297607
ENSDARG00000099154	CABZ01032488.1	wu:fb14d09 [Source:NCBI gene;Acc:100536795]	392.594	-0.623917	0.139693	-4.46633	7.95726e-06	0.000274252
ENSDARG00000099506	RAC1	ras-related C3 botulinum toxin substrate 1-like [Source:NCBI gene;Acc:100537765]	2.78815	-4.93011	1.58625	-3.10802	0.00188348	0.0226728
ENSDARG00000101693	STK19	serine/threonine kinase 19 [Source:HGNC Symbol;Acc:HGNC:11398]	102.041	-1.57877	0.243458	-6.4848	8.88475e-11	9.89539e-09
ENSDARG00000102793	slc16a6a	solute carrier family 16 member 6a [Source:NCBI gene;Acc:564872]	360.358	-0.845296	0.142616	-5.92709	3.08355e-09	2.63989e-07
ENSDARG00000103991	sec14l1	SEC14-like lipid binding 1 [Source:NCBI gene;Acc:394073]	280.912	-0.775685	0.150424	-5.15664	2.51418e-07	1.30634e-05
ENSDARG00000104015	fgfr1bl	fibroblast growth factor receptor 1b, like [Source:ZFIN;Acc:ZDB-GENE-091204-406]	137.953	-0.946837	0.203338	-4.65648	3.21664e-06	0.000123417
ENSDARG00000104672	CABZ01074397.1	NACHT, LRR and PYD domains-containing protein 3-like [Source:NCBI gene;Acc:100535428]	56.6221	-0.958068	0.304064	-3.15087	0.00162784	0.0202382
ENSDARG00000105212	cfhl1	complement factor H like 1 [Source:ZFIN;Acc:ZDB-GENE-050208-342]	45.4637	-0.937851	0.314336	-2.98359	0.00284887	0.0305416
ENSDARG00000105274	CABZ01074130.1		8135.13	-0.657388	0.122672	-5.35889	8.37359e-08	5.11278e-06
ENSDARG00000112361	si:dkey-102c8.2	si:dkey-102c8.2 [Source:ZFIN;Acc:ZDB-GENE-050208-329]	5.11747	-3.20928	1.15622	-2.77566	0.00550906	0.0495259
ENSDARG00000113433	FAM126B	protein FAM126B-like [Source:NCBI gene;Acc:100536464]	24.4341	-1.42047	0.4326	-3.28356	0.00102505	0.0141397
ENSDARG00000114529	CU457778.9		234.081	-0.758386	0.155288	-4.88372	1.04102e-06	4.52872e-05
ENSDARG00000115511	CU468041.2		149.401	-0.999011	0.194868	-5.12661	2.95013e-07	1.50541e-05
ENSDARG00000116043	CABZ01049625.1		17.1038	-4.29539	0.780447	-5.50375	3.71797e-08	2.51952e-06
ENSDARG00000117160	CABZ01034596.1	uncharacterized LOC100537502 [Source:NCBI gene;Acc:100537502]	51.0959	-1.03708	0.360363	-2.87788	0.00400358	0.0393334
ENSDARG00000117812	CABZ01068177.1		142.728	-0.660934	0.185555	-3.56193	0.00036814	0.00645976

## Sheet: leg1_dm_VS_WT
Supplementary Table S3. List of down-regulated genes in leg1a-/- single; leg1b-/- single; leg1a-/- leg1b-/- double mutant embryos at 3dpf
leg1_dm vs WT ( FoldChange ≤ -2, Padj < 0.05）
ensembl_gene_id	external_gene_name	description	baseMean	log2FoldChange	lfcSE	stat	pvalue	padj
ENSDARG00000000423	si:ch73-314g15.3	si:ch73-314g15.3 [Source:ZFIN;Acc:ZDB-GENE-030616-19]	65.3855	-1.22573	0.264793	-4.62901	3.6742e-06	0.000151652
ENSDARG00000002355	shpk	sedoheptulokinase [Source:ZFIN;Acc:ZDB-GENE-060526-357]	42.7811	-1.51711	0.399613	-3.79645	0.000146781	0.00322644
ENSDARG00000003132	apip	APAF1 interacting protein [Source:NCBI gene;Acc:447941]	195.765	-5.30416	0.667983	-7.94056	2.01265e-15	5.00947e-13
ENSDARG00000004874	spata6l	spermatogenesis associated 6-like [Source:ZFIN;Acc:ZDB-GENE-040426-1369]	51.3864	-1.28968	0.39632	-3.25414	0.00113736	0.0153314
ENSDARG00000010250	nqo1	NAD(P)H dehydrogenase, quinone 1 [Source:ZFIN;Acc:ZDB-GENE-030131-1226]	1450.26	-1.36516	0.167318	-8.15906	3.37633e-16	9.56277e-14
ENSDARG00000025859	lmf2b	lipase maturation factor 2b [Source:ZFIN;Acc:ZDB-GENE-070206-11]	434.733	-2.47013	0.198386	-12.4511	1.37872e-35	1.88738e-32
ENSDARG00000028912	si:dkey-10h3.2	si:dkey-10h3.2 [Source:ZFIN;Acc:ZDB-GENE-060503-142]	4.70502	-3.95836	1.41207	-2.80322	0.00505944	0.0457
ENSDARG00000031150	gba3	glucosidase, beta, acid 3 (gene/pseudogene) [Source:ZFIN;Acc:ZDB-GENE-050522-351]	7.61007	-3.59846	1.18098	-3.04702	0.00231119	0.0260283
ENSDARG00000033104	tmc2a	transmembrane channel-like 2a [Source:NCBI gene;Acc:571240]	27.3798	-1.10065	0.391931	-2.80826	0.00498094	0.0451898
ENSDARG00000036084	itln2	intelectin 2 [Source:ZFIN;Acc:ZDB-GENE-050411-58]	33.1592	-2.73579	0.477026	-5.73509	9.74586e-09	8.63841e-07
ENSDARG00000039393	si:ch211-240l19.5	si:ch211-240l19.5 [Source:ZFIN;Acc:ZDB-GENE-041210-327]	49.7757	-2.29338	0.348955	-6.57215	4.95947e-11	6.64164e-09
ENSDARG00000041389	si:dkey-81n2.1	si:dkey-81n2.1 [Source:ZFIN;Acc:ZDB-GENE-070705-492]	4.73538	-5.33635	1.43801	-3.71092	0.000206505	0.00420254
ENSDARG00000042090	si:ch73-55i23.1	si:ch73-55i23.1 [Source:NCBI gene;Acc:100148818]	31.6131	-1.63436	0.368403	-4.43634	9.15019e-06	0.000332061
ENSDARG00000045561	dram1	DNA-damage regulated autophagy modulator 1 [Source:ZFIN;Acc:ZDB-GENE-041010-147]	28.3628	-1.14994	0.41351	-2.78092	0.00542057	0.0478787
ENSDARG00000045835	si:dkey-14d8.6	si:dkey-14d8.6 [Source:ZFIN;Acc:ZDB-GENE-041210-124]	16.378	-1.49212	0.526279	-2.83523	0.00457925	0.0424757
ENSDARG00000055185	tm4sf5	transmembrane 4 L six family member 5 [Source:ZFIN;Acc:ZDB-GENE-040718-65]	74.9653	-1.43925	0.270166	-5.32726	9.97069e-08	6.71278e-06
ENSDARG00000055313	slc12a10.1	solute carrier family 12 member 10, tandem duplicate 1 [Source:ZFIN;Acc:ZDB-GENE-060503-330]	10.8976	-2.00637	0.63583	-3.15551	0.00160219	0.0196807
ENSDARG00000056007	cyb5d1	cytochrome b5 domain containing 1 [Source:NCBI gene;Acc:795592]	21.8353	-1.47007	0.434688	-3.3819	0.000719861	0.0108778
ENSDARG00000058336	slc25a22b	solute carrier family 25 member 22b [Source:ZFIN;Acc:ZDB-GENE-110408-66]	17.0271	-2.01495	0.566062	-3.55959	0.00037143	0.00658446
ENSDARG00000058564	si:ch73-368j24.17	si:ch73-368j24.17 [Source:ZFIN;Acc:ZDB-GENE-160113-31]	9.41834	-6.47607	1.29213	-5.01192	5.38902e-07	3.00432e-05
ENSDARG00000059529		uncharacterized protein KIAA0895-like [Source:NCBI gene;Acc:562097]	142.956	-1.23689	0.22095	-5.59805	2.16782e-08	1.73433e-06
ENSDARG00000068181	dpep1	dipeptidase 1 [Source:ZFIN;Acc:ZDB-GENE-061013-388]	27.5912	-1.28932	0.437703	-2.94565	0.00322274	0.0332265
ENSDARG00000068290	si:dkey-286h2.3	si:dkey-286h2.3 [Source:ZFIN;Acc:ZDB-GENE-161014-2]	9.53725	-3.70161	1.09579	-3.37804	0.000730047	0.0110092
ENSDARG00000069292	acot16	acyl-CoA thioesterase 16 [Source:ZFIN;Acc:ZDB-GENE-041210-201]	122.035	-1.20757	0.256364	-4.71038	2.47251e-06	0.000109775
ENSDARG00000070116	nit1	nitrilase 1 [Source:ZFIN;Acc:ZDB-GENE-040912-65]	131.291	-1.79383	0.206551	-8.68467	3.79854e-18	1.37647e-15
ENSDARG00000074613	si:ch211-240l19.6	si:ch211-240l19.6 [Source:ZFIN;Acc:ZDB-GENE-041210-328]	13.9046	-3.5163	0.740371	-4.74937	2.0405e-06	9.24266e-05
ENSDARG00000076386	epdl1	ependymin-like 1 [Source:ZFIN;Acc:ZDB-GENE-090710-3]	516.378	-2.20527	0.167059	-13.2006	8.70466e-40	2.14492e-36
ENSDARG00000077090	si:ch211-127b11.1	si:ch211-127b11.1 [Source:ZFIN;Acc:ZDB-GENE-041210-159]	23.6226	-3.13419	0.455631	-6.87879	6.03611e-12	9.41365e-10
ENSDARG00000077910	si:zfos-1897c11.1	si:zfos-1897c11.1 [Source:ZFIN;Acc:ZDB-GENE-160727-5]	3.73466	-4.76242	1.45134	-3.28139	0.00103299	0.0142519
ENSDARG00000086449	znf1055	zinc finger protein 1055 [Source:ZFIN;Acc:ZDB-GENE-110913-80]	9.51128	-3.84724	0.870973	-4.41718	9.99983e-06	0.00035711
ENSDARG00000086615	CR846087.1		29.5638	-1.73637	0.435069	-3.99103	6.57865e-05	0.00170099
ENSDARG00000086654	cbln11	cerebellin 11 [Source:ZFIN;Acc:ZDB-GENE-111110-2]	44.0475	-1.25387	0.36064	-3.47678	0.000507473	0.00839801
ENSDARG00000087544	BX510934.1		11.3749	-5.25692	1.14504	-4.59103	4.41064e-06	0.000176433
ENSDARG00000087714	si:ch211-226o13.1	si:ch211-226o13.1 [Source:ZFIN;Acc:ZDB-GENE-081104-491]	63.6625	-1.18202	0.301298	-3.9231	8.74176e-05	0.00211389
ENSDARG00000087767	CABZ01074298.1	uncharacterized LOC100334396 [Source:NCBI gene;Acc:100334396]	2.55229	-5.44582	1.59576	-3.41269	0.000643262	0.0100575
ENSDARG00000088861	znf1021	zinc finger protein 1021 [Source:ZFIN;Acc:ZDB-GENE-110913-143]	21.1259	-1.77976	0.500391	-3.55673	0.0003755	0.00664227
ENSDARG00000090366	znf1065	zinc finger protein 1065 [Source:ZFIN;Acc:ZDB-GENE-071004-94]	18.05	-1.50487	0.513772	-2.92906	0.00339993	0.0344695
ENSDARG00000090428	ctrb1	chymotrypsinogen B1 [Source:ZFIN;Acc:ZDB-GENE-030131-1171]	344.455	-2.1599	0.231581	-9.32673	1.09183e-20	5.07619e-18
ENSDARG00000091477	znf1066	zinc finger protein 1066 [Source:ZFIN;Acc:ZDB-GENE-110913-60]	10.1712	-2.58071	0.683585	-3.77525	0.000159845	0.00344898
ENSDARG00000093924	BX890562.2		4.23091	-4.83415	1.41728	-3.41086	0.000647572	0.0100929
ENSDARG00000094215	BX005417.1	uncharacterized LOC108183423 [Source:NCBI gene;Acc:108183423]	22.8829	-4.6787	0.633218	-7.38876	1.48208e-13	2.87559e-11
ENSDARG00000094374	si:ch211-165f21.2	si:ch211-165f21.2 [Source:ZFIN;Acc:ZDB-GENE-060503-12]	16.0217	-3.67086	0.731286	-5.01973	5.17435e-07	2.90435e-05
ENSDARG00000095082	ITLN1	si:ch211-194p6.12 [Source:ZFIN;Acc:ZDB-GENE-160728-9]	87.9866	-3.76353	0.353496	-10.6466	1.80848e-26	1.1727e-23
ENSDARG00000096011	si:dkeyp-4f2.3	si:dkeyp-4f2.3 [Source:ZFIN;Acc:ZDB-GENE-110914-117]	19.9889	-1.76322	0.480952	-3.6661	0.000246276	0.00480483
ENSDARG00000096210	znf1050	zinc finger protein 1050 [Source:ZFIN;Acc:ZDB-GENE-110913-27]	3.05294	-4.56724	1.59474	-2.86393	0.00418419	0.0399623
ENSDARG00000098071	znf1049	zinc finger protein 1049 [Source:ZFIN;Acc:ZDB-GENE-131118-26]	7.09299	-2.37966	0.836469	-2.84489	0.00444272	0.0416881
ENSDARG00000098326	CU280645.1		4.13088	-6.06873	1.48778	-4.07905	4.52209e-05	0.00123948
ENSDARG00000098514	si:ch211-59d8.3	si:ch211-59d8.3 [Source:ZFIN;Acc:ZDB-GENE-120709-11]	20.7126	-7.41691	1.22848	-6.03747	1.56554e-09	1.59407e-07
ENSDARG00000098515	si:dkey-16p6.1	si:dkey-16p6.1 [Source:ZFIN;Acc:ZDB-GENE-081103-43]	42.1601	-1.27167	0.337004	-3.77345	0.000161008	0.00346499
ENSDARG00000098776	BX640547.2		5.61604	-2.93137	0.960854	-3.0508	0.00228234	0.0258096
ENSDARG00000098876	si:dkey-199m13.5	si:dkey-199m13.5 [Source:ZFIN;Acc:ZDB-GENE-110913-174]	9.66412	-1.87456	0.628253	-2.98376	0.0028473	0.030454
ENSDARG00000098892	si:ch211-223a21.1	si:ch211-223a21.1 [Source:ZFIN;Acc:ZDB-GENE-110913-137]	18.2565	-3.19629	0.603472	-5.2965	1.18043e-07	7.81905e-06
ENSDARG00000098991	znf1095	zinc finger protein 1095 [Source:ZFIN;Acc:ZDB-GENE-110913-124]	5.44726	-2.91891	0.980136	-2.97807	0.0029007	0.0308486
ENSDARG00000099152	si:dkey-190j3.2	si:dkey-190j3.2 [Source:ZFIN;Acc:ZDB-GENE-050208-399]	11.6991	-1.93319	0.612478	-3.15634	0.00159761	0.019644
ENSDARG00000099169	cxcl8b.3	chemokine (C-X-C motif) ligand 8b, duplicate 3 [Source:ZFIN;Acc:ZDB-GENE-111004-1]	25.2145	-1.31521	0.387489	-3.39418	0.000688354	0.0105418
ENSDARG00000099346	znf1079	zinc finger protein 1079 [Source:ZFIN;Acc:ZDB-GENE-110913-68]	4.59781	-5.96961	1.43274	-4.16658	3.09207e-05	0.000912476
ENSDARG00000099382	si:ch211-209n20.1	si:ch211-209n20.1 [Source:ZFIN;Acc:ZDB-GENE-070705-98]	14.7836	-7.84858	1.28234	-6.12053	9.32642e-10	9.86319e-08
ENSDARG00000099384	si:dkey-238k10.1	si:dkey-238k10.1 [Source:ZFIN;Acc:ZDB-GENE-070705-399]	32.155	-3.18959	0.415845	-7.67013	1.71817e-14	3.81419e-12
ENSDARG00000099698	BX548059.1		9.80632	-1.77116	0.596191	-2.9708	0.00297028	0.0313317
ENSDARG00000099899	si:dkeyp-51g9.4	si:dkeyp-51g9.4 [Source:ZFIN;Acc:ZDB-GENE-160628-1]	12.45	-1.54956	0.508317	-3.04842	0.0023005	0.0259554
ENSDARG00000100240	CT737123.1		4.94779	-3.61416	1.23038	-2.93744	0.00330933	0.0338082
ENSDARG00000100578	si:dkeyp-90h9.1	si:dkeyp-90h9.1 [Source:ZFIN;Acc:ZDB-GENE-131122-5]	9.08399	-3.62584	0.923643	-3.92559	8.65186e-05	0.00210247
ENSDARG00000100654	si:dkey-207m2.4	si:dkey-207m2.4 [Source:ZFIN;Acc:ZDB-GENE-081103-58]	14.9575	-2.26357	0.536776	-4.21698	2.47596e-05	0.00075789
ENSDARG00000101517	CT583728.4		25.0479	-2.21977	0.499904	-4.44039	8.9797e-06	0.000326355
ENSDARG00000101828	si:dkey-16p6.1	si:dkey-16p6.1 [Source:ZFIN;Acc:ZDB-GENE-081103-43]	17.3443	-2.17735	0.486465	-4.47586	7.61056e-06	0.000283281
ENSDARG00000101992	si:dkey-238k10.3	si:dkey-238k10.3 [Source:ZFIN;Acc:ZDB-GENE-070705-401]	12.2711	-3.62367	0.71499	-5.06815	4.01703e-07	2.35706e-05
ENSDARG00000102008	si:dkey-72l17.6	si:dkey-72l17.6 [Source:ZFIN;Acc:ZDB-GENE-110913-49]	18.7358	-2.3847	0.479138	-4.97707	6.45529e-07	3.51136e-05
ENSDARG00000102020	pnpla3	patatin-like phospholipase domain containing 3 [Source:ZFIN;Acc:ZDB-GENE-040718-27]	228.34	-1.2113	0.161097	-7.51903	5.51846e-14	1.14269e-11
ENSDARG00000102212	si:dkey-16p6.1	si:dkey-16p6.1 [Source:ZFIN;Acc:ZDB-GENE-081103-43]	15.2403	-2.68576	0.644355	-4.16814	3.07094e-05	0.000908416
ENSDARG00000102641	CR925761.3	uncharacterized LOC110437858 [Source:NCBI gene;Acc:110437858]	17.2462	-2.21645	0.616254	-3.59665	0.000322342	0.00587054
ENSDARG00000102850	CU469577.1		57.2766	-1.62643	0.380632	-4.27298	1.92879e-05	0.000617238
ENSDARG00000103306	BX927130.4		31.357	-2.02306	0.508978	-3.97475	7.04521e-05	0.00178786
ENSDARG00000103473	BX537137.3		3.55067	-4.50751	1.48103	-3.04351	0.00233839	0.0262388
ENSDARG00000103755	si:dkeyp-4c4.1	si:dkeyp-4c4.1 [Source:ZFIN;Acc:ZDB-GENE-081104-4]	33.2853	-1.69338	0.386174	-4.38503	1.15969e-05	0.000408227
ENSDARG00000103844	si:ch211-266c8.1	si:ch211-266c8.1 [Source:ZFIN;Acc:ZDB-GENE-070424-173]	16.0045	-1.97126	0.491874	-4.00766	6.1323e-05	0.00160922
ENSDARG00000104256	bco1	beta-carotene oxygenase 1 [Source:ZFIN;Acc:ZDB-GENE-010508-1]	324.241	-1.10606	0.147423	-7.5026	6.25644e-14	1.27808e-11
ENSDARG00000104380	si:dkey-238k10.2	si:dkey-238k10.2 [Source:ZFIN;Acc:ZDB-GENE-070705-400]	97.3174	-2.88691	0.259298	-11.1335	8.6137e-29	6.24265e-26
ENSDARG00000104407	BX649453.1	gastrula zinc finger protein XlCGF8.2DB-like [Source:NCBI gene;Acc:100150619]	34.7729	-1.93522	0.348097	-5.55944	2.70645e-08	2.13066e-06
ENSDARG00000104697	si:dkey-57k17.1	si:dkey-57k17.1 [Source:ZFIN;Acc:ZDB-GENE-110913-105]	41.0773	-1.97576	0.41317	-4.78197	1.73588e-06	8.10109e-05
ENSDARG00000104895	BX004857.1		5.72581	-5.76839	1.4231	-4.05339	5.04801e-05	0.00136241
ENSDARG00000104897	si:dkey-16p6.1	si:dkey-16p6.1 [Source:ZFIN;Acc:ZDB-GENE-081103-43]	28.0778	-1.69754	0.432159	-3.92806	8.56355e-05	0.00208512
ENSDARG00000105137	zgc:173705	zgc:173705 [Source:ZFIN;Acc:ZDB-GENE-080212-6]	11.3869	-4.45743	1.13175	-3.93853	8.1981e-05	0.00201606
ENSDARG00000105266	si:dkey-16p6.1	si:dkey-16p6.1 [Source:ZFIN;Acc:ZDB-GENE-081103-43]	10.7843	-2.51958	0.631176	-3.99189	6.55492e-05	0.00170075
ENSDARG00000105306	si:dkeyp-44b5.5	si:dkeyp-44b5.5 [Source:ZFIN;Acc:ZDB-GENE-120703-49]	11.4577	-2.19203	0.697762	-3.14151	0.00168079	0.0204526
ENSDARG00000105355	zgc:154164	zgc:154164 [Source:ZFIN;Acc:ZDB-GENE-060929-1050]	18.3089	-2.16268	0.661566	-3.26903	0.00107919	0.0147019
ENSDARG00000105372	si:ch211-220f21.1	si:ch211-220f21.1 [Source:ZFIN;Acc:ZDB-GENE-160113-32]	11.3389	-2.40825	0.764774	-3.14898	0.00163844	0.020066
ENSDARG00000105455	si:dkey-10h3.7	si:dkey-10h3.7 [Source:ZFIN;Acc:ZDB-GENE-160113-56]	6.13733	-4.22303	1.36683	-3.08965	0.00200392	0.023369
ENSDARG00000105473	si:cabz01036006.1	si:cabz01036006.1 [Source:ZFIN;Acc:ZDB-GENE-160113-146]	51.8459	-3.13848	0.473947	-6.62201	3.54356e-11	4.82413e-09
ENSDARG00000105657	si:cabz01080528.1	si:cabz01080528.1 [Source:ZFIN;Acc:ZDB-GENE-160728-36]	228.922	-1.83537	0.247324	-7.42091	1.16321e-13	2.29301e-11
ENSDARG00000105731	CR788316.1	verrucotoxin subunit beta-like [Source:NCBI gene;Acc:103908715]	86.123	-1.73441	0.305287	-5.68124	1.33719e-08	1.14409e-06
ENSDARG00000107425	si:dkeyp-35e5.10	si:dkeyp-35e5.10 [Source:ZFIN;Acc:ZDB-GENE-110913-63]	7.55156	-2.99146	0.87554	-3.41671	0.000633831	0.0099797
ENSDARG00000110745	znf994	zinc finger protein 994 [Source:ZFIN;Acc:ZDB-GENE-110913-145]	4.23286	-3.02834	1.05206	-2.87847	0.00399607	0.0386899
ENSDARG00000110878	si:dkey-28k24.2	si:dkey-28k24.2 [Source:ZFIN;Acc:ZDB-GENE-121213-4]	13.0458	-3.01485	0.652549	-4.62011	3.83536e-06	0.000156728
ENSDARG00000112070	znf1121	zinc finger protein 1121 [Source:ZFIN;Acc:ZDB-GENE-110914-9]	6.97095	-2.10008	0.752694	-2.79008	0.00526946	0.0469524
ENSDARG00000112175	zgc:173552	zgc:173552 [Source:ZFIN;Acc:ZDB-GENE-080220-24]	5.28115	-4.623	1.4093	-3.28036	0.00103674	0.0142797
ENSDARG00000112541	znf1093	zinc finger protein 1093 [Source:ZFIN;Acc:ZDB-GENE-110914-12]	14.1282	-3.91444	0.805395	-4.86027	1.17223e-06	5.77698e-05
ENSDARG00000112648	si:dkeyp-82b4.2	si:dkeyp-82b4.2 [Source:ZFIN;Acc:ZDB-GENE-060503-561]	40.461	-1.95112	0.342911	-5.68986	1.27142e-08	1.10704e-06
ENSDARG00000113016	CU207245.1		14.5982	-3.13552	0.749478	-4.18361	2.86915e-05	0.000861129
ENSDARG00000113971	LO018181.1	gastrula zinc finger protein XlCGF49.1-like [Source:NCBI gene;Acc:100149352]	7.89853	-7.07502	1.31765	-5.36942	7.89892e-08	5.49823e-06
ENSDARG00000116076	FO704772.3		1107.98	-2.78702	0.573219	-4.86205	1.16175e-06	5.73681e-05
ENSDARG00000116177	znf1127	zinc finger protein 1127 [Source:ZFIN;Acc:ZDB-GENE-110914-37]	14.992	-1.75802	0.51048	-3.44386	0.000573475	0.00923163
ENSDARG00000116992	znf1051	zinc finger protein 1051 [Source:ZFIN;Acc:ZDB-GENE-080218-22]	9.7762	-2.57623	0.812796	-3.16959	0.00152653	0.019094
ENSDARG00000117262	CT030017.3		40.976	-1.32601	0.313009	-4.23633	2.27206e-05	0.000703339
ENSDARG00000117577	BX119963.4		2.62307	-4.72644	1.5773	-2.99655	0.00273057	0.0295565
ENSDARG00000117809	CR388228.1		1.92015	-5.03226	1.80235	-2.79206	0.0052374	0.046776
ENSDARG00000001804	zgc:112148	zgc:112148 [Source:ZFIN;Acc:ZDB-GENE-050417-235]	58.7167	-1.16891	0.327148	-3.57303	0.000352881	0.00632848
ENSDARG00000013856	amy2a	amylase alpha 2A [Source:ZFIN;Acc:ZDB-GENE-040426-2393]	16.9163	-3.31243	0.630659	-5.25233	1.50186e-07	9.79029e-06
ENSDARG00000015964	zgc:153311	zgc:153311 [Source:ZFIN;Acc:ZDB-GENE-060825-194]	37.6445	-1.45719	0.338634	-4.30313	1.684e-05	0.00055401
ENSDARG00000017038	zgc:152670	zgc:152670 [Source:ZFIN;Acc:ZDB-GENE-060929-954]	26.6604	-1.74196	0.462181	-3.76899	0.000163907	0.00351383
ENSDARG00000026904	cbln13	cerebellin 13 [Source:ZFIN;Acc:ZDB-GENE-070912-288]	40.2608	-1.45218	0.407896	-3.56018	0.000370598	0.00657918
ENSDARG00000027529	hmox1a	heme oxygenase 1a [Source:ZFIN;Acc:ZDB-GENE-030131-3102]	515.717	-1.56321	0.186278	-8.39183	4.78613e-17	1.47419e-14
ENSDARG00000032206	cthl	cystathionase (cystathionine gamma-lyase), like [Source:ZFIN;Acc:ZDB-GENE-040905-3]	11.1931	-6.66106	1.28527	-5.18261	2.18797e-07	1.34449e-05
ENSDARG00000038612	pih1d3	PIH1 domain containing 3 [Source:ZFIN;Acc:ZDB-GENE-040722-2]	27.4393	-1.28884	0.448053	-2.87653	0.00402068	0.0388371
ENSDARG00000042521	si:dkey-251i10.1	si:dkey-251i10.1 [Source:ZFIN;Acc:ZDB-GENE-060531-122]	151.034	-1.00309	0.209904	-4.77878	1.76358e-06	8.16849e-05
ENSDARG00000044204	endou	endonuclease, polyU-specific [Source:NCBI gene;Acc:791216]	30.517	-2.42723	0.495074	-4.90276	9.44998e-07	4.8411e-05
ENSDARG00000052734	hmgcra	3-hydroxy-3-methylglutaryl-CoA reductase a [Source:ZFIN;Acc:ZDB-GENE-040401-2]	349.621	-1.01481	0.153032	-6.63137	3.32593e-11	4.60417e-09
ENSDARG00000060350	apoda.2	apolipoprotein Da, duplicate 2 [Source:ZFIN;Acc:ZDB-GENE-070912-551]	295.597	-1.34136	0.271971	-4.93199	8.13953e-07	4.24929e-05
ENSDARG00000061222	uba7	ubiquitin-like modifier activating enzyme 7 [Source:ZFIN;Acc:ZDB-GENE-121120-4]	46.5152	-1.08021	0.305704	-3.53352	0.000410059	0.00707811
ENSDARG00000068011	si:ch211-230g14.3	si:ch211-230g14.3 [Source:ZFIN;Acc:ZDB-GENE-081104-529]	9.34702	-3.02169	0.768401	-3.93243	8.40899e-05	0.0020597
ENSDARG00000071025	dytn	dystrotelin [Source:NCBI gene;Acc:563097]	16.8137	-1.33115	0.450809	-2.9528	0.00314911	0.0326863
ENSDARG00000073718	si:ch73-233k15.2	si:ch73-233k15.2 [Source:ZFIN;Acc:ZDB-GENE-120215-22]	27.3861	-1.22687	0.387968	-3.16228	0.00156537	0.0193636
ENSDARG00000075163	cxcl20	chemokine (C-X-C motif) ligand 20 [Source:ZFIN;Acc:ZDB-GENE-111004-2]	61.6659	-1.42932	0.388019	-3.68363	0.000229937	0.00455822
ENSDARG00000076848	zgc:112492	zgc:112492 [Source:ZFIN;Acc:ZDB-GENE-050417-143]	99.887	-1.2316	0.321578	-3.82985	0.000128221	0.00290599
ENSDARG00000076972	plvapa	plasmalemma vesicle associated protein a [Source:ZFIN;Acc:ZDB-GENE-070912-432]	84.5086	-1.16057	0.23832	-4.86981	1.11706e-06	5.53831e-05
ENSDARG00000078824	si:ch211-66e2.3	si:ch211-66e2.3 [Source:ZFIN;Acc:ZDB-GENE-080226-7]	30.032	-1.02595	0.366522	-2.79916	0.00512359	0.0459761
ENSDARG00000079245	si:dkey-73p2.2	si:dkey-73p2.2 [Source:ZFIN;Acc:ZDB-GENE-131119-50]	4.10928	-3.75459	1.3399	-2.80213	0.00507667	0.0457816
ENSDARG00000079727	selenop2	Danio rerio selenoprotein P2 (selenop2), mRNA. [Source:RefSeq mRNA;Acc:NM_001353911]	723.41	-2.20799	0.16175	-13.6506	2.00104e-42	7.04395e-39
ENSDARG00000088022	mhc1zfa	major histocompatibility complex class I ZFA [Source:ZFIN;Acc:ZDB-GENE-130206-9]	5.33087	-3.31149	1.03388	-3.20296	0.00136021	0.0175023
ENSDARG00000088908	CU570691.1		18.5976	-1.8061	0.466655	-3.87032	0.000108693	0.00254171
ENSDARG00000089310	gc	GC vitamin D binding protein [Source:ZFIN;Acc:ZDB-GENE-040718-307]	169.459	-1.38364	0.252023	-5.49013	4.01643e-08	3.06405e-06
ENSDARG00000090901	si:ch211-256e16.11	si:ch211-256e16.11 [Source:ZFIN;Acc:ZDB-GENE-131127-41]	49.3311	-1.2304	0.281622	-4.36897	1.24835e-05	0.000435714
ENSDARG00000093079	proca	protein C (inactivator of coagulation factors Va and VIIIa), a [Source:ZFIN;Acc:ZDB-GENE-060824-5]	112.616	-1.33141	0.199132	-6.68605	2.29279e-11	3.343e-09
ENSDARG00000093303	ifitm1	interferon induced transmembrane protein 1 [Source:ZFIN;Acc:ZDB-GENE-060526-259]	59.4576	-1.18972	0.335627	-3.54477	0.000392958	0.0068527
ENSDARG00000093821	si:ch211-110p13.9	si:ch211-110p13.9 [Source:ZFIN;Acc:ZDB-GENE-060526-9]	93.2509	-1.01442	0.214791	-4.72282	2.32597e-06	0.000103642
ENSDARG00000094681	hbl2	hexose-binding lectin 2 [Source:ZFIN;Acc:ZDB-GENE-070912-286]	22.4688	-1.33478	0.38838	-3.43679	0.000588646	0.00942242
ENSDARG00000094952	si:ch211-74m13.1	si:ch211-74m13.1 [Source:ZFIN;Acc:ZDB-GENE-081104-12]	158.021	-1.04406	0.170239	-6.13293	8.62758e-10	9.20313e-08
ENSDARG00000096338	CR792438.1		8.1541	-6.08008	1.29853	-4.68229	2.83683e-06	0.000121569
ENSDARG00000097518	BX537110.1		12.7751	-1.80636	0.574201	-3.14586	0.00165599	0.0202207
ENSDARG00000097610	BX005183.3		25.777	-3.7476	0.548108	-6.83734	8.06798e-12	1.22718e-09
ENSDARG00000098289	vstm2l	V-set and transmembrane domain containing 2 like [Source:ZFIN;Acc:ZDB-GENE-040426-1548]	26.5071	-1.52143	0.409341	-3.71678	0.000201778	0.00411932
ENSDARG00000099042	cfap157	cilia and flagella associated protein 157 [Source:NCBI gene;Acc:794225]	14.535	-1.9074	0.599645	-3.18088	0.00146828	0.0185252
ENSDARG00000099247	si:dkey-68o6.5	si:dkey-68o6.5 [Source:ZFIN;Acc:ZDB-GENE-030131-5416]	26.5855	-1.47358	0.404961	-3.63882	0.000273886	0.00522355
ENSDARG00000099877	si:dkeyp-72e1.6	si:dkeyp-72e1.6 [Source:ZFIN;Acc:ZDB-GENE-120215-228]	74.5848	-1.30744	0.231477	-5.64827	1.62068e-08	1.34462e-06
ENSDARG00000100246	FP016234.1		112.032	-1.32275	0.288865	-4.57914	4.66898e-06	0.000185263
ENSDARG00000100818	KYAT3	si:ch73-97h19.2 [Source:ZFIN;Acc:ZDB-GENE-120214-33]	36.6733	-1.32713	0.309789	-4.28398	1.83577e-05	0.000592859
ENSDARG00000101642	si:ch211-155m12.1	si:ch211-155m12.1 [Source:NCBI gene;Acc:567653]	7.23036	-2.60002	0.76034	-3.41955	0.000627245	0.00988864
ENSDARG00000101671	zgc:158417	zgc:158417 [Source:ZFIN;Acc:ZDB-GENE-061201-36]	19.7362	-1.526	0.431261	-3.53845	0.000402481	0.00696945
ENSDARG00000102398	cnn1b	calponin 1, basic, smooth muscle, b [Source:ZFIN;Acc:ZDB-GENE-091118-54]	79.9913	-1.14299	0.258649	-4.41909	9.91155e-06	0.000354471
ENSDARG00000102496	CR847898.4		3.78626	-5.7676	1.46714	-3.93118	8.45317e-05	0.00206847
ENSDARG00000103277	cyp24a1	cytochrome P450, family 24, subfamily A, polypeptide 1 [Source:ZFIN;Acc:ZDB-GENE-060825-1]	55.3307	-1.63784	0.306061	-5.35133	8.73082e-08	5.95945e-06
ENSDARG00000103564	si:dkeyp-30d6.2	si:dkeyp-30d6.2 [Source:ZFIN;Acc:ZDB-GENE-141222-83]	3.17118	-5.75568	1.59761	-3.60268	0.000314954	0.00577141
ENSDARG00000103843	spag8	sperm associated antigen 8 [Source:ZFIN;Acc:ZDB-GENE-170411-2]	14.6566	-1.74143	0.585632	-2.97359	0.00294341	0.0311415
ENSDARG00000104144	si:dkey-68o6.8	si:dkey-68o6.8 [Source:ZFIN;Acc:ZDB-GENE-141212-374]	1.99935	-5.09333	1.74104	-2.92546	0.00343951	0.0347063
ENSDARG00000104188	fam83fb	family with sequence similarity 83 member Fb [Source:ZFIN;Acc:ZDB-GENE-041114-194]	36.1152	-1.144	0.355747	-3.21577	0.00130097	0.0169256
ENSDARG00000104367	casp20	caspase 20, apoptosis-related cysteine peptidase [Source:ZFIN;Acc:ZDB-GENE-081022-114]	321.607	-1.02957	0.161274	-6.38398	1.72543e-10	2.0944e-08
ENSDARG00000104389	kcnj2b	potassium inwardly rectifying channel subfamily J member 2b [Source:ZFIN;Acc:ZDB-GENE-091204-290]	13.5358	-2.24262	0.57683	-3.88784	0.000101139	0.00239862
ENSDARG00000104593	cyp2k18	cytochrome P450, family 2, subfamily K, polypeptide 18 [Source:ZFIN;Acc:ZDB-GENE-040426-1584]	24.0257	-1.56634	0.41589	-3.76624	0.000165725	0.00354175
ENSDARG00000104979	CR388055.1		2.65269	-5.50232	1.58604	-3.46923	0.000521955	0.00858004
ENSDARG00000109611	FP236810.1		17.5797	-4.90842	0.823588	-5.9598	2.52545e-09	2.48341e-07
ENSDARG00000110019	CABZ01079267.1		28.6374	-1.42104	0.497305	-2.85748	0.00427016	0.0406102
ENSDARG00000111218	si:ch211-14p21.3	si:ch211-14p21.3 [Source:ZFIN;Acc:ZDB-GENE-070912-94]	9.13091	-2.97812	0.875427	-3.4019	0.000669186	0.0103447
ENSDARG00000112569	BX321875.3		2.76886	-5.56373	1.5654	-3.5542	0.000379128	0.00667769
ENSDARG00000113218	FP236810.2	UDP-glucuronosyltransferase 2B20-like [Source:NCBI gene;Acc:571561]	20.7354	-2.38505	0.467719	-5.09934	3.40846e-07	2.02869e-05
ENSDARG00000113977	fthl29	ferritin, heavy polypeptide-like 29 [Source:ZFIN;Acc:ZDB-GENE-080722-16]	257.205	-1.04875	0.211124	-4.96746	6.7837e-07	3.65771e-05
ENSDARG00000115199	dicp1.3-4	diverse immunoglobulin domain-containing protein 1.3-4 [Source:ZFIN;Acc:ZDB-GENE-120305-3]	13.3166	-1.97788	0.530049	-3.73151	0.000190333	0.00393617
ENSDARG00000116302	ANGPTL2	angiopoietin like 2 [Source:HGNC Symbol;Acc:HGNC:490]	10.9743	-5.31443	1.29325	-4.10935	3.9677e-05	0.00111226
ENSDARG00000116743	rnps1	RNA binding protein S1, serine-rich domain [Source:NCBI gene;Acc:327020]	221.899	-2.40775	0.797896	-3.01763	0.00254764	0.0280377
ENSDARG00000117625	CABZ01038493.1		8.15989	-7.12394	1.31458	-5.41917	5.98758e-08	4.31403e-06
ENSDARG00000000651	osgepl1	O-sialoglycoprotein endopeptidase-like 1 [Source:NCBI gene;Acc:368635]	33.8451	-1.06523	0.355906	-2.99301	0.00276238	0.0297893
ENSDARG00000010738	zgc:101716	zgc:101716 [Source:ZFIN;Acc:ZDB-GENE-041114-135]	23.4615	-7.52353	1.22663	-6.13348	8.59783e-10	9.20313e-08
ENSDARG00000012609	hpxa	hemopexin a [Source:NCBI gene;Acc:327588]	32.7606	-6.17729	0.790962	-7.80985	5.72562e-15	1.30634e-12
ENSDARG00000012796	hnmt	histamine N-methyltransferase [Source:NCBI gene;Acc:445242]	88.0591	-1.00655	0.220119	-4.57274	4.81392e-06	0.000190401
ENSDARG00000014496	trpv6	transient receptor potential cation channel, subfamily V, member 6 [Source:ZFIN;Acc:ZDB-GENE-040624-12]	1160.35	-1.25438	0.152749	-8.21201	2.17511e-16	6.30552e-14
ENSDARG00000014916	slc10a2	solute carrier family 10 member 2 [Source:ZFIN;Acc:ZDB-GENE-040426-1328]	53.3701	-1.16168	0.269799	-4.30573	1.66435e-05	0.000549669
ENSDARG00000018263	pdia2	protein disulfide isomerase family A, member 2 [Source:ZFIN;Acc:ZDB-GENE-040426-705]	326.552	-1.42419	0.207496	-6.86373	6.70843e-12	1.03314e-09
ENSDARG00000019260	dhrs9	dehydrogenase/reductase (SDR family) member 9 [Source:ZFIN;Acc:ZDB-GENE-030131-1249]	173.879	-1.052	0.186898	-5.62871	1.81559e-08	1.49127e-06
ENSDARG00000025074	slc25a10	solute carrier family 25 member 10 [Source:ZFIN;Acc:ZDB-GENE-040426-1095]	893.824	-1.00437	0.118156	-8.50035	1.89028e-17	6.21045e-15
ENSDARG00000029497	tfcp2l1	transcription factor CP2-like 1 [Source:ZFIN;Acc:ZDB-GENE-040704-58]	59.3145	-1.18097	0.263165	-4.48757	7.20411e-06	0.000270604
ENSDARG00000038248	ggact.2	gamma-glutamylamine cyclotransferase, tandem duplicate 2 [Source:NCBI gene;Acc:447805]	227.675	-1.88658	0.196441	-9.60379	7.70594e-22	3.95587e-19
ENSDARG00000038321	zgc:172053	zgc:172053 [Source:ZFIN;Acc:ZDB-GENE-080219-25]	24.2273	-5.15414	0.705866	-7.30187	2.83801e-13	5.29783e-11
ENSDARG00000038682	zgc:171687	zgc:171687 [Source:ZFIN;Acc:ZDB-GENE-071004-9]	14.4174	-2.23439	0.710838	-3.14333	0.0016704	0.0203663
ENSDARG00000041115	cnfn	Danio rerio cornifelin (cnfn), mRNA. [Source:RefSeq mRNA;Acc:NM_001004663]	60.3805	-1.04097	0.313163	-3.32405	0.000887202	0.0127547
ENSDARG00000042993	prss1	serine protease 1 [Source:ZFIN;Acc:ZDB-GENE-010131-7]	755.422	-1.21029	0.193194	-6.26466	3.73644e-10	4.30231e-08
ENSDARG00000043587	srd5a2a	steroid-5-alpha-reductase, alpha polypeptide 2a [Source:ZFIN;Acc:ZDB-GENE-050417-199]	90.3114	-1.09157	0.260099	-4.19675	2.70772e-05	0.000820676
ENSDARG00000053068	cyp8b1	cytochrome P450, family 8, subfamily B, polypeptide 1 [Source:ZFIN;Acc:ZDB-GENE-040808-53]	358.431	-1.45645	0.138757	-10.4964	8.97091e-26	5.5263e-23
ENSDARG00000056719	slc6a19b	solute carrier family 6 member 19b [Source:ZFIN;Acc:ZDB-GENE-030131-4755]	47.6093	-1.6387	0.324974	-5.04255	4.59371e-07	2.6263e-05
ENSDARG00000062467	stra6l	STRA6-like [Source:ZFIN;Acc:ZDB-GENE-070410-116]	79.5337	-1.00353	0.231925	-4.32696	1.51185e-05	0.000509406
ENSDARG00000069018	cyp7a1	cytochrome P450, family 7, subfamily A, polypeptide 1 [Source:ZFIN;Acc:ZDB-GENE-040426-1296]	56.4678	-2.07633	0.366999	-5.65758	1.53523e-08	1.28672e-06
ENSDARG00000069114	unc93b1	unc-93 homolog B1, TLR signaling regulator [Source:ZFIN;Acc:ZDB-GENE-130424-1]	72.6413	-1.63851	0.259705	-6.30912	2.80618e-10	3.29271e-08
ENSDARG00000069566	mucms1	mucin, multiple PTS and SEA group, member 1 [Source:ZFIN;Acc:ZDB-GENE-061009-17]	9.91466	-4.23617	1.36161	-3.11114	0.00186364	0.0221037
ENSDARG00000069583	zgc:114181	zgc:114181 [Source:ZFIN;Acc:ZDB-GENE-050913-105]	3196.48	-1.12324	0.100707	-11.1536	6.87725e-29	5.13522e-26
ENSDARG00000070430	chtopb	chromatin target of PRMT1b [Source:ZFIN;Acc:ZDB-GENE-061013-712]	24.7217	-1.24401	0.442959	-2.8084	0.00497889	0.0451878
ENSDARG00000070579	ggact.3	gamma-glutamylamine cyclotransferase, tandem duplicate 3 [Source:NCBI gene;Acc:100038780]	94.0467	-1.44409	0.210471	-6.86125	6.82608e-12	1.04473e-09
ENSDARG00000070581	ggact.1	gamma-glutamylamine cyclotransferase, tandem duplicate 1 [Source:NCBI gene;Acc:777609]	46.55	-2.39419	0.36676	-6.52796	6.66724e-11	8.55664e-09
ENSDARG00000073742	prss59.2	serine protease 59, tandem duplicate 2 [Source:ZFIN;Acc:ZDB-GENE-110408-10]	1133.08	-1.83205	0.399093	-4.59054	4.42103e-06	0.000176562
ENSDARG00000074136	slc47a2.2	solute carrier family 47 member 2.2 [Source:ZFIN;Acc:ZDB-GENE-070615-14]	21.1675	-4.44144	1.10077	-4.03485	5.46373e-05	0.00145548
ENSDARG00000076043	si:dkeyp-73d8.9	si:dkeyp-73d8.9 [Source:ZFIN;Acc:ZDB-GENE-070912-685]	27.9555	-4.38047	1.29652	-3.37863	0.000728478	0.0109923
ENSDARG00000079059	retreg1	reticulophagy regulator 1 [Source:ZFIN;Acc:ZDB-GENE-130221-1]	34.1918	-1.06543	0.328486	-3.24347	0.00118083	0.0157992
ENSDARG00000079274	prss59.1	serine protease 59, tandem duplicate 1 [Source:ZFIN;Acc:ZDB-GENE-030131-1173]	141.972	-2.27515	0.286318	-7.94623	1.92269e-15	4.83439e-13
ENSDARG00000079412	ftr02	finTRIM family, member 2 [Source:ZFIN;Acc:ZDB-GENE-070424-5]	44.5899	-1.98259	0.335958	-5.90131	3.60633e-09	3.43102e-07
ENSDARG00000083424	BX569796.1		13.8046	-2.84035	0.695105	-4.08621	4.38479e-05	0.00120587
ENSDARG00000086819	scn1laa	sodium channel, voltage-gated, type I-like, alpha [Source:ZFIN;Acc:ZDB-GENE-040426-751]	65.2094	-1.30137	0.279707	-4.65264	3.27717e-06	0.000137803
ENSDARG00000087403	si:ch211-214p13.3	si:ch211-214p13.3 [Source:ZFIN;Acc:ZDB-GENE-060503-779]	37.2812	-1.60752	0.371099	-4.33179	1.47901e-05	0.000499832
ENSDARG00000088013	CYP27A1	zgc:136333 [Source:ZFIN;Acc:ZDB-GENE-060616-143]	61.5759	-1.5161	0.266562	-5.6876	1.28833e-08	1.11001e-06
ENSDARG00000088745	MFAP4	zgc:173915 [Source:ZFIN;Acc:ZDB-GENE-071004-112]	79.6585	-1.33721	0.24337	-5.49457	3.91666e-08	2.99722e-06
ENSDARG00000090783	mfap4	microfibril associated protein 4 [Source:ZFIN;Acc:ZDB-GENE-040426-2246]	39.6861	-1.13659	0.363964	-3.1228	0.00179138	0.0214341
ENSDARG00000090844	CABZ01054965.1	interleukin-1 receptor type 1-like [Source:NCBI gene;Acc:799279]	85.7516	-1.86539	0.264271	-7.05862	1.68165e-12	2.76251e-10
ENSDARG00000091280	si:ch211-66k16.27	si:ch211-66k16.27 [Source:ZFIN;Acc:ZDB-GENE-120709-9]	136.948	-2.1301	0.321591	-6.62363	3.50488e-11	4.81152e-09
ENSDARG00000091609	spink4	serine peptidase inhibitor, Kazal type 4 [Source:ZFIN;Acc:ZDB-GENE-130821-1]	50.2154	-1.33868	0.306461	-4.36818	1.25284e-05	0.000436032
ENSDARG00000091627	si:dkey-271j15.3	si:dkey-271j15.3 [Source:ZFIN;Acc:ZDB-GENE-100921-27]	32.6084	-1.86527	0.418133	-4.46096	8.15945e-06	0.000300983
ENSDARG00000092159	CR788249.1		9.60433	-5.44495	1.1597	-4.69516	2.66405e-06	0.000116185
ENSDARG00000092452	si:dkey-95p16.1	si:dkey-95p16.1 [Source:ZFIN;Acc:ZDB-GENE-081104-443]	19.1736	-1.39784	0.431961	-3.23604	0.00121201	0.0161084
ENSDARG00000092920	si:ch211-106h4.12	si:ch211-106h4.12 [Source:ZFIN;Acc:ZDB-GENE-070705-12]	141.774	-1.48564	0.261778	-5.67518	1.38542e-08	1.17313e-06
ENSDARG00000093974	CR933734.2		6.70797	-6.81547	1.36488	-4.99346	5.93059e-07	3.26196e-05
ENSDARG00000093998	si:ch73-7i4.2	si:ch73-7i4.2 [Source:ZFIN;Acc:ZDB-GENE-060810-137]	27.1269	-5.50555	1.26084	-4.36658	1.26208e-05	0.000438012
ENSDARG00000094331	BX901918.2		28.2552	-4.22375	0.90917	-4.64572	3.38888e-06	0.000142016
ENSDARG00000094554	si:ch73-7i4.1	si:ch73-7i4.1 [Source:ZFIN;Acc:ZDB-GENE-100921-19]	24.7953	-6.7096	1.25355	-5.35248	8.67552e-08	5.94452e-06
ENSDARG00000095949	si:dkey-22i16.9	si:dkey-22i16.9 [Source:ZFIN;Acc:ZDB-GENE-090313-261]	14.6753	-2.54004	0.581756	-4.36617	1.26446e-05	0.000438033
ENSDARG00000097556	cyp8b2	cytochrome P450, family 8, subfamily B, polypeptide 2 [Source:ZFIN;Acc:ZDB-GENE-080212-9]	12.9539	-2.15795	0.562854	-3.83394	0.000126106	0.00286658
ENSDARG00000098223	AL773558.1		21.6942	-2.47205	0.770783	-3.2072	0.00134034	0.0172827
ENSDARG00000098249	asmt	acetylserotonin O-methyltransferase [Source:ZFIN;Acc:ZDB-GENE-080220-43]	59.4661	-1.74563	0.267177	-6.5336	6.42063e-11	8.28328e-09
ENSDARG00000098668	BX323031.1		3.1824	-4.37721	1.50868	-2.90135	0.00371561	0.0366687
ENSDARG00000099259	tradv15.0	T-cell receptor alpha/delta variable 15.0 [Source:ZFIN;Acc:ZDB-GENE-170601-153]	1.88915	-4.91946	1.72819	-2.8466	0.00441891	0.0415562
ENSDARG00000101597	si:dkeyp-57d7.4	si:dkeyp-57d7.4 [Source:ZFIN;Acc:ZDB-GENE-141216-425]	110.984	-1.14291	0.300213	-3.80701	0.000140658	0.00313661
ENSDARG00000102175	hamp	hepcidin antimicrobial peptide [Source:NCBI gene;Acc:402837]	107.304	-3.7598	0.328783	-11.4355	2.77907e-30	2.36135e-27
ENSDARG00000102858	sc:d189	sc:d189 [Source:ZFIN;Acc:ZDB-GENE-080303-11]	64.0739	-1.48604	0.298482	-4.97865	6.40288e-07	3.49056e-05
ENSDARG00000104795	cxcl8a	chemokine (C-X-C motif) ligand 8a [Source:ZFIN;Acc:ZDB-GENE-081104-317]	17.8863	-1.34761	0.44159	-3.05171	0.00227539	0.0257428
ENSDARG00000105408	BX248082.2		149.019	-1.38486	0.195477	-7.08454	1.39504e-12	2.3707e-10
ENSDARG00000110341	hsd11b1lb	hydroxysteroid (11-beta) dehydrogenase 1-like b [Source:ZFIN;Acc:ZDB-GENE-101130-4]	81.4105	-1.38758	0.241111	-5.75496	8.66615e-09	7.73705e-07
ENSDARG00000114760	asip2b	agouti signaling protein, nonagouti homolog (mouse) 2b [Source:ZFIN;Acc:ZDB-GENE-150212-1]	456.91	-1.13082	0.150796	-7.49897	6.43198e-14	1.2991e-11
ENSDARG00000115610	ccl25a	chemokine (C-C motif) ligand 25a [Source:ZFIN;Acc:ZDB-GENE-110222-1]	163.139	-1.0931	0.188232	-5.80718	6.35339e-09	5.81985e-07
ENSDARG00000117541	FP236197.1		43.2206	-1.68385	0.3155	-5.33709	9.44522e-08	6.41314e-06
ENSDARG00000003523	itln3	intelectin 3 [Source:ZFIN;Acc:ZDB-GENE-090527-4]	30.2499	-2.71985	0.485803	-5.59866	2.16009e-08	1.73377e-06
ENSDARG00000003902	ctsl.1	cathepsin L.1 [Source:ZFIN;Acc:ZDB-GENE-040718-61]	109.526	-1.01943	0.208942	-4.87901	1.06621e-06	5.3291e-05
ENSDARG00000005179	dglucy	D-glutamate cyclase [Source:ZFIN;Acc:ZDB-GENE-070725-6]	358.166	-1.10275	0.135666	-8.12841	4.34958e-16	1.20425e-13
ENSDARG00000010097	f9a	coagulation factor IXa [Source:ZFIN;Acc:ZDB-GENE-030714-2]	4.06705	-4.85828	1.40748	-3.45177	0.000556919	0.00901054
ENSDARG00000011521	upb1	ureidopropionase, beta [Source:ZFIN;Acc:ZDB-GENE-030131-1380]	358.403	-1.00575	0.174163	-5.77477	7.70569e-09	6.92978e-07
ENSDARG00000011696	esrrgb	estrogen-related receptor gamma b [Source:ZFIN;Acc:ZDB-GENE-040616-4]	29.0276	-1.2611	0.361259	-3.49086	0.000481474	0.00806526
ENSDARG00000013266	colec11	collectin sub-family member 11 [Source:NCBI gene;Acc:492459]	50.959	-1.30252	0.28196	-4.61952	3.84635e-06	0.000156917
ENSDARG00000014232	prkg3	protein kinase cGMP-dependent 3 [Source:ZFIN;Acc:ZDB-GENE-030131-4745]	56.4485	-1.29494	0.276136	-4.68951	2.73864e-06	0.000118184
ENSDARG00000014233	sept8b	septin 8b [Source:NCBI gene;Acc:571702]	264.514	-1.83275	0.152711	-12.0014	3.49414e-33	3.91359e-30
ENSDARG00000019747	hsd3b2	hydroxy-delta-5-steroid dehydrogenase, 3 beta- and steroid delta-isomerase 2 [Source:ZFIN;Acc:ZDB-GENE-030828-2]	3.95122	-4.59239	1.56226	-2.93959	0.00328648	0.0336968
ENSDARG00000021172	cyp2ad2	cytochrome P450, family 2, subfamily AD, polypeptide 2 [Source:ZFIN;Acc:ZDB-GENE-020812-2]	54.9326	-1.00331	0.287861	-3.48539	0.000491429	0.00819303
ENSDARG00000024032	coch	coagulation factor C homolog, cochlin (Limulus polyphemus) [Source:ZFIN;Acc:ZDB-GENE-030616-403]	163.93	-1.28482	0.224425	-5.72492	1.03482e-08	9.07436e-07
ENSDARG00000028163	prg4b	proteoglycan 4b [Source:ZFIN;Acc:ZDB-GENE-041014-324]	85.8071	-1.23531	0.231459	-5.33704	9.44755e-08	6.41314e-06
ENSDARG00000028824	slc34a1a	solute carrier family 34 member 1a [Source:ZFIN;Acc:ZDB-GENE-101006-3]	119.412	-1.55165	0.21162	-7.33223	2.26349e-13	4.2576e-11
ENSDARG00000030094	malb	mal, T cell differentiation protein b [Source:ZFIN;Acc:ZDB-GENE-050417-175]	126.729	-3.3412	0.257779	-12.9615	2.02318e-38	3.83486e-35
ENSDARG00000034063	unm_sa911	un-named sa911 [Source:ZFIN;Acc:ZDB-GENE-120727-3]	147.008	-1.21215	0.186286	-6.50692	7.6707e-11	9.64355e-09
ENSDARG00000037191	ttr	transthyretin (prealbumin, amyloidosis type I) [Source:ZFIN;Acc:ZDB-GENE-040927-14]	22.6309	-1.45788	0.445994	-3.26883	0.00107992	0.0147019
ENSDARG00000038439	fabp10a	fatty acid binding protein 10a, liver basic [Source:NCBI gene;Acc:171481]	725.241	-1.61413	0.222397	-7.25785	3.93287e-13	7.1785e-11
ENSDARG00000040179	zgc:101562	zgc:101562 [Source:ZFIN;Acc:ZDB-GENE-041010-74]	57.8043	-1.37345	0.282974	-4.85362	1.21226e-06	5.95047e-05
ENSDARG00000040190	qdpra	quinoid dihydropteridine reductase a [Source:ZFIN;Acc:ZDB-GENE-070705-197]	610.353	-1.09143	0.161308	-6.76613	1.32273e-11	1.96346e-09
ENSDARG00000041433	si:dkey-7c18.24	si:dkey-7c18.24 [Source:ZFIN;Acc:ZDB-GENE-041014-63]	57.6186	-2.81141	0.397823	-7.06698	1.5834e-12	2.63626e-10
ENSDARG00000042010	pklr	pyruvate kinase L/R [Source:ZFIN;Acc:ZDB-GENE-010907-1]	2178.75	-1.17765	0.10624	-11.0848	1.48739e-28	1.04717e-25
ENSDARG00000042112	dio1	iodothyronine deiodinase 1 [Source:ZFIN;Acc:ZDB-GENE-030328-41]	59.585	-1.11494	0.271918	-4.10026	4.12686e-05	0.00114904
ENSDARG00000042440	p2rx7	purinergic receptor P2X, ligand-gated ion channel, 7 [Source:ZFIN;Acc:ZDB-GENE-030319-6]	51.1109	-3.14913	0.350637	-8.98116	2.67916e-19	1.04789e-16
ENSDARG00000042562	allc	allantoicase [Source:NCBI gene;Acc:436989]	50.7132	-1.16389	0.296279	-3.92837	8.5524e-05	0.00208447
ENSDARG00000043584	ifit15	interferon-induced protein with tetratricopeptide repeats 15 [Source:ZFIN;Acc:ZDB-GENE-030131-1055]	2.16963	-5.21518	1.77732	-2.9343	0.00334302	0.0340748
ENSDARG00000053424	myl2b	myosin, light chain 2b, regulatory, cardiac, slow [Source:ZFIN;Acc:ZDB-GENE-060331-137]	100.29	-1.60177	0.213507	-7.50219	6.27604e-14	1.27808e-11
ENSDARG00000055270	si:ch1073-358c10.1	si:ch1073-358c10.1 [Source:ZFIN;Acc:ZDB-GENE-050309-123]	47.6317	-2.74737	0.400142	-6.86599	6.60328e-12	1.02334e-09
ENSDARG00000056765	ela2l	elastase 2 like [Source:ZFIN;Acc:ZDB-GENE-040511-1]	40.6113	-1.47506	0.400683	-3.68135	0.000232	0.00456972
ENSDARG00000057433	st6galnac5b	ST6 (alpha-N-acetyl-neuraminyl-2,3-beta-galactosyl-1,3)-N-acetylgalactosaminide alpha-2,6-sialyltransferase 5b [Source:ZFIN;Acc:ZDB-GENE-040912-25]	47.5464	-1.45138	0.31136	-4.66143	3.14026e-06	0.000132954
ENSDARG00000058570	ccl27a	chemokine (C-C motif) ligand 27a [Source:ZFIN;Acc:ZDB-GENE-000208-28]	5.75669	-2.54377	0.820032	-3.10204	0.00192193	0.022627
ENSDARG00000058944	si:dkey-8e10.3	si:dkey-8e10.3 [Source:ZFIN;Acc:ZDB-GENE-081104-442]	32.0114	-1.29939	0.438684	-2.96202	0.00305627	0.0320333
ENSDARG00000062707	plat	plasminogen activator, tissue [Source:ZFIN;Acc:ZDB-GENE-081104-181]	86.1499	-1.03241	0.222806	-4.63368	3.59227e-06	0.000149019
ENSDARG00000068006	gck	glucokinase (hexokinase 4) [Source:ZFIN;Acc:ZDB-GENE-060825-204]	751.616	-1.7458	0.131464	-13.2797	3.03635e-40	8.31318e-37
ENSDARG00000069305	si:ch211-203k16.3	si:ch211-203k16.3 [Source:ZFIN;Acc:ZDB-GENE-041014-290]	20.545	-1.26531	0.389098	-3.25191	0.00114633	0.0154438
ENSDARG00000071345	mgst2	microsomal glutathione S-transferase 2 [Source:ZFIN;Acc:ZDB-GENE-060616-94]	149.929	-1.69236	0.209323	-8.08488	6.22245e-16	1.68492e-13
ENSDARG00000074185	pcsk9	proprotein convertase subtilisin/kexin type 9 [Source:ZFIN;Acc:ZDB-GENE-060927-1]	36.2401	-1.19052	0.347836	-3.42264	0.000620157	0.0097957
ENSDARG00000076270	adamts13	ADAM metallopeptidase with thrombospondin type 1 motif, 13 [Source:ZFIN;Acc:ZDB-GENE-070814-7]	110.445	-1.59453	0.20211	-7.88939	3.0366e-15	7.40839e-13
ENSDARG00000076294	klb	klotho beta [Source:ZFIN;Acc:ZDB-GENE-110909-4]	66.1442	-1.21097	0.245137	-4.93997	7.81332e-07	4.10188e-05
ENSDARG00000077504	si:ch211-103n10.5	si:ch211-103n10.5 [Source:ZFIN;Acc:ZDB-GENE-030131-5155]	41.0602	-3.02921	0.428097	-7.07598	1.48392e-12	2.49726e-10
ENSDARG00000079105	mhc2dab	major histocompatibility complex class II DAB gene [Source:ZFIN;Acc:ZDB-GENE-980526-200]	13.9559	-4.03462	0.756822	-5.331	9.76718e-08	6.6119e-06
ENSDARG00000086418	si:ch211-236p5.3	si:ch211-236p5.3 [Source:ZFIN;Acc:ZDB-GENE-081028-31]	30.8707	-2.24991	0.662394	-3.39664	0.000682198	0.010467
ENSDARG00000086603	zgc:136963	zgc:136963 [Source:ZFIN;Acc:ZDB-GENE-060312-8]	13.0145	-2.11633	0.554332	-3.8178	0.000134647	0.00302722
ENSDARG00000088263	zgc:174356	zgc:174356 [Source:ZFIN;Acc:ZDB-GENE-080215-21]	10.2632	-2.45846	0.736038	-3.34012	0.000837412	0.0122026
ENSDARG00000088444	selenol	selenoprotein L [Source:NCBI gene;Acc:100462964]	40.2579	-3.25228	0.414829	-7.84004	4.50414e-15	1.06718e-12
ENSDARG00000088689	si:ch211-201o1.1	si:ch211-201o1.1 [Source:ZFIN;Acc:ZDB-GENE-120709-60]	34.5814	-1.19715	0.429108	-2.78985	0.00527318	0.0469593
ENSDARG00000089158	si:dkeyp-104f11.6	si:dkeyp-104f11.6 [Source:ZFIN;Acc:ZDB-GENE-130531-1]	13.0281	-1.95369	0.589895	-3.31192	0.000926571	0.0131514
ENSDARG00000089556	si:dkey-63j12.4	si:dkey-63j12.4 [Source:ZFIN;Acc:ZDB-GENE-040724-17]	12.3867	-3.19469	0.680878	-4.69202	2.70523e-06	0.000117566
ENSDARG00000090071	rxfp1	relaxin family peptide receptor 1 [Source:ZFIN;Acc:ZDB-GENE-110125-1]	37.9248	-1.06273	0.337815	-3.1459	0.00165578	0.0202207
ENSDARG00000090722	C20H6orf58	liver-enriched gene 1, tandem duplicate 1 [Source:NCBI gene;Acc:796447]	464.64	-5.21047	0.202856	-25.6855	1.69726e-145	4.18221e-141
ENSDARG00000092243	BX005065.1		46.1051	-1.03129	0.297815	-3.46287	0.000534437	0.0087526
ENSDARG00000092337	CU467861.6		696.203	-1.81204	0.157822	-11.4816	1.63321e-30	1.43728e-27
ENSDARG00000093006	rarres3	retinoic acid receptor responder 3 [Source:ZFIN;Acc:ZDB-GENE-060929-616]	8.10547	-2.33354	0.775579	-3.00877	0.00262304	0.0286373
ENSDARG00000093180	CR354547.1		2.60067	-4.61088	1.54087	-2.99238	0.00276807	0.0297893
ENSDARG00000093549	selenop	selenoprotein P [Source:NCBI gene;Acc:352931]	21752.8	-1.28383	0.122086	-10.5158	7.30638e-26	4.61632e-23
ENSDARG00000095751	C20H6orf58	liver-enriched gene 1, tandem duplicate 2 [Source:NCBI gene;Acc:406484]	111.836	-5.86514	0.625643	-9.37459	6.94452e-21	3.29077e-18
ENSDARG00000096449	si:ch211-194e1.7	si:ch211-194e1.7 [Source:ZFIN;Acc:ZDB-GENE-081105-104]	2.22419	-5.24685	1.65267	-3.17478	0.0014995	0.018872
ENSDARG00000096773	pimr128	Pim proto-oncogene, serine/threonine kinase, related 128 [Source:ZFIN;Acc:ZDB-GENE-041014-93]	7.24355	-2.49653	0.825448	-3.02445	0.00249086	0.0276474
ENSDARG00000097503	si:ch73-288o11.5	si:ch73-288o11.5 [Source:ZFIN;Acc:ZDB-GENE-131121-416]	19.426	-2.01855	0.493224	-4.09257	4.26622e-05	0.0011772
ENSDARG00000098334	exosc3	exosome component 3 [Source:ZFIN;Acc:ZDB-GENE-050706-140]	37.13	-3.84101	0.505205	-7.60287	2.89639e-14	6.26051e-12
ENSDARG00000098586	zgc:194887	zgc:194887 [Source:ZFIN;Acc:ZDB-GENE-081022-162]	53.4374	-1.3224	0.331663	-3.98719	6.68592e-05	0.0017197
ENSDARG00000100233	CU633762.1		3.99956	-5.05839	1.50209	-3.36756	0.000758374	0.0113393
ENSDARG00000100547	CR383680.1	MAP7 domain-containing protein 1-like [Source:NCBI gene;Acc:103912069]	10.4689	-3.82936	0.770586	-4.96941	6.71555e-07	3.6289e-05
ENSDARG00000100707	si:dkey-48g21.7	si:dkey-48g21.7 [Source:ZFIN;Acc:ZDB-LINCRNAG-050309-95]	2.49232	-4.50959	1.51885	-2.96907	0.00298699	0.0314541
ENSDARG00000101943	BX511111.2		2.46783	-4.92062	1.52522	-3.22618	0.00125455	0.0165139
ENSDARG00000102094	wu:fd46c06	wu:fd46c06 [Source:ZFIN;Acc:ZDB-GENE-030131-4645]	4.49393	-3.67961	1.13256	-3.24893	0.0011584	0.0155724
ENSDARG00000102162	BX005043.1		3.79297	-6.01643	1.49664	-4.01996	5.82083e-05	0.00153896
ENSDARG00000103759	fahd2a	fumarylacetoacetate hydrolase domain containing 2A [Source:ZFIN;Acc:ZDB-GENE-040426-2499]	896.127	-2.01312	0.131247	-15.3383	4.23913e-53	2.61141e-49
ENSDARG00000103933	fancm	FA complementation group M [Source:ZFIN;Acc:ZDB-GENE-090929-1]	37.8975	-1.78526	0.35877	-4.97606	6.48916e-07	3.52201e-05
ENSDARG00000104080	pcdh2ab12	protocadherin 2 alpha b 12 [Source:ZFIN;Acc:ZDB-GENE-041118-11]	30.6947	-1.07688	0.38354	-2.80774	0.00498902	0.0452131
ENSDARG00000104618	grem1b	gremlin 1b [Source:ZFIN;Acc:ZDB-GENE-090218-21]	53.0672	-1.12962	0.313383	-3.60459	0.000312649	0.00574068
ENSDARG00000104973	wnt5a	wingless-type MMTV integration site family, member 5a [Source:ZFIN;Acc:ZDB-GENE-060328-3]	34.7508	-1.42285	0.379615	-3.74813	0.000178155	0.00372028
ENSDARG00000105411	si:ch211-113d11.5	si:ch211-113d11.5 [Source:ZFIN;Acc:ZDB-GENE-030131-6391]	677.219	-1.4169	0.152058	-9.3182	1.18329e-20	5.39951e-18
ENSDARG00000105863	FO904970.1	wu:fl23c11 [Source:NCBI gene;Acc:335307]	36.7747	-1.38385	0.31066	-4.45455	8.40689e-06	0.000308265
ENSDARG00000111290	ERG28	ergosterol biosynthesis 28 homolog [Source:NCBI gene;Acc:565132]	70.628	-1.69802	0.238943	-7.10638	1.19129e-12	2.03851e-10
ENSDARG00000112136	CABZ01079748.1		18.5196	-1.40323	0.483549	-2.90195	0.00370852	0.0366553
ENSDARG00000113257	FO704821.1	zmp:0000000930 [Source:NCBI gene;Acc:100151586]	40.3065	-1.02702	0.340934	-3.01238	0.00259211	0.0284256
ENSDARG00000113820	cyp46a1.4	cytochrome P450, family 46, subfamily A, polypeptide 1, tandem duplicate 4 [Source:ZFIN;Acc:ZDB-GENE-040426-1224]	28.1851	-2.59522	0.476892	-5.44193	5.27063e-08	3.88843e-06
ENSDARG00000117724	BX255944.2		1.77154	-4.61008	1.64176	-2.80801	0.0049848	0.0452081
ENSDARG00000013775	si:dkey-246g23.4	si:dkey-246g23.4 [Source:ZFIN;Acc:ZDB-GENE-050419-234]	64.2014	-1.17595	0.276458	-4.25363	2.10332e-05	0.000662202
ENSDARG00000015144	sh2d4bb	SH2 domain containing 4Bb [Source:ZFIN;Acc:ZDB-GENE-130531-42]	15.0594	-1.75896	0.619033	-2.84146	0.00449077	0.0419632
ENSDARG00000031588	si:dkey-239b22.1	si:dkey-239b22.1 [Source:ZFIN;Acc:ZDB-GENE-131119-12]	36.4886	-1.62551	0.307274	-5.2901	1.22248e-07	8.07591e-06
ENSDARG00000039832	gsta.2	glutathione S-transferase, alpha tandem duplicate 2 [Source:ZFIN;Acc:ZDB-GENE-070822-30]	272.633	-1.14456	0.175004	-6.54019	6.14427e-11	8.09631e-09
ENSDARG00000043818	CASKIN2	si:ch211-119c20.2 [Source:ZFIN;Acc:ZDB-GENE-041001-137]	160.339	-1.50731	0.184357	-8.17607	2.93254e-16	8.40241e-14
ENSDARG00000045153	slc16a8	solute carrier family 16 member 8 [Source:ZFIN;Acc:ZDB-GENE-121128-1]	34.023	-2.50804	0.419571	-5.97761	2.26431e-09	2.2589e-07
ENSDARG00000057417	nudt13	nudix (nucleoside diphosphate linked moiety X)-type motif 13 [Source:ZFIN;Acc:ZDB-GENE-040724-60]	24.9393	-1.64581	0.371302	-4.43253	9.31348e-06	0.000336008
ENSDARG00000059026	zgc:123217	zgc:123217 [Source:ZFIN;Acc:ZDB-GENE-051113-188]	51.9669	-1.88679	0.3764	-5.01273	5.36634e-07	2.99846e-05
ENSDARG00000059054	pdk2b	pyruvate dehydrogenase kinase, isozyme 2b [Source:ZFIN;Acc:ZDB-GENE-040426-939]	111.963	-1.28961	0.233949	-5.51234	3.54086e-08	2.73512e-06
ENSDARG00000060788	lrrc14b	leucine rich repeat containing 14B [Source:NCBI gene;Acc:566643]	49.8806	-1.12935	0.313008	-3.60806	0.00030849	0.00568656
ENSDARG00000070960	si:ch211-288g17.4	si:ch211-288g17.4 [Source:ZFIN;Acc:ZDB-GENE-060531-62]	65.0828	-1.44638	0.362401	-3.99109	6.5769e-05	0.00170099
ENSDARG00000071429	tdo2a	tryptophan 2,3-dioxygenase a [Source:NCBI gene;Acc:100008541]	197.384	-1.29618	0.204296	-6.3446	2.22999e-10	2.65455e-08
ENSDARG00000074653	si:ch211-233m11.1	si:ch211-233m11.1 [Source:ZFIN;Acc:ZDB-GENE-081028-16]	6.58858	-5.24016	1.33502	-3.92516	8.66709e-05	0.00210361
ENSDARG00000075958	si:dkey-266f7.9	si:dkey-266f7.9 [Source:ZFIN;Acc:ZDB-GENE-070705-440]	4.07909	-3.85718	1.26693	-3.04452	0.00233052	0.0261862
ENSDARG00000079486	fam20a	FAM20A golgi associated secretory pathway pseudokinase [Source:ZFIN;Acc:ZDB-GENE-081022-117]	89.9362	-1.40975	0.258318	-5.45743	4.83076e-08	3.58538e-06
ENSDARG00000081270	rn7sk	RNA, 7SK small nuclear [Source:ZFIN;Acc:ZDB-NCRNAG-190123-3]	29.0109	-1.06001	0.369362	-2.86984	0.00410686	0.0394685
ENSDARG00000086248	kcnj1a.3	potassium inwardly rectifying channel subfamily J member 1a, tandem duplicate 3 [Source:ZFIN;Acc:ZDB-GENE-050420-256]	33.472	-1.12855	0.39818	-2.83428	0.00459287	0.0425494
ENSDARG00000091116	pkhd1l1	polycystic kidney and hepatic disease 1 (autosomal recessive)-like 1 [Source:ZFIN;Acc:ZDB-GENE-060503-475]	445.655	-1.70062	0.175348	-9.69859	3.05689e-22	1.6375e-19
ENSDARG00000092719	AL954655.2		16.6415	-1.71943	0.485862	-3.53893	0.000401749	0.00696168
ENSDARG00000093628	s100a11	S100 calcium binding protein A11 [Source:ZFIN;Acc:ZDB-GENE-070717-5]	961.526	-1.25559	0.193592	-6.48574	8.82969e-11	1.10443e-08
ENSDARG00000094436	CR848723.1		5.96749	-4.36392	1.4317	-3.04807	0.0023032	0.025962
ENSDARG00000094946	si:ch211-132b12.2	si:ch211-132b12.2 [Source:ZFIN;Acc:ZDB-GENE-050420-178]	45.2512	-1.66957	0.337322	-4.94947	7.44141e-07	3.96034e-05
ENSDARG00000096505	si:ch73-103l1.2	si:ch73-103l1.2 [Source:ZFIN;Acc:ZDB-GENE-121214-226]	32.6733	-1.10447	0.352727	-3.13122	0.00174081	0.0210065
ENSDARG00000096990	si:ch1073-340i21.2	si:ch1073-340i21.2 [Source:ZFIN;Acc:ZDB-GENE-131121-430]	158.608	-1.64491	0.232801	-7.06572	1.59791e-12	2.64256e-10
ENSDARG00000097158	BX294100.1		35.7588	-2.66784	0.401202	-6.64963	2.93832e-11	4.11381e-09
ENSDARG00000097536	CR848844.1		24.5701	-1.59929	0.390626	-4.09418	4.23669e-05	0.00117041
ENSDARG00000099525	si:ch1073-13h15.3	si:ch1073-13h15.3 [Source:ZFIN;Acc:ZDB-GENE-121214-245]	32.7917	-1.92033	0.368881	-5.20582	1.93145e-07	1.20024e-05
ENSDARG00000099712	zgc:163073	zgc:163073 [Source:ZFIN;Acc:ZDB-GENE-070410-135]	75.1285	-1.18892	0.289449	-4.10752	3.99922e-05	0.00111856
ENSDARG00000101010	hpdl	4-hydroxyphenylpyruvate dioxygenase-like [Source:ZFIN;Acc:ZDB-GENE-071004-50]	50.1647	-1.63659	0.311718	-5.25024	1.51902e-07	9.87603e-06
ENSDARG00000101088	si:ch73-359m17.5	si:ch73-359m17.5 [Source:ZFIN;Acc:ZDB-GENE-141212-366]	17.3448	-2.90128	0.67868	-4.2749	1.91227e-05	0.000613544
ENSDARG00000102040	CR356236.1		40.437	-1.08954	0.341512	-3.19034	0.00142103	0.0180983
ENSDARG00000104629	SLC16A6	monocarboxylate transporter 7-like [Source:NCBI gene;Acc:103911912]	49.3716	-8.08863	1.21514	-6.65655	2.80328e-11	3.94718e-09
ENSDARG00000105265	zgc:171534	zgc:171534 [Source:ZFIN;Acc:ZDB-GENE-080218-6]	81.2947	-1.66302	0.257444	-6.45971	1.04901e-10	1.30548e-08
ENSDARG00000105592	CR936442.1		197.129	-1.88203	0.207665	-9.06283	1.27107e-19	5.13451e-17
ENSDARG00000109276	CABZ01068367.1	uncharacterized LOC100332446 [Source:NCBI gene;Acc:100332446]	203.953	-1.1097	0.18613	-5.96196	2.49235e-09	2.46642e-07
ENSDARG00000109442	hrc	histidine rich calcium binding protein [Source:ZFIN;Acc:ZDB-GENE-041008-189]	43.5343	-1.27855	0.405818	-3.15054	0.00162968	0.0199687
ENSDARG00000111840	cxcl18a.1	chemokine (C-X-C motif) ligand 18a, duplicate 1 [Source:ZFIN;Acc:ZDB-GENE-090303-1]	14.5706	-1.60332	0.505474	-3.17192	0.00151434	0.0190091
ENSDARG00000112674	AL954682.2		546.89	-1.66506	0.171979	-9.68176	3.60455e-22	1.88978e-19
ENSDARG00000114554	cdx1a	caudal type homeobox 1a [Source:ZFIN;Acc:ZDB-GENE-050510-1]	69.2066	-1.14743	0.223751	-5.12815	2.92604e-07	1.76285e-05
ENSDARG00000117011	ewsr1b	EWS RNA-binding protein 1b [Source:ZFIN;Acc:ZDB-GENE-030131-1600]	66.8709	-3.90551	0.345419	-11.3066	1.21742e-29	9.67692e-27
ENSDARG00000004141		zgc:92630 [Source:ZFIN;Acc:ZDB-GENE-040718-449]	305.575	-1.05373	0.220873	-4.77074	1.83554e-06	8.43834e-05
ENSDARG00000005616	bfb	complement component bfb [Source:ZFIN;Acc:ZDB-GENE-990415-34]	48.8072	-1.35418	0.367238	-3.68746	0.000226501	0.0045119
ENSDARG00000009079	BX296551.1	sodium-dependent lysophosphatidylcholine symporter 1-like [Source:NCBI gene;Acc:570014]	13.88	-1.57907	0.516974	-3.05445	0.00225472	0.0255676
ENSDARG00000013227	glulc	glutamate-ammonia ligase (glutamine synthase) c [Source:ZFIN;Acc:ZDB-GENE-060929-540]	27.866	-1.07713	0.365333	-2.94834	0.00319482	0.0330216
ENSDARG00000016789	zgc:152891	zgc:152891 [Source:ZFIN;Acc:ZDB-GENE-061013-229]	19.7071	-1.95342	0.53494	-3.65166	0.000260554	0.00501195
ENSDARG00000017490	cel.1	carboxyl ester lipase, tandem duplicate 1 [Source:ZFIN;Acc:ZDB-GENE-030131-1201]	131.706	-6.34141	0.441282	-14.3704	7.93383e-47	3.25829e-43
ENSDARG00000017799	tgm1	transglutaminase 1, K polypeptide [Source:ZFIN;Acc:ZDB-GENE-030131-9032]	88.883	-1.30115	0.305075	-4.26503	1.99873e-05	0.000636592
ENSDARG00000026236	zgc:56585	zgc:56585 [Source:ZFIN;Acc:ZDB-GENE-040426-1084]	109.922	-1.23896	0.264993	-4.67544	2.93319e-06	0.000125046
ENSDARG00000029822	cel.2	carboxyl ester lipase, tandem duplicate 2 [Source:ZFIN;Acc:ZDB-GENE-061110-10]	51.6271	-4.13986	0.519332	-7.97151	1.56743e-15	4.02322e-13
ENSDARG00000036456	anxa4	annexin A4 [Source:ZFIN;Acc:ZDB-GENE-030707-1]	2109.39	-1.17362	0.144338	-8.13105	4.25572e-16	1.19165e-13
ENSDARG00000037067	dnajc22	DnaJ (Hsp40) homolog, subfamily C, member 22 [Source:ZFIN;Acc:ZDB-GENE-090313-196]	33.235	-1.23839	0.38855	-3.18721	0.00143654	0.0182343
ENSDARG00000038891	AL954146.1	trypsin I-P1-like [Source:NCBI gene;Acc:560023]	23.7837	-1.24292	0.398728	-3.11722	0.00182564	0.0217742
ENSDARG00000039900	si:ch73-168d20.1	si:ch73-168d20.1 [Source:ZFIN;Acc:ZDB-GENE-121214-44]	1.86455	-4.99515	1.76424	-2.83133	0.00463553	0.0428609
ENSDARG00000040568	pdzd3a	PDZ domain containing 3a [Source:ZFIN;Acc:ZDB-GENE-080430-1]	128.661	-1.18033	0.205092	-5.75513	8.65751e-09	7.73705e-07
ENSDARG00000041685	si:dkey-105h12.2	si:dkey-105h12.2 [Source:ZFIN;Acc:ZDB-GENE-131118-9]	63.7624	-2.15775	0.252317	-8.55177	1.21218e-17	4.0917e-15
ENSDARG00000042811	fgf1b	fibroblast growth factor 1b [Source:ZFIN;Acc:ZDB-GENE-071004-7]	42.7708	-1.00669	0.322582	-3.12073	0.00180405	0.0215585
ENSDARG00000044540	fkbp2	FKBP prolyl isomerase 2 [Source:ZFIN;Acc:ZDB-GENE-040912-126]	775.415	-1.38411	0.149056	-9.28584	1.60441e-20	7.0597e-18
ENSDARG00000044566	fabp6	fatty acid binding protein 6, ileal (gastrotropin) [Source:ZFIN;Acc:ZDB-GENE-040625-49]	41.7141	-2.02511	0.370765	-5.46199	4.70822e-08	3.505e-06
ENSDARG00000053940	btr32	bloodthirsty-related gene family, member 32 [Source:ZFIN;Acc:ZDB-GENE-060421-3827]	2.64803	-5.50014	1.6005	-3.43652	0.000589246	0.00942242
ENSDARG00000055036	itih3a	inter-alpha-trypsin inhibitor heavy chain 3a [Source:ZFIN;Acc:ZDB-GENE-050522-262]	384.648	-1.03302	0.173686	-5.94764	2.72044e-09	2.64958e-07
ENSDARG00000059700	agmat	agmatine ureohydrolase (agmatinase) [Source:ZFIN;Acc:ZDB-GENE-060929-696]	133.66	-1.26846	0.180369	-7.03256	2.02779e-12	3.30906e-10
ENSDARG00000060051	slc47a2.1	solute carrier family 47 member 2.1 [Source:NCBI gene;Acc:560024]	52.9105	-1.09263	0.319842	-3.41614	0.000635158	0.00998414
ENSDARG00000062319	si:dkey-103g5.3	si:dkey-103g5.3 [Source:ZFIN;Acc:ZDB-GENE-131127-337]	510.689	-1.22463	0.183033	-6.69073	2.22058e-11	3.25699e-09
ENSDARG00000068621	si:ch211-181d7.3	si:ch211-181d7.3 [Source:ZFIN;Acc:ZDB-GENE-121214-30]	48.0245	-6.71686	1.22643	-5.47674	4.33228e-08	3.26457e-06
ENSDARG00000068680	ctrl	chymotrypsin-like [Source:ZFIN;Acc:ZDB-GENE-040912-147]	73.5	-2.10897	0.27979	-7.53771	4.78312e-14	1.00736e-11
ENSDARG00000069464	cox7a1	cytochrome c oxidase subunit 7A1 [Source:ZFIN;Acc:ZDB-GENE-060929-340]	87.4919	-1.51408	0.243198	-6.22572	4.79351e-10	5.39346e-08
ENSDARG00000070229	zgc:158258	zgc:158258 [Source:ZFIN;Acc:ZDB-GENE-070112-2272]	60.9324	-1.72544	0.278011	-6.20639	5.42152e-10	6.01764e-08
ENSDARG00000070770	her4.3	hairy-related 4, tandem duplicate 3 [Source:ZFIN;Acc:ZDB-GENE-081030-7]	23.625	-2.93384	0.520246	-5.63934	1.70705e-08	1.41152e-06
ENSDARG00000070857	si:dkey-32e6.6	si:dkey-32e6.6 [Source:ZFIN;Acc:ZDB-GENE-081031-90]	51.8569	-2.12831	0.319108	-6.66954	2.566e-11	3.69759e-09
ENSDARG00000075676	fndc7b	fibronectin type III domain containing 7b [Source:ZFIN;Acc:ZDB-GENE-100922-114]	76.1317	-1.08099	0.309134	-3.49684	0.000470802	0.00790262
ENSDARG00000075697	si:ch73-380l3.2	si:ch73-380l3.2 [Source:ZFIN;Acc:ZDB-GENE-080303-1]	114.622	-1.19523	0.236129	-5.06178	4.15356e-07	2.41275e-05
ENSDARG00000075698	nkpd1	NTPase, KAP family P-loop domain containing 1 [Source:ZFIN;Acc:ZDB-GENE-141215-19]	45.521	-1.11258	0.345281	-3.22226	0.00127183	0.0166623
ENSDARG00000075757	gig2e	grass carp reovirus (GCRV)-induced gene 2e [Source:ZFIN;Acc:ZDB-GENE-130517-2]	30.7946	-1.34769	0.369787	-3.6445	0.000267911	0.00512944
ENSDARG00000076819	nlrc8	NLR family CARD domain containing 8 [Source:ZFIN;Acc:ZDB-GENE-070912-363]	24.0444	-7.61577	1.2245	-6.2195	4.9875e-10	5.58623e-08
ENSDARG00000077513	ppp1r3da	protein phosphatase 1, regulatory subunit 3Da [Source:ZFIN;Acc:ZDB-GENE-080204-75]	41.8108	-1.89668	0.435758	-4.3526	1.34534e-05	0.000462349
ENSDARG00000077571	zgc:174862	zgc:174862 [Source:ZFIN;Acc:ZDB-GENE-080303-29]	41.3345	-6.57755	0.785103	-8.37794	5.38621e-17	1.63854e-14
ENSDARG00000077872	CR626907.1	alpha-2-macroglobulin-like [Source:NCBI gene;Acc:100006895]	756.59	-1.50836	0.123026	-12.2606	1.47493e-34	1.73065e-31
ENSDARG00000078757	si:ch211-212c13.8	si:ch211-212c13.8 [Source:ZFIN;Acc:ZDB-GENE-131118-28]	236.758	-1.16956	0.193009	-6.05962	1.36441e-09	1.39504e-07
ENSDARG00000078859	g0s2	G0/G1 switch 2 [Source:ZFIN;Acc:ZDB-GENE-081022-103]	47.2675	-2.38407	0.438604	-5.43559	5.46163e-08	4.00536e-06
ENSDARG00000079443	vipb	vasoactive intestinal peptide b [Source:ZFIN;Acc:ZDB-GENE-080225-22]	77.2591	-1.12961	0.281956	-4.00633	6.16704e-05	0.00161662
ENSDARG00000086495	BX546500.1		2.6249	-5.28862	1.55779	-3.39494	0.000686437	0.010519
ENSDARG00000087476	cbln20	cerebellin 20 [Source:ZFIN;Acc:ZDB-GENE-111109-2]	143.164	-1.1727	0.187812	-6.24401	4.26483e-10	4.86527e-08
ENSDARG00000088762	si:ch211-224l10.4	si:ch211-224l10.4 [Source:ZFIN;Acc:ZDB-GENE-090312-125]	8.93883	-3.63302	0.841736	-4.3161	1.58811e-05	0.000528818
ENSDARG00000089569	pstpip2	proline-serine-threonine phosphatase interacting protein 2 [Source:ZFIN;Acc:ZDB-GENE-091204-90]	14.9536	-1.93996	0.542459	-3.57622	0.000348593	0.00625614
ENSDARG00000090969	cbln18	cerebellin 18 [Source:ZFIN;Acc:ZDB-GENE-111109-3]	62.1601	-1.89547	0.290063	-6.53469	6.37431e-11	8.28328e-09
ENSDARG00000091574	suox	sulfite oxidase [Source:ZFIN;Acc:ZDB-GENE-070718-3]	289.879	-1.15083	0.136018	-8.4609	2.65317e-17	8.49047e-15
ENSDARG00000091847	si:ch211-181d7.1	si:ch211-181d7.1 [Source:ZFIN;Acc:ZDB-GENE-121214-14]	37.789	-6.54613	1.24011	-5.27866	1.30134e-07	8.55105e-06
ENSDARG00000092025	nlrc8	NLR family CARD domain containing 8 [Source:ZFIN;Acc:ZDB-GENE-070912-363]	11.2582	-4.09595	1.36534	-2.99995	0.00270027	0.0293375
ENSDARG00000092044	si:dkey-22f5.9	si:dkey-22f5.9 [Source:ZFIN;Acc:ZDB-GENE-091204-260]	95.5219	-1.9725	0.27403	-7.19812	6.105e-13	1.07452e-10
ENSDARG00000092077	si:dkey-147f3.4	si:dkey-147f3.4 [Source:ZFIN;Acc:ZDB-GENE-061009-29]	34.3264	-1.92454	0.479464	-4.01393	5.97156e-05	0.00157375
ENSDARG00000093193	chia.6	chitinase, acidic.6 [Source:ZFIN;Acc:ZDB-GENE-030131-1140]	57.3798	-1.54512	0.320306	-4.82389	1.40783e-06	6.78436e-05
ENSDARG00000093702	si:dkey-126g1.9	si:dkey-126g1.9 [Source:ZFIN;Acc:ZDB-GENE-030131-9862]	203.634	-1.0198	0.212777	-4.7928	1.64467e-06	7.71929e-05
ENSDARG00000094067	si:dkey-121n8.7	si:dkey-121n8.7 [Source:ZFIN;Acc:ZDB-GENE-070912-366]	4.7718	-5.55311	1.48424	-3.74137	0.000183019	0.00380892
ENSDARG00000094753	si:dkey-71d15.2	si:dkey-71d15.2 [Source:ZFIN;Acc:ZDB-GENE-050309-272]	39.7588	-1.0435	0.322945	-3.23119	0.00123274	0.0162786
ENSDARG00000095139	CR388373.2	uncharacterized LOC101885092 [Source:NCBI gene;Acc:101885092]	43.5832	-1.22111	0.369614	-3.30373	0.000954069	0.0134723
ENSDARG00000095528	CR854897.1	NLR family CARD domain-containing protein 3-like [Source:NCBI gene;Acc:108179100]	3.60324	-5.54127	1.47727	-3.75103	0.000176109	0.00370265
ENSDARG00000095687	si:dkey-84o3.3	si:dkey-84o3.3 [Source:ZFIN;Acc:ZDB-GENE-091113-21]	3.20481	-4.12031	1.44119	-2.85897	0.00425016	0.0404668
ENSDARG00000096304	btr31	bloodthirsty-related gene family, member 31 [Source:ZFIN;Acc:ZDB-GENE-090512-3]	14.7571	-2.25479	0.492993	-4.57367	4.79261e-06	0.000189863
ENSDARG00000096545	si:ch211-191a16.5	si:ch211-191a16.5 [Source:ZFIN;Acc:ZDB-GENE-121214-56]	18.1319	-1.97484	0.514152	-3.84096	0.000122556	0.00279128
ENSDARG00000097489	si:ch73-390p7.2	si:ch73-390p7.2 [Source:ZFIN;Acc:ZDB-GENE-131121-522]	89.4359	-1.05592	0.230064	-4.5897	4.43887e-06	0.000176988
ENSDARG00000097816	si:dkey-117a8.1	si:dkey-117a8.1 [Source:ZFIN;Acc:ZDB-GENE-131121-256]	6.30677	-4.17744	1.13416	-3.68329	0.000230247	0.0045607
ENSDARG00000098803	cyp2aa4	cytochrome P450, family 2, subfamily AA, polypeptide 4 [Source:ZFIN;Acc:ZDB-GENE-040625-72]	288.32	-1.99723	0.161101	-12.3974	2.6996e-35	3.5011e-32
ENSDARG00000100234	BX511246.1		7.12156	-4.807	1.37718	-3.49046	0.000482193	0.00807182
ENSDARG00000100406	zgc:112265	zgc:112265 [Source:ZFIN;Acc:ZDB-GENE-050626-133]	1329.56	-1.01693	0.147595	-6.88998	5.58006e-12	8.75786e-10
ENSDARG00000100709	agxt2	alanine--glyoxylate aminotransferase 2 [Source:ZFIN;Acc:ZDB-GENE-050913-100]	374.875	-1.52295	0.121925	-12.4909	8.36741e-36	1.37454e-32
ENSDARG00000100919	slc5a2	solute carrier family 5 member 2 [Source:ZFIN;Acc:ZDB-GENE-040426-2498]	82.8681	-2.13394	0.273141	-7.8126	5.60219e-15	1.29013e-12
ENSDARG00000101021	slc22a5	solute carrier family 22 member 5 [Source:ZFIN;Acc:ZDB-GENE-091012-1]	37.3692	-1.03571	0.348696	-2.97025	0.0029756	0.0313647
ENSDARG00000101422	hdac12	histone deacetylase 12 [Source:ZFIN;Acc:ZDB-GENE-131121-613]	38.3113	-1.53564	0.428569	-3.58319	0.000339426	0.00613631
ENSDARG00000102206	stc2b	stanniocalcin 2b [Source:ZFIN;Acc:ZDB-GENE-120203-5]	37.2266	-1.00109	0.305651	-3.27526	0.00105563	0.0144751
ENSDARG00000103260	si:ch211-57b15.1	si:ch211-57b15.1 [Source:ZFIN;Acc:ZDB-GENE-141210-17]	3.1569	-4.70698	1.52406	-3.08845	0.00201206	0.0234417
ENSDARG00000103687	sycn.2	syncollin, tandem duplicate 2 [Source:ZFIN;Acc:ZDB-GENE-141212-321]	17.3015	-1.95124	0.533461	-3.6577	0.000254492	0.0049323
ENSDARG00000104775	ly6m2	lymphocyte antigen 6 family member M2 [Source:ZFIN;Acc:ZDB-GENE-131121-523]	54.6836	-1.20606	0.30467	-3.95857	7.54011e-05	0.00189588
ENSDARG00000108006	CU693481.1	fibronectin type III domain-containing protein 7-like [Source:NCBI gene;Acc:101886366]	94.8078	-1.278	0.208788	-6.12105	9.29606e-10	9.86319e-08
ENSDARG00000108098	CR759952.1		1.99831	-5.09276	1.71373	-2.97174	0.00296121	0.031269
ENSDARG00000108788	ARSB	arylsulfatase B [Source:NCBI gene;Acc:100538007]	141.792	-1.22919	0.224474	-5.47586	4.35391e-08	3.27087e-06
ENSDARG00000114408	AL954137.2		6.62154	-3.11331	0.899893	-3.45964	0.000540889	0.00883823
ENSDARG00000011376	dnase1l4.2	deoxyribonuclease 1 like 4, tandem duplicate 2 [Source:ZFIN;Acc:ZDB-GENE-040426-1884]	186.769	-1.28325	0.192557	-6.66424	2.66043e-11	3.80816e-09
ENSDARG00000012395	mmp13a	matrix metallopeptidase 13a [Source:ZFIN;Acc:ZDB-GENE-031202-2]	50.9588	-2.39963	0.36686	-6.54098	6.11175e-11	8.09631e-09
ENSDARG00000012535	epx	eosinophil peroxidase [Source:ZFIN;Acc:ZDB-GENE-130425-2]	32.17	-2.05044	0.360548	-5.68701	1.29285e-08	1.11001e-06
ENSDARG00000017314	cela1.6	chymotrypsin like elastase family member 1, tandem duplicate 6 [Source:ZFIN;Acc:ZDB-GENE-040808-55]	173.936	-2.09627	0.284928	-7.35719	1.87821e-13	3.6157e-11
ENSDARG00000019532	fads2	fatty acid desaturase 2 [Source:NCBI gene;Acc:140615]	293.814	-1.96276	0.192888	-10.1757	2.54677e-24	1.45942e-21
ENSDARG00000021339	cpa5	carboxypeptidase A5 [Source:ZFIN;Acc:ZDB-GENE-020514-1]	414.143	-1.29751	0.220866	-5.87464	4.23758e-09	4.01609e-07
ENSDARG00000026764	ahsg1	alpha-2-HS-glycoprotein 1 [Source:ZFIN;Acc:ZDB-GENE-041114-50]	34.8316	-1.76515	0.348375	-5.06682	4.04523e-07	2.36205e-05
ENSDARG00000028164	cst14a.1	cystatin 14a, tandem duplicate 1 [Source:ZFIN;Acc:ZDB-GENE-141031-1]	56.1851	-1.0041	0.326176	-3.07839	0.00208122	0.0240541
ENSDARG00000032098	c8g	complement component 8, gamma polypeptide [Source:ZFIN;Acc:ZDB-GENE-040426-1898]	292.584	-1.44321	0.208367	-6.9263	4.32003e-12	6.86773e-10
ENSDARG00000034211	capn2l	calpain 2, (m/II) large subunit, like [Source:ZFIN;Acc:ZDB-GENE-050417-341]	859.202	-1.9466	0.173731	-11.2047	3.86827e-29	2.97869e-26
ENSDARG00000034403	zgc:173443	zgc:173443 [Source:ZFIN;Acc:ZDB-GENE-071004-101]	76.6296	-3.04134	0.339195	-8.96632	3.06579e-19	1.18038e-16
ENSDARG00000039164	mhc1uma	major histocompatibility complex class I UMA [Source:ZFIN;Acc:ZDB-GENE-140820-1]	5.99519	-6.67768	1.37441	-4.85857	1.18239e-06	5.81545e-05
ENSDARG00000039687	zgc:194221	zgc:194221 [Source:ZFIN;Acc:ZDB-GENE-081022-77]	14.6475	-7.96806	1.27434	-6.25269	4.03439e-10	4.62379e-08
ENSDARG00000040309	pxdc1b	PX domain containing 1b [Source:ZFIN;Acc:ZDB-GENE-091204-294]	141.414	-1.03149	0.196907	-5.23843	1.61945e-07	1.03919e-05
ENSDARG00000040781	sult3st4	sulfotransferase family 3, cytosolic sulfotransferase 4 [Source:ZFIN;Acc:ZDB-GENE-050913-17]	18.2569	-8.28679	1.26824	-6.53409	6.39975e-11	8.28328e-09
ENSDARG00000042065	eef2a.2	eukaryotic translation elongation factor 2a, tandem duplicate 2 [Source:ZFIN;Acc:ZDB-GENE-050208-348]	48.8119	-1.49879	0.296121	-5.06142	4.16142e-07	2.41275e-05
ENSDARG00000043168	cela1.5	chymotrypsin like elastase family member 1, tandem duplicate 5 [Source:ZFIN;Acc:ZDB-GENE-040801-186]	4.12423	-3.59744	1.24704	-2.88477	0.00391696	0.038059
ENSDARG00000043171	cela1.4	chymotrypsin like elastase family member 1, tandem duplicate 4 [Source:ZFIN;Acc:ZDB-GENE-050626-127]	29.3858	-1.3624	0.369691	-3.68524	0.000228487	0.0045441
ENSDARG00000043175	cela1.1	chymotrypsin like elastase family member 1, tandem duplicate 1 [Source:ZFIN;Acc:ZDB-GENE-050522-187]	4.47483	-5.00436	1.39874	-3.57778	0.000346527	0.00623724
ENSDARG00000043198	si:rp71-1i20.2	si:rp71-1i20.2 [Source:ZFIN;Acc:ZDB-GENE-040724-207]	47.3199	-2.96516	0.387192	-7.65812	1.88679e-14	4.1511e-12
ENSDARG00000045414	elovl2	ELOVL fatty acid elongase 2 [Source:ZFIN;Acc:ZDB-GENE-060421-5612]	236.592	-1.3084	0.200565	-6.52356	6.86594e-11	8.76599e-09
ENSDARG00000045887	mmp30	matrix metallopeptidase 30 [Source:ZFIN;Acc:ZDB-GENE-060421-5765]	241.249	-1.082	0.235769	-4.58923	4.44885e-06	0.000177099
ENSDARG00000053448	si:ch211-251f6.6	si:ch211-251f6.6 [Source:ZFIN;Acc:ZDB-GENE-030131-3219]	1691.48	-2.3823	0.176742	-13.479	2.07935e-41	6.40465e-38
ENSDARG00000055100	cxcl12b	chemokine (C-X-C motif) ligand 12b (stromal cell-derived factor 1) [Source:ZFIN;Acc:ZDB-GENE-030721-1]	544.68	-1.05252	0.134314	-7.83631	4.63997e-15	1.07862e-12
ENSDARG00000058753	si:ch73-213k20.5	si:ch73-213k20.5 [Source:ZFIN;Acc:ZDB-GENE-120727-11]	9.32841	-2.83129	0.815928	-3.47003	0.000520402	0.00856023
ENSDARG00000058794	si:dkey-19a16.2	si:dkey-19a16.2 [Source:ZFIN;Acc:ZDB-GENE-050208-493]	63.9073	-1.76451	0.240408	-7.33965	2.14157e-13	4.09073e-11
ENSDARG00000059039	FO904903.1	major histocompatibility complex class I ULA [Source:NCBI gene;Acc:796419]	12.3353	-7.72034	1.27121	-6.07322	1.25373e-09	1.29804e-07
ENSDARG00000060668	tm4sf18	transmembrane 4 L six family member 18 [Source:ZFIN;Acc:ZDB-GENE-050208-690]	86.1602	-1.2281	0.244961	-5.01346	5.34604e-07	2.9939e-05
ENSDARG00000060829	car15	carbonic anhydrase 15 [Source:ZFIN;Acc:ZDB-GENE-091204-152]	10.5276	-2.96068	0.849731	-3.48426	0.000493498	0.00821117
ENSDARG00000061549	foxo1b	forkhead box O1 b [Source:NCBI gene;Acc:567969]	65.6316	-1.22518	0.239093	-5.12428	2.98683e-07	1.79072e-05
ENSDARG00000062077	acsbg1	acyl-CoA synthetase bubblegum family member 1 [Source:ZFIN;Acc:ZDB-GENE-110914-219]	50.8336	-1.08136	0.273919	-3.94773	7.8895e-05	0.00196511
ENSDARG00000068465	zgc:136254	zgc:136254 [Source:ZFIN;Acc:ZDB-GENE-060421-3062]	9.31891	-2.64829	0.82986	-3.19125	0.00141657	0.0180765
ENSDARG00000070918	si:ch211-284e20.8	si:ch211-284e20.8 [Source:ZFIN;Acc:ZDB-GENE-050208-451]	753.972	-1.29658	0.123804	-10.4729	1.15082e-25	6.91643e-23
ENSDARG00000071588	BX539307.1		4.82684	-5.0994	1.43146	-3.56238	0.000367513	0.00653855
ENSDARG00000071629	BX511034.1		40.9274	-2.00561	0.336555	-5.95923	2.53427e-09	2.48341e-07
ENSDARG00000074085	si:ch1073-188e1.1	si:ch1073-188e1.1 [Source:ZFIN;Acc:ZDB-GENE-070705-5]	12.9265	-2.5042	0.600657	-4.16911	3.05794e-05	0.000907211
ENSDARG00000076264	zgc:195170	zgc:195170 [Source:ZFIN;Acc:ZDB-GENE-080723-62]	2.22018	-5.08923	1.63375	-3.11506	0.00183909	0.021894
ENSDARG00000077862	si:dkey-169i5.4	si:dkey-169i5.4 [Source:ZFIN;Acc:ZDB-GENE-030131-8695]	57.7342	-4.20007	0.700379	-5.99685	2.01179e-09	2.02337e-07
ENSDARG00000086254	hhla2b.2	HERV-H LTR-associating 2b, tandem duplicate 2 [Source:ZFIN;Acc:ZDB-GENE-131121-425]	80.3511	-1.67526	0.278123	-6.02345	1.70736e-09	1.72423e-07
ENSDARG00000087102	si:ch1073-164k15.3	si:ch1073-164k15.3 [Source:ZFIN;Acc:ZDB-GENE-131119-59]	15.2252	-2.37325	0.61296	-3.87178	0.000108043	0.00253415
ENSDARG00000088079	tmed6	transmembrane p24 trafficking protein 6 [Source:ZFIN;Acc:ZDB-GENE-131121-182]	27.9023	-1.05103	0.362339	-2.90066	0.00372372	0.0367172
ENSDARG00000088475	pcdh1gb9	protocadherin 1 gamma b 9 [Source:ZFIN;Acc:ZDB-GENE-041118-18]	38.5154	-1.69571	0.355801	-4.76588	1.88027e-06	8.62789e-05
ENSDARG00000089361	wu:fb59d01	wu:fb59d01 [Source:ZFIN;Acc:ZDB-GENE-030131-1098]	322.973	-1.11627	0.15003	-7.44032	1.00445e-13	1.99603e-11
ENSDARG00000090193	si:ch73-286h23.4	si:ch73-286h23.4 [Source:ZFIN;Acc:ZDB-GENE-070705-237]	1.78695	-4.49723	1.6236	-2.76991	0.0056071	0.0489945
ENSDARG00000090814	si:dkey-18a10.3	si:dkey-18a10.3 [Source:ZFIN;Acc:ZDB-GENE-091204-174]	41.9084	-1.29858	0.301219	-4.31109	1.62451e-05	0.000538757
ENSDARG00000090869	FO904898.4	uncharacterized LOC100333939 [Source:NCBI gene;Acc:100333939]	6.42682	-3.94989	1.25209	-3.15464	0.00160697	0.0197296
ENSDARG00000091558	si:ch211-251f6.7	si:ch211-251f6.7 [Source:ZFIN;Acc:ZDB-GENE-091113-57]	73.2945	-3.74864	0.330695	-11.3356	8.74019e-30	7.1789e-27
ENSDARG00000092578	si:ch211-222e20.4	si:ch211-222e20.4 [Source:ZFIN;Acc:ZDB-GENE-091118-60]	34.4913	-1.1344	0.368043	-3.08225	0.00205439	0.023811
ENSDARG00000092662	dnaaf3	dynein, axonemal, assembly factor 3 [Source:NCBI gene;Acc:100148431]	5.82133	-6.63745	1.38701	-4.78543	1.70623e-06	7.97786e-05
ENSDARG00000093671	BX001030.1		204.056	-2.22442	0.239383	-9.29231	1.50977e-20	6.76407e-18
ENSDARG00000093862	si:ch211-274k16.2	si:ch211-274k16.2 [Source:ZFIN;Acc:ZDB-GENE-110411-199]	15.3128	-2.06088	0.692215	-2.97723	0.00290864	0.0308797
ENSDARG00000094550	BX649490.2		11.3188	-5.50916	1.30237	-4.2301	2.33584e-05	0.00072127
ENSDARG00000096899	CU929451.1		12.9208	-1.82597	0.504671	-3.61813	0.000296735	0.00553509
ENSDARG00000097229	si:ch211-226h8.15	si:ch211-226h8.15 [Source:ZFIN;Acc:ZDB-GENE-131121-380]	6.7086	-6.7873	1.34857	-5.03294	4.83012e-07	2.73607e-05
ENSDARG00000097513	CT573383.1	annexin A2-A-like [Source:NCBI gene;Acc:100006250]	48.7459	-2.08866	0.319607	-6.53507	6.35785e-11	8.28328e-09
ENSDARG00000098036	si:ch211-69l10.4	si:ch211-69l10.4 [Source:ZFIN;Acc:ZDB-GENE-131127-259]	23.3624	-1.65797	0.383917	-4.31857	1.5704e-05	0.000523871
ENSDARG00000098214	CABZ01072487.1		56.1874	-3.10676	0.340141	-9.13374	6.61715e-20	2.81126e-17
ENSDARG00000098527	CABZ01060491.1		2.90431	-4.49826	1.48538	-3.02835	0.00245894	0.0273424
ENSDARG00000099006	CABZ01029938.1	NACHT, LRR and PYD domains-containing protein 12 [Source:NCBI gene;Acc:568664]	15.2434	-4.53712	0.819911	-5.53367	3.13603e-08	2.45317e-06
ENSDARG00000099056	CABZ01065076.1	3-ketoacyl-CoA thiolase, mitochondrial-like [Source:NCBI gene;Acc:103910030]	260.142	-4.31681	0.243104	-17.757	1.52022e-70	1.87299e-66
ENSDARG00000099154	CABZ01032488.1	wu:fb14d09 [Source:NCBI gene;Acc:100536795]	411.285	-1.35855	0.144513	-9.4009	5.40967e-21	2.61372e-18
ENSDARG00000099196	cplx3a	complexin 3a [Source:ZFIN;Acc:ZDB-GENE-090313-349]	6.22598	-3.27844	1.04534	-3.13623	0.00171136	0.0207323
ENSDARG00000099205	RAB19	RAB19, member RAS oncogene family [Source:HGNC Symbol;Acc:HGNC:19982]	16.291	-5.87206	1.24898	-4.70147	2.5829e-06	0.000113693
ENSDARG00000099364	BX511034.5		39.9605	-1.99491	0.395585	-5.04294	4.58443e-07	2.6263e-05
ENSDARG00000099583	CABZ01034082.1		7.69415	-5.17537	1.33948	-3.8637	0.000111682	0.00260355
ENSDARG00000100478	TULP1	tubby-related protein 1-like [Source:NCBI gene;Acc:103908677]	55.4034	-1.66186	0.306641	-5.41958	5.97398e-08	4.31403e-06
ENSDARG00000100552	taco1	translational activator of mitochondrially encoded cytochrome c oxidase I [Source:ZFIN;Acc:ZDB-GENE-070410-35]	27.8092	-8.89181	1.22404	-7.2643	3.74972e-13	6.89529e-11
ENSDARG00000100737	epob	erythropoietin b [Source:ZFIN;Acc:ZDB-GENE-141216-428]	14.7049	-2.18464	0.529537	-4.12556	3.69829e-05	0.0010523
ENSDARG00000101084	CABZ01069184.1		31.9221	-1.10543	0.351366	-3.1461	0.00165461	0.0202207
ENSDARG00000101358	pard3aa	par-3 family cell polarity regulator alpha, a [Source:ZFIN;Acc:ZDB-GENE-170531-1]	30.0889	-1.41033	0.365852	-3.8549	0.000115775	0.0026787
ENSDARG00000101665	pcdh1g11	protocadherin 1 gamma 11 [Source:NCBI gene;Acc:553999]	70.2217	-2.35069	0.283479	-8.29227	1.11108e-16	3.3388e-14
ENSDARG00000102725	CABZ01081909.1	coiled-coil domain-containing protein 34-like [Source:NCBI gene;Acc:103909961]	75.6311	-5.54857	0.763811	-7.26431	3.74936e-13	6.89529e-11
ENSDARG00000103013	pcdh1g22	protocadherin 1 gamma 22 [Source:ZFIN;Acc:ZDB-GENE-030131-2695]	169.935	-1.32924	0.244752	-5.43094	5.60565e-08	4.09877e-06
ENSDARG00000103026	p3h2	prolyl 3-hydroxylase 2 [Source:ZFIN;Acc:ZDB-GENE-061207-44]	230.348	-1.19455	0.210042	-5.68721	1.29129e-08	1.11001e-06
ENSDARG00000103225	UBLCP1	ubiquitin-like domain-containing CTD phosphatase 1 [Source:NCBI gene;Acc:103910001]	22.3425	-3.83569	0.610101	-6.28697	3.23715e-10	3.74491e-08
ENSDARG00000103285	CCDC134	si:dkey-167k11.5 [Source:ZFIN;Acc:ZDB-GENE-091204-218]	11.1828	-5.69595	1.13683	-5.01036	5.43283e-07	3.0219e-05
ENSDARG00000103991	sec14l1	SEC14-like lipid binding 1 [Source:NCBI gene;Acc:394073]	265.01	-1.13718	0.188376	-6.03675	1.57252e-09	1.59459e-07
ENSDARG00000104015	fgfr1bl	fibroblast growth factor receptor 1b, like [Source:ZFIN;Acc:ZDB-GENE-091204-406]	151.317	-1.69372	0.277733	-6.09839	1.07144e-09	1.12826e-07
ENSDARG00000104040	CABZ01046088.1		6.21254	-6.72923	1.35127	-4.97994	6.36041e-07	3.47509e-05
ENSDARG00000104175	USP30	ubiquitin specific peptidase 30 [Source:HGNC Symbol;Acc:HGNC:20065]	7.18172	-2.77941	0.843005	-3.29702	0.00097715	0.013704
ENSDARG00000104576	PPP1R3G	si:ch211-152c8.5 [Source:ZFIN;Acc:ZDB-GENE-030131-5764]	230.991	-1.11395	0.180447	-6.17327	6.68934e-10	7.26132e-08
ENSDARG00000104672	CABZ01074397.1	NACHT, LRR and PYD domains-containing protein 3-like [Source:NCBI gene;Acc:100535428]	47.9123	-1.52	0.333915	-4.55205	5.31267e-06	0.000206482
ENSDARG00000104770	CABZ01072815.1		18.7521	-1.57406	0.478826	-3.28732	0.00101145	0.0140649
ENSDARG00000105095	AL929028.8		9.71684	-2.13869	0.749074	-2.85511	0.00430219	0.0407889
ENSDARG00000105212	cfhl1	complement factor H like 1 [Source:ZFIN;Acc:ZDB-GENE-050208-342]	34.8267	-1.99788	0.396728	-5.03589	4.75636e-07	2.7005e-05
ENSDARG00000105708	or109-11	odorant receptor, family D, subfamily 109, member 11 [Source:ZFIN;Acc:ZDB-GENE-070806-74]	11.9188	-2.1713	0.614974	-3.53073	0.000414419	0.00713108
ENSDARG00000109267	CABZ01024501.1		11.509	-7.602	1.27991	-5.93945	2.85973e-09	2.75286e-07
ENSDARG00000109729	CABZ01073197.1		8.59196	-7.19584	1.31717	-5.4631	4.67902e-08	3.49381e-06
ENSDARG00000110192	CABZ01081535.1	utrophin-like [Source:NCBI gene;Acc:103909931]	86.4619	-1.00614	0.220868	-4.55542	5.22822e-06	0.000204166
ENSDARG00000110804	PARD3	par-3 family cell polarity regulator [Source:HGNC Symbol;Acc:HGNC:16051]	51.708	-1.08775	0.293079	-3.71147	0.000206063	0.00419983
ENSDARG00000111856	BX649490.4	CD276 antigen homolog [Source:NCBI gene;Acc:101886973]	8.78756	-5.31864	1.36846	-3.88658	0.000101668	0.00240884
ENSDARG00000112361	si:dkey-102c8.2	si:dkey-102c8.2 [Source:ZFIN;Acc:ZDB-GENE-050208-329]	4.20284	-3.2773	1.10835	-2.95692	0.00310727	0.0323939
ENSDARG00000112454	FO744833.2	poly [ADP-ribose] polymerase 14 [Source:NCBI gene;Acc:562648]	47.9999	-3.59211	0.426924	-8.41393	3.96508e-17	1.23675e-14
ENSDARG00000114424	CABZ01046087.1		5.23653	-6.48175	1.38874	-4.66735	3.05115e-06	0.000129627
ENSDARG00000114991	tmem14cb	transmembrane protein 14Cb [Source:ZFIN;Acc:ZDB-GENE-040912-34]	51.8229	-2.73131	0.313683	-8.70724	3.11372e-18	1.14515e-15
ENSDARG00000115161	CABZ01069162.1		45.7782	-9.61134	1.20724	-7.96141	1.70089e-15	4.32079e-13
ENSDARG00000115511	CU468041.2		156.109	-1.02229	0.2215	-4.61531	3.92512e-06	0.000159747
ENSDARG00000117144	CT573337.1	endonuclease domain-containing 1 protein-like [Source:NCBI gene;Acc:100002544]	3.44215	-4.39038	1.52202	-2.88456	0.00391956	0.0380693
ENSDARG00000117271	CR954298.1		2.76705	-5.56289	1.56034	-3.56518	0.000363609	0.00649253
