# Supplementary material for: Upf3a but not Upf1 mediates the genetic compensation response induced by leg1 deleterious mutations in an H3K4me3-independent manner
Source: Cell Discov. 2023 Jun 27;9:63. doi: 10.1038/s41421-023-00550-2 (PMC10300044; doi:10.1038/s41421-023-00550-2)
Supplement: Supplementary file 5 — Table S4 [file 41421_2023_550_MOESM5_ESM.xlsx]

## Sheet: leg1a_mu_VS_WT
Supplementary Table S4. List of up-regulated genes in leg1a-/- single; leg1b-/- single; leg1a-/- leg1b-/- double mutant embryos at 3dpf
leg1a_mu vs WT（FoldChange ≥ 1.5, Padj < 0.05, TPM > 1 in at least one sample）						(light blue shaded genes: shared with the upregulated DEGs in leg1b-/- at 3dpf)
ensembl_gene_id	external_gene_name	description	baseMean	log2FoldChange	lfcSE	stat	pvalue	padj
ENSDARG00000003203	rhcga	Rh family, C glycoprotein a [Source:ZFIN;Acc:ZDB-GENE-070424-81]	145.299	1.92682	0.36136	5.33212	9.70713e-08	4.27131e-06
ENSDARG00000004874	spata6l	spermatogenesis associated 6-like [Source:ZFIN;Acc:ZDB-GENE-040426-1369]	51.3864	2.31319	0.309861	7.46526	8.31322e-14	9.66255e-12
ENSDARG00000011537	ugt2a5	UDP glucuronosyltransferase 2 family, polypeptide A5 [Source:ZFIN;Acc:ZDB-GENE-060929-796]	132.209	0.759917	0.202676	3.74942	0.000177245	0.00310633
ENSDARG00000026505	si:ch211-285c6.3	si:ch211-285c6.3 [Source:ZFIN;Acc:ZDB-GENE-040724-148]	30.1024	2.65441	0.472949	5.61246	1.99467e-08	1.00103e-06
ENSDARG00000044216	fto	FTO alpha-ketoglutarate dependent dioxygenase [Source:ZFIN;Acc:ZDB-GENE-061108-1]	133.934	0.6159	0.183754	3.35175	0.000803011	0.0109684
ENSDARG00000054321	ngs	notochord granular surface [Source:ZFIN;Acc:ZDB-GENE-080722-29]	1567.77	1.24656	0.159804	7.80054	6.16409e-15	8.29996e-13
ENSDARG00000058379	otpb	orthopedia homeobox b [Source:NCBI gene;Acc:30316]	477.853	1.1113	0.241775	4.59642	4.29805e-06	0.000121038
ENSDARG00000060070	adcy7	adenylate cyclase 7 [Source:ZFIN;Acc:ZDB-GENE-040713-1]	537.921	0.656582	0.119002	5.51739	3.44081e-08	1.6592e-06
ENSDARG00000067997	myhz1.3	myosin, heavy polypeptide 1.3, skeletal muscle [Source:ZFIN;Acc:ZDB-GENE-070705-74]	8186.84	1.50193	0.320936	4.67983	2.87108e-06	8.35258e-05
ENSDARG00000089236	mettl15	methyltransferase like 15 [Source:ZFIN;Acc:ZDB-GENE-130530-958]	51.3966	1.11857	0.357172	3.13175	0.00173769	0.0203606
ENSDARG00000089432	si:ch211-212k18.15	si:ch211-212k18.15 [Source:ZFIN;Acc:ZDB-GENE-160728-58]	6.95486	3.98438	1.23738	3.22001	0.00128187	0.0159448
ENSDARG00000091499	zmp:0000001020	zmp:0000001020 [Source:ZFIN;Acc:ZDB-GENE-130530-1023]	12.3389	2.23682	0.703406	3.17998	0.00147284	0.0177904
ENSDARG00000096091	BX927253.2		111.995	1.13389	0.257299	4.40691	1.04854e-05	0.000266087
ENSDARG00000096967	CR383662.5		9.08245	6.39694	1.28888	4.96317	6.93515e-07	2.37346e-05
ENSDARG00000097527	ms4a17a.5	membrane-spanning 4-domains, subfamily A, member 17A.5 [Source:ZFIN;Acc:ZDB-GENE-040912-55]	6.3874	2.95588	0.990956	2.98286	0.00285567	0.0302002
ENSDARG00000102473	zgc:171673	zgc:171673 [Source:ZFIN;Acc:ZDB-GENE-071004-20]	55.1571	1.16834	0.283525	4.12078	3.77584e-05	0.000823367
ENSDARG00000103186	si:ch73-389k6.1	si:ch73-389k6.1 [Source:ZFIN;Acc:ZDB-GENE-091204-408]	64.7668	2.54361	0.293106	8.67812	4.0235e-18	8.69676e-16
ENSDARG00000103306	BX927130.4		31.357	1.72355	0.373213	4.61815	3.87183e-06	0.000110041
ENSDARG00000103346	si:dkeyp-85d8.5	si:dkeyp-85d8.5 [Source:ZFIN;Acc:ZDB-GENE-110913-144]	36.5641	0.987827	0.343504	2.87573	0.0040309	0.0396044
ENSDARG00000103537	ttll12	tubulin tyrosine ligase-like family, member 12 [Source:ZFIN;Acc:ZDB-GENE-040426-697]	151.431	0.617277	0.181173	3.40712	0.000656533	0.00930324
ENSDARG00000104956	si:dkey-165o8.2	si:dkey-165o8.2 [Source:ZFIN;Acc:ZDB-GENE-131122-2]	18.1583	2.17439	0.545076	3.98914	6.63123e-05	0.00134597
ENSDARG00000105829	CR788316.4	neoverrucotoxin subunit beta-like [Source:NCBI gene;Acc:100004951]	10.3434	2.50748	0.782052	3.20629	0.00134458	0.0165577
ENSDARG00000111465	znf1104	zinc finger protein 1104 [Source:ZFIN;Acc:ZDB-GENE-110913-152]	31.1999	1.33154	0.41342	3.2208	0.00127832	0.0159143
ENSDARG00000006939	tbx16l	T-box transcription factor 16, like [Source:NCBI gene;Acc:30254]	38.046	2.44773	0.413536	5.91902	3.23859e-09	1.83876e-07
ENSDARG00000007344	tcap	titin-cap (telethonin) [Source:ZFIN;Acc:ZDB-GENE-070501-5]	194.647	1.30481	0.315081	4.14121	3.45481e-05	0.000760197
ENSDARG00000018077	rbp1.1	retinol binding protein 1, cellular, tandem duplicate 1 [Source:ZFIN;Acc:ZDB-GENE-050421-2]	11.7037	2.76099	0.720411	3.83252	0.000126835	0.00234811
ENSDARG00000027750	dpp7	dipeptidyl-peptidase 7 [Source:ZFIN;Acc:ZDB-GENE-050306-16]	1039.83	0.770614	0.14193	5.42952	5.65057e-08	2.6123e-06
ENSDARG00000027938	rad18	RAD18 E3 ubiquitin protein ligase [Source:ZFIN;Acc:ZDB-GENE-040426-745]	103.044	1.30071	0.219032	5.93846	2.87709e-09	1.65255e-07
ENSDARG00000038467	igsf8	immunoglobulin superfamily, member 8 [Source:ZFIN;Acc:ZDB-GENE-040426-2444]	430.224	0.684674	0.116156	5.89446	3.75903e-09	2.11476e-07
ENSDARG00000053483	zgc:113054	zgc:113054 [Source:ZFIN;Acc:ZDB-GENE-050320-9]	487.896	1.39953	0.239721	5.83817	5.27758e-09	2.92894e-07
ENSDARG00000055160	chadla	chondroadherin-like a [Source:ZFIN;Acc:ZDB-GENE-121205-4]	35.1211	1.44286	0.421379	3.42414	0.000616747	0.00885106
ENSDARG00000061806	si:dkey-13n15.2	si:dkey-13n15.2 [Source:ZFIN;Acc:ZDB-GENE-060526-209]	68.5397	0.968567	0.258923	3.74076	0.000183467	0.00320171
ENSDARG00000073985	pctp	phosphatidylcholine transfer protein [Source:ZFIN;Acc:ZDB-GENE-081022-182]	117.574	0.756581	0.219597	3.44532	0.00057038	0.00829188
ENSDARG00000074345	si:ch211-214b16.4	si:ch211-214b16.4 [Source:ZFIN;Acc:ZDB-GENE-081105-53]	220.078	1.14134	0.179731	6.35027	2.14937e-10	1.53596e-08
ENSDARG00000076411	cavin1a	caveolae associated protein 1a [Source:ZFIN;Acc:ZDB-GENE-091204-151]	114.97	0.695632	0.217049	3.20495	0.00135084	0.0165936
ENSDARG00000088411	notum2	Danio rerio notum pectinacetylesterase 2 (notum2), mRNA. [Source:RefSeq mRNA;Acc:NM_001353872]	140.268	0.970913	0.223243	4.34912	1.36683e-05	0.00033446
ENSDARG00000089124	hbae1.3	hemoglobin, alpha embryonic 1.3 [Source:ZFIN;Acc:ZDB-GENE-061207-39]	4296.62	1.33101	0.21385	6.22403	4.84532e-10	3.25323e-08
ENSDARG00000092780	si:ch1073-170o4.1	si:ch1073-170o4.1 [Source:ZFIN;Acc:ZDB-GENE-030131-7012]	15.9264	2.32329	0.506838	4.58389	4.56399e-06	0.000127363
ENSDARG00000094131	ftr19	finTRIM family, member 19 [Source:ZFIN;Acc:ZDB-GENE-090506-5]	15.1452	1.57135	0.533789	2.94377	0.00324241	0.0334714
ENSDARG00000097018	CR628341.1		7.95274	2.88911	0.998255	2.89416	0.00380175	0.0379574
ENSDARG00000097890	si:ch1073-100f3.2	si:ch1073-100f3.2 [Source:ZFIN;Acc:ZDB-GENE-131127-11]	28.2165	1.16139	0.40354	2.878	0.00400206	0.0394301
ENSDARG00000099842	CU138533.1		26.6847	1.40794	0.388887	3.62045	0.00029409	0.00477697
ENSDARG00000102593	si:ch211-214b16.2	si:ch211-214b16.2 [Source:ZFIN;Acc:ZDB-GENE-141212-1]	98.7633	1.0721	0.312181	3.43424	0.000594216	0.0085827
ENSDARG00000104436	zgc:153426	zgc:153426 [Source:ZFIN;Acc:ZDB-GENE-060929-220]	2242.35	1.12962	0.186172	6.06761	1.29824e-09	7.85994e-08
ENSDARG00000113599	hbbe1.1	hemoglobin beta embryonic-1.1 [Source:ZFIN;Acc:ZDB-GENE-030616-7]	35064.4	2.31631	0.174874	13.2457	4.78124e-40	6.54525e-37
ENSDARG00000115545	clec19a	C-type lectin domain containing 19A [Source:ZFIN;Acc:ZDB-GENE-080917-46]	56.262	1.5779	0.279472	5.646	1.64227e-08	8.39567e-07
ENSDARG00000116806	CU693479.1	protein phosphatase 1, regulatory subunit 27a [Source:NCBI gene;Acc:100332066]	375.187	0.89925	0.216174	4.15984	3.1847e-05	0.000707613
ENSDARG00000003244	gbp3	guanylate binding protein 3 [Source:ZFIN;Acc:ZDB-GENE-070912-176]	116.141	2.65145	0.222273	11.9288	8.37508e-33	7.37037e-30
ENSDARG00000010437	tent5c	terminal nucleotidyltransferase 5C [Source:NCBI gene;Acc:327154]	113.435	0.73694	0.196205	3.75597	0.000172674	0.00303484
ENSDARG00000024789	mxc	myxovirus (influenza virus) resistance C [Source:NCBI gene;Acc:360145]	56.6157	1.26463	0.367795	3.4384	0.00058516	0.00846677
ENSDARG00000026028	ankrd44	ankyrin repeat domain 44 [Source:ZFIN;Acc:ZDB-GENE-070912-605]	264.459	0.859511	0.172126	4.99349	5.9297e-07	2.07253e-05
ENSDARG00000029596	trim55a	tripartite motif containing 55a [Source:ZFIN;Acc:ZDB-GENE-040718-50]	202.969	0.637931	0.179789	3.54822	0.000387849	0.00604217
ENSDARG00000038658	cavin4a	caveolae associated protein 4a [Source:NCBI gene;Acc:552940]	1463.63	0.588682	0.155101	3.79546	0.000147369	0.00265837
ENSDARG00000040257	slc38a11	solute carrier family 38 member 11 [Source:NCBI gene;Acc:550337]	28.1174	1.43777	0.4082	3.52222	0.000427955	0.00651745
ENSDARG00000053995	gpank1	G patch domain and ankyrin repeats 1 [Source:ZFIN;Acc:ZDB-GENE-070928-32]	143.554	0.747274	0.191949	3.89308	9.89783e-05	0.00190839
ENSDARG00000056490	SSBP4	zgc:110158 [Source:ZFIN;Acc:ZDB-GENE-050522-195]	1823.91	0.602536	0.157922	3.8154	0.000135961	0.00249087
ENSDARG00000059826	crtac1a	cartilage acidic protein 1a [Source:ZFIN;Acc:ZDB-GENE-030131-9704]	87.57	0.706851	0.232866	3.03545	0.0024018	0.0263268
ENSDARG00000068431	si:ch211-195h23.3	si:ch211-195h23.3 [Source:ZFIN;Acc:ZDB-GENE-070912-174]	173.127	1.27085	0.191908	6.62219	3.53923e-11	2.8315e-09
ENSDARG00000076043	si:dkeyp-73d8.9	si:dkeyp-73d8.9 [Source:ZFIN;Acc:ZDB-GENE-070912-685]	27.9555	4.45219	0.549869	8.09681	5.64176e-16	9.08618e-14
ENSDARG00000078878	METTL21C	si:ch73-244f7.3 [Source:ZFIN;Acc:ZDB-GENE-121214-178]	9.94039	3.4033	0.811195	4.19542	2.72371e-05	0.000614607
ENSDARG00000079537	ftr13	finTRIM family, member 13 [Source:ZFIN;Acc:ZDB-GENE-070912-395]	16.7267	1.9725	0.472085	4.17826	2.93742e-05	0.000660411
ENSDARG00000088881	si:dkeyp-69b9.3	si:dkeyp-69b9.3 [Source:ZFIN;Acc:ZDB-GENE-100922-275]	163.734	0.695431	0.212393	3.27426	0.00105938	0.0136462
ENSDARG00000093998	si:ch73-7i4.2	si:ch73-7i4.2 [Source:ZFIN;Acc:ZDB-GENE-060810-137]	27.1269	3.20265	0.460333	6.95725	3.4697e-12	3.19018e-10
ENSDARG00000094331	BX901918.2		28.2552	1.88868	0.379967	4.97064	6.6732e-07	2.29657e-05
ENSDARG00000094554	si:ch73-7i4.1	si:ch73-7i4.1 [Source:ZFIN;Acc:ZDB-GENE-100921-19]	24.7953	1.60979	0.443393	3.6306	0.00028276	0.0046388
ENSDARG00000094910	si:dkey-22i16.7	si:dkey-22i16.7 [Source:ZFIN;Acc:ZDB-GENE-090313-259]	2.85652	5.43163	1.54465	3.51642	0.00043741	0.00663274
ENSDARG00000097192	CU861453.1		63.801	1.1829	0.255656	4.62691	3.71163e-06	0.000105732
ENSDARG00000098223	AL773558.1		21.6942	2.30658	0.511776	4.507	6.5751e-06	0.000175914
ENSDARG00000099839	si:ch211-9d9.1	si:ch211-9d9.1 [Source:ZFIN;Acc:ZDB-GENE-030131-2657]	146.033	1.85059	0.212052	8.72704	2.61424e-18	5.80338e-16
ENSDARG00000101704	lrrc24	leucine rich repeat containing 24 [Source:ZFIN;Acc:ZDB-GENE-060503-496]	120.126	0.691321	0.22936	3.01413	0.00257719	0.0277798
ENSDARG00000110291	CABZ01044731.2		121.543	0.623745	0.212067	2.94126	0.00326883	0.0337159
ENSDARG00000110922	CR847936.6		181.359	0.910073	0.212233	4.28809	1.80215e-05	0.000428224
ENSDARG00000111625	wu:fc75a09	wu:fc75a09 [Source:ZFIN;Acc:ZDB-GENE-030131-4139]	72.8225	1.46922	0.249018	5.90003	3.63437e-09	2.054e-07
ENSDARG00000115547	CABZ01026681.1		152.603	0.91537	0.210623	4.34601	1.38636e-05	0.000338566
ENSDARG00000002991	cep135	centrosomal protein 135 [Source:NCBI gene;Acc:553303]	315.819	0.90121	0.148182	6.08178	1.18854e-09	7.28527e-08
ENSDARG00000003197	wdr21	WD repeat domain 21 [Source:ZFIN;Acc:ZDB-GENE-040109-2]	109.236	1.21865	0.199667	6.1034	1.03835e-09	6.50938e-08
ENSDARG00000003797	asb2a.1	ankyrin repeat and SOCS box containing 2a, tandem duplicate 1 [Source:ZFIN;Acc:ZDB-GENE-030131-5355]	113.765	0.878793	0.262386	3.34924	0.000810322	0.011056
ENSDARG00000006865	glra4a	glycine receptor, alpha 4a [Source:ZFIN;Acc:ZDB-GENE-010410-3]	317.099	0.840689	0.190377	4.41593	1.00578e-05	0.000256291
ENSDARG00000010347	acer1	alkaline ceramidase 1 [Source:NCBI gene;Acc:550266]	54.3883	0.863489	0.289526	2.98243	0.00285973	0.0302172
ENSDARG00000016513	setd3	SET domain containing 3, actin histidine methyltransferase [Source:NCBI gene;Acc:337193]	1250.61	1.23832	0.109144	11.3457	7.7891e-30	4.79828e-27
ENSDARG00000022841	ptk2ba	protein tyrosine kinase 2 beta, a [Source:ZFIN;Acc:ZDB-GENE-080207-1]	77.8787	2.70952	0.267982	10.1108	4.94651e-24	1.87518e-21
ENSDARG00000028664	ahsa1a	AHA1, activator of heat shock protein ATPase homolog 1a [Source:ZFIN;Acc:ZDB-GENE-030131-1869]	200.749	1.40153	0.194598	7.20218	5.92577e-13	6.05879e-11
ENSDARG00000028804	ankrd9	ankyrin repeat domain 9 [Source:ZFIN;Acc:ZDB-GENE-041114-3]	215.185	0.955743	0.207836	4.59854	4.25463e-06	0.000119952
ENSDARG00000039458	lhx4	LIM homeobox 4 [Source:ZFIN;Acc:ZDB-GENE-060728-1]	303.299	0.720143	0.223685	3.21946	0.00128434	0.0159606
ENSDARG00000040135	fosaa	v-fos FBJ murine osteosarcoma viral oncogene homolog Aa [Source:ZFIN;Acc:ZDB-GENE-131121-552]	45.4932	1.17353	0.409803	2.86364	0.00418803	0.0406929
ENSDARG00000040487	zgc:113176	zgc:113176 [Source:ZFIN;Acc:ZDB-GENE-050327-60]	123.058	1.31455	0.205619	6.39312	1.62537e-10	1.19912e-08
ENSDARG00000041864	capn3a	calpain 3a, (p94) [Source:ZFIN;Acc:ZDB-GENE-040912-97]	78.0526	2.27844	0.764418	2.98062	0.00287663	0.0303567
ENSDARG00000042172	c7a	complement component 7a [Source:ZFIN;Acc:ZDB-GENE-081104-392]	330.491	0.967169	0.156855	6.16602	7.00293e-10	4.55302e-08
ENSDARG00000042816	mmp9	matrix metallopeptidase 9 [Source:ZFIN;Acc:ZDB-GENE-040426-2132]	155.976	1.02502	0.197162	5.19885	2.00524e-07	8.06655e-06
ENSDARG00000043035	capn3b	calpain 3b [Source:ZFIN;Acc:ZDB-GENE-041001-149]	376.177	0.818038	0.232039	3.52543	0.000422803	0.00646296
ENSDARG00000060126	acyp1	acylphosphatase 1, erythrocyte (common) type [Source:ZFIN;Acc:ZDB-GENE-050309-125]	102.164	0.756337	0.197604	3.82754	0.000129428	0.00238716
ENSDARG00000061044	si:dkey-72l14.3	si:dkey-72l14.3 [Source:ZFIN;Acc:ZDB-GENE-060526-332]	98.5371	1.27474	0.240966	5.2901	1.2225e-07	5.24802e-06
ENSDARG00000062561	adck1	aarF domain containing kinase 1 [Source:ZFIN;Acc:ZDB-GENE-080401-5]	168.885	1.33738	0.186052	7.18822	6.56396e-13	6.68357e-11
ENSDARG00000067701	myoz3a	myozenin 3a [Source:ZFIN;Acc:ZDB-GENE-111012-4]	178.061	0.784166	0.232845	3.36777	0.0007578	0.0104728
ENSDARG00000069627	si:ch211-255g12.8	si:ch211-255g12.8 [Source:ZFIN;Acc:ZDB-GENE-081104-39]	33.1825	1.05563	0.32003	3.29855	0.000971854	0.012772
ENSDARG00000074902	nol4la	nucleolar protein 4-like a [Source:ZFIN;Acc:ZDB-GENE-081105-118]	132.45	0.772027	0.192773	4.00485	6.20566e-05	0.00127322
ENSDARG00000079664	zgc:172341	zgc:172341 [Source:ZFIN;Acc:ZDB-GENE-080204-116]	87.4877	1.00679	0.260045	3.8716	0.000108124	0.00205261
ENSDARG00000079753	kiz	kizuna centrosomal protein [Source:NCBI gene;Acc:567100]	207.257	0.624946	0.183557	3.40463	0.000662526	0.00937696
ENSDARG00000087625	si:ch211-173a9.6	si:ch211-173a9.6 [Source:ZFIN;Acc:ZDB-GENE-030131-4623]	178.634	1.71318	0.179025	9.56951	1.07409e-21	3.30833e-19
ENSDARG00000092042	AL935153.1		79.7168	4.05922	0.508568	7.98165	1.44385e-15	2.16939e-13
ENSDARG00000096508	BX322618.1		1383.52	0.667361	0.130902	5.09819	3.42918e-07	1.294e-05
ENSDARG00000102071	slc25a47b		68.9144	0.80856	0.271836	2.97444	0.00293521	0.030856
ENSDARG00000104125	ttc6	tetratricopeptide repeat domain 6 [Source:ZFIN;Acc:ZDB-GENE-090429-2]	40.9267	1.45327	0.344769	4.2152	2.49561e-05	0.000570978
ENSDARG00000032578	pax2b	paired box 2b [Source:ZFIN;Acc:ZDB-GENE-001030-4]	106.304	0.928431	0.218783	4.24362	2.1994e-05	0.000510333
ENSDARG00000033029	pkd1b	polycystic kidney disease 1b [Source:ZFIN;Acc:ZDB-GENE-100707-2]	191.133	0.616796	0.180827	3.41097	0.000647325	0.00922008
ENSDARG00000038147	hbbe3	hemoglobin beta embryonic-3 [Source:ZFIN;Acc:ZDB-GENE-980526-287]	187.349	3.55606	0.517343	6.87369	6.25609e-12	5.50558e-10
ENSDARG00000053520	LO017829.1	testis expressed 47 [Source:NCBI gene;Acc:100006770]	102.132	1.52603	0.190914	7.99327	1.3141e-15	1.98654e-13
ENSDARG00000053803	klhl43	kelch-like family member 43 [Source:ZFIN;Acc:ZDB-GENE-141212-285]	480.414	0.649272	0.176694	3.67456	0.000238262	0.00400478
ENSDARG00000055618	acta1b	actin alpha 1, skeletal muscle b [Source:ZFIN;Acc:ZDB-GENE-030131-55]	20450.3	0.680418	0.185868	3.66077	0.000251462	0.00419517
ENSDARG00000062370	bcl2l13	BCL2 like 13 [Source:ZFIN;Acc:ZDB-GENE-050419-215]	664.847	0.795999	0.121809	6.53484	6.36789e-11	4.91885e-09
ENSDARG00000074156	sgca	sarcoglycan, alpha [Source:ZFIN;Acc:ZDB-GENE-041111-121]	244.99	0.586497	0.170911	3.4316	0.000600037	0.00865156
ENSDARG00000077293	synpo2la	synaptopodin 2-like a [Source:ZFIN;Acc:ZDB-GENE-090828-4]	498.622	0.871421	0.213848	4.07495	4.60245e-05	0.000978497
ENSDARG00000077760	ascc1	activating signal cointegrator 1 complex subunit 1 [Source:ZFIN;Acc:ZDB-GENE-050417-80]	135.085	2.32546	0.201649	11.5322	9.07589e-31	6.2122e-28
ENSDARG00000089060	kcnj1a.5	potassium inwardly rectifying channel subfamily J member 1a, tandem duplicate 5 [Source:ZFIN;Acc:ZDB-GENE-050420-120]	74.809	1.0615	0.248003	4.28019	1.86736e-05	0.000442865
ENSDARG00000090635	kcnj1a.4	potassium inwardly rectifying channel subfamily J member 1a, tandem duplicate 4 [Source:ZFIN;Acc:ZDB-GENE-050420-186]	37.5655	1.10229	0.310664	3.54817	0.000387919	0.00604217
ENSDARG00000093381	tgm2l	transglutaminase 2, like [Source:ZFIN;Acc:ZDB-GENE-050420-97]	101.897	1.06758	0.196089	5.44437	5.19884e-08	2.44474e-06
ENSDARG00000097137	CR753876.1		305.074	1.90325	0.180024	10.5722	4.00871e-26	1.79598e-23
ENSDARG00000101576	tbxta	T-box transcription factor Ta [Source:NCBI gene;Acc:30399]	57.6412	1.37362	0.341603	4.02111	5.79247e-05	0.00119742
ENSDARG00000104735	nkx6.2	NK6 homeobox 2 [Source:ZFIN;Acc:ZDB-GENE-070626-1]	209.586	0.863776	0.244523	3.5325	0.000411655	0.00634371
ENSDARG00000114508	tmem101	transmembrane protein 101 [Source:ZFIN;Acc:ZDB-GENE-121214-289]	562.558	1.52117	0.132268	11.5006	1.30955e-30	8.72127e-28
ENSDARG00000000796	nr4a1	nuclear receptor subfamily 4, group A, member 1 [Source:ZFIN;Acc:ZDB-GENE-040704-11]	336.38	0.718929	0.180941	3.97329	7.08881e-05	0.0014274
ENSDARG00000006307	shisa4	shisa family member 4 [Source:ZFIN;Acc:ZDB-GENE-050417-419]	382.438	0.603949	0.142419	4.24066	2.22865e-05	0.000516128
ENSDARG00000014201	otpa	orthopedia homeobox a [Source:ZFIN;Acc:ZDB-GENE-070216-1]	981.986	0.789243	0.256021	3.08272	0.00205117	0.0232809
ENSDARG00000027381	ccdc171	coiled-coil domain containing 171 [Source:ZFIN;Acc:ZDB-GENE-110411-270]	219.081	1.06083	0.154602	6.86171	6.80423e-12	5.96666e-10
ENSDARG00000028784	si:dkey-24p1.6	si:dkey-24p1.6 [Source:ZFIN;Acc:ZDB-GENE-060503-67]	215.664	0.939026	0.147808	6.353	2.1116e-10	1.51697e-08
ENSDARG00000033444	map4k6	mitogen-activated protein kinase kinase kinase kinase 6 [Source:ZFIN;Acc:ZDB-GENE-060512-339]	240.687	0.819169	0.162516	5.04056	4.64179e-07	1.6771e-05
ENSDARG00000033760	pmelb	premelanosome protein b [Source:ZFIN;Acc:ZDB-GENE-050912-2]	378.168	1.21403	0.166927	7.2728	3.52108e-13	3.72373e-11
ENSDARG00000036876	zgc:153284	zgc:153284 [Source:ZFIN;Acc:ZDB-GENE-060825-317]	208.243	1.73078	0.240033	7.21059	5.5708e-13	5.71959e-11
ENSDARG00000036894	aimp1b	aminoacyl tRNA synthetase complex interacting multifunctional protein 1b [Source:ZFIN;Acc:ZDB-GENE-041212-13]	522.694	0.622923	0.146864	4.2415	2.22035e-05	0.000514692
ENSDARG00000053875	cryba1b	crystallin, beta A1b [Source:ZFIN;Acc:ZDB-GENE-040718-326]	360.613	2.19198	0.787531	2.78335	0.00538	0.0492637
ENSDARG00000057504	si:dkey-202g17.3	si:dkey-202g17.3 [Source:ZFIN;Acc:ZDB-GENE-131127-371]	179.738	0.830672	0.195391	4.25133	2.12509e-05	0.000495464
ENSDARG00000060106	crb2a	crumbs cell polarity complex component 2a [Source:ZFIN;Acc:ZDB-GENE-060612-1]	175.983	0.716047	0.201338	3.55644	0.000375916	0.0059075
ENSDARG00000068589	vimr1	vimentin-related 1 [Source:ZFIN;Acc:ZDB-GENE-130530-722]	1235.13	1.30666	0.166334	7.85566	3.9766e-15	5.63145e-13
ENSDARG00000070165	tnfrsf1b	tumor necrosis factor receptor superfamily, member 1B [Source:ZFIN;Acc:ZDB-GENE-070410-133]	80.2878	1.49217	0.284027	5.25364	1.49126e-07	6.24331e-06
ENSDARG00000075433	myom2a	myomesin 2a [Source:ZFIN;Acc:ZDB-GENE-030131-6201]	2892.89	0.632165	0.205291	3.07937	0.00207439	0.023458
ENSDARG00000079414	sez6b	seizure related 6 homolog b [Source:ZFIN;Acc:ZDB-GENE-110628-3]	211.695	1.16651	0.244971	4.76183	1.91841e-06	5.86495e-05
ENSDARG00000079525	slc39a5	solute carrier family 39 member 5 [Source:ZFIN;Acc:ZDB-GENE-060608-1]	272.868	0.947634	0.176483	5.36956	7.89289e-08	3.52974e-06
ENSDARG00000087741	asb14b	ankyrin repeat and SOCS box containing 14b [Source:ZFIN;Acc:ZDB-GENE-090313-148]	75.607	0.794526	0.277789	2.86017	0.00423408	0.0410426
ENSDARG00000089724	cyldb	cylindromatosis (turban tumor syndrome), b [Source:ZFIN;Acc:ZDB-GENE-100208-1]	39.9508	1.03858	0.339364	3.06036	0.00221074	0.0246604
ENSDARG00000090297	ldlrad2	low density lipoprotein receptor class A domain containing 2 [Source:ZFIN;Acc:ZDB-GENE-110204-1]	84.4908	0.89826	0.218697	4.10733	4.00254e-05	0.000863631
ENSDARG00000091669	bicdl2l	bicaudal-D-related protein 2-like [Source:ZFIN;Acc:ZDB-GENE-091204-161]	232.767	1.09743	0.248444	4.4172	9.99859e-06	0.00025517
ENSDARG00000094538	CT027623.1		4.88929	3.14614	1.0014	3.14175	0.00167944	0.01981
ENSDARG00000095280	CU682811.3		16.8914	1.81175	0.536915	3.37437	0.000739852	0.010265
ENSDARG00000100353	si:ch1073-398f15.1	si:ch1073-398f15.1 [Source:ZFIN;Acc:ZDB-GENE-141212-388]	167.257	1.30956	0.227153	5.7651	8.16075e-09	4.4002e-07
ENSDARG00000100857	FP101914.1		237.886	0.594506	0.183924	3.23235	0.00122778	0.0154277
ENSDARG00000102272	coro6	coronin 6 [Source:ZFIN;Acc:ZDB-GENE-040426-1202]	92.4876	1.07421	0.215861	4.97641	6.47738e-07	2.24802e-05
ENSDARG00000116713	si:ch73-265d7.2	si:ch73-265d7.2 [Source:ZFIN;Acc:ZDB-GENE-100922-146]	137.103	1.61284	0.232114	6.94847	3.6928e-12	3.38268e-10
ENSDARG00000001818	c3b.2	complement component c3b, tandem duplicate 2 [Source:ZFIN;Acc:ZDB-GENE-030131-3063]	434.581	0.647741	0.172319	3.75897	0.000170614	0.00300293
ENSDARG00000009387	robo4	roundabout, axon guidance receptor, homolog 4 (Drosophila) [Source:ZFIN;Acc:ZDB-GENE-020809-1]	558.559	0.73734	0.171845	4.29073	1.78087e-05	0.000423985
ENSDARG00000010270	fezf1	FEZ family zinc finger 1 [Source:NCBI gene;Acc:558801]	93.8405	0.8076	0.281134	2.87266	0.00407037	0.0398482
ENSDARG00000021265	mybpc2b	myosin binding protein C, fast type b [Source:ZFIN;Acc:ZDB-GENE-050320-80]	1144.06	1.74741	0.223781	7.80859	5.78335e-15	7.87335e-13
ENSDARG00000043131	BX664625.1	natural killer cell receptor 2B4-like [Source:NCBI gene;Acc:100007935]	10.6095	2.71145	0.695583	3.89809	9.69543e-05	0.0018723
ENSDARG00000045633	asb15a	ankyrin repeat and SOCS box containing 15a [Source:ZFIN;Acc:ZDB-GENE-110421-5]	193.423	1.13975	0.260363	4.37755	1.2002e-05	0.000298443
ENSDARG00000051814	ptprz1a	protein tyrosine phosphatase receptor type Z1a [Source:ZFIN;Acc:ZDB-GENE-090406-1]	673.893	0.600156	0.170259	3.52496	0.000423546	0.0064703
ENSDARG00000053448	si:ch211-251f6.6	si:ch211-251f6.6 [Source:ZFIN;Acc:ZDB-GENE-030131-3219]	1691.48	1.31446	0.170126	7.72637	1.10654e-14	1.45034e-12
ENSDARG00000061602	ssx2ipb	synovial sarcoma, X breakpoint 2 interacting protein b [Source:ZFIN;Acc:ZDB-GENE-050208-601]	65.5744	1.28944	0.272464	4.73252	2.21755e-06	6.6882e-05
ENSDARG00000068507	crybb1	crystallin, beta B1 [Source:ZFIN;Acc:ZDB-GENE-010813-1]	322.109	2.20426	0.78555	2.80601	0.00501592	0.0466933
ENSDARG00000071578	si:ch211-222k6.3	si:ch211-222k6.3 [Source:ZFIN;Acc:ZDB-GENE-050208-567]	115.345	0.950423	0.279779	3.39705	0.00068116	0.00956924
ENSDARG00000071590	si:ch211-236g6.1	si:ch211-236g6.1 [Source:ZFIN;Acc:ZDB-GENE-050208-448]	113.346	1.75028	0.32816	5.33363	9.62678e-08	4.24673e-06
ENSDARG00000071644	si:dkey-19a16.7	si:dkey-19a16.7 [Source:ZFIN;Acc:ZDB-GENE-060503-903]	100.547	0.769022	0.229168	3.35571	0.000791608	0.0108427
ENSDARG00000071648	zgc:113298	zgc:113298 [Source:ZFIN;Acc:ZDB-GENE-050522-40]	38.1457	1.50966	0.359211	4.2027	2.63748e-05	0.000599567
ENSDARG00000079145	CABZ01077217.1	uncharacterized LOC100007503 [Source:NCBI gene;Acc:100007503]	128.605	2.07463	0.247902	8.36876	5.82298e-17	1.03974e-14
ENSDARG00000079645	sc:d217	sc:d217 [Source:ZFIN;Acc:ZDB-GENE-080303-15]	141.513	1.49684	0.297176	5.03686	4.73218e-07	1.70476e-05
ENSDARG00000086665	si:dkey-175g6.2	si:dkey-175g6.2 [Source:ZFIN;Acc:ZDB-GENE-030131-8061]	126.54	0.978387	0.28189	3.47081	0.000518885	0.00765161
ENSDARG00000089720	CABZ01077218.1		47.8766	1.56415	0.362722	4.31224	1.61609e-05	0.00038813
ENSDARG00000090847	si:ch211-209l18.4	si:ch211-209l18.4 [Source:ZFIN;Acc:ZDB-GENE-110411-221]	247.336	1.1207	0.187059	5.99118	2.0833e-09	1.234e-07
ENSDARG00000093402	si:dkey-286j17.4	si:dkey-286j17.4 [Source:ZFIN;Acc:ZDB-GENE-130530-2]	222.867	1.32794	0.190843	6.95829	3.44418e-12	3.17858e-10
ENSDARG00000093841	zgc:152936	zgc:152936 [Source:ZFIN;Acc:ZDB-GENE-060825-355]	8.25992	4.46167	1.16827	3.81903	0.000133977	0.00246
ENSDARG00000095167	CR450836.1		51.6233	0.915059	0.277155	3.30161	0.000961315	0.012674
ENSDARG00000095643	si:dkey-253d23.3	si:dkey-253d23.3 [Source:ZFIN;Acc:ZDB-GENE-050208-330]	127.086	1.12589	0.2144	5.25136	1.50977e-07	6.29479e-06
ENSDARG00000096603	bmb	brambleberry [Source:NCBI gene;Acc:559540]	75.9848	0.945442	0.237164	3.98644	6.70717e-05	0.00136026
ENSDARG00000097224	prr33	proline rich 33 [Source:ZFIN;Acc:ZDB-GENE-030131-5326]	834.918	0.762954	0.203266	3.75349	0.000174393	0.00306069
ENSDARG00000098817	KCTD5	potassium channel tetramerization domain containing 5b [Source:NCBI gene;Acc:100334206]	231.568	0.821405	0.251799	3.26214	0.00110574	0.0141174
ENSDARG00000099775	CABZ01074307.1		77.0848	2.77811	0.396883	6.99983	2.56277e-12	2.41028e-10
ENSDARG00000100000	CR352226.5		169.132	1.60363	0.211729	7.57397	3.61987e-14	4.45986e-12
ENSDARG00000102453	slc1a2b	solute carrier family 1 member 2b [Source:ZFIN;Acc:ZDB-GENE-030131-7779]	7861.1	0.690615	0.194948	3.54255	0.000396273	0.00614204
ENSDARG00000104885	CABZ01033178.1		43.8634	4.56145	0.551604	8.26944	1.34593e-16	2.35214e-14
ENSDARG00000104905	CABZ01075521.1		32.2692	2.95278	0.446852	6.60796	3.89655e-11	3.08729e-09
ENSDARG00000110137	si:dkey-240e12.6	si:dkey-240e12.6 [Source:ZFIN;Acc:ZDB-GENE-050208-367]	8.01153	5.30453	1.30511	4.06444	4.81475e-05	0.00101402
ENSDARG00000113721	HPDL	4-hydroxyphenylpyruvate dioxygenase-like protein [Source:NCBI gene;Acc:110438534]	77.4072	2.13749	0.269328	7.93638	2.08164e-15	3.07149e-13
ENSDARG00000116774	PCNP	PEST proteolytic signal-containing nuclear protein-like [Source:NCBI gene;Acc:110437793]	102.879	3.01136	0.26835	11.2218	3.18809e-29	1.87042e-26
ENSDARG00000117313	CABZ01005857.2		13.3974	3.61311	0.845811	4.27177	1.93928e-05	0.000456408
ENSDARG00000003132	apip	APAF1 interacting protein [Source:NCBI gene;Acc:447941]	195.765	1.8608	0.490153	3.79635	0.000146839	0.00265611
ENSDARG00000018228	htr2cl1	5-hydroxytryptamine (serotonin) receptor 2C, G protein-coupled-like 1 [Source:ZFIN;Acc:ZDB-GENE-081104-48]	92.2828	0.798582	0.219243	3.64246	0.000270048	0.00446294
ENSDARG00000018958	nrarpb	NOTCH regulated ankyrin repeat protein b [Source:NCBI gene;Acc:353225]	300.463	0.669511	0.135796	4.93029	8.21094e-07	2.74899e-05
ENSDARG00000029204	tyrp1a	tyrosinase-related protein 1a [Source:ZFIN;Acc:ZDB-GENE-070718-2]	659.849	0.694462	0.112592	6.16798	6.91694e-10	4.509e-08
ENSDARG00000032242	tnnt2c	troponin T2c, cardiac [Source:ZFIN;Acc:ZDB-GENE-030520-1]	776.984	0.855214	0.150164	5.69521	1.23219e-08	6.36528e-07
ENSDARG00000033179	tmem243b	transmembrane protein 243, mitochondrial b [Source:ZFIN;Acc:ZDB-GENE-040426-2205]	249.752	0.644795	0.151166	4.26547	1.99483e-05	0.000467249
ENSDARG00000035438	myhc4	myosin heavy chain 4 [Source:ZFIN;Acc:ZDB-GENE-030131-6206]	771.831	1.26618	0.207528	6.10127	1.05227e-09	6.56429e-08
ENSDARG00000036066	si:dkey-78a14.4	si:dkey-78a14.4 [Source:ZFIN;Acc:ZDB-GENE-110408-8]	70.5701	0.887315	0.28222	3.14406	0.00166622	0.0196683
ENSDARG00000036445	serpinh2	serine (or cysteine) peptidase inhibitor, clade H, member 2 [Source:ZFIN;Acc:ZDB-GENE-050417-12]	249.131	0.66353	0.178753	3.712	0.00020563	0.00352114
ENSDARG00000043781	psmb10	proteasome 20S subunit beta 10 [Source:ZFIN;Acc:ZDB-GENE-040718-278]	128.536	0.821992	0.254518	3.2296	0.00123963	0.015537
ENSDARG00000043796	ms4a17a.7	membrane-spanning 4-domains, subfamily A, member 17A.7 [Source:ZFIN;Acc:ZDB-GENE-080829-2]	259.503	0.707967	0.211062	3.35431	0.000795641	0.0108919
ENSDARG00000043798	ms4a17a.1	membrane-spanning 4-domains, subfamily A, member 17A.1 [Source:ZFIN;Acc:ZDB-GENE-050417-307]	17.3919	1.58936	0.473495	3.35666	0.000788896	0.0108296
ENSDARG00000051914	slc14a2	solute carrier family 14 member 2 [Source:ZFIN;Acc:ZDB-GENE-030131-4833]	21.3455	1.76101	0.534414	3.29522	0.000983431	0.0128966
ENSDARG00000054054	zgc:153219	zgc:153219 [Source:ZFIN;Acc:ZDB-GENE-060929-144]	36.3654	1.51653	0.34101	4.44717	8.70089e-06	0.00022568
ENSDARG00000056762	zgc:172079	zgc:172079 [Source:ZFIN;Acc:ZDB-GENE-080204-103]	10.5478	2.72898	0.709532	3.84617	0.000119978	0.00224309
ENSDARG00000058159	ipo8	importin 8 [Source:ZFIN;Acc:ZDB-GENE-060503-3]	699.54	1.37055	0.123409	11.1058	1.17528e-28	6.58183e-26
ENSDARG00000059751	abtb2a	ankyrin repeat and BTB (POZ) domain containing 2a [Source:ZFIN;Acc:ZDB-GENE-100422-13]	206.901	0.799972	0.157841	5.06822	4.01549e-07	1.4898e-05
ENSDARG00000063126	gusb	glucuronidase, beta [Source:ZFIN;Acc:ZDB-GENE-070705-256]	482.669	0.699539	0.159802	4.37754	1.20026e-05	0.000298443
ENSDARG00000073970	mctp2b	multiple C2 domains, transmembrane 2b [Source:ZFIN;Acc:ZDB-GENE-050506-136]	89.2257	0.649398	0.227253	2.8576	0.00426861	0.0412967
ENSDARG00000077644	zgc:172079	zgc:172079 [Source:ZFIN;Acc:ZDB-GENE-080204-103]	2.83817	4.45995	1.50031	2.97269	0.00295206	0.0310199
ENSDARG00000077697	si:dkey-105i14.1	si:dkey-105i14.1 [Source:ZFIN;Acc:ZDB-GENE-081103-64]	82.1912	1.14116	0.27777	4.10827	3.98633e-05	0.000862398
ENSDARG00000078520	ikbip	IKBKB interacting protein [Source:ZFIN;Acc:ZDB-GENE-131122-26]	595.083	0.910706	0.135201	6.73593	1.6289e-11	1.36988e-09
ENSDARG00000078619	pnp5a	purine nucleoside phosphorylase 5a [Source:ZFIN;Acc:ZDB-GENE-040426-2553]	1755.23	0.897314	0.18483	4.85481	1.20504e-06	3.89678e-05
ENSDARG00000079013	dpy19l3	dpy-19 like C-mannosyltransferase 3 [Source:ZFIN;Acc:ZDB-GENE-100319-1]	636.481	0.873328	0.142666	6.12151	9.26939e-10	5.84161e-08
ENSDARG00000089814	znf1042	zinc finger protein 1042 [Source:ZFIN;Acc:ZDB-GENE-120703-14]	50.7197	1.11089	0.305407	3.63742	0.000275386	0.00453596
ENSDARG00000090160	zgc:173709	zgc:173709 [Source:ZFIN;Acc:ZDB-GENE-080208-5]	67.8976	1.3272	0.283311	4.68461	2.80487e-06	8.1697e-05
ENSDARG00000092608	si:dkey-262g12.12	si:dkey-262g12.12 [Source:ZFIN;Acc:ZDB-GENE-161017-24]	80.1267	0.867494	0.257467	3.36934	0.000753481	0.0104306
ENSDARG00000092759	si:dkey-61p9.9	si:dkey-61p9.9 [Source:ZFIN;Acc:ZDB-GENE-041210-240]	65.2272	1.38203	0.345516	3.9999	6.33681e-05	0.00129581
ENSDARG00000092784	znf1109	zinc finger protein 1109 [Source:ZFIN;Acc:ZDB-GENE-110914-77]	13.6823	2.38239	0.638274	3.73255	0.00018955	0.0032846
ENSDARG00000093254	znf569l	zinc finger protein 569, like [Source:ZFIN;Acc:ZDB-GENE-110914-7]	32.0227	1.21393	0.349592	3.47243	0.000515767	0.00761019
ENSDARG00000094308	si:dkey-247i3.6	si:dkey-247i3.6 [Source:ZFIN;Acc:ZDB-GENE-110913-83]	18.7243	1.42898	0.484765	2.94778	0.00320062	0.033165
ENSDARG00000095126	si:dkey-82i20.2	si:dkey-82i20.2 [Source:ZFIN;Acc:ZDB-GENE-110914-74]	26.4571	1.44898	0.386905	3.74505	0.000180361	0.00315196
ENSDARG00000095696	trpm2	si:dkey-240n22.1 [Source:NCBI gene;Acc:103908651]	100.163	0.689441	0.225151	3.06213	0.00219768	0.0245592
ENSDARG00000095997	znf1112	zinc finger protein 1112 [Source:ZFIN;Acc:ZDB-GENE-110913-179]	43.2704	1.21382	0.345332	3.51494	0.000439852	0.00666567
ENSDARG00000098115	si:dkey-178j11.5	si:dkey-178j11.5 [Source:ZFIN;Acc:ZDB-GENE-131118-10]	15.1077	1.57316	0.527394	2.9829	0.00285536	0.0302002
ENSDARG00000098196	znf1077	zinc finger protein 1077 [Source:ZFIN;Acc:ZDB-GENE-080218-11]	22.5295	1.71299	0.464635	3.68674	0.000227148	0.00383921
ENSDARG00000098506	CT583728.2		3.20736	4.62159	1.47555	3.13211	0.00173556	0.0203453
ENSDARG00000099032	FO818704.1	myozenin-2-like [Source:NCBI gene;Acc:108190739]	10.4904	3.81073	0.854741	4.45834	8.25963e-06	0.000215599
ENSDARG00000099396	rbpms	RNA binding protein, mRNA processing factor [Source:ZFIN;Acc:ZDB-GENE-161017-145]	26.4831	1.23994	0.361908	3.4261	0.000612304	0.00880781
ENSDARG00000099518	si:ch211-119e14.1	si:ch211-119e14.1 [Source:ZFIN;Acc:ZDB-GENE-141216-162]	59.8471	0.878303	0.299737	2.93024	0.00338695	0.0346874
ENSDARG00000100112	znf1118	zinc finger protein 1118 [Source:ZFIN;Acc:ZDB-GENE-131125-21]	22.636	1.50132	0.447627	3.35396	0.000796651	0.0108997
ENSDARG00000100219	si:dkey-264f17.1	si:dkey-264f17.1 [Source:ZFIN;Acc:ZDB-GENE-110913-6]	34.9682	1.21189	0.361099	3.35612	0.00079045	0.0108389
ENSDARG00000100740	CU179702.2		8.02375	3.79164	0.987366	3.84016	0.000122955	0.00228832
ENSDARG00000101193	BX855614.3		27.1526	1.09506	0.391761	2.79522	0.0051865	0.0478833
ENSDARG00000101807	si:ch211-120c15.3	si:ch211-120c15.3 [Source:ZFIN;Acc:ZDB-GENE-110913-99]	40.7666	1.83767	0.419039	4.38544	1.15751e-05	0.000289861
ENSDARG00000102848	BX927336.3		32.1182	1.31623	0.461889	2.84966	0.00437661	0.0420281
ENSDARG00000102884	si:ch211-145h19.5	si:ch211-145h19.5 [Source:ZFIN;Acc:ZDB-GENE-110914-112]	12.5159	2.03459	0.691795	2.94103	0.0032712	0.0337262
ENSDARG00000104064	si:ch211-127b6.2	si:ch211-127b6.2 [Source:ZFIN;Acc:ZDB-GENE-081103-37]	85.8963	0.90573	0.21195	4.27332	1.9258e-05	0.000454538
ENSDARG00000104297	si:ch73-380l10.2	si:ch73-380l10.2 [Source:ZFIN;Acc:ZDB-GENE-141216-416]	47.9109	1.00001	0.296565	3.37198	0.00074631	0.010343
ENSDARG00000104678	CU467646.7	zinc finger protein OZF-like [Source:NCBI gene;Acc:110437726]	179.084	0.701892	0.185365	3.78655	0.000152755	0.00272955
ENSDARG00000105570	crestin	crestin [Source:ZFIN;Acc:ZDB-GENE-000208-13]	34.1841	1.01641	0.330264	3.07756	0.00208702	0.02359
ENSDARG00000105674	ms4a17a.2	membrane-spanning 4-domains, subfamily A, member 17a.2 [Source:ZFIN;Acc:ZDB-GENE-070705-367]	20.4394	1.71497	0.458518	3.74024	0.000183844	0.00320601
ENSDARG00000111788	BX511067.1		23.4091	6.53221	1.24677	5.2393	1.61187e-07	6.68656e-06
ENSDARG00000111902	FO704772.1		8.79956	2.55269	0.769648	3.3167	0.00091088	0.0121521
ENSDARG00000113780	zgc:173615	zgc:173615 [Source:ZFIN;Acc:ZDB-GENE-080218-20]	22.7348	1.43579	0.404424	3.55021	0.000384931	0.00600322
ENSDARG00000114577	si:dkey-159n16.2	si:dkey-159n16.2 [Source:ZFIN;Acc:ZDB-GENE-131121-650]	148.011	1.34326	0.246855	5.44146	5.28444e-08	2.46617e-06
ENSDARG00000114716	znf1117	zinc finger protein 1117 [Source:ZFIN;Acc:ZDB-GENE-110914-52]	27.499	1.35843	0.389098	3.49123	0.000480805	0.00719339
ENSDARG00000115655	znf1078	zinc finger protein 1078 [Source:ZFIN;Acc:ZDB-GENE-080218-3]	9.90986	1.98641	0.663088	2.99569	0.00273822	0.0292482
ENSDARG00000116692	si:ch211-79g12.1	si:ch211-79g12.1 [Source:ZFIN;Acc:ZDB-GENE-110914-69]	6.47148	2.88113	0.932152	3.09084	0.00199592	0.0227692
ENSDARG00000002933	gbx2	gastrulation brain homeobox 2 [Source:ZFIN;Acc:ZDB-GENE-020509-2]	252.767	0.751607	0.198356	3.78919	0.000151141	0.00270999
ENSDARG00000004748	zgc:100868	zgc:100868 [Source:ZFIN;Acc:ZDB-GENE-040801-33]	789.846	0.639943	0.201943	3.16893	0.00153003	0.0183037
ENSDARG00000011701	ctsll	cathepsin L, like [Source:ZFIN;Acc:ZDB-GENE-041010-76]	80.6462	1.78324	0.298694	5.97013	2.37071e-09	1.38101e-07
ENSDARG00000012881	slc4a1a	solute carrier family 4 member 1a (Diego blood group) [Source:ZFIN;Acc:ZDB-GENE-010525-1]	2329.86	0.752825	0.107774	6.98521	2.84421e-12	2.64469e-10
ENSDARG00000019763	acp5a	acid phosphatase 5a, tartrate resistant [Source:ZFIN;Acc:ZDB-GENE-040426-2864]	252.092	3.36256	0.209206	16.0729	3.9494e-58	1.21646e-54
ENSDARG00000026400	rad51d	RAD51 paralog D [Source:ZFIN;Acc:ZDB-GENE-040426-2490]	66.0575	0.944882	0.277113	3.40973	0.000650274	0.00924561
ENSDARG00000030616	nfe2l1a	nuclear factor, erythroid 2-like 1a [Source:ZFIN;Acc:ZDB-GENE-040630-5]	80.5634	0.890958	0.227551	3.91542	9.02451e-05	0.00175789
ENSDARG00000035151	drll.1	draculin-like, tandem duplicate 1 [Source:ZFIN;Acc:ZDB-GENE-060531-124]	27.6721	3.3367	0.532422	6.26702	3.68023e-10	2.51902e-08
ENSDARG00000036700	si:ch211-114n24.6	si:ch211-114n24.6 [Source:ZFIN;Acc:ZDB-GENE-120214-26]	2070.64	2.09585	0.128941	16.2543	2.08172e-59	7.32796e-56
ENSDARG00000038243	e4f1	E4F transcription factor 1 [Source:NCBI gene;Acc:561158]	310.09	0.702145	0.16444	4.26991	1.95551e-05	0.000458911
ENSDARG00000042525	ebf2	EBF transcription factor 2 [Source:NCBI gene;Acc:30692]	314.569	0.650896	0.184751	3.5231	0.000426525	0.00650371
ENSDARG00000046091	si:ch211-283g2.1	si:ch211-283g2.1 [Source:ZFIN;Acc:ZDB-GENE-060531-57]	41.0251	1.27101	0.318223	3.9941	6.49404e-05	0.00132029
ENSDARG00000052288	zmp:0000000634	zmp:0000000634 [Source:ZFIN;Acc:ZDB-GENE-130530-637]	69.9156	1.55114	0.227182	6.82774	8.62656e-12	7.43242e-10
ENSDARG00000058508	cfap70	cilia and flagella associated protein 70 [Source:ZFIN;Acc:ZDB-GENE-091204-50]	173.575	1.08393	0.26724	4.05602	4.99162e-05	0.00104413
ENSDARG00000059596	clip2	CAP-GLY domain containing linker protein 2 [Source:ZFIN;Acc:ZDB-GENE-100727-3]	731.9	0.65175	0.167523	3.8905	0.000100036	0.00192427
ENSDARG00000059914	sdr42e2	short chain dehydrogenase/reductase family 42E, member 2 [Source:ZFIN;Acc:ZDB-GENE-101203-3]	268.769	1.20689	0.16237	7.43298	1.0618e-13	1.21693e-11
ENSDARG00000061508	tgfbrap1	transforming growth factor, beta receptor associated protein 1 [Source:NCBI gene;Acc:565026]	178.525	0.596168	0.166341	3.58402	0.000338344	0.00538226
ENSDARG00000061858	zgc:153968	zgc:153968 [Source:ZFIN;Acc:ZDB-GENE-061027-211]	43.4956	1.62888	0.459338	3.54615	0.000390896	0.00608086
ENSDARG00000067564	zgc:153044	zgc:153044 [Source:ZFIN;Acc:ZDB-GENE-060825-247]	46.8595	0.944354	0.285637	3.30614	0.000945911	0.0125111
ENSDARG00000070864	bcl6aa	BCL6A transcription repressor a [Source:ZFIN;Acc:ZDB-GENE-040426-1696]	112.252	0.611906	0.208475	2.93516	0.00333378	0.0342854
ENSDARG00000075530	pigu	phosphatidylinositol glycan anchor biosynthesis, class U [Source:ZFIN;Acc:ZDB-GENE-100629-1]	272.626	0.856456	0.138483	6.18454	6.22819e-10	4.0925e-08
ENSDARG00000078004	drl	Danio rerio zgc:136538 (zgc:136538), mRNA. [Source:RefSeq mRNA;Acc:NM_001045237]	16.0575	2.5675	0.713084	3.60056	0.000317531	0.00510389
ENSDARG00000078598	si:ch1073-184j22.2	si:ch1073-184j22.2 [Source:ZFIN;Acc:ZDB-GENE-081104-32]	104.75	0.664529	0.231415	2.87158	0.00408421	0.0399044
ENSDARG00000079075	si:ch211-71m22.3	si:ch211-71m22.3 [Source:ZFIN;Acc:ZDB-GENE-070705-195]	5.64077	3.48192	1.06176	3.27937	0.00104038	0.0134713
ENSDARG00000079403	si:dkey-204l11.1	si:dkey-204l11.1 [Source:ZFIN;Acc:ZDB-GENE-060526-247]	11.9195	1.65353	0.582729	2.83757	0.00454585	0.0434164
ENSDARG00000088711	lgals1l1	lectin, galactoside-binding, soluble, 1 (galectin 1)-like 1 [Source:ZFIN;Acc:ZDB-GENE-030131-4905]	6267.16	3.12067	0.22135	14.0983	3.88948e-45	7.98671e-42
ENSDARG00000088717	ecrg4b	ECRG4 augurin precursor b [Source:NCBI gene;Acc:793804]	485.068	1.31299	0.391703	3.35201	0.000802274	0.0109644
ENSDARG00000089924	aldh2.1	aldehyde dehydrogenase 2 family member, tandem duplicate 1 [Source:ZFIN;Acc:ZDB-GENE-040426-1262]	1145.51	0.612841	0.105695	5.79818	6.70374e-09	3.68721e-07
ENSDARG00000092445	zgc:153352	zgc:153352 [Source:NCBI gene;Acc:767733]	48.4172	1.04904	0.292223	3.58985	0.000330869	0.00528316
ENSDARG00000096913	BX005129.1		18.4441	1.3995	0.463842	3.01719	0.00255131	0.0275732
ENSDARG00000097000	BX890558.1	uncharacterized LOC101884792 [Source:NCBI gene;Acc:101884792]	41.202	2.90264	0.447029	6.49316	8.40517e-11	6.39234e-09
ENSDARG00000097082	im:7152348	im:7152348 [Source:ZFIN;Acc:ZDB-GENE-041111-308]	164.406	0.706149	0.179325	3.93782	8.22238e-05	0.00162737
ENSDARG00000097493	si:dkey-148h10.5	si:dkey-148h10.5 [Source:ZFIN;Acc:ZDB-GENE-131127-260]	33.2762	1.35472	0.405703	3.33919	0.000840245	0.0113511
ENSDARG00000097524	BX005129.2		7.24892	2.70545	0.806042	3.35647	0.000789448	0.0108312
ENSDARG00000097574	CR847898.3		9.72438	2.7511	0.773698	3.55578	0.000376864	0.00591161
ENSDARG00000097615	si:ch211-108d22.2	si:ch211-108d22.2 [Source:ZFIN;Acc:ZDB-GENE-131127-97]	380.282	1.06596	0.203935	5.22695	1.72332e-07	7.08919e-06
ENSDARG00000097737	si:dkey-188h10.3	si:dkey-188h10.3 [Source:ZFIN;Acc:ZDB-LINCRNAG-030131-376]	52.2725	0.722338	0.259896	2.77933	0.00544713	0.0497859
ENSDARG00000097807	BX530017.2		10.2185	3.75319	0.870606	4.311	1.62514e-05	0.000389544
ENSDARG00000100960	AL928901.1		9.67165	2.04093	0.683677	2.98523	0.00283363	0.0300575
ENSDARG00000101133	BX510960.1		22.3887	2.13788	0.547033	3.90814	9.30113e-05	0.00180464
ENSDARG00000102946	si:ch73-167f10.1	si:ch73-167f10.1 [Source:ZFIN;Acc:ZDB-GENE-131121-334]	11.787	2.89983	0.740476	3.91617	8.99678e-05	0.00175387
ENSDARG00000103313	rhot1b	ras homolog family member T1 [Source:ZFIN;Acc:ZDB-GENE-061009-52]	99.0005	0.718754	0.224558	3.20075	0.00137071	0.0168018
ENSDARG00000107130	CU927890.1	endoglin [Source:NCBI gene;Acc:101883074]	94.828	0.947634	0.204697	4.62945	3.66638e-06	0.000104564
ENSDARG00000110003	BX005085.4		77.7475	0.674437	0.240798	2.80084	0.00509702	0.0472698
ENSDARG00000113458	CABZ01058333.1	E3 ubiquitin-protein ligase rnf213-alpha-like [Source:NCBI gene;Acc:100535316]	10.682	1.96519	0.653434	3.00748	0.00263421	0.02832
ENSDARG00000116302	ANGPTL2	angiopoietin like 2 [Source:HGNC Symbol;Acc:HGNC:490]	10.9743	1.89327	0.559057	3.38654	0.000707787	0.00988695
ENSDARG00000002299	arsh	arylsulfatase H [Source:ZFIN;Acc:ZDB-GENE-081104-120]	173.867	0.918938	0.158487	5.79818	6.70374e-09	3.68721e-07
ENSDARG00000004171	rabac1	Rab acceptor 1 (prenylated) [Source:ZFIN;Acc:ZDB-GENE-040625-146]	782.509	0.690669	0.175852	3.92757	8.58094e-05	0.00168346
ENSDARG00000006008	dct	dopachrome tautomerase [Source:ZFIN;Acc:ZDB-GENE-000508-1]	953.859	0.875419	0.104509	8.37652	5.45149e-17	9.80512e-15
ENSDARG00000007358	cxcr3.1	chemokine (C-X-C motif) receptor 3, tandem duplicate 1 [Source:ZFIN;Acc:ZDB-GENE-060130-38]	13.0831	2.66983	0.676691	3.94542	7.96608e-05	0.00158812
ENSDARG00000014196	myl1	myosin, light chain 1, alkali; skeletal, fast [Source:ZFIN;Acc:ZDB-GENE-030131-8109]	16553.2	0.715701	0.178154	4.01733	5.88621e-05	0.00121374
ENSDARG00000016343	zgc:92518	zgc:92518 [Source:ZFIN;Acc:ZDB-GENE-040718-53]	169.9	0.616745	0.175997	3.5043	0.000457808	0.00690382
ENSDARG00000016706	atic	5-aminoimidazole-4-carboxamide ribonucleotide formyltransferase/IMP cyclohydrolase [Source:ZFIN;Acc:ZDB-GENE-011212-4]	3024.57	0.642474	0.0946524	6.78772	1.13919e-11	9.71307e-10
ENSDARG00000023157	cbln10	cerebellin 10 [Source:ZFIN;Acc:ZDB-GENE-030131-4615]	176.876	1.31563	0.290036	4.53609	5.73061e-06	0.000156724
ENSDARG00000023217	crema	cAMP responsive element modulator a [Source:ZFIN;Acc:ZDB-GENE-030131-7031]	172.852	0.700289	0.181199	3.86475	0.000111203	0.00210135
ENSDARG00000028131	hccsa.1	holocytochrome c synthase a [Source:ZFIN;Acc:ZDB-GENE-040718-202]	184.179	0.73977	0.18123	4.08193	4.46623e-05	0.000956146
ENSDARG00000037383	pax5	paired box 5 [Source:ZFIN;Acc:ZDB-GENE-001030-2]	26.9451	1.74218	0.454843	3.83028	0.000127997	0.00236608
ENSDARG00000037411	npy1r	neuropeptide Y receptor Y1 [Source:ZFIN;Acc:ZDB-GENE-080221-1]	18.4172	2.10164	0.472856	4.44457	8.80686e-06	0.000227951
ENSDARG00000037550	cyp21a2	cytochrome P450, family 21, subfamily A, polypeptide 2 [Source:ZFIN;Acc:ZDB-GENE-070103-6]	33.0637	1.127	0.35553	3.16992	0.00152482	0.0182748
ENSDARG00000038585	eif4e2	eukaryotic translation initiation factor 4E family member 2 [Source:ZFIN;Acc:ZDB-GENE-050327-59]	338.735	0.65108	0.144207	4.5149	6.33469e-06	0.000170967
ENSDARG00000039943	tent5ba	terminal nucleotidyltransferase 5ba [Source:ZFIN;Acc:ZDB-GENE-061110-129]	617.469	0.76262	0.223251	3.41598	0.000635522	0.00908874
ENSDARG00000040295	apoeb	apolipoprotein Eb [Source:NCBI gene;Acc:30314]	12799.8	0.595815	0.107961	5.51878	3.4137e-08	1.64935e-06
ENSDARG00000041490	afp4	antifreeze protein type IV [Source:ZFIN;Acc:ZDB-GENE-030131-5217]	946.263	2.52145	0.14177	17.7855	9.15582e-71	5.64021e-67
ENSDARG00000043226	nfixa	nuclear factor I/Xa [Source:ZFIN;Acc:ZDB-GENE-080722-15]	93.5238	0.701758	0.245718	2.85595	0.00429084	0.0414467
ENSDARG00000053293	ftr14	finTRIM family, member 14 [Source:ZFIN;Acc:ZDB-GENE-060512-201]	56.8632	1.14461	0.316039	3.62174	0.000292623	0.00475629
ENSDARG00000055159	cyp27a1.4	cytochrome P450, family 27, subfamily A, polypeptide 1, gene 4 [Source:ZFIN;Acc:ZDB-GENE-030131-1060]	63.4625	1.32093	0.2925	4.51598	6.30238e-06	0.000170469
ENSDARG00000056151	tyrp1b	tyrosinase-related protein 1b [Source:ZFIN;Acc:ZDB-GENE-040718-249]	2176.06	0.631841	0.0918104	6.88202	5.9011e-12	5.2466e-10
ENSDARG00000058606	sik1	salt-inducible kinase 1 [Source:ZFIN;Acc:ZDB-GENE-030131-9446]	748.629	0.617067	0.12984	4.75252	2.00901e-06	6.10408e-05
ENSDARG00000061265	lmln	leishmanolysin-like (metallopeptidase M8 family) [Source:ZFIN;Acc:ZDB-GENE-081104-298]	136.718	0.702139	0.198188	3.54279	0.000395921	0.00614204
ENSDARG00000069295	bcl6ab	BCL6A transcription repressor b [Source:ZFIN;Acc:ZDB-GENE-030131-7523]	178.924	0.613516	0.20124	3.04868	0.00229847	0.0253862
ENSDARG00000069566	mucms1	mucin, multiple PTS and SEA group, member 1 [Source:ZFIN;Acc:ZDB-GENE-061009-17]	9.91466	2.99533	0.702555	4.26347	2.01275e-05	0.000470998
ENSDARG00000074136	slc47a2.2	solute carrier family 47 member 2.2 [Source:ZFIN;Acc:ZDB-GENE-070615-14]	21.1675	1.82697	0.431929	4.2298	2.33895e-05	0.000539141
ENSDARG00000074989	sparcl1	SPARC-like 1 [Source:ZFIN;Acc:ZDB-GENE-060130-6]	224.509	1.02236	0.198761	5.14367	2.69428e-07	1.05214e-05
ENSDARG00000075622	zgc:174938	zgc:174938 [Source:ZFIN;Acc:ZDB-GENE-070928-44]	228.221	1.92896	0.257694	7.48548	7.12848e-14	8.40444e-12
ENSDARG00000075827	f7i	coagulation factor VIIi [Source:ZFIN;Acc:ZDB-GENE-021206-10]	444.28	0.598096	0.136227	4.39044	1.13124e-05	0.000284147
ENSDARG00000078108	dok1a	docking protein 1a [Source:ZFIN;Acc:ZDB-GENE-080721-2]	80.2982	0.750922	0.25798	2.91078	0.00360525	0.0364086
ENSDARG00000079191	zgc:172122	zgc:172122 [Source:ZFIN;Acc:ZDB-GENE-080208-1]	58.4897	0.869433	0.275832	3.15203	0.00162138	0.0192171
ENSDARG00000079872	rapgef4	Rap guanine nucleotide exchange factor (GEF) 4 [Source:ZFIN;Acc:ZDB-GENE-070912-385]	54.3241	0.919149	0.277386	3.31361	0.000921012	0.0122541
ENSDARG00000087290	si:ch211-202h22.10	si:ch211-202h22.10 [Source:ZFIN;Acc:ZDB-GENE-110914-121]	36.6666	0.984562	0.338359	2.90981	0.00361644	0.0364768
ENSDARG00000091280	si:ch211-66k16.27	si:ch211-66k16.27 [Source:ZFIN;Acc:ZDB-GENE-120709-9]	136.948	2.18339	0.254748	8.57077	1.02796e-17	2.04273e-15
ENSDARG00000092651	si:dkey-57a22.11	si:dkey-57a22.11 [Source:ZFIN;Acc:ZDB-GENE-081104-423]	156.103	0.808191	0.207424	3.89632	9.76646e-05	0.00188454
ENSDARG00000093289	si:dkey-9i23.14	si:dkey-9i23.14 [Source:ZFIN;Acc:ZDB-GENE-090313-360]	24.0629	1.39901	0.440144	3.17853	0.00148025	0.0178623
ENSDARG00000094782	si:ch211-196h16.4	si:ch211-196h16.4 [Source:ZFIN;Acc:ZDB-GENE-081029-1]	34.6822	0.923147	0.331858	2.78175	0.00540662	0.0494339
ENSDARG00000095522	si:dkey-71b5.3	si:dkey-71b5.3 [Source:ZFIN;Acc:ZDB-GENE-100922-91]	46.6019	1.24171	0.282462	4.39603	1.10247e-05	0.000278055
ENSDARG00000095549	si:dkeyp-106c3.2	si:dkeyp-106c3.2 [Source:ZFIN;Acc:ZDB-GENE-070705-527]	3.57658	3.6511	1.31401	2.77859	0.00545953	0.0498437
ENSDARG00000095906	CR848047.1		710.917	0.772434	0.185158	4.17176	3.02252e-05	0.000676783
ENSDARG00000096527	BX548015.2		21.7789	3.68003	0.728991	5.04811	4.46208e-07	1.62551e-05
ENSDARG00000096599	AL928650.3		9.84752	4.07808	0.922241	4.42192	9.78281e-06	0.000250841
ENSDARG00000097576	zgc:92912	zgc:92912 [Source:ZFIN;Acc:ZDB-GENE-040718-265]	97.3612	0.828854	0.229302	3.61468	0.000300716	0.00487281
ENSDARG00000097878	CU694532.1		43.9353	1.34457	0.429265	3.13225	0.00173473	0.0203453
ENSDARG00000005629	smyd2b	SET and MYND domain containing 2b [Source:NCBI gene;Acc:568616]	665.6	1.0576	0.172726	6.123	9.1831e-10	5.80207e-08
ENSDARG00000005670	ttbk2a	tau tubulin kinase 2a [Source:ZFIN;Acc:ZDB-GENE-120928-3]	273.476	0.834505	0.210853	3.95775	7.56584e-05	0.00151323
ENSDARG00000007377	odc1	ornithine decarboxylase 1 [Source:ZFIN;Acc:ZDB-GENE-010816-1]	2211.85	0.59638	0.0901297	6.61691	3.66774e-11	2.92482e-09
ENSDARG00000010572	slc25a25a	solute carrier family 25 member 25a [Source:NCBI gene;Acc:406541]	458.303	0.643416	0.134433	4.78615	1.70011e-06	5.27611e-05
ENSDARG00000012929	eif2d	eukaryotic translation initiation factor 2D [Source:ZFIN;Acc:ZDB-GENE-040426-1226]	304.694	0.606242	0.139696	4.33974	1.42654e-05	0.000347002
ENSDARG00000013669	napba	N-ethylmaleimide-sensitive factor attachment protein, beta a [Source:ZFIN;Acc:ZDB-GENE-050522-230]	717.301	0.67846	0.181538	3.73729	0.000186017	0.00323703
ENSDARG00000020133	jdp2b	Jun dimerization protein 2b [Source:NCBI gene;Acc:436766]	61.6298	1.09883	0.358222	3.06745	0.00215892	0.0242029
ENSDARG00000021287	rab7b	RAB7b, member RAS oncogene family [Source:ZFIN;Acc:ZDB-GENE-180906-1]	285.512	0.815987	0.176051	4.63495	3.5702e-06	0.000102176
ENSDARG00000027538	noxred1	NADP-dependent oxidoreductase domain containing 1 [Source:ZFIN;Acc:ZDB-GENE-130530-573]	6.91958	4.62951	1.18087	3.92043	8.83904e-05	0.00172722
ENSDARG00000029370	ankrd6b	ankyrin repeat domain 6b [Source:ZFIN;Acc:ZDB-GENE-030916-4]	341.454	0.619841	0.146564	4.22914	2.34582e-05	0.000540218
ENSDARG00000031683	fosab	v-fos FBJ murine osteosarcoma viral oncogene homolog Ab [Source:ZFIN;Acc:ZDB-GENE-031222-4]	44.474	0.834234	0.293265	2.84464	0.00444617	0.042613
ENSDARG00000033138	lyrm2	LYR motif containing 2 [Source:NCBI gene;Acc:569076]	106.82	0.803434	0.191165	4.20283	2.63601e-05	0.000599567
ENSDARG00000033539	paics	phosphoribosylaminoimidazole carboxylase, phosphoribosylaminoimidazole succinocarboxamide synthetase [Source:ZFIN;Acc:ZDB-GENE-030131-9762]	6774.76	1.05654	0.112796	9.36686	7.47212e-21	2.24537e-18
ENSDARG00000038969	zgc:113142	zgc:113142 [Source:ZFIN;Acc:ZDB-GENE-050220-2]	72.9432	0.854445	0.274962	3.1075	0.00188677	0.0217964
ENSDARG00000039682	si:ch211-121a2.2	si:ch211-121a2.2 [Source:ZFIN;Acc:ZDB-GENE-070705-21]	106.818	1.7571	0.234226	7.50173	6.29809e-14	7.53356e-12
ENSDARG00000040162	fgfbp3	fibroblast growth factor binding protein 3 [Source:ZFIN;Acc:ZDB-GENE-050208-135]	899.338	0.681665	0.13737	4.96224	6.96856e-07	2.38158e-05
ENSDARG00000041411	rad51	RAD51 recombinase [Source:ZFIN;Acc:ZDB-GENE-040426-2286]	371.863	0.881006	0.127965	6.88474	5.78914e-12	5.16849e-10
ENSDARG00000041873	si:dkey-221h15.4	si:dkey-221h15.4 [Source:ZFIN;Acc:ZDB-GENE-041014-340]	12.9545	1.81978	0.599506	3.03546	0.00240169	0.0263268
ENSDARG00000041960	si:ch211-173a9.6	si:ch211-173a9.6 [Source:ZFIN;Acc:ZDB-GENE-030131-4623]	245.945	1.41945	0.173975	8.15889	3.38123e-16	5.62952e-14
ENSDARG00000042221	mthfd1l	methylenetetrahydrofolate dehydrogenase (NADP+ dependent) 1 like [Source:ZFIN;Acc:ZDB-GENE-041001-133]	2829.68	0.675932	0.112838	5.99028	2.09474e-09	1.2378e-07
ENSDARG00000043482	b3gnt3.1	UDP-GlcNAc:betaGal beta-1,3-N-acetylglucosaminyltransferase 3, tandem duplicate 1 [Source:ZFIN;Acc:ZDB-GENE-040625-129]	84.9284	1.2362	0.399626	3.09339	0.00197885	0.022657
ENSDARG00000044001	lgals3b	lectin, galactoside binding soluble 3b [Source:ZFIN;Acc:ZDB-GENE-030131-4324]	2174.01	0.613112	0.19108	3.20866	0.00133353	0.0164545
ENSDARG00000044847	zgc:171599	zgc:171599 [Source:ZFIN;Acc:ZDB-GENE-080219-33]	136.116	0.781759	0.197463	3.95901	7.52603e-05	0.00150772
ENSDARG00000052917	si:ch211-202f3.3	si:ch211-202f3.3 [Source:ZFIN;Acc:ZDB-GENE-080917-19]	1068.97	0.833827	0.239983	3.47453	0.000511758	0.00756916
ENSDARG00000052958	nppb	natriuretic peptide B [Source:ZFIN;Acc:ZDB-GENE-130530-642]	24.9177	1.47454	0.510659	2.88753	0.0038828	0.0385636
ENSDARG00000052960	nppa	natriuretic peptide A [Source:ZFIN;Acc:ZDB-GENE-030131-95]	171.705	0.797423	0.202946	3.92923	8.52168e-05	0.00167317
ENSDARG00000053773	vgll2b	vestigial-like family member 2b [Source:ZFIN;Acc:ZDB-GENE-050809-113]	148.123	0.666307	0.207041	3.21824	0.0012898	0.016003
ENSDARG00000055723	hsp70l	heat shock cognate 70-kd protein, like [Source:ZFIN;Acc:ZDB-GENE-050321-1]	144.76	0.858441	0.236669	3.62718	0.000286539	0.00468832
ENSDARG00000056130	neurog1	neurogenin 1 [Source:NCBI gene;Acc:30239]	165.493	0.602548	0.167137	3.60511	0.000312026	0.00501869
ENSDARG00000056175	scrt2	scratch family zinc finger 2 [Source:ZFIN;Acc:ZDB-GENE-030131-4097]	475.439	0.588024	0.198347	2.96462	0.00303055	0.0317419
ENSDARG00000062397	ndst1a	N-deacetylase/N-sulfotransferase (heparan glucosaminyl) 1a [Source:ZFIN;Acc:ZDB-GENE-111012-2]	660.189	0.64647	0.121294	5.32979	9.83279e-08	4.3112e-06
ENSDARG00000062788	irg1l	immunoresponsive gene 1, like [Source:ZFIN;Acc:ZDB-GENE-061103-301]	487.467	1.11604	0.221088	5.04794	4.46603e-07	1.62551e-05
ENSDARG00000063159	si:dkey-32e23.4	si:dkey-32e23.4 [Source:ZFIN;Acc:ZDB-GENE-081105-41]	237.651	0.605458	0.162138	3.73421	0.000188307	0.00326832
ENSDARG00000068179	trib2	tribbles pseudokinase 2 [Source:ZFIN;Acc:ZDB-GENE-091207-3]	371.329	0.669593	0.238124	2.81196	0.00492414	0.0460128
ENSDARG00000068916	ppp1r35	protein phosphatase 1, regulatory subunit 35 [Source:NCBI gene;Acc:751676]	74.5312	1.02973	0.227588	4.52452	6.05324e-06	0.00016438
ENSDARG00000069661	si:dkey-121j17.6	si:dkey-121j17.6 [Source:ZFIN;Acc:ZDB-GENE-121214-361]	179.381	1.18386	0.163996	7.21884	5.24311e-13	5.45128e-11
ENSDARG00000070396	serpinb1l2	serpin peptidase inhibitor, clade B (ovalbumin), member 1, like 2 [Source:ZFIN;Acc:ZDB-GENE-041001-117]	51.5437	1.14002	0.308694	3.69304	0.000221587	0.00376358
ENSDARG00000073913	pimr213	Pim proto-oncogene, serine/threonine kinase, related 213 [Source:ZFIN;Acc:ZDB-GENE-041014-208]	5.60771	6.43411	1.36461	4.71499	2.41723e-06	7.18492e-05
ENSDARG00000074556	ganc	glucosidase, alpha; neutral C [Source:ZFIN;Acc:ZDB-GENE-130530-754]	91.9815	0.828615	0.219686	3.77182	0.000162061	0.00287705
ENSDARG00000074590	wdpcp	WD repeat containing planar cell polarity effector [Source:ZFIN;Acc:ZDB-GENE-100405-4]	122.378	0.80765	0.180989	4.46242	8.10395e-06	0.00021221
ENSDARG00000074897	hes2.1	hes family bHLH transcription factor 2, tandem duplicate 1 [Source:ZFIN;Acc:ZDB-GENE-081104-104]	23.957	1.21914	0.398086	3.06249	0.00219501	0.0245405
ENSDARG00000075817	mettl24	methyltransferase like 24 [Source:ZFIN;Acc:ZDB-GENE-070424-138]	221.524	0.825913	0.152825	5.4043	6.50624e-08	2.9744e-06
ENSDARG00000075818	dok2	docking protein 2 [Source:ZFIN;Acc:ZDB-GENE-080721-4]	32.7764	2.35704	0.41544	5.67359	1.39833e-08	7.19336e-07
ENSDARG00000076557	bicc2	bicaudal C homolog 2 [Source:ZFIN;Acc:ZDB-GENE-110110-3]	70.4325	0.705697	0.251942	2.80103	0.00509402	0.0472597
ENSDARG00000077169	si:ch211-153b23.4	si:ch211-153b23.4 [Source:ZFIN;Acc:ZDB-GENE-030131-7332]	310.258	1.42643	0.202086	7.05849	1.68318e-12	1.60756e-10
ENSDARG00000077696	si:dkey-30h22.11	si:dkey-30h22.11 [Source:ZFIN;Acc:ZDB-GENE-110411-104]	125.324	0.754439	0.216445	3.48559	0.000491048	0.00731997
ENSDARG00000078502	si:ch211-150o23.3	si:ch211-150o23.3 [Source:ZFIN;Acc:ZDB-GENE-060503-479]	63.3048	0.782567	0.247413	3.163	0.0015615	0.0186329
ENSDARG00000079591	si:ch211-203d1.3	si:ch211-203d1.3 [Source:ZFIN;Acc:ZDB-GENE-160113-15]	324.174	0.608609	0.12774	4.76442	1.894e-06	5.79752e-05
ENSDARG00000086418	si:ch211-236p5.3	si:ch211-236p5.3 [Source:ZFIN;Acc:ZDB-GENE-081028-31]	30.8707	2.91304	0.387867	7.51041	5.89414e-14	7.11948e-12
ENSDARG00000088117	fut8b	fucosyltransferase 8b (alpha (1,6) fucosyltransferase) [Source:ZFIN;Acc:ZDB-GENE-130530-923]	56.0533	0.98215	0.297327	3.30327	0.000955651	0.0126122
ENSDARG00000091748	tbx22	T-box transcription factor 22 [Source:ZFIN;Acc:ZDB-GENE-090626-2]	65.0462	0.788302	0.279236	2.82307	0.00475667	0.0448905
ENSDARG00000091792	akap12a	A kinase (PRKA) anchor protein 12a [Source:ZFIN;Acc:ZDB-GENE-110310-3]	182.616	0.590915	0.174294	3.39034	0.000698053	0.00977254
ENSDARG00000093378	si:ch211-235i11.5	si:ch211-235i11.5 [Source:ZFIN;Acc:ZDB-GENE-131120-104]	81.0228	0.61288	0.211536	2.89728	0.00376414	0.0376888
ENSDARG00000095751	C20H6orf58	liver-enriched gene 1, tandem duplicate 2 [Source:NCBI gene;Acc:406484]	111.836	0.998463	0.218614	4.56724	4.94193e-06	0.000137133
ENSDARG00000095922	CR855300.1		88.4729	0.818731	0.26437	3.09691	0.00195549	0.0224535
ENSDARG00000097874	BX548170.1		6.5732	2.41826	0.855192	2.82774	0.00468785	0.04436
ENSDARG00000098415	CT956093.1		50.7671	2.88085	0.483457	5.95885	2.54019e-09	1.47079e-07
ENSDARG00000099970	CR383676.2		6615.47	0.641917	0.162984	3.93853	8.19834e-05	0.00162522
ENSDARG00000102419	azi2	5-azacytidine induced 2 [Source:ZFIN;Acc:ZDB-GENE-040426-2097]	422.992	1.02582	0.139762	7.33975	2.13999e-13	2.37529e-11
ENSDARG00000104919	si:ch211-153b23.3	si:ch211-153b23.3 [Source:ZFIN;Acc:ZDB-GENE-141216-408]	174.346	1.48806	0.261785	5.68429	1.3136e-08	6.77161e-07
ENSDARG00000105412	si:ch211-276i12.11	si:ch211-276i12.11 [Source:ZFIN;Acc:ZDB-GENE-160628-5]	291.306	0.888149	0.17186	5.16785	2.36798e-07	9.38092e-06
ENSDARG00000111953	AL929435.2		5.50264	4.90755	1.38039	3.55519	0.000377704	0.00591716
ENSDARG00000117283	CABZ01085594.1		294.736	0.697001	0.202477	3.44237	0.000576647	0.00836817
ENSDARG00000002194	rhd	Rh blood group, D antigen [Source:ZFIN;Acc:ZDB-GENE-051213-1]	106.594	1.22679	0.199982	6.13454	8.54073e-10	5.45213e-08
ENSDARG00000003380	si:dkey-275b16.2	si:dkey-275b16.2 [Source:ZFIN;Acc:ZDB-GENE-090312-204]	26.751	2.23967	0.495906	4.51632	6.29222e-06	0.000170381
ENSDARG00000010098	pank1b	pantothenate kinase 1b [Source:ZFIN;Acc:ZDB-GENE-070209-259]	1072.59	0.67878	0.103919	6.53179	6.49862e-11	4.98855e-09
ENSDARG00000015355	fosl1a	FOS-like antigen 1a [Source:ZFIN;Acc:ZDB-GENE-061207-7]	26.8568	1.54818	0.408593	3.78906	0.000151221	0.00270999
ENSDARG00000016934	ttyh2	tweety family member 2 [Source:ZFIN;Acc:ZDB-GENE-040718-193]	210.821	0.997866	0.20883	4.77836	1.76728e-06	5.47079e-05
ENSDARG00000019274	rasd1	RAS, dexamethasone-induced 1 [Source:ZFIN;Acc:ZDB-GENE-040426-1473]	430.109	0.6733	0.169092	3.98186	6.83784e-05	0.00138221
ENSDARG00000020224		si:ch211-225b10.3 [Source:ZFIN;Acc:ZDB-GENE-130531-53]	104.191	2.66082	0.305505	8.70957	3.05018e-18	6.71068e-16
ENSDARG00000020371	g6pc3	glucose 6 phosphatase, catalytic, 3 [Source:NCBI gene;Acc:790919]	137.641	0.612409	0.183121	3.34428	0.00082496	0.0112123
ENSDARG00000024771	slc24a5	solute carrier family 24 member 5 [Source:ZFIN;Acc:ZDB-GENE-031210-1]	69.2882	0.765363	0.261786	2.92361	0.00345993	0.0353174
ENSDARG00000026359	pbld2	phenazine biosynthesis-like protein domain containing 2 [Source:ZFIN;Acc:ZDB-GENE-050417-456]	345.625	1.28976	0.250446	5.14984	2.60706e-07	1.02294e-05
ENSDARG00000027777	tnfaip3	tumor necrosis factor, alpha-induced protein 3 [Source:ZFIN;Acc:ZDB-GENE-100212-2]	114.957	0.596645	0.212366	2.80952	0.00496157	0.0463099
ENSDARG00000028012	tpmt.2	thiopurine S-methyltransferase, tandem duplicate 2 [Source:ZFIN;Acc:ZDB-GENE-041010-177]	21.9552	2.50714	0.445665	5.62561	1.84854e-08	9.3149e-07
ENSDARG00000036069	ddx39b	DEAD (Asp-Glu-Ala-Asp) box polypeptide 39B [Source:ZFIN;Acc:ZDB-GENE-040426-1259]	613.053	0.724758	0.134994	5.36881	7.92596e-08	3.53811e-06
ENSDARG00000036237	slc27a2a	solute carrier family 27 member 2a [Source:ZFIN;Acc:ZDB-GENE-050706-104]	2071.4	0.67735	0.089852	7.5385	4.75391e-14	5.79906e-12
ENSDARG00000039535	dapp1	dual adaptor of phosphotyrosine and 3-phosphoinositides [Source:ZFIN;Acc:ZDB-GENE-050417-180]	28.2759	1.37382	0.405114	3.3912	0.000695871	0.00975368
ENSDARG00000039579	cfd	complement factor D (adipsin) [Source:ZFIN;Acc:ZDB-GENE-050522-411]	1283.07	1.09479	0.177934	6.15278	7.61357e-10	4.91115e-08
ENSDARG00000041616	b3gnt9	UDP-GlcNAc:betaGal beta-1,3-N-acetylglucosaminyltransferase 9 [Source:ZFIN;Acc:ZDB-GENE-060503-611]	95.085	0.669961	0.204822	3.27095	0.00107189	0.013778
ENSDARG00000045089	si:ch211-270n8.1	si:ch211-270n8.1 [Source:ZFIN;Acc:ZDB-GENE-081107-34]	140.115	1.90266	0.260261	7.3106	2.65957e-13	2.89976e-11
ENSDARG00000045142	hbae5	hemoglobin, alpha embryonic 5 [Source:ZFIN;Acc:ZDB-GENE-101028-1]	68.1626	1.45709	0.319268	4.56385	5.02251e-06	0.000139056
ENSDARG00000052610	olig4	oligodendrocyte transcription factor 4 [Source:ZFIN;Acc:ZDB-GENE-030131-3580]	107.693	0.649685	0.197173	3.29501	0.000984192	0.0128997
ENSDARG00000054778	pogza	pogo transposable element derived with ZNF domain a [Source:ZFIN;Acc:ZDB-GENE-040914-76]	320.66	0.64539	0.137373	4.69808	2.62618e-06	7.72215e-05
ENSDARG00000055128	armc4	armadillo repeat containing 4 [Source:ZFIN;Acc:ZDB-GENE-100316-7]	87.2873	0.632062	0.226812	2.78672	0.00532445	0.048864
ENSDARG00000056021	sostdc1b	sclerostin domain containing 1b [Source:ZFIN;Acc:ZDB-GENE-060503-653]	61.505	0.737522	0.243846	3.02454	0.00249008	0.0270617
ENSDARG00000057440	si:dkey-228d14.5	si:dkey-228d14.5 [Source:ZFIN;Acc:ZDB-GENE-090313-252]	35.5409	1.05308	0.340447	3.09323	0.00197993	0.022657
ENSDARG00000060149	ablim1a	actin binding LIM protein 1a [Source:ZFIN;Acc:ZDB-GENE-080219-41]	275.883	0.600291	0.179268	3.34856	0.000812324	0.0110772
ENSDARG00000060845	antxr1d	ANTXR cell adhesion molecule 1d [Source:ZFIN;Acc:ZDB-GENE-090313-28]	61.4119	0.807368	0.264613	3.05113	0.0022798	0.0252252
ENSDARG00000062268	jarid2b	jumonji, AT rich interactive domain 2b [Source:NCBI gene;Acc:558456]	216.898	0.884052	0.169655	5.21088	1.87947e-07	7.61713e-06
ENSDARG00000063186	BEND7	si:ch211-220f12.4 [Source:ZFIN;Acc:ZDB-GENE-050419-200]	28.3243	1.08692	0.389313	2.7919	0.00523997	0.0482685
ENSDARG00000068303	zgc:171509	zgc:171509 [Source:ZFIN;Acc:ZDB-GENE-080219-48]	10.5213	2.65888	0.802061	3.31506	0.00091624	0.0121972
ENSDARG00000069752	ckba	creatine kinase, brain a [Source:ZFIN;Acc:ZDB-GENE-060929-902]	447.543	0.586516	0.108193	5.42101	5.92622e-08	2.7244e-06
ENSDARG00000069928	prkceb	protein kinase C, epsilon b [Source:ZFIN;Acc:ZDB-GENE-081028-47]	97.8019	0.753207	0.253973	2.9657	0.00301994	0.0316522
ENSDARG00000071406	tepsin	TEPSIN adaptor related protein complex 4 accessory protein [Source:ZFIN;Acc:ZDB-GENE-100716-1]	124.883	0.608164	0.212724	2.85893	0.0042507	0.0411558
ENSDARG00000074253	olig3	oligodendrocyte transcription factor 3 [Source:ZFIN;Acc:ZDB-GENE-080903-1]	90.5146	0.751275	0.23326	3.22077	0.00127848	0.0159143
ENSDARG00000074306	ctslb	cathepsin Lb [Source:ZFIN;Acc:ZDB-GENE-980526-285]	12.6606	5.69253	1.1695	4.8675	1.13018e-06	3.67884e-05
ENSDARG00000075225	si:ch211-223a10.1	si:ch211-223a10.1 [Source:ZFIN;Acc:ZDB-GENE-090313-86]	126.089	0.694203	0.185229	3.74781	0.000178385	0.0031223
ENSDARG00000075454	hdc	histidine decarboxylase [Source:ZFIN;Acc:ZDB-GENE-080102-5]	101.849	0.997541	0.248897	4.00785	6.12736e-05	0.0012582
ENSDARG00000075963	mhc1uba	major histocompatibility complex class I UBA [Source:ZFIN;Acc:ZDB-GENE-990415-145]	66.5227	1.07127	0.265763	4.03095	5.55527e-05	0.00115225
ENSDARG00000077572	si:ch211-193k19.2	si:ch211-193k19.2 [Source:ZFIN;Acc:ZDB-GENE-060503-203]	20.401	1.58817	0.498248	3.18752	0.00143499	0.0174606
ENSDARG00000079056	si:ch211-194c3.5	si:ch211-194c3.5 [Source:ZFIN;Acc:ZDB-GENE-090313-63]	1091.78	0.847195	0.16559	5.11621	3.11736e-07	1.19093e-05
ENSDARG00000079376	zgc:174153	zgc:174153 [Source:ZFIN;Acc:ZDB-GENE-080215-7]	51.971	2.18824	0.439362	4.9805	6.34217e-07	2.20731e-05
ENSDARG00000079462	si:ch211-131k2.3	si:ch211-131k2.3 [Source:ZFIN;Acc:ZDB-GENE-121214-210]	113.31	0.747102	0.233602	3.19819	0.00138295	0.0169202
ENSDARG00000087529	zgc:85936	zgc:85936 [Source:ZFIN;Acc:ZDB-GENE-040426-2450]	504.266	0.729866	0.126423	5.77322	7.77708e-09	4.21176e-07
ENSDARG00000088484	kcnj1a.6	potassium inwardly rectifying channel subfamily J member 1a, tandem duplicate 6 [Source:ZFIN;Acc:ZDB-GENE-050420-272]	59.4739	1.23493	0.282248	4.37532	1.21255e-05	0.000300587
ENSDARG00000089750	si:dkey-26g8.5	si:dkey-26g8.5 [Source:ZFIN;Acc:ZDB-GENE-121214-19]	7.40826	2.55426	0.820898	3.11155	0.00186108	0.0215807
ENSDARG00000089806	si:dkey-239j18.3	si:dkey-239j18.3 [Source:ZFIN;Acc:ZDB-GENE-121214-39]	197.057	3.83887	0.519062	7.39578	1.40577e-13	1.58897e-11
ENSDARG00000094559	zgc:174855	zgc:174855 [Source:ZFIN;Acc:ZDB-GENE-071004-74]	20.2015	2.25541	0.498357	4.52569	6.01996e-06	0.000163909
ENSDARG00000094866	pimr152	Pim proto-oncogene, serine/threonine kinase, related 152 [Source:ZFIN;Acc:ZDB-GENE-081028-8]	4.1548	6.08436	1.43986	4.22567	2.38232e-05	0.000548112
ENSDARG00000095545	HTRA2	si:dkey-33c12.12 [Source:ZFIN;Acc:ZDB-GENE-081028-30]	7.3377	3.80094	1.17913	3.2235	0.00126633	0.0158073
ENSDARG00000095744	si:dkey-269i1.4	si:dkey-269i1.4 [Source:ZFIN;Acc:ZDB-GENE-121214-37]	11.5208	3.02747	0.680797	4.44695	8.70994e-06	0.00022568
ENSDARG00000096816	si:dkeyp-106c3.2	si:dkeyp-106c3.2 [Source:ZFIN;Acc:ZDB-GENE-070705-527]	8.90602	2.85103	0.740692	3.84915	0.000118529	0.00221936
ENSDARG00000097473	zgc:113340	zgc:113340 [Source:ZFIN;Acc:ZDB-GENE-050327-34]	198.107	0.739948	0.20421	3.62348	0.000290671	0.00472767
ENSDARG00000100450	btr21	bloodthirsty-related gene family, member 21 [Source:ZFIN;Acc:ZDB-GENE-081031-80]	33.9901	2.15791	0.491039	4.39457	1.10993e-05	0.000279364
ENSDARG00000100821	scrt1a	scratch family zinc finger 1a [Source:ZFIN;Acc:ZDB-GENE-080219-30]	363.361	0.591067	0.210113	2.8131	0.00490671	0.0458987
ENSDARG00000100833	si:dkey-269i1.4	si:dkey-269i1.4 [Source:ZFIN;Acc:ZDB-GENE-121214-37]	28.1017	2.78009	0.48494	5.73287	9.87473e-09	5.22153e-07
ENSDARG00000101636	zgc:64201	zgc:64201 [Source:NCBI gene;Acc:393615]	70.1448	0.718614	0.250312	2.87087	0.0040934	0.0399467
ENSDARG00000101930	CU914622.1		41.9972	1.54926	0.357867	4.32916	1.49678e-05	0.000362657
ENSDARG00000102004	apoea	apolipoprotein Ea [Source:ZFIN;Acc:ZDB-GENE-010724-18]	14940.2	0.805987	0.173535	4.64452	3.40873e-06	9.7668e-05
ENSDARG00000103106	trappc9	trafficking protein particle complex 9 [Source:ZFIN;Acc:ZDB-GENE-070705-261]	119.8	0.681845	0.240287	2.83763	0.00454496	0.0434164
ENSDARG00000104478	cap2	cyclase associated actin cytoskeleton regulatory protein 2 [Source:ZFIN;Acc:ZDB-GENE-040426-1758]	529.118	0.900549	0.204838	4.39639	1.10068e-05	0.000278055
ENSDARG00000104637	fam219b	family with sequence similarity 219 member B [Source:ZFIN;Acc:ZDB-GENE-050327-82]	287.447	0.96439	0.161284	5.97946	2.23879e-09	1.31035e-07
ENSDARG00000104929	si:ch211-153f2.7	si:ch211-153f2.7 [Source:ZFIN;Acc:ZDB-GENE-141216-200]	94.5875	1.26144	0.283224	4.45385	8.43421e-06	0.000219618
ENSDARG00000105018	lrrc20	leucine rich repeat containing 20 [Source:ZFIN;Acc:ZDB-GENE-041114-49]	554.707	0.934008	0.188073	4.9662	6.82777e-07	2.34649e-05
ENSDARG00000105142	tcirg1b	T cell immune regulator 1, ATPase H+ transporting V0 subunit a3b [Source:ZFIN;Acc:ZDB-GENE-040426-2022]	591.801	0.691632	0.129122	5.35642	8.48887e-08	3.76891e-06
ENSDARG00000106491	CR559945.2	probable N-acetyltransferase CML5 [Source:NCBI gene;Acc:100150906]	2.62527	5.36394	1.54629	3.46892	0.000522563	0.00769664
ENSDARG00000113674	CABZ01058222.1		128.971	0.878701	0.286252	3.06967	0.00214293	0.0241004
ENSDARG00000115872	CU855552.1		15.9846	1.85776	0.498986	3.72308	0.000196807	0.00338181
ENSDARG00000117808	CABZ01068366.1		111.982	0.894241	0.238606	3.74778	0.00017841	0.0031223
ENSDARG00000013016	pole4	polymerase (DNA-directed), epsilon 4, accessory subunit [Source:ZFIN;Acc:ZDB-GENE-050522-309]	98.4131	0.74976	0.240329	3.11972	0.00181025	0.0210705
ENSDARG00000031814	dhrs13b.1	dehydrogenase/reductase (SDR family) member 13b.1 [Source:ZFIN;Acc:ZDB-GENE-040801-253]	117.747	0.762258	0.25096	3.03736	0.00238656	0.0261948
ENSDARG00000032963	her12	hairy-related 12 [Source:ZFIN;Acc:ZDB-GENE-040824-5]	157.547	0.613788	0.186827	3.28533	0.00101862	0.0132733
ENSDARG00000039065	trpc2a	transient receptor potential cation channel subfamily C member 2a [Source:ZFIN;Acc:ZDB-GENE-130530-602]	31.0633	1.80073	0.450707	3.99534	6.46025e-05	0.00131661
ENSDARG00000039077	tyr	tyrosinase [Source:ZFIN;Acc:ZDB-GENE-991026-3]	300.61	0.941729	0.129403	7.27749	3.40097e-13	3.61221e-11
ENSDARG00000044550	hif1al2	hypoxia inducible factor 1 subunit alpha, like 2 [Source:ZFIN;Acc:ZDB-GENE-050211-2]	155.406	0.805793	0.171627	4.69501	2.66587e-06	7.82022e-05
ENSDARG00000044626	ccdc90b	coiled-coil domain containing 90B [Source:ZFIN;Acc:ZDB-GENE-040724-162]	90.4744	0.807342	0.23242	3.47364	0.000513456	0.00758518
ENSDARG00000044924	gdf11	growth differentiation factor 11 [Source:ZFIN;Acc:ZDB-GENE-040427-2]	48.9476	1.08986	0.280082	3.89122	9.97411e-05	0.00192159
ENSDARG00000054207	CU682777.1	ST8 alpha-N-acetyl-neuraminide alpha-2,8-sialyltransferase 7.1, pseudogene [Source:NCBI gene;Acc:567285]	25.339	2.1344	0.453457	4.70694	2.51467e-06	7.41195e-05
ENSDARG00000054560	her15.2	hairy and enhancer of split-related 15, tandem duplicate 2 [Source:NCBI gene;Acc:359836]	155.406	0.629833	0.178847	3.52162	0.000428918	0.00652808
ENSDARG00000057635	wdr34	WD repeat domain 34 [Source:ZFIN;Acc:ZDB-GENE-070928-9]	84.9091	0.949018	0.233373	4.06653	4.77181e-05	0.0010067
ENSDARG00000058256	draxin	dorsal inhibitory axon guidance protein [Source:NCBI gene;Acc:619245]	406.643	0.655547	0.143971	4.55333	5.28025e-06	0.000145538
ENSDARG00000059231	hephl1a	hephaestin-like 1a [Source:ZFIN;Acc:ZDB-GENE-070801-4]	270.38	0.622588	0.129179	4.81958	1.43858e-06	4.56215e-05
ENSDARG00000063594	hipk1a	homeodomain interacting protein kinase 1a [Source:ZFIN;Acc:ZDB-GENE-081031-101]	145.384	0.973186	0.194005	5.0163	5.26756e-07	1.87299e-05
ENSDARG00000068621	si:ch211-181d7.3	si:ch211-181d7.3 [Source:ZFIN;Acc:ZDB-GENE-121214-30]	48.0245	2.76524	0.349679	7.90793	2.61699e-15	3.81569e-13
ENSDARG00000076710	si:dkey-42l23.7	si:dkey-42l23.7 [Source:ZFIN;Acc:ZDB-GENE-131121-326]	110.232	1.08877	0.286587	3.79908	0.000145236	0.00263337
ENSDARG00000078238	nacc1b	nucleus accumbens associated 1, BEN and BTB (POZ) domain containing b [Source:ZFIN;Acc:ZDB-GENE-121212-1]	25.3347	1.21396	0.385002	3.15313	0.00161528	0.0191818
ENSDARG00000079637	alpk2	alpha-kinase 2 [Source:ZFIN;Acc:ZDB-GENE-030131-1868]	159.598	0.654587	0.212197	3.08481	0.00203681	0.0231392
ENSDARG00000086223	si:ch73-144d13.4	si:ch73-144d13.4 [Source:ZFIN;Acc:ZDB-GENE-131120-182]	33.7278	2.02847	0.397117	5.108	3.25592e-07	1.23429e-05
ENSDARG00000087331	si:dkey-77f5.3	si:dkey-77f5.3 [Source:ZFIN;Acc:ZDB-GENE-030131-5102]	158.966	0.857038	0.178277	4.80735	1.52943e-06	4.80087e-05
ENSDARG00000087717	tmprss5	transmembrane serine protease 5 [Source:ZFIN;Acc:ZDB-GENE-131121-184]	103.513	0.795234	0.209165	3.80194	0.000143567	0.00260887
ENSDARG00000087762	rab27b	RAB27B, member RAS oncogene family [Source:ZFIN;Acc:ZDB-GENE-120215-85]	121.154	0.665423	0.20264	3.28376	0.00102432	0.0133264
ENSDARG00000088900	si:dkey-21o19.2	si:dkey-21o19.2 [Source:ZFIN;Acc:ZDB-GENE-090313-241]	101.692	0.710506	0.254837	2.78808	0.00530212	0.0486954
ENSDARG00000091847	si:ch211-181d7.1	si:ch211-181d7.1 [Source:ZFIN;Acc:ZDB-GENE-121214-14]	37.789	2.56097	0.397132	6.44866	1.12845e-10	8.4517e-09
ENSDARG00000092025	nlrc8	NLR family CARD domain containing 8 [Source:ZFIN;Acc:ZDB-GENE-070912-363]	11.2582	3.35195	0.70709	4.74049	2.13206e-06	6.43825e-05
ENSDARG00000095536	trim62.2	tripartite motif containing 62, tandem duplicate 2 [Source:ZFIN;Acc:ZDB-GENE-141216-17]	50.4654	0.788325	0.277949	2.83622	0.00456516	0.0435502
ENSDARG00000095708	si:dkey-7i4.9	si:dkey-7i4.9 [Source:ZFIN;Acc:ZDB-GENE-131120-99]	145.979	0.722529	0.195155	3.70234	0.00021362	0.00363773
ENSDARG00000100002	ctbs	chitobiase, di-N-acetyl- [Source:ZFIN;Acc:ZDB-GENE-050522-422]	140.95	0.7668	0.230999	3.3195	0.000901784	0.0120438
ENSDARG00000100789	plgrkt	plasminogen receptor, C-terminal lysine transmembrane protein [Source:ZFIN;Acc:ZDB-GENE-050809-125]	244.746	1.98907	0.190629	10.4342	1.73073e-25	7.35292e-23
ENSDARG00000100797	CABZ01076996.1	nephronectin-like [Source:NCBI gene;Acc:101884488]	128.47	0.677895	0.235834	2.87446	0.00404718	0.0396843
ENSDARG00000100964	si:ch211-57b15.2	si:ch211-57b15.2 [Source:ZFIN;Acc:ZDB-GENE-141219-31]	3.46814	5.82357	1.50146	3.87859	0.000105062	0.00200374
ENSDARG00000101093	zgc:162971	zgc:162971 [Source:ZFIN;Acc:ZDB-GENE-070424-48]	149.355	0.944992	0.171079	5.52372	3.319e-08	1.61627e-06
ENSDARG00000101873	dtwd2	DTW domain containing 2 [Source:ZFIN;Acc:ZDB-GENE-120215-183]	133.556	1.06885	0.198916	5.3734	7.72675e-08	3.46173e-06
ENSDARG00000103528	FP243383.1		108.02	0.714589	0.226481	3.15519	0.00160396	0.0190595
ENSDARG00000103590	cyp2aa6	cytochrome P450, family 2, subfamily AA, polypeptide 6 [Source:ZFIN;Acc:ZDB-GENE-030131-2932]	280.48	0.589931	0.161908	3.64362	0.000268833	0.00444585
ENSDARG00000108937	FO704750.1	mitochondrial fission factor-like [Source:NCBI gene;Acc:100000713]	173.554	0.5868	0.173349	3.38508	0.000711572	0.00993218
ENSDARG00000111805	timp4.1	TIMP metallopeptidase inhibitor 4, tandem duplicate 1 [Source:ZFIN;Acc:ZDB-GENE-100603-1]	30.4367	2.40977	0.567553	4.2459	2.17717e-05	0.000506587
ENSDARG00000117448	CABZ01072245.1		223.166	0.692888	0.178501	3.8817	0.000103727	0.00198459
ENSDARG00000000229	usp49	ubiquitin specific peptidase 49 [Source:ZFIN;Acc:ZDB-GENE-050208-484]	705.236	0.679928	0.140735	4.83126	1.35674e-06	4.34173e-05
ENSDARG00000002293	si:ch211-197g15.6	si:ch211-197g15.6 [Source:ZFIN;Acc:ZDB-GENE-050208-457]	89.4669	2.20868	0.270357	8.16949	3.09685e-16	5.19112e-14
ENSDARG00000004274	zgc:112496	zgc:112496 [Source:ZFIN;Acc:ZDB-GENE-050320-25]	89.9174	0.712234	0.243167	2.92899	0.00340063	0.0347985
ENSDARG00000004647	spice1	spindle and centriole associated protein 1 [Source:ZFIN;Acc:ZDB-GENE-041212-64]	118.572	0.834779	0.202357	4.12527	3.70301e-05	0.000810353
ENSDARG00000005783	ncanb	neurocan b [Source:ZFIN;Acc:ZDB-GENE-050208-586]	354.268	0.649263	0.199845	3.24882	0.00115883	0.0146735
ENSDARG00000008306	rdh5	retinol dehydrogenase 5 (11-cis/9-cis) [Source:ZFIN;Acc:ZDB-GENE-050208-411]	122.558	0.814316	0.190263	4.27994	1.86942e-05	0.000442928
ENSDARG00000010146	cpa2	carboxypeptidase A2 (pancreatic) [Source:ZFIN;Acc:ZDB-GENE-040801-182]	22.1278	1.63628	0.526067	3.1104	0.00186833	0.0216327
ENSDARG00000013024	erap1a	endoplasmic reticulum aminopeptidase 1a [Source:ZFIN;Acc:ZDB-GENE-091113-7]	117.363	0.988897	0.192383	5.14025	2.74372e-07	1.06806e-05
ENSDARG00000018459	msrb2	methionine sulfoxide reductase B2 [Source:NCBI gene;Acc:405857]	1281.97	0.967869	0.141223	6.8535	7.20641e-12	6.27467e-10
ENSDARG00000019122	he1.2	hatching enzyme 1, tandem dupliate 2 [Source:ZFIN;Acc:ZDB-GENE-030131-2100]	73.2079	1.90823	0.412006	4.63155	3.62943e-06	0.00010363
ENSDARG00000022978	tmpob	thymopoietin b [Source:ZFIN;Acc:ZDB-GENE-050522-8]	1033.51	0.625015	0.129203	4.83747	1.31505e-06	4.23032e-05
ENSDARG00000023656	he1.1	hatching enzyme 1, tandem duplicate 1 [Source:ZFIN;Acc:ZDB-GENE-021211-3]	293.41	3.02165	0.617778	4.89116	1.00244e-06	3.28472e-05
ENSDARG00000029841	tmprss9	transmembrane serine protease 9 [Source:ZFIN;Acc:ZDB-GENE-050208-573]	349.544	1.08223	0.152179	7.11155	1.14748e-12	1.13555e-10
ENSDARG00000038847	gins3	GINS complex subunit 3 [Source:ZFIN;Acc:ZDB-GENE-040721-1]	146.462	0.603745	0.185666	3.25178	0.00114683	0.0145591
ENSDARG00000040141	si:ch73-138e16.5	si:ch73-138e16.5 [Source:ZFIN;Acc:ZDB-GENE-070705-204]	11.2388	3.29845	0.816305	4.04071	5.32894e-05	0.00111092
ENSDARG00000040640	si:ch73-44m9.3	si:ch73-44m9.3 [Source:ZFIN;Acc:ZDB-GENE-081104-290]	30.4855	2.16321	0.432005	5.00739	5.51742e-07	1.95618e-05
ENSDARG00000040920	si:dkey-49n23.1	si:dkey-49n23.1 [Source:ZFIN;Acc:ZDB-GENE-050208-762]	540.576	0.596547	0.12339	4.83464	1.3339e-06	4.28534e-05
ENSDARG00000042742	stx6	syntaxin 6 [Source:ZFIN;Acc:ZDB-GENE-030131-858]	919.933	0.591056	0.109644	5.3907	7.01845e-08	3.16743e-06
ENSDARG00000044253	paqr3b	progestin and adipoQ receptor family member IIIb [Source:ZFIN;Acc:ZDB-GENE-050913-128]	250.627	0.643193	0.134878	4.76869	1.85429e-06	5.6901e-05
ENSDARG00000057590	si:ch1073-396h14.1	si:ch1073-396h14.1 [Source:ZFIN;Acc:ZDB-GENE-070705-6]	338.324	0.684886	0.192645	3.55517	0.000377732	0.00591716
ENSDARG00000057678	sfrp1b	secreted frizzled-related protein 1b [Source:ZFIN;Acc:ZDB-GENE-061103-1]	150.154	0.599932	0.199581	3.00596	0.00264744	0.0284375
ENSDARG00000061956	sytl2a	synaptotagmin-like 2a [Source:ZFIN;Acc:ZDB-GENE-130723-2]	88.7961	0.749202	0.229321	3.26705	0.00108676	0.0139256
ENSDARG00000062479	vcam1b	vascular cell adhesion molecule 1b [Source:ZFIN;Acc:ZDB-GENE-070209-238]	469.532	0.757211	0.13067	5.79483	6.83907e-09	3.74592e-07
ENSDARG00000070387	nudt7	nudix (nucleoside diphosphate linked moiety X)-type motif 7 [Source:ZFIN;Acc:ZDB-GENE-131127-212]	80.8675	0.8305	0.237651	3.49462	0.000474734	0.00713723
ENSDARG00000071558	fblim1	filamin binding LIM protein 1 [Source:ZFIN;Acc:ZDB-GENE-061013-662]	188.425	0.769642	0.171359	4.4914	7.07558e-06	0.000187876
ENSDARG00000071643	zgc:171490	zgc:171490 [Source:ZFIN;Acc:ZDB-GENE-080204-29]	51.3515	1.31278	0.419228	3.13142	0.00173961	0.0203643
ENSDARG00000074322	si:ch211-194m7.3	si:ch211-194m7.3 [Source:ZFIN;Acc:ZDB-GENE-131121-19]	205.691	0.955669	0.167197	5.71582	1.09176e-08	5.74831e-07
ENSDARG00000075027	fgfr1bl	fibroblast growth factor receptor 1b, like [Source:ZFIN;Acc:ZDB-GENE-091204-406]	29.2593	2.37001	0.440009	5.38629	7.19279e-08	3.24017e-06
ENSDARG00000077115	si:ch73-44m9.1	si:ch73-44m9.1 [Source:ZFIN;Acc:ZDB-GENE-081104-289]	23.1286	1.98852	0.504924	3.93826	8.2075e-05	0.00162573
ENSDARG00000077862	si:dkey-169i5.4	si:dkey-169i5.4 [Source:ZFIN;Acc:ZDB-GENE-030131-8695]	57.7342	2.28162	0.281881	8.09426	5.76136e-16	9.21855e-14
ENSDARG00000079325	CABZ01046432.1	uncharacterized LOC100331045 [Source:NCBI gene;Acc:100331045]	10.324	2.24717	0.778292	2.88731	0.00388553	0.0385751
ENSDARG00000079762	si:dkey-253d23.4	si:dkey-253d23.4 [Source:ZFIN;Acc:ZDB-GENE-050208-730]	460.212	0.664997	0.199995	3.32507	0.000883958	0.011883
ENSDARG00000087046	si:ch211-222k6.2	si:ch211-222k6.2 [Source:ZFIN;Acc:ZDB-GENE-030131-9038]	49.2335	1.06207	0.295713	3.59155	0.000328721	0.00525975
ENSDARG00000087583	zgc:171717	zgc:171717 [Source:ZFIN;Acc:ZDB-GENE-071004-25]	8.96463	5.14736	1.30887	3.93267	8.40073e-05	0.00165602
ENSDARG00000087999	BX664625.3	uncharacterized LOC100007813 [Source:NCBI gene;Acc:100007813]	51.7061	0.987427	0.326547	3.02384	0.00249586	0.0270918
ENSDARG00000090145	tmem240b	transmembrane protein 240b [Source:ZFIN;Acc:ZDB-GENE-131127-474]	133.223	0.650442	0.172984	3.76013	0.000169824	0.00299545
ENSDARG00000092419	vtg7	vitellogenin 7 [Source:ZFIN;Acc:ZDB-GENE-001201-6]	64.196	4.06734	0.593196	6.85666	7.04886e-12	6.15925e-10
ENSDARG00000093531	slc37a4b	solute carrier family 37 member 4b [Source:ZFIN;Acc:ZDB-GENE-040426-827]	5.45841	2.61199	0.893234	2.9242	0.00345344	0.0352804
ENSDARG00000094550	BX649490.2		11.3188	1.69539	0.579894	2.92362	0.00345992	0.0353174
ENSDARG00000094747	si:ch211-197g15.6	si:ch211-197g15.6 [Source:ZFIN;Acc:ZDB-GENE-050208-457]	9.40239	3.17367	0.839188	3.78184	0.000155672	0.00277563
ENSDARG00000095295	si:rp71-36a1.1	si:rp71-36a1.1 [Source:ZFIN;Acc:ZDB-GENE-050208-407]	136.408	1.62654	0.267148	6.08854	1.13948e-09	7.00197e-08
ENSDARG00000096926	BX005392.1		15.6267	2.32014	0.574875	4.0359	5.43926e-05	0.00113105
ENSDARG00000097721	CU207301.3		17.9484	4.26419	0.817277	5.21756	1.81292e-07	7.38265e-06
ENSDARG00000098332	zgc:112970	zgc:112970 [Source:NCBI gene;Acc:541543]	47.4098	2.723	0.401613	6.78016	1.20039e-11	1.01645e-09
ENSDARG00000098405	map3k1	mitogen-activated protein kinase kinase kinase 1, E3 ubiquitin protein ligase [Source:ZFIN;Acc:ZDB-GENE-090313-412]	630.533	0.642947	0.137417	4.67881	2.88544e-06	8.37617e-05
ENSDARG00000098761	rgs2	regulator of G protein signaling 2 [Source:ZFIN;Acc:ZDB-GENE-040718-410]	74.4258	1.03589	0.300829	3.44346	0.000574315	0.00833925
ENSDARG00000098901	CABZ01002768.1		37.7808	1.19964	0.36102	3.3229	0.000890855	0.0119172
ENSDARG00000099428	si:dkey-15h8.17	si:dkey-15h8.17 [Source:ZFIN;Acc:ZDB-GENE-141222-9]	89.4394	0.716164	0.232405	3.08154	0.00205936	0.0233416
ENSDARG00000099447	pcdh1g18	protocadherin 1 gamma 18 [Source:ZFIN;Acc:ZDB-GENE-050609-13]	65.5656	0.914223	0.279168	3.27481	0.00105732	0.0136379
ENSDARG00000099506	RAC1	ras-related C3 botulinum toxin substrate 1-like [Source:NCBI gene;Acc:100537765]	65.3839	4.71673	0.428182	11.0157	3.2094e-28	1.75739e-25
ENSDARG00000099574	CABZ01030017.2		29.8517	1.94646	0.410008	4.74737	2.06076e-06	6.24591e-05
ENSDARG00000099827	CABZ01000633.1		21.47	6.62935	1.22492	5.41205	6.23058e-08	2.85367e-06
ENSDARG00000100185	elovl7b	ELOVL fatty acid elongase 7b [Source:ZFIN;Acc:ZDB-GENE-030131-5485]	185.635	0.766842	0.205902	3.72431	0.000195849	0.00337005
ENSDARG00000100188	rnps1	RNA binding protein with serine rich domain 1 [Source:HGNC Symbol;Acc:HGNC:10080]	227.133	4.21958	0.243969	17.2955	5.08347e-67	2.50523e-63
ENSDARG00000100295	ccl39.3	chemokine (C-C motif) ligand 39, duplicate 3 [Source:ZFIN;Acc:ZDB-GENE-131121-94]	28.5093	2.66175	0.426014	6.24804	4.15627e-10	2.82395e-08
ENSDARG00000101232	pcdh1g2	protocadherin 1 gamma 2 [Source:ZFIN;Acc:ZDB-GENE-050608-2]	42.7737	1.08608	0.34238	3.17215	0.00151317	0.0181617
ENSDARG00000101754	BX664622.1		48.7846	1.34269	0.34628	3.87746	0.000105551	0.00201151
ENSDARG00000102665	CABZ01033180.1	gastrula zinc finger protein XlCGF8.2DB-like [Source:NCBI gene;Acc:101882575]	37.8371	2.29006	0.401148	5.70876	1.13802e-08	5.92852e-07
ENSDARG00000102725	CABZ01081909.1	coiled-coil domain-containing protein 34-like [Source:NCBI gene;Acc:103909961]	75.6311	1.47986	0.258998	5.71381	1.10475e-08	5.8043e-07
ENSDARG00000102859	CABZ01092170.1	nuclear export mediator factor Nemf-like [Source:NCBI gene;Acc:108182745]	98.4043	0.641146	0.2293	2.7961	0.00517232	0.0477703
ENSDARG00000103470	polm	polymerase (DNA directed), mu [Source:ZFIN;Acc:ZDB-GENE-040426-911]	46.8493	0.915105	0.290971	3.145	0.00166086	0.0196191
ENSDARG00000103837	CU633479.2	myosin-7 [Source:NCBI gene;Acc:100329813]	90.6317	1.21282	0.234611	5.16946	2.34769e-07	9.31552e-06
ENSDARG00000104434	CABZ01048453.1		209.641	0.975303	0.162899	5.98718	2.13505e-09	1.25861e-07
ENSDARG00000104613	znf1179	zinc finger protein 1179 [Source:ZFIN;Acc:ZDB-GENE-050208-622]	625.992	1.08811	0.16033	6.78669	1.14733e-11	9.74871e-10
ENSDARG00000105055	CABZ01000633.3		9.07896	6.28883	1.36326	4.61309	3.9672e-06	0.000112363
ENSDARG00000110103	FO834799.1	Fanconi anemia group A protein-like [Source:NCBI gene;Acc:110438398]	147.816	0.845944	0.184092	4.59523	4.32267e-06	0.000121592
ENSDARG00000112681	CABZ01080371.2	wu:fj30f06 [Source:NCBI gene;Acc:792477]	112.69	1.19618	0.196312	6.09326	1.10636e-09	6.83251e-08
ENSDARG00000113572	si:dkey-102c8.3	si:dkey-102c8.3 [Source:ZFIN;Acc:ZDB-GENE-050208-328]	681.312	0.686465	0.212684	3.22763	0.00124821	0.0156287
ENSDARG00000115428	CABZ01101813.1	transmembrane protein 43-like [Source:NCBI gene;Acc:101882355]	323.308	0.621144	0.140506	4.42076	9.83527e-06	0.000251924
ENSDARG00000116043	CABZ01049625.1		74.5323	1.55037	0.324941	4.77125	1.83084e-06	5.63218e-05
ENSDARG00000117160	CABZ01034596.1	uncharacterized LOC100537502 [Source:NCBI gene;Acc:100537502]	115.489	1.00787	0.28969	3.47914	0.000503031	0.00747148

## Sheet: leg1b_mu_VS_WT
Supplementary Table S4. List of up-regulated genes in leg1a-/- single; leg1b-/- single; leg1a-/- leg1b-/- double mutant embryos at 3dpf
leg1b_mu vs WT（FoldChange ≥ 1.5, Padj < 0.05, TPM > 1 in at least one sample）						(light blue shaded genes: shared with the upregulated DEGs in leg1a-/- at 3dpf)
ensembl_gene_id	external_gene_name	description	baseMean	log2FoldChange	lfcSE	stat	pvalue	padj
ENSDARG00000003203	rhcga	Rh family, C glycoprotein a [Source:ZFIN;Acc:ZDB-GENE-070424-81]	222.783	2.91407	0.226819	12.8476	8.87723e-38	1.25623e-34
ENSDARG00000004874	spata6l	spermatogenesis associated 6-like [Source:ZFIN;Acc:ZDB-GENE-040426-1369]	71.9141	2.31331	0.283276	8.16629	3.18027e-16	7.42795e-14
ENSDARG00000011537	ugt2a5	UDP glucuronosyltransferase 2 family, polypeptide A5 [Source:ZFIN;Acc:ZDB-GENE-060929-796]	124.472	0.647316	0.203264	3.18462	0.00144947	0.0186171
ENSDARG00000026505	si:ch211-285c6.3	si:ch211-285c6.3 [Source:ZFIN;Acc:ZDB-GENE-040724-148]	24.0111	2.07103	0.461361	4.48896	7.15706e-06	0.000248452
ENSDARG00000044216	fto	FTO alpha-ketoglutarate dependent dioxygenase [Source:ZFIN;Acc:ZDB-GENE-061108-1]	133.311	0.649801	0.194897	3.33407	0.000855864	0.0123364
ENSDARG00000054321	ngs	notochord granular surface [Source:ZFIN;Acc:ZDB-GENE-080722-29]	1500.88	0.969269	0.118098	8.20732	2.26183e-16	5.44128e-14
ENSDARG00000058379	otpb	orthopedia homeobox b [Source:NCBI gene;Acc:30316]	372.604	1.22784	0.173922	7.05975	1.66808e-12	2.4174e-10
ENSDARG00000060070	adcy7	adenylate cyclase 7 [Source:ZFIN;Acc:ZDB-GENE-040713-1]	509.669	0.734834	0.11932	6.15852	7.34272e-10	6.98197e-08
ENSDARG00000067997	myhz1.3	myosin, heavy polypeptide 1.3, skeletal muscle [Source:ZFIN;Acc:ZDB-GENE-070705-74]	7247.83	1.2171	0.0932024	13.0587	5.66877e-39	1.04903e-35
ENSDARG00000089236	mettl15	methyltransferase like 15 [Source:ZFIN;Acc:ZDB-GENE-130530-958]	43.6152	1.34253	0.347484	3.86358	0.000111737	0.00251718
ENSDARG00000089432	si:ch211-212k18.15	si:ch211-212k18.15 [Source:ZFIN;Acc:ZDB-GENE-160728-58]	5.30266	3.90489	1.29958	3.00473	0.00265815	0.0291964
ENSDARG00000091499	zmp:0000001020	zmp:0000001020 [Source:ZFIN;Acc:ZDB-GENE-130530-1023]	20.2688	2.83122	0.568742	4.97804	6.42304e-07	2.97152e-05
ENSDARG00000096091	BX927253.2		120.84	1.50911	0.260367	5.79609	6.78803e-09	5.53558e-07
ENSDARG00000096967	CR383662.5		5.48595	5.90599	1.41109	4.1854	2.84663e-05	0.000798697
ENSDARG00000097527	ms4a17a.5	membrane-spanning 4-domains, subfamily A, member 17A.5 [Source:ZFIN;Acc:ZDB-GENE-040912-55]	5.82478	2.93884	1.04499	2.81232	0.00491849	0.0457635
ENSDARG00000102473	zgc:171673	zgc:171673 [Source:ZFIN;Acc:ZDB-GENE-071004-20]	61.2346	1.35315	0.279693	4.83797	1.31171e-06	5.62494e-05
ENSDARG00000103186	si:ch73-389k6.1	si:ch73-389k6.1 [Source:ZFIN;Acc:ZDB-GENE-091204-408]	55.4464	2.09405	0.330299	6.33988	2.29945e-10	2.40512e-08
ENSDARG00000103306	BX927130.4		39.8689	1.52016	0.37639	4.0388	5.37261e-05	0.00137207
ENSDARG00000103346	si:dkeyp-85d8.5	si:dkeyp-85d8.5 [Source:ZFIN;Acc:ZDB-GENE-110913-144]	34.9575	1.04671	0.352011	2.9735	0.00294424	0.0312229
ENSDARG00000103537	ttll12	tubulin tyrosine ligase-like family, member 12 [Source:ZFIN;Acc:ZDB-GENE-040426-697]	185.066	0.619722	0.165961	3.73415	0.000188353	0.0038508
ENSDARG00000104956	si:dkey-165o8.2	si:dkey-165o8.2 [Source:ZFIN;Acc:ZDB-GENE-131122-2]	18.7675	2.12665	0.556266	3.82309	0.000131789	0.00285625
ENSDARG00000105829	CR788316.4	neoverrucotoxin subunit beta-like [Source:NCBI gene;Acc:100004951]	9.9182	2.51505	0.747762	3.36344	0.00076978	0.0113681
ENSDARG00000111465	znf1104	zinc finger protein 1104 [Source:ZFIN;Acc:ZDB-GENE-110913-152]	35.7298	1.48772	0.407088	3.65454	0.000257647	0.00489512
ENSDARG00000006939	tbx16l	T-box transcription factor 16, like [Source:NCBI gene;Acc:30254]	28.1368	1.77712	0.432031	4.1134	3.89874e-05	0.00103987
ENSDARG00000007344	tcap	titin-cap (telethonin) [Source:ZFIN;Acc:ZDB-GENE-070501-5]	145.298	0.966706	0.268865	3.59551	0.000323758	0.00585612
ENSDARG00000018077	rbp1.1	retinol binding protein 1, cellular, tandem duplicate 1 [Source:ZFIN;Acc:ZDB-GENE-050421-2]	11.8991	3.01435	0.764682	3.94196	8.08182e-05	0.00192499
ENSDARG00000027750	dpp7	dipeptidyl-peptidase 7 [Source:ZFIN;Acc:ZDB-GENE-050306-16]	967.302	0.641157	0.11877	5.39829	6.72796e-08	4.20401e-06
ENSDARG00000027938	rad18	RAD18 E3 ubiquitin protein ligase [Source:ZFIN;Acc:ZDB-GENE-040426-745]	97.3299	0.751814	0.224332	3.35134	0.000804214	0.0117754
ENSDARG00000038467	igsf8	immunoglobulin superfamily, member 8 [Source:ZFIN;Acc:ZDB-GENE-040426-2444]	504.207	0.817792	0.123912	6.59977	4.11807e-11	4.85629e-09
ENSDARG00000053483	zgc:113054	zgc:113054 [Source:ZFIN;Acc:ZDB-GENE-050320-9]	407.034	0.955234	0.168943	5.65419	1.56581e-08	1.18829e-06
ENSDARG00000055160	chadla	chondroadherin-like a [Source:ZFIN;Acc:ZDB-GENE-121205-4]	53.6599	2.2576	0.326649	6.91139	4.79924e-12	6.45002e-10
ENSDARG00000061806	si:dkey-13n15.2	si:dkey-13n15.2 [Source:ZFIN;Acc:ZDB-GENE-060526-209]	52.3597	0.891232	0.291385	3.0586	0.00222371	0.0256575
ENSDARG00000073985	pctp	phosphatidylcholine transfer protein [Source:ZFIN;Acc:ZDB-GENE-081022-182]	112.795	0.61695	0.20568	2.99956	0.00270371	0.0294713
ENSDARG00000074345	si:ch211-214b16.4	si:ch211-214b16.4 [Source:ZFIN;Acc:ZDB-GENE-081105-53]	183.096	1.62026	0.19546	8.28948	1.13742e-16	2.85031e-14
ENSDARG00000076411	cavin1a	caveolae associated protein 1a [Source:ZFIN;Acc:ZDB-GENE-091204-151]	104.088	0.742251	0.223527	3.32063	0.000898142	0.0128077
ENSDARG00000088411	notum2	Danio rerio notum pectinacetylesterase 2 (notum2), mRNA. [Source:RefSeq mRNA;Acc:NM_001353872]	110.144	0.751267	0.213311	3.52194	0.000428403	0.00727318
ENSDARG00000089124	hbae1.3	hemoglobin, alpha embryonic 1.3 [Source:ZFIN;Acc:ZDB-GENE-061207-39]	4116.68	1.6268	0.144967	11.2219	3.18523e-29	2.25374e-26
ENSDARG00000092780	si:ch1073-170o4.1	si:ch1073-170o4.1 [Source:ZFIN;Acc:ZDB-GENE-030131-7012]	17.2861	2.15465	0.563335	3.82482	0.000130869	0.00284143
ENSDARG00000094131	ftr19	finTRIM family, member 19 [Source:ZFIN;Acc:ZDB-GENE-090506-5]	23.3899	2.01909	0.467628	4.31773	1.57639e-05	0.000486195
ENSDARG00000097018	CR628341.1		9.25686	3.36812	0.89085	3.78079	0.00015633	0.00327313
ENSDARG00000097890	si:ch1073-100f3.2	si:ch1073-100f3.2 [Source:ZFIN;Acc:ZDB-GENE-131127-11]	39.3259	1.72876	0.376774	4.58832	4.46821e-06	0.00016436
ENSDARG00000099842	CU138533.1		23.0485	1.41357	0.442439	3.19496	0.00139849	0.0181269
ENSDARG00000102593	si:ch211-214b16.2	si:ch211-214b16.2 [Source:ZFIN;Acc:ZDB-GENE-141212-1]	69.3899	1.05305	0.266468	3.95187	7.75443e-05	0.00185251
ENSDARG00000104436	zgc:153426	zgc:153426 [Source:ZFIN;Acc:ZDB-GENE-060929-220]	3047.87	1.66869	0.104725	15.934	3.6786e-57	1.76992e-53
ENSDARG00000113599	hbbe1.1	hemoglobin beta embryonic-1.1 [Source:ZFIN;Acc:ZDB-GENE-030616-7]	22671.1	1.69642	0.13133	12.9173	3.59711e-38	5.76904e-35
ENSDARG00000115545	clec19a	C-type lectin domain containing 19A [Source:ZFIN;Acc:ZDB-GENE-080917-46]	45.8884	1.06063	0.309857	3.42296	0.000619443	0.00950985
ENSDARG00000116806	CU693479.1	protein phosphatase 1, regulatory subunit 27a [Source:NCBI gene;Acc:100332066]	428.472	1.11808	0.15996	6.98973	2.75413e-12	3.87463e-10
ENSDARG00000003244	gbp3	guanylate binding protein 3 [Source:ZFIN;Acc:ZDB-GENE-070912-176]	121.456	2.17497	0.21664	10.0396	1.02127e-23	4.81738e-21
ENSDARG00000010437	tent5c	terminal nucleotidyltransferase 5C [Source:NCBI gene;Acc:327154]	113.403	0.66747	0.205111	3.25419	0.00113715	0.0153947
ENSDARG00000024789	mxc	myxovirus (influenza virus) resistance C [Source:NCBI gene;Acc:360145]	45.4491	0.916079	0.308527	2.9692	0.00298576	0.0315314
ENSDARG00000026028	ankrd44	ankyrin repeat domain 44 [Source:ZFIN;Acc:ZDB-GENE-070912-605]	229.908	0.857213	0.162963	5.26019	1.43908e-07	8.20379e-06
ENSDARG00000029596	trim55a	tripartite motif containing 55a [Source:ZFIN;Acc:ZDB-GENE-040718-50]	204.146	0.587115	0.161467	3.63612	0.00027677	0.0051775
ENSDARG00000038658	cavin4a	caveolae associated protein 4a [Source:NCBI gene;Acc:552940]	1453.21	0.592241	0.114628	5.16662	2.38362e-07	1.24989e-05
ENSDARG00000040257	slc38a11	solute carrier family 38 member 11 [Source:NCBI gene;Acc:550337]	25.5128	1.19394	0.416011	2.86997	0.00410515	0.039999
ENSDARG00000053995	gpank1	G patch domain and ankyrin repeats 1 [Source:ZFIN;Acc:ZDB-GENE-070928-32]	136.909	0.667069	0.18993	3.51217	0.000444458	0.00743038
ENSDARG00000056490	SSBP4	zgc:110158 [Source:ZFIN;Acc:ZDB-GENE-050522-195]	1755.26	0.722407	0.103863	6.95539	3.51599e-12	4.80592e-10
ENSDARG00000059826	crtac1a	cartilage acidic protein 1a [Source:ZFIN;Acc:ZDB-GENE-030131-9704]	97.7755	1.18984	0.247108	4.81503	1.47176e-06	6.23348e-05
ENSDARG00000068431	si:ch211-195h23.3	si:ch211-195h23.3 [Source:ZFIN;Acc:ZDB-GENE-070912-174]	153.721	0.612144	0.183076	3.34366	0.000826823	0.0120551
ENSDARG00000076043	si:dkeyp-73d8.9	si:dkeyp-73d8.9 [Source:ZFIN;Acc:ZDB-GENE-070912-685]	25.2673	3.6835	0.565273	6.51632	7.2051e-11	8.21484e-09
ENSDARG00000078878	METTL21C	si:ch73-244f7.3 [Source:ZFIN;Acc:ZDB-GENE-121214-178]	7.16267	2.92703	0.924762	3.16517	0.00154991	0.0195142
ENSDARG00000079537	ftr13	finTRIM family, member 13 [Source:ZFIN;Acc:ZDB-GENE-070912-395]	21.6738	1.95717	0.476932	4.10367	4.06654e-05	0.00107622
ENSDARG00000088881	si:dkeyp-69b9.3	si:dkeyp-69b9.3 [Source:ZFIN;Acc:ZDB-GENE-100922-275]	166.117	0.807682	0.174266	4.63476	3.5736e-06	0.000134749
ENSDARG00000093998	si:ch73-7i4.2	si:ch73-7i4.2 [Source:ZFIN;Acc:ZDB-GENE-060810-137]	21.3953	2.13056	0.507066	4.20173	2.64883e-05	0.000750565
ENSDARG00000094331	BX901918.2		35.9348	1.60332	0.376914	4.25382	2.10158e-05	0.000616557
ENSDARG00000094554	si:ch73-7i4.1	si:ch73-7i4.1 [Source:ZFIN;Acc:ZDB-GENE-100921-19]	35.1769	1.50461	0.392638	3.83205	0.000127082	0.00277689
ENSDARG00000094910	si:dkey-22i16.7	si:dkey-22i16.7 [Source:ZFIN;Acc:ZDB-GENE-090313-259]	3.15825	5.10938	1.54676	3.30327	0.000955638	0.0134177
ENSDARG00000097192	CU861453.1		54.5959	1.03654	0.291688	3.55357	0.000380035	0.00661063
ENSDARG00000098223	AL773558.1		20.4104	1.5119	0.509641	2.9666	0.00301113	0.0317148
ENSDARG00000099839	si:ch211-9d9.1	si:ch211-9d9.1 [Source:ZFIN;Acc:ZDB-GENE-030131-2657]	86.8954	1.07148	0.243111	4.40738	1.04631e-05	0.000346078
ENSDARG00000101704	lrrc24	leucine rich repeat containing 24 [Source:ZFIN;Acc:ZDB-GENE-060503-496]	95.145	0.661552	0.22898	2.88912	0.00386321	0.0383088
ENSDARG00000110291	CABZ01044731.2		113.314	0.668628	0.227445	2.93974	0.00328488	0.033829
ENSDARG00000110922	CR847936.6		167.229	1.09261	0.206547	5.28988	1.22398e-07	7.14692e-06
ENSDARG00000111625	wu:fc75a09	wu:fc75a09 [Source:ZFIN;Acc:ZDB-GENE-030131-4139]	97.7612	2.00893	0.247891	8.10409	5.31415e-16	1.19479e-13
ENSDARG00000115547	CABZ01026681.1		145.513	0.701643	0.184029	3.81269	0.000137464	0.00294214
ENSDARG00000002991	cep135	centrosomal protein 135 [Source:NCBI gene;Acc:553303]	318.561	0.65759	0.14898	4.41396	1.01499e-05	0.000337318
ENSDARG00000003197	wdr21	WD repeat domain 21 [Source:ZFIN;Acc:ZDB-GENE-040109-2]	122.798	1.26219	0.21819	5.78483	7.25868e-09	5.865e-07
ENSDARG00000003797	asb2a.1	ankyrin repeat and SOCS box containing 2a, tandem duplicate 1 [Source:ZFIN;Acc:ZDB-GENE-030131-5355]	116.425	0.764327	0.241452	3.16554	0.00154793	0.0195093
ENSDARG00000006865	glra4a	glycine receptor, alpha 4a [Source:ZFIN;Acc:ZDB-GENE-010410-3]	276.218	0.614784	0.159127	3.86349	0.000111779	0.00251718
ENSDARG00000010347	acer1	alkaline ceramidase 1 [Source:NCBI gene;Acc:550266]	54.6055	0.81957	0.286675	2.85888	0.00425135	0.0410577
ENSDARG00000016513	setd3	SET domain containing 3, actin histidine methyltransferase [Source:NCBI gene;Acc:337193]	906.848	0.834416	0.112705	7.40356	1.32583e-13	2.15511e-11
ENSDARG00000022841	ptk2ba	protein tyrosine kinase 2 beta, a [Source:ZFIN;Acc:ZDB-GENE-080207-1]	54.8158	1.54558	0.318945	4.84591	1.26035e-06	5.424e-05
ENSDARG00000028664	ahsa1a	AHA1, activator of heat shock protein ATPase homolog 1a [Source:ZFIN;Acc:ZDB-GENE-030131-1869]	178.518	0.707361	0.176424	4.00943	6.08644e-05	0.00152008
ENSDARG00000028804	ankrd9	ankyrin repeat domain 9 [Source:ZFIN;Acc:ZDB-GENE-041114-3]	235.362	1.08919	0.151885	7.17115	7.43718e-13	1.11128e-10
ENSDARG00000039458	lhx4	LIM homeobox 4 [Source:ZFIN;Acc:ZDB-GENE-060728-1]	300.776	0.951072	0.149247	6.37247	1.86005e-10	1.97124e-08
ENSDARG00000040135	fosaa	v-fos FBJ murine osteosarcoma viral oncogene homolog Aa [Source:ZFIN;Acc:ZDB-GENE-131121-552]	39.4633	1.21229	0.333285	3.63741	0.000275394	0.00515978
ENSDARG00000040487	zgc:113176	zgc:113176 [Source:ZFIN;Acc:ZDB-GENE-050327-60]	119.799	1.08146	0.208414	5.18902	2.11401e-07	1.13267e-05
ENSDARG00000041864	capn3a	calpain 3a, (p94) [Source:ZFIN;Acc:ZDB-GENE-040912-97]	125.352	2.9201	0.928576	3.1447	0.00166255	0.0205107
ENSDARG00000042172	c7a	complement component 7a [Source:ZFIN;Acc:ZDB-GENE-081104-392]	282.995	0.607887	0.14393	4.22348	2.40556e-05	0.000691405
ENSDARG00000042816	mmp9	matrix metallopeptidase 9 [Source:ZFIN;Acc:ZDB-GENE-040426-2132]	144.245	0.804019	0.200052	4.01906	5.84306e-05	0.00146997
ENSDARG00000043035	capn3b	calpain 3b [Source:ZFIN;Acc:ZDB-GENE-041001-149]	396.391	0.822072	0.151832	5.41436	6.15077e-08	3.91146e-06
ENSDARG00000060126	acyp1	acylphosphatase 1, erythrocyte (common) type [Source:ZFIN;Acc:ZDB-GENE-050309-125]	114.71	0.745598	0.202815	3.67624	0.000236695	0.00456264
ENSDARG00000061044	si:dkey-72l14.3	si:dkey-72l14.3 [Source:ZFIN;Acc:ZDB-GENE-060526-332]	87.9285	0.777936	0.252638	3.07925	0.00207519	0.0244361
ENSDARG00000062561	adck1	aarF domain containing kinase 1 [Source:ZFIN;Acc:ZDB-GENE-080401-5]	131.195	0.930318	0.206237	4.51092	6.4546e-06	0.000225368
ENSDARG00000067701	myoz3a	myozenin 3a [Source:ZFIN;Acc:ZDB-GENE-111012-4]	176.875	0.956277	0.179344	5.33208	9.70937e-08	5.8688e-06
ENSDARG00000069627	si:ch211-255g12.8	si:ch211-255g12.8 [Source:ZFIN;Acc:ZDB-GENE-081104-39]	33.5761	1.04312	0.355583	2.93353	0.00335127	0.0343713
ENSDARG00000074902	nol4la	nucleolar protein 4-like a [Source:ZFIN;Acc:ZDB-GENE-081105-118]	127.301	0.923817	0.197956	4.66679	3.05944e-06	0.00011833
ENSDARG00000079664	zgc:172341	zgc:172341 [Source:ZFIN;Acc:ZDB-GENE-080204-116]	112.12	1.13745	0.207868	5.47196	4.4508e-08	2.94967e-06
ENSDARG00000079753	kiz	kizuna centrosomal protein [Source:NCBI gene;Acc:567100]	188.43	0.655567	0.186762	3.51017	0.000447818	0.00747098
ENSDARG00000087625	si:ch211-173a9.6	si:ch211-173a9.6 [Source:ZFIN;Acc:ZDB-GENE-030131-4623]	142.052	0.951748	0.199148	4.7791	1.76085e-06	7.29201e-05
ENSDARG00000092042	AL935153.1		39.3089	4.51517	0.55031	8.20479	2.31003e-16	5.50223e-14
ENSDARG00000096508	BX322618.1		1665.14	0.90365	0.119896	7.53697	4.8101e-14	8.5716e-12
ENSDARG00000102071	slc25a47b		72.6162	1.16152	0.256785	4.52333	6.08733e-06	0.000215041
ENSDARG00000104125	ttc6	tetratricopeptide repeat domain 6 [Source:ZFIN;Acc:ZDB-GENE-090429-2]	44.2796	1.09835	0.34911	3.14614	0.00165439	0.0204415
ENSDARG00000032578	pax2b	paired box 2b [Source:ZFIN;Acc:ZDB-GENE-001030-4]	89.2227	0.68097	0.240229	2.83467	0.00458724	0.0434812
ENSDARG00000033029	pkd1b	polycystic kidney disease 1b [Source:ZFIN;Acc:ZDB-GENE-100707-2]	195.645	0.872045	0.168601	5.17223	2.31319e-07	1.22574e-05
ENSDARG00000038147	hbbe3	hemoglobin beta embryonic-3 [Source:ZFIN;Acc:ZDB-GENE-980526-287]	50.2166	1.39827	0.420086	3.32853	0.000873061	0.0125243
ENSDARG00000053520	LO017829.1	testis expressed 47 [Source:NCBI gene;Acc:100006770]	109.614	1.31425	0.219843	5.97813	2.25708e-09	2.00364e-07
ENSDARG00000053803	klhl43	kelch-like family member 43 [Source:ZFIN;Acc:ZDB-GENE-141212-285]	512.501	0.940049	0.123505	7.61145	2.71047e-14	5.17507e-12
ENSDARG00000055618	acta1b	actin alpha 1, skeletal muscle b [Source:ZFIN;Acc:ZDB-GENE-030131-55]	23419.2	0.877234	0.0882037	9.94556	2.63699e-23	1.19694e-20
ENSDARG00000062370	bcl2l13	BCL2 like 13 [Source:ZFIN;Acc:ZDB-GENE-050419-215]	623.354	0.646934	0.110638	5.84732	4.99568e-09	4.17296e-07
ENSDARG00000074156	sgca	sarcoglycan, alpha [Source:ZFIN;Acc:ZDB-GENE-041111-121]	288.303	0.916891	0.14126	6.49081	8.5376e-11	9.55298e-09
ENSDARG00000077293	synpo2la	synaptopodin 2-like a [Source:ZFIN;Acc:ZDB-GENE-090828-4]	502.158	0.910752	0.128467	7.08936	1.34735e-12	1.96444e-10
ENSDARG00000077760	ascc1	activating signal cointegrator 1 complex subunit 1 [Source:ZFIN;Acc:ZDB-GENE-050417-80]	141.878	2.51153	0.221078	11.3604	6.58274e-30	4.79881e-27
ENSDARG00000089060	kcnj1a.5	potassium inwardly rectifying channel subfamily J member 1a, tandem duplicate 5 [Source:ZFIN;Acc:ZDB-GENE-050420-120]	81.1142	0.978371	0.235583	4.15299	3.28164e-05	0.000906389
ENSDARG00000090635	kcnj1a.4	potassium inwardly rectifying channel subfamily J member 1a, tandem duplicate 4 [Source:ZFIN;Acc:ZDB-GENE-050420-186]	44.099	0.923519	0.313562	2.94525	0.00322692	0.0333749
ENSDARG00000093381	tgm2l	transglutaminase 2, like [Source:ZFIN;Acc:ZDB-GENE-050420-97]	82.7301	0.686269	0.234121	2.93126	0.00337592	0.03453
ENSDARG00000097137	CR753876.1		221.093	1.34964	0.193322	6.9813	2.9247e-12	4.09067e-10
ENSDARG00000101576	tbxta	T-box transcription factor Ta [Source:NCBI gene;Acc:30399]	59.1668	1.1819	0.31035	3.80827	0.000139941	0.00298718
ENSDARG00000104735	nkx6.2	NK6 homeobox 2 [Source:ZFIN;Acc:ZDB-GENE-070626-1]	194.867	0.989401	0.191517	5.16613	2.38994e-07	1.24989e-05
ENSDARG00000114508	tmem101	transmembrane protein 101 [Source:ZFIN;Acc:ZDB-GENE-121214-289]	466.33	1.45313	0.130084	11.1707	5.67024e-29	3.8974e-26
ENSDARG00000000796	nr4a1	nuclear receptor subfamily 4, group A, member 1 [Source:ZFIN;Acc:ZDB-GENE-040704-11]	374.943	0.88377	0.136845	6.4582	1.05954e-10	1.15904e-08
ENSDARG00000006307	shisa4	shisa family member 4 [Source:ZFIN;Acc:ZDB-GENE-050417-419]	371.363	0.616113	0.132445	4.65184	3.28991e-06	0.000125628
ENSDARG00000014201	otpa	orthopedia homeobox a [Source:ZFIN;Acc:ZDB-GENE-070216-1]	930.073	1.1315	0.136007	8.31938	8.84212e-17	2.26292e-14
ENSDARG00000027381	ccdc171	coiled-coil domain containing 171 [Source:ZFIN;Acc:ZDB-GENE-110411-270]	188.909	0.669809	0.17359	3.85858	0.00011405	0.00255466
ENSDARG00000028784	si:dkey-24p1.6	si:dkey-24p1.6 [Source:ZFIN;Acc:ZDB-GENE-060503-67]	165.916	0.653401	0.177597	3.67912	0.000234039	0.00452194
ENSDARG00000033444	map4k6	mitogen-activated protein kinase kinase kinase kinase 6 [Source:ZFIN;Acc:ZDB-GENE-060512-339]	188.816	0.59224	0.171875	3.44576	0.000569448	0.00890225
ENSDARG00000033760	pmelb	premelanosome protein b [Source:ZFIN;Acc:ZDB-GENE-050912-2]	292.028	0.623483	0.140829	4.42723	9.5453e-06	0.000321612
ENSDARG00000036876	zgc:153284	zgc:153284 [Source:ZFIN;Acc:ZDB-GENE-060825-317]	138.56	1.07087	0.240442	4.45377	8.43739e-06	0.000289143
ENSDARG00000036894	aimp1b	aminoacyl tRNA synthetase complex interacting multifunctional protein 1b [Source:ZFIN;Acc:ZDB-GENE-041212-13]	524.025	0.687202	0.131874	5.21107	1.87759e-07	1.02657e-05
ENSDARG00000053875	cryba1b	crystallin, beta A1b [Source:ZFIN;Acc:ZDB-GENE-040718-326]	535.069	2.63475	0.933139	2.82353	0.00474976	0.044513
ENSDARG00000057504	si:dkey-202g17.3	si:dkey-202g17.3 [Source:ZFIN;Acc:ZDB-GENE-131127-371]	182.078	0.693936	0.171187	4.05368	5.04188e-05	0.00129586
ENSDARG00000060106	crb2a	crumbs cell polarity complex component 2a [Source:ZFIN;Acc:ZDB-GENE-060612-1]	169.161	0.626235	0.204095	3.06836	0.00215239	0.0250873
ENSDARG00000068589	vimr1	vimentin-related 1 [Source:ZFIN;Acc:ZDB-GENE-130530-722]	1121.61	0.960308	0.122601	7.83278	4.77209e-15	9.64724e-13
ENSDARG00000070165	tnfrsf1b	tumor necrosis factor receptor superfamily, member 1B [Source:ZFIN;Acc:ZDB-GENE-070410-133]	73.9928	1.51344	0.279047	5.42361	5.84078e-08	3.7609e-06
ENSDARG00000075433	myom2a	myomesin 2a [Source:ZFIN;Acc:ZDB-GENE-030131-6201]	3747.19	1.25398	0.0927916	13.5139	1.29394e-41	2.82985e-38
ENSDARG00000079414	sez6b	seizure related 6 homolog b [Source:ZFIN;Acc:ZDB-GENE-110628-3]	160.102	0.596385	0.193299	3.0853	0.0020335	0.0240748
ENSDARG00000079525	slc39a5	solute carrier family 39 member 5 [Source:ZFIN;Acc:ZDB-GENE-060608-1]	236.524	0.675345	0.16005	4.2196	2.44738e-05	0.000701748
ENSDARG00000087741	asb14b	ankyrin repeat and SOCS box containing 14b [Source:ZFIN;Acc:ZDB-GENE-090313-148]	74.6729	1.18028	0.254571	4.63636	3.5459e-06	0.000134125
ENSDARG00000089724	cyldb	cylindromatosis (turban tumor syndrome), b [Source:ZFIN;Acc:ZDB-GENE-100208-1]	59.8864	2.03108	0.315296	6.44182	1.18052e-10	1.27353e-08
ENSDARG00000090297	ldlrad2	low density lipoprotein receptor class A domain containing 2 [Source:ZFIN;Acc:ZDB-GENE-110204-1]	73.4301	0.785957	0.247736	3.17256	0.00151103	0.0192027
ENSDARG00000091669	bicdl2l	bicaudal-D-related protein 2-like [Source:ZFIN;Acc:ZDB-GENE-091204-161]	231.528	1.03111	0.187134	5.51001	3.58814e-08	2.43842e-06
ENSDARG00000094538	CT027623.1		7.96485	3.46519	0.955158	3.62787	0.000285765	0.00531271
ENSDARG00000095280	CU682811.3		25.2818	1.95948	0.444116	4.4121	1.02375e-05	0.000339702
ENSDARG00000100353	si:ch1073-398f15.1	si:ch1073-398f15.1 [Source:ZFIN;Acc:ZDB-GENE-141212-388]	114.718	0.773384	0.200478	3.8577	0.000114457	0.00256139
ENSDARG00000100857	FP101914.1		220.791	0.617985	0.167979	3.67894	0.000234208	0.00452194
ENSDARG00000102272	coro6	coronin 6 [Source:ZFIN;Acc:ZDB-GENE-040426-1202]	98.2134	1.23905	0.233104	5.31542	1.06413e-07	6.3366e-06
ENSDARG00000116713	si:ch73-265d7.2	si:ch73-265d7.2 [Source:ZFIN;Acc:ZDB-GENE-100922-146]	94.5826	1.14355	0.239038	4.78394	1.71888e-06	7.16657e-05
ENSDARG00000001818	c3b.2	complement component c3b, tandem duplicate 2 [Source:ZFIN;Acc:ZDB-GENE-030131-3063]	483.753	0.979423	0.130751	7.49073	6.84933e-14	1.18543e-11
ENSDARG00000009387	robo4	roundabout, axon guidance receptor, homolog 4 (Drosophila) [Source:ZFIN;Acc:ZDB-GENE-020809-1]	507.191	0.59971	0.126983	4.72276	2.32663e-06	9.35984e-05
ENSDARG00000010270	fezf1	FEZ family zinc finger 1 [Source:NCBI gene;Acc:558801]	88.2924	0.854938	0.243538	3.51048	0.000447294	0.00746741
ENSDARG00000021265	mybpc2b	myosin binding protein C, fast type b [Source:ZFIN;Acc:ZDB-GENE-050320-80]	991.785	1.36951	0.111322	12.3023	8.80674e-35	1.00888e-31
ENSDARG00000043131	BX664625.1	natural killer cell receptor 2B4-like [Source:NCBI gene;Acc:100007935]	9.4554	2.61523	0.778687	3.35851	0.000783639	0.0115586
ENSDARG00000045633	asb15a	ankyrin repeat and SOCS box containing 15a [Source:ZFIN;Acc:ZDB-GENE-110421-5]	199.563	1.12112	0.185627	6.03964	1.54463e-09	1.40571e-07
ENSDARG00000051814	ptprz1a	protein tyrosine phosphatase receptor type Z1a [Source:ZFIN;Acc:ZDB-GENE-090406-1]	715.817	0.7649	0.129582	5.90284	3.57296e-09	3.04804e-07
ENSDARG00000053448	si:ch211-251f6.6	si:ch211-251f6.6 [Source:ZFIN;Acc:ZDB-GENE-030131-3219]	1832.83	0.735165	0.141976	5.17809	2.24173e-07	1.19313e-05
ENSDARG00000061602	ssx2ipb	synovial sarcoma, X breakpoint 2 interacting protein b [Source:ZFIN;Acc:ZDB-GENE-050208-601]	55.3064	1.47227	0.322793	4.56103	5.09038e-06	0.000183322
ENSDARG00000068507	crybb1	crystallin, beta B1 [Source:ZFIN;Acc:ZDB-GENE-010813-1]	603.472	3.02789	0.988007	3.06464	0.00217929	0.0252611
ENSDARG00000071578	si:ch211-222k6.3	si:ch211-222k6.3 [Source:ZFIN;Acc:ZDB-GENE-050208-567]	122.026	1.04905	0.211006	4.97163	6.63926e-07	3.0481e-05
ENSDARG00000071590	si:ch211-236g6.1	si:ch211-236g6.1 [Source:ZFIN;Acc:ZDB-GENE-050208-448]	92.2765	1.32332	0.236635	5.59224	2.24158e-08	1.60972e-06
ENSDARG00000071644	si:dkey-19a16.7	si:dkey-19a16.7 [Source:ZFIN;Acc:ZDB-GENE-060503-903]	115.387	0.787021	0.211467	3.72172	0.000197867	0.00399001
ENSDARG00000071648	zgc:113298	zgc:113298 [Source:ZFIN;Acc:ZDB-GENE-050522-40]	32.9765	1.42968	0.371554	3.84784	0.000119164	0.00264214
ENSDARG00000079145	CABZ01077217.1	uncharacterized LOC100007503 [Source:NCBI gene;Acc:100007503]	89.6305	1.71653	0.254855	6.73531	1.63584e-11	2.04965e-09
ENSDARG00000079645	sc:d217	sc:d217 [Source:ZFIN;Acc:ZDB-GENE-080303-15]	124.373	1.26949	0.226541	5.60378	2.09721e-08	1.51326e-06
ENSDARG00000086665	si:dkey-175g6.2	si:dkey-175g6.2 [Source:ZFIN;Acc:ZDB-GENE-030131-8061]	109.614	1.14797	0.218675	5.24965	1.52386e-07	8.62579e-06
ENSDARG00000089720	CABZ01077218.1		33.8375	1.33369	0.373895	3.56702	0.000361058	0.00636335
ENSDARG00000090847	si:ch211-209l18.4	si:ch211-209l18.4 [Source:ZFIN;Acc:ZDB-GENE-110411-221]	257.937	2.09168	0.183167	11.4196	3.33924e-30	2.51038e-27
ENSDARG00000093402	si:dkey-286j17.4	si:dkey-286j17.4 [Source:ZFIN;Acc:ZDB-GENE-130530-2]	217.357	1.36303	0.173732	7.8456	4.30888e-15	8.78463e-13
ENSDARG00000093841	zgc:152936	zgc:152936 [Source:ZFIN;Acc:ZDB-GENE-060825-355]	6.4498	4.22358	1.24425	3.39448	0.000687581	0.0103124
ENSDARG00000095167	CR450836.1		47.8439	1.02401	0.323543	3.16498	0.00155095	0.0195142
ENSDARG00000095643	si:dkey-253d23.3	si:dkey-253d23.3 [Source:ZFIN;Acc:ZDB-GENE-050208-330]	120.138	1.16056	0.218282	5.31681	1.05603e-07	6.31821e-06
ENSDARG00000096603	bmb	brambleberry [Source:NCBI gene;Acc:559540]	71.9316	0.997257	0.283118	3.52241	0.00042764	0.00726534
ENSDARG00000097224	prr33	proline rich 33 [Source:ZFIN;Acc:ZDB-GENE-030131-5326]	914.098	1.10793	0.120064	9.22787	2.76079e-20	9.62555e-18
ENSDARG00000098817	KCTD5	potassium channel tetramerization domain containing 5b [Source:NCBI gene;Acc:100334206]	220.141	0.975034	0.173531	5.61879	1.92294e-08	1.41037e-06
ENSDARG00000099775	CABZ01074307.1		26.6816	2.82988	0.4916	5.75648	8.58879e-09	6.84174e-07
ENSDARG00000100000	CR352226.5		147.845	1.0699	0.214558	4.98654	6.14694e-07	2.85477e-05
ENSDARG00000102453	slc1a2b	solute carrier family 1 member 2b [Source:ZFIN;Acc:ZDB-GENE-030131-7779]	7164.32	0.711925	0.101099	7.04185	1.89703e-12	2.73059e-10
ENSDARG00000104885	CABZ01033178.1		15.6728	2.76819	0.692374	3.99812	6.38474e-05	0.00157698
ENSDARG00000104905	CABZ01075521.1		21.2712	1.97063	0.492156	4.00409	6.22573e-05	0.00154723
ENSDARG00000110137	si:dkey-240e12.6	si:dkey-240e12.6 [Source:ZFIN;Acc:ZDB-GENE-050208-367]	5.49972	4.90271	1.4224	3.44678	0.000567315	0.00889443
ENSDARG00000113721	HPDL	4-hydroxyphenylpyruvate dioxygenase-like protein [Source:NCBI gene;Acc:110438534]	42.2033	1.21549	0.353899	3.43457	0.000593485	0.00918756
ENSDARG00000116774	PCNP	PEST proteolytic signal-containing nuclear protein-like [Source:NCBI gene;Acc:110437793]	36.8111	1.82595	0.358504	5.09324	3.52001e-07	1.7496e-05
ENSDARG00000117313	CABZ01005857.2		9.28513	3.70677	0.915865	4.04729	5.18137e-05	0.00133029
ENSDARG00000001431	actn3b	actinin alpha 3b [Source:ZFIN;Acc:ZDB-GENE-030131-2040]	5087.76	0.940518	0.08468	11.1067	1.16339e-28	7.56427e-26
ENSDARG00000003403	tenm1	teneurin transmembrane protein 1 [Source:ZFIN;Acc:ZDB-GENE-060531-26]	462.44	0.630556	0.14622	4.31239	1.61496e-05	0.000493662
ENSDARG00000004447	aplnr2	apelin receptor 2 [Source:ZFIN;Acc:ZDB-GENE-030131-4347]	42.9003	0.917946	0.323169	2.84045	0.00450497	0.0429722
ENSDARG00000004455	p2rx5	purinergic receptor P2X, ligand-gated ion channel, 5 [Source:ZFIN;Acc:ZDB-GENE-030319-5]	102.142	0.845446	0.268922	3.14383	0.00166752	0.0205616
ENSDARG00000006501	cyp2x10.2	cytochrome P450, family 2, subfamily X, polypeptide 10.2 [Source:ZFIN;Acc:ZDB-GENE-060818-12]	53.1547	2.25148	0.326848	6.88847	5.63958e-12	7.49565e-10
ENSDARG00000006747	tmem178b	transmembrane protein 178B [Source:NCBI gene;Acc:436669]	444.414	0.605116	0.141828	4.26656	1.98507e-05	0.000589567
ENSDARG00000007398	lrrk1	leucine-rich repeat kinase 1 [Source:ZFIN;Acc:ZDB-GENE-101019-2]	148.395	0.608473	0.216323	2.8128	0.00491128	0.0457239
ENSDARG00000010042	dnm1a	dynamin 1a [Source:NCBI gene;Acc:100307098]	971.585	0.650485	0.139039	4.67844	2.89065e-06	0.000112525
ENSDARG00000012311	myoz2a	myozenin 2a [Source:ZFIN;Acc:ZDB-GENE-040426-1880]	342.591	0.866622	0.142433	6.08441	1.16921e-09	1.07357e-07
ENSDARG00000012944	myhz2	myosin, heavy polypeptide 2, fast muscle specific [Source:ZFIN;Acc:ZDB-GENE-020604-1]	20164.7	1.07518	0.0939385	11.4456	2.47318e-30	1.91926e-27
ENSDARG00000026855	cacna2d4a	calcium channel, voltage-dependent, alpha 2/delta subunit 4a [Source:ZFIN;Acc:ZDB-GENE-041210-213]	44.3925	1.02339	0.340231	3.00793	0.0026303	0.0289598
ENSDARG00000034307	chrne	cholinergic receptor, nicotinic, epsilon [Source:ZFIN;Acc:ZDB-GENE-040808-32]	415.383	0.758177	0.138572	5.47136	4.46594e-08	2.95157e-06
ENSDARG00000036575	si:ch73-71d17.2	si:ch73-71d17.2 [Source:ZFIN;Acc:ZDB-GENE-140106-25]	130.689	0.812433	0.210677	3.85629	0.000115119	0.00257381
ENSDARG00000039501	ugt2a6	UDP glucuronosyltransferase 2 family, polypeptide A6 [Source:ZFIN;Acc:ZDB-GENE-081104-3]	37.3915	3.51779	0.472313	7.448	9.47647e-14	1.57224e-11
ENSDARG00000039730	zgc:112160	zgc:112160 [Source:ZFIN;Acc:ZDB-GENE-050417-229]	228.146	1.16155	0.213119	5.45025	5.02994e-08	3.28819e-06
ENSDARG00000041150	slc17a6b	solute carrier family 17 member 6b [Source:NCBI gene;Acc:100149756]	1276.79	0.604575	0.117135	5.16134	2.45186e-07	1.27672e-05
ENSDARG00000042090	si:ch73-55i23.1	si:ch73-55i23.1 [Source:NCBI gene;Acc:100148818]	96.4829	1.04305	0.241738	4.31478	1.59764e-05	0.00049062
ENSDARG00000045685	cntn1b	contactin 1b [Source:ZFIN;Acc:ZDB-GENE-041210-236]	280.473	1.09082	0.14882	7.32979	2.30511e-13	3.69694e-11
ENSDARG00000045789	srgap1b	SLIT-ROBO Rho GTPase activating protein 1b [Source:ZFIN;Acc:ZDB-GENE-041210-103]	359.875	0.652426	0.139224	4.68616	2.78376e-06	0.00010907
ENSDARG00000052118	adamtsl5	ADAMTS like 5 [Source:ZFIN;Acc:ZDB-GENE-161017-76]	171.106	0.646505	0.18903	3.42012	0.000625938	0.00958813
ENSDARG00000052578	c6ast4	six-cysteine containing astacin protease 4 [Source:ZFIN;Acc:ZDB-GENE-050626-100]	48.5141	1.79027	0.343838	5.20671	1.92221e-07	1.04621e-05
ENSDARG00000053380	fam189a1	family with sequence similarity 189 member A1 [Source:ZFIN;Acc:ZDB-GENE-040718-129]	170.971	0.711675	0.23923	2.97485	0.00293128	0.0311199
ENSDARG00000061379	cmya5	cardiomyopathy associated 5 [Source:ZFIN;Acc:ZDB-GENE-070630-1]	125.585	0.650227	0.205526	3.16372	0.00155764	0.0195882
ENSDARG00000062797	nell2b	neural EGFL like 2b [Source:ZFIN;Acc:ZDB-GENE-030131-8026]	1684.87	0.6589	0.11722	5.62106	1.89795e-08	1.3963e-06
ENSDARG00000067964	slc6a5	solute carrier family 6 member 5 [Source:ZFIN;Acc:ZDB-GENE-050105-2]	1208.71	0.893011	0.136443	6.54496	5.95096e-11	6.81822e-09
ENSDARG00000067990	myhz1.1	myosin, heavy polypeptide 1.1, skeletal muscle [Source:ZFIN;Acc:ZDB-GENE-000322-5]	39215.4	1.32165	0.10237	12.9105	3.92867e-38	5.907e-35
ENSDARG00000067995	myhz1.2	myosin, heavy polypeptide 1.2, skeletal muscle [Source:ZFIN;Acc:ZDB-GENE-070705-73]	11693.3	1.22613	0.0991223	12.3699	3.80184e-35	4.57304e-32
ENSDARG00000069261	metap2a	methionyl aminopeptidase 2a [Source:ZFIN;Acc:ZDB-GENE-061013-5]	130.7	0.671527	0.210222	3.19437	0.00140134	0.0181541
ENSDARG00000070107	six7	SIX homeobox 7 [Source:ZFIN;Acc:ZDB-GENE-990825-28]	588.49	0.748766	0.133925	5.59092	2.25865e-08	1.61715e-06
ENSDARG00000076701	b4galnt4b	beta-1,4-N-acetyl-galactosaminyl transferase 4b [Source:ZFIN;Acc:ZDB-GENE-100422-5]	107.143	0.657945	0.214705	3.06442	0.00218095	0.0252611
ENSDARG00000078060	syt7b	synaptotagmin VIIb [Source:ZFIN;Acc:ZDB-GENE-090601-6]	92.3269	1.08298	0.265785	4.07466	4.60817e-05	0.0011946
ENSDARG00000078541	cers3a	ceramide synthase 3a [Source:ZFIN;Acc:ZDB-GENE-130320-1]	203.082	0.724575	0.168735	4.29415	1.75366e-05	0.000531842
ENSDARG00000079578	rbpms2b	RNA binding protein, mRNA processing factor 2b [Source:ZFIN;Acc:ZDB-GENE-040426-741]	372.331	0.613144	0.13642	4.49454	6.97219e-06	0.000242735
ENSDARG00000086214	ntrk3b	neurotrophic tyrosine kinase, receptor, type 3b [Source:ZFIN;Acc:ZDB-GENE-010126-4]	168.201	0.705813	0.179204	3.93861	8.19548e-05	0.00194628
ENSDARG00000086327	srrm4	serine/arginine repetitive matrix 4 [Source:NCBI gene;Acc:796574]	516.321	0.590569	0.146603	4.02837	5.61644e-05	0.00142376
ENSDARG00000087440	ponzr4	plac8 onzin related protein 4 [Source:ZFIN;Acc:ZDB-GENE-050411-6]	164.89	0.962276	0.240879	3.99486	6.47329e-05	0.00158906
ENSDARG00000092003	ccs	copper chaperone for superoxide dismutase [Source:ZFIN;Acc:ZDB-GENE-050417-322]	122.217	0.978428	0.20776	4.70941	2.48432e-06	9.89491e-05
ENSDARG00000092521	jac1	jacalin 1 [Source:ZFIN;Acc:ZDB-GENE-030131-8429]	56.7139	1.3617	0.284927	4.77913	1.76055e-06	7.29201e-05
ENSDARG00000094824	si:dkey-23a23.1	si:dkey-23a23.1 [Source:ZFIN;Acc:ZDB-GENE-060503-65]	11.2997	2.53699	0.686871	3.69354	0.00022115	0.00433948
ENSDARG00000097279	CU856222.1		207.205	0.72245	0.16186	4.46342	8.06609e-06	0.000277208
ENSDARG00000097728	CR388132.1		7.27854	2.97364	0.922897	3.22207	0.00127269	0.0168133
ENSDARG00000097904	BX927184.1	uncharacterized LOC108190093 [Source:NCBI gene;Acc:108190093]	127.182	0.615946	0.221491	2.78091	0.00542071	0.0489328
ENSDARG00000101645	myrfl	myelin regulatory factor like [Source:ZFIN;Acc:ZDB-GENE-180312-1]	154.307	0.655937	0.188371	3.48214	0.000497415	0.00806899
ENSDARG00000102101	si:ch73-174h16.5	si:ch73-174h16.5 [Source:ZFIN;Acc:ZDB-GENE-160728-123]	42.1813	1.23361	0.342827	3.59835	0.000320243	0.0058188
ENSDARG00000102706	BX511128.3		79.998	1.14504	0.245122	4.67131	2.99288e-06	0.000116316
ENSDARG00000103834	rbm14b	RNA binding motif protein 14b [Source:ZFIN;Acc:ZDB-GENE-040426-2455]	1209.31	0.654889	0.104277	6.28025	3.38021e-10	3.40242e-08
ENSDARG00000104836	myom1b	myomesin 1b [Source:ZFIN;Acc:ZDB-GENE-080416-2]	1718.02	1.01341	0.0959003	10.5673	4.22435e-26	2.36338e-23
ENSDARG00000104852	si:ch211-142b24.8	si:ch211-142b24.8 [Source:ZFIN;Acc:ZDB-GENE-141215-45]	31.5351	1.40869	0.404483	3.48268	0.000496417	0.00806163
ENSDARG00000105344	pkd1l2a	polycystic kidney disease 1 like 2a [Source:ZFIN;Acc:ZDB-GENE-050208-89]	84.3568	0.74408	0.239159	3.11124	0.00186306	0.0224998
ENSDARG00000105439	CU459186.7		12.425	4.16175	0.88235	4.71666	2.39746e-06	9.6126e-05
ENSDARG00000105490	rph3ab	rabphilin 3A homolog (mouse), b [Source:ZFIN;Acc:ZDB-GENE-090706-3]	232.761	0.675318	0.18429	3.66442	0.000247896	0.0047519
ENSDARG00000113112	NRXN2	neurexin 2 [Source:HGNC Symbol;Acc:HGNC:8009]	362.028	0.680255	0.145002	4.69136	2.71396e-06	0.000106857
ENSDARG00000113896	si:dkey-29p23.1	si:dkey-29p23.1 [Source:ZFIN;Acc:ZDB-GENE-081103-27]	125.478	0.824199	0.23896	3.4491	0.000562452	0.00885765
ENSDARG00000003081	mybphb	myosin binding protein Hb [Source:ZFIN;Acc:ZDB-GENE-030131-9794]	13061.3	0.936948	0.0967716	9.68206	3.59416e-22	1.51693e-19
ENSDARG00000003970	trim35-13	tripartite motif containing 35-13 [Source:ZFIN;Acc:ZDB-GENE-110920-5]	57.3412	0.920912	0.289441	3.18169	0.00146416	0.0187571
ENSDARG00000005526	igfn1.1	immunoglobulin like and fibronectin type III domain containing 1, tandem duplicate 1 [Source:ZFIN;Acc:ZDB-GENE-050327-30]	264.626	1.33784	0.173845	7.6956	1.40835e-14	2.75453e-12
ENSDARG00000007430	prdm12b	PR domain containing 12b [Source:ZFIN;Acc:ZDB-GENE-041114-172]	266.804	0.67277	0.158514	4.24424	2.19334e-05	0.000640355
ENSDARG00000009922	dmbx1a	diencephalon/mesencephalon homeobox 1a [Source:NCBI gene;Acc:142987]	309.104	0.611361	0.147854	4.13491	3.55101e-05	0.000965272
ENSDARG00000011989	crx	cone-rod homeobox [Source:ZFIN;Acc:ZDB-GENE-010403-1]	1376.34	0.596811	0.120147	4.96733	6.78814e-07	3.11052e-05
ENSDARG00000014929	p2ry11	purinergic receptor P2Y11 [Source:ZFIN;Acc:ZDB-GENE-111221-4]	21.786	1.44968	0.472405	3.06872	0.00214977	0.025081
ENSDARG00000015531	slc4a8	solute carrier family 4 member 8 [Source:ZFIN;Acc:ZDB-GENE-131119-88]	228.56	0.619939	0.161102	3.84812	0.000119028	0.00264157
ENSDARG00000015879	pax8	paired box 8 [Source:ZFIN;Acc:ZDB-GENE-001030-3]	193.234	0.64689	0.169421	3.81825	0.000134402	0.00289611
ENSDARG00000016213	zmp:0000001048	zmp:0000001048 [Source:ZFIN;Acc:ZDB-GENE-140106-8]	68.3142	1.50762	0.281872	5.3486	8.86358e-08	5.39826e-06
ENSDARG00000020574	atp2a1	ATPase sarcoplasmic/endoplasmic reticulum Ca2+ transporting 1 [Source:ZFIN;Acc:ZDB-GENE-020905-1]	45988.1	0.8174	0.0778372	10.5014	8.51068e-26	4.65322e-23
ENSDARG00000023771	gabrb3	gamma-aminobutyric acid type A receptor beta3 subunit [Source:ZFIN;Acc:ZDB-GENE-101102-2]	299.83	0.69319	0.152772	4.53742	5.6947e-06	0.000202359
ENSDARG00000025728	grin1b	glutamate receptor, ionotropic, N-methyl D-aspartate 1b [Source:ZFIN;Acc:ZDB-GENE-051202-2]	1178.65	0.821854	0.146005	5.62893	1.81326e-08	1.34634e-06
ENSDARG00000027419	gad1b	glutamate decarboxylase 1b [Source:ZFIN;Acc:ZDB-GENE-030909-3]	884.53	0.736962	0.117737	6.25939	3.86494e-10	3.84211e-08
ENSDARG00000028396	fkbp5	FKBP prolyl isomerase 5 [Source:ZFIN;Acc:ZDB-GENE-030616-630]	1634.64	0.881466	0.128873	6.83979	7.93087e-12	1.03131e-09
ENSDARG00000029406	h2ax	H2A.X variant histone [Source:NCBI gene;Acc:394048]	430.955	0.590164	0.142208	4.15	3.32475e-05	0.000914096
ENSDARG00000032565	cacng2a	calcium channel, voltage-dependent, gamma subunit 2a [Source:ZFIN;Acc:ZDB-GENE-040426-1401]	239.177	0.613764	0.18452	3.32627	0.000880176	0.0126113
ENSDARG00000032737	gria3a	glutamate receptor, ionotropic, AMPA 3a [Source:ZFIN;Acc:ZDB-GENE-020125-5]	500.79	0.688145	0.136742	5.03243	4.84292e-07	2.33012e-05
ENSDARG00000035327	ckma	creatine kinase, muscle a [Source:ZFIN;Acc:ZDB-GENE-980526-109]	70769.5	0.818968	0.100803	8.12441	4.49536e-16	1.02023e-13
ENSDARG00000035519	histh1l	histone H1 like [Source:ZFIN;Acc:ZDB-GENE-050417-145]	7732.19	0.658569	0.0824174	7.99065	1.34225e-15	2.80788e-13
ENSDARG00000035602	dao.1	D-amino-acid oxidase, tandem duplicate 1 [Source:ZFIN;Acc:ZDB-GENE-050913-127]	463.884	0.941558	0.161996	5.81222	6.16491e-09	5.07908e-07
ENSDARG00000035603	dao.2	D-amino-acid oxidase, tandem duplicate 2 [Source:ZFIN;Acc:ZDB-GENE-040426-2634]	294.837	0.637719	0.163753	3.8944	9.8443e-05	0.00226317
ENSDARG00000036567	aanat1	arylalkylamine N-acetyltransferase 1 [Source:ZFIN;Acc:ZDB-GENE-040329-1]	40.8785	1.07854	0.330413	3.26421	0.00109771	0.0149789
ENSDARG00000039181	trpm3	transient receptor potential cation channel, subfamily M, member 3 [Source:ZFIN;Acc:ZDB-GENE-060531-95]	210.473	0.673607	0.175102	3.84695	0.000119598	0.00264932
ENSDARG00000039929	ckmt2b	creatine kinase, mitochondrial 2b (sarcomeric) [Source:ZFIN;Acc:ZDB-GENE-040426-1654]	2524.32	0.656999	0.0957574	6.86108	6.83426e-12	8.98425e-10
ENSDARG00000053364	pax10	paired box 10 [Source:ZFIN;Acc:ZDB-GENE-081022-10]	63.84	0.927785	0.295298	3.14186	0.0016788	0.0206477
ENSDARG00000058892	cep170ab	centrosomal protein 170Ab [Source:ZFIN;Acc:ZDB-GENE-050309-106]	126.435	0.740995	0.211777	3.49894	0.000467109	0.0077321
ENSDARG00000059775	slc32a1	solute carrier family 32 member 1 [Source:ZFIN;Acc:ZDB-GENE-061201-1]	963.727	0.724494	0.126472	5.72851	1.01317e-08	7.91362e-07
ENSDARG00000059818	kif5ab	kinesin family member 5A, b [Source:ZFIN;Acc:ZDB-GENE-110510-3]	83.7847	0.921358	0.247011	3.73002	0.000191463	0.00388695
ENSDARG00000059919	zgc:162613	zgc:162613 [Source:ZFIN;Acc:ZDB-GENE-070410-89]	304.919	0.730245	0.143244	5.0979	3.43443e-07	1.71771e-05
ENSDARG00000060246	slc16a6b	solute carrier family 16 member 6b [Source:ZFIN;Acc:ZDB-GENE-110208-3]	294.345	0.736177	0.145008	5.07679	3.83858e-07	1.9001e-05
ENSDARG00000060326	map1sb	microtubule-associated protein 1Sb [Source:ZFIN;Acc:ZDB-GENE-070912-412]	144.239	0.818613	0.223567	3.6616	0.000250649	0.00479322
ENSDARG00000062217	kcnj3b	potassium inwardly rectifying channel subfamily J member 3b [Source:ZFIN;Acc:ZDB-GENE-120215-38]	153.102	0.631151	0.199241	3.16778	0.00153606	0.0194183
ENSDARG00000062376	nlgn3b	neuroligin 3b [Source:ZFIN;Acc:ZDB-GENE-060526-197]	614.188	0.701378	0.13576	5.1663	2.38777e-07	1.24989e-05
ENSDARG00000062744	scn1lab	sodium channel, voltage-gated, type I like, alpha b [Source:ZFIN;Acc:ZDB-GENE-060906-1]	496.22	0.638673	0.146257	4.36679	1.26083e-05	0.000401745
ENSDARG00000068194	klf9	Kruppel-like factor 9 [Source:ZFIN;Acc:ZDB-GENE-060526-244]	301.622	0.726472	0.157758	4.60498	4.12504e-06	0.000153142
ENSDARG00000068288	lamc2	laminin, gamma 2 [Source:ZFIN;Acc:ZDB-GENE-110222-3]	31.6749	1.09809	0.381395	2.87914	0.00398762	0.0392673
ENSDARG00000070074	lrp8	low density lipoprotein receptor-related protein 8, apolipoprotein e receptor [Source:ZFIN;Acc:ZDB-GENE-050506-134]	565.226	0.610458	0.148614	4.10767	3.99675e-05	0.00106243
ENSDARG00000070929	sox14	SRY-box transcription factor 14 [Source:NCBI gene;Acc:557661]	215.184	0.738856	0.176401	4.18851	2.80792e-05	0.000790986
ENSDARG00000074690	ppm1j	protein phosphatase, Mg2+/Mn2+ dependent, 1J [Source:ZFIN;Acc:ZDB-GENE-091230-9]	123.616	0.623132	0.213823	2.91424	0.00356556	0.036071
ENSDARG00000074752	hlfa	HLF transcription factor, PAR bZIP family member a [Source:ZFIN;Acc:ZDB-GENE-061013-159]	657.605	0.868378	0.127815	6.79404	1.09036e-11	1.39525e-09
ENSDARG00000075212	44631	membrane-associated ring finger (C3HC4) 11 [Source:ZFIN;Acc:ZDB-GENE-070912-276]	17.2737	1.51363	0.514398	2.94253	0.00325537	0.0336114
ENSDARG00000075491	si:ch211-26b3.4	si:ch211-26b3.4 [Source:ZFIN;Acc:ZDB-GENE-081104-60]	434.983	0.725607	0.127554	5.68863	1.28063e-08	9.84285e-07
ENSDARG00000075815	slc12a5a	solute carrier family 12 member 5a [Source:ZFIN;Acc:ZDB-GENE-120927-3]	182.138	0.721334	0.199003	3.62474	0.000289252	0.00536511
ENSDARG00000076221	fthl28	ferritin, heavy polypeptide-like 28 [Source:ZFIN;Acc:ZDB-GENE-030131-7540]	367.99	0.649634	0.187671	3.46155	0.000537073	0.00855088
ENSDARG00000076401	cacng3b	calcium channel, voltage-dependent, gamma subunit 3b [Source:ZFIN;Acc:ZDB-GENE-090828-1]	262.246	0.658701	0.182528	3.60877	0.000307658	0.00562838
ENSDARG00000076872	mpp4l	membrane protein, palmitoylated 4-like [Source:ZFIN;Acc:ZDB-GENE-091118-7]	261.052	0.947256	0.14998	6.31589	2.68603e-10	2.76145e-08
ENSDARG00000077352	b4galnt1b	beta-1,4-N-acetyl-galactosaminyl transferase 1b [Source:ZFIN;Acc:ZDB-GENE-100728-3]	159.12	0.6357	0.214295	2.96647	0.00301236	0.0317148
ENSDARG00000078149	grin2ca	glutamate receptor, ionotropic, N-methyl D-aspartate 2Ca [Source:ZFIN;Acc:ZDB-GENE-070822-3]	130.16	0.729544	0.219884	3.31787	0.000907079	0.0129046
ENSDARG00000078842	tns1a	tensin 1a [Source:ZFIN;Acc:ZDB-GENE-120215-32]	690.475	0.689749	0.125706	5.48698	4.08862e-08	2.73222e-06
ENSDARG00000078901	anks1ab	ankyrin repeat and sterile alpha motif domain containing 1Ab [Source:ZFIN;Acc:ZDB-GENE-110107-1]	109.386	0.792656	0.225435	3.51611	0.00043792	0.00735687
ENSDARG00000079078	si:ch211-5k11.8	si:ch211-5k11.8 [Source:ZFIN;Acc:ZDB-GENE-131121-640]	8.32121	5.51481	1.32952	4.14796	3.35453e-05	0.000920183
ENSDARG00000086104	slco5a1a	solute carrier organic anion transporter family member 5A1a [Source:ZFIN;Acc:ZDB-GENE-090316-1]	1046.69	0.609073	0.117231	5.19548	2.04189e-07	1.10386e-05
ENSDARG00000087390	hbbe1.3	hemoglobin, beta embryonic 1.3 [Source:ZFIN;Acc:ZDB-GENE-131120-128]	12668.7	1.15924	0.336562	3.44435	0.000572444	0.00893079
ENSDARG00000087751	CR382337.1		10.8041	4.36848	0.989185	4.41624	1.00433e-05	0.000335107
ENSDARG00000089338	si:ch211-110e21.3	si:ch211-110e21.3 [Source:ZFIN;Acc:ZDB-GENE-131121-389]	86.9453	0.996087	0.242721	4.10383	4.06359e-05	0.00107622
ENSDARG00000089475	hbae1.1	hemoglobin, alpha embryonic 1.1 [Source:ZFIN;Acc:ZDB-GENE-980526-80]	1044.18	1.71392	0.142401	12.0359	2.30117e-33	2.21437e-30
ENSDARG00000089829	CYTH3	si:ch211-189a21.1 [Source:ZFIN;Acc:ZDB-GENE-131121-33]	23.0951	1.26173	0.442531	2.85117	0.00435589	0.0418656
ENSDARG00000091306	kcnn1a	potassium intermediate/small conductance calcium-activated channel, subfamily N, member 1a [Source:ZFIN;Acc:ZDB-GENE-070912-703]	589.597	0.602628	0.135339	4.45273	8.47834e-06	0.00028943
ENSDARG00000092120	BX470185.1		12.6792	1.89512	0.638094	2.96997	0.0029783	0.0314875
ENSDARG00000093639	BX537282.1		3.97292	5.44151	1.5266	3.56446	0.000364607	0.0064165
ENSDARG00000094526	ksr2	kinase suppressor of ras 2 [Source:ZFIN;Acc:ZDB-GENE-030131-8047]	190.222	0.701479	0.189586	3.70006	0.000215549	0.00426085
ENSDARG00000094901	abcc6b.2	ATP-binding cassette, sub-family C (CFTR/MRP), member 6b, tandem duplicate 2 [Source:ZFIN;Acc:ZDB-GENE-110208-2]	32.9579	1.46476	0.415282	3.52714	0.000420072	0.00715193
ENSDARG00000096257	si:ch73-367p23.2	si:ch73-367p23.2 [Source:ZFIN;Acc:ZDB-GENE-120215-61]	10473.4	0.628392	0.143138	4.39011	1.13295e-05	0.000368813
ENSDARG00000097011	hbaa1	hemoglobin, alpha adult 1 [Source:NCBI gene;Acc:30507]	9.94807	2.50801	0.724713	3.4607	0.000538772	0.00856658
ENSDARG00000097040	CT025745.1		8.6407	2.25706	0.753476	2.99554	0.00273962	0.0297414
ENSDARG00000097238	hbba1	ba1 globin, like [Source:NCBI gene;Acc:504174]	2.81483	4.94437	1.60888	3.07318	0.00211793	0.0248058
ENSDARG00000097613	igfn1.3	immunoglobulin like and fibronectin type III domain containing 1, tandem duplicate 3 [Source:ZFIN;Acc:ZDB-GENE-131122-44]	1126.84	0.652712	0.138405	4.71594	2.40595e-06	9.63059e-05
ENSDARG00000098122	BX005085.2		48.7583	0.873471	0.294406	2.9669	0.00300823	0.031713
ENSDARG00000098191	si:dkey-16l2.20	si:dkey-16l2.20 [Source:ZFIN;Acc:ZDB-GENE-141212-380]	363.601	0.900042	0.14148	6.36162	1.99642e-10	2.09729e-08
ENSDARG00000098290	unc80	unc-80 homolog (C. elegans) [Source:ZFIN;Acc:ZDB-GENE-140106-167]	273.19	0.69679	0.194248	3.58711	0.000334367	0.00600068
ENSDARG00000098465	si:ch73-366l1.5	si:ch73-366l1.5 [Source:ZFIN;Acc:ZDB-GENE-131127-426]	1123.79	1.05312	0.114809	9.17283	4.60749e-20	1.56116e-17
ENSDARG00000098824	cdh22	cadherin 22 [Source:ZFIN;Acc:ZDB-GENE-140106-113]	47.0164	0.850567	0.299411	2.8408	0.0045001	0.0429428
ENSDARG00000099217	RDH8	zgc:109982 [Source:ZFIN;Acc:ZDB-GENE-050522-139]	54.615	0.83876	0.284103	2.95231	0.0031541	0.0327909
ENSDARG00000099292	CR847534.1	uncharacterized LOC793338 [Source:NCBI gene;Acc:793338]	8.44052	3.22142	0.896914	3.59167	0.000328561	0.00591631
ENSDARG00000100255	si:ch73-29l19.1	si:ch73-29l19.1 [Source:ZFIN;Acc:ZDB-GENE-141222-33]	77.9115	0.907867	0.254815	3.56285	0.000366852	0.00644658
ENSDARG00000100524	abca3b	ATP-binding cassette, sub-family A (ABC1), member 3b [Source:ZFIN;Acc:ZDB-GENE-050517-2]	1810.62	0.586601	0.0998887	5.87255	4.29138e-09	3.62238e-07
ENSDARG00000101749	zgc:92161	zgc:92161 [Source:ZFIN;Acc:ZDB-GENE-040912-22]	31.5918	1.52149	0.481097	3.16255	0.00156394	0.0196571
ENSDARG00000103341	si:ch211-110e21.4	si:ch211-110e21.4 [Source:ZFIN;Acc:ZDB-GENE-131126-43]	16.8622	1.71223	0.554599	3.08734	0.00201959	0.0239573
ENSDARG00000103413	zgc:109949	zgc:109949 [Source:ZFIN;Acc:ZDB-GENE-050522-166]	285.298	0.628619	0.18343	3.42702	0.000610236	0.00940452
ENSDARG00000103947	zgc:113295	zgc:113295 [Source:ZFIN;Acc:ZDB-GENE-050320-122]	41.9498	1.09869	0.345164	3.18308	0.00145717	0.0186961
ENSDARG00000104193	CABZ01019904.1		31.0909	7.43951	1.23509	6.02345	1.70742e-09	1.54419e-07
ENSDARG00000104339	SMARCA4	transcription activator BRG1-like [Source:NCBI gene;Acc:100535713]	281.886	0.649013	0.16245	3.99516	6.46511e-05	0.00158906
ENSDARG00000104396	trim25	tripartite motif containing 25 [Source:ZFIN;Acc:ZDB-GENE-040426-797]	231.691	0.726109	0.156169	4.6495	3.32742e-06	0.000126658
ENSDARG00000104847	ptger1b	prostaglandin E receptor 1b (subtype EP1) [Source:ZFIN;Acc:ZDB-GENE-100922-278]	35.7054	1.05219	0.351001	2.99768	0.00272045	0.02956
ENSDARG00000105044	si:ch211-51i16.3	si:ch211-51i16.3 [Source:ZFIN;Acc:ZDB-GENE-131127-411]	6.27935	3.56437	1.10677	3.22051	0.00127964	0.0168866
ENSDARG00000105151	cyp2k21	cytochrome P450, family 2, subfamily k, polypeptide 21 [Source:ZFIN;Acc:ZDB-GENE-091113-17]	14.5981	1.68324	0.604433	2.78483	0.00535558	0.0485088
ENSDARG00000105201	adcyap1r1a	adenylate cyclase activating polypeptide 1a (pituitary) receptor type I [Source:ZFIN;Acc:ZDB-GENE-050315-1]	874.564	0.780756	0.146234	5.33909	9.34133e-08	5.66056e-06
ENSDARG00000110874	ELFN2	protein phosphatase 1 regulatory subunit 29-like [Source:NCBI gene;Acc:796777]	27.1034	1.25703	0.422036	2.97848	0.00289677	0.0308899
ENSDARG00000001835	nalcn	sodium leak channel, non-selective [Source:ZFIN;Acc:ZDB-GENE-050410-12]	384.891	0.70652	0.144289	4.89657	9.75258e-07	4.28917e-05
ENSDARG00000001913	palmda	palmdelphin a [Source:ZFIN;Acc:ZDB-GENE-070705-48]	282.517	0.786134	0.151163	5.20056	1.98688e-07	1.07897e-05
ENSDARG00000003290	dab1b	DAB adaptor protein 1b [Source:ZFIN;Acc:ZDB-GENE-060421-7958]	81.9737	0.869167	0.241508	3.59892	0.000319546	0.00581312
ENSDARG00000004358	gnb3a	guanine nucleotide binding protein (G protein), beta polypeptide 3a [Source:ZFIN;Acc:ZDB-GENE-040718-134]	527.062	0.997321	0.130883	7.61994	2.53795e-14	4.88444e-12
ENSDARG00000006383	stxbp5l	syntaxin binding protein 5-like [Source:NCBI gene;Acc:567605]	299.391	0.617966	0.159302	3.8792	0.0001048	0.00238297
ENSDARG00000006678	pth2ra	parathyroid hormone 2 receptor a [Source:ZFIN;Acc:ZDB-GENE-991123-10]	12.9232	1.84558	0.613066	3.01041	0.00260898	0.0288057
ENSDARG00000006848	parp9	poly(ADP-ribose) polymerase family member 9 [Source:ZFIN;Acc:ZDB-GENE-081104-179]	129.592	1.35039	0.270463	4.99287	5.94892e-07	2.76815e-05
ENSDARG00000008858	cyp7b1	cytochrome P450, family 7, subfamily B, polypeptide 1 [Source:ZFIN;Acc:ZDB-GENE-070912-293]	194.138	0.65484	0.160466	4.08085	4.48706e-05	0.00117459
ENSDARG00000009567	spegb	striated muscle enriched protein kinase b [Source:ZFIN;Acc:ZDB-GENE-081104-517]	741.805	0.663599	0.12605	5.26456	1.40527e-07	8.0877e-06
ENSDARG00000011983	zgc:136908	zgc:136908 [Source:ZFIN;Acc:ZDB-GENE-060312-22]	468.809	0.919386	0.137204	6.70089	2.07149e-11	2.58206e-09
ENSDARG00000017441	mylz3	myosin, light polypeptide 3, skeletal muscle [Source:ZFIN;Acc:ZDB-GENE-000322-6]	76704.5	0.686075	0.118556	5.78691	7.16923e-09	5.8267e-07
ENSDARG00000019658	pou2f2a	POU class 2 homeobox 2a [Source:ZFIN;Acc:ZDB-GENE-060310-2]	380.206	0.655686	0.160045	4.09689	4.18732e-05	0.00110333
ENSDARG00000027079	znf804a	zinc finger protein 804A [Source:ZFIN;Acc:ZDB-GENE-070912-632]	132.48	0.589747	0.204675	2.88139	0.0039593	0.0390684
ENSDARG00000032630	neb	nebulin [Source:ZFIN;Acc:ZDB-GENE-041111-216]	2361.37	1.13355	0.121709	9.3136	1.23571e-20	4.50417e-18
ENSDARG00000034940	slc1a7a	solute carrier family 1 member 7a [Source:ZFIN;Acc:ZDB-GENE-061009-24]	84.1025	0.81885	0.252437	3.24378	0.00117956	0.0158528
ENSDARG00000035648	irx4a	iroquois homeobox 4a [Source:ZFIN;Acc:ZDB-GENE-040426-1825]	120.154	0.818639	0.199353	4.10649	4.01721e-05	0.00106669
ENSDARG00000036371	acta1a	actin alpha 1, skeletal muscle a [Source:ZFIN;Acc:ZDB-GENE-050417-267]	7396.91	1.02379	0.095111	10.7642	5.08126e-27	2.91048e-24
ENSDARG00000037099	irs2a	insulin receptor substrate 2a [Source:ZFIN;Acc:ZDB-GENE-040426-975]	208.432	0.823205	0.158575	5.19126	2.08878e-07	1.12416e-05
ENSDARG00000038826	jph1b	junctophilin 1b [Source:ZFIN;Acc:ZDB-GENE-060616-389]	1389.96	0.681733	0.103107	6.61187	3.79491e-11	4.51952e-09
ENSDARG00000040118	zgc:113232	zgc:113232 [Source:ZFIN;Acc:ZDB-GENE-050327-86]	687.242	1.4597	0.367789	3.96885	7.22215e-05	0.00173821
ENSDARG00000041179	crygm5	crystallin, gamma M5 [Source:ZFIN;Acc:ZDB-GENE-041024-6]	18.2748	1.738	0.616903	2.81729	0.00484306	0.0451938
ENSDARG00000053502	cryaa	crystallin, alpha A [Source:ZFIN;Acc:ZDB-GENE-020508-1]	18.7964	1.92467	0.64729	2.97343	0.00294487	0.0312229
ENSDARG00000056742	crmp1	collapsin response mediator protein 1 [Source:ZFIN;Acc:ZDB-GENE-050720-1]	618.25	0.598743	0.127346	4.70169	2.58016e-06	0.000102259
ENSDARG00000059280	hoxd3a	homeobox D3a [Source:NCBI gene;Acc:30349]	487.513	0.593307	0.120498	4.92378	8.48886e-07	3.81713e-05
ENSDARG00000059811	smpd5	sphingomyelin phosphodiesterase 5 [Source:NCBI gene;Acc:567592]	221.733	0.665616	0.169595	3.92474	8.68234e-05	0.00204575
ENSDARG00000060354	samd7	sterile alpha motif domain containing 7 [Source:ZFIN;Acc:ZDB-GENE-070912-549]	218.945	0.805458	0.184062	4.37602	1.20868e-05	0.000388733
ENSDARG00000061249	myom1a	myomesin 1a (skelemin) [Source:ZFIN;Acc:ZDB-GENE-030131-2856]	2474.64	1.06045	0.0906831	11.6941	1.367e-31	1.134e-28
ENSDARG00000062661	abca4b	ATP-binding cassette, sub-family A (ABC1), member 4b [Source:ZFIN;Acc:ZDB-GENE-050517-4]	455.877	0.797007	0.158607	5.02505	5.03288e-07	2.39281e-05
ENSDARG00000067596	fancb	FA complementation group B [Source:ZFIN;Acc:ZDB-GENE-060510-1]	61.9359	0.771081	0.269559	2.86053	0.00422929	0.0408939
ENSDARG00000068323	astn1	astrotactin 1 [Source:ZFIN;Acc:ZDB-GENE-050320-140]	687.787	0.675759	0.133458	5.06346	4.1172e-07	2.01726e-05
ENSDARG00000069765	syngap1b	synaptic Ras GTPase activating protein 1b [Source:ZFIN;Acc:ZDB-GENE-100921-2]	244.856	0.7377	0.207017	3.56347	0.000365984	0.00643602
ENSDARG00000070173	gria2a	glutamate receptor, ionotropic, AMPA 2a [Source:ZFIN;Acc:ZDB-GENE-020125-3]	852.694	0.641525	0.136521	4.69908	2.61335e-06	0.000103234
ENSDARG00000070442	si:ch211-113g11.6	si:ch211-113g11.6 [Source:ZFIN;Acc:ZDB-GENE-060503-473]	560.543	0.653192	0.161099	4.05459	5.02229e-05	0.00129303
ENSDARG00000074233	pde4bb	phosphodiesterase 4B, cAMP-specific b [Source:ZFIN;Acc:ZDB-GENE-070912-454]	61.1593	0.851515	0.275476	3.09107	0.00199437	0.0237165
ENSDARG00000075352	brinp3b	bone morphogenetic protein/retinoic acid inducible neural-specific 3b [Source:ZFIN;Acc:ZDB-GENE-121022-1]	101.541	0.896436	0.223999	4.00196	6.28205e-05	0.00155801
ENSDARG00000076804	ttyh1	tweety family member 1 [Source:ZFIN;Acc:ZDB-GENE-100922-257]	459.539	0.631503	0.13765	4.58775	4.4804e-06	0.000164557
ENSDARG00000077157	synpo2b	synaptopodin 2b [Source:ZFIN;Acc:ZDB-GENE-101230-1]	140.536	0.681435	0.191018	3.56738	0.000360574	0.00635947
ENSDARG00000078701	prdm13	PR domain containing 13 [Source:ZFIN;Acc:ZDB-GENE-080616-1]	109.543	0.930029	0.244242	3.80782	0.0001402	0.00299006
ENSDARG00000079455	nlgn4xa	neuroligin 4 X-linked a [Source:ZFIN;Acc:ZDB-GENE-100309-2]	318.296	0.613906	0.14316	4.28824	1.80095e-05	0.000542925
ENSDARG00000079613	sall3a	spalt-like transcription factor 3a [Source:ZFIN;Acc:ZDB-GENE-020228-4]	188.346	0.702572	0.178551	3.93486	8.32449e-05	0.00197108
ENSDARG00000086892	erfl1	Ets2 repressor factor like 1 [Source:ZFIN;Acc:ZDB-GENE-090529-3]	115.237	0.806387	0.219209	3.67863	0.00023449	0.00452376
ENSDARG00000088308	notchl	notch receptor, like [Source:ZFIN;Acc:ZDB-GENE-070220-2]	247.118	1.2597	0.152805	8.24384	1.66771e-16	4.05254e-14
ENSDARG00000089172	si:ch1073-391i24.1	si:ch1073-391i24.1 [Source:ZFIN;Acc:ZDB-GENE-110408-69]	52.7521	0.804908	0.283971	2.83447	0.00459012	0.0434914
ENSDARG00000091090	xirp2b	xin actin binding repeat containing 2b [Source:ZFIN;Acc:ZDB-GENE-030521-26]	192.119	0.913294	0.167933	5.43843	5.3752e-08	3.47611e-06
ENSDARG00000092810	stap2a	signal transducing adaptor family member 2a [Source:ZFIN;Acc:ZDB-GENE-030131-5383]	305.898	0.592788	0.155559	3.81071	0.000138568	0.00296134
ENSDARG00000093323	si:ch211-114l13.1	si:ch211-114l13.1 [Source:ZFIN;Acc:ZDB-GENE-070424-109]	21.233	1.36346	0.490138	2.7818	0.00540589	0.0488724
ENSDARG00000093349	si:ch211-141e20.2	si:ch211-141e20.2 [Source:ZFIN;Acc:ZDB-GENE-070912-75]	7.94923	4.53653	1.20014	3.78001	0.000156823	0.00328061
ENSDARG00000093357	nyap2b	neuronal tyrosine-phosphorylated phosphoinositide-3-kinase adaptor 2b [Source:ZFIN;Acc:ZDB-GENE-070705-169]	221.737	0.727455	0.169991	4.27937	1.87425e-05	0.000561503
ENSDARG00000093411	gad1a	glutamate decarboxylase 1a [Source:ZFIN;Acc:ZDB-GENE-070912-472]	72.6684	0.87794	0.277661	3.16192	0.00156735	0.0196794
ENSDARG00000095179	si:ch211-235f1.3	si:ch211-235f1.3 [Source:ZFIN;Acc:ZDB-GENE-091204-440]	12.1241	3.77245	0.824793	4.57381	4.78923e-06	0.00017404
ENSDARG00000097054	CU927934.1		61.7825	3.27755	0.378187	8.66647	4.45707e-18	1.30761e-15
ENSDARG00000098037	CU927934.3	uncharacterized LOC100331996 [Source:NCBI gene;Acc:100331996]	107.9	3.32492	0.340088	9.77663	1.41861e-22	6.09421e-20
ENSDARG00000098883	stac3	SH3 and cysteine rich domain 3 [Source:NCBI gene;Acc:445111]	878.803	0.735798	0.110821	6.63949	3.14772e-11	3.80526e-09
ENSDARG00000099298	xrcc5	X-ray repair complementing defective repair in Chinese hamster cells 5 [Source:ZFIN;Acc:ZDB-GENE-041008-108]	952.624	0.857134	0.103711	8.26464	1.40116e-16	3.47502e-14
ENSDARG00000099802	pnp5b	purine nucleoside phosphorylase 5b [Source:ZFIN;Acc:ZDB-GENE-040912-54]	138.196	0.811769	0.196814	4.12455	3.71462e-05	0.00100014
ENSDARG00000100145	CABZ01092282.1		885.418	0.594502	0.121378	4.89794	9.68461e-07	4.26708e-05
ENSDARG00000101449	grik5	glutamate receptor, ionotropic, kainate 5 [Source:ZFIN;Acc:ZDB-GENE-070821-6]	207.881	0.592682	0.187712	3.1574	0.00159182	0.0199035
ENSDARG00000109678	dap1b	death associated protein 1b [Source:ZFIN;Acc:ZDB-GENE-000511-4]	421.642	2.0279	0.145502	13.9373	3.75739e-44	9.03915e-41
ENSDARG00000114484	CT027583.2		2.82844	4.95	1.58416	3.12468	0.00177999	0.0216661
ENSDARG00000001154	rimbp2	RIMS binding protein 2 [Source:ZFIN;Acc:ZDB-GENE-040724-96]	163.222	0.647039	0.183206	3.53176	0.000412809	0.0070545
ENSDARG00000001937	LO018422.1	solute carrier family 2, facilitated glucose transporter member 1-like [Source:NCBI gene;Acc:100334818]	47.5608	0.912996	0.319957	2.85349	0.00432418	0.0416441
ENSDARG00000002635	FAM184A	zgc:85722 [Source:ZFIN;Acc:ZDB-GENE-040516-7]	326.816	0.616747	0.14442	4.2705	1.95035e-05	0.000580986
ENSDARG00000005518	slc5a9	solute carrier family 5 member 9 [Source:NCBI gene;Acc:564815]	153.069	1.17612	0.197541	5.95379	2.61997e-09	2.2754e-07
ENSDARG00000007576	crybb1l1	crystallin, beta B1, like 1 [Source:ZFIN;Acc:ZDB-GENE-100112-3]	756.101	3.06239	1.01038	3.03095	0.00243789	0.0273674
ENSDARG00000008249	ptchd4	patched domain containing 4 [Source:NCBI gene;Acc:564097]	54.0711	0.902444	0.308538	2.92491	0.00344558	0.0351081
ENSDARG00000010933	cacna1fa	calcium channel, voltage-dependent, L type, alpha 1F subunit a [Source:ZFIN;Acc:ZDB-GENE-091204-7]	182.169	0.657014	0.1919	3.42374	0.000617668	0.00948865
ENSDARG00000012019	glra1	glycine receptor, alpha 1 [Source:NCBI gene;Acc:30676]	652.873	0.825225	0.148859	5.54365	2.96232e-08	2.04196e-06
ENSDARG00000013020	dtnbb	dystrobrevin, beta b [Source:ZFIN;Acc:ZDB-GENE-070117-3]	165.681	0.73318	0.182779	4.0113	6.03864e-05	0.0015101
ENSDARG00000014106	cfl2	cofilin 2 (muscle) [Source:ZFIN;Acc:ZDB-GENE-040426-1815]	1542.36	0.744653	0.0979159	7.60503	2.84838e-14	5.39555e-12
ENSDARG00000015425	slc24a4a	solute carrier family 24 member 4a [Source:ZFIN;Acc:ZDB-GENE-050417-291]	65.2439	0.803756	0.266996	3.01037	0.00260929	0.0288057
ENSDARG00000015869	slc22a16	solute carrier family 22 member 16 [Source:ZFIN;Acc:ZDB-GENE-041001-166]	566.023	0.600462	0.124092	4.83884	1.30598e-06	5.61033e-05
ENSDARG00000020711	rrm2	ribonucleotide reductase regulatory subunit M2 [Source:NCBI gene;Acc:100330864]	1534.14	1.28586	0.115629	11.1205	9.9678e-29	6.66098e-26
ENSDARG00000021916	vax1	ventral anterior homeobox 1 [Source:NCBI gene;Acc:373870]	106.209	0.964841	0.222715	4.33217	1.47648e-05	0.000459503
ENSDARG00000023058	foxo3a	forkhead box O3A [Source:ZFIN;Acc:ZDB-GENE-050116-1]	1736.27	0.590458	0.105827	5.57949	2.4123e-08	1.71695e-06
ENSDARG00000023683	cacna1fb	calcium channel, voltage-dependent, L type, alpha 1F subunit [Source:ZFIN;Acc:ZDB-GENE-031104-1]	105.776	1.15772	0.215048	5.38357	7.30235e-08	4.53935e-06
ENSDARG00000029088	guf1	GUF1 homolog, GTPase [Source:ZFIN;Acc:ZDB-GENE-030131-4289]	204.358	0.589321	0.164959	3.57252	0.000353566	0.00626342
ENSDARG00000029482	ush2a	Usher syndrome 2A (autosomal recessive, mild) [Source:ZFIN;Acc:ZDB-GENE-060503-794]	239.085	0.726894	0.168321	4.31849	1.57104e-05	0.000485166
ENSDARG00000033832	ampd1	adenosine monophosphate deaminase 1 (isoform M) [Source:ZFIN;Acc:ZDB-GENE-040426-1906]	3151.42	1.24354	0.106059	11.725	9.48664e-32	8.15072e-29
ENSDARG00000037498	gria3b	glutamate receptor, ionotropic, AMPA 3b [Source:ZFIN;Acc:ZDB-GENE-030616-53]	337.432	0.763922	0.185479	4.11864	3.81109e-05	0.00101984
ENSDARG00000041779	trdn	triadin [Source:ZFIN;Acc:ZDB-GENE-041014-193]	321.887	0.79309	0.157385	5.03917	4.67565e-07	2.26778e-05
ENSDARG00000042552	cacna1sb	calcium channel, voltage-dependent, L type, alpha 1S subunit, b [Source:ZFIN;Acc:ZDB-GENE-051227-1]	305.969	0.759221	0.148616	5.10859	3.24564e-07	1.63458e-05
ENSDARG00000043281	stap2b	signal transducing adaptor family member 2b [Source:ZFIN;Acc:ZDB-GENE-040426-2540]	142.717	0.698605	0.195799	3.56797	0.000359761	0.00635446
ENSDARG00000043746	nrxn3a	neurexin 3a [Source:NCBI gene;Acc:563598]	697.109	0.777277	0.154478	5.03163	4.86318e-07	2.3352e-05
ENSDARG00000052765	gria2b	glutamate receptor, ionotropic, AMPA 2b [Source:ZFIN;Acc:ZDB-GENE-020125-4]	736.486	0.646569	0.143326	4.51116	6.44736e-06	0.000225368
ENSDARG00000053190	galnt16	UDP-N-acetyl-alpha-D-galactosamine:polypeptide N-acetylgalactosaminyltransferase 16 [Source:ZFIN;Acc:ZDB-GENE-131120-189]	283.276	0.654346	0.145	4.51274	6.39957e-06	0.000224424
ENSDARG00000053702	il2rgb	interleukin 2 receptor, gamma b [Source:ZFIN;Acc:ZDB-GENE-080402-2]	22.4936	1.95898	0.480736	4.07497	4.60204e-05	0.0011943
ENSDARG00000056101	kcnd3	potassium voltage-gated channel, Shal-related subfamily, member 3 [Source:ZFIN;Acc:ZDB-GENE-030131-5626]	181.099	0.631372	0.196774	3.20862	0.00133373	0.0174378
ENSDARG00000056292	vsx1	visual system homeobox 1 homolog, chx10-like [Source:NCBI gene;Acc:30598]	625.31	0.854028	0.122694	6.96064	3.38731e-12	4.68324e-10
ENSDARG00000057025	chrna2b	cholinergic receptor, nicotinic, alpha 2b (neuronal) [Source:ZFIN;Acc:ZDB-GENE-041001-99]	79.8831	0.872299	0.243711	3.57923	0.00034461	0.00614551
ENSDARG00000061585	cyp4v7	cytochrome P450, family 4, subfamily V, polypeptide 7 [Source:ZFIN;Acc:ZDB-GENE-061103-88]	121.58	0.915315	0.209715	4.36458	1.27369e-05	0.000404238
ENSDARG00000062693	nrxn3b	neurexin 3b [Source:NCBI gene;Acc:570698]	371.611	0.659758	0.153813	4.28934	1.79204e-05	0.000540919
ENSDARG00000063056	tulp4b	TUB like protein 4b [Source:ZFIN;Acc:ZDB-GENE-130530-708]	444.449	0.630571	0.163964	3.84579	0.000120164	0.00265697
ENSDARG00000070590	nt5c1ab	5'-nucleotidase, cytosolic IAb [Source:ZFIN;Acc:ZDB-GENE-131120-153]	34.6753	0.991853	0.35147	2.82201	0.00477236	0.04469
ENSDARG00000071331	ryr3	ryanodine receptor 3 [Source:ZFIN;Acc:ZDB-GENE-041001-165]	1217.09	1.26989	0.106317	11.9445	6.94067e-33	6.18414e-30
ENSDARG00000074583	grid1a	glutamate receptor, ionotropic, delta 1a [Source:ZFIN;Acc:ZDB-GENE-120411-28]	122.535	0.729184	0.206157	3.53703	0.000404661	0.00693543
ENSDARG00000075053	sccpdha.2	saccharopine dehydrogenase a, tandem duplicate 2 [Source:ZFIN;Acc:ZDB-GENE-080212-12]	10.8008	2.46714	0.715315	3.44903	0.000562601	0.00885765
ENSDARG00000075826	msh4	mutS homolog 4 [Source:ZFIN;Acc:ZDB-GENE-131121-643]	30.8506	4.14306	0.572485	7.23697	4.58803e-13	7.0302e-11
ENSDARG00000077840	meis2a	Meis homeobox 2a [Source:ZFIN;Acc:ZDB-GENE-020122-2]	1783.92	0.766109	0.115702	6.62138	3.55868e-11	4.2604e-09
ENSDARG00000078434	znf692	zinc finger protein 692 [Source:ZFIN;Acc:ZDB-GENE-081104-484]	40.3943	0.97203	0.326459	2.9775	0.00290613	0.0309348
ENSDARG00000086585	nrg2b	neuregulin 2b [Source:ZFIN;Acc:ZDB-GENE-090205-2]	263.793	0.749625	0.153246	4.89166	9.99884e-07	4.38146e-05
ENSDARG00000089177	cyp46a1.3	cytochrome P450, family 46, subfamily A, polypeptide 1, tandem duplicate 3 [Source:ZFIN;Acc:ZDB-GENE-060519-40]	77.0676	0.85088	0.282827	3.00848	0.00262557	0.0289342
ENSDARG00000090722	C20H6orf58	liver-enriched gene 1, tandem duplicate 1 [Source:NCBI gene;Acc:796447]	1717.26	0.644986	0.125972	5.12009	3.05394e-07	1.54997e-05
ENSDARG00000092716	VASH1	vasohibin 1 [Source:NCBI gene;Acc:100001748]	170.593	0.613571	0.173463	3.53719	0.00040441	0.00693543
ENSDARG00000093354	si:ch211-57i17.2	si:ch211-57i17.2 [Source:ZFIN;Acc:ZDB-GENE-041014-258]	45.89	1.57193	0.321373	4.89129	1.00179e-06	4.38182e-05
ENSDARG00000094159	BX072561.2		14.4513	2.78845	0.674442	4.13446	3.55795e-05	0.000966067
ENSDARG00000094451	cfp	complement factor properdin [Source:ZFIN;Acc:ZDB-GENE-030131-9247]	330.685	1.95866	0.151392	12.9377	2.75876e-38	4.74053e-35
ENSDARG00000094471	CU137648.1		8.94341	2.32946	0.748407	3.11256	0.00185475	0.0224107
ENSDARG00000094978	si:ch73-18b11.2	si:ch73-18b11.2 [Source:ZFIN;Acc:ZDB-GENE-070912-333]	43.0194	1.17795	0.36565	3.22154	0.00127505	0.0168353
ENSDARG00000096979	NPC2	zgc:193725 [Source:ZFIN;Acc:ZDB-GENE-080723-11]	133.748	0.994349	0.195213	5.09365	3.51229e-07	1.7496e-05
ENSDARG00000097369	FP017274.1		41.3718	1.3745	0.349963	3.92757	8.58091e-05	0.00202383
ENSDARG00000099197	actc1b	actin alpha cardiac muscle 1b [Source:ZFIN;Acc:ZDB-GENE-000322-1]	232889	0.953719	0.0974638	9.78537	1.30123e-22	5.69157e-20
ENSDARG00000100722	si:ch211-160f23.7	si:ch211-160f23.7 [Source:ZFIN;Acc:ZDB-GENE-141216-470]	267.247	0.628707	0.17241	3.64657	0.000265764	0.00502412
ENSDARG00000100956	si:ch211-276i12.4	si:ch211-276i12.4 [Source:ZFIN;Acc:ZDB-GENE-141216-218]	54.174	0.870637	0.312822	2.78317	0.00538301	0.0487204
ENSDARG00000102095	si:ch73-233f7.5	si:ch73-233f7.5 [Source:ZFIN;Acc:ZDB-GENE-141215-58]	67.8252	1.35891	0.25939	5.23887	1.61566e-07	9.01808e-06
ENSDARG00000102288	CABZ01056321.1	photoreceptor cilium actin regulator 1 [Source:NCBI gene;Acc:100537793]	171.31	0.82447	0.178307	4.62388	3.76631e-06	0.000141572
ENSDARG00000102759	TMEM132D	transmembrane protein 132C [Source:NCBI gene;Acc:100332191]	87.0389	0.707254	0.232053	3.04781	0.00230512	0.0263316
ENSDARG00000111110	BSN	bassoon presynaptic cytomatrix protein [Source:HGNC Symbol;Acc:HGNC:1117]	309.111	0.73601	0.176623	4.16712	3.08467e-05	0.000858887
ENSDARG00000113771	GRIK2	glutamate receptor, ionotropic, kainate 2 [Source:NCBI gene;Acc:556013]	204.954	0.714558	0.198691	3.59634	0.000322732	0.0058477
ENSDARG00000114226	CABZ01102109.1		230.849	0.936688	0.165908	5.64582	1.64398e-08	1.23979e-06
ENSDARG00000115528	FO082780.1		91.821	0.79068	0.269257	2.93653	0.00331907	0.0341518
ENSDARG00000117519	CABZ01117357.1	protein unc-79 homolog [Source:NCBI gene;Acc:101884319]	147.617	1.04606	0.183284	5.70734	1.14758e-08	8.84848e-07
ENSDARG00000009341	nrap	nebulin-related anchoring protein [Source:ZFIN;Acc:ZDB-GENE-060616-224]	446.347	0.733734	0.149955	4.89301	9.93036e-07	4.35939e-05
ENSDARG00000013251	hsf4	heat shock transcription factor 4 [Source:ZFIN;Acc:ZDB-GENE-050306-18]	11.1052	3.34102	0.837833	3.9877	6.67179e-05	0.00163113
ENSDARG00000018259	atp1a3a	ATPase Na+/K+ transporting subunit alpha 3a [Source:ZFIN;Acc:ZDB-GENE-001212-7]	4858.29	0.764492	0.122945	6.21815	5.03039e-10	4.95968e-08
ENSDARG00000022183	gsto1	glutathione S-transferase omega 1 [Source:ZFIN;Acc:ZDB-GENE-040718-365]	38.9952	1.11455	0.367106	3.03604	0.00239705	0.0270631
ENSDARG00000022614	ddx43	DEAD (Asp-Glu-Ala-Asp) box polypeptide 43 [Source:ZFIN;Acc:ZDB-GENE-080204-77]	280.675	5.04035	0.247736	20.3457	5.07278e-92	4.06786e-88
ENSDARG00000023797	ryr1b	ryanodine receptor 1b (skeletal) [Source:ZFIN;Acc:ZDB-GENE-070705-417]	932.462	1.15449	0.126261	9.14369	6.03549e-20	2.01661e-17
ENSDARG00000027602	lrfn1	leucine rich repeat and fibronectin type III domain containing 1 [Source:NCBI gene;Acc:393587]	86.8555	0.95802	0.248829	3.85012	0.000118061	0.00263124
ENSDARG00000028148	pax2a	paired box 2a [Source:NCBI gene;Acc:30425]	532.109	0.834015	0.147699	5.64672	1.63534e-08	1.23715e-06
ENSDARG00000031483	col9a1b	collagen, type IX, alpha 1b [Source:ZFIN;Acc:ZDB-GENE-040426-2410]	2654.87	0.772071	0.145432	5.30882	1.10334e-07	6.53771e-06
ENSDARG00000031712	grm3	glutamate receptor, metabotropic 3 [Source:ZFIN;Acc:ZDB-GENE-061009-13]	90.6012	0.684151	0.240894	2.84005	0.00451064	0.0429753
ENSDARG00000033447	nxph1	neurexophilin 1 [Source:ZFIN;Acc:ZDB-GENE-040718-231]	428.412	0.645715	0.128419	5.02819	4.95119e-07	2.35863e-05
ENSDARG00000033566	cyp17a1	cytochrome P450, family 17, subfamily A, polypeptide 1 [Source:ZFIN;Acc:ZDB-GENE-040213-2]	102.53	1.35811	0.231518	5.86614	4.4605e-09	3.75196e-07
ENSDARG00000034988	asb4	ankyrin repeat and SOCS box containing 4 [Source:ZFIN;Acc:ZDB-GENE-050417-100]	49.6686	0.901424	0.318183	2.83303	0.00461084	0.0436018
ENSDARG00000035458	atp2a1l	ATPase sarcoplasmic/endoplasmic reticulum Ca2+ transporting 1, like [Source:ZFIN;Acc:ZDB-GENE-041229-2]	3269.67	0.98764	0.089345	11.0542	2.09138e-28	1.29006e-25
ENSDARG00000036816	pou2f2a	POU class 2 homeobox 2a [Source:ZFIN;Acc:ZDB-GENE-060310-2]	607.965	0.627196	0.148246	4.23078	2.32879e-05	0.000673258
ENSDARG00000039066	klhl31	kelch-like family member 31 [Source:NCBI gene;Acc:407079]	1608.49	0.710427	0.100897	7.04113	1.90688e-12	2.73059e-10
ENSDARG00000042703	parp6a	poly (ADP-ribose) polymerase family, member 6a [Source:ZFIN;Acc:ZDB-GENE-040718-272]	173.034	0.664748	0.182173	3.649	0.000263266	0.00498691
ENSDARG00000045153	slc16a8	solute carrier family 16 member 8 [Source:ZFIN;Acc:ZDB-GENE-121128-1]	94.578	1.1878	0.241053	4.92755	8.32654e-07	3.75115e-05
ENSDARG00000053744	dcdc2b	doublecortin domain containing 2B [Source:ZFIN;Acc:ZDB-GENE-051113-124]	49.1797	0.908919	0.310117	2.93089	0.00337989	0.0345559
ENSDARG00000054177	adgra1a	adhesion G protein-coupled receptor A1a [Source:ZFIN;Acc:ZDB-GENE-130603-101]	143.072	0.655219	0.219481	2.98532	0.00283286	0.0304513
ENSDARG00000054797	zgc:153441	zgc:153441 [Source:ZFIN;Acc:ZDB-GENE-060825-39]	105.907	0.714112	0.21129	3.37978	0.000725437	0.0107927
ENSDARG00000055527	cmn	calymmin [Source:ZFIN;Acc:ZDB-GENE-000208-9]	428.282	1.57965	0.391325	4.03667	5.42146e-05	0.00138226
ENSDARG00000055652	aclyb	ATP citrate lyase b [Source:ZFIN;Acc:ZDB-GENE-090909-2]	61.1484	0.943406	0.281614	3.34999	0.000808138	0.0118185
ENSDARG00000056322	ldb3a	LIM domain binding 3a [Source:ZFIN;Acc:ZDB-GENE-040121-6]	1690.85	0.766015	0.0952789	8.03971	9.00524e-16	1.9517e-13
ENSDARG00000057141	zgc:110045	zgc:110045 [Source:ZFIN;Acc:ZDB-GENE-050706-149]	198.586	0.589752	0.18168	3.24611	0.00116993	0.0157498
ENSDARG00000057881	si:dkey-33c12.3	si:dkey-33c12.3 [Source:ZFIN;Acc:ZDB-GENE-030131-7320]	1506.94	0.771443	0.0927025	8.32172	8.66996e-17	2.24272e-14
ENSDARG00000059054	pdk2b	pyruvate dehydrogenase kinase, isozyme 2b [Source:ZFIN;Acc:ZDB-GENE-040426-939]	232.984	0.833694	0.174447	4.77907	1.76109e-06	7.29201e-05
ENSDARG00000059850	slc35f3b	solute carrier family 35 member F3b [Source:ZFIN;Acc:ZDB-GENE-090312-118]	42.6597	1.12404	0.329781	3.40844	0.000653364	0.0099167
ENSDARG00000061042	gabbr2	gamma-aminobutyric acid (GABA) B receptor, 2 [Source:ZFIN;Acc:ZDB-GENE-060503-620]	123.311	0.793079	0.20696	3.83203	0.000127088	0.00277689
ENSDARG00000061647	nrxn1a	neurexin 1a [Source:NCBI gene;Acc:565531]	1518.76	0.601871	0.129081	4.66273	3.12048e-06	0.000120304
ENSDARG00000062562	egln2	egl-9 family hypoxia-inducible factor 2 [Source:ZFIN;Acc:ZDB-GENE-060503-757]	134.013	0.619494	0.191868	3.22875	0.00124334	0.0165711
ENSDARG00000063293	neto2b	neuropilin (NRP) and tolloid (TLL)-like 2b [Source:ZFIN;Acc:ZDB-GENE-060503-638]	15.4013	1.69774	0.539291	3.1481	0.00164334	0.0203678
ENSDARG00000071877	dhrs7cb	dehydrogenase/reductase (SDR family) member 7Cb [Source:NCBI gene;Acc:553684]	522.841	0.794833	0.146778	5.41521	6.12172e-08	3.90637e-06
ENSDARG00000074119	frmpd2	FERM and PDZ domain containing 2 [Source:ZFIN;Acc:ZDB-GENE-110315-2]	96.0876	0.796853	0.242078	3.29172	0.000995766	0.0138629
ENSDARG00000074745	zmp:0000000760	zmp:0000000760 [Source:ZFIN;Acc:ZDB-GENE-130530-763]	705	1.73773	0.33289	5.22013	1.78801e-07	9.82061e-06
ENSDARG00000074865	frmpd3	FERM and PDZ domain containing 3 [Source:ZFIN;Acc:ZDB-GENE-100316-9]	311.727	0.834845	0.160814	5.19137	2.08753e-07	1.12416e-05
ENSDARG00000077560	grin2cb	glutamate receptor, ionotropic, N-methyl D-aspartate 2Cb [Source:ZFIN;Acc:ZDB-GENE-100308-2]	49.9975	0.942222	0.30901	3.04916	0.00229481	0.0262762
ENSDARG00000077920	csmd3a	CUB and Sushi multiple domains 3a [Source:ZFIN;Acc:ZDB-GENE-050419-118]	90.6971	0.77831	0.243095	3.20167	0.00136633	0.0177674
ENSDARG00000078123	slitrk3a	SLIT and NTRK-like family, member 3a [Source:ZFIN;Acc:ZDB-GENE-130226-1]	164.654	0.703393	0.187536	3.7507	0.000176339	0.00363202
ENSDARG00000078529	adgrb1b	adhesion G protein-coupled receptor B1b [Source:ZFIN;Acc:ZDB-GENE-081031-45]	462.582	0.87395	0.13885	6.29422	3.08955e-10	3.12291e-08
ENSDARG00000078636	BX322577.1		13.3815	2.03646	0.661578	3.07819	0.00208265	0.0244999
ENSDARG00000086248	kcnj1a.3	potassium inwardly rectifying channel subfamily J member 1a, tandem duplicate 3 [Source:ZFIN;Acc:ZDB-GENE-050420-256]	46.5918	1.04482	0.308449	3.38732	0.000705785	0.0105624
ENSDARG00000087599		si:dkey-237h12.3 [Source:ZFIN;Acc:ZDB-GENE-081027-3]	314.454	0.616693	0.149211	4.13302	3.58035e-05	0.000967781
ENSDARG00000088885	si:ch1073-340i21.3	si:ch1073-340i21.3 [Source:ZFIN;Acc:ZDB-GENE-030131-199]	304.592	2.61027	0.160806	16.2324	2.97653e-59	1.79016e-55
ENSDARG00000089766	nrg3b	neuregulin 3b [Source:ZFIN;Acc:ZDB-GENE-130603-38]	220.389	0.637263	0.153585	4.14925	3.33561e-05	0.000916037
ENSDARG00000093091	iqsec3b	IQ motif and Sec7 domain ArfGEF 3b [Source:ZFIN;Acc:ZDB-GENE-050420-210]	66.9123	1.05444	0.267108	3.9476	7.89389e-05	0.0018821
ENSDARG00000094719	CR318588.3	uncharacterized LOC101884954 [Source:NCBI gene;Acc:101884954]	133.535	0.682866	0.202518	3.37188	0.000746565	0.0110537
ENSDARG00000097973	si:ch1073-190k2.1	si:ch1073-190k2.1 [Source:ZFIN;Acc:ZDB-GENE-131127-449]	96.8732	3.22584	0.320485	10.0655	7.84979e-24	3.77685e-21
ENSDARG00000098096	slc12a1	solute carrier family 12 member 1 [Source:ZFIN;Acc:ZDB-GENE-080130-3]	47.3264	1.33416	0.307427	4.33977	1.42635e-05	0.000446211
ENSDARG00000098880	pclob	piccolo presynaptic cytomatrix protein b [Source:ZFIN;Acc:ZDB-GENE-030131-8100]	672.796	0.61414	0.138328	4.43975	9.00628e-06	0.000305161
ENSDARG00000099525	si:ch1073-13h15.3	si:ch1073-13h15.3 [Source:ZFIN;Acc:ZDB-GENE-121214-245]	100.022	0.872509	0.234372	3.72275	0.000197068	0.00397724
ENSDARG00000099974	ldb3b	LIM domain binding 3b [Source:ZFIN;Acc:ZDB-GENE-030131-6032]	3072.6	0.768041	0.107705	7.13095	9.96815e-13	1.46222e-10
ENSDARG00000100256	si:dkey-88e18.8	si:dkey-88e18.8 [Source:ZFIN;Acc:ZDB-GENE-141216-191]	95.4394	0.716565	0.231103	3.10063	0.00193111	0.0231358
ENSDARG00000101210	glg1b	golgi glycoprotein 1b [Source:ZFIN;Acc:ZDB-GENE-060825-255]	171.105	0.620063	0.183497	3.37915	0.000727103	0.0108108
ENSDARG00000101629	CABZ01079192.1	sucrase-isomaltase (alpha-glucosidase) [Source:NCBI gene;Acc:100148922]	289.2	1.40569	0.18591	7.56116	3.99499e-14	7.33645e-12
ENSDARG00000103826	gpib	glucose-6-phosphate isomerase b [Source:ZFIN;Acc:ZDB-GENE-020513-3]	1703.14	1.08545	0.14321	7.5794	3.4716e-14	6.44055e-12
ENSDARG00000104569	CABZ01088484.1		92.6345	1.03106	0.276121	3.73408	0.000188402	0.0038508
ENSDARG00000105447	si:ch211-129p13.1	si:ch211-129p13.1 [Source:ZFIN;Acc:ZDB-GENE-160113-47]	47.0925	1.14582	0.318283	3.6	0.000318218	0.00579513
ENSDARG00000110698	CABZ01061524.1		2260.65	0.983378	0.10593	9.28327	1.64363e-20	5.9016e-18
ENSDARG00000112435	CR769778.1	protein unc-13 homolog C-like [Source:NCBI gene;Acc:110437876]	220.197	0.623395	0.179198	3.47881	0.000503652	0.00815597
ENSDARG00000114870	CABZ01078594.1		2051.4	0.603743	0.128428	4.70102	2.58863e-06	0.000102426
ENSDARG00000116666	CABZ01078320.1		95.1793	0.832587	0.23949	3.4765	0.000508007	0.00819659
ENSDARG00000002600	pcsk1	proprotein convertase subtilisin/kexin type 1 [Source:ZFIN;Acc:ZDB-GENE-071009-1]	190.866	0.609108	0.17557	3.46932	0.000521774	0.0083738
ENSDARG00000002945	bgnb	biglycan b [Source:ZFIN;Acc:ZDB-GENE-040426-21]	197.52	0.601139	0.162197	3.70623	0.000210368	0.00417908
ENSDARG00000004218	rnd1b	Rho family GTPase 1b [Source:ZFIN;Acc:ZDB-GENE-060315-7]	273.715	0.587574	0.146313	4.01588	5.92241e-05	0.0014869
ENSDARG00000004988	ppp3ca	protein phosphatase 3, catalytic subunit, alpha isozyme [Source:ZFIN;Acc:ZDB-GENE-091113-24]	990.136	0.635398	0.117266	5.41842	6.01285e-08	3.85736e-06
ENSDARG00000006341	tas1r3	taste receptor, type 1, member 3 [Source:ZFIN;Acc:ZDB-GENE-070917-3]	16.2213	1.63477	0.550327	2.97054	0.00297279	0.0314634
ENSDARG00000006923	cacna1ab	calcium channel, voltage-dependent, P/Q type, alpha 1A subunit, b [Source:ZFIN;Acc:ZDB-GENE-090514-3]	418.384	0.739014	0.168144	4.39512	1.10712e-05	0.000363355
ENSDARG00000008880	usp28	ubiquitin specific peptidase 28 [Source:ZFIN;Acc:ZDB-GENE-041008-142]	409.566	0.809144	0.131904	6.13433	8.55181e-10	8.00509e-08
ENSDARG00000013749	slc25a55b	solute carrier family 25 member 55b [Source:ZFIN;Acc:ZDB-GENE-040801-184]	446.904	0.819228	0.154407	5.30565	1.12275e-07	6.60391e-06
ENSDARG00000013755	actn3a	actinin alpha 3a [Source:ZFIN;Acc:ZDB-GENE-000329-9]	12280.7	0.934984	0.112658	8.29931	1.04718e-16	2.6518e-14
ENSDARG00000014179	pfkma	phosphofructokinase, muscle a [Source:ZFIN;Acc:ZDB-GENE-040912-135]	843.759	0.844738	0.12215	6.91556	4.6602e-12	6.29834e-10
ENSDARG00000014828	l3mbtl1a	L3MBTL histone methyl-lysine binding protein 1a [Source:ZFIN;Acc:ZDB-GENE-090312-120]	134.75	0.828558	0.207995	3.98355	6.78939e-05	0.00165651
ENSDARG00000018264	trim101	tripartite motif containing 101 [Source:ZFIN;Acc:ZDB-GENE-040801-100]	410.16	0.774136	0.177633	4.35807	1.31215e-05	0.000414256
ENSDARG00000018423	sulf2a	sulfatase 2a [Source:ZFIN;Acc:ZDB-GENE-040426-759]	768.581	0.594765	0.118635	5.01339	5.34803e-07	2.5227e-05
ENSDARG00000019772	si:ch1073-280e3.1	si:ch1073-280e3.1 [Source:ZFIN;Acc:ZDB-GENE-110411-261]	45.6736	0.942836	0.324904	2.90189	0.00370914	0.0372105
ENSDARG00000022569	nkx6.1	NK6 homeobox 1 [Source:ZFIN;Acc:ZDB-GENE-040718-178]	193.669	0.943629	0.177415	5.31876	1.04477e-07	6.28352e-06
ENSDARG00000025671	grm6b	glutamate receptor, metabotropic 6b [Source:ZFIN;Acc:ZDB-GENE-021120-2]	100.332	0.789318	0.226233	3.48896	0.000484901	0.0079194
ENSDARG00000027828	grin1a	glutamate receptor, ionotropic, N-methyl D-aspartate 1a [Source:ZFIN;Acc:ZDB-GENE-051202-1]	1527.41	0.690925	0.131575	5.25119	1.51122e-07	8.57441e-06
ENSDARG00000028118	dscamb	Down syndrome cell adhesion molecule b [Source:ZFIN;Acc:ZDB-GENE-031118-67]	1000.95	0.628057	0.134925	4.65487	3.24184e-06	0.000124186
ENSDARG00000028625	jph2	junctophilin 2 [Source:ZFIN;Acc:ZDB-GENE-030131-9848]	2017.33	0.947696	0.0995691	9.51797	1.76593e-21	6.8521e-19
ENSDARG00000029822	cel.2	carboxyl ester lipase, tandem duplicate 2 [Source:ZFIN;Acc:ZDB-GENE-061110-10]	182.214	0.966313	0.222744	4.33821	1.43646e-05	0.000448208
ENSDARG00000032705	foxg1b	forkhead box G1b [Source:ZFIN;Acc:ZDB-GENE-040426-2437]	657.426	0.780482	0.11925	6.54494	5.9518e-11	6.81822e-09
ENSDARG00000032714	gria1b	glutamate receptor, ionotropic, AMPA 1b [Source:ZFIN;Acc:ZDB-GENE-020125-2]	100.497	0.746471	0.220845	3.38006	0.000724693	0.0107883
ENSDARG00000033845	igsf9ba	immunoglobulin superfamily, member 9Ba [Source:ZFIN;Acc:ZDB-GENE-060503-729]	1054.33	0.593656	0.144117	4.11927	3.80079e-05	0.00101822
ENSDARG00000035808	clcn4	chloride channel, voltage-sensitive 4 [Source:ZFIN;Acc:ZDB-GENE-061013-353]	521.467	0.596063	0.127037	4.69205	2.70478e-06	0.00010667
ENSDARG00000037588	bhlhe23	basic helix-loop-helix family, member e23 [Source:ZFIN;Acc:ZDB-GENE-050913-22]	241.501	0.634869	0.159615	3.97749	6.9647e-05	0.00168972
ENSDARG00000038107	sgcg	sarcoglycan, gamma [Source:ZFIN;Acc:ZDB-GENE-030724-2]	566.304	0.696548	0.141723	4.91487	8.88428e-07	3.97266e-05
ENSDARG00000040565	ckmb	creatine kinase, muscle b [Source:ZFIN;Acc:ZDB-GENE-040426-2128]	64827.4	0.709413	0.104307	6.80123	1.03728e-11	1.33443e-09
ENSDARG00000040627	grik1b	glutamate receptor, ionotropic, kainate 1b [Source:ZFIN;Acc:ZDB-GENE-070821-1]	76.027	0.962723	0.28089	3.4274	0.000609387	0.00939745
ENSDARG00000043483	otx5	orthodenticle homolog 5 [Source:ZFIN;Acc:ZDB-GENE-030508-1]	774.484	0.637668	0.128748	4.95283	7.31419e-07	3.32623e-05
ENSDARG00000044807	dck	deoxycytidine kinase [Source:ZFIN;Acc:ZDB-GENE-041024-3]	188.361	0.641724	0.166914	3.84463	0.000120732	0.00265976
ENSDARG00000045944	slc6a1a	solute carrier family 6 member 1a [Source:ZFIN;Acc:ZDB-GENE-060519-23]	440.998	0.62061	0.149859	4.14129	3.45356e-05	0.000945192
ENSDARG00000052893	rx3	retinal homeobox gene 3 [Source:NCBI gene;Acc:30474]	38.9541	1.04185	0.342184	3.04473	0.00232893	0.02656
ENSDARG00000053547	jakmip2	janus kinase and microtubule interacting protein 2 [Source:ZFIN;Acc:ZDB-GENE-091204-293]	913.471	0.748736	0.120839	6.19614	5.78649e-10	5.61313e-08
ENSDARG00000053665	gabrg2	gamma-aminobutyric acid (GABA) A receptor, gamma 2 [Source:ZFIN;Acc:ZDB-GENE-091118-65]	156.97	0.646837	0.194607	3.32382	0.000887944	0.0127125
ENSDARG00000053771	apbb3	amyloid beta (A4) precursor protein-binding, family B, member 3 [Source:ZFIN;Acc:ZDB-GENE-140106-53]	119.465	1.44846	0.213347	6.78923	1.12732e-11	1.43492e-09
ENSDARG00000054211	st8sia7.1	ST8 alpha-N-acetyl-neuraminide alpha-2,8-sialyltransferase 7.1 [Source:ZFIN;Acc:ZDB-GENE-090504-4]	74.4652	0.869004	0.259045	3.35465	0.000794655	0.0116924
ENSDARG00000055539	epdl2	ependymin-like 2 [Source:ZFIN;Acc:ZDB-GENE-091204-250]	944.997	0.684831	0.102716	6.66722	2.60703e-11	3.19986e-09
ENSDARG00000059370	nr1d4b	nuclear receptor subfamily 1, group D, member 4b [Source:ZFIN;Acc:ZDB-GENE-080403-6]	61.3639	0.821621	0.268875	3.05577	0.00224483	0.0258274
ENSDARG00000060512	kbtbd3	kelch repeat and BTB (POZ) domain containing 3 [Source:ZFIN;Acc:ZDB-GENE-131016-5]	96.2674	0.669889	0.223429	2.99822	0.00271564	0.0295344
ENSDARG00000060549	ecel1	endothelin converting enzyme-like 1 [Source:ZFIN;Acc:ZDB-GENE-130530-692]	141.457	0.598214	0.187333	3.19332	0.00140646	0.0182106
ENSDARG00000060901	trim62.1	tripartite motif containing 62, tandem duplicate 1 [Source:ZFIN;Acc:ZDB-GENE-070112-502]	85.5086	0.733599	0.260375	2.81747	0.00484039	0.0451863
ENSDARG00000061454	nrxn2a	neurexin 2a [Source:ZFIN;Acc:ZDB-GENE-070206-5]	914.257	0.596844	0.122451	4.87416	1.09274e-06	4.71956e-05
ENSDARG00000061497	thsd7bb	thrombospondin, type I, domain containing 7Bb [Source:ZFIN;Acc:ZDB-GENE-090708-2]	61.2811	0.794677	0.266375	2.9833	0.00285156	0.0305568
ENSDARG00000063007	apc2	APC regulator of WNT signaling pathway 2 [Source:ZFIN;Acc:ZDB-GENE-090422-1]	1041.39	0.622812	0.118959	5.23551	1.64526e-07	9.1198e-06
ENSDARG00000063433	atp2b2	ATPase plasma membrane Ca2+ transporting 2 [Source:ZFIN;Acc:ZDB-GENE-061016-1]	1062.15	0.602752	0.135394	4.45183	8.51429e-06	0.000290125
ENSDARG00000069675	her8.2	hairy-related 8.2 [Source:ZFIN;Acc:ZDB-GENE-060815-4]	72.3549	0.829511	0.264336	3.1381	0.00170047	0.0208609
ENSDARG00000070677	fezf2	FEZ family zinc finger 2 [Source:NCBI gene;Acc:60634]	165.729	0.623883	0.188874	3.30317	0.000955977	0.0134177
ENSDARG00000070770	her4.3	hairy-related 4, tandem duplicate 3 [Source:ZFIN;Acc:ZDB-GENE-081030-7]	56.6157	1.22234	0.307508	3.975	7.038e-05	0.00170164
ENSDARG00000070835	tnnc2	troponin C type 2 (fast) [Source:ZFIN;Acc:ZDB-GENE-000322-2]	46586.1	0.585248	0.13151	4.45022	8.5781e-06	0.000291886
ENSDARG00000071029	si:dkey-147f3.8	si:dkey-147f3.8 [Source:ZFIN;Acc:ZDB-GENE-061009-32]	91.7383	1.00794	0.243426	4.14063	3.4636e-05	0.000946863
ENSDARG00000074863	TMEM132C	si:dkey-112m2.1 [Source:ZFIN;Acc:ZDB-GENE-091116-15]	154.26	0.607363	0.184749	3.28751	0.00101078	0.0140053
ENSDARG00000075837	si:dkey-1d7.3	si:dkey-1d7.3 [Source:ZFIN;Acc:ZDB-GENE-091118-46]	59.3769	1.39107	0.303743	4.57976	4.655e-06	0.000170449
ENSDARG00000076364	si:dkey-178k16.1	si:dkey-178k16.1 [Source:ZFIN;Acc:ZDB-GENE-090312-61]	1135.7	0.618174	0.135415	4.56502	4.9944e-06	0.000180406
ENSDARG00000078760	cacna2d3	calcium channel, voltage dependent, alpha2/delta subunit 3 [Source:ZFIN;Acc:ZDB-GENE-030616-133]	268.897	0.899752	0.208182	4.32195	1.54655e-05	0.000478835
ENSDARG00000079295	cacna1bb	calcium channel, voltage-dependent, N type, alpha 1B subunit, b [Source:ZFIN;Acc:ZDB-GENE-090514-4]	170.491	0.703548	0.197632	3.5599	0.000371001	0.00649576
ENSDARG00000079977	nhsb	Nance-Horan syndrome b (congenital cataracts and dental anomalies) [Source:ZFIN;Acc:ZDB-GENE-090617-2]	402.756	0.76816	0.169041	4.54423	5.51363e-06	0.000196215
ENSDARG00000086705	prob1	proline-rich basic protein 1 [Source:ZFIN;Acc:ZDB-GENE-050309-179]	40.2714	1.40067	0.332553	4.21186	2.53277e-05	0.000723644
ENSDARG00000087349	reep6	receptor accessory protein 6 [Source:NCBI gene;Acc:447918]	123.412	0.667535	0.207457	3.2177	0.00129223	0.0169968
ENSDARG00000087736	si:dkey-118k5.3	si:dkey-118k5.3 [Source:ZFIN;Acc:ZDB-GENE-121214-294]	56.5663	1.31594	0.283115	4.6481	3.35012e-06	0.00012732
ENSDARG00000092077	si:dkey-147f3.4	si:dkey-147f3.4 [Source:ZFIN;Acc:ZDB-GENE-061009-29]	57.8653	1.27962	0.34655	3.69245	0.000222105	0.00435467
ENSDARG00000093185	GUCY1A2	guanylate cyclase 1, soluble, alpha 2 [Source:NCBI gene;Acc:100330875]	75.3707	0.909632	0.247965	3.66838	0.000244089	0.00469763
ENSDARG00000093320	BX323028.1		8.62364	4.65095	1.18999	3.9084	9.29079e-05	0.00216159
ENSDARG00000094198	CR354556.1		102.053	0.695307	0.214538	3.24095	0.00119132	0.0159486
ENSDARG00000094801	l3mbtl1	L3MBTL histone methyl-lysine binding protein 1 [Source:ZFIN;Acc:ZDB-GENE-090313-102]	53.5701	0.863368	0.297889	2.89828	0.00375212	0.0374919
ENSDARG00000097157	si:ch211-207n23.2	si:ch211-207n23.2 [Source:ZFIN;Acc:ZDB-GENE-131121-310]	48.3284	1.46835	0.320895	4.57579	4.74425e-06	0.000172928
ENSDARG00000097231	ugt1b2	UDP glucuronosyltransferase 1 family, polypeptide B2 [Source:ZFIN;Acc:ZDB-GENE-080227-11]	45.1441	1.04305	0.313556	3.32651	0.000879405	0.0126078
ENSDARG00000097526	CU466287.3		8.42678	2.44128	0.802124	3.04352	0.00233831	0.0266348
ENSDARG00000099764	CR855389.1		31.7543	1.48272	0.418766	3.54068	0.000399097	0.00687756
ENSDARG00000100021	plaat1	phospholipase A and acyltransferase 1 [Source:ZFIN;Acc:ZDB-GENE-040718-330]	12.4143	1.88539	0.677637	2.7823	0.00539748	0.0488147
ENSDARG00000100032	GABRB2	gamma-aminobutyric acid type A receptor beta2 subunit [Source:HGNC Symbol;Acc:HGNC:4082]	27.3448	1.24776	0.407035	3.06549	0.00217315	0.0252345
ENSDARG00000100971	fxyd6	FXYD domain containing ion transport regulator 6 [Source:ZFIN;Acc:ZDB-GENE-030131-5919]	163.26	0.687971	0.20844	3.30057	0.000964886	0.013527
ENSDARG00000101048	FQ790208.1		14.9239	2.2154	0.612228	3.61858	0.000296227	0.00546079
ENSDARG00000101407	tgm1l4	transglutaminase 1 like 4 [Source:ZFIN;Acc:ZDB-GENE-050913-29]	44.4186	0.98572	0.339257	2.90553	0.00366636	0.0368736
ENSDARG00000101713	scn2b	sodium channel, voltage-gated, type II, beta [Source:ZFIN;Acc:ZDB-GENE-070920-1]	221.858	0.673062	0.226322	2.97391	0.00294027	0.0312016
ENSDARG00000102159	ly6m6	lymphocyte antigen 6 family member M6 [Source:ZFIN;Acc:ZDB-GENE-131127-630]	10.0964	2.96162	0.8134	3.64103	0.000271548	0.00510361
ENSDARG00000102430	opn6a	opsin 6, group member a [Source:ZFIN;Acc:ZDB-GENE-061201-30]	332.948	0.640321	0.179117	3.57488	0.00035039	0.00622551
ENSDARG00000103069	CABZ01099795.1		139.828	0.596994	0.18508	3.22559	0.00125712	0.0166809
ENSDARG00000103586	si:dkey-65j6.2	si:dkey-65j6.2 [Source:ZFIN;Acc:ZDB-GENE-090313-319]	143.023	0.857112	0.192665	4.44872	8.63824e-06	0.000293517
ENSDARG00000103766	cyp2aa7	cytochrome P450, family 2, subfamily AA, polypeptide 7 [Source:ZFIN;Acc:ZDB-GENE-071004-48]	82.2879	1.43913	0.241106	5.96888	2.38892e-09	2.10514e-07
ENSDARG00000104204	slc1a8a	solute carrier family 1 member 8a [Source:ZFIN;Acc:ZDB-GENE-101111-8]	186.649	0.696986	0.176962	3.93862	8.19525e-05	0.00194628
ENSDARG00000104489	CR855389.2		25.1013	1.96138	0.486761	4.02945	5.59066e-05	0.00141954
ENSDARG00000104767	CR381531.2	inactive dipeptidyl peptidase 10-like [Source:NCBI gene;Acc:101886435]	64.2207	0.790661	0.279507	2.82877	0.00467275	0.0440315
ENSDARG00000104853	il1rapl1b	interleukin 1 receptor accessory protein-like 1b [Source:NCBI gene;Acc:557801]	78.6886	0.881073	0.245635	3.58692	0.000334613	0.00600068
ENSDARG00000105039	phka1b	phosphorylase kinase, alpha 1b (muscle) [Source:ZFIN;Acc:ZDB-GENE-091204-81]	74.1964	0.985868	0.257339	3.83101	0.000127617	0.00278592
ENSDARG00000105317	si:ch1073-365p7.2	si:ch1073-365p7.2 [Source:ZFIN;Acc:ZDB-GENE-160114-38]	20.913	3.12759	0.561197	5.57307	2.50291e-08	1.77618e-06
ENSDARG00000105463	CR352285.1		60.0321	0.959736	0.317256	3.02511	0.00248542	0.0277843
ENSDARG00000108432	CR385077.1		18.7178	1.54659	0.520426	2.97178	0.00296078	0.0313639
ENSDARG00000110266	si:ch211-200p22.4	si:ch211-200p22.4 [Source:ZFIN;Acc:ZDB-GENE-081104-61]	250.165	0.636922	0.175185	3.63572	0.000277209	0.00517765
ENSDARG00000117065	BX649300.3		23.1359	1.28679	0.461441	2.78864	0.00529296	0.0481045
ENSDARG00000117241	CABZ01067657.1		11.6296	3.17036	0.753761	4.20605	2.59869e-05	0.00073831
ENSDARG00000002255	epb41l3a	erythrocyte membrane protein band 4.1-like 3a [Source:ZFIN;Acc:ZDB-GENE-040822-8]	691.623	0.632785	0.138316	4.57493	4.76387e-06	0.00017338
ENSDARG00000005749	cand2	cullin-associated and neddylation-dissociated 2 (putative) [Source:ZFIN;Acc:ZDB-GENE-060503-645]	184.597	1.36499	0.18057	7.55935	4.05086e-14	7.38269e-12
ENSDARG00000015537	gad2	glutamate decarboxylase 2 [Source:ZFIN;Acc:ZDB-GENE-030909-9]	1078.46	0.844678	0.15938	5.29978	1.15945e-07	6.7866e-06
ENSDARG00000015709	hsd17b12a	hydroxysteroid (17-beta) dehydrogenase 12a [Source:NCBI gene;Acc:327417]	512.95	0.792906	0.126588	6.2637	3.75949e-10	3.76798e-08
ENSDARG00000018066	ptchd1	patched domain containing 1 [Source:ZFIN;Acc:ZDB-GENE-061220-1]	126.142	0.593676	0.203731	2.91402	0.00356807	0.0360811
ENSDARG00000018566	flnca	filamin C, gamma a (actin binding protein 280) [Source:ZFIN;Acc:ZDB-GENE-070503-1]	408.189	0.752635	0.138306	5.44182	5.27388e-08	3.41977e-06
ENSDARG00000021339	cpa5	carboxypeptidase A5 [Source:ZFIN;Acc:ZDB-GENE-020514-1]	1009.04	0.945103	0.126919	7.4465	9.58509e-14	1.57937e-11
ENSDARG00000022101	obscnb	obscurin, cytoskeletal calmodulin and titin-interacting RhoGEF b [Source:ZFIN;Acc:ZDB-GENE-070119-5]	175.987	0.920964	0.194992	4.72308	2.32296e-06	9.35984e-05
ENSDARG00000024588	gpc5b	glypican 5b [Source:ZFIN;Acc:ZDB-GENE-060503-64]	170.88	0.742356	0.191154	3.88356	0.000102939	0.00235176
ENSDARG00000024865	dscama	Down syndrome cell adhesion molecule a [Source:ZFIN;Acc:ZDB-GENE-050310-7]	883.98	0.706411	0.123735	5.70908	1.13591e-08	8.78672e-07
ENSDARG00000029232	FO704779.1		26.9955	1.56566	0.520698	3.00686	0.00263963	0.029036
ENSDARG00000032650	fuk	fucose kinase [Source:ZFIN;Acc:ZDB-GENE-110819-1]	340.438	0.671485	0.138373	4.85273	1.21775e-06	5.25006e-05
ENSDARG00000036028	arrdc3b	arrestin domain containing 3b [Source:ZFIN;Acc:ZDB-GENE-040912-182]	1043.85	0.894135	0.106924	8.36238	6.14677e-17	1.60731e-14
ENSDARG00000038559	h1-0	H1.0 linker histone [Source:ZFIN;Acc:ZDB-GENE-030131-337]	10985.7	0.596399	0.0891272	6.69155	2.20818e-11	2.73826e-09
ENSDARG00000042872	zdhhc8a	zinc finger DHHC-type containing 8a [Source:ZFIN;Acc:ZDB-GENE-091118-26]	90.6109	1.34033	0.247977	5.40505	6.47902e-08	4.08025e-06
ENSDARG00000043171	cela1.4	chymotrypsin like elastase family member 1, tandem duplicate 4 [Source:ZFIN;Acc:ZDB-GENE-050626-127]	77.8069	1.16041	0.252143	4.6022	4.18058e-06	0.000154727
ENSDARG00000043662	cnih2	cornichon family AMPA receptor auxiliary protein 2 [Source:NCBI gene;Acc:541397]	193.935	0.645263	0.197121	3.27343	0.00106249	0.0145726
ENSDARG00000045275	klhl14	kelch-like family member 14 [Source:ZFIN;Acc:ZDB-GENE-091204-223]	150.831	0.706553	0.183769	3.84479	0.000120655	0.00265976
ENSDARG00000045811	lrtm2b	leucine-rich repeats and transmembrane domains 2b [Source:ZFIN;Acc:ZDB-GENE-131121-544]	20.067	1.60539	0.481988	3.33076	0.000866084	0.012443
ENSDARG00000056743	cavin4b	caveolae associated protein 4b [Source:ZFIN;Acc:ZDB-GENE-041212-87]	1607.63	0.652831	0.0939637	6.94769	3.71308e-12	5.04664e-10
ENSDARG00000057519	pcdh1g9	protocadherin 1 gamma 9 [Source:ZFIN;Acc:ZDB-GENE-050609-5]	320.745	0.796002	0.16768	4.74714	2.06308e-06	8.41213e-05
ENSDARG00000058011	arxa	aristaless related homeobox a [Source:NCBI gene;Acc:30657]	168.176	0.60082	0.182777	3.28717	0.00101198	0.0140053
ENSDARG00000061665	hcn2b	hyperpolarization activated cyclic nucleotide-gated potassium channel 2b [Source:ZFIN;Acc:ZDB-GENE-030131-8228]	168.37	0.746785	0.174875	4.27039	1.95135e-05	0.000580986
ENSDARG00000062887	steap2	STEAP family member 2, metalloreductase [Source:ZFIN;Acc:ZDB-GENE-131121-79]	93.6561	0.733245	0.230785	3.17718	0.00148713	0.0189491
ENSDARG00000063614	skor2	SKI family transcriptional corepressor 2 [Source:ZFIN;Acc:ZDB-GENE-060825-57]	78.0907	1.02185	0.250651	4.07679	4.5662e-05	0.00118891
ENSDARG00000071684	rx1	retinal homeobox gene 1 [Source:NCBI gene;Acc:30472]	467.394	0.632369	0.154179	4.10153	4.10423e-05	0.00108381
ENSDARG00000075189	cntnap5b	contactin associated protein-like 5b [Source:ZFIN;Acc:ZDB-GENE-070705-209]	322.116	0.665368	0.178517	3.7272	0.000193616	0.00392072
ENSDARG00000077252	si:rp71-36a1.5	si:rp71-36a1.5 [Source:ZFIN;Acc:ZDB-GENE-091204-428]	33.1599	3.34588	0.460917	7.25918	3.89441e-13	6.04437e-11
ENSDARG00000078006	wscd1b	WSC domain containing 1b [Source:ZFIN;Acc:ZDB-GENE-091118-93]	206.013	0.671147	0.171447	3.91461	9.05491e-05	0.00212107
ENSDARG00000079876	C2CD4C	C2 calcium-dependent domain-containing protein 4C-like [Source:NCBI gene;Acc:100332608]	66.1777	0.752446	0.264619	2.8435	0.00446204	0.0426304
ENSDARG00000083046	NC_002333.19		46.665	1.17357	0.323164	3.63148	0.000281796	0.00525517
ENSDARG00000087102	si:ch1073-164k15.3	si:ch1073-164k15.3 [Source:ZFIN;Acc:ZDB-GENE-131119-59]	32.9622	1.22885	0.397435	3.09196	0.00198842	0.0236575
ENSDARG00000087663	si:ch211-248l17.3	si:ch211-248l17.3 [Source:ZFIN;Acc:ZDB-GENE-120709-105]	16.582	2.09778	0.536966	3.90673	9.35538e-05	0.00217451
ENSDARG00000089205	si:dkey-73n8.3	si:dkey-73n8.3 [Source:ZFIN;Acc:ZDB-GENE-141219-27]	87.0618	0.783145	0.242877	3.22445	0.00126216	0.0167202
ENSDARG00000089217	ubap1la	ubiquitin associated protein 1-like a [Source:ZFIN;Acc:ZDB-GENE-131127-353]	30.4915	1.89842	0.434805	4.36613	1.26467e-05	0.000402435
ENSDARG00000092269	si:dkeyp-41f9.4	si:dkeyp-41f9.4 [Source:ZFIN;Acc:ZDB-GENE-091204-320]	58.3698	0.93396	0.290689	3.21292	0.00131393	0.0172351
ENSDARG00000093111	si:ch211-209l18.2	si:ch211-209l18.2 [Source:ZFIN;Acc:ZDB-GENE-060503-682]	29.6628	1.66564	0.4007	4.15682	3.22711e-05	0.000894409
ENSDARG00000093686	si:rp71-36a1.2	si:rp71-36a1.2 [Source:ZFIN;Acc:ZDB-GENE-050208-646]	59.0792	1.08609	0.283703	3.82825	0.000129056	0.00281478
ENSDARG00000095144	AL954816.1		5.11673	3.24501	1.16199	2.79263	0.00522813	0.0477137
ENSDARG00000095217	zgc:66156	zgc:66156 [Source:ZFIN;Acc:ZDB-GENE-040426-1554]	10.4688	1.94045	0.666547	2.9112	0.00360045	0.0363322
ENSDARG00000098174	ACADSB	acyl-CoA dehydrogenase, short/branched chain-like [Source:NCBI gene;Acc:100037342]	306.907	0.764442	0.151227	5.05493	4.30552e-07	2.09672e-05
ENSDARG00000099056	CABZ01065076.1	3-ketoacyl-CoA thiolase, mitochondrial-like [Source:NCBI gene;Acc:103910030]	772.092	1.11701	0.118606	9.41778	4.6071e-21	1.70512e-18
ENSDARG00000099362	CABZ01088346.1		125.524	0.948647	0.20758	4.57004	4.87634e-06	0.000176664
ENSDARG00000099446	slit1b	slit homolog 1b (Drosophila) [Source:ZFIN;Acc:ZDB-GENE-030722-4]	471.906	0.865232	0.162017	5.34039	9.27466e-08	5.63436e-06
ENSDARG00000100478	TULP1	tubby-related protein 1-like [Source:NCBI gene;Acc:103908677]	158.307	0.610753	0.208202	2.93347	0.00335197	0.0343713
ENSDARG00000100670	pcdh1g31	protocadherin 1 gamma 31 [Source:ZFIN;Acc:ZDB-GENE-050609-24]	199.892	0.827448	0.17962	4.60665	4.0921e-06	0.000152154
ENSDARG00000100876	sez6a	seizure related 6 homolog a [Source:ZFIN;Acc:ZDB-GENE-030131-8208]	134.237	0.661495	0.20014	3.30516	0.000949225	0.0133541
ENSDARG00000101026	CABZ01038709.1		96.0073	0.698063	0.226024	3.08844	0.00201209	0.0238919
ENSDARG00000101665	pcdh1g11	protocadherin 1 gamma 11 [Source:NCBI gene;Acc:553999]	150.953	0.800174	0.193338	4.13873	3.49231e-05	0.000952546
ENSDARG00000102204	jph3	junctophilin 3 [Source:ZFIN;Acc:ZDB-GENE-060503-415]	354.279	0.658518	0.143027	4.60417	4.14123e-06	0.000153506
ENSDARG00000103006	si:ch1073-303d10.1	si:ch1073-303d10.1 [Source:ZFIN;Acc:ZDB-GENE-141216-327]	80.3367	1.33105	0.245856	5.41393	6.16556e-08	3.91146e-06
ENSDARG00000103013	pcdh1g22	protocadherin 1 gamma 22 [Source:ZFIN;Acc:ZDB-GENE-030131-2695]	320.322	0.828433	0.157401	5.26321	1.41563e-07	8.12786e-06
ENSDARG00000103379	pax6a	paired box 6a [Source:NCBI gene;Acc:30567]	688.762	0.617895	0.120325	5.13521	2.81835e-07	1.44874e-05
ENSDARG00000104497	pcdh1g29	protocadherin 1 gamma 29 [Source:ZFIN;Acc:ZDB-GENE-050609-22]	234.984	0.855997	0.164737	5.19616	2.03451e-07	1.10235e-05
ENSDARG00000105136	ccdc50	coiled-coil domain containing 50 [Source:ZFIN;Acc:ZDB-GENE-150115-1]	236.249	0.762684	0.161612	4.71924	2.36728e-06	9.50745e-05
ENSDARG00000107353	BX957322.3	protocadherin-10 [Source:NCBI gene;Acc:100006777]	94.092	1.16193	0.254817	4.55987	5.11861e-06	0.000184063
ENSDARG00000109563	LSM10	LSM10, U7 small nuclear RNA associated [Source:HGNC Symbol;Acc:HGNC:17562]	58.0453	1.2657	0.280698	4.50912	6.50986e-06	0.000226968
ENSDARG00000110485	FP236318.3		66.9938	0.917367	0.265233	3.45872	0.000542748	0.00860138
ENSDARG00000112575	CU467905.1	caspase 17, apoptosis-related cysteine peptidase [Source:NCBI gene;Acc:101886133]	23.9117	1.58456	0.437429	3.62245	0.00029183	0.00540377
ENSDARG00000113364	CABZ01074307.2		479.679	0.67067	0.13362	5.01923	5.18794e-07	2.45681e-05
ENSDARG00000114797	rab3b	RAB3B, member RAS oncogene family [Source:ZFIN;Acc:ZDB-GENE-050208-660]	574.973	0.600352	0.119341	5.03055	4.89068e-07	2.34373e-05
ENSDARG00000117379	CABZ01088275.1		3.64288	4.29015	1.53014	2.80377	0.00505093	0.0466271

## Sheet: leg1_dm_VS_WT
Supplementary Table S4. List of up-regulated genes in leg1a-/- single; leg1b-/- single; leg1a-/- leg1b-/- double mutant embryos at 3dpf
leg1_dm vs WT ( FoldChange ≥ 2, Padj < 0.05）
ensembl_gene_id	external_gene_name	description	baseMean	log2FoldChange	lfcSE	stat	pvalue	padj
ENSDARG00000003132	apip	Rh family, C glycoprotein a [Source:ZFIN;Acc:ZDB-GENE-070424-81]	145.299	1.81979	0.361332	5.03632	4.74557e-07	2.7005e-05
ENSDARG00000003403	tenm1	teneurin transmembrane protein 1 [Source:ZFIN;Acc:ZDB-GENE-060531-26]	520.959	1.06715	0.227536	4.69003	2.73166e-06	0.000118089
ENSDARG00000006501	cyp2x10.2	cytochrome P450, family 2, subfamily X, polypeptide 10.2 [Source:ZFIN;Acc:ZDB-GENE-060818-12]	27.0091	1.37707	0.373431	3.68762	0.000226359	0.0045119
ENSDARG00000011259	trpm1a	transient receptor potential cation channel, subfamily M, member 1a [Source:ZFIN;Acc:ZDB-GENE-070112-1372]	54.2446	1.77494	0.379315	4.67932	2.87831e-06	0.000123133
ENSDARG00000015607	si:ch211-220f21.2	si:ch211-220f21.2 [Source:ZFIN;Acc:ZDB-GENE-160113-17]	14.5344	1.76973	0.536045	3.30146	0.000961822	0.0135507
ENSDARG00000017108	kcna1b	potassium voltage-gated channel, shaker-related subfamily, member 1b [Source:ZFIN;Acc:ZDB-GENE-140515-1]	19.6298	1.5536	0.499404	3.1109	0.00186518	0.0221067
ENSDARG00000025046	AL935186.1		8.80588	4.64952	1.35329	3.43571	0.000591002	0.00942721
ENSDARG00000026855	cacna2d4a	calcium channel, voltage-dependent, alpha 2/delta subunit 4a [Source:ZFIN;Acc:ZDB-GENE-041210-213]	41.8541	1.10002	0.380201	2.89325	0.00381277	0.0372967
ENSDARG00000039501	ugt2a6	UDP glucuronosyltransferase 2 family, polypeptide A6 [Source:ZFIN;Acc:ZDB-GENE-081104-3]	28.1157	3.5327	0.494531	7.14354	9.09546e-13	1.58951e-10
ENSDARG00000043781	psmb10	proteasome 20S subunit beta 10 [Source:ZFIN;Acc:ZDB-GENE-040718-278]	128.536	2.6375	0.240444	10.9693	5.37101e-28	3.57695e-25
ENSDARG00000045685	cntn1b	contactin 1b [Source:ZFIN;Acc:ZDB-GENE-041210-236]	276.571	1.10621	0.255698	4.32626	1.51661e-05	0.000509835
ENSDARG00000054054	zgc:153219	zgc:153219 [Source:ZFIN;Acc:ZDB-GENE-060929-144]	36.3654	1.22101	0.343799	3.55152	0.000383018	0.00672698
ENSDARG00000058379	otpb	orthopedia homeobox b [Source:NCBI gene;Acc:30316]	477.853	1.70223	0.240584	7.07544	1.48978e-12	2.49726e-10
ENSDARG00000069216	c6ast1	six-cysteine containing astacin protease 1 [Source:ZFIN;Acc:ZDB-GENE-070621-1]	3.0468	4.88144	1.49469	3.26585	0.00109134	0.0148164
ENSDARG00000076442	zgc:174310	zgc:174310 [Source:ZFIN;Acc:ZDB-GENE-081022-6]	147.816	1.21737	0.206043	5.90831	3.45628e-09	3.30102e-07
ENSDARG00000077583	b4gat1	beta-1,4-glucuronyltransferase 1 [Source:NCBI gene;Acc:101669768]	260.54	1.04175	0.136718	7.61971	2.54243e-14	5.54408e-12
ENSDARG00000077697	si:dkey-105i14.1	si:dkey-105i14.1 [Source:ZFIN;Acc:ZDB-GENE-081103-64]	82.1912	1.31402	0.275319	4.77274	1.8174e-06	8.37559e-05
ENSDARG00000086130	si:ch211-42i6.2	si:ch211-42i6.2 [Source:ZFIN;Acc:ZDB-GENE-110913-9]	6.93772	3.30681	1.05616	3.13098	0.00174222	0.0210132
ENSDARG00000087645	znf1064	zinc finger protein 1064 [Source:ZFIN;Acc:ZDB-GENE-110913-175]	18.0075	2.3631	0.609469	3.8773	0.00010562	0.00248339
ENSDARG00000088000	znf1057	zinc finger protein 1057 [Source:ZFIN;Acc:ZDB-GENE-131120-158]	18.139	1.28966	0.440412	2.9283	0.00340816	0.0345031
ENSDARG00000088245	si:dkey-16p6.1	si:dkey-16p6.1 [Source:ZFIN;Acc:ZDB-GENE-081103-43]	70.8992	1.37537	0.279765	4.91616	8.82561e-07	4.55916e-05
ENSDARG00000088616	si:ch211-152l15.2	si:ch211-152l15.2 [Source:ZFIN;Acc:ZDB-GENE-110913-91]	15.9164	2.37662	0.513514	4.62815	3.6894e-06	0.000152024
ENSDARG00000089179	si:dkey-16p6.1	si:dkey-16p6.1 [Source:ZFIN;Acc:ZDB-GENE-081103-43]	28.4065	1.64857	0.431651	3.81921	0.00013388	0.00301547
ENSDARG00000089236	mettl15	methyltransferase like 15 [Source:ZFIN;Acc:ZDB-GENE-130530-958]	51.3966	1.61223	0.350685	4.59736	4.27872e-06	0.000172839
ENSDARG00000089432	si:ch211-212k18.15	si:ch211-212k18.15 [Source:ZFIN;Acc:ZDB-GENE-160728-58]	6.95486	3.84809	1.23781	3.10879	0.00187858	0.0222113
ENSDARG00000092759	si:dkey-61p9.9	si:dkey-61p9.9 [Source:ZFIN;Acc:ZDB-GENE-041210-240]	65.2272	1.00922	0.347753	2.90212	0.00370642	0.0366493
ENSDARG00000092784	znf1109	zinc finger protein 1109 [Source:ZFIN;Acc:ZDB-GENE-110914-77]	13.6823	2.31363	0.637369	3.62996	0.000283462	0.00534822
ENSDARG00000095200	si:ch211-197e7.1	si:ch211-197e7.1 [Source:ZFIN;Acc:ZDB-GENE-081103-26]	26.8681	1.51374	0.474482	3.19031	0.00142121	0.0180983
ENSDARG00000095997	znf1112	zinc finger protein 1112 [Source:ZFIN;Acc:ZDB-GENE-110913-179]	43.2704	1.13274	0.344903	3.28422	0.00102266	0.0141548
ENSDARG00000096091	BX927253.2		111.995	1.09488	0.256785	4.2638	2.00976e-05	0.000638514
ENSDARG00000096762	si:dkey-61p9.11	si:dkey-61p9.11 [Source:ZFIN;Acc:ZDB-GENE-041210-242]	11.7379	2.49272	0.685087	3.63854	0.000274188	0.00522527
ENSDARG00000096967	CR383662.5		9.08245	6.0047	1.29271	4.64507	3.39968e-06	0.000142227
ENSDARG00000097279	CU856222.1		232.265	1.03504	0.227549	4.54865	5.39923e-06	0.000209186
ENSDARG00000098077	si:dkey-238o14.3	si:dkey-238o14.3 [Source:ZFIN;Acc:ZDB-GENE-110913-25]	2.62577	4.70481	1.52044	3.09438	0.00197224	0.0231089
ENSDARG00000098094	si:dkey-146c18.5	si:dkey-146c18.5 [Source:ZFIN;Acc:ZDB-GENE-131119-41]	7.8978	2.81623	0.959232	2.93592	0.00332557	0.0339459
ENSDARG00000098095	CT027696.1		12.7834	6.66236	1.27464	5.22686	1.72411e-07	1.10173e-05
ENSDARG00000098390	si:ch211-76m11.8	si:ch211-76m11.8 [Source:ZFIN;Acc:ZDB-GENE-041210-280]	34.3249	1.74207	0.464733	3.74853	0.000177871	0.00372028
ENSDARG00000098506	CT583728.2		3.20736	4.79222	1.46591	3.26912	0.00107882	0.0147019
ENSDARG00000099262	si:dkey-16p6.1	si:dkey-16p6.1 [Source:ZFIN;Acc:ZDB-GENE-081103-43]	23.8791	1.13272	0.409143	2.76851	0.00563127	0.0491883
ENSDARG00000100219	si:dkey-264f17.1	si:dkey-264f17.1 [Source:ZFIN;Acc:ZDB-GENE-110913-6]	34.9682	1.23349	0.359024	3.43567	0.00059109	0.00942721
ENSDARG00000100449	BX322631.1	si:busm1-71b9.3 [Source:NCBI gene;Acc:568436]	24.3361	3.15471	0.492727	6.40256	1.52794e-10	1.8825e-08
ENSDARG00000101312	si:dkey-31n13.4	si:dkey-31n13.4 [Source:ZFIN;Acc:ZDB-GENE-071008-3]	102.703	1.04387	0.199091	5.24319	1.57821e-07	1.01803e-05
ENSDARG00000101374	si:dkey-11n14.1	si:dkey-11n14.1 [Source:ZFIN;Acc:ZDB-GENE-060503-332]	69.4126	1.16588	0.223064	5.22668	1.72585e-07	1.10173e-05
ENSDARG00000101450	si:ch211-215p11.3	si:ch211-215p11.3 [Source:ZFIN;Acc:ZDB-GENE-060531-35]	13.3514	2.20726	0.571427	3.86271	0.000112135	0.00261164
ENSDARG00000101598	si:ch211-215p11.1	si:ch211-215p11.1 [Source:ZFIN;Acc:ZDB-GENE-060531-33]	36.5439	1.46249	0.331315	4.4142	1.01387e-05	0.000361543
ENSDARG00000101689	si:dkey-16p6.1	si:dkey-16p6.1 [Source:ZFIN;Acc:ZDB-GENE-081103-43]	17.0286	1.32036	0.464795	2.84073	0.0045011	0.042031
ENSDARG00000101807	si:ch211-120c15.3	si:ch211-120c15.3 [Source:ZFIN;Acc:ZDB-GENE-110913-99]	40.7666	1.93234	0.416821	4.63589	3.55408e-06	0.000147683
ENSDARG00000102156	si:dkey-264f17.4	si:dkey-264f17.4 [Source:ZFIN;Acc:ZDB-GENE-110913-112]	5.7438	2.71475	0.905282	2.99879	0.00271056	0.0294103
ENSDARG00000102528	AL935126.1		21.9056	1.38478	0.39807	3.47874	0.000503769	0.00834233
ENSDARG00000102848	BX927336.3		32.1182	2.14823	0.449402	4.78019	1.75128e-06	8.155e-05
ENSDARG00000102884	si:ch211-145h19.5	si:ch211-145h19.5 [Source:ZFIN;Acc:ZDB-GENE-110914-112]	12.5159	2.3952	0.681977	3.51214	0.000444519	0.00754098
ENSDARG00000103186	si:ch73-389k6.1	si:ch73-389k6.1 [Source:ZFIN;Acc:ZDB-GENE-091204-408]	64.7668	1.25498	0.305371	4.10971	3.96159e-05	0.00111182
ENSDARG00000103381	si:ch211-196f19.1	si:ch211-196f19.1 [Source:ZFIN;Acc:ZDB-GENE-081103-47]	16.8277	2.01625	0.581293	3.46856	0.000523255	0.00858996
ENSDARG00000104678	CU467646.7	zinc finger protein OZF-like [Source:NCBI gene;Acc:110437726]	179.084	1.62445	0.178776	9.08648	1.02295e-19	4.2011e-17
ENSDARG00000104968	si:ch211-227e10.1	si:ch211-227e10.1 [Source:ZFIN;Acc:ZDB-GENE-050420-221]	21.1617	1.66494	0.46068	3.61409	0.000301407	0.00560103
ENSDARG00000105407	CU459186.6		10.946	5.58211	1.1241	4.96583	6.84075e-07	3.68042e-05
ENSDARG00000105439	CU459186.7		17.255	5.21478	0.828676	6.29291	3.11577e-10	3.6215e-08
ENSDARG00000105470	si:dkey-23a13.2	si:dkey-23a13.2 [Source:ZFIN;Acc:ZDB-GENE-160113-96]	7.44093	2.04026	0.7089	2.87806	0.00400124	0.0387101
ENSDARG00000110637	si:ch211-212k5.1	si:ch211-212k5.1 [Source:ZFIN;Acc:ZDB-GENE-110914-19]	43.471	1.24611	0.329579	3.78091	0.000156259	0.00338486
ENSDARG00000111788	BX511067.1		23.4091	8.17828	1.23479	6.62321	3.51476e-11	4.81152e-09
ENSDARG00000111837	trhde.2	thyrotropin releasing hormone degrading enzyme, tandem duplicate 2 [Source:ZFIN;Acc:ZDB-GENE-070705-89]	72.372	1.2385	0.288513	4.29271	1.76502e-05	0.000574528
ENSDARG00000112899	BX088542.1		2.07307	4.4924	1.61088	2.78878	0.00529069	0.0470473
ENSDARG00000113916	FO904860.1		2.11981	5.04208	1.72062	2.93039	0.00338532	0.0343707
ENSDARG00000114317	BX927253.3		12.3082	3.20696	0.755864	4.24278	2.20772e-05	0.000687741
ENSDARG00000114577	si:dkey-159n16.2	si:dkey-159n16.2 [Source:ZFIN;Acc:ZDB-GENE-131121-650]	148.011	2.492	0.239875	10.3888	2.78913e-25	1.63636e-22
ENSDARG00000002241	kcna2a	potassium voltage-gated channel, shaker-related subfamily, member 2a [Source:ZFIN;Acc:ZDB-GENE-131113-1]	20.76	1.37426	0.457292	3.0052	0.00265402	0.0288859
ENSDARG00000006939	tbx16l	T-box transcription factor 16, like [Source:NCBI gene;Acc:30254]	38.046	1.32058	0.426053	3.09956	0.00193807	0.0227844
ENSDARG00000007344	tcap	titin-cap (telethonin) [Source:ZFIN;Acc:ZDB-GENE-070501-5]	194.647	1.29228	0.31476	4.10559	4.03283e-05	0.0011254
ENSDARG00000011701	ctsll	cathepsin L, like [Source:ZFIN;Acc:ZDB-GENE-041010-76]	80.6462	2.35051	0.293464	8.00953	1.15148e-15	2.98669e-13
ENSDARG00000014280	dlgap1a	discs, large (Drosophila) homolog-associated protein 1a [Source:NCBI gene;Acc:569898]	82.2264	1.17676	0.26422	4.45373	8.43922e-06	0.000308991
ENSDARG00000014929	p2ry11	purinergic receptor P2Y11 [Source:ZFIN;Acc:ZDB-GENE-111221-4]	22.9035	1.34196	0.452096	2.96832	0.00299435	0.0315046
ENSDARG00000016536	npas2	neuronal PAS domain protein 2 [Source:ZFIN;Acc:ZDB-GENE-030408-3]	73.5567	1.14114	0.273721	4.16899	3.0595e-05	0.000907211
ENSDARG00000018077	rbp1.1	retinol binding protein 1, cellular, tandem duplicate 1 [Source:ZFIN;Acc:ZDB-GENE-050421-2]	11.7037	2.47313	0.723969	3.41607	0.000635329	0.00998414
ENSDARG00000025728	grin1b	glutamate receptor, ionotropic, N-methyl D-aspartate 1b [Source:ZFIN;Acc:ZDB-GENE-051202-2]	1159.28	1.04683	0.241628	4.33239	1.47499e-05	0.000499832
ENSDARG00000032737	gria3a	glutamate receptor, ionotropic, AMPA 3a [Source:ZFIN;Acc:ZDB-GENE-020125-5]	525.084	1.09395	0.217518	5.02922	4.92487e-07	2.78334e-05
ENSDARG00000035151	drll.1	draculin-like, tandem duplicate 1 [Source:ZFIN;Acc:ZDB-GENE-060531-124]	27.6721	3.02153	0.534726	5.65062	1.59871e-08	1.33087e-06
ENSDARG00000035602	dao.1	D-amino-acid oxidase, tandem duplicate 1 [Source:ZFIN;Acc:ZDB-GENE-050913-127]	455.077	1.32908	0.15619	8.50934	1.7492e-17	5.8246e-15
ENSDARG00000038011	cyth4a	cytohesin 4a [Source:ZFIN;Acc:ZDB-GENE-090624-6]	27.0809	1.27926	0.376497	3.39779	0.000679328	0.0104295
ENSDARG00000053311	tespa1	thymocyte expressed, positive selection associated 1 [Source:ZFIN;Acc:ZDB-GENE-120727-10]	14.7902	1.84273	0.502187	3.66942	0.000243103	0.00475799
ENSDARG00000053364	pax10	paired box 10 [Source:ZFIN;Acc:ZDB-GENE-081022-10]	69.0943	1.26216	0.38285	3.29675	0.00097809	0.0137094
ENSDARG00000053366	ftr12	finTRIM family, member 12 [Source:ZFIN;Acc:ZDB-GENE-070912-196]	11.5982	1.60446	0.568827	2.82065	0.00479262	0.044016
ENSDARG00000058508	cfap70	cilia and flagella associated protein 70 [Source:ZFIN;Acc:ZDB-GENE-091204-50]	173.575	2.17075	0.261954	8.28674	1.16395e-16	3.45553e-14
ENSDARG00000060326	map1sb	microtubule-associated protein 1Sb [Source:ZFIN;Acc:ZDB-GENE-070912-412]	156.216	1.1298	0.26644	4.24036	2.23159e-05	0.000693426
ENSDARG00000061806	si:dkey-13n15.2	si:dkey-13n15.2 [Source:ZFIN;Acc:ZDB-GENE-060526-209]	68.5397	1.39664	0.252839	5.52385	3.31653e-08	2.578e-06
ENSDARG00000061858	zgc:153968	zgc:153968 [Source:ZFIN;Acc:ZDB-GENE-061027-211]	43.4956	4.14552	0.42259	9.8098	1.0217e-22	5.5946e-20
ENSDARG00000068221	zmp:0000000729	zmp:0000000729 [Source:ZFIN;Acc:ZDB-GENE-130530-732]	27.0578	1.14748	0.379279	3.02543	0.00248276	0.0275699
ENSDARG00000070465	si:dkey-13n23.3	si:dkey-13n23.3 [Source:ZFIN;Acc:ZDB-GENE-120214-42]	12.3043	1.70963	0.566532	3.0177	0.002547	0.0280377
ENSDARG00000070845	si:dkey-56d12.4	si:dkey-56d12.4 [Source:ZFIN;Acc:ZDB-GENE-060531-147]	53.5415	1.08903	0.30609	3.55787	0.000373873	0.00662301
ENSDARG00000070929	sox14	SRY-box transcription factor 14 [Source:NCBI gene;Acc:557661]	248.309	1.13474	0.25176	4.50722	6.56819e-06	0.000248995
ENSDARG00000074345	si:ch211-214b16.4	si:ch211-214b16.4 [Source:ZFIN;Acc:ZDB-GENE-081105-53]	220.078	2.04313	0.174583	11.7029	1.23179e-31	1.31968e-28
ENSDARG00000076401	cacng3b	calcium channel, voltage-dependent, gamma subunit 3b [Source:ZFIN;Acc:ZDB-GENE-090828-1]	281.403	1.02008	0.265521	3.84181	0.00012213	0.00278843
ENSDARG00000078004	drl	Danio rerio zgc:136538 (zgc:136538), mRNA. [Source:RefSeq mRNA;Acc:NM_001045237]	16.0575	2.9132	0.706114	4.12568	3.6964e-05	0.0010523
ENSDARG00000078674	hspb9	heat shock protein, alpha-crystallin-related, 9 [Source:ZFIN;Acc:ZDB-GENE-080214-6]	9.0459	2.90398	0.969542	2.99521	0.00274255	0.029653
ENSDARG00000087390	hbbe1.3	hemoglobin, beta embryonic 1.3 [Source:ZFIN;Acc:ZDB-GENE-131120-128]	9177.15	1.03539	0.354903	2.91737	0.00352993	0.0353581
ENSDARG00000087751	CR382337.1		6.33686	3.63403	1.1483	3.16472	0.00155234	0.0193089
ENSDARG00000088411	notum2	Danio rerio notum pectinacetylesterase 2 (notum2), mRNA. [Source:RefSeq mRNA;Acc:NM_001353872]	140.268	1.10392	0.22167	4.98002	6.3577e-07	3.47509e-05
ENSDARG00000088711	lgals1l1	lectin, galactoside-binding, soluble, 1 (galectin 1)-like 1 [Source:ZFIN;Acc:ZDB-GENE-030131-4905]	6267.16	3.38607	0.221304	15.3005	7.5862e-53	3.73863e-49
ENSDARG00000089109	bcl2b	BCL2 apoptosis regulator b [Source:ZFIN;Acc:ZDB-GENE-110411-185]	155.004	1.0156	0.20296	5.00396	5.61657e-07	3.11707e-05
ENSDARG00000089124	hbae1.3	hemoglobin, alpha embryonic 1.3 [Source:ZFIN;Acc:ZDB-GENE-061207-39]	4296.62	1.52155	0.213787	7.11714	1.10187e-12	1.91205e-10
ENSDARG00000089475	hbae1.1	hemoglobin, alpha embryonic 1.1 [Source:ZFIN;Acc:ZDB-GENE-980526-80]	789.806	1.30877	0.241045	5.42958	5.64854e-08	4.11792e-06
ENSDARG00000091140	pik3r6b	phosphoinositide-3-kinase, regulatory subunit 6b [Source:ZFIN;Acc:ZDB-GENE-120524-1]	9.48009	3.93439	0.815649	4.82363	1.40968e-06	6.78436e-05
ENSDARG00000092362	hsp70.2	heat shock cognate 70-kd protein, tandem duplicate 2 [Source:ZFIN;Acc:ZDB-GENE-110405-1]	65.3976	1.04964	0.285008	3.68283	0.000230657	0.00456149
ENSDARG00000097000	BX890558.1	uncharacterized LOC101884792 [Source:NCBI gene;Acc:101884792]	41.202	2.15932	0.453116	4.7655	1.88382e-06	8.62812e-05
ENSDARG00000097118	CU693494.2		4796.52	1.61575	0.329976	4.89658	9.7521e-07	4.95467e-05
ENSDARG00000097197	CR392042.1		29.9879	6.46157	0.897463	7.19982	6.02937e-13	1.06885e-10
ENSDARG00000097560	BX511311.3		22.347	2.3203	0.672158	3.45202	0.000556408	0.00900895
ENSDARG00000097572	ptprt	protein tyrosine phosphatase receptor type T [Source:ZFIN;Acc:ZDB-GENE-101028-4]	19.2781	1.56667	0.52507	2.98373	0.00284753	0.030454
ENSDARG00000097574	CR847898.3		9.72438	2.30924	0.781266	2.95577	0.00311886	0.0324543
ENSDARG00000097762	CU693494.3		49.7619	1.16392	0.368793	3.15603	0.00159934	0.0196555
ENSDARG00000097966	BX936420.1		8.68663	4.20109	0.91389	4.59694	4.28744e-06	0.000172908
ENSDARG00000099842	CU138533.1		26.6847	1.43145	0.386388	3.70469	0.000211648	0.00428531
ENSDARG00000100161	CR382337.2	butyrophilin-like protein 2 [Source:NCBI gene;Acc:110437796]	3.21074	4.41037	1.57534	2.79963	0.00511617	0.045943
ENSDARG00000100280	znfx1	zinc finger, NFX1-type containing 1 [Source:ZFIN;Acc:ZDB-GENE-110804-2]	44.695	1.03188	0.306402	3.36774	0.000757859	0.0113384
ENSDARG00000101032	iqcb1	IQ motif containing B1 [Source:ZFIN;Acc:ZDB-GENE-041212-47]	165.675	1.45639	0.215645	6.75365	1.44175e-11	2.12732e-09
ENSDARG00000101133	BX510960.1		22.3887	2.10386	0.545873	3.85412	0.000116147	0.00268479
ENSDARG00000101990	CU571315.3	serine protease 27-like [Source:NCBI gene;Acc:100004427]	12.4623	1.64215	0.561433	2.92492	0.00344546	0.034738
ENSDARG00000102593	si:ch211-214b16.2	si:ch211-214b16.2 [Source:ZFIN;Acc:ZDB-GENE-141212-1]	98.7633	1.78362	0.306875	5.81219	6.16608e-09	5.66934e-07
ENSDARG00000102946	si:ch73-167f10.1	si:ch73-167f10.1 [Source:ZFIN;Acc:ZDB-GENE-131121-334]	11.787	2.74387	0.741301	3.70142	0.000214395	0.00432317
ENSDARG00000103130	BX571960.2		16.5924	1.49082	0.490536	3.03917	0.00237234	0.0265347
ENSDARG00000103313	rhot1b	ras homolog family member T1 [Source:ZFIN;Acc:ZDB-GENE-061009-52]	99.0005	1.02949	0.220623	4.66628	3.06697e-06	0.000130074
ENSDARG00000113599	hbbe1.1	hemoglobin beta embryonic-1.1 [Source:ZFIN;Acc:ZDB-GENE-030616-7]	35064.4	1.93711	0.174881	11.0767	1.62699e-28	1.11363e-25
ENSDARG00000000563	ttn.1	titin, tandem duplicate 1 [Source:ZFIN;Acc:ZDB-GENE-030616-413]	1442.12	1.056	0.171394	6.16124	7.21764e-10	7.76637e-08
ENSDARG00000004561	prkcg	protein kinase C, gamma [Source:ZFIN;Acc:ZDB-GENE-090206-1]	17.8524	1.57696	0.52342	3.01281	0.00258844	0.0283979
ENSDARG00000004633	epn3b	epsin 3b [Source:ZFIN;Acc:ZDB-GENE-121214-173]	56.9676	1.19405	0.301037	3.96647	7.29446e-05	0.00184351
ENSDARG00000007358	cxcr3.1	chemokine (C-X-C motif) receptor 3, tandem duplicate 1 [Source:ZFIN;Acc:ZDB-GENE-060130-38]	13.0831	2.14561	0.68488	3.13283	0.00173132	0.0209421
ENSDARG00000008191	tmeff1a	transmembrane protein with EGF-like and two follistatin-like domains 1a [Source:ZFIN;Acc:ZDB-GENE-070912-294]	45.9159	1.24508	0.323951	3.84343	0.000121325	0.00277582
ENSDARG00000022615	si:ch211-241e1.3	si:ch211-241e1.3 [Source:ZFIN;Acc:ZDB-GENE-030131-230]	197.707	1.09658	0.209885	5.22467	1.74462e-07	1.11083e-05
ENSDARG00000026028	ankrd44	ankyrin repeat domain 44 [Source:ZFIN;Acc:ZDB-GENE-070912-605]	264.459	1.01845	0.170913	5.95888	2.53975e-09	2.48341e-07
ENSDARG00000035648	irx4a	iroquois homeobox 4a [Source:ZFIN;Acc:ZDB-GENE-040426-1825]	136.513	1.25619	0.331236	3.79245	0.00014917	0.0032673
ENSDARG00000037646	rgs11	regulator of G protein signaling 11 [Source:ZFIN;Acc:ZDB-GENE-080220-46]	55.7397	1.05618	0.30594	3.45223	0.000555981	0.00900895
ENSDARG00000052016	cabp2a	calcium binding protein 2a [Source:ZFIN;Acc:ZDB-GENE-050913-25]	31.9117	1.22813	0.346317	3.54627	0.000390731	0.00682837
ENSDARG00000053450	ftr06	finTRIM family, member 6 [Source:ZFIN;Acc:ZDB-GENE-070912-228]	14.4867	2.62094	0.723278	3.6237	0.000290414	0.00544604
ENSDARG00000055159	cyp27a1.4	cytochrome P450, family 27, subfamily A, polypeptide 1, gene 4 [Source:ZFIN;Acc:ZDB-GENE-030131-1060]	63.4625	1.49793	0.289509	5.17404	2.29083e-07	1.40419e-05
ENSDARG00000058409	hce2l1	high choriolytic enzyme 2-like 1 [Source:ZFIN;Acc:ZDB-GENE-070912-147]	15.0421	1.84268	0.492196	3.74379	0.000181267	0.00378205
ENSDARG00000068483	neto1	neuropilin (NRP) and tolloid (TLL)-like 1 [Source:ZFIN;Acc:ZDB-GENE-070912-592]	24.8965	1.49148	0.408215	3.65367	0.000258523	0.00498846
ENSDARG00000069765	syngap1b	synaptic Ras GTPase activating protein 1b [Source:ZFIN;Acc:ZDB-GENE-100921-2]	261.888	1.01361	0.25789	3.93039	8.48092e-05	0.0020732
ENSDARG00000069804	si:ch211-198k9.6	si:ch211-198k9.6 [Source:ZFIN;Acc:ZDB-GENE-090312-4]	22.5846	1.2396	0.428339	2.89396	0.00380414	0.0372567
ENSDARG00000070858	si:busm1-105l16.2	si:busm1-105l16.2 [Source:ZFIN;Acc:ZDB-GENE-030616-108]	40.403	1.1492	0.407635	2.8192	0.0048144	0.044121
ENSDARG00000074476	odam	odontogenic, ameloblast associated [Source:ZFIN;Acc:ZDB-GENE-090313-260]	21.0146	1.77963	0.470538	3.78212	0.000155497	0.00337587
ENSDARG00000074600	gpr78a	G protein-coupled receptor 78a [Source:ZFIN;Acc:ZDB-GENE-110411-251]	25.6883	1.28464	0.379507	3.38501	0.000711746	0.0107794
ENSDARG00000074989	sparcl1	SPARC-like 1 [Source:ZFIN;Acc:ZDB-GENE-060130-6]	224.509	1.03826	0.198181	5.23893	1.61508e-07	1.03909e-05
ENSDARG00000078057	snx8b	sorting nexin 8b [Source:ZFIN;Acc:ZDB-GENE-090313-317]	32.3344	1.32929	0.437127	3.04097	0.00235818	0.0264247
ENSDARG00000078415	lrrc3	leucine rich repeat containing 3 [Source:NCBI gene;Acc:100001372]	21.542	1.92525	0.525536	3.6634	0.000248893	0.00484054
ENSDARG00000078622	scpp5	secretory calcium-binding phosphoprotein 5 [Source:ZFIN;Acc:ZDB-GENE-090313-256]	121.879	2.09636	0.307629	6.81455	9.45561e-12	1.42942e-09
ENSDARG00000078878	METTL21C	si:ch73-244f7.3 [Source:ZFIN;Acc:ZDB-GENE-121214-178]	9.94039	2.65566	0.824914	3.21932	0.00128493	0.0167879
ENSDARG00000087290	si:ch211-202h22.10	si:ch211-202h22.10 [Source:ZFIN;Acc:ZDB-GENE-110914-121]	36.6666	1.59807	0.326581	4.89335	9.91344e-07	5.01596e-05
ENSDARG00000090398	PDE1C	phosphodiesterase 1C, calmodulin-dependent b [Source:NCBI gene;Acc:100536162]	14.5945	1.82547	0.514944	3.54498	0.00039264	0.00685202
ENSDARG00000091027	aqp1a.2	aquaporin 1a (Colton blood group), tandem duplicate 2 [Source:ZFIN;Acc:ZDB-GENE-100409-1]	3.93632	4.64708	1.65793	2.80293	0.005064	0.0457245
ENSDARG00000093224	CR456628.1		7.06937	2.86948	0.863741	3.32215	0.000893274	0.012827
ENSDARG00000093289	si:dkey-9i23.14	si:dkey-9i23.14 [Source:ZFIN;Acc:ZDB-GENE-090313-360]	24.0629	1.84928	0.430022	4.30042	1.70474e-05	0.000560086
ENSDARG00000096527	BX548015.2		21.7789	3.41624	0.730558	4.67621	2.92227e-06	0.000124797
ENSDARG00000097192	CU861453.1		63.801	1.04121	0.255993	4.06734	4.75522e-05	0.00129046
ENSDARG00000097878	CU694532.1		43.9353	1.61606	0.425385	3.79906	0.000145247	0.00320414
ENSDARG00000098263	CU929294.1	transmembrane protein 132A [Source:NCBI gene;Acc:100002045]	24.6611	1.76787	0.526689	3.35658	0.000789123	0.0116785
ENSDARG00000099839	si:ch211-9d9.1	si:ch211-9d9.1 [Source:ZFIN;Acc:ZDB-GENE-030131-2657]	146.033	1.67163	0.212434	7.86894	3.57665e-15	8.55652e-13
ENSDARG00000100981	CCDC39	coiled-coil domain containing 39 [Source:HGNC Symbol;Acc:HGNC:25244]	155.934	1.59132	0.203008	7.8387	4.55228e-15	1.06831e-12
ENSDARG00000101704	lrrc24	leucine rich repeat containing 24 [Source:ZFIN;Acc:ZDB-GENE-060503-496]	120.126	1.17922	0.224848	5.24453	1.56677e-07	1.0133e-05
ENSDARG00000102185	PCDH8	si:ch211-199f5.1 [Source:ZFIN;Acc:ZDB-GENE-120215-215]	168.997	1.06543	0.220556	4.83064	1.36094e-06	6.57549e-05
ENSDARG00000109678	dap1b	death associated protein 1b [Source:ZFIN;Acc:ZDB-GENE-000511-4]	228.498	1.07533	0.173141	6.21075	5.27315e-10	5.87945e-08
ENSDARG00000110808	FO203514.2		9.57874	2.66273	0.825956	3.22381	0.00126496	0.0166239
ENSDARG00000110922	CR847936.6		181.359	1.13993	0.210443	5.41681	6.06703e-08	4.35853e-06
ENSDARG00000112167	CABZ01066922.1		12.1856	1.84373	0.55292	3.33453	0.000854447	0.0123559
ENSDARG00000113243	BX511224.1		6.73749	2.89272	0.959867	3.01367	0.00258111	0.0283301
ENSDARG00000113858	AL928650.4		4.87928	4.49509	1.46329	3.0719	0.002127	0.0244342
ENSDARG00000014039	si:dkeyp-93d12.1	si:dkeyp-93d12.1 [Source:ZFIN;Acc:ZDB-GENE-041014-303]	18.4674	1.96294	0.584892	3.35607	0.000790578	0.011686
ENSDARG00000014927	uts1	urotensin 1 [Source:ZFIN;Acc:ZDB-GENE-041014-348]	28.637	1.66409	0.498089	3.34094	0.000834939	0.0121882
ENSDARG00000016513	setd3	SET domain containing 3, actin histidine methyltransferase [Source:NCBI gene;Acc:337193]	1250.61	1.25179	0.108963	11.4883	1.51131e-30	1.37927e-27
ENSDARG00000021916	vax1	ventral anterior homeobox 1 [Source:NCBI gene;Acc:373870]	108.34	1.15672	0.303389	3.81265	0.000137485	0.00307979
ENSDARG00000023683	cacna1fb	calcium channel, voltage-dependent, L type, alpha 1F subunit [Source:ZFIN;Acc:ZDB-GENE-031104-1]	104.862	1.40836	0.328512	4.28709	1.81032e-05	0.000586262
ENSDARG00000028354	stxbp6l	syntaxin binding protein 6 (amisyn), like [Source:ZFIN;Acc:ZDB-GENE-040724-16]	48.9717	1.14743	0.326016	3.51956	0.000432268	0.00737356
ENSDARG00000037498	gria3b	glutamate receptor, ionotropic, AMPA 3b [Source:ZFIN;Acc:ZDB-GENE-030616-53]	359.894	1.0384	0.226086	4.59293	4.37068e-06	0.000175119
ENSDARG00000039682	si:ch211-121a2.2	si:ch211-121a2.2 [Source:ZFIN;Acc:ZDB-GENE-070705-21]	106.818	1.07741	0.23859	4.51574	6.30956e-06	0.000240672
ENSDARG00000040135	fosaa	v-fos FBJ murine osteosarcoma viral oncogene homolog Aa [Source:ZFIN;Acc:ZDB-GENE-131121-552]	45.4932	1.30897	0.407209	3.21449	0.00130674	0.0169829
ENSDARG00000052917	si:ch211-202f3.3	si:ch211-202f3.3 [Source:ZFIN;Acc:ZDB-GENE-080917-19]	1068.97	1.10123	0.239682	4.59455	4.3369e-06	0.000174545
ENSDARG00000055723	hsp70l	heat shock cognate 70-kd protein, like [Source:ZFIN;Acc:ZDB-GENE-050321-1]	144.76	1.4394	0.23257	6.18911	6.05067e-10	6.62642e-08
ENSDARG00000056292	vsx1	visual system homeobox 1 homolog, chx10-like [Source:NCBI gene;Acc:30598]	689.459	1.0875	0.261311	4.16173	3.15849e-05	0.000930962
ENSDARG00000061585	cyp4v7	cytochrome P450, family 4, subfamily V, polypeptide 7 [Source:ZFIN;Acc:ZDB-GENE-061103-88]	95.6042	1.04324	0.216622	4.81596	1.46495e-06	6.96869e-05
ENSDARG00000062561	adck1	aarF domain containing kinase 1 [Source:ZFIN;Acc:ZDB-GENE-080401-5]	168.885	1.04713	0.187141	5.59541	2.20106e-08	1.74956e-06
ENSDARG00000070590	nt5c1ab	5'-nucleotidase, cytosolic IAb [Source:ZFIN;Acc:ZDB-GENE-131120-153]	33.861	1.11089	0.329541	3.37101	0.000748928	0.0112443
ENSDARG00000074066	tas2r200.2	taste receptor, type 2, member 200, tandem duplicate 2 [Source:ZFIN;Acc:ZDB-GENE-050510-4]	4.80855	6.15128	1.42234	4.32477	1.5269e-05	0.000512593
ENSDARG00000075818	dok2	docking protein 2 [Source:ZFIN;Acc:ZDB-GENE-080721-4]	32.7764	2.38869	0.413569	5.77579	7.65911e-09	6.91799e-07
ENSDARG00000075826	msh4	mutS homolog 4 [Source:ZFIN;Acc:ZDB-GENE-131121-643]	13.4699	3.35956	0.705097	4.76467	1.8916e-06	8.63163e-05
ENSDARG00000078434	znf692	zinc finger protein 692 [Source:ZFIN;Acc:ZDB-GENE-081104-484]	45.1737	1.09947	0.335706	3.2751	0.00105624	0.0144755
ENSDARG00000079880	tas2r200.1	taste receptor, type 2, member 200, tandem duplicate 1 [Source:ZFIN;Acc:ZDB-GENE-070917-4]	5.08439	6.08105	1.43002	4.25244	2.11456e-05	0.000663535
ENSDARG00000092042	AL935153.1		79.7168	5.76715	0.499343	11.5495	7.42593e-31	7.31929e-28
ENSDARG00000092379	si:dkeyp-51b9.3	si:dkeyp-51b9.3 [Source:ZFIN;Acc:ZDB-GENE-081104-469]	107.023	1.13609	0.329265	3.45038	0.000559792	0.00905108
ENSDARG00000092918	crhr2	corticotropin releasing hormone receptor 2 [Source:NCBI gene;Acc:100002312]	13.074	2.51381	0.631602	3.98005	6.88994e-05	0.00176115
ENSDARG00000094978	si:ch73-18b11.2	si:ch73-18b11.2 [Source:ZFIN;Acc:ZDB-GENE-070912-333]	43.8593	1.63262	0.373944	4.36595	1.26569e-05	0.000438033
ENSDARG00000096971	si:dkey-206p8.1	si:dkey-206p8.1 [Source:ZFIN;Acc:ZDB-GENE-131127-460]	69.5406	1.01412	0.286435	3.5405	0.000399366	0.00692525
ENSDARG00000097262	AL808129.1		62.5723	1.15466	0.277661	4.15852	3.20313e-05	0.000940742
ENSDARG00000097369	FP017274.1		43.0193	1.65036	0.416736	3.96021	7.48851e-05	0.00188483
ENSDARG00000097512	BX649529.1		42.6931	1.57156	0.339273	4.63214	3.61912e-06	0.00014988
ENSDARG00000097605	CU137681.1		31.8788	3.61624	0.447117	8.0879	6.07037e-16	1.662e-13
ENSDARG00000098415	CT956093.1		50.7671	4.47459	0.46924	9.53582	1.48705e-21	7.32849e-19
ENSDARG00000099970	CR383676.2		6615.47	1.01528	0.16289	6.23291	4.57846e-10	5.19897e-08
ENSDARG00000102095	si:ch73-233f7.5	si:ch73-233f7.5 [Source:ZFIN;Acc:ZDB-GENE-141215-58]	55.6991	1.13448	0.286737	3.95653	7.60475e-05	0.00190629
ENSDARG00000102198	si:ch73-233f7.3	si:ch73-233f7.3 [Source:ZFIN;Acc:ZDB-GENE-141215-57]	44.7241	1.40664	0.413945	3.39813	0.000678492	0.0104295
ENSDARG00000104919	si:ch211-153b23.3	si:ch211-153b23.3 [Source:ZFIN;Acc:ZDB-GENE-141216-408]	174.346	1.02927	0.263252	3.90985	9.2355e-05	0.00222238
ENSDARG00000111953	AL929435.2		5.50264	3.92289	1.4003	2.80146	0.00508723	0.0458167
ENSDARG00000112038	CABZ01062996.1		5.02744	3.60376	1.11995	3.21779	0.00129181	0.0168331
ENSDARG00000113771	GRIK2	glutamate receptor, ionotropic, kainate 2 [Source:NCBI gene;Acc:556013]	239.692	1.32752	0.274338	4.83899	1.30501e-06	6.34253e-05
ENSDARG00000116393	CABZ01067581.1		43.5964	1.16568	0.32372	3.60089	0.000317124	0.00579693
ENSDARG00000116524	zgc:103700	zgc:103700 [Source:ZFIN;Acc:ZDB-GENE-041010-13]	8.65955	5.65714	1.32919	4.25609	2.08033e-05	0.000656355
ENSDARG00000117283	CABZ01085594.1		294.736	1.27575	0.200087	6.37599	1.81781e-10	2.18501e-08
ENSDARG00000117623	CABZ01058452.1		8.37723	2.01081	0.654304	3.0732	0.00211774	0.0243506
ENSDARG00000002194	rhd	Rh blood group, D antigen [Source:ZFIN;Acc:ZDB-GENE-051213-1]	106.594	1.07491	0.200331	5.36569	8.06425e-08	5.5975e-06
ENSDARG00000003380	si:dkey-275b16.2	si:dkey-275b16.2 [Source:ZFIN;Acc:ZDB-GENE-090312-204]	26.751	2.14456	0.495652	4.32675	1.51327e-05	0.000509406
ENSDARG00000016934	ttyh2	tweety family member 2 [Source:ZFIN;Acc:ZDB-GENE-040718-193]	210.821	1.11858	0.20777	5.38372	7.29608e-08	5.13665e-06
ENSDARG00000020224		si:ch211-225b10.3 [Source:ZFIN;Acc:ZDB-GENE-130531-53]	104.191	2.39067	0.306353	7.80365	6.01427e-15	1.35961e-12
ENSDARG00000022183	gsto1	glutathione S-transferase omega 1 [Source:ZFIN;Acc:ZDB-GENE-040718-365]	43.1694	1.41711	0.424121	3.34129	0.000833904	0.0121803
ENSDARG00000022614	ddx43	DEAD (Asp-Glu-Ala-Asp) box polypeptide 43 [Source:ZFIN;Acc:ZDB-GENE-080204-77]	85.7211	3.80597	0.28904	13.1676	1.34837e-39	3.02048e-36
ENSDARG00000033566	cyp17a1	cytochrome P450, family 17, subfamily A, polypeptide 1 [Source:ZFIN;Acc:ZDB-GENE-040213-2]	93.7575	1.17278	0.277641	4.2241	2.39901e-05	0.000738002
ENSDARG00000036051	irx4b	iroquois homeobox 4b [Source:ZFIN;Acc:ZDB-GENE-040712-4]	48.8824	1.09081	0.375142	2.90772	0.00364079	0.0362329
ENSDARG00000038147	hbbe3	hemoglobin beta embryonic-3 [Source:ZFIN;Acc:ZDB-GENE-980526-287]	187.349	2.91438	0.51828	5.62318	1.87476e-08	1.53475e-06
ENSDARG00000039806	tbxtb	T-box transcription factor Tb [Source:ZFIN;Acc:ZDB-GENE-081028-48]	9.55437	1.94051	0.691852	2.80481	0.00503467	0.0455264
ENSDARG00000054797	zgc:153441	zgc:153441 [Source:ZFIN;Acc:ZDB-GENE-060825-39]	134.506	1.38299	0.24957	5.54148	2.99919e-08	2.3536e-06
ENSDARG00000063293	neto2b	neuropilin (NRP) and tolloid (TLL)-like 2b [Source:ZFIN;Acc:ZDB-GENE-060503-638]	16.2427	2.19337	0.570385	3.84543	0.000120342	0.00276258
ENSDARG00000068303	zgc:171509	zgc:171509 [Source:ZFIN;Acc:ZDB-GENE-080219-48]	10.5213	2.24739	0.808207	2.78072	0.00542392	0.0478863
ENSDARG00000075454	hdc	histidine decarboxylase [Source:ZFIN;Acc:ZDB-GENE-080102-5]	101.849	1.48094	0.244222	6.06392	1.32847e-09	1.36705e-07
ENSDARG00000077007	abcc8b	ATP-binding cassette, sub-family C (CFTR/MRP), member 8b [Source:ZFIN;Acc:ZDB-GENE-120215-45]	18.19	1.72649	0.497821	3.46808	0.000524185	0.00859378
ENSDARG00000077572	si:ch211-193k19.2	si:ch211-193k19.2 [Source:ZFIN;Acc:ZDB-GENE-060503-203]	20.401	2.02342	0.488167	4.14493	3.3992e-05	0.000987731
ENSDARG00000077760	ascc1	activating signal cointegrator 1 complex subunit 1 [Source:ZFIN;Acc:ZDB-GENE-050417-80]	135.085	1.81988	0.204235	8.91069	5.07159e-19	1.9226e-16
ENSDARG00000077920	csmd3a	CUB and Sushi multiple domains 3a [Source:ZFIN;Acc:ZDB-GENE-050419-118]	101.416	1.07021	0.269117	3.97676	6.9862e-05	0.00177654
ENSDARG00000078529	adgrb1b	adhesion G protein-coupled receptor B1b [Source:ZFIN;Acc:ZDB-GENE-081031-45]	492.121	1.00844	0.217524	4.63602	3.55186e-06	0.000147683
ENSDARG00000078636	BX322577.1		11.0586	1.95164	0.652668	2.99025	0.00278752	0.0299552
ENSDARG00000088885	si:ch1073-340i21.3	si:ch1073-340i21.3 [Source:ZFIN;Acc:ZDB-GENE-030131-199]	327.9	3.34343	0.257539	12.9822	1.54318e-38	3.16879e-35
ENSDARG00000092142	BX663503.1		48.2633	1.00441	0.282481	3.55568	0.000377002	0.00664545
ENSDARG00000093131	si:ch211-57f7.7	si:ch211-57f7.7 [Source:ZFIN;Acc:ZDB-GENE-090313-119]	9.07246	5.12102	1.33926	3.82377	0.000131426	0.00296834
ENSDARG00000094860	gpr186	G protein-coupled receptor 186 [Source:ZFIN;Acc:ZDB-GENE-060503-489]	65.9253	1.23843	0.281079	4.40597	1.0531e-05	0.00037391
ENSDARG00000095545	HTRA2	si:dkey-33c12.12 [Source:ZFIN;Acc:ZDB-GENE-081028-30]	7.3377	4.18324	1.16956	3.57675	0.00034789	0.00625262
ENSDARG00000096784	CU929359.2		15.3765	1.49382	0.501919	2.97621	0.00291832	0.0309451
ENSDARG00000097137	CR753876.1		305.074	1.36755	0.181462	7.5363	4.83501e-14	1.00966e-11
ENSDARG00000097973	si:ch1073-190k2.1	si:ch1073-190k2.1 [Source:ZFIN;Acc:ZDB-GENE-131127-449]	110.008	4.05348	0.329405	12.3055	8.46566e-35	1.04301e-31
ENSDARG00000100450	btr21	bloodthirsty-related gene family, member 21 [Source:ZFIN;Acc:ZDB-GENE-081031-80]	33.9901	1.61486	0.495751	3.2574	0.00112438	0.0152063
ENSDARG00000102443	shank2a	SH3 and multiple ankyrin repeat domains 2a [Source:ZFIN;Acc:ZDB-GENE-120215-55]	57.5662	1.05353	0.309479	3.40421	0.000663567	0.0102836
ENSDARG00000104929	si:ch211-153f2.7	si:ch211-153f2.7 [Source:ZFIN;Acc:ZDB-GENE-141216-200]	94.5875	1.12044	0.283416	3.95335	7.70644e-05	0.00192786
ENSDARG00000114508	tmem101	transmembrane protein 101 [Source:ZFIN;Acc:ZDB-GENE-121214-289]	562.558	1.52318	0.131974	11.5415	8.15381e-31	7.72762e-28
ENSDARG00000115120	si:dkey-112g5.12	si:dkey-112g5.12 [Source:ZFIN;Acc:ZDB-GENE-081028-32]	2.15287	4.87372	1.6394	2.97287	0.00295033	0.0311879
ENSDARG00000001889	tuba1a	tubulin, alpha 1a [Source:ZFIN;Acc:ZDB-GENE-090507-4]	7843.52	1.02249	0.141243	7.23921	4.51322e-13	8.11754e-11
ENSDARG00000004187	zgc:122979	zgc:122979 [Source:ZFIN;Acc:ZDB-GENE-051127-45]	121.639	1.07553	0.217732	4.93971	7.82388e-07	4.10188e-05
ENSDARG00000011113	chrna10a	cholinergic receptor, nicotinic, alpha 10a [Source:ZFIN;Acc:ZDB-GENE-060503-725]	12.9821	2.01748	0.724574	2.78437	0.00536324	0.047538
ENSDARG00000014201	otpa	orthopedia homeobox a [Source:ZFIN;Acc:ZDB-GENE-070216-1]	981.986	1.20872	0.255592	4.72911	2.25504e-06	0.000100847
ENSDARG00000014828	l3mbtl1a	L3MBTL histone methyl-lysine binding protein 1a [Source:ZFIN;Acc:ZDB-GENE-090312-120]	127.356	1.07029	0.26531	4.0341	5.48121e-05	0.00145856
ENSDARG00000020191	ppef1	protein phosphatase, EF-hand calcium binding domain 1 [Source:ZFIN;Acc:ZDB-GENE-080303-27]	32.587	1.2108	0.417193	2.90226	0.00370476	0.0366476
ENSDARG00000022569	nkx6.1	NK6 homeobox 1 [Source:ZFIN;Acc:ZDB-GENE-040718-178]	200.514	1.01335	0.233013	4.34888	1.36835e-05	0.000469602
ENSDARG00000025671	grm6b	glutamate receptor, metabotropic 6b [Source:ZFIN;Acc:ZDB-GENE-021120-2]	101.615	1.05008	0.27912	3.76212	0.000168482	0.00357894
ENSDARG00000028784	si:dkey-24p1.6	si:dkey-24p1.6 [Source:ZFIN;Acc:ZDB-GENE-060503-67]	215.664	1.05956	0.146335	7.24063	4.46613e-13	8.09191e-11
ENSDARG00000032714	gria1b	glutamate receptor, ionotropic, AMPA 1b [Source:ZFIN;Acc:ZDB-GENE-020125-2]	109.75	1.02452	0.247666	4.13673	3.52296e-05	0.00101413
ENSDARG00000033444	map4k6	mitogen-activated protein kinase kinase kinase kinase 6 [Source:ZFIN;Acc:ZDB-GENE-060512-339]	240.687	1.01379	0.160913	6.30026	2.97156e-10	3.47024e-08
ENSDARG00000036876	zgc:153284	zgc:153284 [Source:ZFIN;Acc:ZDB-GENE-060825-317]	208.243	1.40546	0.24082	5.83615	5.34219e-09	4.94875e-07
ENSDARG00000037496	gria4a	glutamate receptor, ionotropic, AMPA 4a [Source:ZFIN;Acc:ZDB-GENE-020125-7]	250.1	1.0022	0.212651	4.71292	2.44197e-06	0.000108615
ENSDARG00000039065	trpc2a	transient receptor potential cation channel subfamily C member 2a [Source:ZFIN;Acc:ZDB-GENE-130530-602]	31.0633	1.71289	0.450362	3.80338	0.000142737	0.00316293
ENSDARG00000040627	grik1b	glutamate receptor, ionotropic, kainate 1b [Source:ZFIN;Acc:ZDB-GENE-070821-1]	72.9003	1.17562	0.380486	3.08978	0.00200304	0.023369
ENSDARG00000040984	hspa13	heat shock protein 70 family, member 13 [Source:ZFIN;Acc:ZDB-GENE-070410-58]	201.476	1.33097	0.147952	8.996	2.34096e-19	9.30381e-17
ENSDARG00000044672	parapinopsinb	parapinopsin b [Source:ZFIN;Acc:ZDB-GENE-030616-134]	28.8935	1.69911	0.442667	3.83834	0.000123868	0.00281831
ENSDARG00000052893	rx3	retinal homeobox gene 3 [Source:NCBI gene;Acc:30474]	44.023	1.602	0.436612	3.66917	0.000243337	0.00475878
ENSDARG00000053771	apbb3	amyloid beta (A4) precursor protein-binding, family B, member 3 [Source:ZFIN;Acc:ZDB-GENE-140106-53]	104.369	1.31053	0.20437	6.41256	1.43098e-10	1.77189e-08
ENSDARG00000054207	CU682777.1	ST8 alpha-N-acetyl-neuraminide alpha-2,8-sialyltransferase 7.1, pseudogene [Source:NCBI gene;Acc:567285]	25.339	2.6065	0.444314	5.86636	4.45461e-09	4.18955e-07
ENSDARG00000054211	st8sia7.1	ST8 alpha-N-acetyl-neuraminide alpha-2,8-sialyltransferase 7.1 [Source:ZFIN;Acc:ZDB-GENE-090504-4]	67.6973	1.05074	0.284712	3.69055	0.000223768	0.00447554
ENSDARG00000069675	her8.2	hairy-related 8.2 [Source:ZFIN;Acc:ZDB-GENE-060815-4]	74.9045	1.05492	0.274602	3.84164	0.000122215	0.00278843
ENSDARG00000070165	tnfrsf1b	tumor necrosis factor receptor superfamily, member 1B [Source:ZFIN;Acc:ZDB-GENE-070410-133]	80.2878	1.28866	0.284769	4.52527	6.0317e-06	0.000231147
ENSDARG00000071029	si:dkey-147f3.8	si:dkey-147f3.8 [Source:ZFIN;Acc:ZDB-GENE-061009-32]	91.9437	1.16568	0.236502	4.92884	8.27191e-07	4.30927e-05
ENSDARG00000075301	gsdf	gonadal somatic cell derived factor [Source:ZFIN;Acc:ZDB-GENE-101029-3]	13.5744	1.82434	0.512466	3.55992	0.00037097	0.00658104
ENSDARG00000075837	si:dkey-1d7.3	si:dkey-1d7.3 [Source:ZFIN;Acc:ZDB-GENE-091118-46]	65.8745	1.88632	0.438273	4.30399	1.67751e-05	0.000552613
ENSDARG00000086705	prob1	proline-rich basic protein 1 [Source:ZFIN;Acc:ZDB-GENE-050309-179]	32.9038	1.04549	0.350413	2.9836	0.00284878	0.0304541
ENSDARG00000087741	asb14b	ankyrin repeat and SOCS box containing 14b [Source:ZFIN;Acc:ZDB-GENE-090313-148]	75.607	1.14277	0.273305	4.18131	2.89838e-05	0.000867787
ENSDARG00000089724	cyldb	cylindromatosis (turban tumor syndrome), b [Source:ZFIN;Acc:ZDB-GENE-100208-1]	39.9508	1.00837	0.338137	2.98214	0.00286238	0.0305597
ENSDARG00000092166	si:dkey-147f3.8	si:dkey-147f3.8 [Source:ZFIN;Acc:ZDB-GENE-061009-32]	166.922	1.16525	0.18888	6.16924	6.86211e-10	7.41619e-08
ENSDARG00000093153	CU137717.1		17.0945	1.56419	0.467005	3.34941	0.000809848	0.0119137
ENSDARG00000093317	si:ch211-209j10.6	si:ch211-209j10.6 [Source:ZFIN;Acc:ZDB-GENE-090311-44]	9.46029	4.75124	0.994087	4.7795	1.75736e-06	8.155e-05
ENSDARG00000093320	BX323028.1		5.57843	4.606	1.28755	3.57732	0.000347133	0.00624359
ENSDARG00000093881	CT027791.1		4.25672	4.36555	1.53095	2.85154	0.00435085	0.04107
ENSDARG00000094530	CR388168.2		38.9488	4.16756	0.458236	9.0948	9.47606e-20	3.95762e-17
ENSDARG00000094560	BX005254.2		19.2621	1.48106	0.409661	3.61534	0.000299959	0.00558255
ENSDARG00000096876	CR847984.1		27.2295	1.39316	0.409793	3.39966	0.000674698	0.0104103
ENSDARG00000097085	si:ch211-261a10.5	si:ch211-261a10.5 [Source:ZFIN;Acc:ZDB-GENE-131127-398]	8.41385	2.50486	0.687435	3.64378	0.000268665	0.00513192
ENSDARG00000097157	si:ch211-207n23.2	si:ch211-207n23.2 [Source:ZFIN;Acc:ZDB-GENE-131121-310]	38.9525	1.6681	0.33485	4.98163	6.305e-07	3.46017e-05
ENSDARG00000097247	BX322555.3		84.6201	2.49748	0.272988	9.14866	5.76427e-20	2.49188e-17
ENSDARG00000097335	CT573316.2		54.3163	8.82392	1.20258	7.33751	2.17598e-13	4.12448e-11
ENSDARG00000097653	si:dkey-23k10.3	si:dkey-23k10.3 [Source:ZFIN;Acc:ZDB-GENE-131126-11]	26.9722	1.62424	0.407831	3.98263	6.81581e-05	0.00174401
ENSDARG00000098906	herc7	hect domain and RLD 7 [Source:ZFIN;Acc:ZDB-GENE-091204-164]	156.123	1.4216	0.280361	5.07059	3.96576e-07	2.3378e-05
ENSDARG00000098988	si:ch211-193i15.1	si:ch211-193i15.1 [Source:ZFIN;Acc:ZDB-GENE-141216-405]	14.7155	1.90512	0.580691	3.28079	0.00103518	0.0142741
ENSDARG00000100032	GABRB2	gamma-aminobutyric acid type A receptor beta2 subunit [Source:HGNC Symbol;Acc:HGNC:4082]	26.1964	1.34626	0.372077	3.61824	0.000296617	0.00553509
ENSDARG00000100353	si:ch1073-398f15.1	si:ch1073-398f15.1 [Source:ZFIN;Acc:ZDB-GENE-141212-388]	167.257	1.2811	0.226718	5.65063	1.59861e-08	1.33087e-06
ENSDARG00000100789	plgrkt	plasminogen receptor, C-terminal lysine transmembrane protein [Source:ZFIN;Acc:ZDB-GENE-050809-125]	244.746	1.04988	0.194102	5.40892	6.34052e-08	4.54034e-06
ENSDARG00000101873	dtwd2	DTW domain containing 2 [Source:ZFIN;Acc:ZDB-GENE-120215-183]	133.556	1.13245	0.197598	5.7311	9.97792e-09	8.8124e-07
ENSDARG00000102310	si:ch211-156l18.8	si:ch211-156l18.8 [Source:ZFIN;Acc:ZDB-GENE-141215-43]	34.3405	2.4841	0.486815	5.10277	3.34718e-07	2.00189e-05
ENSDARG00000104870	FP016239.1		13.6198	4.21912	0.773501	5.45457	4.90903e-08	3.63253e-06
ENSDARG00000105463	CR352285.1		61.1572	1.25441	0.315302	3.97843	6.93709e-05	0.00176953
ENSDARG00000108432	CR385077.1		18.3795	1.44585	0.515898	2.8026	0.0050693	0.0457556
ENSDARG00000110517	CU459094.1	uncharacterized LOC108191666 [Source:NCBI gene;Acc:108191666]	6.46561	2.52411	0.896197	2.81646	0.00485556	0.0443462
ENSDARG00000110990	BX908796.2		6.7015	4.23168	1.02711	4.11999	3.78886e-05	0.00107312
ENSDARG00000111805	timp4.1	TIMP metallopeptidase inhibitor 4, tandem duplicate 1 [Source:ZFIN;Acc:ZDB-GENE-100603-1]	30.4367	1.81475	0.572595	3.16935	0.00152781	0.0191003
ENSDARG00000115868	sp5l	Sp5 transcription factor-like [Source:ZFIN;Acc:ZDB-GENE-030131-2981]	28.8758	1.92502	0.494799	3.89051	0.000100032	0.00237466
ENSDARG00000116713	si:ch73-265d7.2	si:ch73-265d7.2 [Source:ZFIN;Acc:ZDB-GENE-100922-146]	137.103	1.5392	0.231875	6.63807	3.17812e-11	4.42441e-09
ENSDARG00000117241	CABZ01067657.1		16.9509	4.07237	0.717439	5.67626	1.37673e-08	1.1698e-06
ENSDARG00000117251	CABZ01043506.2		97.3298	1.27875	0.278136	4.59755	4.27479e-06	0.000172839
ENSDARG00000117472	CABZ01043503.1		142.209	1.33346	0.243106	5.4851	4.13242e-08	3.14281e-06
ENSDARG00000117734	CABZ01044023.1		3.72614	5.92835	1.4813	4.00212	6.27779e-05	0.00164041
ENSDARG00000015537	gad2	glutamate decarboxylase 2 [Source:ZFIN;Acc:ZDB-GENE-030909-9]	1077.89	1.037	0.255001	4.06667	4.7689e-05	0.00129275
ENSDARG00000016825	vtg6	vitellogenin 6 [Source:ZFIN;Acc:ZDB-GENE-001201-5]	2.56419	5.04172	1.56928	3.21277	0.00131463	0.0170404
ENSDARG00000019122	he1.2	hatching enzyme 1, tandem dupliate 2 [Source:ZFIN;Acc:ZDB-GENE-030131-2100]	73.2079	1.15605	0.416079	2.77842	0.00546233	0.048122
ENSDARG00000021055	isl1l	islet1, like [Source:ZFIN;Acc:ZDB-GENE-040624-1]	5.89179	4.15575	1.24899	3.3273	0.000876935	0.012644
ENSDARG00000038814	myrip	Danio rerio myosin VIIA and Rab interacting protein (myrip), mRNA. [Source:RefSeq mRNA;Acc:NM_001353925]	389.659	1.00393	0.211702	4.74217	2.11436e-06	9.48999e-05
ENSDARG00000040141	si:ch73-138e16.5	si:ch73-138e16.5 [Source:ZFIN;Acc:ZDB-GENE-070705-204]	11.2388	2.59968	0.82739	3.14202	0.00167788	0.0204372
ENSDARG00000042753	cts12	cathepsin 12 [Source:ZFIN;Acc:ZDB-GENE-050208-336]	87.0532	1.45373	0.265154	5.48257	4.19185e-08	3.1782e-06
ENSDARG00000042872	zdhhc8a	zinc finger DHHC-type containing 8a [Source:ZFIN;Acc:ZDB-GENE-091118-26]	86.8397	1.37347	0.346765	3.96081	7.46951e-05	0.00188196
ENSDARG00000043131	BX664625.1	natural killer cell receptor 2B4-like [Source:NCBI gene;Acc:100007935]	10.6095	2.14664	0.706355	3.03903	0.00237338	0.0265347
ENSDARG00000043662	cnih2	cornichon family AMPA receptor auxiliary protein 2 [Source:NCBI gene;Acc:541397]	218.414	1.01855	0.22499	4.52712	5.97942e-06	0.000229858
ENSDARG00000045811	lrtm2b	leucine-rich repeats and transmembrane domains 2b [Source:ZFIN;Acc:ZDB-GENE-131121-544]	18.6877	1.67621	0.578479	2.89762	0.00376005	0.0369423
ENSDARG00000053774	alpi.2	alkaline phosphatase, intestinal, tandem duplicate 2 [Source:ZFIN;Acc:ZDB-GENE-050626-142]	12.4202	1.80987	0.622264	2.90852	0.00363146	0.036172
ENSDARG00000061417	nub1	negative regulator of ubiquitin-like proteins 1 [Source:ZFIN;Acc:ZDB-GENE-080212-11]	81.621	2.10141	0.315535	6.65984	2.74124e-11	3.88201e-09
ENSDARG00000061602	ssx2ipb	synovial sarcoma, X breakpoint 2 interacting protein b [Source:ZFIN;Acc:ZDB-GENE-050208-601]	65.5744	1.70242	0.266798	6.38094	1.76001e-10	2.1259e-08
ENSDARG00000071590	si:ch211-236g6.1	si:ch211-236g6.1 [Source:ZFIN;Acc:ZDB-GENE-050208-448]	113.346	1.04792	0.331235	3.16368	0.0015579	0.0193168
ENSDARG00000071648	zgc:113298	zgc:113298 [Source:ZFIN;Acc:ZDB-GENE-050522-40]	38.1457	1.34705	0.359881	3.74302	0.000181819	0.00379035
ENSDARG00000074844	CABZ01061495.1		136.763	1.23236	0.203241	6.06355	1.33149e-09	1.36705e-07
ENSDARG00000077115	si:ch73-44m9.1	si:ch73-44m9.1 [Source:ZFIN;Acc:ZDB-GENE-081104-289]	23.1286	1.75744	0.506739	3.46813	0.000524087	0.00859378
ENSDARG00000077252	si:rp71-36a1.5	si:rp71-36a1.5 [Source:ZFIN;Acc:ZDB-GENE-091204-428]	32.3932	3.93719	0.45424	8.66765	4.41139e-18	1.50974e-15
ENSDARG00000078755	plppr4b	phospholipid phosphatase related 4b [Source:ZFIN;Acc:ZDB-GENE-091118-37]	64.5479	1.08565	0.374331	2.90024	0.0037288	0.0367526
ENSDARG00000079145	CABZ01077217.1	uncharacterized LOC100007503 [Source:NCBI gene;Acc:100007503]	128.605	1.99676	0.247697	8.06133	7.54709e-16	1.99965e-13
ENSDARG00000079876	C2CD4C	C2 calcium-dependent domain-containing protein 4C-like [Source:NCBI gene;Acc:100332608]	73.6094	1.02285	0.275643	3.71077	0.000206631	0.00420254
ENSDARG00000086665	si:dkey-175g6.2	si:dkey-175g6.2 [Source:ZFIN;Acc:ZDB-GENE-030131-8061]	126.54	1.37183	0.279072	4.9157	8.84646e-07	4.56037e-05
ENSDARG00000086838	itga2.3	integrin, alpha 2 (CD49B, alpha 2 subunit of VLA-2 receptor), tandem duplicate 3 [Source:ZFIN;Acc:ZDB-GENE-091204-176]	61.8323	1.8662	0.269181	6.93288	4.12351e-12	6.59789e-10
ENSDARG00000086944	TCF24	transcription factor 24 [Source:HGNC Symbol;Acc:HGNC:32275]	43.5234	1.13996	0.350854	3.24911	0.00115767	0.0155711
ENSDARG00000087046	si:ch211-222k6.2	si:ch211-222k6.2 [Source:ZFIN;Acc:ZDB-GENE-030131-9038]	49.2335	1.3224	0.290663	4.5496	5.37473e-06	0.000208565
ENSDARG00000087583	zgc:171717	zgc:171717 [Source:ZFIN;Acc:ZDB-GENE-071004-25]	8.96463	5.28679	1.30539	4.04998	5.12221e-05	0.00137942
ENSDARG00000087663	si:ch211-248l17.3	si:ch211-248l17.3 [Source:ZFIN;Acc:ZDB-GENE-120709-105]	19.2465	2.57437	0.615525	4.1824	2.88454e-05	0.000864694
ENSDARG00000089205	si:dkey-73n8.3	si:dkey-73n8.3 [Source:ZFIN;Acc:ZDB-GENE-141219-27]	101.83	1.09683	0.251912	4.35401	1.33669e-05	0.00046002
ENSDARG00000089217	ubap1la	ubiquitin associated protein 1-like a [Source:ZFIN;Acc:ZDB-GENE-131127-353]	24.8112	1.90032	0.40347	4.70994	2.47791e-06	0.000109817
ENSDARG00000089720	CABZ01077218.1		47.8766	1.80323	0.358937	5.02381	5.0656e-07	2.84981e-05
ENSDARG00000089903	CABZ01039863.1		78.4244	1.28299	0.326879	3.92498	8.67363e-05	0.00210361
ENSDARG00000090600	si:ch211-213a13.1	si:ch211-213a13.1 [Source:ZFIN;Acc:ZDB-GENE-050208-471]	104.501	1.30865	0.211673	6.18239	6.31398e-10	6.8842e-08
ENSDARG00000090847	si:ch211-209l18.4	si:ch211-209l18.4 [Source:ZFIN;Acc:ZDB-GENE-110411-221]	247.336	2.12918	0.182147	11.6894	1.44453e-31	1.48311e-28
ENSDARG00000092269	si:dkeyp-41f9.4	si:dkeyp-41f9.4 [Source:ZFIN;Acc:ZDB-GENE-091204-320]	63.0207	1.1408	0.396899	2.8743	0.0040493	0.0390371
ENSDARG00000092419	vtg7	vitellogenin 7 [Source:ZFIN;Acc:ZDB-GENE-001201-6]	64.196	5.76882	0.583418	9.88796	4.69481e-23	2.6292e-20
ENSDARG00000092825	si:dkey-42p14.3	si:dkey-42p14.3 [Source:ZFIN;Acc:ZDB-GENE-041111-13]	14.8321	1.7347	0.54851	3.16257	0.00156383	0.0193543
ENSDARG00000093111	si:ch211-209l18.2	si:ch211-209l18.2 [Source:ZFIN;Acc:ZDB-GENE-060503-682]	27.505	1.70229	0.415784	4.09417	4.23688e-05	0.00117041
ENSDARG00000093545	BX294165.1		6.95933	3.18582	0.823154	3.87026	0.00010872	0.00254171
ENSDARG00000093686	si:rp71-36a1.2	si:rp71-36a1.2 [Source:ZFIN;Acc:ZDB-GENE-050208-646]	58.146	1.30916	0.310125	4.22138	2.42808e-05	0.000746014
ENSDARG00000093841	zgc:152936	zgc:152936 [Source:ZFIN;Acc:ZDB-GENE-060825-355]	8.25992	3.85382	1.17685	3.2747	0.00105776	0.0144882
ENSDARG00000095167	CR450836.1		51.6233	1.01023	0.27422	3.684	0.000229604	0.00455822
ENSDARG00000096926	BX005392.1		15.6267	2.00941	0.578768	3.47188	0.000516836	0.00852433
ENSDARG00000097721	CU207301.3		17.9484	4.34415	0.81512	5.32946	9.85066e-08	6.65014e-06
ENSDARG00000098332	zgc:112970	zgc:112970 [Source:NCBI gene;Acc:541543]	47.4098	3.46363	0.39362	8.79943	1.37517e-18	5.13417e-16
ENSDARG00000098651	si:dkey-21e2.7	si:dkey-21e2.7 [Source:ZFIN;Acc:ZDB-GENE-050208-378]	18.6933	2.58178	0.573601	4.50101	6.76318e-06	0.000255209
ENSDARG00000098901	CABZ01002768.1		37.7808	1.2791	0.358274	3.57017	0.000356751	0.00637933
ENSDARG00000098963	pcdh1g13	protocadherin 1 gamma 13 [Source:ZFIN;Acc:ZDB-GENE-050609-8]	36.8828	1.54856	0.353113	4.38546	1.15739e-05	0.000408002
ENSDARG00000099418	CABZ01030017.1		8.1095	2.41979	0.720172	3.36002	0.000779364	0.0115898
ENSDARG00000099419	CABZ01025780.1		9.779	7.32064	1.29386	5.65799	1.53156e-08	1.28672e-06
ENSDARG00000099447	pcdh1g18	protocadherin 1 gamma 18 [Source:ZFIN;Acc:ZDB-GENE-050609-13]	65.5656	2.2086	0.262491	8.414	3.96265e-17	1.23675e-14
ENSDARG00000099506	RAC1	ras-related C3 botulinum toxin substrate 1-like [Source:NCBI gene;Acc:100537765]	65.3839	2.91005	0.44061	6.6046	3.98602e-11	5.39668e-09
ENSDARG00000099574	CABZ01030017.2		29.8517	2.05601	0.406724	5.05505	4.30275e-07	2.48883e-05
ENSDARG00000099736	CABZ01075078.1		6.67721	2.44109	0.825438	2.95733	0.00310316	0.032373
ENSDARG00000099775	CABZ01074307.1		77.0848	4.75678	0.381386	12.4723	1.0567e-35	1.62738e-32
ENSDARG00000099827	CABZ01000633.1		21.47	6.32641	1.22608	5.15986	2.47134e-07	1.50733e-05
ENSDARG00000100188	rnps1	RNA binding protein with serine rich domain 1 [Source:HGNC Symbol;Acc:HGNC:10080]	227.133	4.14707	0.243846	17.0069	7.29475e-65	5.99167e-61
ENSDARG00000101336	CR450808.3		4.34931	3.17952	1.1456	2.77541	0.0055132	0.0484556
ENSDARG00000102302	WDR48	WD repeat domain 48 [Source:HGNC Symbol;Acc:HGNC:30914]	72.7166	1.38932	0.245244	5.66503	1.47e-08	1.24049e-06
ENSDARG00000104057	pcdh1g14	protocadherin 1 gamma 14 [Source:ZFIN;Acc:ZDB-GENE-050609-9]	39.5815	1.1015	0.316299	3.48246	0.000496829	0.00826071
ENSDARG00000104424	CABZ01009512.2	NACHT, LRR and PYD domains-containing protein 3-like [Source:NCBI gene;Acc:110437804]	9.27457	1.85219	0.641894	2.8855	0.00390792	0.0380133
ENSDARG00000104613	znf1179	zinc finger protein 1179 [Source:ZFIN;Acc:ZDB-GENE-050208-622]	625.992	2.03955	0.158198	12.8924	4.96807e-38	8.74417e-35
ENSDARG00000104885	CABZ01033178.1		43.8634	3.03982	0.562843	5.40083	6.63341e-08	4.71048e-06
ENSDARG00000105055	CABZ01000633.3		9.07896	6.12555	1.36389	4.49124	7.08103e-06	0.000266794
ENSDARG00000105136	ccdc50	coiled-coil domain containing 50 [Source:ZFIN;Acc:ZDB-GENE-150115-1]	267.341	1.07138	0.201637	5.31339	1.07605e-07	7.14687e-06
ENSDARG00000107353	BX957322.3	protocadherin-10 [Source:NCBI gene;Acc:100006777]	103.461	1.22341	0.371717	3.29124	0.000997472	0.0139099
ENSDARG00000109381	CU457778.2	gastrula zinc finger protein XlCGF8.2DB-like [Source:NCBI gene;Acc:100329258]	17.5286	3.15418	0.618995	5.09565	3.4755e-07	2.06361e-05
ENSDARG00000109869	zgc:174719	zgc:174719 [Source:ZFIN;Acc:ZDB-GENE-080213-13]	17.5671	1.65015	0.449533	3.67081	0.000241782	0.00473588
ENSDARG00000110137	si:dkey-240e12.6	si:dkey-240e12.6 [Source:ZFIN;Acc:ZDB-GENE-050208-367]	8.01153	4.74115	1.3122	3.61314	0.000302509	0.00560637
ENSDARG00000110485	FP236318.3		73.6316	1.39736	0.30201	4.62686	3.71258e-06	0.000152724
ENSDARG00000110510	ybey	ybeY metalloendoribonuclease [Source:ZFIN;Acc:ZDB-GENE-030131-437]	165.509	1.08638	0.209242	5.19195	2.081e-07	1.28839e-05
ENSDARG00000110964	BX957352.1		4.49393	3.30592	1.14083	2.89783	0.00375755	0.0369423
ENSDARG00000111606	smyhc2	slow myosin heavy chain 2 [Source:ZFIN;Acc:ZDB-GENE-070822-12]	55.3202	1.26535	0.332441	3.80623	0.000141101	0.00313686
ENSDARG00000113721	HPDL	4-hydroxyphenylpyruvate dioxygenase-like protein [Source:NCBI gene;Acc:110438534]	77.4072	1.88484	0.27052	6.96746	3.22707e-12	5.23145e-10
ENSDARG00000116043	CABZ01049625.1		74.5323	1.53681	0.324161	4.74088	2.12796e-06	9.53364e-05
ENSDARG00000116774	PCNP	PEST proteolytic signal-containing nuclear protein-like [Source:NCBI gene;Acc:110437793]	102.879	3.3102	0.265805	12.4535	1.33887e-35	1.88738e-32
ENSDARG00000117160	CABZ01034596.1	uncharacterized LOC100537502 [Source:NCBI gene;Acc:100537502]	115.489	1.00869	0.289002	3.49026	0.000482542	0.00807218
ENSDARG00000117313	CABZ01005857.2		13.3974	4.08958	0.837009	4.88594	1.02936e-06	5.16587e-05
ENSDARG00000117379	CABZ01088275.1		2.76007	4.4138	1.52118	2.90156	0.00371315	0.0366687
