# Supplementary material for: Upf3a but not Upf1 mediates the genetic compensation response induced by leg1 deleterious mutations in an H3K4me3-independent manner
Source: Cell Discov. 2023 Jun 27;9:63. doi: 10.1038/s41421-023-00550-2 (PMC10300044; doi:10.1038/s41421-023-00550-2)
Supplement: Supplementary file 6 — Table S5 [file 41421_2023_550_MOESM6_ESM.xlsx]

## Sheet: leg1a_mu_VS_WT
Supplementary Table S5. List of down-regulated genes in leg1a-/- single; leg1b-/- single; leg1a-/- leg1b-/- double mutant embryos at 5dpf
leg1a_mu vs WT（FoldChange ≤ -1.5, Padj < 0.05, TPM > 1 in at least one sample）						(light blue shaded genes: shared with the downregulated DEGs in leg1b-/- at 5dpf)
ensembl_gene_id	external_gene_name	description	baseMean	log2FoldChange	lfcSE	stat	pvalue	padj
ENSDARG00000000423	si:ch73-314g15.3	si:ch73-314g15.3 [Source:ZFIN;Acc:ZDB-GENE-030616-19]	57.6832	-0.999432	0.309504	-3.22915	0.00124161	0.00955848
ENSDARG00000005894	slc7a9	solute carrier family 7 member 9 [Source:ZFIN;Acc:ZDB-GENE-080116-2]	266.469	-0.796174	0.196244	-4.05706	4.96943e-05	0.000692841
ENSDARG00000011929	plp1b	proteolipid protein 1b [Source:ZFIN;Acc:ZDB-GENE-030710-6]	653.261	-0.973145	0.154987	-6.27888	3.41018e-10	2.3097e-08
ENSDARG00000017006	dennd5a	DENN/MADD domain containing 5A [Source:ZFIN;Acc:ZDB-GENE-071211-1]	452.545	-0.683784	0.191238	-3.57556	0.000349474	0.00348897
ENSDARG00000025859	lmf2b	lipase maturation factor 2b [Source:ZFIN;Acc:ZDB-GENE-070206-11]	303.479	-1.9581	0.180114	-10.8715	1.5765e-27	1.00205e-24
ENSDARG00000032405	ckap4	cytoskeleton associated protein 4 [Source:ZFIN;Acc:ZDB-GENE-040426-2417]	1556.76	-0.604126	0.157549	-3.83454	0.000125798	0.0014973
ENSDARG00000034095	si:dkey-59l11.10	si:dkey-59l11.10 [Source:ZFIN;Acc:ZDB-GENE-120703-17]	16.6753	-3.24933	0.655472	-4.95724	7.15034e-07	1.91002e-05
ENSDARG00000035018	thy1	Thy-1 cell surface antigen [Source:ZFIN;Acc:ZDB-GENE-030131-8561]	214.4	-2.63514	0.29097	-9.05637	1.34867e-19	4.34185e-17
ENSDARG00000035148	orai2	ORAI calcium release-activated calcium modulator 2 [Source:ZFIN;Acc:ZDB-GENE-060531-127]	103.182	-1.04085	0.24133	-4.31296	1.6108e-05	0.000268278
ENSDARG00000056656	tspan18a	tetraspanin 18a [Source:ZFIN;Acc:ZDB-GENE-040718-232]	241.7	-1.14148	0.179203	-6.36978	1.89301e-10	1.32559e-08
ENSDARG00000057468	kcnc2	potassium voltage-gated channel, Shaw-related subfamily, member 2 [Source:ZFIN;Acc:ZDB-GENE-070410-118]	95.5708	-1.31099	0.254034	-5.16068	2.46054e-07	7.79979e-06
ENSDARG00000057527	mef2ab	myocyte enhancer factor 2ab [Source:ZFIN;Acc:ZDB-GENE-120614-2]	121.869	-1.02177	0.214519	-4.76309	1.9065e-06	4.35979e-05
ENSDARG00000058379	otpb	orthopedia homeobox b [Source:NCBI gene;Acc:30316]	187.429	-1.42083	0.212	-6.702	2.05585e-11	1.79445e-09
ENSDARG00000069555	CR388165.1		14.5542	-2.95442	0.634614	-4.65546	3.23262e-06	6.90805e-05
ENSDARG00000077090	si:ch211-127b11.1	si:ch211-127b11.1 [Source:ZFIN;Acc:ZDB-GENE-041210-159]	21.9221	-2.16313	0.547686	-3.94958	7.82882e-05	0.00101553
ENSDARG00000077794	CU468012.1		27.4252	-2.49222	0.456272	-5.46214	4.70436e-08	1.82784e-06
ENSDARG00000087070	znf977	zinc finger protein 977 [Source:ZFIN;Acc:ZDB-GENE-110913-138]	11.4369	-6.40392	1.27454	-5.02451	5.04723e-07	1.41985e-05
ENSDARG00000087767	CABZ01074298.1	uncharacterized LOC100334396 [Source:NCBI gene;Acc:100334396]	3.50448	-5.79174	1.49072	-3.8852	0.000102244	0.00126925
ENSDARG00000089296	si:dkey-240n22.6	si:dkey-240n22.6 [Source:ZFIN;Acc:ZDB-GENE-070705-411]	97.4911	-3.78968	0.334202	-11.3395	8.36303e-30	6.09739e-27
ENSDARG00000089598	si:cabz01054396.2	si:cabz01054396.2 [Source:ZFIN;Acc:ZDB-GENE-161017-46]	98.6139	-0.77035	0.19844	-3.88203	0.00010359	0.00128331
ENSDARG00000089831	si:dkey-207m2.4	si:dkey-207m2.4 [Source:ZFIN;Acc:ZDB-GENE-081103-58]	45.7696	-2.05939	0.390005	-5.28041	1.28894e-07	4.43157e-06
ENSDARG00000090778	ttll1	tubulin tyrosine ligase-like family, member 1 [Source:ZFIN;Acc:ZDB-GENE-040426-1326]	175.357	-0.951015	0.196134	-4.8488	1.24212e-06	3.02167e-05
ENSDARG00000093546	si:ch73-56d11.5	si:ch73-56d11.5 [Source:ZFIN;Acc:ZDB-GENE-161017-12]	36.1402	-1.34609	0.435135	-3.09351	0.00197807	0.0138125
ENSDARG00000094215	BX005417.1	uncharacterized LOC108183423 [Source:NCBI gene;Acc:108183423]	16.5363	-7.82927	1.27637	-6.13404	8.56764e-10	5.27005e-08
ENSDARG00000094605	si:ch211-154e10.1	si:ch211-154e10.1 [Source:ZFIN;Acc:ZDB-GENE-081104-136]	32.2733	-1.48158	0.354944	-4.17413	2.99127e-05	0.000452413
ENSDARG00000095082	ITLN1	si:ch211-194p6.12 [Source:ZFIN;Acc:ZDB-GENE-160728-9]	120.074	-2.21308	0.273168	-8.10153	5.42724e-16	1.06774e-13
ENSDARG00000095717	si:dkey-172k15.6	si:dkey-172k15.6 [Source:ZFIN;Acc:ZDB-GENE-121214-9]	28.239	-2.44439	0.443469	-5.51198	3.54823e-08	1.43309e-06
ENSDARG00000095754	si:dkey-234h16.7	si:dkey-234h16.7 [Source:ZFIN;Acc:ZDB-GENE-060601-3]	173.09	-0.619024	0.235961	-2.62341	0.00870535	0.042363
ENSDARG00000096188	CT027801.2		3.85542	-3.96433	1.29785	-3.05453	0.00225414	0.0152256
ENSDARG00000098879	si:dkey-4j21.2	si:dkey-4j21.2 [Source:ZFIN;Acc:ZDB-GENE-120703-3]	26.5053	-2.61331	0.505578	-5.16897	2.3539e-07	7.54928e-06
ENSDARG00000099099	CABZ01015815.1		82.5009	-2.29946	0.271708	-8.46297	2.60659e-17	6.21297e-15
ENSDARG00000099384	si:dkey-238k10.1	si:dkey-238k10.1 [Source:ZFIN;Acc:ZDB-GENE-070705-399]	51.3417	-5.67349	0.567663	-9.99447	1.61146e-23	7.53708e-21
ENSDARG00000099899	si:dkeyp-51g9.4	si:dkeyp-51g9.4 [Source:ZFIN;Acc:ZDB-GENE-160628-1]	82.5728	-1.23457	0.261662	-4.71819	2.3795e-06	5.28543e-05
ENSDARG00000100006	si:ch211-76m11.5	si:ch211-76m11.5 [Source:ZFIN;Acc:ZDB-GENE-041210-278]	24.8009	-4.10671	0.615834	-6.66853	2.58373e-11	2.20855e-09
ENSDARG00000100654	si:dkey-207m2.4	si:dkey-207m2.4 [Source:ZFIN;Acc:ZDB-GENE-081103-58]	24.3403	-1.75363	0.400227	-4.3816	1.17814e-05	0.00020654
ENSDARG00000101688	si:dkey-207l24.2	si:dkey-207l24.2 [Source:ZFIN;Acc:ZDB-GENE-131125-92]	21.0921	-7.22878	1.23085	-5.87299	4.27995e-09	2.27186e-07
ENSDARG00000101756	im:7141269	im:7141269 [Source:ZFIN;Acc:ZDB-GENE-041111-134]	61.0952	-2.53255	0.330785	-7.65618	1.91549e-14	2.94926e-12
ENSDARG00000101757	si:dkey-27n6.4	si:dkey-27n6.4 [Source:ZFIN;Acc:ZDB-GENE-041014-42]	38.786	-1.9244	0.442933	-4.34468	1.39477e-05	0.000237956
ENSDARG00000101817	si:dkey-5i16.5	si:dkey-5i16.5 [Source:ZFIN;Acc:ZDB-GENE-131120-160]	12.6168	-1.90047	0.736312	-2.58107	0.00984947	0.046533
ENSDARG00000102027	si:dkey-172k15.11	si:dkey-172k15.11 [Source:ZFIN;Acc:ZDB-GENE-161017-10]	113.35	-0.725778	0.21678	-3.348	0.000813974	0.00687248
ENSDARG00000102225	si:ch211-205a14.7	si:ch211-205a14.7 [Source:ZFIN;Acc:ZDB-GENE-050420-404]	19.7753	-3.13995	0.560176	-5.6053	2.07893e-08	9.21908e-07
ENSDARG00000102226	gpr19	G protein-coupled receptor 19 [Source:ZFIN;Acc:ZDB-GENE-040426-1295]	169.536	-1.77474	0.200654	-8.8448	9.16934e-19	2.61263e-16
ENSDARG00000102435	plekhf1	pleckstrin homology domain containing, family F (with FYVE domain) member 1 [Source:ZFIN;Acc:ZDB-GENE-040426-1289]	243.266	-0.931239	0.212819	-4.37574	1.21021e-05	0.000211267
ENSDARG00000102584	cpne7	copine VII [Source:ZFIN;Acc:ZDB-GENE-131125-70]	91.5298	-1.38671	0.24019	-5.77339	7.76917e-09	3.90649e-07
ENSDARG00000102713	si:ch211-205a14.1	si:ch211-205a14.1 [Source:ZFIN;Acc:ZDB-GENE-050420-271]	47.86	-4.18186	0.456254	-9.16563	4.92581e-20	1.69592e-17
ENSDARG00000103045	BX548067.1	si:dkey-261o4.8 [Source:NCBI gene;Acc:100537246]	3.8124	-5.10051	1.42584	-3.5772	0.000347297	0.00347143
ENSDARG00000103371	si:dkey-190j3.6	si:dkey-190j3.6 [Source:ZFIN;Acc:ZDB-GENE-050208-480]	7.41181	-2.61099	0.840051	-3.10813	0.00188272	0.0132814
ENSDARG00000104256	bco1	beta-carotene oxygenase 1 [Source:ZFIN;Acc:ZDB-GENE-010508-1]	869.691	-1.057	0.133988	-7.88876	3.05207e-15	5.23511e-13
ENSDARG00000104380	si:dkey-238k10.2	si:dkey-238k10.2 [Source:ZFIN;Acc:ZDB-GENE-070705-400]	121.991	-1.56856	0.203186	-7.71981	1.16503e-14	1.83948e-12
ENSDARG00000104890	si:ch211-76m11.3	si:ch211-76m11.3 [Source:ZFIN;Acc:ZDB-GENE-041210-276]	86.3321	-2.90538	0.350916	-8.27942	1.23778e-16	2.60027e-14
ENSDARG00000104897	si:dkey-16p6.1	si:dkey-16p6.1 [Source:ZFIN;Acc:ZDB-GENE-081103-43]	45.2727	-3.93533	0.490813	-8.01798	1.07497e-15	2.03415e-13
ENSDARG00000105279	si:ch211-108c17.2	si:ch211-108c17.2 [Source:ZFIN;Acc:ZDB-GENE-131118-13]	179.133	-0.931432	0.184134	-5.05844	4.22693e-07	1.22123e-05
ENSDARG00000105694	CABZ01015815.3		3.40872	-4.87671	1.44713	-3.36991	0.00075194	0.00646095
ENSDARG00000111326	BX323820.1	cadherin-related family member 5, related sequence [Source:NCBI gene;Acc:561298]	95.5284	-0.727003	0.212699	-3.41799	0.000630843	0.00559098
ENSDARG00000113971	LO018181.1	gastrula zinc finger protein XlCGF49.1-like [Source:NCBI gene;Acc:100149352]	7.29938	-6.85079	1.34695	-5.08616	3.65385e-07	1.09127e-05
ENSDARG00000114142	si:dkeyp-4f2.1	si:dkeyp-4f2.1 [Source:ZFIN;Acc:ZDB-GENE-081103-33]	215.842	-5.83612	0.361026	-16.1654	8.84752e-59	2.74151e-55
ENSDARG00000022254	prkcbb	protein kinase C, beta b [Source:NCBI gene;Acc:393953]	525.898	-1.04163	0.20494	-5.08261	3.7228e-07	1.10695e-05
ENSDARG00000031618	unm_sa1261	un-named sa1261 [Source:ZFIN;Acc:ZDB-GENE-120411-10]	217.644	-0.655967	0.233214	-2.81273	0.00491231	0.0274375
ENSDARG00000033382	grifin	galectin-related inter-fiber protein [Source:NCBI gene;Acc:445036]	46.5116	-1.46974	0.532465	-2.76025	0.00577573	0.0310413
ENSDARG00000038609	mpz	myelin protein zero [Source:ZFIN;Acc:ZDB-GENE-010724-4]	603.458	-0.849942	0.126286	-6.73028	1.69332e-11	1.49914e-09
ENSDARG00000038713	tep1	telomerase-associated protein 1 [Source:ZFIN;Acc:ZDB-GENE-030131-6153]	104.497	-3.24001	0.30296	-10.6945	1.08018e-26	6.53089e-24
ENSDARG00000052734	hmgcra	3-hydroxy-3-methylglutaryl-CoA reductase a [Source:ZFIN;Acc:ZDB-GENE-040401-2]	1024.96	-1.83718	0.135273	-13.5813	5.1716e-42	7.12216e-39
ENSDARG00000054588	cox6a2	cytochrome c oxidase subunit 6A2 [Source:ZFIN;Acc:ZDB-GENE-040912-129]	355.462	-1.24868	0.204233	-6.114	9.71641e-10	5.90343e-08
ENSDARG00000059690	slc29a4	Danio rerio solute carrier family 29 member 4 (slc29a4), transcript variant 1, mRNA. [Source:RefSeq mRNA;Acc:NM_001362610]	236.394	-1.09913	0.16408	-6.69871	2.10266e-11	1.82248e-09
ENSDARG00000060315	rabgap1l2	RAB GTPase activating protein 1-like 2 [Source:ZFIN;Acc:ZDB-GENE-070912-414]	219.925	-1.34446	0.199421	-6.74181	1.56422e-11	1.40884e-09
ENSDARG00000062538		si:dkey-215k6.1 [Source:ZFIN;Acc:ZDB-GENE-060526-251]	113.444	-0.76358	0.22007	-3.46971	0.000521025	0.00477828
ENSDARG00000070780	rln3a	relaxin 3a [Source:ZFIN;Acc:ZDB-GENE-050310-3]	18.5182	-5.62518	1.10778	-5.07791	3.8161e-07	1.12363e-05
ENSDARG00000076592	man1b1b	mannosidase, alpha, class 1B, member 1b [Source:ZFIN;Acc:ZDB-GENE-070705-482]	155.855	-0.601454	0.174323	-3.45024	0.000560098	0.00505803
ENSDARG00000078736	doc2a	double C2-like domains, alpha [Source:ZFIN;Acc:ZDB-GENE-090706-1]	56.3959	-1.67005	0.322654	-5.17599	2.26702e-07	7.30781e-06
ENSDARG00000089883	si:dkey-210j14.3	si:dkey-210j14.3 [Source:ZFIN;Acc:ZDB-GENE-131121-88]	77.8398	-0.736939	0.25483	-2.89188	0.00382942	0.0226611
ENSDARG00000091918	BX548073.1		16.2849	-3.17461	0.662018	-4.79535	1.6239e-06	3.79404e-05
ENSDARG00000092354	si:ch211-284e13.6	si:ch211-284e13.6 [Source:ZFIN;Acc:ZDB-GENE-060526-163]	161.652	-0.680622	0.209376	-3.25071	0.00115117	0.00901623
ENSDARG00000093054	BX548073.3		31.0714	-6.23817	1.06307	-5.86808	4.40884e-09	2.33527e-07
ENSDARG00000094587	si:dkey-35m8.1	si:dkey-35m8.1 [Source:ZFIN;Acc:ZDB-GENE-060526-296]	50.1477	-1.51409	0.336727	-4.49648	6.90864e-06	0.000130037
ENSDARG00000094681	hbl2	hexose-binding lectin 2 [Source:ZFIN;Acc:ZDB-GENE-070912-286]	22.0688	-4.1424	0.629165	-6.58397	4.58056e-11	3.69262e-09
ENSDARG00000097976	CR812464.1		29.7079	-3.19105	0.488285	-6.53522	6.35144e-11	4.90486e-09
ENSDARG00000099238	rasd4	rasd family member 4 [Source:ZFIN;Acc:ZDB-GENE-050506-133]	204.738	-1.11661	0.251118	-4.44655	8.72597e-06	0.000160228
ENSDARG00000099387	jpt1a	Jupiter microtubule associated homolog 1a [Source:ZFIN;Acc:ZDB-GENE-070410-142]	156.613	-1.05117	0.211038	-4.98096	6.32682e-07	1.72536e-05
ENSDARG00000099873	zgc:163083	zgc:163083 [Source:ZFIN;Acc:ZDB-GENE-070424-53]	50.4839	-1.3433	0.3067	-4.37985	1.18761e-05	0.000207907
ENSDARG00000101671	zgc:158417	zgc:158417 [Source:ZFIN;Acc:ZDB-GENE-061201-36]	45.0588	-8.82902	1.21999	-7.23695	4.58902e-13	5.77447e-11
ENSDARG00000102161	sdk2a	sidekick cell adhesion molecule 2a [Source:ZFIN;Acc:ZDB-GENE-091008-1]	98.8787	-1.27253	0.339024	-3.75351	0.000174373	0.00196642
ENSDARG00000103277	cyp24a1	cytochrome P450, family 24, subfamily A, polypeptide 1 [Source:ZFIN;Acc:ZDB-GENE-060825-1]	524.858	-2.0461	0.1613	-12.685	7.15776e-37	7.39308e-34
ENSDARG00000108939	FQ378016.1	high affinity cGMP-specific 3',5'-cyclic phosphodiesterase 9A-like [Source:NCBI gene;Acc:571737]	15.3507	-3.35976	0.674389	-4.98193	6.29547e-07	1.7206e-05
ENSDARG00000117679	BX548073.11		7.48191	-6.32094	1.30774	-4.83348	1.34164e-06	3.21643e-05
ENSDARG00000006588	zgc:111983	zgc:111983 [Source:ZFIN;Acc:ZDB-GENE-050417-335]	1660.73	-1.26259	0.281639	-4.48301	7.35965e-06	0.000137069
ENSDARG00000008131	sox1b	SRY-box transcription factor 1b [Source:NCBI gene;Acc:562710]	131.297	-1.33698	0.241445	-5.53742	3.06955e-08	1.28099e-06
ENSDARG00000014068	pgam1b	phosphoglycerate mutase 1b [Source:ZFIN;Acc:ZDB-GENE-030131-5376]	1920.75	-0.793973	0.140858	-5.63668	1.73365e-08	7.89989e-07
ENSDARG00000014790	g3bp2	GTPase activating protein (SH3 domain) binding protein 2 [Source:ZFIN;Acc:ZDB-GENE-070112-1972]	772.225	-0.787532	0.123704	-6.36627	1.93677e-10	1.35241e-08
ENSDARG00000015076	gja8b	gap junction protein alpha 8 paralog b [Source:ZFIN;Acc:ZDB-GENE-010607-3]	22.3015	-1.59011	0.592313	-2.68457	0.00726222	0.0369457
ENSDARG00000023712	mao	monoamine oxidase [Source:NCBI gene;Acc:404730]	2188.46	-0.90983	0.108611	-8.37697	5.43059e-17	1.20195e-14
ENSDARG00000028367	sult2st3	sulfotransferase family 2, cytosolic sulfotransferase 3 [Source:ZFIN;Acc:ZDB-GENE-061117-4]	135.892	-0.769788	0.233826	-3.29214	0.000994297	0.00805478
ENSDARG00000030448	sppl2	signal peptide peptidase-like 2 [Source:ZFIN;Acc:ZDB-GENE-030131-4265]	397.285	-2.1773	0.162928	-13.3636	9.86324e-41	1.28684e-37
ENSDARG00000038321	zgc:172053	zgc:172053 [Source:ZFIN;Acc:ZDB-GENE-080219-25]	24.4168	-4.72165	0.823206	-5.73569	9.7118e-09	4.73909e-07
ENSDARG00000038700	gpr160	G protein-coupled receptor 160 [Source:ZFIN;Acc:ZDB-GENE-081022-189]	94.1115	-1.0987	0.201516	-5.45217	4.97588e-08	1.92429e-06
ENSDARG00000052764	chrnb3a	cholinergic receptor, nicotinic, beta polypeptide 3a [Source:ZFIN;Acc:ZDB-GENE-040108-1]	146.385	-1.43901	0.221358	-6.50082	7.98819e-11	6.03717e-09
ENSDARG00000053845	cbln14	cerebellin 14 [Source:ZFIN;Acc:ZDB-GENE-040724-5]	65.9929	-0.733384	0.268501	-2.7314	0.00630665	0.0332558
ENSDARG00000055876	msmo1	methylsterol monooxygenase 1 [Source:NCBI gene;Acc:406662]	736.041	-1.13511	0.278511	-4.07562	4.58914e-05	0.000647405
ENSDARG00000057844	zgc:171470	zgc:171470 [Source:ZFIN;Acc:ZDB-GENE-080204-4]	22.7482	-8.46134	1.23342	-6.86006	6.88296e-12	6.69105e-10
ENSDARG00000058962	txnl4b	thioredoxin-like 4B [Source:ZFIN;Acc:ZDB-GENE-051030-63]	105.979	-0.674648	0.254915	-2.64656	0.00813157	0.0401781
ENSDARG00000060622	si:ch73-14h1.2	si:ch73-14h1.2 [Source:ZFIN;Acc:ZDB-GENE-070912-263]	171.928	-1.10731	0.207295	-5.34172	9.20711e-08	3.27453e-06
ENSDARG00000062991	abi1b	abl-interactor 1b [Source:ZFIN;Acc:ZDB-GENE-060929-1182]	149.148	-0.786379	0.242526	-3.24246	0.00118504	0.00922902
ENSDARG00000068691	kctd4	potassium channel tetramerization domain containing 4 [Source:ZFIN;Acc:ZDB-GENE-040704-71]	261.42	-1.63576	0.221845	-7.37341	1.66314e-13	2.24063e-11
ENSDARG00000069866	sox1a	SRY-box transcription factor 1a [Source:NCBI gene;Acc:436756]	233.766	-1.4082	0.180337	-7.80869	5.77846e-15	9.48625e-13
ENSDARG00000069951	eef1a1l2	eukaryotic translation elongation factor 1 alpha 1, like 2 [Source:ZFIN;Acc:ZDB-GENE-050706-188]	337.959	-1.24333	0.177258	-7.01422	2.31231e-12	2.42881e-10
ENSDARG00000070412	mtmr7b	myotubularin related protein 7b [Source:ZFIN;Acc:ZDB-GENE-050913-66]	255.119	-3.09916	0.197163	-15.7188	1.1248e-55	3.09808e-52
ENSDARG00000070543	grin2ab	glutamate receptor, ionotropic, N-methyl D-aspartate 2A, b [Source:ZFIN;Acc:ZDB-GENE-070424-223]	306.976	-1.68213	0.263741	-6.37795	1.7947e-10	1.26031e-08
ENSDARG00000070858	si:busm1-105l16.2	si:busm1-105l16.2 [Source:ZFIN;Acc:ZDB-GENE-030616-108]	47.1225	-2.18694	0.466502	-4.68795	2.75951e-06	6.00575e-05
ENSDARG00000078134	crygm2f	crystallin, gamma M2f [Source:ZFIN;Acc:ZDB-GENE-080220-17]	23.6453	-2.52439	0.611482	-4.12832	3.6543e-05	0.000532862
ENSDARG00000078582	myo16	myosin XVI [Source:ZFIN;Acc:ZDB-GENE-070912-470]	341.072	-1.00019	0.240462	-4.15946	3.18995e-05	0.00047629
ENSDARG00000079412	ftr02	finTRIM family, member 2 [Source:ZFIN;Acc:ZDB-GENE-070424-5]	27.5344	-2.19556	0.478565	-4.58781	4.47929e-06	9.05686e-05
ENSDARG00000079873	SLC29A4	si:ch211-160d14.6 [Source:ZFIN;Acc:ZDB-GENE-121214-93]	100.983	-1.29222	0.225017	-5.74275	9.31489e-09	4.57241e-07
ENSDARG00000091609	spink4	serine peptidase inhibitor, Kazal type 4 [Source:ZFIN;Acc:ZDB-GENE-130821-1]	285.753	-1.12354	0.227971	-4.92844	8.28904e-07	2.16292e-05
ENSDARG00000092159	CR788249.1		13.1653	-4.8036	0.868696	-5.52966	3.2085e-08	1.32559e-06
ENSDARG00000092404	LCT	si:dkey-79p17.3 [Source:ZFIN;Acc:ZDB-GENE-081105-132]	400.443	-1.55396	0.182919	-8.49533	1.97375e-17	4.79678e-15
ENSDARG00000092610	lamp1b	lysosomal associated membrane protein 1b [Source:ZFIN;Acc:ZDB-GENE-030131-9303]	483.143	-0.844545	0.147972	-5.70748	1.14662e-08	5.49781e-07
ENSDARG00000092949	si:ch73-366i20.1	si:ch73-366i20.1 [Source:ZFIN;Acc:ZDB-GENE-070912-338]	13.5529	-7.28796	1.25438	-5.81	6.24716e-09	3.18644e-07
ENSDARG00000093318	si:dkey-57a22.15	si:dkey-57a22.15 [Source:ZFIN;Acc:ZDB-GENE-081104-427]	154.935	-1.68934	0.400079	-4.22252	2.41591e-05	0.000378081
ENSDARG00000093974	CR933734.2		4.50529	-3.56512	1.18212	-3.01587	0.00256241	0.0167739
ENSDARG00000094004	FP102120.1		90.7431	-1.60878	0.235078	-6.84361	7.72227e-12	7.39102e-10
ENSDARG00000095949	si:dkey-22i16.9	si:dkey-22i16.9 [Source:ZFIN;Acc:ZDB-GENE-090313-261]	14.2676	-2.17092	0.595599	-3.64494	0.000267454	0.00278802
ENSDARG00000097420	si:ch73-250a16.5	si:ch73-250a16.5 [Source:ZFIN;Acc:ZDB-GENE-131121-255]	57.1783	-1.39629	0.280877	-4.97117	6.65516e-07	1.79907e-05
ENSDARG00000102175	hamp	hepcidin antimicrobial peptide [Source:NCBI gene;Acc:402837]	62.279	-1.17231	0.32515	-3.60543	0.000311636	0.00316651
ENSDARG00000105022	KCNJ10	ATP-sensitive inward rectifier potassium channel 10 [Source:NCBI gene;Acc:100329607]	104.391	-0.780144	0.266292	-2.92966	0.00339337	0.0207035
ENSDARG00000110940	ptprsa	protein tyrosine phosphatase receptor type Sa [Source:ZFIN;Acc:ZDB-GENE-020107-3]	949.159	-1.02323	0.300758	-3.40217	0.000668529	0.00587249
ENSDARG00000112167	CABZ01066922.1		7.81397	-6.09872	1.34459	-4.53573	5.74047e-06	0.000111282
ENSDARG00000117380	LO017954.1		35.2899	-1.85769	0.406144	-4.57396	4.7858e-06	9.55774e-05
ENSDARG00000003902	ctsl.1	cathepsin L.1 [Source:ZFIN;Acc:ZDB-GENE-040718-61]	2328.3	-2.98508	0.152232	-19.6087	1.30318e-85	1.07682e-81
ENSDARG00000004219	slc6a3	solute carrier family 6 member 3 [Source:ZFIN;Acc:ZDB-GENE-010316-1]	57.0089	-1.80764	0.331405	-5.45448	4.91159e-08	1.9024e-06
ENSDARG00000007576	crybb1l1	crystallin, beta B1, like 1 [Source:ZFIN;Acc:ZDB-GENE-100112-3]	967.143	-2.55942	0.776805	-3.2948	0.000984918	0.00800078
ENSDARG00000008029	mep1a.2	meprin A, alpha (PABA peptide hydrolase), tandem duplicate 2 [Source:ZFIN;Acc:ZDB-GENE-041001-208]	812.169	-1.01079	0.152902	-6.61069	3.82544e-11	3.16096e-09
ENSDARG00000008209	myt1la	myelin transcription factor 1-like, a [Source:ZFIN;Acc:ZDB-GENE-041001-172]	566.08	-1.25982	0.253487	-4.96996	6.69665e-07	1.80831e-05
ENSDARG00000012667	tfap2b	transcription factor AP-2 beta [Source:ZFIN;Acc:ZDB-GENE-050417-394]	710.966	-0.856644	0.176197	-4.86185	1.16296e-06	2.85432e-05
ENSDARG00000022631	cyp2p9	cytochrome P450, family 2, subfamily P, polypeptide 9 [Source:ZFIN;Acc:ZDB-GENE-040120-2]	275.44	-3.84085	0.27321	-14.0582	6.85816e-45	1.30775e-41
ENSDARG00000022951	pth2	parathyroid hormone 2 [Source:NCBI gene;Acc:402812]	28.3303	-2.00287	0.450077	-4.45006	8.5847e-06	0.000157985
ENSDARG00000023272	tfap2d	transcription factor AP-2 delta (activating enhancer binding protein 2 delta) [Source:NCBI gene;Acc:566838]	136.552	-1.07575	0.258632	-4.15936	3.19141e-05	0.00047629
ENSDARG00000023683	cacna1fb	calcium channel, voltage-dependent, L type, alpha 1F subunit [Source:ZFIN;Acc:ZDB-GENE-031104-1]	126.542	-1.1273	0.351597	-3.20623	0.00134486	0.0102044
ENSDARG00000030094	malb	mal, T cell differentiation protein b [Source:ZFIN;Acc:ZDB-GENE-050417-175]	96.5699	-2.7	0.261506	-10.3248	5.44376e-25	2.9336e-22
ENSDARG00000037533	mep1b	meprin A, beta [Source:ZFIN;Acc:ZDB-GENE-041014-209]	300.268	-3.49164	0.186906	-18.6813	7.02878e-78	4.35591e-74
ENSDARG00000039412	dmrta2	DMRT-like family A2 [Source:NCBI gene;Acc:474350]	123.999	-0.643117	0.192972	-3.3327	0.000860073	0.0071931
ENSDARG00000041232	rps29	ribosomal protein S29 [Source:ZFIN;Acc:ZDB-GENE-040622-5]	4425.51	-0.881999	0.181471	-4.86029	1.17217e-06	2.87407e-05
ENSDARG00000041864	capn3a	calpain 3a, (p94) [Source:ZFIN;Acc:ZDB-GENE-040912-97]	138.76	-2.37868	0.849597	-2.79978	0.00511378	0.0282649
ENSDARG00000042014	cyp11c1	cytochrome P450, family 11, subfamily C, polypeptide 1 [Source:ZFIN;Acc:ZDB-GENE-070828-1]	233.111	-1.78343	0.223948	-7.96362	1.67079e-15	3.06794e-13
ENSDARG00000042383	zbtb25	zinc finger and BTB domain containing 25 [Source:ZFIN;Acc:ZDB-GENE-041001-125]	57.7598	-1.28864	0.281895	-4.57133	4.84629e-06	9.64163e-05
ENSDARG00000052982	gabrr2a	gamma-aminobutyric acid (GABA) A receptor, rho 2a [Source:ZFIN;Acc:ZDB-GENE-060825-164]	55.4231	-1.77287	0.444667	-3.98695	6.69274e-05	0.000885902
ENSDARG00000053424	myl2b	myosin, light chain 2b, regulatory, cardiac, slow [Source:ZFIN;Acc:ZDB-GENE-060331-137]	75.8777	-1.72095	0.244335	-7.0434	1.87606e-12	2.02198e-10
ENSDARG00000057790	ankrd6a	ankyrin repeat domain 6a [Source:ZFIN;Acc:ZDB-GENE-120525-1]	60.2917	-1.9313	0.311941	-6.19123	5.96948e-10	3.8237e-08
ENSDARG00000059763	gabrd	gamma-aminobutyric acid (GABA) A receptor, delta [Source:ZFIN;Acc:ZDB-GENE-081105-170]	325.403	-1.62338	0.237931	-6.82291	8.9212e-12	8.47309e-10
ENSDARG00000060601	rgs7bpa	regulator of G protein signaling 7 binding protein a [Source:NCBI gene;Acc:767669]	223.683	-0.681027	0.206397	-3.2996	0.000968221	0.00790034
ENSDARG00000061909	si:ch73-233f7.1	si:ch73-233f7.1 [Source:ZFIN;Acc:ZDB-GENE-141215-5]	531.22	-1.18743	0.244174	-4.86305	1.15592e-06	2.83985e-05
ENSDARG00000068969	zgc:153759	zgc:153759 [Source:ZFIN;Acc:ZDB-GENE-060825-148]	27.6359	-1.40556	0.425462	-3.30362	0.000954466	0.00781124
ENSDARG00000070874	asmt2	acetylserotonin O-methyltransferase 2 [Source:ZFIN;Acc:ZDB-GENE-070410-45]	92.8137	-0.641776	0.235725	-2.72256	0.00647776	0.0339057
ENSDARG00000075107	nkx2.4a	NK2 homeobox 4a [Source:ZFIN;Acc:ZDB-GENE-030131-6336]	34.641	-3.09566	0.536565	-5.76941	7.95508e-09	3.96778e-07
ENSDARG00000075949	prkd1	protein kinase D1 [Source:ZFIN;Acc:ZDB-GENE-080131-1]	76.5877	-1.39907	0.304269	-4.59813	4.26307e-06	8.66207e-05
ENSDARG00000078034	zgc:112001	zgc:112001 [Source:ZFIN;Acc:ZDB-GENE-050417-178]	179.31	-0.728666	0.190212	-3.83081	0.000127723	0.00151417
ENSDARG00000079024	rps6kl1	ribosomal protein S6 kinase-like 1 [Source:ZFIN;Acc:ZDB-GENE-111020-10]	84.4152	-1.14576	0.24989	-4.58507	4.53832e-06	9.13153e-05
ENSDARG00000079946	sqlea	squalene epoxidase a [Source:ZFIN;Acc:ZDB-GENE-071004-98]	216.878	-1.86016	0.240117	-7.74686	9.41891e-15	1.53609e-12
ENSDARG00000087262	zgc:63568	zgc:63568 [Source:ZFIN;Acc:ZDB-GENE-040426-1165]	32.6251	-1.39416	0.404393	-3.44754	0.00056571	0.00509941
ENSDARG00000088444	selenol	selenoprotein L [Source:NCBI gene;Acc:100462964]	39.3756	-3.84132	0.456044	-8.42314	3.66518e-17	8.41261e-15
ENSDARG00000090381		phospholipase C beta 2 [Source:HGNC Symbol;Acc:HGNC:9055]	35.2149	-1.79617	0.426109	-4.21529	2.49458e-05	0.000387943
ENSDARG00000094197	znfl1l	zinc finger-like gene 1l [Source:ZFIN;Acc:ZDB-GENE-081104-493]	36.0211	-1.32384	0.364765	-3.62929	0.000284202	0.00293423
ENSDARG00000095724	si:ch211-196c10.15	si:ch211-196c10.15 [Source:ZFIN;Acc:ZDB-GENE-141216-138]	129.943	-1.324	0.270339	-4.89758	9.70244e-07	2.47442e-05
ENSDARG00000096449	si:ch211-194e1.7	si:ch211-194e1.7 [Source:ZFIN;Acc:ZDB-GENE-081105-104]	10.3198	-7.34966	1.29405	-5.67957	1.35037e-08	6.33984e-07
ENSDARG00000098566	si:ch73-233f7.4	si:ch73-233f7.4 [Source:ZFIN;Acc:ZDB-GENE-141215-59]	43.4767	-1.21214	0.34226	-3.54158	0.000397742	0.00386956
ENSDARG00000100439	FAM177A1	zgc:153383 [Source:ZFIN;Acc:ZDB-GENE-060825-178]	38.172	-1.37904	0.352902	-3.9077	9.31774e-05	0.00117802
ENSDARG00000101660	sntg2	syntrophin, gamma 2 [Source:ZFIN;Acc:ZDB-GENE-060526-196]	54.0106	-1.15117	0.28193	-4.08317	4.44257e-05	0.000630377
ENSDARG00000102076	spink2.1	serine peptidase inhibitor, Kazal type 2, tandem duplicate 1 [Source:ZFIN;Acc:ZDB-GENE-070112-972]	102.715	-0.879481	0.327759	-2.68331	0.00728965	0.0370445
ENSDARG00000102094	wu:fd46c06	wu:fd46c06 [Source:ZFIN;Acc:ZDB-GENE-030131-4645]	8.4958	-2.18227	0.704564	-3.09733	0.00195269	0.0136619
ENSDARG00000104107	nkx2.4b	NK2 homeobox 4b [Source:ZFIN;Acc:ZDB-GENE-000830-1]	33.4784	-2.22536	0.385807	-5.76806	8.01893e-09	3.99159e-07
ENSDARG00000104864	klhdc2	kelch domain containing 2 [Source:ZFIN;Acc:ZDB-GENE-070410-69]	215.539	-1.27891	0.277913	-4.60182	4.18816e-06	8.55191e-05
ENSDARG00000113820	cyp46a1.4	cytochrome P450, family 46, subfamily A, polypeptide 1, tandem duplicate 4 [Source:ZFIN;Acc:ZDB-GENE-040426-1224]	59.5633	-0.789647	0.272078	-2.90228	0.00370458	0.0221338
ENSDARG00000004415	tcf7l2	transcription factor 7 like 2 [Source:ZFIN;Acc:ZDB-GENE-991110-8]	1687.9	-0.839327	0.140103	-5.99078	2.08831e-09	1.20389e-07
ENSDARG00000007808	zdhhc16a	zinc finger DHHC-type containing 16a [Source:NCBI gene;Acc:394017]	223.838	-0.619287	0.21092	-2.93612	0.00332349	0.0203926
ENSDARG00000016337	lctlb	lactase-like b [Source:ZFIN;Acc:ZDB-GENE-060503-93]	47.9137	-1.41962	0.501864	-2.8287	0.00467375	0.0263253
ENSDARG00000020450	cacng8a	calcium channel, voltage-dependent, gamma subunit 8a [Source:ZFIN;Acc:ZDB-GENE-050417-239]	204.496	-1.56713	0.211418	-7.41247	1.23964e-13	1.71673e-11
ENSDARG00000031588	si:dkey-239b22.1	si:dkey-239b22.1 [Source:ZFIN;Acc:ZDB-GENE-131119-12]	152.005	-2.13127	0.268747	-7.93037	2.18491e-15	3.8687e-13
ENSDARG00000036227	npvf	neuropeptide VF precursor [Source:ZFIN;Acc:ZDB-GENE-070424-226]	33.2441	-2.76493	0.437042	-6.32646	2.50856e-10	1.71308e-08
ENSDARG00000039820	mea1	male-enhanced antigen 1 [Source:ZFIN;Acc:ZDB-GENE-070424-117]	512.652	-0.773866	0.156538	-4.94362	7.66847e-07	2.02012e-05
ENSDARG00000041062	calb2a	calbindin 2a [Source:ZFIN;Acc:ZDB-GENE-040426-1677]	1191.72	-0.683389	0.166128	-4.11363	3.89483e-05	0.000561984
ENSDARG00000042641	cyp51	cytochrome P450, family 51 [Source:NCBI gene;Acc:414331]	1077.59	-1.40371	0.175247	-8.00991	1.14794e-15	2.15577e-13
ENSDARG00000043818	CASKIN2	si:ch211-119c20.2 [Source:ZFIN;Acc:ZDB-GENE-041001-137]	190.707	-1.10835	0.227476	-4.87238	1.10264e-06	2.73607e-05
ENSDARG00000053323	zgc:112285	zgc:112285 [Source:ZFIN;Acc:ZDB-GENE-050913-132]	91.381	-1.21294	0.414586	-2.92567	0.00343718	0.0208783
ENSDARG00000053862	crygmx	crystallin, gamma MX [Source:ZFIN;Acc:ZDB-GENE-030131-7732]	217.034	-2.63801	0.731602	-3.6058	0.000311187	0.00316538
ENSDARG00000055459	dlgap3	discs, large (Drosophila) homolog-associated protein 3 [Source:ZFIN;Acc:ZDB-GENE-060503-413]	103.252	-1.09924	0.28583	-3.84576	0.000120177	0.00144554
ENSDARG00000055534	grk7b	G protein-coupled receptor kinase 7b [Source:NCBI gene;Acc:373871]	112.083	-0.838319	0.225679	-3.71465	0.000203485	0.00223689
ENSDARG00000059139	wfikkn2b	WAP, follistatin/kazal, immunoglobulin, kunitz and netrin domain containing 2b [Source:ZFIN;Acc:ZDB-GENE-110414-1]	26.4993	-2.47681	0.487017	-5.08568	3.66306e-07	1.0927e-05
ENSDARG00000060656	si:ch211-10a23.2	si:ch211-10a23.2 [Source:ZFIN;Acc:ZDB-GENE-090313-9]	252.659	-0.751544	0.252816	-2.97269	0.00295198	0.0186744
ENSDARG00000060680	si:ch73-127m5.1	si:ch73-127m5.1 [Source:ZFIN;Acc:ZDB-GENE-130531-25]	329.975	-1.32351	0.354481	-3.73366	0.00018872	0.00210255
ENSDARG00000068274	si:ch211-203b8.6	si:ch211-203b8.6 [Source:ZFIN;Acc:ZDB-GENE-050419-160]	78.1293	-2.06396	0.338381	-6.09951	1.06392e-09	6.40132e-08
ENSDARG00000069038	si:ch211-242e8.1	si:ch211-242e8.1 [Source:ZFIN;Acc:ZDB-GENE-060503-600]	197.175	-1.04758	0.229426	-4.56612	4.96835e-06	9.83555e-05
ENSDARG00000069269	wdr35	WD repeat domain 35 [Source:ZFIN;Acc:ZDB-GENE-060810-148]	226.353	-0.6444	0.178228	-3.61559	0.00029966	0.00306574
ENSDARG00000069970	lingo2b	leucine rich repeat and Ig domain containing 2b [Source:ZFIN;Acc:ZDB-GENE-080723-57]	164.012	-1.29024	0.184584	-6.98996	2.7497e-12	2.86396e-10
ENSDARG00000079227	plekhs1	pleckstrin homology domain containing, family S member 1 [Source:ZFIN;Acc:ZDB-GENE-080204-50]	36.2717	-1.75625	0.427405	-4.10909	3.97217e-05	0.000569827
ENSDARG00000079249	ogdhl	oxoglutarate dehydrogenase like [Source:ZFIN;Acc:ZDB-GENE-111201-4]	129.136	-1.347	0.234584	-5.74206	9.35311e-09	4.5821e-07
ENSDARG00000092719	AL954655.2		110.798	-1.18458	0.240259	-4.9304	8.2061e-07	2.14579e-05
ENSDARG00000094658	BX571681.3	alanine--tRNA ligase, cytoplasmic-like [Source:NCBI gene;Acc:559142]	4.06421	-5.71055	1.46438	-3.89964	9.63364e-05	0.00121022
ENSDARG00000101559	zhx2b	zinc fingers and homeoboxes 2b [Source:ZFIN;Acc:ZDB-GENE-141222-94]	20.468	-1.75782	0.45157	-3.89269	9.91377e-05	0.00123867
ENSDARG00000103490	dpysl4	dihydropyrimidinase like 4 [Source:ZFIN;Acc:ZDB-GENE-050720-3]	395.483	-0.774084	0.167244	-4.62848	3.68361e-06	7.67337e-05
ENSDARG00000103543	gngt2b	guanine nucleotide binding protein (G protein), gamma transducing activity polypeptide 2b [Source:ZFIN;Acc:ZDB-GENE-091020-4]	7143.78	-0.824677	0.165345	-4.98762	6.11282e-07	1.67994e-05
ENSDARG00000103614	pemt	phosphatidylethanolamine N-methyltransferase [Source:ZFIN;Acc:ZDB-GENE-040426-719]	98.7897	-0.890511	0.247688	-3.59529	0.000324025	0.00327313
ENSDARG00000104217	gpc2	glypican 2 [Source:ZFIN;Acc:ZDB-GENE-050302-31]	116.439	-1.16983	0.220833	-5.29736	1.17488e-07	4.07902e-06
ENSDARG00000104945	sncb	synuclein, beta [Source:ZFIN;Acc:ZDB-GENE-040426-1615]	1537.58	-0.951463	0.204613	-4.65005	3.31855e-06	7.07338e-05
ENSDARG00000105265	zgc:171534	zgc:171534 [Source:ZFIN;Acc:ZDB-GENE-080218-6]	160.414	-1.63551	0.191703	-8.5315	1.44463e-17	3.5811e-15
ENSDARG00000109626	si:ch211-226h7.3	si:ch211-226h7.3 [Source:ZFIN;Acc:ZDB-GENE-130531-9]	56.9573	-1.074	0.266266	-4.03354	5.49432e-05	0.00075082
ENSDARG00000111997	npffr1	neuropeptide FF receptor 1 [Source:ZFIN;Acc:ZDB-GENE-030131-8106]	50.2854	-1.293	0.293347	-4.40773	1.04458e-05	0.000186022
ENSDARG00000113607	BEND4	BEN domain containing 4 [Source:NCBI gene;Acc:566937]	22.2933	-1.49605	0.409214	-3.65591	0.000256267	0.00269292
ENSDARG00000117011	ewsr1b	EWS RNA-binding protein 1b [Source:ZFIN;Acc:ZDB-GENE-030131-1600]	145.699	-8.24087	0.938982	-8.77638	1.68821e-18	4.54882e-16
ENSDARG00000009386	mpp4l	membrane protein, palmitoylated 4-like [Source:ZFIN;Acc:ZDB-GENE-091118-7]	65.2905	-2.54954	0.314803	-8.09882	5.5493e-16	1.08316e-13
ENSDARG00000010764	flj13639	flj13639 [Source:ZFIN;Acc:ZDB-GENE-030131-8104]	292.392	-1.43341	0.20571	-6.96811	3.21231e-12	3.31791e-10
ENSDARG00000014652	ankrd13b	ankyrin repeat domain 13B [Source:ZFIN;Acc:ZDB-GENE-050913-151]	187.548	-0.715293	0.223904	-3.19464	0.00140007	0.0105455
ENSDARG00000016789	zgc:152891	zgc:152891 [Source:ZFIN;Acc:ZDB-GENE-061013-229]	31.1431	-1.7706	0.379929	-4.66034	3.15681e-06	6.77525e-05
ENSDARG00000042811	fgf1b	fibroblast growth factor 1b [Source:ZFIN;Acc:ZDB-GENE-071004-7]	28.6503	-1.02416	0.36806	-2.78259	0.00539265	0.029451
ENSDARG00000043249	irf1b	interferon regulatory factor 1b [Source:ZFIN;Acc:ZDB-GENE-041114-13]	128.719	-0.721768	0.249888	-2.88836	0.00387251	0.0228398
ENSDARG00000044642	sc5d	sterol-C5-desaturase [Source:ZFIN;Acc:ZDB-GENE-040912-56]	165.271	-0.713617	0.211713	-3.37068	0.000749816	0.00644613
ENSDARG00000044754	gnrh2	gonadotropin-releasing hormone 2 [Source:ZFIN;Acc:ZDB-GENE-030516-1]	13.1537	-3.67089	0.840203	-4.36906	1.24785e-05	0.000217074
ENSDARG00000055154	slc8a4a	solute carrier family 8 member 4a [Source:ZFIN;Acc:ZDB-GENE-060110-2]	241.289	-0.777049	0.253729	-3.06252	0.00219481	0.0149306
ENSDARG00000055754	smc1a	structural maintenance of chromosomes 1A [Source:ZFIN;Acc:ZDB-GENE-090506-9]	296.767	-0.846707	0.194366	-4.35625	1.32309e-05	0.000228045
ENSDARG00000056084	igsf21b	immunoglobin superfamily, member 21b [Source:ZFIN;Acc:ZDB-GENE-070424-59]	162.735	-1.01965	0.347197	-2.93682	0.00331596	0.0203716
ENSDARG00000069464	cox7a1	cytochrome c oxidase subunit 7A1 [Source:ZFIN;Acc:ZDB-GENE-060929-340]	218.201	-1.28018	0.269074	-4.75773	1.9578e-06	4.46475e-05
ENSDARG00000070045	celf4	CUGBP, Elav-like family member 4 [Source:NCBI gene;Acc:436835]	305.24	-1.25262	0.244299	-5.12743	2.93732e-07	9.05636e-06
ENSDARG00000077316		protein MB21D2 [Source:NCBI gene;Acc:556707]	55.9111	-1.20621	0.32686	-3.6903	0.000223991	0.00241624
ENSDARG00000077571	zgc:174862	zgc:174862 [Source:ZFIN;Acc:ZDB-GENE-080303-29]	25.1505	-8.62893	1.22417	-7.04882	1.80438e-12	1.95322e-10
ENSDARG00000077717	rpl29	ribosomal protein L29 [Source:ZFIN;Acc:ZDB-GENE-040801-167]	4474.19	-0.58888	0.222076	-2.6517	0.00800877	0.0397297
ENSDARG00000093153	CU137717.1		29.9953	-5.83546	1.25622	-4.64524	3.39685e-06	7.20929e-05
ENSDARG00000094112	slc22a21	solute carrier family 22 member 21 [Source:ZFIN;Acc:ZDB-GENE-091118-62]	201.207	-0.693321	0.214841	-3.22714	0.00125033	0.00961362
ENSDARG00000096304	btr31	bloodthirsty-related gene family, member 31 [Source:ZFIN;Acc:ZDB-GENE-090512-3]	24.1868	-2.61941	0.515411	-5.08218	3.73133e-07	1.10695e-05
ENSDARG00000097653	si:dkey-23k10.3	si:dkey-23k10.3 [Source:ZFIN;Acc:ZDB-GENE-131126-11]	32.6834	-4.17541	0.748718	-5.57674	2.45061e-08	1.05466e-06
ENSDARG00000097770	si:ch211-167j9.4	si:ch211-167j9.4 [Source:ZFIN;Acc:ZDB-GENE-131121-196]	102.459	-8.37553	1.20608	-6.94442	3.8003e-12	3.85101e-10
ENSDARG00000101320	si:dkey-50i6.5	si:dkey-50i6.5 [Source:ZFIN;Acc:ZDB-GENE-081031-53]	60.5198	-1.64606	0.276698	-5.94895	2.69875e-09	1.52044e-07
ENSDARG00000110729	PCP4	Purkinje cell protein 4 [Source:HGNC Symbol;Acc:HGNC:8742]	287.248	-0.972902	0.247691	-3.92789	8.56954e-05	0.0010967
ENSDARG00000004445	grm5a	glutamate receptor, metabotropic 5a [Source:ZFIN;Acc:ZDB-GENE-090821-9]	171.147	-1.48374	0.219465	-6.76073	1.373e-11	1.25592e-09
ENSDARG00000005095	glcea	glucuronic acid epimerase a [Source:ZFIN;Acc:ZDB-GENE-040630-9]	179.881	-0.716301	0.193715	-3.69772	0.000217548	0.00236319
ENSDARG00000010312	cp	ceruloplasmin [Source:ZFIN;Acc:ZDB-GENE-010522-1]	1337.17	-1.48168	0.216068	-6.85746	7.00947e-12	6.78741e-10
ENSDARG00000011376	dnase1l4.2	deoxyribonuclease 1 like 4, tandem duplicate 2 [Source:ZFIN;Acc:ZDB-GENE-040426-1884]	227.467	-0.734665	0.181189	-4.0547	5.0199e-05	0.000699091
ENSDARG00000019532	fads2	fatty acid desaturase 2 [Source:NCBI gene;Acc:140615]	952.873	-2.13821	0.156288	-13.6812	1.31545e-42	2.03805e-39
ENSDARG00000024548	cryba4	crystallin, beta A4 [Source:ZFIN;Acc:ZDB-GENE-050522-143]	783.153	-1.99324	0.73119	-2.72603	0.0064102	0.0336643
ENSDARG00000026764	ahsg1	alpha-2-HS-glycoprotein 1 [Source:ZFIN;Acc:ZDB-GENE-041114-50]	543.073	-2.23725	0.191893	-11.6588	2.06856e-31	1.70925e-28
ENSDARG00000030411	crygn2	crystallin, gamma N2 [Source:NCBI gene;Acc:445034]	905.32	-2.0129	0.59739	-3.36948	0.000753096	0.0064664
ENSDARG00000030915	cpa1	carboxypeptidase A1 (pancreatic) [Source:ZFIN;Acc:ZDB-GENE-050522-438]	2119.55	-1.04118	0.228029	-4.56599	4.97154e-06	9.83555e-05
ENSDARG00000031438	kcnj11l	potassium inwardly rectifying channel subfamily J member 11, like [Source:ZFIN;Acc:ZDB-GENE-050222-2]	134.15	-1.24215	0.232133	-5.35103	8.74559e-08	3.13287e-06
ENSDARG00000038040	tpk1	thiamin pyrophosphokinase 1 [Source:ZFIN;Acc:ZDB-GENE-041010-176]	112.06	-1.53469	0.241995	-6.34184	2.27036e-10	1.57207e-08
ENSDARG00000038805	pigp	phosphatidylinositol glycan anchor biosynthesis, class P [Source:ZFIN;Acc:ZDB-GENE-030131-4041]	148.873	-1.91359	0.255299	-7.49546	6.60638e-14	9.52125e-12
ENSDARG00000039164	mhc1uma	major histocompatibility complex class I UMA [Source:ZFIN;Acc:ZDB-GENE-140820-1]	6.82093	-6.75198	1.34263	-5.02892	4.93247e-07	1.40059e-05
ENSDARG00000039687	zgc:194221	zgc:194221 [Source:ZFIN;Acc:ZDB-GENE-081022-77]	8.97657	-7.14852	1.31663	-5.42941	5.65402e-08	2.15296e-06
ENSDARG00000040309	pxdc1b	PX domain containing 1b [Source:ZFIN;Acc:ZDB-GENE-091204-294]	141.66	-0.997604	0.182338	-5.47119	4.47034e-08	1.74512e-06
ENSDARG00000042065	eef2a.2	eukaryotic translation elongation factor 2a, tandem duplicate 2 [Source:ZFIN;Acc:ZDB-GENE-050208-348]	48.7422	-1.41518	0.291699	-4.85149	1.2254e-06	2.99276e-05
ENSDARG00000043168	cela1.5	chymotrypsin like elastase family member 1, tandem duplicate 5 [Source:ZFIN;Acc:ZDB-GENE-040801-186]	90.2584	-4.44265	0.485816	-9.14471	5.9788e-20	2.00282e-17
ENSDARG00000043662	cnih2	cornichon family AMPA receptor auxiliary protein 2 [Source:NCBI gene;Acc:541397]	181.661	-1.57543	0.199174	-7.90981	2.57787e-15	4.53212e-13
ENSDARG00000045296	cops9	COP9 signalosome subunit 9 [Source:NCBI gene;Acc:393820]	185.439	-0.638338	0.229917	-2.77639	0.0054967	0.0298288
ENSDARG00000053487	osbp2	oxysterol binding protein 2 [Source:ZFIN;Acc:ZDB-GENE-091113-18]	365.076	-0.920645	0.161035	-5.71704	1.08396e-08	5.24812e-07
ENSDARG00000058537	si:dkey-102c8.2	si:dkey-102c8.2 [Source:ZFIN;Acc:ZDB-GENE-050208-329]	5.89964	-3.01621	0.916518	-3.29095	0.000998493	0.00807821
ENSDARG00000058794	si:dkey-19a16.2	si:dkey-19a16.2 [Source:ZFIN;Acc:ZDB-GENE-050208-493]	63.6177	-2.04003	0.274452	-7.4331	1.06081e-13	1.47732e-11
ENSDARG00000059039	FO904903.1	major histocompatibility complex class I ULA [Source:NCBI gene;Acc:796419]	8.29112	-7.03325	1.35705	-5.18276	2.18629e-07	7.08444e-06
ENSDARG00000068507	crybb1	crystallin, beta B1 [Source:ZFIN;Acc:ZDB-GENE-010813-1]	801.26	-2.46277	0.785807	-3.13407	0.001724	0.0123837
ENSDARG00000070892	si:ch211-262h13.5	si:ch211-262h13.5 [Source:ZFIN;Acc:ZDB-GENE-050208-372]	91.6817	-3.07132	0.284356	-10.801	3.40467e-27	2.10996e-24
ENSDARG00000071374	lrrtm2	leucine rich repeat transmembrane neuronal 2 [Source:ZFIN;Acc:ZDB-GENE-080327-8]	319.76	-1.1273	0.225115	-5.00764	5.5101e-07	1.53129e-05
ENSDARG00000071495	sult3st5	sulfotransferase family 3, cytosolic sulfotransferase 5 [Source:ZFIN;Acc:ZDB-GENE-060503-722]	21.5505	-3.53188	0.577445	-6.11639	9.57173e-10	5.82982e-08
ENSDARG00000071629	BX511034.1		26.4431	-8.33519	1.22	-6.8321	8.36789e-12	7.97814e-10
ENSDARG00000077982	elf3	E74-like factor 3 (ets domain transcription factor, epithelial-specific ) [Source:ZFIN;Acc:ZDB-GENE-030131-8760]	291.667	-0.71528	0.144311	-4.95653	7.1763e-07	1.91489e-05
ENSDARG00000078828	npb	neuropeptide B [Source:ZFIN;Acc:ZDB-GENE-040107-40]	69.0563	-1.61326	0.299385	-5.38859	7.10126e-08	2.61565e-06
ENSDARG00000091558	si:ch211-251f6.7	si:ch211-251f6.7 [Source:ZFIN;Acc:ZDB-GENE-091113-57]	32.474	-1.59703	0.36045	-4.43065	9.39484e-06	0.000170365
ENSDARG00000091835	si:ch73-264p11.1	si:ch73-264p11.1 [Source:ZFIN;Acc:ZDB-GENE-120703-35]	25.6838	-1.28198	0.391869	-3.27145	0.00106999	0.00853133
ENSDARG00000093415	si:dkey-21e2.12	si:dkey-21e2.12 [Source:ZFIN;Acc:ZDB-GENE-050208-697]	2.79784	-5.46613	1.72464	-3.16942	0.00152741	0.0113058
ENSDARG00000093671	BX001030.1		143.643	-2.9341	0.256923	-11.4202	3.31617e-30	2.56889e-27
ENSDARG00000094840	si:dkey-21e2.13	si:dkey-21e2.13 [Source:ZFIN;Acc:ZDB-GENE-050208-379]	219.704	-1.10525	0.240293	-4.5996	4.23309e-06	8.62236e-05
ENSDARG00000095005	si:dkey-21e2.10	si:dkey-21e2.10 [Source:ZFIN;Acc:ZDB-GENE-050208-778]	20.6847	-4.77756	0.73616	-6.48984	8.5927e-11	6.43518e-09
ENSDARG00000095462	cela1.2	chymotrypsin like elastase family member 1, tandem duplicate 2 [Source:ZFIN;Acc:ZDB-GENE-050208-732]	372.373	-1.26237	0.197113	-6.40431	1.51053e-10	1.09487e-08
ENSDARG00000099187	purg	purine-rich element binding protein G [Source:ZFIN;Acc:ZDB-GENE-070702-3]	82.7306	-0.746714	0.256325	-2.91316	0.00357795	0.0215552
ENSDARG00000099364	BX511034.5		32.4002	-8.77987	1.21359	-7.2346	4.66912e-13	5.8456e-11
ENSDARG00000099931	pcdh1g26	protocadherin 1 gamma 26 [Source:ZFIN;Acc:ZDB-GENE-050609-21]	122.719	-1.14302	0.207608	-5.50567	3.67757e-08	1.47037e-06
ENSDARG00000100552	taco1	translational activator of mitochondrially encoded cytochrome c oxidase I [Source:ZFIN;Acc:ZDB-GENE-070410-35]	23.1259	-8.51367	1.23163	-6.91251	4.76152e-12	4.77868e-10
ENSDARG00000102127	NHLRC3	NHL repeat containing 3 [Source:HGNC Symbol;Acc:HGNC:33751]	325.92	-0.807571	0.202423	-3.98953	6.62053e-05	0.000879981
ENSDARG00000103225	UBLCP1	ubiquitin-like domain-containing CTD phosphatase 1 [Source:NCBI gene;Acc:103910001]	10.6296	-4.82229	1.02862	-4.68812	2.7573e-06	6.00575e-05
ENSDARG00000103285	CCDC134	si:dkey-167k11.5 [Source:ZFIN;Acc:ZDB-GENE-091204-218]	6.51489	-6.68574	1.38657	-4.82179	1.42276e-06	3.37177e-05
ENSDARG00000109267	CABZ01024501.1		10.2674	-7.34319	1.31291	-5.59308	2.23076e-08	9.74245e-07
ENSDARG00000109729	CABZ01073197.1		8.04842	-6.99103	1.31498	-5.31644	1.05817e-07	3.72071e-06
ENSDARG00000111102	camk2n2	calcium/calmodulin-dependent protein kinase II inhibitor 2 [Source:ZFIN;Acc:ZDB-GENE-040718-389]	350.013	-1.61914	0.305005	-5.30855	1.10498e-07	3.86885e-06
ENSDARG00000112361	si:dkey-102c8.2	si:dkey-102c8.2 [Source:ZFIN;Acc:ZDB-GENE-050208-329]	5.94363	-2.91283	0.94461	-3.08364	0.00204488	0.0141594
ENSDARG00000113433	FAM126B	protein FAM126B-like [Source:NCBI gene;Acc:100536464]	22.1988	-1.35362	0.461357	-2.934	0.00334621	0.0204863
ENSDARG00000114991	tmem14cb	transmembrane protein 14Cb [Source:ZFIN;Acc:ZDB-GENE-040912-34]	41.3843	-2.55331	0.476454	-5.35899	8.36878e-08	3.03191e-06
ENSDARG00000115161	CABZ01069162.1		71.2638	-10.1375	1.20304	-8.42664	3.55741e-17	8.24155e-15
ENSDARG00000117271	CR954298.1		3.89393	-5.9447	1.52364	-3.90165	9.55379e-05	0.00120203
ENSDARG00000003403	tenm1	teneurin transmembrane protein 1 [Source:ZFIN;Acc:ZDB-GENE-060531-26]	587.232	-0.96033	0.262942	-3.65225	0.000259953	0.00272357
ENSDARG00000003495	madd	MAP-kinase activating death domain [Source:ZFIN;Acc:ZDB-GENE-030131-8076]	1299.48	-0.661457	0.194361	-3.40323	0.000665931	0.00585797
ENSDARG00000004023	isl1	ISL LIM homeobox 1 [Source:NCBI gene;Acc:30147]	627.626	-0.706856	0.196935	-3.58928	0.000331593	0.00334188
ENSDARG00000004386	ELAPOR2	si:dkey-153k10.9 [Source:ZFIN;Acc:ZDB-GENE-030131-3893]	558.489	-0.896555	0.217227	-4.12728	3.67079e-05	0.000534637
ENSDARG00000004592	gpr22a	G protein-coupled receptor 22a [Source:NCBI gene;Acc:504167]	131.227	-0.897098	0.212307	-4.22548	2.38429e-05	0.000374077
ENSDARG00000005453	foxp2	forkhead box P2 [Source:ZFIN;Acc:ZDB-GENE-041203-2]	455.988	-0.839839	0.223725	-3.75388	0.000174116	0.00196546
ENSDARG00000005651	hrasb	HRas proto-oncogene, GTPase b [Source:ZFIN;Acc:ZDB-GENE-050522-466]	426.778	-0.624246	0.154271	-4.04641	5.20084e-05	0.00071831
ENSDARG00000006396	nrcama	neuronal cell adhesion molecule a [Source:ZFIN;Acc:ZDB-GENE-041210-235]	284.816	-0.892231	0.218778	-4.07825	4.53767e-05	0.0006424
ENSDARG00000006501	cyp2x10.2	cytochrome P450, family 2, subfamily X, polypeptide 10.2 [Source:ZFIN;Acc:ZDB-GENE-060818-12]	24.2032	-1.90173	0.459304	-4.14047	3.466e-05	0.000509299
ENSDARG00000006832	galnt9	polypeptide N-acetylgalactosaminyltransferase 9 [Source:ZFIN;Acc:ZDB-GENE-060526-21]	280.137	-0.681949	0.163737	-4.1649	3.11492e-05	0.000467974
ENSDARG00000008398	cacna1c	calcium channel, voltage-dependent, L type, alpha 1C subunit [Source:ZFIN;Acc:ZDB-GENE-020129-1]	378.098	-0.81088	0.253891	-3.19381	0.00140407	0.0105599
ENSDARG00000008720	lmo3	LIM domain only 3 [Source:NCBI gene;Acc:553774]	778.397	-0.966027	0.154788	-6.24097	4.3486e-10	2.86695e-08
ENSDARG00000009281	dnm1b	dynamin 1b [Source:ZFIN;Acc:ZDB-GENE-100920-3]	684.459	-0.833817	0.19965	-4.1764	2.96157e-05	0.000449018
ENSDARG00000010042	dnm1a	dynamin 1a [Source:NCBI gene;Acc:100307098]	1286.11	-0.680747	0.22999	-2.9599	0.00307742	0.0192836
ENSDARG00000010658	insig1	insulin induced gene 1 [Source:NCBI gene;Acc:334189]	454.677	-1.00025	0.154989	-6.45366	1.0918e-10	8.00729e-09
ENSDARG00000010756	nod2	nucleotide-binding oligomerization domain containing 2 [Source:ZFIN;Acc:ZDB-GENE-061108-4]	85.0157	-0.85811	0.236439	-3.6293	0.000284189	0.00293423
ENSDARG00000011259	trpm1a	transient receptor potential cation channel, subfamily M, member 1a [Source:ZFIN;Acc:ZDB-GENE-070112-1372]	57.7953	-1.30725	0.382048	-3.42168	0.000622354	0.00552167
ENSDARG00000012306	syt13	synaptotagmin XIII [Source:ZFIN;Acc:ZDB-GENE-050417-135]	360.186	-0.932887	0.200707	-4.648	3.3517e-06	7.13179e-05
ENSDARG00000012504	rlbp1a	retinaldehyde binding protein 1a [Source:ZFIN;Acc:ZDB-GENE-040426-1662]	245.753	-0.684186	0.230845	-2.96384	0.0030383	0.0191055
ENSDARG00000013000	ppfia2	PTPRF interacting protein alpha 2 [Source:ZFIN;Acc:ZDB-GENE-030131-7905]	305.101	-1.12032	0.266667	-4.2012	2.65507e-05	0.000408798
ENSDARG00000013050	abcc12	ATP-binding cassette, sub-family C (CFTR/MRP), member 12 [Source:ZFIN;Acc:ZDB-GENE-050517-25]	608.366	-0.639489	0.131293	-4.87071	1.11198e-06	2.75374e-05
ENSDARG00000013500	abca2	ATP-binding cassette, sub-family A (ABC1), member 2 [Source:ZFIN;Acc:ZDB-GENE-050517-1]	514.422	-0.701063	0.238622	-2.93796	0.00330379	0.020317
ENSDARG00000015053	grip1	glutamate receptor interacting protein 1 [Source:ZFIN;Acc:ZDB-GENE-041210-125]	503.138	-0.656379	0.243596	-2.69454	0.00704855	0.0361154
ENSDARG00000015314	zc4h2	zinc finger, C4H2 domain containing [Source:NCBI gene;Acc:323487]	1398.41	-0.633032	0.182997	-3.45924	0.000541701	0.00492598
ENSDARG00000015349	mfge8a	milk fat globule-EGF factor 8 protein a [Source:ZFIN;Acc:ZDB-GENE-050327-9]	574.753	-0.951446	0.161814	-5.87987	4.10586e-09	2.19354e-07
ENSDARG00000015780	ankrd46b	ankyrin repeat domain 46b [Source:NCBI gene;Acc:402888]	284.318	-0.687947	0.157839	-4.35853	1.30938e-05	0.000226102
ENSDARG00000016739	lrrc4cb	leucine rich repeat containing 4C, genome duplicate b [Source:ZFIN;Acc:ZDB-GENE-080327-5]	176.173	-0.737376	0.215277	-3.42524	0.000614251	0.00546346
ENSDARG00000016749	slco1c1	solute carrier organic anion transporter family, member 1C1 [Source:ZFIN;Acc:ZDB-GENE-041210-50]	92.9626	-0.625435	0.238394	-2.62354	0.00870218	0.0423558
ENSDARG00000017108	kcna1b	potassium voltage-gated channel, shaker-related subfamily, member 1b [Source:ZFIN;Acc:ZDB-GENE-140515-1]	46.2168	-1.13605	0.350766	-3.23876	0.00120049	0.00930261
ENSDARG00000018817	bdnf	brain-derived neurotrophic factor [Source:ZFIN;Acc:ZDB-GENE-000412-1]	230.823	-0.625343	0.169735	-3.68424	0.000229389	0.00245948
ENSDARG00000019294	cbln8	cerebellin 8 [Source:ZFIN;Acc:ZDB-GENE-080204-13]	28.863	-3.06255	0.600934	-5.09632	3.46314e-07	1.04058e-05
ENSDARG00000020178	nova1	NOVA alternative splicing regulator 1 [Source:ZFIN;Acc:ZDB-GENE-060526-113]	765.868	-1.06061	0.201485	-5.26398	1.40972e-07	4.77398e-06
ENSDARG00000020212	slc1a1	solute carrier family 1 member 1 [Source:ZFIN;Acc:ZDB-GENE-040718-414]	420.623	-0.795095	0.16859	-4.71616	2.40339e-06	5.32894e-05
ENSDARG00000021590	magi2a	membrane associated guanylate kinase, WW and PDZ domain containing 2a [Source:ZFIN;Acc:ZDB-GENE-050810-4]	280.445	-0.64547	0.243337	-2.65257	0.00798804	0.0396666
ENSDARG00000021595	lhfpl3	LHFPL tetraspan subfamily member 3 [Source:NCBI gene;Acc:445050]	707.701	-0.729411	0.180916	-4.03177	5.53595e-05	0.000755259
ENSDARG00000021859	erap1b	endoplasmic reticulum aminopeptidase 1b [Source:ZFIN;Acc:ZDB-GENE-040426-934]	114.778	-1.16106	0.200443	-5.7925	6.93475e-09	3.50113e-07
ENSDARG00000024299	c1qtnf4	C1q and TNF related 4 [Source:ZFIN;Acc:ZDB-GENE-050417-198]	730.211	-0.840963	0.148502	-5.66296	1.48781e-08	6.91959e-07
ENSDARG00000024503	c6ast3	six-cysteine containing astacin protease 3 [Source:ZFIN;Acc:ZDB-GENE-050320-99]	399.054	-0.733271	0.192163	-3.81588	0.0001357	0.00159274
ENSDARG00000026599	en2a	engrailed homeobox 2a [Source:NCBI gene;Acc:30243]	190.446	-0.71722	0.159809	-4.48798	7.19001e-06	0.000134617
ENSDARG00000027394	si:ch211-150g13.3	si:ch211-150g13.3 [Source:ZFIN;Acc:ZDB-GENE-160728-8]	395.446	-0.656969	0.172097	-3.81743	0.000134849	0.00158651
ENSDARG00000030614	syt1a	synaptotagmin Ia [Source:ZFIN;Acc:ZDB-GENE-040718-165]	3284.78	-0.923088	0.18767	-4.91868	8.71301e-07	2.25692e-05
ENSDARG00000032639	cd36	CD36 molecule (thrombospondin receptor) [Source:ZFIN;Acc:ZDB-GENE-040718-55]	4796.8	-0.978111	0.139261	-7.02357	2.16271e-12	2.29108e-10
ENSDARG00000032799	kcnd2	potassium voltage-gated channel, Shal-related subfamily, member 2 [Source:ZFIN;Acc:ZDB-GENE-041210-70]	269.307	-0.680624	0.189996	-3.58231	0.000340569	0.00341381
ENSDARG00000034173	prkcq	protein kinase C, theta [Source:ZFIN;Acc:ZDB-GENE-041210-195]	80.8062	-0.714045	0.275071	-2.59586	0.00943543	0.0451186
ENSDARG00000034504	lmo1	LIM domain only 1 [Source:NCBI gene;Acc:280646]	406.093	-1.02365	0.163562	-6.25847	3.88763e-10	2.60461e-08
ENSDARG00000035350	ins	preproinsulin [Source:NCBI gene;Acc:30262]	268.106	-0.695354	0.217316	-3.19973	0.00137556	0.0103919
ENSDARG00000035452	camkk1a	calcium/calmodulin-dependent protein kinase kinase 1, alpha a [Source:ZFIN;Acc:ZDB-GENE-050327-62]	109.834	-0.672633	0.211044	-3.18717	0.00143674	0.0107567
ENSDARG00000035508	barhl1a	BarH-like homeobox 1a [Source:ZFIN;Acc:ZDB-GENE-050417-212]	151.514	-0.864825	0.210016	-4.1179	3.82344e-05	0.000554265
ENSDARG00000035735	gsx1	GS homeobox 1 [Source:ZFIN;Acc:ZDB-GENE-041008-135]	96.9047	-0.902032	0.221935	-4.0644	4.81557e-05	0.000675952
ENSDARG00000035899	lingo1b	leucine rich repeat and Ig domain containing 1b [Source:NCBI gene;Acc:447837]	269.151	-0.756727	0.179884	-4.20674	2.5908e-05	0.000400645
ENSDARG00000035942	hrh3	histamine receptor H3 [Source:ZFIN;Acc:ZDB-GENE-040724-204]	58.6364	-0.759372	0.268121	-2.8322	0.00462293	0.0260976
ENSDARG00000035970	ptprn2	protein tyrosine phosphatase receptor type N2 [Source:ZFIN;Acc:ZDB-GENE-030131-3758]	997.702	-1.13075	0.135846	-8.32378	8.52048e-17	1.83567e-14
ENSDARG00000036044	rps20	ribosomal protein S20 [Source:ZFIN;Acc:ZDB-GENE-040426-2284]	20066	-0.607115	0.22876	-2.65394	0.00795583	0.0395383
ENSDARG00000036058	gnao1b	guanine nucleotide binding protein (G protein), alpha activating activity polypeptide O, b [Source:ZFIN;Acc:ZDB-GENE-040426-1693]	1250.93	-0.623166	0.219004	-2.84545	0.00443485	0.0252667
ENSDARG00000036140	crybgx	crystallin beta gamma X [Source:ZFIN;Acc:ZDB-GENE-070410-2]	260.589	-1.84392	0.612531	-3.01033	0.00260962	0.0170271
ENSDARG00000036344	calb2b	calbindin 2b [Source:ZFIN;Acc:ZDB-GENE-040426-1668]	1127.34	-0.716978	0.213416	-3.35953	0.000780743	0.00665689
ENSDARG00000036501	rab39bb	RAB39B, member RAS oncogene family b [Source:ZFIN;Acc:ZDB-GENE-061215-104]	193.894	-0.661681	0.15976	-4.14173	3.44696e-05	0.000506801
ENSDARG00000036505	syt4	synaptotagmin IV [Source:ZFIN;Acc:ZDB-GENE-030131-7297]	577.948	-0.910215	0.158088	-5.75764	8.53e-09	4.229e-07
ENSDARG00000038384	th2	tyrosine hydroxylase 2 [Source:ZFIN;Acc:ZDB-GENE-050201-1]	10.8812	-1.97021	0.60462	-3.25859	0.00111967	0.00883649
ENSDARG00000039477	terb2	telomere repeat binding bouquet formation protein 2 [Source:NCBI gene;Acc:541341]	9.60118	-2.62946	0.735822	-3.5735	0.000352239	0.0035081
ENSDARG00000040265	mpdu1b	mannose-P-dolichol utilization defect 1b [Source:ZFIN;Acc:ZDB-GENE-040625-135]	426.471	-0.615424	0.195974	-3.14033	0.00168759	0.0121786
ENSDARG00000041665	mkrn1	makorin, ring finger protein, 1 [Source:NCBI gene;Acc:170782]	1065.63	-0.644425	0.116461	-5.53339	3.14098e-08	1.30298e-06
ENSDARG00000042041	tal2	T-cell acute lymphocytic leukemia 2 [Source:NCBI gene;Acc:394239]	214.502	-0.878501	0.226147	-3.88466	0.000102475	0.0012714
ENSDARG00000045095	elac1	elaC ribonuclease Z 1 [Source:NCBI gene;Acc:445109]	347.965	-0.811871	0.180106	-4.50775	6.55195e-06	0.000124552
ENSDARG00000045483	lrtm2a	leucine-rich repeats and transmembrane domains 2a [Source:ZFIN;Acc:ZDB-GENE-041210-218]	304.298	-0.779461	0.25309	-3.07977	0.00207157	0.0142923
ENSDARG00000045574	lrmp	lymphoid-restricted membrane protein [Source:NCBI gene;Acc:567234]	867.517	-0.667197	0.214278	-3.11371	0.00184753	0.0130772
ENSDARG00000045594	shisal1a	shisa like 1a [Source:NCBI gene;Acc:560435]	70.3078	-0.656879	0.230912	-2.84472	0.00444508	0.0253192
ENSDARG00000045687	pdzrn4	PDZ domain containing ring finger 4 [Source:ZFIN;Acc:ZDB-GENE-041210-237]	185.397	-0.62632	0.185137	-3.38301	0.000716958	0.00620988
ENSDARG00000045750	syt10	synaptotagmin X [Source:ZFIN;Acc:ZDB-GENE-041210-297]	107.113	-0.847405	0.203943	-4.1551	3.25142e-05	0.00048321
ENSDARG00000045753	tmtc2a	transmembrane O-mannosyltransferase targeting cadherins 2a [Source:ZFIN;Acc:ZDB-GENE-041210-299]	185.003	-0.594131	0.200683	-2.96054	0.00307097	0.0192676
ENSDARG00000045760	prmt8b	protein arginine methyltransferase 8b [Source:NCBI gene;Acc:564110]	152.093	-0.823078	0.202575	-4.06307	4.84307e-05	0.000678276
ENSDARG00000045765	asb13a.2	ankyrin repeat and SOCS box containing 13a, tandem duplicate 2 [Source:ZFIN;Acc:ZDB-GENE-041210-88]	15.6344	-1.38469	0.478467	-2.89402	0.0038035	0.0225612
ENSDARG00000045789	srgap1b	SLIT-ROBO Rho GTPase activating protein 1b [Source:ZFIN;Acc:ZDB-GENE-041210-103]	372.017	-0.943452	0.231417	-4.07684	4.56511e-05	0.000644812
ENSDARG00000045835	si:dkey-14d8.6	si:dkey-14d8.6 [Source:ZFIN;Acc:ZDB-GENE-041210-124]	2244.23	-1.15521	0.236356	-4.88756	1.02092e-06	2.5719e-05
ENSDARG00000051852	kcnc1a	potassium voltage-gated channel, Shaw-related subfamily, member 1a [Source:ZFIN;Acc:ZDB-GENE-061220-10]	600.375	-0.900579	0.185011	-4.8677	1.12906e-06	2.79046e-05
ENSDARG00000052138	slc1a2a	solute carrier family 1 member 2a [Source:ZFIN;Acc:ZDB-GENE-100422-11]	2403.75	-0.585373	0.190993	-3.0649	0.00217743	0.0148205
ENSDARG00000052578	c6ast4	six-cysteine containing astacin protease 4 [Source:ZFIN;Acc:ZDB-GENE-050626-100]	9262.28	-0.646634	0.209817	-3.08189	0.0020569	0.0142157
ENSDARG00000053019	rnft2	ring finger protein, transmembrane 2 [Source:NCBI gene;Acc:553554]	132.677	-0.598075	0.217984	-2.74367	0.00607574	0.0323617
ENSDARG00000053405	sord	sorbitol dehydrogenase [Source:ZFIN;Acc:ZDB-GENE-040426-1231]	832.595	-0.767913	0.184654	-4.15867	3.20113e-05	0.000477167
ENSDARG00000053499	isl2b	ISL LIM homeobox 2b [Source:NCBI gene;Acc:30151]	189.83	-0.646281	0.195473	-3.30624	0.000945567	0.0077578
ENSDARG00000053559	tspan3b	tetraspanin 3b [Source:ZFIN;Acc:ZDB-GENE-070424-42]	325.066	-0.884932	0.21155	-4.18308	2.87587e-05	0.000437362
ENSDARG00000054931	ppp2r5b	protein phosphatase 2, regulatory subunit B', beta [Source:ZFIN;Acc:ZDB-GENE-101208-1]	514.02	-0.6897	0.135148	-5.10329	3.33794e-07	1.01278e-05
ENSDARG00000055046	ponzr5	plac8 onzin related protein 5 [Source:ZFIN;Acc:ZDB-GENE-081104-325]	450.759	-0.742363	0.223921	-3.31528	0.000915505	0.00754977
ENSDARG00000055185	tm4sf5	transmembrane 4 L six family member 5 [Source:ZFIN;Acc:ZDB-GENE-040718-65]	516.847	-0.671012	0.189803	-3.5353	0.000407307	0.00393481
ENSDARG00000056156	npdc1b	neural proliferation, differentiation and control, 1b [Source:ZFIN;Acc:ZDB-GENE-140106-58]	612.337	-0.605358	0.139562	-4.33756	1.44075e-05	0.000244789
ENSDARG00000056690	mtmr1a	myotubularin related protein 1a [Source:ZFIN;Acc:ZDB-GENE-050522-518]	379.033	-0.694868	0.201319	-3.45157	0.000557334	0.00504001
ENSDARG00000057921	ccdc136b	coiled-coil domain containing 136b [Source:ZFIN;Acc:ZDB-GENE-081104-244]	267.017	-1.04305	0.24511	-4.25545	2.08629e-05	0.000333229
ENSDARG00000059311	dpysl5b	dihydropyrimidinase like 5b [Source:ZFIN;Acc:ZDB-GENE-050720-4]	1274.39	-1.0858	0.197306	-5.50312	3.73123e-08	1.48943e-06
ENSDARG00000059534	JPH3	si:ch211-146m13.3 [Source:ZFIN;Acc:ZDB-GENE-110408-64]	355.036	-0.594053	0.14448	-4.11167	3.92813e-05	0.000565145
ENSDARG00000060092	zgc:165481	zgc:165481 [Source:ZFIN;Acc:ZDB-GENE-070615-21]	80.8073	-0.739924	0.274681	-2.69376	0.00706517	0.0361729
ENSDARG00000060152	fam155b	family with sequence similarity 155 member B [Source:NCBI gene;Acc:791161]	156.289	-0.871212	0.203409	-4.28305	1.84352e-05	0.000299272
ENSDARG00000060393	fibcd1	fibrinogen C domain containing 1 [Source:ZFIN;Acc:ZDB-GENE-070424-245]	98.1698	-0.848163	0.303281	-2.79662	0.00516399	0.028491
ENSDARG00000060639	apba2b	amyloid beta (A4) precursor protein-binding, family A, member 2b [Source:ZFIN;Acc:ZDB-GENE-030131-5371]	885.091	-0.905056	0.183469	-4.93303	8.09634e-07	2.12381e-05
ENSDARG00000061746	arhgef9a	Cdc42 guanine nucleotide exchange factor (GEF) 9a [Source:ZFIN;Acc:ZDB-GENE-070705-271]	290.948	-1.16354	0.222844	-5.22133	1.77641e-07	5.87924e-06
ENSDARG00000062165	tub	TUB bipartite transcription factor [Source:ZFIN;Acc:ZDB-GENE-121009-1]	395.164	-0.58603	0.175255	-3.34388	0.000826164	0.00695172
ENSDARG00000062797	nell2b	neural EGFL like 2b [Source:ZFIN;Acc:ZDB-GENE-030131-8026]	1552.3	-0.771371	0.190568	-4.04775	5.17118e-05	0.000715736
ENSDARG00000062956	dagla	diacylglycerol lipase, alpha [Source:ZFIN;Acc:ZDB-GENE-070619-1]	428.887	-0.810434	0.182301	-4.44557	8.76572e-06	0.000160483
ENSDARG00000062959	zgc:158785	zgc:158785 [Source:ZFIN;Acc:ZDB-GENE-070112-1712]	484.692	-0.817813	0.189917	-4.30615	1.66121e-05	0.000273984
ENSDARG00000063008	si:dkeyp-27e10.3	si:dkeyp-27e10.3 [Source:ZFIN;Acc:ZDB-GENE-041210-96]	501.978	-0.685769	0.22576	-3.03761	0.00238465	0.015865
ENSDARG00000063150	nrxn2b	neurexin 2b [Source:ZFIN;Acc:ZDB-GENE-070206-7]	580.438	-1.00219	0.264911	-3.78314	0.000154864	0.00178555
ENSDARG00000063158	SLC24A2	sodium/potassium/calcium exchanger 2-like [Source:NCBI gene;Acc:571043]	153.079	-0.771325	0.275952	-2.79515	0.00518761	0.0285895
ENSDARG00000063481	si:ch211-214j24.15	si:ch211-214j24.15 [Source:ZFIN;Acc:ZDB-GENE-110914-85]	48.7874	-1.28001	0.300502	-4.25956	2.04827e-05	0.000328001
ENSDARG00000063578	DGKI	diacylglycerol kinase, iota [Source:NCBI gene;Acc:100331649]	296.282	-0.611244	0.237357	-2.57522	0.0100178	0.0471663
ENSDARG00000067626	ywhag1	3-monooxygenase/tryptophan 5-monooxygenase activation protein, gamma polypeptide 1 [Source:NCBI gene;Acc:117604]	832.646	-0.695131	0.150903	-4.60647	4.09563e-06	8.40452e-05
ENSDARG00000068701	gpr85	G protein-coupled receptor 85 [Source:NCBI gene;Acc:793299]	402.122	-0.925865	0.214247	-4.32149	1.54979e-05	0.000259229
ENSDARG00000069089	agrp	agouti related neuropeptide [Source:ZFIN;Acc:ZDB-GENE-040817-1]	37.3135	-1.22791	0.417584	-2.94052	0.00327666	0.0202203
ENSDARG00000069135	ppp1r15a	protein phosphatase 1, regulatory subunit 15A [Source:ZFIN;Acc:ZDB-GENE-030131-4408]	540.959	-0.752518	0.14938	-5.03762	4.7135e-07	1.34457e-05
ENSDARG00000069160	tafa5a	TAFA chemokine like family member 5a [Source:ZFIN;Acc:ZDB-GENE-041210-344]	151.629	-0.964568	0.186186	-5.18068	2.21079e-07	7.15447e-06
ENSDARG00000069254	chrm4a	cholinergic receptor, muscarinic 4a [Source:ZFIN;Acc:ZDB-GENE-090410-6]	185.064	-0.902534	0.177899	-5.07329	3.91001e-07	1.14569e-05
ENSDARG00000069402	lrrc4.1	leucine rich repeat containing 4.1 [Source:ZFIN;Acc:ZDB-GENE-041210-129]	658.003	-0.757984	0.181088	-4.18572	2.84262e-05	0.000433369
ENSDARG00000069425	hsbp1a	heat shock factor binding protein 1a [Source:ZFIN;Acc:ZDB-GENE-050320-136]	475.663	-0.833691	0.253416	-3.28981	0.00100253	0.00810297
ENSDARG00000069600	zgc:109889	zgc:109889 [Source:ZFIN;Acc:ZDB-GENE-050522-547]	701.439	-0.704766	0.159319	-4.42362	9.70588e-06	0.000175236
ENSDARG00000069607	zgc:162331	zgc:162331 [Source:ZFIN;Acc:ZDB-GENE-070410-75]	256.551	-0.682371	0.235276	-2.9003	0.00372801	0.0222309
ENSDARG00000070100	si:ch211-168d1.3	si:ch211-168d1.3 [Source:ZFIN;Acc:ZDB-GENE-160113-13]	112.971	-0.917932	0.230368	-3.98464	6.75833e-05	0.000893982
ENSDARG00000070168	sod3a	superoxide dismutase 3, extracellular a [Source:ZFIN;Acc:ZDB-GENE-050309-208]	64.8781	-0.679253	0.250665	-2.7098	0.00673234	0.034943
ENSDARG00000070220	pou3f2a	POU class 3 homeobox 2a [Source:ZFIN;Acc:ZDB-GENE-980526-139]	264.863	-1.00105	0.190214	-5.26276	1.41905e-07	4.79904e-06
ENSDARG00000073963	si:ch211-258f14.2	si:ch211-258f14.2 [Source:ZFIN;Acc:ZDB-GENE-070705-151]	78.8562	-1.07534	0.223004	-4.8221	1.42057e-06	3.36981e-05
ENSDARG00000074183	si:dkey-172j4.3	si:dkey-172j4.3 [Source:ZFIN;Acc:ZDB-GENE-081104-24]	472.961	-0.736146	0.154472	-4.76557	1.88324e-06	4.31855e-05
ENSDARG00000074866	ptpn5	protein tyrosine phosphatase non-receptor type 5 [Source:ZFIN;Acc:ZDB-GENE-101028-3]	484.461	-0.679842	0.185879	-3.65745	0.000254737	0.00268481
ENSDARG00000075215	vezt	vezatin, adherens junctions transmembrane protein [Source:ZFIN;Acc:ZDB-GENE-070705-251]	129.644	-0.619529	0.235258	-2.63341	0.00845333	0.0414048
ENSDARG00000075584	itfg1	integrin alpha FG-GAP repeat containing 1 [Source:ZFIN;Acc:ZDB-GENE-121003-3]	306.827	-0.589284	0.160679	-3.66746	0.000244971	0.00259999
ENSDARG00000075956	faxca	failed axon connections homolog, metaxin like GST domain containing a [Source:ZFIN;Acc:ZDB-GENE-100422-7]	164.037	-0.76974	0.251423	-3.06153	0.00220208	0.0149636
ENSDARG00000076376	tmem175	transmembrane protein 175 [Source:NCBI gene;Acc:100002086]	77.7024	-0.695085	0.236641	-2.93729	0.00331092	0.0203557
ENSDARG00000076701	b4galnt4b	beta-1,4-N-acetyl-galactosaminyl transferase 4b [Source:ZFIN;Acc:ZDB-GENE-100422-5]	120.518	-0.947446	0.256377	-3.69551	0.000219444	0.00237961
ENSDARG00000077162	nwd2	NACHT and WD repeat domain containing 2 [Source:ZFIN;Acc:ZDB-GENE-161213-1]	570.894	-0.68637	0.141335	-4.85633	1.19583e-06	2.9263e-05
ENSDARG00000077237	rfx7a	regulatory factor X7a [Source:ZFIN;Acc:ZDB-GENE-100309-3]	493.678	-0.685619	0.152721	-4.48935	7.14417e-06	0.000133961
ENSDARG00000077329	nlgn2a	neuroligin 2a [Source:ZFIN;Acc:ZDB-GENE-090918-2]	351.784	-0.851282	0.193298	-4.40399	1.06279e-05	0.000188459
ENSDARG00000077654	grm8a	glutamate receptor, metabotropic 8a [Source:ZFIN;Acc:ZDB-GENE-110421-2]	188.069	-1.11601	0.218982	-5.09635	3.46267e-07	1.04058e-05
ENSDARG00000077791	brsk2b	BR serine/threonine kinase 2b [Source:ZFIN;Acc:ZDB-GENE-100422-3]	545.325	-0.710851	0.160616	-4.42578	9.60951e-06	0.000173749
ENSDARG00000078078	lrfn4b	leucine rich repeat and fibronectin type III domain containing 4b [Source:ZFIN;Acc:ZDB-GENE-070705-473]	232.908	-0.816079	0.194912	-4.1869	2.82786e-05	0.000431916
ENSDARG00000078088	si:ch211-186j3.6	si:ch211-186j3.6 [Source:ZFIN;Acc:ZDB-GENE-130530-842]	303.951	-0.993568	0.27099	-3.66644	0.000245952	0.00260886
ENSDARG00000079470	cdk17	cyclin-dependent kinase 17 [Source:ZFIN;Acc:ZDB-GENE-041210-15]	333.132	-0.594672	0.170107	-3.49587	0.000472523	0.00440518
ENSDARG00000079578	rbpms2b	RNA binding protein, mRNA processing factor 2b [Source:ZFIN;Acc:ZDB-GENE-040426-741]	309.978	-0.825006	0.208033	-3.96575	7.31665e-05	0.000957111
ENSDARG00000079738	znf219	zinc finger protein 219 [Source:NCBI gene;Acc:102997060]	664.269	-0.635344	0.197044	-3.22437	0.00126249	0.00968615
ENSDARG00000079805	tagln3a	transgelin 3a [Source:ZFIN;Acc:ZDB-GENE-060531-53]	84.9488	-1.55313	0.339697	-4.57209	4.82887e-06	9.62243e-05
ENSDARG00000086214	ntrk3b	neurotrophic tyrosine kinase, receptor, type 3b [Source:ZFIN;Acc:ZDB-GENE-010126-4]	214.26	-1.23091	0.242955	-5.06641	4.05386e-07	1.17809e-05
ENSDARG00000087120	slc5a8	solute carrier family 5 member 8 [Source:ZFIN;Acc:ZDB-GENE-141211-63]	23.5759	-1.20299	0.403299	-2.98288	0.00285554	0.0182485
ENSDARG00000087206	cct2	chaperonin containing TCP1, subunit 2 (beta) [Source:ZFIN;Acc:ZDB-GENE-020419-6]	1171.26	-0.859713	0.185547	-4.63339	3.59726e-06	7.54311e-05
ENSDARG00000087241	ucn3l	urocortin 3, like [Source:ZFIN;Acc:ZDB-GENE-060130-250]	15.6377	-1.38185	0.470635	-2.93615	0.00332317	0.0203926
ENSDARG00000087452	peli3	pellino E3 ubiquitin protein ligase family member 3 [Source:ZFIN;Acc:ZDB-GENE-110304-4]	454.655	-0.989611	0.15268	-6.48162	9.07445e-11	6.77549e-09
ENSDARG00000087544	BX510934.1		8.54886	-1.65559	0.619743	-2.67142	0.00755308	0.0380324
ENSDARG00000087867	SLC2A13	proton myo-inositol cotransporter-like [Source:NCBI gene;Acc:101882338]	52.5633	-1.62211	0.392617	-4.13154	3.60339e-05	0.000526367
ENSDARG00000088082	si:ch211-214c20.1	si:ch211-214c20.1 [Source:ZFIN;Acc:ZDB-GENE-081103-49]	41.0821	-1.12555	0.295487	-3.80914	0.00013945	0.00163057
ENSDARG00000088181	mpped1	metallophosphoesterase domain containing 1 [Source:ZFIN;Acc:ZDB-GENE-111104-1]	217.327	-0.730944	0.206341	-3.54241	0.000396496	0.00386046
ENSDARG00000088293	doc2b	double C2-like domains, beta [Source:ZFIN;Acc:ZDB-GENE-090615-1]	246.612	-0.671392	0.18785	-3.57408	0.000351459	0.00350174
ENSDARG00000088810	prox3	prospero homeobox 3 [Source:ZFIN;Acc:ZDB-GENE-050107-3]	141.981	-0.712148	0.192026	-3.70861	0.000208404	0.00228186
ENSDARG00000089262	pbx3a	pre-B-cell leukemia homeobox 3a [Source:ZFIN;Acc:ZDB-GENE-031218-1]	49.944	-0.8028	0.309079	-2.59739	0.00939348	0.0449701
ENSDARG00000089271	nexmifa	neurite extension and migration factor a [Source:ZFIN;Acc:ZDB-GENE-110411-102]	839.731	-0.900472	0.188566	-4.77536	1.79386e-06	4.13655e-05
ENSDARG00000089517	zgc:92594	zgc:92594 [Source:ZFIN;Acc:ZDB-GENE-040718-482]	48.1871	-0.971097	0.29283	-3.31625	0.000912339	0.00752862
ENSDARG00000089781	ciz1a	cdkn1a interacting zinc finger protein 1a [Source:ZFIN;Acc:ZDB-GENE-100922-222]	248.858	-0.771611	0.243548	-3.16821	0.00153383	0.0113363
ENSDARG00000089877	C7H4orf48	si:dkeyp-75h12.5 [Source:ZFIN;Acc:ZDB-GENE-030131-7914]	706.539	-0.870649	0.171657	-5.07204	3.93584e-07	1.15189e-05
ENSDARG00000090035	rtn4r	reticulon 4 receptor [Source:NCBI gene;Acc:403306]	194.748	-1.10899	0.218546	-5.0744	3.88717e-07	1.14034e-05
ENSDARG00000090326	MAPK8IP1	mitogen-activated protein kinase 8 interacting protein 1 [Source:HGNC Symbol;Acc:HGNC:6882]	123.15	-0.592622	0.183011	-3.23817	0.00120298	0.0093131
ENSDARG00000090624	ADGRL3	adhesion G protein-coupled receptor L3 [Source:HGNC Symbol;Acc:HGNC:20974]	404.892	-0.80513	0.282352	-2.85151	0.00435118	0.0249066
ENSDARG00000092775	BX640547.1		8.64497	-3.0572	0.921061	-3.31922	0.000902686	0.00746636
ENSDARG00000093844	zgc:136461	zgc:136461 [Source:ZFIN;Acc:ZDB-GENE-060519-7]	12488.4	-0.596774	0.164876	-3.61954	0.00029513	0.00302689
ENSDARG00000095030	si:ch73-120g24.4	si:ch73-120g24.4 [Source:ZFIN;Acc:ZDB-GENE-161017-27]	68.6847	-0.660371	0.258239	-2.55721	0.0105515	0.0489364
ENSDARG00000095461	pimr171	Pim proto-oncogene, serine/threonine kinase, related 171 [Source:ZFIN;Acc:ZDB-GENE-141212-267]	5.47724	-3.28369	1.28256	-2.56026	0.0104595	0.048664
ENSDARG00000095715	BX465834.1		186.1	-0.897472	0.244672	-3.66807	0.000244392	0.00259676
ENSDARG00000096135	BX119963.1		12.3593	-2.24679	0.754116	-2.97938	0.00288836	0.0183851
ENSDARG00000097279	CU856222.1		235.207	-0.679486	0.182832	-3.71644	0.00020205	0.00222448
ENSDARG00000097904	BX927184.1	uncharacterized LOC108190093 [Source:NCBI gene;Acc:108190093]	83.5369	-0.78721	0.251734	-3.12715	0.00176509	0.0126276
ENSDARG00000097931	BX323557.1		10.9063	-6.65945	1.29239	-5.15282	2.56602e-07	8.08247e-06
ENSDARG00000098435	BX005003.1	cadherin 8 [Source:NCBI gene;Acc:564205]	346.042	-0.949974	0.163984	-5.79309	6.91013e-09	3.49582e-07
ENSDARG00000098514	si:ch211-59d8.3	si:ch211-59d8.3 [Source:ZFIN;Acc:ZDB-GENE-120709-11]	20.8944	-3.06428	0.544213	-5.63065	1.79532e-08	8.12119e-07
ENSDARG00000098515	si:dkey-16p6.1	si:dkey-16p6.1 [Source:ZFIN;Acc:ZDB-GENE-081103-43]	62.5675	-0.80971	0.264646	-3.05959	0.0022164	0.0150403
ENSDARG00000098612	chrm2a	cholinergic receptor, muscarinic 2a [Source:ZFIN;Acc:ZDB-GENE-030314-1]	59.9804	-0.801772	0.298771	-2.68357	0.00728407	0.0370313
ENSDARG00000098810	VSTM2B	zgc:194678 [Source:ZFIN;Acc:ZDB-GENE-030131-8082]	185.845	-1.14087	0.228898	-4.98419	6.22225e-07	1.70363e-05
ENSDARG00000098889	si:zfos-128g4.2	si:zfos-128g4.2 [Source:ZFIN;Acc:ZDB-GENE-141212-308]	123.405	-0.984025	0.228599	-4.3046	1.67289e-05	0.000275544
ENSDARG00000099152	si:dkey-190j3.2	si:dkey-190j3.2 [Source:ZFIN;Acc:ZDB-GENE-050208-399]	29.1936	-2.28932	0.427152	-5.35951	8.34502e-08	3.02877e-06
ENSDARG00000099169	cxcl8b.3	chemokine (C-X-C motif) ligand 8b, duplicate 3 [Source:ZFIN;Acc:ZDB-GENE-111004-1]	88.9639	-0.838517	0.235593	-3.55917	0.000372026	0.00366978
ENSDARG00000099382	si:ch211-209n20.1	si:ch211-209n20.1 [Source:ZFIN;Acc:ZDB-GENE-070705-98]	16.7919	-2.6081	0.569145	-4.58249	4.59471e-06	9.22253e-05
ENSDARG00000099698	BX548059.1		21.7269	-2.94661	0.525859	-5.60342	2.10166e-08	9.30322e-07
ENSDARG00000099752	si:dkey-19b23.7	si:dkey-19b23.7 [Source:ZFIN;Acc:ZDB-GENE-141216-311]	71.2784	-1.13534	0.296293	-3.8318	0.000127209	0.00151097
ENSDARG00000099850	iqsec3a	IQ motif and Sec7 domain ArfGEF 3a [Source:ZFIN;Acc:ZDB-GENE-041210-343]	349.672	-0.683168	0.238396	-2.86569	0.00416106	0.0240383
ENSDARG00000101071	si:dkeyp-80d11.14	si:dkeyp-80d11.14 [Source:ZFIN;Acc:ZDB-GENE-110914-120]	19.3779	-1.35906	0.460799	-2.94935	0.00318443	0.0197841
ENSDARG00000101234	nsmfb	NMDA receptor synaptonuclear signaling and neuronal migration factor b [Source:NCBI gene;Acc:569891]	315.772	-0.58562	0.162214	-3.61017	0.000305995	0.00311767
ENSDARG00000101497	znf1047	zinc finger protein 1047 [Source:ZFIN;Acc:ZDB-GENE-110914-204]	3.48411	-3.9894	1.46723	-2.719	0.00654805	0.0341941
ENSDARG00000101584	CU467822.2		384.486	-1.00363	0.126212	-7.95199	1.83546e-15	3.32112e-13
ENSDARG00000101828	si:dkey-16p6.1	si:dkey-16p6.1 [Source:ZFIN;Acc:ZDB-GENE-081103-43]	32.843	-1.5212	0.400139	-3.80169	0.000143712	0.00167017
ENSDARG00000101843	znf1106	zinc finger protein 1106 [Source:ZFIN;Acc:ZDB-GENE-110913-156]	11.8067	-2.4368	0.65815	-3.70251	0.000213479	0.00232613
ENSDARG00000101967	sult4a1	sulfotransferase family 4A, member 1 [Source:ZFIN;Acc:ZDB-GENE-060421-2705]	726.449	-1.23597	0.206221	-5.99342	2.0547e-09	1.18727e-07
ENSDARG00000102101	si:ch73-174h16.5	si:ch73-174h16.5 [Source:ZFIN;Acc:ZDB-GENE-160728-123]	23.0072	-1.1791	0.434036	-2.7166	0.00659558	0.0343699
ENSDARG00000102191	CPNE8	copine-8 [Source:NCBI gene;Acc:101886030]	278.125	-0.613209	0.21966	-2.79162	0.00524441	0.0288129
ENSDARG00000102461	CR354372.1		73.8837	-0.88712	0.288524	-3.07468	0.00210726	0.0144781
ENSDARG00000102595	si:dkey-250k10.1	si:dkey-250k10.1 [Source:ZFIN;Acc:ZDB-GENE-081103-24]	38.7339	-3.18691	0.497779	-6.40226	1.53091e-10	1.10476e-08
ENSDARG00000102702	lrrn3b	leucine rich repeat neuronal 3b [Source:ZFIN;Acc:ZDB-GENE-170217-3]	477.659	-0.602912	0.174681	-3.45149	0.000557493	0.00504001
ENSDARG00000103498	epd	ependymin [Source:NCBI gene;Acc:30199]	3242.9	-0.780587	0.200983	-3.88384	0.000102818	0.00127501
ENSDARG00000103755	si:dkeyp-4c4.1	si:dkeyp-4c4.1 [Source:ZFIN;Acc:ZDB-GENE-081104-4]	35.7813	-3.3166	0.424617	-7.81082	5.68154e-15	9.38931e-13
ENSDARG00000104407	BX649453.1	gastrula zinc finger protein XlCGF8.2DB-like [Source:NCBI gene;Acc:100150619]	22.1697	-2.55117	0.490158	-5.20478	1.94225e-07	6.40246e-06
ENSDARG00000104632	RERG	si:cabz01085950.1 [Source:ZFIN;Acc:ZDB-GENE-161017-134]	123.981	-0.870531	0.283252	-3.07334	0.00211676	0.0145152
ENSDARG00000104674	cct2	chaperonin containing TCP1, subunit 2 (beta) [Source:ZFIN;Acc:ZDB-GENE-020419-6]	3250.11	-0.769771	0.120341	-6.39656	1.58919e-10	1.13529e-08
ENSDARG00000104850	si:ch211-215p11.1	si:ch211-215p11.1 [Source:ZFIN;Acc:ZDB-GENE-060531-33]	27.995	-1.42409	0.384883	-3.70005	0.000215557	0.0023467
ENSDARG00000104868	KCNT1	si:dkey-21e5.1 [Source:ZFIN;Acc:ZDB-GENE-141210-6]	162.901	-0.744968	0.284977	-2.61413	0.0089454	0.0433016
ENSDARG00000105432	MINAR1	si:cabz01029535.1 [Source:NCBI gene;Acc:100331504]	60.7828	-0.820944	0.306812	-2.67572	0.00745691	0.0376782
ENSDARG00000105524	AL954129.1		12.9324	-1.65963	0.582173	-2.85075	0.00436156	0.02495
ENSDARG00000105549	RIC3	si:ch211-235p24.2 [Source:ZFIN;Acc:ZDB-GENE-160728-28]	29.0881	-1.32606	0.425898	-3.11355	0.0018485	0.0130772
ENSDARG00000105568	si:ch211-194p6.10	si:ch211-194p6.10 [Source:ZFIN;Acc:ZDB-GENE-160728-3]	56.2467	-0.914758	0.325716	-2.80845	0.00497801	0.0277116
ENSDARG00000105621	BX571811.1		17.0196	-4.10575	0.959557	-4.2788	1.87906e-05	0.000304638
ENSDARG00000105631	CABP4	si:cabz01076231.1 [Source:ZFIN;Acc:ZDB-GENE-160728-151]	374.377	-0.756057	0.216135	-3.49808	0.000468614	0.00438192
ENSDARG00000105714	CABZ01083442.1	si:cabz01083442.1 [Source:NCBI gene;Acc:101883419]	289.98	-0.91253	0.219641	-4.15464	3.25801e-05	0.000483784
ENSDARG00000105744	ptprr	protein tyrosine phosphatase receptor type R [Source:ZFIN;Acc:ZDB-GENE-101029-2]	349.43	-1.13301	0.161259	-7.02599	2.12552e-12	2.26136e-10
ENSDARG00000105760	CABZ01072523.1		50.613	-1.39775	0.310441	-4.50246	6.71704e-06	0.0001273
ENSDARG00000105822	CABZ01117780.1		36.1235	-0.896264	0.337113	-2.65865	0.00784555	0.0391157
ENSDARG00000109358	trhde.2	thyrotropin releasing hormone degrading enzyme, tandem duplicate 2 [Source:ZFIN;Acc:ZDB-GENE-070705-89]	160.664	-1.19313	0.249831	-4.77575	1.79043e-06	4.13248e-05
ENSDARG00000110426	BX901962.3	si:dkey-153k10.7 [Source:NCBI gene;Acc:100536058]	30.3849	-2.20297	0.418264	-5.26695	1.38709e-07	4.72967e-06
ENSDARG00000112100	neto2b	neuropilin (NRP) and tolloid (TLL)-like 2b [Source:ZFIN;Acc:ZDB-GENE-060503-638]	194.269	-0.609876	0.225134	-2.70895	0.0067497	0.0350258
ENSDARG00000112493	BX088712.5		8.43781	-4.10941	1.18512	-3.4675	0.000525326	0.0048122
ENSDARG00000112648	si:dkeyp-82b4.2	si:dkeyp-82b4.2 [Source:ZFIN;Acc:ZDB-GENE-060503-561]	44.5672	-8.04509	1.21739	-6.60845	3.88363e-11	3.18779e-09
ENSDARG00000113112	NRXN2	neurexin 2 [Source:HGNC Symbol;Acc:HGNC:8009]	348.618	-1.16528	0.350034	-3.32906	0.000871387	0.00725834
ENSDARG00000114503	phtf2	putative homeodomain transcription factor 2 [Source:ZFIN;Acc:ZDB-GENE-040711-4]	539.331	-0.680444	0.170316	-3.99518	6.46453e-05	0.000862483
ENSDARG00000117174	CT583728.27		19.0267	-4.41164	1.35747	-3.2499	0.00115447	0.00903349
ENSDARG00000117518	CABZ01067169.1		116.745	-1.01672	0.345006	-2.94696	0.00320911	0.0198926
ENSDARG00000001804	zgc:112148	zgc:112148 [Source:ZFIN;Acc:ZDB-GENE-050417-235]	72.7138	-0.977811	0.252129	-3.87822	0.000105226	0.00129967
ENSDARG00000002564	syngr1a	synaptogyrin 1a [Source:ZFIN;Acc:ZDB-GENE-041010-169]	691.257	-0.815059	0.171713	-4.74662	2.0684e-06	4.68251e-05
ENSDARG00000002816	rasgrf2b	Ras protein-specific guanine nucleotide-releasing factor 2b [Source:NCBI gene;Acc:553520]	101.344	-0.747478	0.279354	-2.67574	0.00745642	0.0376782
ENSDARG00000003281	pik3ip1	phosphoinositide-3-kinase interacting protein 1 [Source:NCBI gene;Acc:386643]	603.024	-0.741085	0.128901	-5.74924	8.96434e-09	4.40907e-07
ENSDARG00000003779	ctnnd2b	catenin (cadherin-associated protein), delta 2b [Source:ZFIN;Acc:ZDB-GENE-070912-532]	652.445	-0.684526	0.241269	-2.83719	0.00455129	0.0257879
ENSDARG00000003989	crhr1	corticotropin releasing hormone receptor 1 [Source:ZFIN;Acc:ZDB-GENE-081231-1]	139.16	-0.846977	0.226865	-3.73341	0.000188908	0.0021037
ENSDARG00000004150	grm2a	glutamate receptor, metabotropic 2a [Source:ZFIN;Acc:ZDB-GENE-030131-8097]	165.166	-0.734309	0.207534	-3.53826	0.000402775	0.00390409
ENSDARG00000004243	asic4b	acid-sensing (proton-gated) ion channel family member 4b [Source:NCBI gene;Acc:407667]	26.5304	-1.22757	0.37838	-3.24428	0.00117749	0.00918174
ENSDARG00000004291	hecw1b	HECT, C2 and WW domain containing E3 ubiquitin protein ligase 1b [Source:ZFIN;Acc:ZDB-GENE-060503-2]	298.553	-0.79436	0.249768	-3.18039	0.00147078	0.0109619
ENSDARG00000004322	ush1ga	Usher syndrome 1Ga (autosomal recessive) [Source:ZFIN;Acc:ZDB-GENE-131120-173]	42.918	-1.1321	0.339923	-3.33048	0.000866977	0.00722968
ENSDARG00000004580	nmnat2	nicotinamide nucleotide adenylyltransferase 2 [Source:NCBI gene;Acc:336257]	574.996	-0.620611	0.162638	-3.8159	0.000135685	0.00159274
ENSDARG00000005372	camk4	calcium/calmodulin-dependent protein kinase IV [Source:ZFIN;Acc:ZDB-GENE-050417-76]	306.234	-0.763237	0.2152	-3.54664	0.000390182	0.00381999
ENSDARG00000005883	rfx1a	regulatory factor X, 1a (influences HLA class II expression) [Source:ZFIN;Acc:ZDB-GENE-070424-94]	236.34	-0.87422	0.198243	-4.40983	1.0345e-05	0.000184358
ENSDARG00000006758	fam234b	family with sequence similarity 234 member B [Source:ZFIN;Acc:ZDB-GENE-030131-3308]	418.236	-0.83384	0.217431	-3.83497	0.000125581	0.00149664
ENSDARG00000006849	asic2	acid-sensing (proton-gated) ion channel 2 [Source:NCBI gene;Acc:407669]	125.496	-0.872961	0.281789	-3.09793	0.0019488	0.0136466
ENSDARG00000007430	prdm12b	PR domain containing 12b [Source:ZFIN;Acc:ZDB-GENE-041114-172]	169.813	-0.838638	0.19086	-4.394	1.11282e-05	0.00019606
ENSDARG00000007553	opn4.1	opsin 4.1 [Source:NCBI gene;Acc:352918]	828.928	-0.615953	0.152977	-4.02643	5.6629e-05	0.000770036
ENSDARG00000007654	nsfa	N-ethylmaleimide-sensitive factor a [Source:ZFIN;Acc:ZDB-GENE-030616-37]	2219.81	-0.643642	0.150897	-4.26542	1.99524e-05	0.000320961
ENSDARG00000007663	amph	amphiphysin [Source:ZFIN;Acc:ZDB-GENE-040426-1711]	1276.05	-0.628458	0.164523	-3.81989	0.000133513	0.00157303
ENSDARG00000009196	anxa3a	annexin A3a [Source:ZFIN;Acc:ZDB-GENE-040912-58]	142.169	-0.654001	0.251698	-2.59835	0.0093672	0.0448789
ENSDARG00000009311	pvalb6	parvalbumin 6 [Source:ZFIN;Acc:ZDB-GENE-040912-95]	532.937	-0.669107	0.197151	-3.39388	0.000689088	0.00602419
ENSDARG00000010031	ssh1b	slingshot protein phosphatase 1b [Source:ZFIN;Acc:ZDB-GENE-030131-5909]	416.551	-0.83709	0.174791	-4.7891	1.67535e-06	3.89956e-05
ENSDARG00000010680	gngt2a	guanine nucleotide binding protein (G protein), gamma transducing activity polypeptide 2a [Source:ZFIN;Acc:ZDB-GENE-030131-7595]	378.922	-0.632329	0.230916	-2.73834	0.00617493	0.0327143
ENSDARG00000012555	ak5	adenylate kinase 5 [Source:ZFIN;Acc:ZDB-GENE-030131-8256]	160.765	-1.26645	0.20378	-6.21478	5.13968e-10	3.34403e-08
ENSDARG00000013813	fam219ab	family with sequence similarity 219 member Ab [Source:ZFIN;Acc:ZDB-GENE-050522-213]	199.308	-0.832385	0.173885	-4.78698	1.69312e-06	3.93656e-05
ENSDARG00000013856	amy2a	amylase alpha 2A [Source:ZFIN;Acc:ZDB-GENE-040426-2393]	7556.36	-1.16587	0.199468	-5.8449	5.06871e-09	2.63414e-07
ENSDARG00000014280	dlgap1a	discs, large (Drosophila) homolog-associated protein 1a [Source:NCBI gene;Acc:569898]	78.428	-1.07579	0.348033	-3.09107	0.00199435	0.0138998
ENSDARG00000014871	syngr3a	synaptogyrin 3a [Source:ZFIN;Acc:ZDB-GENE-050522-541]	840.737	-0.688174	0.148457	-4.6355	3.56071e-06	7.49291e-05
ENSDARG00000015184	mpp3a	membrane protein, palmitoylated 3a (MAGUK p55 subfamily member 3) [Source:ZFIN;Acc:ZDB-GENE-130530-555]	343.809	-0.986778	0.144017	-6.85183	7.29111e-12	7.03266e-10
ENSDARG00000016348	dip2bb	disco-interacting protein 2 homolog Bb [Source:ZFIN;Acc:ZDB-GENE-100729-4]	313.201	-0.696552	0.252662	-2.75686	0.00583596	0.0312862
ENSDARG00000018109	mafga	v-maf avian musculoaponeurotic fibrosarcoma oncogene homolog Ga [Source:ZFIN;Acc:ZDB-GENE-040624-7]	32.175	-1.43826	0.435409	-3.30325	0.000955717	0.00781374
ENSDARG00000018896	mmp24	matrix metallopeptidase 24 [Source:ZFIN;Acc:ZDB-GENE-040724-262]	458.203	-0.731699	0.211106	-3.46603	0.000528203	0.00483159
ENSDARG00000019516	sp7	Sp7 transcription factor [Source:ZFIN;Acc:ZDB-GENE-040629-2]	117.691	-1.14583	0.286035	-4.00591	6.17793e-05	0.000831405
ENSDARG00000019932	slc5a11	solute carrier family 5 member 11 [Source:ZFIN;Acc:ZDB-GENE-041114-9]	282.921	-0.685355	0.159757	-4.28998	1.7869e-05	0.00029161
ENSDARG00000020279	efcab7	EF-hand calcium binding domain 7 [Source:ZFIN;Acc:ZDB-GENE-040625-115]	164.05	-0.712394	0.238003	-2.99321	0.0027606	0.0177378
ENSDARG00000022531	ntn1b	netrin 1b [Source:ZFIN;Acc:ZDB-GENE-990415-168]	413.889	-0.647895	0.218886	-2.95996	0.00307679	0.0192836
ENSDARG00000022810	fzr1b	fizzy/cell division cycle 20 related 1b [Source:ZFIN;Acc:ZDB-GENE-131120-69]	404.745	-0.79915	0.166948	-4.78682	1.69442e-06	3.93656e-05
ENSDARG00000023759	zgc:73226	zgc:73226 [Source:NCBI gene;Acc:402792]	273.925	-1.30489	0.144702	-9.01778	1.91944e-19	5.94762e-17
ENSDARG00000023914	mark4a	MAP/microtubule affinity-regulating kinase 4a [Source:ZFIN;Acc:ZDB-GENE-060531-156]	183.803	-0.702369	0.263119	-2.6694	0.00759864	0.0381842
ENSDARG00000024708	slc25a23b	solute carrier family 25 member 23b [Source:ZFIN;Acc:ZDB-GENE-040724-220]	96.3584	-0.814312	0.266527	-3.05527	0.00224854	0.0151919
ENSDARG00000024744	dpp6b	dipeptidyl-peptidase 6b [Source:ZFIN;Acc:ZDB-GENE-070705-88]	457.908	-0.849747	0.184519	-4.6052	4.12067e-06	8.44192e-05
ENSDARG00000025728	grin1b	glutamate receptor, ionotropic, N-methyl D-aspartate 1b [Source:ZFIN;Acc:ZDB-GENE-051202-2]	1944.01	-1.18306	0.242147	-4.8857	1.03063e-06	2.5911e-05
ENSDARG00000026834	cdr2l	cerebellar degeneration-related protein 2-like [Source:NCBI gene;Acc:336227]	621.683	-0.744728	0.130567	-5.7038	1.17164e-08	5.60689e-07
ENSDARG00000027182	rnf25	ring finger protein 25 [Source:ZFIN;Acc:ZDB-GENE-040426-1581]	526.304	-0.615469	0.134754	-4.56734	4.93953e-06	9.79568e-05
ENSDARG00000027419	gad1b	glutamate decarboxylase 1b [Source:ZFIN;Acc:ZDB-GENE-030909-3]	1810.15	-1.0408	0.209809	-4.9607	7.02403e-07	1.88201e-05
ENSDARG00000027547	TPGS1	zgc:92789 [Source:ZFIN;Acc:ZDB-GENE-040718-280]	202.393	-0.684311	0.220644	-3.10142	0.00192594	0.0135285
ENSDARG00000027963	camkva	CaM kinase-like vesicle-associated a [Source:ZFIN;Acc:ZDB-GENE-100819-2]	147.675	-1.07731	0.217899	-4.94407	7.65082e-07	2.01762e-05
ENSDARG00000028521	c1ql3b	complement component 1, q subcomponent-like 3b [Source:ZFIN;Acc:ZDB-GENE-040426-1836]	52.6292	-1.23815	0.342421	-3.61588	0.000299334	0.00306492
ENSDARG00000029331	atxn7l3	ataxin 7-like 3 [Source:NCBI gene;Acc:368510]	225.173	-0.585069	0.173857	-3.36523	0.000764801	0.00655102
ENSDARG00000031388	dctn2	dynactin 2 (p50) [Source:NCBI gene;Acc:394141]	1693.91	-0.679566	0.131113	-5.18305	2.18286e-07	7.08259e-06
ENSDARG00000031783	adcy8	adenylate cyclase 8 (brain) [Source:ZFIN;Acc:ZDB-GENE-070912-197]	169.51	-0.939478	0.252876	-3.71518	0.000203062	0.00223324
ENSDARG00000032005	ccdc65	coiled-coil domain containing 65 [Source:NCBI gene;Acc:368824]	37.699	-0.969346	0.316878	-3.05906	0.00222036	0.0150601
ENSDARG00000032206	cthl	cystathionase (cystathionine gamma-lyase), like [Source:ZFIN;Acc:ZDB-GENE-040905-3]	106.701	-0.896581	0.232889	-3.84983	0.0001182	0.00142791
ENSDARG00000032344	pde4a	phosphodiesterase 4A, cAMP-specific [Source:ZFIN;Acc:ZDB-GENE-131125-7]	522.85	-0.605184	0.162614	-3.72159	0.000197969	0.00218609
ENSDARG00000032465	slc1a8b	solute carrier family 1 member 8b [Source:ZFIN;Acc:ZDB-GENE-070912-552]	355.46	-1.00714	0.167262	-6.02135	1.72971e-09	1.01127e-07
ENSDARG00000032565	cacng2a	calcium channel, voltage-dependent, gamma subunit 2a [Source:ZFIN;Acc:ZDB-GENE-040426-1401]	263.257	-0.71986	0.224566	-3.20556	0.00134798	0.0102188
ENSDARG00000032584	thnsl2	threonine synthase-like 2 [Source:NCBI gene;Acc:641568]	123.48	-0.832815	0.237741	-3.50304	0.000459984	0.00432406
ENSDARG00000032737	gria3a	glutamate receptor, ionotropic, AMPA 3a [Source:ZFIN;Acc:ZDB-GENE-020125-5]	725.461	-0.795459	0.25501	-3.11933	0.00181264	0.0128934
ENSDARG00000033956	oxtr	oxytocin receptor [Source:ZFIN;Acc:ZDB-GENE-110805-2]	17.7209	-1.5021	0.481618	-3.11886	0.00181551	0.0129088
ENSDARG00000034086	zgc:65895	zgc:65895 [Source:ZFIN;Acc:ZDB-GENE-040426-1466]	780.092	-0.614498	0.170827	-3.59719	0.000321678	0.00325472
ENSDARG00000034493	grin2aa	glutamate receptor, ionotropic, N-methyl D-aspartate 2A, a [Source:ZFIN;Acc:ZDB-GENE-070424-129]	338.736	-0.893473	0.220879	-4.04508	5.23055e-05	0.000721562
ENSDARG00000035357	gnb2	guanine nucleotide binding protein (G protein), beta polypeptide 2 [Source:ZFIN;Acc:ZDB-GENE-050320-65]	865.664	-0.677382	0.142284	-4.76078	1.92846e-06	4.40596e-05
ENSDARG00000035388	tmem174	transmembrane protein 174 [Source:ZFIN;Acc:ZDB-GENE-080819-2]	55.8752	-0.833023	0.289517	-2.87728	0.00401115	0.02344
ENSDARG00000035579	si:dkey-174n20.1	si:dkey-174n20.1 [Source:ZFIN;Acc:ZDB-GENE-030131-7890]	93.4445	-0.737143	0.259881	-2.83647	0.00456159	0.0258403
ENSDARG00000035603	dao.2	D-amino-acid oxidase, tandem duplicate 2 [Source:ZFIN;Acc:ZDB-GENE-040426-2634]	384.8	-0.6404	0.147976	-4.32773	1.50651e-05	0.000253874
ENSDARG00000035609	mtnr1c	melatonin receptor 1C [Source:NCBI gene;Acc:30661]	17.9878	-2.10296	0.502338	-4.18635	2.83481e-05	0.000432711
ENSDARG00000035860	rps28	ribosomal protein S28 [Source:NCBI gene;Acc:406307]	4890.78	-0.751065	0.216959	-3.46179	0.000536594	0.0048903
ENSDARG00000036998	arf3b	ADP-ribosylation factor 3b [Source:ZFIN;Acc:ZDB-GENE-030616-356]	177.539	-0.708927	0.212984	-3.32855	0.000872994	0.00726928
ENSDARG00000037059	slc44a2	solute carrier family 44 member 2 [Source:ZFIN;Acc:ZDB-GENE-030131-3065]	827.998	-0.735136	0.151945	-4.83817	1.31039e-06	3.16072e-05
ENSDARG00000037121	mat2ab	methionine adenosyltransferase II, alpha b [Source:ZFIN;Acc:ZDB-GENE-050327-6]	1557.68	-2.42855	0.131411	-18.4806	2.96087e-76	1.46794e-72
ENSDARG00000037794	nptx2a	neuronal pentraxin 2a [Source:ZFIN;Acc:ZDB-GENE-060707-1]	66.9543	-0.827684	0.268485	-3.08279	0.00205067	0.0141898
ENSDARG00000037905	cacna1aa	calcium channel, voltage-dependent, P/Q type, alpha 1A subunit, a [Source:ZFIN;Acc:ZDB-GENE-040724-26]	901.116	-0.825428	0.265108	-3.11355	0.00184849	0.0130772
ENSDARG00000037916	cdk5r1a	cyclin-dependent kinase 5, regulatory subunit 1a (p35) [Source:ZFIN;Acc:ZDB-GENE-080723-17]	130.846	-0.818367	0.258385	-3.16724	0.00153895	0.0113495
ENSDARG00000037932	lin7b	lin-7 homolog B (C. elegans) [Source:ZFIN;Acc:ZDB-GENE-041011-1]	526.427	-0.674193	0.166293	-4.05426	5.02934e-05	0.000700012
ENSDARG00000037968	fus	FUS RNA binding protein [Source:ZFIN;Acc:ZDB-GENE-040426-1010]	618.791	-0.635919	0.245537	-2.58991	0.00960021	0.0457126
ENSDARG00000038185	gh1	growth hormone 1 [Source:ZFIN;Acc:ZDB-GENE-030725-2]	111.532	-1.35242	0.379747	-3.56136	0.000368934	0.0036464
ENSDARG00000038465	stmn3	stathmin-like 3 [Source:ZFIN;Acc:ZDB-GENE-081124-2]	434.942	-0.946547	0.146308	-6.46954	9.83013e-11	7.274e-09
ENSDARG00000038574	scg2b	secretogranin II (chromogranin C), b [Source:ZFIN;Acc:ZDB-GENE-061103-160]	1483.08	-1.1335	0.149489	-7.58253	3.38878e-14	5.06051e-12
ENSDARG00000038666	igfbp1b	insulin-like growth factor binding protein 1b [Source:ZFIN;Acc:ZDB-GENE-081210-3]	193.542	-1.97451	0.205678	-9.59997	7.99665e-22	3.09733e-19
ENSDARG00000038742	rbp1.2	retinol binding protein 1, cellular, tandem duplicate 2 [Source:ZFIN;Acc:ZDB-GENE-070912-18]	30.9031	-1.43874	0.358537	-4.0128	6.00022e-05	0.000811454
ENSDARG00000038978	dnajb4	DnaJ heat shock protein family (Hsp40) member B4 [Source:ZFIN;Acc:ZDB-GENE-040801-192]	155.581	-0.605614	0.179028	-3.38278	0.000717548	0.00621282
ENSDARG00000039116	nr5a5	nuclear receptor subfamily 5, group A, member 5 [Source:ZFIN;Acc:ZDB-GENE-030131-4652]	272.73	-0.888021	0.146803	-6.04907	1.45683e-09	8.61895e-08
ENSDARG00000039181	trpm3	transient receptor potential cation channel, subfamily M, member 3 [Source:ZFIN;Acc:ZDB-GENE-060531-95]	262.057	-0.710494	0.240933	-2.94892	0.00318882	0.0198015
ENSDARG00000040156	grm4	glutamate receptor, metabotropic 4 [Source:ZFIN;Acc:ZDB-GENE-030131-5781]	272.826	-0.597873	0.20647	-2.8957	0.00378318	0.022468
ENSDARG00000040177	rgs16	regulator of G protein signaling 16 [Source:ZFIN;Acc:ZDB-GENE-050417-393]	236.21	-0.688069	0.25048	-2.747	0.00601435	0.0320899
ENSDARG00000040430	nptxra	neuronal pentraxin receptor a [Source:ZFIN;Acc:ZDB-GENE-050208-280]	325.63	-1.05666	0.210498	-5.01982	5.17196e-07	1.44868e-05
ENSDARG00000040683	MEP1B	si:ch73-40a17.3 [Source:ZFIN;Acc:ZDB-GENE-030131-5797]	569.263	-1.14036	0.192335	-5.92899	3.04799e-09	1.68623e-07
ENSDARG00000040703	BX936415.1		35.3618	-1.22964	0.416307	-2.95368	0.00314011	0.0195923
ENSDARG00000041926	dlg4a	discs, large homolog 4a (Drosophila) [Source:ZFIN;Acc:ZDB-GENE-130530-613]	124.705	-1.16839	0.317569	-3.67918	0.000233985	0.00250335
ENSDARG00000042525	ebf2	EBF transcription factor 2 [Source:NCBI gene;Acc:30692]	155.715	-0.615853	0.216519	-2.84433	0.00445044	0.025338
ENSDARG00000042845	oxt	oxytocin [Source:ZFIN;Acc:ZDB-GENE-030407-1]	28.8124	-1.655	0.44737	-3.69941	0.000216104	0.0023506
ENSDARG00000043081	ctsz	cathepsin Z [Source:ZFIN;Acc:ZDB-GENE-041010-139]	1344.64	-0.586873	0.181264	-3.23768	0.00120507	0.00932643
ENSDARG00000044278	synpr	synaptoporin [Source:ZFIN;Acc:ZDB-GENE-030616-625]	68.5086	-0.852433	0.292274	-2.91656	0.00353915	0.0213781
ENSDARG00000044528	slc15a1b	solute carrier family 15 member 1b [Source:ZFIN;Acc:ZDB-GENE-030131-4661]	2614.69	-1.00415	0.11589	-8.66467	4.52835e-18	1.19418e-15
ENSDARG00000044532	nr4a2b	nuclear receptor subfamily 4, group A, member 2b [Source:ZFIN;Acc:ZDB-GENE-040718-103]	133.241	-0.743151	0.231629	-3.20837	0.00133489	0.0101412
ENSDARG00000044551	atg9a	ATG9 autophagy related 9 homolog A (S. cerevisiae) [Source:ZFIN;Acc:ZDB-GENE-070209-65]	645.871	-0.73558	0.13555	-5.42664	5.74246e-08	2.17328e-06
ENSDARG00000044600	plppr2b	phospholipid phosphatase related 2b [Source:ZFIN;Acc:ZDB-GENE-121030-5]	63.1171	-0.902669	0.272716	-3.30992	0.000933235	0.00767041
ENSDARG00000044769	kctd13	potassium channel tetramerization domain containing 13 [Source:NCBI gene;Acc:100000647]	226.266	-0.965529	0.184407	-5.23586	1.64215e-07	5.47876e-06
ENSDARG00000045019	aamp	angio-associated, migratory cell protein [Source:ZFIN;Acc:ZDB-GENE-040426-2370]	1657.69	-0.615334	0.159701	-3.85305	0.000116654	0.00141406
ENSDARG00000045420	epdr1	ependymin related 1 [Source:ZFIN;Acc:ZDB-GENE-040718-113]	203.595	-0.633341	0.193951	-3.26546	0.00109286	0.00867455
ENSDARG00000053358	basp1	brain abundant, membrane attached signal protein 1 [Source:NCBI gene;Acc:569631]	3309.99	-0.69244	0.142684	-4.85297	1.21627e-06	2.97338e-05
ENSDARG00000053364	pax10	paired box 10 [Source:ZFIN;Acc:ZDB-GENE-081022-10]	60.8209	-1.1779	0.456783	-2.57868	0.00991773	0.0467773
ENSDARG00000053449	pyya	peptide YYa [Source:NCBI gene;Acc:30211]	95.457	-0.791224	0.22598	-3.50131	0.000462976	0.00434066
ENSDARG00000053454	cntn3b	contactin 3b [Source:ZFIN;Acc:ZDB-GENE-130530-645]	90.7661	-0.925826	0.289087	-3.20259	0.00136198	0.0103153
ENSDARG00000054683	prdm8b	PR domain containing 8b [Source:ZFIN;Acc:ZDB-GENE-060526-174]	331.437	-0.725551	0.192537	-3.76837	0.000164317	0.00187103
ENSDARG00000055317	c1ql4b	complement component 1, q subcomponent-like 4b [Source:ZFIN;Acc:ZDB-GENE-131127-59]	54.87	-1.97469	0.302338	-6.53142	6.51512e-11	5.0001e-09
ENSDARG00000055510	ypel3	yippee-like 3 [Source:NCBI gene;Acc:368214]	313.188	-0.672162	0.189372	-3.54942	0.000386075	0.00378726
ENSDARG00000055843	cdh10a	cadherin 10, type 2a (T2-cadherin) [Source:ZFIN;Acc:ZDB-GENE-060614-1]	142.896	-0.775123	0.183205	-4.23091	2.3275e-05	0.000367471
ENSDARG00000056768	rprml	reprimo-like [Source:NCBI gene;Acc:100073335]	84.2428	-1.37688	0.25551	-5.38875	7.09514e-08	2.61565e-06
ENSDARG00000056833	svopa	SV2 related protein a [Source:ZFIN;Acc:ZDB-GENE-060526-336]	90.2772	-0.823822	0.232526	-3.54292	0.00039572	0.00385882
ENSDARG00000058103	glra4b	glycine receptor, alpha 4b [Source:ZFIN;Acc:ZDB-GENE-020402-2]	21.1593	-1.41354	0.490914	-2.8794	0.00398436	0.0233329
ENSDARG00000058105	rpl36a	ribosomal protein L36A [Source:NCBI gene;Acc:195819]	10019.1	-0.642785	0.159137	-4.03919	5.36359e-05	0.000737427
ENSDARG00000058608	wsb2	WD repeat and SOCS box containing 2 [Source:ZFIN;Acc:ZDB-GENE-081104-26]	144.315	-1.14429	0.193756	-5.90584	3.50847e-09	1.90727e-07
ENSDARG00000058892	cep170ab	centrosomal protein 170Ab [Source:ZFIN;Acc:ZDB-GENE-050309-106]	101.119	-0.904091	0.224364	-4.02958	5.58765e-05	0.000761474
ENSDARG00000059498	arl16	ADP-ribosylation factor-like 16 [Source:ZFIN;Acc:ZDB-GENE-070410-114]	138.137	-0.636518	0.18054	-3.52565	0.000422452	0.00404175
ENSDARG00000059747	kcnj19a	potassium inwardly rectifying channel subfamily J member 19a [Source:ZFIN;Acc:ZDB-GENE-060503-706]	41.8199	-1.24528	0.307897	-4.04448	5.2439e-05	0.000722574
ENSDARG00000059773	SRCIN1	si:ch211-278a6.1 [Source:ZFIN;Acc:ZDB-GENE-060503-699]	458.775	-0.682812	0.24387	-2.7999	0.00511185	0.0282649
ENSDARG00000059775	slc32a1	solute carrier family 32 member 1 [Source:ZFIN;Acc:ZDB-GENE-061201-1]	972.897	-0.981096	0.189814	-5.16871	2.35715e-07	7.54928e-06
ENSDARG00000059781	atcayb	ATCAY kinesin light chain interacting caytaxin b [Source:ZFIN;Acc:ZDB-GENE-070912-220]	272.298	-0.65095	0.175457	-3.71003	0.000207236	0.00227208
ENSDARG00000059818	kif5ab	kinesin family member 5A, b [Source:ZFIN;Acc:ZDB-GENE-110510-3]	140.073	-0.737094	0.254564	-2.89551	0.00378537	0.0224756
ENSDARG00000059854	CABZ01041604.1	E3 ubiquitin-protein ligase RNF182-like [Source:NCBI gene;Acc:797048]	81.4873	-1.15198	0.229406	-5.02157	5.12521e-07	1.4372e-05
ENSDARG00000060116	camk1a	calcium/calmodulin-dependent protein kinase Ia [Source:ZFIN;Acc:ZDB-GENE-131120-147]	61.5818	-1.15924	0.280662	-4.13037	3.62173e-05	0.000528423
ENSDARG00000060123	ca16b	carbonic anhydrase XVI b [Source:ZFIN;Acc:ZDB-GENE-080818-1]	463.787	-0.612842	0.165132	-3.71123	0.000206258	0.00226436
ENSDARG00000060330	si:ch211-284e13.4	si:ch211-284e13.4 [Source:ZFIN;Acc:ZDB-GENE-060526-161]	119.843	-0.837986	0.218713	-3.83143	0.000127398	0.00151249
ENSDARG00000060496	cacna1ha	calcium channel, voltage-dependent, T type, alpha 1H subunit a [Source:ZFIN;Acc:ZDB-GENE-130103-1]	199.256	-1.01417	0.254606	-3.9833	6.79638e-05	0.000897841
ENSDARG00000060539	shank1	SH3 and multiple ankyrin repeat domains 1 [Source:ZFIN;Acc:ZDB-GENE-130530-691]	171.434	-0.791133	0.281506	-2.81036	0.00494857	0.0275849
ENSDARG00000060578	si:dkey-226m8.10	si:dkey-226m8.10 [Source:ZFIN;Acc:ZDB-GENE-060526-258]	73.546	-1.28027	0.252582	-5.06872	4.00501e-07	1.16663e-05
ENSDARG00000060637	clstn2	calsyntenin 2 [Source:ZFIN;Acc:ZDB-GENE-070911-2]	457.811	-0.587703	0.22447	-2.61818	0.00883996	0.0428491
ENSDARG00000060741	syt17	synaptotagmin XVII [Source:ZFIN;Acc:ZDB-GENE-090527-1]	29.4902	-1.12234	0.381696	-2.9404	0.0032779	0.020223
ENSDARG00000060846	cabp7b	calcium binding protein 7b [Source:ZFIN;Acc:ZDB-GENE-060526-366]	105.398	-1.05111	0.264533	-3.97346	7.08365e-05	0.000930559
ENSDARG00000060915	fbxl16	F-box and leucine-rich repeat protein 16 [Source:ZFIN;Acc:ZDB-GENE-120215-180]	381.182	-0.887263	0.231787	-3.82792	0.00012923	0.00152911
ENSDARG00000061051	brinp3a.2	bone morphogenetic protein/retinoic acid inducible neural-specific 3a, tandem duplicate 2 [Source:ZFIN;Acc:ZDB-GENE-131119-53]	145.049	-0.846911	0.203012	-4.17172	3.02306e-05	0.000456109
ENSDARG00000061362	dipk1ab	divergent protein kinase domain 1Ab [Source:ZFIN;Acc:ZDB-GENE-131126-27]	39.0257	-1.21759	0.385037	-3.16227	0.00156545	0.0115015
ENSDARG00000061409	bivm	basic, immunoglobulin-like variable motif containing [Source:ZFIN;Acc:ZDB-GENE-010822-3]	122.473	-0.933201	0.216097	-4.31844	1.57137e-05	0.000261955
ENSDARG00000061541	unc5db	unc-5 netrin receptor Db [Source:ZFIN;Acc:ZDB-GENE-060531-162]	124.777	-0.612348	0.214245	-2.85817	0.00426095	0.0245069
ENSDARG00000061836	nfixb	nuclear factor I/Xb [Source:ZFIN;Acc:ZDB-GENE-060421-5000]	257.927	-0.783329	0.245388	-3.1922	0.00141192	0.0106061
ENSDARG00000062217	kcnj3b	potassium inwardly rectifying channel subfamily J member 3b [Source:ZFIN;Acc:ZDB-GENE-120215-38]	204.442	-1.09503	0.187824	-5.83006	5.54078e-09	2.86146e-07
ENSDARG00000062323	adam23a	ADAM metallopeptidase domain 23a [Source:ZFIN;Acc:ZDB-GENE-070810-2]	996.39	-0.705784	0.169767	-4.15737	3.21936e-05	0.000479596
ENSDARG00000062376	nlgn3b	neuroligin 3b [Source:ZFIN;Acc:ZDB-GENE-060526-197]	524.883	-1.12502	0.188283	-5.97515	2.29875e-09	1.31602e-07
ENSDARG00000062427	clcn2a	chloride channel, voltage-sensitive 2a [Source:ZFIN;Acc:ZDB-GENE-070705-19]	54.2077	-0.878595	0.271318	-3.23825	0.00120267	0.0093131
ENSDARG00000062531	mapk8ip3	mitogen-activated protein kinase 8 interacting protein 3 [Source:ZFIN;Acc:ZDB-GENE-090303-6]	1317.72	-0.644297	0.182528	-3.52986	0.000415783	0.00399328
ENSDARG00000062744	scn1lab	sodium channel, voltage-gated, type I like, alpha b [Source:ZFIN;Acc:ZDB-GENE-060906-1]	488.259	-1.00755	0.235855	-4.27191	1.9381e-05	0.000312987
ENSDARG00000063544	pip4k2ab	phosphatidylinositol-5-phosphate 4-kinase, type II, alpha b [Source:ZFIN;Acc:ZDB-GENE-070912-272]	182.517	-0.646095	0.218966	-2.95066	0.00317094	0.0197251
ENSDARG00000067806	zgc:158432	zgc:158432 [Source:ZFIN;Acc:ZDB-GENE-061201-57]	100.575	-0.996214	0.222984	-4.46765	7.90821e-06	0.000146515
ENSDARG00000067813	zgc:171844	zgc:171844 [Source:ZFIN;Acc:ZDB-GENE-080516-8]	36.1512	-1.1915	0.332529	-3.58313	0.0003395	0.00340585
ENSDARG00000068096	atf5a	activating transcription factor 5a [Source:ZFIN;Acc:ZDB-GENE-060526-205]	758.85	-0.713041	0.143274	-4.97678	6.46509e-07	1.75343e-05
ENSDARG00000068551	elovl8a	ELOVL fatty acid elongase 8a [Source:ZFIN;Acc:ZDB-GENE-060929-240]	104.519	-0.6489	0.226721	-2.86211	0.00420826	0.0242714
ENSDARG00000068624	sptbn4a	spectrin, beta, non-erythrocytic 4a [Source:ZFIN;Acc:ZDB-GENE-060531-133]	338.954	-0.811523	0.271025	-2.99428	0.00275095	0.0176988
ENSDARG00000069796	znf1124	zinc finger protein 1124 [Source:ZFIN;Acc:ZDB-GENE-071004-105]	158.813	-0.617174	0.209527	-2.94556	0.00322366	0.0199469
ENSDARG00000070037	rgs8	regulator of G protein signaling 8 [Source:NCBI gene;Acc:436804]	435.989	-0.863414	0.282101	-3.06066	0.00220852	0.0149951
ENSDARG00000070074	lrp8	low density lipoprotein receptor-related protein 8, apolipoprotein e receptor [Source:ZFIN;Acc:ZDB-GENE-050506-134]	553.707	-0.630113	0.213695	-2.94865	0.00319162	0.0198139
ENSDARG00000070148	cygb2	cytoglobin 2 [Source:NCBI gene;Acc:554176]	133.322	-1.40554	0.303535	-4.63057	3.64664e-06	7.6284e-05
ENSDARG00000070368	casp6b.2	caspase 6b.2, apoptosis-related cysteine peptidase [Source:ZFIN;Acc:ZDB-GENE-060312-12]	10.4021	-2.97016	0.827708	-3.58842	0.000332694	0.00335114
ENSDARG00000070567	cadpsb	Ca2+-dependent activator protein for secretion b [Source:ZFIN;Acc:ZDB-GENE-110621-2]	1598.41	-0.614771	0.176274	-3.48758	0.000487421	0.00452196
ENSDARG00000070845	si:dkey-56d12.4	si:dkey-56d12.4 [Source:ZFIN;Acc:ZDB-GENE-060531-147]	41.2245	-1.7842	0.445876	-4.00156	6.29265e-05	0.000844094
ENSDARG00000070864	bcl6aa	BCL6A transcription repressor a [Source:ZFIN;Acc:ZDB-GENE-040426-1696]	160.503	-0.679418	0.19512	-3.48205	0.000497595	0.00459914
ENSDARG00000070929	sox14	SRY-box transcription factor 14 [Source:NCBI gene;Acc:557661]	215.994	-0.923275	0.18253	-5.05821	4.2322e-07	1.22133e-05
ENSDARG00000070932	hcrt	hypocretin (orexin) neuropeptide precursor [Source:ZFIN;Acc:ZDB-GENE-040324-1]	5.00338	-3.89796	1.20728	-3.2287	0.00124353	0.00956731
ENSDARG00000071011	cdk5r2a	cyclin-dependent kinase 5, regulatory subunit 2a (p39) [Source:ZFIN;Acc:ZDB-GENE-050417-22]	821.546	-0.712709	0.1397	-5.10171	3.36603e-07	1.02006e-05
ENSDARG00000071086	gpr155b	G protein-coupled receptor 155b [Source:ZFIN;Acc:ZDB-GENE-110815-2]	122.307	-0.8369	0.187293	-4.46841	7.88043e-06	0.000146109
ENSDARG00000073718	si:ch73-233k15.2	si:ch73-233k15.2 [Source:ZFIN;Acc:ZDB-GENE-120215-22]	46.5471	-2.07576	0.318219	-6.52304	6.88953e-11	5.27113e-09
ENSDARG00000074191	zgc:172253	zgc:172253 [Source:ZFIN;Acc:ZDB-GENE-080215-9]	281.34	-0.663046	0.167927	-3.94842	7.86693e-05	0.00101994
ENSDARG00000074443	gas7a	growth arrest-specific 7a [Source:ZFIN;Acc:ZDB-GENE-130128-1]	136.644	-0.991232	0.196004	-5.05721	4.2543e-07	1.22485e-05
ENSDARG00000074669	cacng4b	calcium channel, voltage-dependent, gamma subunit 4b [Source:ZFIN;Acc:ZDB-GENE-120104-6]	42.1777	-0.884206	0.339454	-2.60479	0.00919312	0.0442502
ENSDARG00000074671	nptx1l	neuronal pentraxin 1 like [Source:ZFIN;Acc:ZDB-GENE-040426-2418]	564.77	-0.600733	0.190047	-3.16097	0.00157247	0.0115437
ENSDARG00000074723	myo10l1	myosin X, like 1 [Source:ZFIN;Acc:ZDB-GENE-080425-1]	185.668	-0.837646	0.236424	-3.54298	0.00039563	0.00385882
ENSDARG00000074739	slitrk3b	SLIT and NTRK-like family, member 3b [Source:ZFIN;Acc:ZDB-GENE-070912-352]	83.8309	-0.797438	0.29625	-2.69177	0.00710734	0.0363341
ENSDARG00000074773	si:dkey-110g7.8	si:dkey-110g7.8 [Source:ZFIN;Acc:ZDB-GENE-131121-280]	59.2216	-0.960903	0.264077	-3.63873	0.000273989	0.00285254
ENSDARG00000074781	ptprt	protein tyrosine phosphatase receptor type T [Source:ZFIN;Acc:ZDB-GENE-101028-4]	177.597	-1.06605	0.303655	-3.51072	0.000446902	0.00422835
ENSDARG00000074794	necab3	N-terminal EF-hand calcium binding protein 3 [Source:ZFIN;Acc:ZDB-GENE-131121-74]	303.014	-0.719243	0.198787	-3.61815	0.000296713	0.00304091
ENSDARG00000074921	fam117ba	family with sequence similarity 117 member Ba [Source:ZFIN;Acc:ZDB-GENE-131127-569]	507.254	-0.658014	0.222034	-2.96358	0.00304087	0.0191126
ENSDARG00000075034	raver2	ribonucleoprotein, PTB-binding 2 [Source:ZFIN;Acc:ZDB-GENE-090713-1]	343.514	-0.604425	0.175809	-3.43797	0.000586085	0.00525062
ENSDARG00000075491	si:ch211-26b3.4	si:ch211-26b3.4 [Source:ZFIN;Acc:ZDB-GENE-081104-60]	526.182	-0.799115	0.218829	-3.65177	0.000260434	0.00272516
ENSDARG00000075813	asphd1	aspartate beta-hydroxylase domain containing 1 [Source:ZFIN;Acc:ZDB-GENE-091204-62]	174.258	-1.20468	0.217992	-5.52629	3.27077e-08	1.34907e-06
ENSDARG00000075815	slc12a5a	solute carrier family 12 member 5a [Source:ZFIN;Acc:ZDB-GENE-120927-3]	276.14	-0.770568	0.285294	-2.70096	0.00691398	0.0355881
ENSDARG00000075830	syt3	synaptotagmin III [Source:ZFIN;Acc:ZDB-GENE-090601-1]	231.936	-0.785197	0.228088	-3.44252	0.000576318	0.00517059
ENSDARG00000075849	prr12b	proline rich 12b [Source:ZFIN;Acc:ZDB-GENE-130625-2]	1421.82	-0.596125	0.230712	-2.58385	0.00977039	0.0462829
ENSDARG00000075924	RAPGEF4	zgc:171558 [Source:ZFIN;Acc:ZDB-GENE-080219-4]	382.114	-1.20674	0.164656	-7.32887	2.32102e-13	3.06042e-11
ENSDARG00000076052	sez6l2	seizure related 6 homolog (mouse)-like 2 [Source:ZFIN;Acc:ZDB-GENE-091204-189]	788.917	-0.787223	0.249729	-3.15231	0.00161986	0.0118067
ENSDARG00000076401	cacng3b	calcium channel, voltage-dependent, gamma subunit 3b [Source:ZFIN;Acc:ZDB-GENE-090828-1]	275.128	-1.14699	0.204979	-5.59565	2.19792e-08	9.64324e-07
ENSDARG00000076679	rai1	retinoic acid induced 1 [Source:ZFIN;Acc:ZDB-GENE-101203-2]	440.442	-0.924658	0.212901	-4.34313	1.40467e-05	0.000239479
ENSDARG00000076978	pmchl	pro-melanin-concentrating hormone, like [Source:ZFIN;Acc:ZDB-GENE-030131-7863]	60.0611	-0.871725	0.324903	-2.68303	0.00729579	0.0370681
ENSDARG00000077028	si:ch211-81n22.1	si:ch211-81n22.1 [Source:ZFIN;Acc:ZDB-GENE-131127-633]	23.5198	-2.21447	0.585892	-3.77965	0.000157047	0.00180407
ENSDARG00000077047	ptprnb	protein tyrosine phosphatase receptor type Nb [Source:ZFIN;Acc:ZDB-GENE-100505-1]	202.647	-1.12121	0.228604	-4.90459	9.36207e-07	2.39748e-05
ENSDARG00000077053	ppfia3	PTPRF interacting protein alpha 3 [Source:ZFIN;Acc:ZDB-GENE-100311-3]	727.325	-0.991541	0.234276	-4.23237	2.31242e-05	0.000365345
ENSDARG00000077080	gprc5ba	G protein-coupled receptor, class C, group 5, member Ba [Source:ZFIN;Acc:ZDB-GENE-030131-8162]	756.309	-0.848823	0.211738	-4.00883	6.10192e-05	0.000822962
ENSDARG00000077470	si:dkey-193b15.8	si:dkey-193b15.8 [Source:ZFIN;Acc:ZDB-GENE-070912-416]	46.4078	-1.24681	0.330859	-3.76839	0.000164303	0.00187103
ENSDARG00000077815	cdc26	cell division cycle 26 homolog [Source:NCBI gene;Acc:445501]	136.191	-0.77339	0.219034	-3.53092	0.000414123	0.00398634
ENSDARG00000077847	olfm2a	olfactomedin 2a [Source:ZFIN;Acc:ZDB-GENE-040426-2882]	550.735	-0.85736	0.138939	-6.17077	6.79571e-10	4.28648e-08
ENSDARG00000077996	cdh24b	cadherin 24, type 2b [Source:ZFIN;Acc:ZDB-GENE-081104-50]	88.1155	-1.03472	0.382718	-2.70361	0.00685897	0.0354096
ENSDARG00000078272	CABP7	calcium-binding protein 7-like [Source:NCBI gene;Acc:100329495]	22.4813	-1.31692	0.465023	-2.83194	0.00462672	0.0261078
ENSDARG00000078302	brinp1	bone morphogenetic protein/retinoic acid inducible neural-specific 1 [Source:ZFIN;Acc:ZDB-GENE-130530-847]	345.725	-0.638216	0.191213	-3.33772	0.000844692	0.00708492
ENSDARG00000078411	hspb15	heat shock protein, alpha-crystallin-related, b15 [Source:ZFIN;Acc:ZDB-GENE-080214-5]	94.9042	-0.654935	0.253982	-2.57867	0.00991818	0.0467773
ENSDARG00000078416	zeb2b	zinc finger E-box binding homeobox 2b [Source:ZFIN;Acc:ZDB-GENE-080717-1]	693.39	-0.832848	0.216895	-3.83986	0.000123104	0.00147422
ENSDARG00000078901	anks1ab	ankyrin repeat and sterile alpha motif domain containing 1Ab [Source:ZFIN;Acc:ZDB-GENE-110107-1]	103.342	-0.718225	0.275197	-2.60986	0.00905793	0.0437573
ENSDARG00000079264	baiap3	BAI1 associated protein 3 [Source:ZFIN;Acc:ZDB-GENE-130530-863]	100.739	-1.70766	0.252998	-6.74971	1.48136e-11	1.34511e-09
ENSDARG00000079347	zgc:194659	zgc:194659 [Source:ZFIN;Acc:ZDB-GENE-081022-139]	215.438	-0.914899	0.153368	-5.96538	2.44063e-09	1.38446e-07
ENSDARG00000079348	GRIN2B	glutamate receptor ionotropic, NMDA 2B-like [Source:NCBI gene;Acc:110438919]	208.31	-1.24251	0.347583	-3.57472	0.000350601	0.0034974
ENSDARG00000079446	TAFA3	si:dkey-238f9.1 [Source:ZFIN;Acc:ZDB-GENE-091204-297]	114.872	-1.05425	0.256128	-4.1161	3.85332e-05	0.000557618
ENSDARG00000079665	gpr158b	G protein-coupled receptor 158b [Source:ZFIN;Acc:ZDB-GENE-130530-875]	197.319	-1.36707	0.19298	-7.08398	1.40069e-12	1.57112e-10
ENSDARG00000079670	lrrc7	leucine rich repeat containing 7 [Source:ZFIN;Acc:ZDB-GENE-130530-876]	377.519	-1.07595	0.227484	-4.72979	2.24747e-06	5.02821e-05
ENSDARG00000079912	rapgefl1	Rap guanine nucleotide exchange factor (GEF)-like 1 [Source:ZFIN;Acc:ZDB-GENE-131121-404]	219.833	-0.916413	0.250093	-3.66429	0.000248022	0.0026252
ENSDARG00000083378	CT573103.2		6.43002	-4.71795	1.54892	-3.04595	0.00231944	0.0155522
ENSDARG00000086628	stk19	serine/threonine kinase 19 [Source:ZFIN;Acc:ZDB-GENE-000616-11]	23.0965	-2.97321	0.607462	-4.89447	9.85687e-07	2.50607e-05
ENSDARG00000086706	BMERB1	zgc:114175 [Source:ZFIN;Acc:ZDB-GENE-050913-109]	134.796	-0.80905	0.254189	-3.18286	0.00145826	0.0108915
ENSDARG00000087306	CABZ01038521.1		22.2034	-1.64192	0.481629	-3.4091	0.000651778	0.0057498
ENSDARG00000087390	hbbe1.3	hemoglobin, beta embryonic 1.3 [Source:ZFIN;Acc:ZDB-GENE-131120-128]	1049.65	-1.63038	0.262309	-6.21548	5.11672e-10	3.33785e-08
ENSDARG00000087979	CT573433.1	beta-1,3-galactosyltransferase 2-like [Source:NCBI gene;Acc:101882239]	118.058	-0.69223	0.218537	-3.16757	0.00153719	0.0113495
ENSDARG00000088515	st6gal2b	ST6 beta-galactosamide alpha-2,6-sialyltranferase 2b [Source:ZFIN;Acc:ZDB-GENE-120426-2]	79.853	-0.631747	0.244746	-2.58123	0.00984481	0.0465198
ENSDARG00000088789	mast1b	microtubule associated serine/threonine kinase 1b [Source:ZFIN;Acc:ZDB-GENE-131025-2]	474.067	-0.701543	0.245263	-2.86037	0.00423149	0.0243714
ENSDARG00000089109	bcl2b	BCL2 apoptosis regulator b [Source:ZFIN;Acc:ZDB-GENE-110411-185]	333.234	-0.678367	0.193165	-3.51185	0.000444995	0.00421352
ENSDARG00000089292	adgrl1a	adhesion G protein-coupled receptor L1a [Source:ZFIN;Acc:ZDB-GENE-131127-267]	124.042	-0.963149	0.311215	-3.0948	0.00196946	0.0137601
ENSDARG00000089829	CYTH3	si:ch211-189a21.1 [Source:ZFIN;Acc:ZDB-GENE-131121-33]	9.59406	-6.28777	1.28568	-4.89061	1.00525e-06	2.54538e-05
ENSDARG00000089856	cita	citron rho-interacting serine/threonine kinase a [Source:ZFIN;Acc:ZDB-GENE-130530-981]	869.652	-0.705929	0.248476	-2.84104	0.00449673	0.025533
ENSDARG00000090062	rac3a	Rac family small GTPase 3a [Source:ZFIN;Acc:ZDB-GENE-040718-256]	413.304	-0.603107	0.159182	-3.78879	0.000151385	0.00174951
ENSDARG00000090120	si:dkey-248g21.1	si:dkey-248g21.1 [Source:ZFIN;Acc:ZDB-GENE-131119-67]	56.2028	-0.795514	0.292492	-2.71978	0.00653252	0.0341298
ENSDARG00000090170	rab11fip4a	RAB11 family interacting protein 4 (class II) a [Source:NCBI gene;Acc:436806]	705.64	-0.691602	0.170346	-4.05998	4.90761e-05	0.000685765
ENSDARG00000090195	mtx3	metaxin 3 [Source:NCBI gene;Acc:402916]	129.463	-0.624865	0.238219	-2.62307	0.00871423	0.0423813
ENSDARG00000090872	si:dkey-276j7.1	si:dkey-276j7.1 [Source:ZFIN;Acc:ZDB-GENE-060720-44]	1496.89	-0.685537	0.175256	-3.91163	9.1675e-05	0.00116183
ENSDARG00000090876	si:dkey-217f16.5	si:dkey-217f16.5 [Source:ZFIN;Acc:ZDB-GENE-111011-1]	65.3081	-1.12678	0.261344	-4.31149	1.62158e-05	0.000269238
ENSDARG00000090901	si:ch211-256e16.11	si:ch211-256e16.11 [Source:ZFIN;Acc:ZDB-GENE-131127-41]	57.7033	-1.37942	0.399114	-3.45619	0.000547866	0.00496746
ENSDARG00000090930	si:ch211-120g10.1	si:ch211-120g10.1 [Source:ZFIN;Acc:ZDB-GENE-130531-56]	56.8728	-1.0331	0.361195	-2.86024	0.00423322	0.0243757
ENSDARG00000091130	kcnq2b	potassium voltage-gated channel, KQT-like subfamily, member 2b [Source:ZFIN;Acc:ZDB-GENE-120130-1]	243.003	-0.725739	0.229628	-3.1605	0.00157499	0.0115544
ENSDARG00000091306	kcnn1a	potassium intermediate/small conductance calcium-activated channel, subfamily N, member 1a [Source:ZFIN;Acc:ZDB-GENE-070912-703]	562.312	-0.65616	0.203048	-3.23155	0.00123123	0.00949919
ENSDARG00000091956	tmem184bb	transmembrane protein 184bb [Source:ZFIN;Acc:ZDB-GENE-070705-124]	63.1675	-0.87482	0.329395	-2.65584	0.00791115	0.0393794
ENSDARG00000092228	si:dkey-27p18.3	si:dkey-27p18.3 [Source:ZFIN;Acc:ZDB-GENE-060526-287]	16.2813	-7.04656	1.24232	-5.67212	1.41042e-08	6.5968e-07
ENSDARG00000093219	BX936308.2		27.0146	-1.63704	0.442205	-3.70199	0.000213917	0.00232988
ENSDARG00000094052	taok3b	TAO kinase 3b [Source:ZFIN;Acc:ZDB-GENE-060526-59]	162.241	-0.906687	0.218607	-4.14756	3.36037e-05	0.000497018
ENSDARG00000094526	ksr2	kinase suppressor of ras 2 [Source:ZFIN;Acc:ZDB-GENE-030131-8047]	221.169	-0.743939	0.201844	-3.68572	0.000228059	0.0024484
ENSDARG00000094557	nupr1b	nuclear protein 1b [Source:ZFIN;Acc:ZDB-GENE-030131-4653]	1913.58	-0.669919	0.129609	-5.16877	2.35643e-07	7.54928e-06
ENSDARG00000094836	si:ch211-195b15.8	si:ch211-195b15.8 [Source:ZFIN;Acc:ZDB-GENE-131127-627]	671.967	-0.641776	0.132935	-4.82776	1.3808e-06	3.29122e-05
ENSDARG00000096271	44627	membrane-associated ring finger (C3HC4) 7 [Source:ZFIN;Acc:ZDB-GENE-080204-121]	98.1519	-0.889751	0.307318	-2.89521	0.00378901	0.0224918
ENSDARG00000096338	CR792438.1		4.58213	-5.10183	1.37485	-3.71082	0.000206591	0.00226701
ENSDARG00000096920	si:zfos-375h5.1	si:zfos-375h5.1 [Source:ZFIN;Acc:ZDB-GENE-131121-284]	128.011	-0.826091	0.266624	-3.09833	0.00194614	0.0136318
ENSDARG00000097322	si:dkey-81l17.6	si:dkey-81l17.6 [Source:ZFIN;Acc:ZDB-GENE-131127-284]	141.497	-1.08296	0.243118	-4.45448	8.40964e-06	0.000154994
ENSDARG00000097358	BX901883.4		41.8293	-0.989017	0.356738	-2.77239	0.00556459	0.0301312
ENSDARG00000097518	BX537110.1		7.4836	-4.30485	1.25374	-3.4336	0.000595623	0.00532069
ENSDARG00000097637	si:ch211-246i5.5	si:ch211-246i5.5 [Source:ZFIN;Acc:ZDB-GENE-131121-529]	148.189	-0.862432	0.195135	-4.41968	9.88481e-06	0.000177948
ENSDARG00000097815	CU928129.2		44.3896	-1.24452	0.406985	-3.05791	0.00222886	0.015096
ENSDARG00000098045	CR751602.2		33.7238	-1.02471	0.321931	-3.18302	0.00145749	0.010889
ENSDARG00000098208	fn3krp	fructosamine 3 kinase related protein [Source:ZFIN;Acc:ZDB-GENE-041010-192]	57.2156	-0.878749	0.277442	-3.16732	0.00153849	0.0113495
ENSDARG00000098290	unc80	unc-80 homolog (C. elegans) [Source:ZFIN;Acc:ZDB-GENE-140106-167]	306.314	-1.03912	0.277266	-3.74775	0.000178429	0.00200411
ENSDARG00000098511	ntrk2b	neurotrophic tyrosine kinase, receptor, type 2b [Source:ZFIN;Acc:ZDB-GENE-010126-2]	138.965	-1.03708	0.281907	-3.67882	0.000234316	0.00250472
ENSDARG00000098751	lzts3a	leucine zipper, putative tumor suppressor family member 3a [Source:ZFIN;Acc:ZDB-GENE-060313-2]	264.808	-1.09996	0.278076	-3.95561	7.63395e-05	0.000994419
ENSDARG00000098771	cbx8b	chromobox homolog 8b [Source:ZFIN;Acc:ZDB-GENE-050522-325]	140.977	-0.61109	0.173437	-3.52341	0.000426032	0.00406658
ENSDARG00000099111	zgc:175280	zgc:175280 [Source:ZFIN;Acc:ZDB-GENE-080219-39]	1415.8	-0.731496	0.10188	-7.17997	6.97282e-13	8.35021e-11
ENSDARG00000099247	si:dkey-68o6.5	si:dkey-68o6.5 [Source:ZFIN;Acc:ZDB-GENE-030131-5416]	14.3365	-3.19867	0.663709	-4.81939	1.43996e-06	3.40928e-05
ENSDARG00000099307	si:dkey-10p5.10	si:dkey-10p5.10 [Source:ZFIN;Acc:ZDB-GENE-120215-130]	97.1782	-0.683147	0.226509	-3.01598	0.00256147	0.0167739
ENSDARG00000099515	ephx4	epoxide hydrolase 4 [Source:ZFIN;Acc:ZDB-GENE-080227-1]	84.0365	-1.25613	0.316043	-3.97455	7.0512e-05	0.000927279
ENSDARG00000099554	sec16b	SEC16 homolog B, endoplasmic reticulum export factor [Source:ZFIN;Acc:ZDB-GENE-050208-274]	165.838	-0.938092	0.217612	-4.31084	1.62637e-05	0.000269854
ENSDARG00000099695	si:dkey-61n16.5	si:dkey-61n16.5 [Source:ZFIN;Acc:ZDB-GENE-100922-235]	777.89	-0.776518	0.151649	-5.1205	3.04733e-07	9.33747e-06
ENSDARG00000099877	si:dkeyp-72e1.6	si:dkeyp-72e1.6 [Source:ZFIN;Acc:ZDB-GENE-120215-228]	103.392	-0.701063	0.193354	-3.62581	0.000288059	0.00296541
ENSDARG00000100246	FP016234.1		165.282	-0.594773	0.217905	-2.72951	0.00634291	0.0334186
ENSDARG00000100313	pip5k1cb	phosphatidylinositol-4-phosphate 5-kinase, type I, gamma b [Source:ZFIN;Acc:ZDB-GENE-110408-21]	882.467	-0.700961	0.204676	-3.42473	0.000615413	0.00546595
ENSDARG00000100504	ppp1r27b	protein phosphatase 1, regulatory subunit 27b [Source:ZFIN;Acc:ZDB-GENE-051023-5]	47.4798	-1.63094	0.416169	-3.91894	8.89379e-05	0.00113351
ENSDARG00000102610	r3hdm2	R3H domain containing 2 [Source:ZFIN;Acc:ZDB-GENE-180313-1]	196.855	-0.835925	0.289283	-2.88965	0.00385676	0.0227848
ENSDARG00000102976	uncx	UNC homeobox [Source:ZFIN;Acc:ZDB-GENE-080509-1]	169.34	-0.933362	0.209933	-4.446	8.74832e-06	0.000160386
ENSDARG00000103123	CR854980.1	neuronal tyrosine-phosphorylated phosphoinositide-3-kinase adapter 1 [Source:NCBI gene;Acc:101885998]	160.965	-1.17795	0.303621	-3.87967	0.000104597	0.00129357
ENSDARG00000103800	prkar1b	protein kinase, cAMP-dependent, regulatory, type I, beta [Source:ZFIN;Acc:ZDB-GENE-060929-580]	304.007	-0.736258	0.165199	-4.4568	8.31933e-06	0.000153672
ENSDARG00000104339	SMARCA4	transcription activator BRG1-like [Source:NCBI gene;Acc:100535713]	367.149	-0.763152	0.261587	-2.91739	0.00352971	0.0213462
ENSDARG00000104361	barhl2	BarH-like homeobox 2 [Source:ZFIN;Acc:ZDB-GENE-050913-153]	317.101	-0.970776	0.171723	-5.65316	1.57523e-08	7.28513e-07
ENSDARG00000104974	slain1b	SLAIN motif family, member 1b [Source:ZFIN;Acc:ZDB-GENE-080516-6]	38.5066	-1.42097	0.364965	-3.89346	9.88249e-05	0.00123539
ENSDARG00000105113	galr2b	galanin receptor 2b [Source:ZFIN;Acc:ZDB-GENE-131121-48]	76.4983	-0.781051	0.246703	-3.16595	0.00154577	0.0113906
ENSDARG00000105201	adcyap1r1a	adenylate cyclase activating polypeptide 1a (pituitary) receptor type I [Source:ZFIN;Acc:ZDB-GENE-050315-1]	1079.37	-0.882381	0.176477	-4.99997	5.73401e-07	1.5811e-05
ENSDARG00000107989	FAM163B	protein FAM163B-like [Source:NCBI gene;Acc:794939]	13.8655	-1.5933	0.60503	-2.63342	0.00845287	0.0414048
ENSDARG00000109436	RASL10B	RAS like family 10 member B [Source:HGNC Symbol;Acc:HGNC:30295]	14.1535	-1.53417	0.53817	-2.85071	0.00436216	0.02495
ENSDARG00000109568	PLPP7	phospholipid phosphatase 7 (inactive) [Source:NCBI gene;Acc:568758]	39.8424	-0.784451	0.302086	-2.59679	0.00941006	0.0450233
ENSDARG00000110614	ugt2a7	UDP glucuronosyltransferase 2 family, polypeptide A7 [Source:ZFIN;Acc:ZDB-GENE-141215-33]	42.3453	-1.64735	0.329656	-4.99716	5.81795e-07	1.60068e-05
ENSDARG00000110874	ELFN2	protein phosphatase 1 regulatory subunit 29-like [Source:NCBI gene;Acc:796777]	39.3196	-1.08088	0.364981	-2.96145	0.00306189	0.0192252
ENSDARG00000111506	BX470259.1	gastrula zinc finger protein XlCGF8.2DB-like [Source:NCBI gene;Acc:101886309]	71.4448	-0.846853	0.256521	-3.3013	0.000962388	0.00786051
ENSDARG00000111810	lhfpl4a	LHFPL tetraspan subfamily member 4a [Source:ZFIN;Acc:ZDB-GENE-111017-1]	50.667	-1.03897	0.302889	-3.43018	0.000603171	0.00537923
ENSDARG00000113064	CR392045.1	potassium channel subfamily T member 2-like [Source:NCBI gene;Acc:565691]	33.6434	-1.7906	0.379948	-4.71275	2.444e-06	5.39966e-05
ENSDARG00000114540	nfr	notochord formation related [Source:ZFIN;Acc:ZDB-GENE-100715-1]	3.52249	-4.71791	1.63444	-2.88657	0.00389471	0.0229434
ENSDARG00000115220	BX005085.6		17.4651	-2.26486	0.524416	-4.31882	1.56864e-05	0.000261852
ENSDARG00000115335	ubald2	UBA-like domain containing 2 [Source:NCBI gene;Acc:553806]	174.581	-0.618218	0.235023	-2.63046	0.00852685	0.0416579
ENSDARG00000115405	hbbe1.2	hemoglobin beta embryonic-1.2 [Source:ZFIN;Acc:ZDB-GENE-090501-3]	961.71	-1.19312	0.213308	-5.59341	2.22658e-08	9.74245e-07
ENSDARG00000115505	MGAT5B	mannosyl (alpha-1,6-)-glycoprotein beta-1,6-N-acetyl-glucosaminyltransferase, isozyme B [Source:NCBI gene;Acc:101884072]	38.7699	-1.21991	0.338196	-3.60712	0.000309614	0.00315066
ENSDARG00000115741	LO017974.1		14.6023	-1.69372	0.497971	-3.40123	0.000670826	0.00588641
ENSDARG00000115962	LO017799.1	transcription factor Adf-1-like [Source:NCBI gene;Acc:110439798]	24.1783	-1.28823	0.459478	-2.80369	0.00505222	0.0279927
ENSDARG00000116743	rnps1	RNA binding protein S1, serine-rich domain [Source:NCBI gene;Acc:327020]	131.879	-2.94403	0.387402	-7.59942	2.97452e-14	4.52364e-12
ENSDARG00000117274	CABZ01076744.1		33.313	-1.48794	0.438238	-3.39528	0.00068559	0.00599898
ENSDARG00000117407	AL954191.2	uncharacterized LOC101885516 [Source:NCBI gene;Acc:101885516]	153.071	-0.633328	0.198496	-3.19063	0.00141961	0.0106445
ENSDARG00000117625	CABZ01038493.1		11.2803	-7.47763	1.30959	-5.70988	1.13054e-08	5.43119e-07
ENSDARG00000117668	FO704648.2		14.4324	-1.50428	0.506208	-2.97165	0.00296202	0.0187214
ENSDARG00000001835	nalcn	sodium leak channel, non-selective [Source:ZFIN;Acc:ZDB-GENE-050410-12]	436.436	-0.741455	0.204388	-3.62769	0.000285973	0.00294883
ENSDARG00000001971	cthrc1b	collagen triple helix repeat containing 1b [Source:ZFIN;Acc:ZDB-GENE-050420-46]	110.341	-0.604864	0.226605	-2.66925	0.00760216	0.0381942
ENSDARG00000002728	kiss1ra	KISS1 receptor a [Source:ZFIN;Acc:ZDB-GENE-070912-521]	12.3022	-1.58033	0.599971	-2.634	0.00843845	0.0413728
ENSDARG00000003290	dab1b	DAB adaptor protein 1b [Source:ZFIN;Acc:ZDB-GENE-060421-7958]	79.3722	-1.12972	0.298933	-3.77919	0.000157342	0.00180655
ENSDARG00000004621	gpm6ab	glycoprotein M6Ab [Source:ZFIN;Acc:ZDB-GENE-030710-8]	4473.8	-0.741085	0.136162	-5.44266	5.24921e-08	2.01117e-06
ENSDARG00000004633	epn3b	epsin 3b [Source:ZFIN;Acc:ZDB-GENE-121214-173]	59.6398	-1.1046	0.324415	-3.40488	0.000661922	0.00582685
ENSDARG00000004964	cyp4t8	cytochrome P450, family 4, subfamily T, polypeptide 8 [Source:ZFIN;Acc:ZDB-GENE-031219-3]	665.484	-0.69597	0.165502	-4.20519	2.60857e-05	0.00040264
ENSDARG00000005739	gpm6ba	glycoprotein M6Ba [Source:ZFIN;Acc:ZDB-GENE-030710-9]	855.33	-0.983168	0.190684	-5.15602	2.52254e-07	7.97593e-06
ENSDARG00000006383	stxbp5l	syntaxin binding protein 5-like [Source:NCBI gene;Acc:567605]	407.333	-0.847719	0.180678	-4.69188	2.70706e-06	5.92803e-05
ENSDARG00000006678	pth2ra	parathyroid hormone 2 receptor a [Source:ZFIN;Acc:ZDB-GENE-991123-10]	18.6902	-1.38002	0.519414	-2.65688	0.00788673	0.0392894
ENSDARG00000006983	celf3b	cugbp, Elav-like family member 3b [Source:ZFIN;Acc:ZDB-GENE-110408-50]	281.962	-0.821308	0.171087	-4.80054	1.58239e-06	3.71809e-05
ENSDARG00000009978	icn	ictacalcin [Source:ZFIN;Acc:ZDB-GENE-030131-8599]	3550.67	-0.638711	0.209206	-3.05303	0.00226544	0.0152686
ENSDARG00000010010	trim13	tripartite motif containing 13 [Source:NCBI gene;Acc:553630]	706.097	-0.860918	0.200712	-4.28932	1.79225e-05	0.000292022
ENSDARG00000010936	abcb4	ATP-binding cassette, sub-family B (MDR/TAP), member 4 [Source:ZFIN;Acc:ZDB-GENE-080204-52]	3137.89	-0.637914	0.157064	-4.06149	4.87596e-05	0.000682497
ENSDARG00000011066	glra3	glycine receptor, alpha 3 [Source:ZFIN;Acc:ZDB-GENE-020402-1]	108.592	-1.42021	0.307	-4.62611	3.72595e-06	7.74205e-05
ENSDARG00000011884	MFN1	mitofusin 1a [Source:NCBI gene;Acc:100329462]	100.736	-1.20668	0.309249	-3.90195	9.54202e-05	0.00120191
ENSDARG00000012297	cnga3b	cyclic nucleotide gated channel subunit alpha 3b [Source:ZFIN;Acc:ZDB-GENE-090312-121]	301.562	-0.69473	0.213499	-3.25402	0.00113785	0.00893079
ENSDARG00000012347	nacad	NAC alpha domain containing [Source:ZFIN;Acc:ZDB-GENE-091020-7]	356.831	-0.646978	0.162519	-3.98095	6.86415e-05	0.000905564
ENSDARG00000012367	trim46a	tripartite motif containing 46a [Source:ZFIN;Acc:ZDB-GENE-110825-1]	162.127	-1.13101	0.246639	-4.58571	4.52456e-06	9.11864e-05
ENSDARG00000012609	hpxa	hemopexin a [Source:NCBI gene;Acc:327588]	38.3449	-4.96974	0.60861	-8.16573	3.19503e-16	6.43916e-14
ENSDARG00000013125	dlx1a	distal-less homeobox 1a [Source:NCBI gene;Acc:30568]	124.211	-1.0096	0.261179	-3.86556	0.000110834	0.00135544
ENSDARG00000013741	lancl1	LanC antibiotic synthetase component C-like 1 (bacterial) [Source:NCBI gene;Acc:494154]	379.989	-0.655992	0.147393	-4.45063	8.56171e-06	0.000157679
ENSDARG00000014273	camk2d2	calcium/calmodulin-dependent protein kinase (CaM kinase) II delta 2 [Source:NCBI gene;Acc:436815]	1019.53	-0.947089	0.171564	-5.52034	3.38349e-08	1.38405e-06
ENSDARG00000014302	brinp2	bone morphogenetic protein/retinoic acid inducible neural-specific 2 [Source:ZFIN;Acc:ZDB-GENE-070912-621]	195.097	-0.68285	0.2187	-3.12232	0.00179431	0.0127924
ENSDARG00000015592	c1ql2	complement component 1, q subcomponent-like 2 [Source:ZFIN;Acc:ZDB-GENE-081105-160]	9.4299	-1.99677	0.692892	-2.88179	0.00395423	0.0231893
ENSDARG00000016301	zgc:65894	zgc:65894 [Source:ZFIN;Acc:ZDB-GENE-030131-7741]	1981.66	-0.820614	0.156206	-5.25341	1.49308e-07	5.02198e-06
ENSDARG00000016835	tcirg1a	T cell immune regulator 1, ATPase H+ transporting V0 subunit a3a [Source:ZFIN;Acc:ZDB-GENE-090311-31]	205.286	-0.589289	0.166777	-3.5334	0.000410247	0.00395705
ENSDARG00000017007	nr4a2a	nuclear receptor subfamily 4, group A, member 2a [Source:ZFIN;Acc:ZDB-GENE-990415-184]	203.266	-0.749928	0.261987	-2.86246	0.00420368	0.0242506
ENSDARG00000017466	ncam2	neural cell adhesion molecule 2 [Source:ZFIN;Acc:ZDB-GENE-010822-1]	465.267	-1.00191	0.198351	-5.05121	4.39023e-07	1.2596e-05
ENSDARG00000018997	cplx2l	complexin 2, like [Source:ZFIN;Acc:ZDB-GENE-040718-160]	1322.77	-0.65855	0.139724	-4.71323	2.43815e-06	5.39155e-05
ENSDARG00000019185	slain1a	SLAIN motif family, member 1a [Source:ZFIN;Acc:ZDB-GENE-030131-7751]	116.711	-0.95254	0.262568	-3.62779	0.000285858	0.00294883
ENSDARG00000019715	metap1d	methionyl aminopeptidase type 1D (mitochondrial) [Source:NCBI gene;Acc:554090]	91.3936	-0.780026	0.243706	-3.20068	0.00137104	0.0103626
ENSDARG00000019753	kcnn3	potassium intermediate/small conductance calcium-activated channel, subfamily N, member 3 [Source:ZFIN;Acc:ZDB-GENE-100921-56]	212.947	-0.618977	0.234381	-2.6409	0.00826861	0.0407243
ENSDARG00000019945	ptprdb	protein tyrosine phosphatase receptor type Db [Source:ZFIN;Acc:ZDB-GENE-070615-38]	470.947	-0.877649	0.260146	-3.37368	0.000741703	0.00638184
ENSDARG00000020794	neurod6b	neuronal differentiation 6b [Source:NCBI gene;Acc:114415]	483.977	-0.768383	0.133224	-5.7676	8.04063e-09	3.99437e-07
ENSDARG00000022261	pdzk1	PDZ domain containing 1 [Source:ZFIN;Acc:ZDB-GENE-031222-1]	3672.91	-0.787442	0.109889	-7.1658	7.73317e-13	9.17213e-11
ENSDARG00000022971	epha6	eph receptor A6 [Source:ZFIN;Acc:ZDB-GENE-090311-43]	286.047	-0.763467	0.169687	-4.49926	6.81902e-06	0.000128643
ENSDARG00000023151	ucp1	uncoupling protein 1 [Source:ZFIN;Acc:ZDB-GENE-010503-1]	10905.9	-1.05284	0.137545	-7.65448	1.94094e-14	2.97e-12
ENSDARG00000023600	sh3gl2a	SH3 domain containing GRB2 like 2a, endophilin A1 [Source:ZFIN;Acc:ZDB-GENE-040121-3]	1363.39	-0.670995	0.155773	-4.30752	1.65092e-05	0.000272832
ENSDARG00000025162	asic4a	acid-sensing (proton-gated) ion channel family member 4a [Source:NCBI gene;Acc:407668]	104.258	-0.739368	0.211514	-3.4956	0.000473005	0.00440801
ENSDARG00000025325	ccsapa	centriole, cilia and spindle-associated protein a [Source:ZFIN;Acc:ZDB-GENE-111116-1]	233.378	-1.02022	0.182781	-5.58168	2.38206e-08	1.02873e-06
ENSDARG00000025855	camk2n1a	calcium/calmodulin-dependent protein kinase II inhibitor 1a [Source:ZFIN;Acc:ZDB-GENE-050522-319]	990.17	-0.816913	0.132067	-6.1856	6.18683e-10	3.94909e-08
ENSDARG00000025891	shox	short stature homeobox [Source:ZFIN;Acc:ZDB-GENE-051030-21]	250.286	-0.912159	0.175769	-5.18953	2.1083e-07	6.90393e-06
ENSDARG00000026383	si:dkey-27j5.5	si:dkey-27j5.5 [Source:ZFIN;Acc:ZDB-GENE-121214-264]	31.2128	-1.94825	0.369948	-5.2663	1.39202e-07	4.73995e-06
ENSDARG00000026548	cyp2u1	cytochrome P450, family 2, subfamily U, polypeptide 1 [Source:ZFIN;Acc:ZDB-GENE-070730-1]	84.8812	-1.10615	0.272579	-4.05808	4.94783e-05	0.000690607
ENSDARG00000027079	znf804a	zinc finger protein 804A [Source:ZFIN;Acc:ZDB-GENE-070912-632]	118.921	-0.908386	0.283741	-3.20146	0.00136733	0.0103495
ENSDARG00000027497	mast1a	microtubule associated serine/threonine kinase 1a [Source:ZFIN;Acc:ZDB-GENE-121214-221]	129.038	-1.02014	0.333199	-3.06166	0.0022011	0.0149611
ENSDARG00000027740	adcyap1b	adenylate cyclase activating polypeptide 1b [Source:ZFIN;Acc:ZDB-GENE-041010-89]	1192.83	-0.829557	0.212711	-3.89992	9.62229e-05	0.00120957
ENSDARG00000029114	si:dkey-40m6.8	si:dkey-40m6.8 [Source:ZFIN;Acc:ZDB-GENE-100922-162]	961.829	-0.772574	0.175151	-4.4109	1.02941e-05	0.000183715
ENSDARG00000030376	grin2bb	glutamate receptor, ionotropic, N-methyl D-aspartate 2B, genome duplicate b [Source:ZFIN;Acc:ZDB-GENE-061207-27]	455.531	-1.05365	0.209704	-5.02449	5.04773e-07	1.41985e-05
ENSDARG00000030563	zgc:77880	zgc:77880 [Source:ZFIN;Acc:ZDB-GENE-040426-1901]	124.218	-0.77689	0.250544	-3.10082	0.00192986	0.0135445
ENSDARG00000030656	sept3	septin 3 [Source:NCBI gene;Acc:554123]	672.657	-0.820047	0.16205	-5.06044	4.1828e-07	1.2113e-05
ENSDARG00000033655	stmn1b	stathmin 1b [Source:ZFIN;Acc:ZDB-GENE-050417-397]	5415.63	-0.73511	0.219283	-3.35233	0.000801341	0.00678894
ENSDARG00000034907	paqr7b	progestin and adipoQ receptor family member VII, b [Source:NCBI gene;Acc:368256]	264.412	-0.678946	0.18319	-3.70623	0.000210365	0.00229724
ENSDARG00000035648	irx4a	iroquois homeobox 4a [Source:ZFIN;Acc:ZDB-GENE-040426-1825]	91.4255	-1.05073	0.289837	-3.62524	0.000288698	0.00297075
ENSDARG00000036008	caly	calcyon neuron-specific vesicular protein [Source:ZFIN;Acc:ZDB-GENE-090313-405]	325.522	-0.904611	0.167788	-5.3914	6.99111e-08	2.58779e-06
ENSDARG00000036637	arl11	ADP-ribosylation factor-like 11 [Source:ZFIN;Acc:ZDB-GENE-030131-3410]	74.9558	-0.835115	0.321201	-2.59998	0.00932296	0.0447275
ENSDARG00000036833	upp2	uridine phosphorylase 2 [Source:ZFIN;Acc:ZDB-GENE-040426-830]	152.548	-1.31739	0.311536	-4.2287	2.35041e-05	0.000370167
ENSDARG00000037309	gatb	glutamyl-tRNA(Gln) amidotransferase, subunit B [Source:NCBI gene;Acc:541317]	179.045	-0.701456	0.244515	-2.86876	0.0041208	0.0238502
ENSDARG00000037383	pax5	paired box 5 [Source:ZFIN;Acc:ZDB-GENE-001030-2]	20.6793	-1.45392	0.437092	-3.32634	0.000879933	0.00731478
ENSDARG00000037646	rgs11	regulator of G protein signaling 11 [Source:ZFIN;Acc:ZDB-GENE-080220-46]	64.2034	-1.32547	0.295401	-4.48703	7.22233e-06	0.00013512
ENSDARG00000038248	ggact.2	gamma-glutamylamine cyclotransferase, tandem duplicate 2 [Source:NCBI gene;Acc:447805]	163.061	-10.6419	1.20866	-8.80473	1.31166e-18	3.61274e-16
ENSDARG00000038569	fzd8b	frizzled class receptor 8b [Source:ZFIN;Acc:ZDB-GENE-000328-4]	48.5173	-0.799976	0.287574	-2.78181	0.00540567	0.0295027
ENSDARG00000038868	en2b	engrailed homeobox 2b [Source:NCBI gene;Acc:30238]	108.596	-0.791863	0.217963	-3.63302	0.000280121	0.00290799
ENSDARG00000038981	zgc:153615	zgc:153615 [Source:ZFIN;Acc:ZDB-GENE-061110-79]	379.572	-0.74742	0.148294	-5.04012	4.65252e-07	1.3287e-05
ENSDARG00000039203	MFF	zgc:110130 [Source:NCBI gene;Acc:553588]	192.191	-0.8408	0.215635	-3.89918	9.65186e-05	0.00121022
ENSDARG00000039824	zgc:172182	zgc:172182 [Source:NCBI gene;Acc:100136847]	28.9492	-1.41639	0.497256	-2.8484	0.00439394	0.0251029
ENSDARG00000040048	GALNTL6	si:ch211-15e22.3 [Source:ZFIN;Acc:ZDB-GENE-090312-115]	207.501	-1.01939	0.22591	-4.51237	6.41081e-06	0.000122555
ENSDARG00000040081	zp3d.1	zona pellucida glycoprotein 3d tandem duplicate 1 [Source:ZFIN;Acc:ZDB-GENE-030131-5827]	4.72499	-3.08169	1.11492	-2.76404	0.00570903	0.0307521
ENSDARG00000040123	zfpm2a	zinc finger protein, FOG family member 2a [Source:ZFIN;Acc:ZDB-GENE-060130-4]	271.78	-1.11282	0.196484	-5.66363	1.48201e-08	6.90556e-07
ENSDARG00000040130	si:ch211-215k15.4	si:ch211-215k15.4 [Source:ZFIN;Acc:ZDB-GENE-131127-215]	24.5309	-1.24112	0.459677	-2.69999	0.00693411	0.0356617
ENSDARG00000040246	rap2ab	RAP2A, member of RAS oncogene family b [Source:ZFIN;Acc:ZDB-GENE-090312-116]	43.2393	-1.18671	0.321067	-3.69613	0.00021891	0.00237694
ENSDARG00000040277	fbxo32	F-box protein 32 [Source:ZFIN;Acc:ZDB-GENE-040426-1040]	161.182	-1.12495	0.187044	-6.01436	1.80596e-09	1.05336e-07
ENSDARG00000040278	klhl38b	kelch-like family member 38b [Source:ZFIN;Acc:ZDB-GENE-120727-8]	67.3196	-1.10833	0.23667	-4.68303	2.82668e-06	6.14115e-05
ENSDARG00000040282	zgc:92590	zgc:92590 [Source:ZFIN;Acc:ZDB-GENE-041024-15]	240.604	-9.03114	0.740757	-12.1918	3.4387e-34	3.27853e-31
ENSDARG00000040738	zgc:153846	zgc:153846 [Source:ZFIN;Acc:ZDB-GENE-060929-898]	13.3734	-2.3423	0.807886	-2.89929	0.00374011	0.0222762
ENSDARG00000040982	fgf14	fibroblast growth factor 14 [Source:ZFIN;Acc:ZDB-GENE-060506-1]	95.1972	-0.802537	0.290317	-2.76434	0.00570375	0.030737
ENSDARG00000042115	tmem198a	transmembrane protein 198a [Source:ZFIN;Acc:ZDB-GENE-070912-716]	290.561	-0.797279	0.229494	-3.47407	0.000512625	0.00471345
ENSDARG00000042983	has1	hyaluronan synthase 1 [Source:ZFIN;Acc:ZDB-GENE-040218-2]	5.05771	-2.86853	1.11933	-2.56272	0.0103856	0.0484381
ENSDARG00000043012	napgb	N-ethylmaleimide-sensitive factor attachment protein, gamma b [Source:ZFIN;Acc:ZDB-GENE-040718-171]	232.057	-0.634903	0.241734	-2.62645	0.00862796	0.0420359
ENSDARG00000043460	wu:fj39g12	wu:fj39g12 [Source:ZFIN;Acc:ZDB-GENE-030131-7901]	136.196	-1.26222	0.303128	-4.16398	3.12752e-05	0.00046914
ENSDARG00000043587	srd5a2a	steroid-5-alpha-reductase, alpha polypeptide 2a [Source:ZFIN;Acc:ZDB-GENE-050417-199]	305.212	-0.770325	0.171753	-4.48506	7.28928e-06	0.000136065
ENSDARG00000044605	stx12l	syntaxin 12, like [Source:ZFIN;Acc:ZDB-GENE-110715-1]	308.228	-0.828796	0.16133	-5.13727	2.78762e-07	8.68198e-06
ENSDARG00000051824	tmeff2a	transmembrane protein with EGF-like and two follistatin-like domains 2a [Source:ZFIN;Acc:ZDB-GENE-070912-622]	497.137	-0.677566	0.14615	-4.63609	3.55058e-06	7.47794e-05
ENSDARG00000051970	smu1b	SMU1 DNA replication regulator and spliceosomal factor b [Source:ZFIN;Acc:ZDB-GENE-130530-635]	515.14	-0.691397	0.170602	-4.0527	5.06304e-05	0.00070289
ENSDARG00000052019	si:ch73-109d9.1	si:ch73-109d9.1 [Source:ZFIN;Acc:ZDB-GENE-110411-256]	81.4032	-0.78616	0.273892	-2.87033	0.00410047	0.0238048
ENSDARG00000052713	lrrtm1	leucine rich repeat transmembrane neuronal 1 [Source:ZFIN;Acc:ZDB-GENE-050506-80]	415.911	-0.980274	0.196007	-5.00122	5.69698e-07	1.57263e-05
ENSDARG00000052766	EVI5L	si:ch211-239f4.1 [Source:ZFIN;Acc:ZDB-GENE-061207-24]	111.069	-0.841039	0.293117	-2.86929	0.00411389	0.0238492
ENSDARG00000053431	si:ch211-257p13.3	si:ch211-257p13.3 [Source:ZFIN;Acc:ZDB-GENE-110914-108]	280.903	-0.714636	0.184777	-3.86756	0.000109932	0.0013486
ENSDARG00000053502	cryaa	crystallin, alpha A [Source:ZFIN;Acc:ZDB-GENE-020508-1]	52.197	-3.6138	0.919771	-3.92902	8.5293e-05	0.00109271
ENSDARG00000053583	cers6	ceramide synthase 6 [Source:ZFIN;Acc:ZDB-GENE-070522-1]	172.98	-0.653897	0.202664	-3.2265	0.00125313	0.00962922
ENSDARG00000053620	ebi3	Epstein-Barr virus induced 3 [Source:ZFIN;Acc:ZDB-GENE-070912-615]	168.256	-0.833772	0.241592	-3.45116	0.000558189	0.00504446
ENSDARG00000053802	cbln5	cerebellin 5 [Source:ZFIN;Acc:ZDB-GENE-070912-577]	21.6612	-7.43182	1.25354	-5.92866	3.05425e-09	1.68623e-07
ENSDARG00000055514	icn2	ictacalcin 2 [Source:ZFIN;Acc:ZDB-GENE-070822-9]	1117.49	-0.778846	0.170793	-4.56017	5.11118e-06	0.000100397
ENSDARG00000055559	chrna6	cholinergic receptor, nicotinic, alpha 6 [Source:ZFIN;Acc:ZDB-GENE-090312-91]	151.818	-1.21289	0.223247	-5.43296	5.54259e-08	2.11377e-06
ENSDARG00000055595	clul1	clusterin-like 1 (retinal) [Source:ZFIN;Acc:ZDB-GENE-031118-57]	448.988	-0.79984	0.176789	-4.52427	6.06037e-06	0.000116548
ENSDARG00000055839	march4l	membrane-associated ring finger (C3HC4) 4, like [Source:NCBI gene;Acc:100000640]	60.5577	-0.820597	0.263953	-3.10887	0.00187804	0.0132521
ENSDARG00000055874	cpe	carboxypeptidase E [Source:ZFIN;Acc:ZDB-GENE-090313-68]	4483.72	-0.712017	0.129317	-5.506	3.67078e-08	1.47003e-06
ENSDARG00000056163	slc25a51a	solute carrier family 25 member 51a [Source:ZFIN;Acc:ZDB-GENE-040426-1722]	33.6583	-1.58568	0.374259	-4.23686	2.26665e-05	0.000359029
ENSDARG00000056262	slc35g2a	solute carrier family 35 member G2a [Source:ZFIN;Acc:ZDB-GENE-041114-202]	240.307	-0.754342	0.187699	-4.01889	5.84726e-05	0.000791632
ENSDARG00000056478	ACAP2	si:ch211-168b3.1 [Source:ZFIN;Acc:ZDB-GENE-081104-34]	298.567	-0.680392	0.166232	-4.09302	4.2579e-05	0.000608002
ENSDARG00000056719	slc6a19b	solute carrier family 6 member 19b [Source:ZFIN;Acc:ZDB-GENE-030131-4755]	1366.43	-1.14951	0.114853	-10.0085	1.39816e-23	6.66519e-21
ENSDARG00000056742	crmp1	collapsin response mediator protein 1 [Source:ZFIN;Acc:ZDB-GENE-050720-1]	456.417	-1.16222	0.192375	-6.04141	1.52772e-09	9.01681e-08
ENSDARG00000056797	ppp2r2ca	protein phosphatase 2, regulatory subunit B, gamma a [Source:ZFIN;Acc:ZDB-GENE-051120-168]	316.913	-0.808452	0.15683	-5.15494	2.53707e-07	8.01164e-06
ENSDARG00000056998	kirrel1b	kirre like nephrin family adhesion molecule 1b [Source:ZFIN;Acc:ZDB-GENE-070912-173]	264.079	-0.741303	0.198318	-3.73795	0.000185527	0.00207164
ENSDARG00000057209	plppr5a	phospholipid phosphatase related 5a [Source:ZFIN;Acc:ZDB-GENE-070705-281]	39.5011	-1.1071	0.399442	-2.7716	0.00557809	0.0301845
ENSDARG00000058646	ptprna	protein tyrosine phosphatase receptor type Na [Source:ZFIN;Acc:ZDB-GENE-030131-3511]	842.654	-0.850582	0.194706	-4.36854	1.2508e-05	0.000217434
ENSDARG00000058876	mmp16b	matrix metallopeptidase 16b (membrane-inserted) [Source:ZFIN;Acc:ZDB-GENE-061009-22]	125.962	-0.779714	0.255559	-3.05102	0.00228068	0.0153505
ENSDARG00000059255	evx2	even-skipped homeobox 2 [Source:ZFIN;Acc:ZDB-GENE-980526-215]	124.851	-0.87239	0.25239	-3.45652	0.000547196	0.0049632
ENSDARG00000059351	hnrnpa3	heterogeneous nuclear ribonucleoprotein A3 [Source:ZFIN;Acc:ZDB-GENE-060224-1]	165.184	-0.853917	0.259743	-3.28754	0.00101067	0.00815525
ENSDARG00000059945	sv2a	synaptic vesicle glycoprotein 2A [Source:ZFIN;Acc:ZDB-GENE-131001-1]	2886.01	-1.13443	0.20593	-5.50881	3.61275e-08	1.45148e-06
ENSDARG00000060112	sybu	syntabulin (syntaxin-interacting) [Source:ZFIN;Acc:ZDB-GENE-060929-1202]	313.95	-1.3773	0.192685	-7.14794	8.80888e-13	1.0349e-10
ENSDARG00000060243	enox1	ecto-NOX disulfide-thiol exchanger 1 [Source:ZFIN;Acc:ZDB-GENE-081104-328]	126.873	-1.01649	0.210409	-4.83104	1.35823e-06	3.24566e-05
ENSDARG00000060303	slc4a10b	solute carrier family 4 member 10b [Source:ZFIN;Acc:ZDB-GENE-081105-62]	263.824	-0.978327	0.292069	-3.34965	0.000809149	0.00683873
ENSDARG00000060532	adam22	ADAM metallopeptidase domain 22 [Source:ZFIN;Acc:ZDB-GENE-070810-1]	559.241	-0.702155	0.234682	-2.99195	0.00277204	0.0178067
ENSDARG00000060671	lct	lactase [Source:ZFIN;Acc:ZDB-GENE-081104-434]	1342.04	-0.655041	0.168327	-3.89148	9.9633e-05	0.00124235
ENSDARG00000060875	pde1a	phosphodiesterase 1A, calmodulin-dependent [Source:ZFIN;Acc:ZDB-GENE-090831-2]	122.242	-0.783761	0.223966	-3.49947	0.000466191	0.00436091
ENSDARG00000060948	dync1i1	dynein, cytoplasmic 1, intermediate chain 1 [Source:ZFIN;Acc:ZDB-GENE-061215-62]	332.652	-0.851005	0.168497	-5.05056	4.4051e-07	1.26241e-05
ENSDARG00000061049	rnf182	ring finger protein 182 [Source:ZFIN;Acc:ZDB-GENE-060825-49]	6.18194	-3.43289	1.13317	-3.02946	0.00244994	0.0162297
ENSDARG00000061121	adgrl3.1	adhesion G protein-coupled receptor L3.1 [Source:ZFIN;Acc:ZDB-GENE-030131-7856]	981.373	-0.843464	0.233307	-3.61525	0.000300054	0.00306705
ENSDARG00000061517	lrp1bb	low density lipoprotein receptor-related protein 1Bb [Source:ZFIN;Acc:ZDB-GENE-070912-401]	446.249	-0.709532	0.253217	-2.80208	0.0050775	0.0281057
ENSDARG00000061786	klhl2	kelch-like family member 2 [Source:ZFIN;Acc:ZDB-GENE-090312-193]	202.362	-0.608365	0.174566	-3.48501	0.000492121	0.00455533
ENSDARG00000061791	nyx	nyctalopin [Source:ZFIN;Acc:ZDB-GENE-061026-3]	39.7358	-1.62891	0.489775	-3.32584	0.000881516	0.00732175
ENSDARG00000062024	kif1ab	kinesin family member 1Ab [Source:ZFIN;Acc:ZDB-GENE-070912-480]	1156.56	-0.818169	0.270541	-3.0242	0.00249291	0.0164485
ENSDARG00000062045	il1rapl1a	interleukin 1 receptor accessory protein-like 1a [Source:NCBI gene;Acc:568868]	306.992	-0.956946	0.163351	-5.85823	4.67829e-09	2.46745e-07
ENSDARG00000062122	klhl5	kelch-like family member 5 [Source:ZFIN;Acc:ZDB-GENE-080424-7]	84.4217	-0.953585	0.298102	-3.19885	0.00137976	0.0104182
ENSDARG00000062135	sytl5	synaptotagmin-like 5 [Source:ZFIN;Acc:ZDB-GENE-070912-424]	59.8103	-0.999575	0.268977	-3.71621	0.000202232	0.00222509
ENSDARG00000062462	shisa7a	shisa family member 7a [Source:ZFIN;Acc:ZDB-GENE-100922-37]	192.751	-1.34996	0.215568	-6.26236	3.79206e-10	2.55438e-08
ENSDARG00000062465	pgap1	post-GPI attachment to proteins inositol deacylase 1 [Source:ZFIN;Acc:ZDB-GENE-090313-216]	131.241	-0.626631	0.218288	-2.87066	0.00409613	0.0237871
ENSDARG00000063169	ubn1	ubinuclein 1 [Source:ZFIN;Acc:ZDB-GENE-070928-28]	39.5994	-1.21674	0.330504	-3.68146	0.000231903	0.00248321
ENSDARG00000063224	nxph2a	neurexophilin 2a [Source:ZFIN;Acc:ZDB-GENE-060503-124]	78.0917	-0.70124	0.266354	-2.63274	0.00846994	0.0414452
ENSDARG00000068323	astn1	astrotactin 1 [Source:ZFIN;Acc:ZDB-GENE-050320-140]	644.938	-0.826562	0.262935	-3.1436	0.00166882	0.0120887
ENSDARG00000068745	map4l	microtubule associated protein 4 like [Source:ZFIN;Acc:ZDB-GENE-070912-581]	1604.25	-0.660077	0.179698	-3.67326	0.00023948	0.00255332
ENSDARG00000069029	acss2l	acyl-CoA synthetase short chain family member 2 like [Source:ZFIN;Acc:ZDB-GENE-130530-723]	129.082	-2.16968	0.321329	-6.75219	1.4563e-11	1.32721e-09
ENSDARG00000069293	ahsg2	alpha-2-HS-glycoprotein 2 [Source:ZFIN;Acc:ZDB-GENE-030131-1133]	325.625	-1.12907	0.205691	-5.48916	4.0384e-08	1.59408e-06
ENSDARG00000069297	upf3a	UPF3A regulator of nonsense mediated mRNA decay [Source:NCBI gene;Acc:566608]	356.912	-0.760348	0.157588	-4.82492	1.4006e-06	3.3352e-05
ENSDARG00000069560	kcnh3	potassium voltage-gated channel, subfamily H (eag-related), member 3 [Source:ZFIN;Acc:ZDB-GENE-070912-23]	65.5085	-1.01771	0.33893	-3.0027	0.00267594	0.0173383
ENSDARG00000069701	lgi2b	leucine-rich repeat LGI family, member 2b [Source:ZFIN;Acc:ZDB-GENE-060217-3]	180.044	-0.808977	0.210301	-3.84676	0.000119691	0.0014424
ENSDARG00000069728	rpz3	rapunzel 3 [Source:ZFIN;Acc:ZDB-GENE-030131-4784]	62.8618	-0.671438	0.261665	-2.56602	0.0102872	0.0481057
ENSDARG00000069737	pou4f2	POU class 4 homeobox 2 [Source:ZFIN;Acc:ZDB-GENE-040401-1]	501.626	-1.26295	0.221484	-5.70221	1.18266e-08	5.63789e-07
ENSDARG00000069765	syngap1b	synaptic Ras GTPase activating protein 1b [Source:ZFIN;Acc:ZDB-GENE-100921-2]	425.837	-1.01212	0.247724	-4.08565	4.39531e-05	0.000625102
ENSDARG00000069792	crygm2d5	crystallin, gamma M2d5 [Source:ZFIN;Acc:ZDB-GENE-060918-4]	683.669	-0.784716	0.306667	-2.55886	0.0105017	0.0487779
ENSDARG00000069804	si:ch211-198k9.6	si:ch211-198k9.6 [Source:ZFIN;Acc:ZDB-GENE-090312-4]	29.6745	-1.04636	0.389501	-2.6864	0.00722265	0.0367945
ENSDARG00000069981	cspg5a	chondroitin sulfate proteoglycan 5a [Source:ZFIN;Acc:ZDB-GENE-080425-4]	1705.76	-0.851645	0.183227	-4.64804	3.35108e-06	7.13179e-05
ENSDARG00000070092	KCNV1	si:dkey-201i6.2 [Source:ZFIN;Acc:ZDB-GENE-100922-109]	30.112	-1.35206	0.396888	-3.40665	0.000657656	0.00579151
ENSDARG00000070173	gria2a	glutamate receptor, ionotropic, AMPA 2a [Source:ZFIN;Acc:ZDB-GENE-020125-3]	971.069	-1.00511	0.182522	-5.5068	3.65424e-08	1.46578e-06
ENSDARG00000070272	casp10	caspase 10, apoptosis-related cysteine peptidase [Source:ZFIN;Acc:ZDB-GENE-070608-2]	52.5009	-0.952334	0.337282	-2.82356	0.00474942	0.0266788
ENSDARG00000070442	si:ch211-113g11.6	si:ch211-113g11.6 [Source:ZFIN;Acc:ZDB-GENE-060503-473]	887.674	-0.593889	0.189451	-3.13478	0.00171981	0.0123574
ENSDARG00000070579	ggact.3	gamma-glutamylamine cyclotransferase, tandem duplicate 3 [Source:NCBI gene;Acc:100038780]	84.5997	-9.81657	1.22206	-8.03283	9.52477e-16	1.81623e-13
ENSDARG00000070581	ggact.1	gamma-glutamylamine cyclotransferase, tandem duplicate 1 [Source:NCBI gene;Acc:777609]	100.589	-10.145	1.21035	-8.38187	5.20941e-17	1.16339e-14
ENSDARG00000070620	grin2db	glutamate receptor, ionotropic, N-methyl D-aspartate 2D, b [Source:ZFIN;Acc:ZDB-GENE-100920-7]	115.647	-1.38274	0.277668	-4.97984	6.36375e-07	1.73353e-05
ENSDARG00000070624	cacng7b	calcium channel, voltage-dependent, gamma subunit 7b [Source:ZFIN;Acc:ZDB-GENE-100921-51]	71.0157	-0.94036	0.253486	-3.70972	0.000207489	0.00227285
ENSDARG00000070626	cacng8b	calcium channel, voltage-dependent, gamma subunit 8b [Source:ZFIN;Acc:ZDB-GENE-100921-72]	325.688	-0.642802	0.220404	-2.91647	0.00354019	0.0213781
ENSDARG00000073784	FEZ2	si:dkey-288i20.2 [Source:ZFIN;Acc:ZDB-GENE-110411-17]	64.6076	-0.841433	0.302024	-2.78598	0.00533659	0.0292028
ENSDARG00000073920	cntnap5a	contactin associated protein-like 5a [Source:ZFIN;Acc:ZDB-GENE-081105-126]	114.544	-0.841404	0.269864	-3.11788	0.00182155	0.0129382
ENSDARG00000074153	slitrk5b	SLIT and NTRK-like family, member 5b [Source:ZFIN;Acc:ZDB-GENE-110408-55]	38.956	-0.983887	0.313809	-3.1353	0.00171677	0.0123461
ENSDARG00000074213	eif3bb	eukaryotic translation initiation factor 3, subunit Bb [Source:ZFIN;Acc:ZDB-GENE-090312-175]	32.7439	-1.34448	0.361266	-3.72158	0.000197982	0.00218609
ENSDARG00000074372	elfn1b	extracellular leucine-rich repeat and fibronectin type III domain containing 1b [Source:ZFIN;Acc:ZDB-GENE-080327-21]	94.5355	-0.61952	0.233194	-2.65667	0.00789156	0.0393056
ENSDARG00000075012	glra2	glycine receptor, alpha 2 [Source:ZFIN;Acc:ZDB-GENE-090407-1]	66.5078	-1.60815	0.257301	-6.25009	4.1021e-10	2.72619e-08
ENSDARG00000075133	adgrb1a	adhesion G protein-coupled receptor B1a [Source:ZFIN;Acc:ZDB-GENE-060607-12]	595.28	-0.931049	0.241229	-3.85961	0.000113567	0.00138272
ENSDARG00000075141	gprc5bb	G protein-coupled receptor, class C, group 5, member Bb [Source:ZFIN;Acc:ZDB-GENE-090313-75]	102.729	-1.38784	0.308858	-4.49345	7.00799e-06	0.000131607
ENSDARG00000075352	brinp3b	bone morphogenetic protein/retinoic acid inducible neural-specific 3b [Source:ZFIN;Acc:ZDB-GENE-121022-1]	70.5612	-0.724836	0.260339	-2.7842	0.00536606	0.0293317
ENSDARG00000075435	akap11	A kinase (PRKA) anchor protein 11 [Source:ZFIN;Acc:ZDB-GENE-090804-1]	742.931	-0.651484	0.138093	-4.71772	2.38498e-06	5.29287e-05
ENSDARG00000075641	steap3	STEAP family member 3, metalloreductase [Source:ZFIN;Acc:ZDB-GENE-081104-268]	45.5074	-0.88398	0.327728	-2.6973	0.00699043	0.0358918
ENSDARG00000075685	tlr7	toll-like receptor 7 [Source:ZFIN;Acc:ZDB-GENE-040219-11]	193.697	-0.887191	0.234087	-3.79	0.000150645	0.00174176
ENSDARG00000075858	fam155a	family with sequence similarity 155 member A [Source:ZFIN;Acc:ZDB-GENE-090313-34]	56.8955	-0.832231	0.279377	-2.97888	0.00289302	0.0184024
ENSDARG00000075929	si:dkey-219c10.4	si:dkey-219c10.4 [Source:ZFIN;Acc:ZDB-GENE-081105-151]	14.7035	-2.33091	0.637853	-3.6543	0.000257886	0.00270879
ENSDARG00000076027	kif5c	kinesin family member 5C [Source:ZFIN;Acc:ZDB-GENE-081105-14]	196.292	-0.908037	0.199746	-4.54597	5.46833e-06	0.00010682
ENSDARG00000076068	crtc1a	CREB regulated transcription coactivator 1a [Source:ZFIN;Acc:ZDB-GENE-061027-225]	106.562	-0.753567	0.277832	-2.71231	0.00668164	0.0347235
ENSDARG00000076174	trim2b	tripartite motif containing 2b [Source:ZFIN;Acc:ZDB-GENE-090312-70]	279.577	-0.871142	0.15494	-5.62245	1.88268e-08	8.45465e-07
ENSDARG00000076262	pou3f2b	POU class 3 homeobox 2b [Source:NCBI gene;Acc:30397]	667.016	-0.84992	0.146005	-5.82115	5.8443e-09	2.99947e-07
ENSDARG00000076571	sp5a	Sp5 transcription factor a [Source:ZFIN;Acc:ZDB-GENE-030430-2]	163.204	-0.827277	0.182569	-4.53132	5.8617e-06	0.000113431
ENSDARG00000076804	ttyh1	tweety family member 1 [Source:ZFIN;Acc:ZDB-GENE-100922-257]	512.849	-0.981928	0.231009	-4.25061	2.13191e-05	0.000340076
ENSDARG00000077022	fam131a	family with sequence similarity 131 member A [Source:ZFIN;Acc:ZDB-GENE-080204-112]	74.7726	-0.986406	0.274012	-3.59987	0.000318382	0.00322796
ENSDARG00000077688	cpo	carboxypeptidase O [Source:NCBI gene;Acc:100005630]	918.372	-0.60907	0.146316	-4.1627	3.14502e-05	0.000471353
ENSDARG00000077905	csmd3a	CUB and Sushi multiple domains 3a [Source:ZFIN;Acc:ZDB-GENE-050419-118]	98.4394	-1.08726	0.298218	-3.64587	0.000266487	0.00278028
ENSDARG00000078136	wdr47a	WD repeat domain 47a [Source:ZFIN;Acc:ZDB-GENE-070216-3]	288.179	-0.603998	0.193928	-3.11455	0.00184229	0.0130556
ENSDARG00000078908	fbxo41	F-box protein 41 [Source:ZFIN;Acc:ZDB-GENE-090313-350]	153.688	-1.14044	0.286018	-3.98729	6.6832e-05	0.000885854
ENSDARG00000078981	faxcb	failed axon connections homolog, metaxin like GST domain containing b [Source:ZFIN;Acc:ZDB-GENE-100922-19]	151.401	-1.08599	0.207605	-5.23106	1.68545e-07	5.60814e-06
ENSDARG00000079250	BX323590.1	zinc finger and BTB domain containing 5 [Source:NCBI gene;Acc:797291]	79.1813	-0.977545	0.261555	-3.73744	0.000185905	0.00207492
ENSDARG00000079361	abcg2b	ATP-binding cassette, sub-family G (WHITE), member 2b [Source:ZFIN;Acc:ZDB-GENE-050517-36]	384.779	-0.971138	0.139709	-6.95116	3.623e-12	3.72579e-10
ENSDARG00000079671	plppr4a	phospholipid phosphatase related 4a [Source:ZFIN;Acc:ZDB-GENE-070705-280]	275.16	-1.46774	0.200408	-7.32374	2.4115e-13	3.14625e-11
ENSDARG00000079741	CSRNP3	cysteine-serine-rich nuclear protein 3 [Source:NCBI gene;Acc:100332048]	95.0141	-1.18471	0.30813	-3.84484	0.00012063	0.00144878
ENSDARG00000079858	tmem163a	transmembrane protein 163a [Source:ZFIN;Acc:ZDB-GENE-081104-429]	67.4923	-0.853001	0.29374	-2.90393	0.00368505	0.0220543
ENSDARG00000079872	rapgef4	Rap guanine nucleotide exchange factor (GEF) 4 [Source:ZFIN;Acc:ZDB-GENE-070912-385]	64.1426	-1.48435	0.297771	-4.98488	6.2001e-07	1.70025e-05
ENSDARG00000079930	si:dkeyp-68b7.5	si:dkeyp-68b7.5 [Source:ZFIN;Acc:ZDB-GENE-070912-670]	48.4914	-0.770214	0.274469	-2.8062	0.00501298	0.02785
ENSDARG00000086184	FBXO48	si:dkey-202b17.4 [Source:ZFIN;Acc:ZDB-GENE-121214-308]	272.884	-0.647973	0.175864	-3.68451	0.000229144	0.00245792
ENSDARG00000086790	gucy1b1	guanylate cyclase 1 soluble subunit beta 1 [Source:ZFIN;Acc:ZDB-GENE-090313-160]	199.281	-0.588412	0.178125	-3.30337	0.000955297	0.00781289
ENSDARG00000086842	dap1b	death associated protein 1b [Source:ZFIN;Acc:ZDB-GENE-000511-4]	1295.91	-0.658448	0.183686	-3.58463	0.000337556	0.00339047
ENSDARG00000086892	erfl1	Ets2 repressor factor like 1 [Source:ZFIN;Acc:ZDB-GENE-090529-3]	81.8495	-0.771754	0.215152	-3.58702	0.000334474	0.00336756
ENSDARG00000087205	akt3b	v-akt murine thymoma viral oncogene homolog 3b [Source:ZFIN;Acc:ZDB-GENE-110309-3]	269.274	-0.617823	0.230314	-2.68252	0.00730691	0.037117
ENSDARG00000087421	serbp1b	SERPINE1 mRNA binding protein 1b [Source:ZFIN;Acc:ZDB-GENE-031118-196]	2680.71	-0.805102	0.27798	-2.89626	0.00377635	0.02244
ENSDARG00000087426	si:ch211-151p13.8	si:ch211-151p13.8 [Source:ZFIN;Acc:ZDB-GENE-141212-230]	313.623	-0.671342	0.253126	-2.6522	0.0079969	0.0396917
ENSDARG00000087706	dicp3.3	diverse immunoglobulin domain-containing protein 3.3 [Source:ZFIN;Acc:ZDB-GENE-120306-20]	4.16052	-4.21515	1.55785	-2.70576	0.0068149	0.0352462
ENSDARG00000088013	CYP27A1	zgc:136333 [Source:ZFIN;Acc:ZDB-GENE-060616-143]	98.1386	-0.936492	0.24198	-3.87013	0.000108779	0.00133689
ENSDARG00000088342	tmem145	transmembrane protein 145 [Source:ZFIN;Acc:ZDB-GENE-110411-84]	145.334	-0.724653	0.236069	-3.06966	0.00214302	0.0146224
ENSDARG00000088745	MFAP4	zgc:173915 [Source:ZFIN;Acc:ZDB-GENE-071004-112]	46.3187	-1.21379	0.318921	-3.80592	0.000141279	0.00164852
ENSDARG00000089172	si:ch1073-391i24.1	si:ch1073-391i24.1 [Source:ZFIN;Acc:ZDB-GENE-110408-69]	59.2387	-1.07864	0.359997	-2.99623	0.00273338	0.017604
ENSDARG00000089477	si:ch211-132g1.3	si:ch211-132g1.3 [Source:ZFIN;Acc:ZDB-GENE-090312-148]	233.768	-1.51199	0.175553	-8.61271	7.13517e-18	1.84243e-15
ENSDARG00000090496	thsd7ab	thrombospondin, type I, domain containing 7Ab [Source:ZFIN;Acc:ZDB-GENE-130530-999]	123.016	-0.874362	0.335371	-2.60715	0.00912991	0.0440143
ENSDARG00000091359	CAMSAP3	calmodulin-regulated spectrin-associated protein 3-like [Source:NCBI gene;Acc:100007608]	412.743	-0.65071	0.23885	-2.72435	0.00644279	0.0337726
ENSDARG00000091368	AL954327.1	endothelin-2-like [Source:NCBI gene;Acc:567978]	40.7689	-1.28044	0.336669	-3.80325	0.00014281	0.00166125
ENSDARG00000091683	cnrip1a	cannabinoid receptor interacting protein 1a [Source:ZFIN;Acc:ZDB-GENE-040801-126]	406.982	-0.878999	0.178821	-4.91553	8.85426e-07	2.28158e-05
ENSDARG00000092033	si:dkey-239h2.3	si:dkey-239h2.3 [Source:ZFIN;Acc:ZDB-GENE-081104-383]	181.881	-0.807638	0.230291	-3.50704	0.000453122	0.00427089
ENSDARG00000092372	BX511023.1		28.8855	-1.17891	0.42453	-2.77697	0.00548677	0.0297952
ENSDARG00000093232	CR847566.1		1.76827	-4.60397	1.71402	-2.68607	0.00722978	0.0368233
ENSDARG00000093342	si:ch211-13f8.1	si:ch211-13f8.1 [Source:ZFIN;Acc:ZDB-GENE-061207-4]	131.404	-1.30582	0.390154	-3.34693	0.000817129	0.00688739
ENSDARG00000094003	serp2	stress-associated endoplasmic reticulum protein family member 2 [Source:ZFIN;Acc:ZDB-GENE-081104-143]	66.327	-1.18886	0.315052	-3.77353	0.000160952	0.00183955
ENSDARG00000094045	si:dkeyp-73d8.8	si:dkeyp-73d8.8 [Source:ZFIN;Acc:ZDB-GENE-070912-684]	15.7684	-2.01364	0.670378	-3.00373	0.0026669	0.0172971
ENSDARG00000094433	caspbl	caspase b, like [Source:ZFIN;Acc:ZDB-GENE-090311-53]	8.06939	-6.40476	1.29064	-4.96248	6.95971e-07	1.86715e-05
ENSDARG00000094677	si:dkey-92j12.5	si:dkey-92j12.5 [Source:ZFIN;Acc:ZDB-GENE-090313-354]	387.02	-0.674446	0.229447	-2.93944	0.00328804	0.0202704
ENSDARG00000095022	thsd7ba	thrombospondin, type I, domain containing 7Ba [Source:ZFIN;Acc:ZDB-GENE-070621-2]	266.554	-0.672108	0.240571	-2.7938	0.0052093	0.028639
ENSDARG00000095134	si:dkey-250k15.9	si:dkey-250k15.9 [Source:ZFIN;Acc:ZDB-GENE-100922-41]	1.578	-4.4106	1.72574	-2.55577	0.0105953	0.049093
ENSDARG00000095152	si:ch211-255i3.4	si:ch211-255i3.4 [Source:ZFIN;Acc:ZDB-GENE-100922-237]	152.164	-0.62251	0.206491	-3.01471	0.00257222	0.0168284
ENSDARG00000095362	si:ch211-77g15.32	si:ch211-77g15.32 [Source:ZFIN;Acc:ZDB-GENE-070912-320]	192.962	-1.22427	0.253787	-4.824	1.40706e-06	3.34736e-05
ENSDARG00000095595	BX322575.1		5.29068	-6.22693	1.35453	-4.59711	4.28398e-06	8.6903e-05
ENSDARG00000095614	cacna1eb	calcium channel, voltage-dependent, R type, alpha 1E subunit b [Source:ZFIN;Acc:ZDB-GENE-070705-133]	99.516	-1.54555	0.26988	-5.72679	1.02347e-08	4.97468e-07
ENSDARG00000095819	si:dkey-231j24.3	si:dkey-231j24.3 [Source:ZFIN;Acc:ZDB-GENE-030131-8217]	90.3846	-0.690577	0.218096	-3.16639	0.00154346	0.011377
ENSDARG00000095865	oxr1a	oxidation resistance 1a [Source:ZFIN;Acc:ZDB-GENE-080219-14]	887.838	-0.624554	0.164642	-3.79341	0.000148592	0.00171963
ENSDARG00000096214	si:ch211-197k17.3	si:ch211-197k17.3 [Source:ZFIN;Acc:ZDB-GENE-110914-193]	265.004	-0.609231	0.19933	-3.05639	0.00224016	0.0151477
ENSDARG00000096507	si:ch211-1f22.8	si:ch211-1f22.8 [Source:ZFIN;Acc:ZDB-GENE-121214-83]	68.7225	-1.50864	0.361047	-4.17852	2.93418e-05	0.00044541
ENSDARG00000096544	CR774189.1		2.2388	-4.79517	1.63445	-2.93381	0.00334831	0.0204941
ENSDARG00000096549	rac1l	Rac family small GTPase 1, like [Source:ZFIN;Acc:ZDB-GENE-060315-6]	8.64372	-5.28984	1.31096	-4.03507	5.45849e-05	0.000747572
ENSDARG00000097001	FP245462.1		2.58616	-5.29213	1.58845	-3.33163	0.000863382	0.00721105
ENSDARG00000097162	CU861891.1		6.06669	-4.17785	1.56538	-2.66891	0.0076098	0.0382248
ENSDARG00000097752	si:rp71-77l1.2	si:rp71-77l1.2 [Source:ZFIN;Acc:ZDB-GENE-131127-184]	5.53519	-3.9186	1.44051	-2.72028	0.00652271	0.0340905
ENSDARG00000098079	rab3gap1	RAB3 GTPase activating protein subunit 1 [Source:NCBI gene;Acc:777744]	688.255	-1.01085	0.229787	-4.39907	1.08718e-05	0.000191975
ENSDARG00000098249	asmt	acetylserotonin O-methyltransferase [Source:ZFIN;Acc:ZDB-GENE-080220-43]	107.401	-0.824328	0.195606	-4.21422	2.50646e-05	0.000389059
ENSDARG00000098263	CU929294.1	transmembrane protein 132A [Source:NCBI gene;Acc:100002045]	38.0418	-1.3346	0.523581	-2.54898	0.0108038	0.0498444
ENSDARG00000098398	CABZ01079480.1	poly [ADP-ribose] polymerase 14 [Source:NCBI gene;Acc:100148704]	220.774	-1.16321	0.283402	-4.10447	4.05245e-05	0.000580671
ENSDARG00000098702	zgc:165603	zgc:165603 [Source:ZFIN;Acc:ZDB-GENE-070620-21]	22.7939	-2.00832	0.485774	-4.13427	3.56085e-05	0.000521689
ENSDARG00000098809	snap91a	synaptosome associated protein 91a [Source:ZFIN;Acc:ZDB-GENE-100422-6]	1026.16	-0.6704	0.225481	-2.9732	0.00294715	0.0186655
ENSDARG00000098820	ftr67	finTRIM family, member 67 [Source:ZFIN;Acc:ZDB-GENE-060312-27]	322.898	-0.592189	0.160595	-3.68746	0.000226501	0.00243695
ENSDARG00000098899	zmp:0000001082	zmp:0000001082 [Source:ZFIN;Acc:ZDB-GENE-140106-42]	227.11	-0.818989	0.151056	-5.42176	5.90137e-08	2.22324e-06
ENSDARG00000098936	kif5aa	kinesin family member 5A, a [Source:ZFIN;Acc:ZDB-GENE-070912-141]	2671.79	-0.861922	0.204864	-4.20729	2.58451e-05	0.000399922
ENSDARG00000099207	si:dkey-11f4.7	si:dkey-11f4.7 [Source:ZFIN;Acc:ZDB-GENE-070912-361]	27.283	-2.64807	0.491872	-5.38365	7.29915e-08	2.67661e-06
ENSDARG00000099216	atp8b2	ATPase phospholipid transporting 8B2 [Source:ZFIN;Acc:ZDB-GENE-030131-2474]	41.2419	-0.974752	0.319461	-3.05124	0.00227898	0.0153432
ENSDARG00000099802	pnp5b	purine nucleoside phosphorylase 5b [Source:ZFIN;Acc:ZDB-GENE-040912-54]	97.1893	-0.771844	0.233511	-3.30539	0.000948454	0.00777137
ENSDARG00000100145	CABZ01092282.1		842.594	-0.960051	0.24252	-3.95865	7.53736e-05	0.00098287
ENSDARG00000100150	FQ377903.1	uncharacterized LOC103911589 [Source:NCBI gene;Acc:103911589]	37.5461	-0.855736	0.325506	-2.62894	0.00856509	0.0417819
ENSDARG00000100166	si:dkeyp-9d4.3	si:dkeyp-9d4.3 [Source:ZFIN;Acc:ZDB-GENE-110914-175]	690.841	-0.840607	0.248578	-3.38167	0.000720473	0.00623379
ENSDARG00000100184	ly97.2	lymphocyte antigen 97, tandem duplicate 2 [Source:ZFIN;Acc:ZDB-GENE-170621-2]	73.8295	-1.93904	0.323856	-5.98736	2.13268e-09	1.22377e-07
ENSDARG00000100315	slc15a1a	solute carrier family 15 member 1a [Source:ZFIN;Acc:ZDB-GENE-091204-9]	2266.69	-1.04286	0.124752	-8.35944	6.30166e-17	1.37028e-14
ENSDARG00000100494	pbx1a	pre-B-cell leukemia homeobox 1a [Source:ZFIN;Acc:ZDB-GENE-000405-1]	710.543	-0.599143	0.113643	-5.27216	1.34829e-07	4.61004e-06
ENSDARG00000100792	zgc:154142	zgc:154142 [Source:ZFIN;Acc:ZDB-GENE-070615-2]	1206.01	-0.6539	0.16009	-4.08458	4.41565e-05	0.000627276
ENSDARG00000100886	si:dkeyp-97a10.1	si:dkeyp-97a10.1 [Source:ZFIN;Acc:ZDB-GENE-131121-449]	23.6854	-4.71068	0.762542	-6.1776	6.50825e-10	4.12616e-08
ENSDARG00000100981	CCDC39	coiled-coil domain containing 39 [Source:HGNC Symbol;Acc:HGNC:25244]	108.678	-1.2155	0.264342	-4.59822	4.26121e-06	8.66207e-05
ENSDARG00000101095	cpne4a	copine IVa [Source:ZFIN;Acc:ZDB-GENE-060503-427]	202.761	-0.94972	0.166732	-5.69609	1.22588e-08	5.82151e-07
ENSDARG00000101449	grik5	glutamate receptor, ionotropic, kainate 5 [Source:ZFIN;Acc:ZDB-GENE-070821-6]	185.993	-0.858537	0.257845	-3.32966	0.000869524	0.00724525
ENSDARG00000101606	rims2a	regulating synaptic membrane exocytosis 2a [Source:ZFIN;Acc:ZDB-GENE-040426-1656]	420.654	-1.0134	0.143337	-7.07006	1.54862e-12	1.71379e-10
ENSDARG00000101696	zgc:158316	zgc:158316 [Source:ZFIN;Acc:ZDB-GENE-061215-98]	175.637	-0.896111	0.270561	-3.31205	0.000926156	0.00761981
ENSDARG00000101704	lrrc24	leucine rich repeat containing 24 [Source:ZFIN;Acc:ZDB-GENE-060503-496]	80.629	-0.760322	0.265661	-2.862	0.00420976	0.0242744
ENSDARG00000101735	chn1	chimerin 1 [Source:ZFIN;Acc:ZDB-GENE-040426-1934]	621.537	-0.78622	0.172303	-4.563	5.04279e-06	9.92897e-05
ENSDARG00000102129	crygn1	crystallin, gamma N1 [Source:NCBI gene;Acc:493629]	24.248	-1.95163	0.657071	-2.97019	0.00297615	0.0188012
ENSDARG00000102185	PCDH8	si:ch211-199f5.1 [Source:ZFIN;Acc:ZDB-GENE-120215-215]	166.115	-0.830941	0.252946	-3.28506	0.00101961	0.00820885
ENSDARG00000102825	olfm2b	olfactomedin 2b [Source:ZFIN;Acc:ZDB-GENE-040426-2402]	93.8993	-0.877475	0.237268	-3.69825	0.00021709	0.00235924
ENSDARG00000103001	si:ch73-215d9.1	si:ch73-215d9.1 [Source:ZFIN;Acc:ZDB-GENE-100922-40]	195.885	-0.733936	0.188906	-3.88519	0.000102251	0.00126925
ENSDARG00000103295	cyp3a65	cytochrome P450, family 3, subfamily A, polypeptide 65 [Source:ZFIN;Acc:ZDB-GENE-050604-1]	10121	-1.00828	0.138294	-7.29086	3.07994e-13	3.9355e-11
ENSDARG00000103330	si:ch73-236c18.5	si:ch73-236c18.5 [Source:ZFIN;Acc:ZDB-GENE-121213-7]	40.5801	-2.16658	0.344166	-6.29515	3.07108e-10	2.09145e-08
ENSDARG00000103651	map3k12	mitogen-activated protein kinase kinase kinase 12 [Source:ZFIN;Acc:ZDB-GENE-040426-2436]	233.46	-1.15093	0.318228	-3.61667	0.000298416	0.00305679
ENSDARG00000104264	XKR4	zgc:123035 [Source:ZFIN;Acc:ZDB-GENE-051030-45]	369.837	-0.672183	0.20735	-3.24178	0.00118784	0.0092421
ENSDARG00000104493	TBC1D8	TBC1 domain family member 8 [Source:NCBI gene;Acc:100333881]	285.132	-0.635846	0.215356	-2.95253	0.00315177	0.0196348
ENSDARG00000104930	TMEM275	si:dkey-225f23.5 [Source:ZFIN;Acc:ZDB-GENE-131121-130]	112.807	-1.26989	0.22346	-5.68286	1.32459e-08	6.2341e-07
ENSDARG00000105060	rdh8b	retinol dehydrogenase 8b [Source:ZFIN;Acc:ZDB-GENE-040426-1759]	337.443	-0.764859	0.185987	-4.11243	3.9151e-05	0.000564581
ENSDARG00000106258	SGCZ	sarcoglycan zeta [Source:NCBI gene;Acc:100334126]	19.5978	-1.3087	0.455172	-2.87518	0.00403799	0.0235413
ENSDARG00000109597	si:dkey-194g4.1	si:dkey-194g4.1 [Source:ZFIN;Acc:ZDB-GENE-141215-40]	39.9435	-1.06883	0.367773	-2.90623	0.00365808	0.0219299
ENSDARG00000111704	CABZ01096573.1		82.7662	-1.19778	0.388652	-3.08187	0.00205703	0.0142157
ENSDARG00000114294	BX511120.2		25.5321	-1.27583	0.379953	-3.35786	0.000785494	0.00668668
ENSDARG00000115421	n6amt1	N-6 adenine-specific DNA methyltransferase 1 [Source:ZFIN;Acc:ZDB-GENE-040718-206]	198.219	-0.648554	0.1713	-3.78607	0.000153046	0.00176622
ENSDARG00000116628	ly97.3	lymphocyte antigen 97, tandem duplicate 3 [Source:ZFIN;Acc:ZDB-GENE-170621-3]	587.306	-0.749206	0.288312	-2.5986	0.00936056	0.0448644
ENSDARG00000117097	crygm2c	crystallin, gamma M2c [Source:ZFIN;Acc:ZDB-GENE-050516-11]	17.2587	-2.74065	0.814804	-3.36357	0.000769408	0.00658366
ENSDARG00000117810	FP236644.1		13.379	-1.70097	0.623212	-2.72935	0.00634584	0.0334198
ENSDARG00000000161	itsn2a	intersectin 2a [Source:ZFIN;Acc:ZDB-GENE-041014-84]	267.051	-0.690092	0.221525	-3.11518	0.00183831	0.0130386
ENSDARG00000001154	rimbp2	RIMS binding protein 2 [Source:ZFIN;Acc:ZDB-GENE-040724-96]	234.532	-1.12676	0.269746	-4.17711	2.95233e-05	0.000447891
ENSDARG00000001463	tdh2	L-threonine dehydrogenase 2 [Source:ZFIN;Acc:ZDB-GENE-070620-14]	348.257	-1.07119	0.209087	-5.12316	3.00465e-07	9.22953e-06
ENSDARG00000001686	uckl1a	uridine-cytidine kinase 1-like 1a [Source:ZFIN;Acc:ZDB-GENE-040724-238]	200.599	-0.784337	0.226335	-3.46538	0.000529484	0.00483796
ENSDARG00000001891	syt14b	synaptotagmin XIVb [Source:ZFIN;Acc:ZDB-GENE-041014-36]	83.9154	-0.853414	0.248953	-3.42801	0.000608018	0.0054158
ENSDARG00000002635	FAM184A	zgc:85722 [Source:ZFIN;Acc:ZDB-GENE-040516-7]	340.893	-0.824297	0.193019	-4.27056	1.94985e-05	0.000314271
ENSDARG00000002656	stxbp5a	syntaxin binding protein 5a (tomosyn) [Source:ZFIN;Acc:ZDB-GENE-041001-161]	469.611	-0.756074	0.224976	-3.36069	0.000777492	0.00663908
ENSDARG00000003411	foxa2	forkhead box A2 [Source:NCBI gene;Acc:30126]	113.192	-0.68476	0.249819	-2.74103	0.00612474	0.0325458
ENSDARG00000003867	cdk20	cyclin-dependent kinase 20 [Source:NCBI gene;Acc:494112]	52.1622	-0.68806	0.269429	-2.55377	0.0106562	0.0492922
ENSDARG00000003998	phyhipla	phytanoyl-CoA 2-hydroxylase interacting protein-like a [Source:ZFIN;Acc:ZDB-GENE-061215-64]	174.783	-1.07285	0.222007	-4.83248	1.3484e-06	3.22951e-05
ENSDARG00000004115	mgat4b	alpha-1,3-mannosyl-glycoprotein 4-beta-N-acetylglucosaminyltransferase B [Source:NCBI gene;Acc:431727]	498.346	-0.67293	0.123631	-5.44307	5.23696e-08	2.00958e-06
ENSDARG00000004158	tmem63c	transmembrane protein 63C [Source:ZFIN;Acc:ZDB-GENE-120928-2]	175.701	-0.819056	0.198206	-4.13236	3.59062e-05	0.000525259
ENSDARG00000004402	elovl6	ELOVL fatty acid elongase 6 [Source:NCBI gene;Acc:317738]	387.188	-0.616848	0.181328	-3.40183	0.000669357	0.0058756
ENSDARG00000004721	mpp5b	membrane protein, palmitoylated 5b (MAGUK p55 subfamily member 5) [Source:ZFIN;Acc:ZDB-GENE-060531-2]	147.805	-0.67578	0.264768	-2.55234	0.0107001	0.0494583
ENSDARG00000005002	brf1b	BRF1 RNA polymerase III transcription initiation factor subunit b [Source:ZFIN;Acc:ZDB-GENE-030131-6248]	136.692	-0.74635	0.208759	-3.57518	0.000349991	0.00349273
ENSDARG00000005482	rapgef2	Rap guanine nucleotide exchange factor (GEF) 2 [Source:ZFIN;Acc:ZDB-GENE-030131-6959]	1523.98	-0.624372	0.219623	-2.84292	0.00447019	0.0254155
ENSDARG00000006636	slitrk2	SLIT and NTRK-like family, member 2 [Source:ZFIN;Acc:ZDB-GENE-080327-7]	198.649	-0.612091	0.161918	-3.78025	0.000156674	0.00180138
ENSDARG00000006868	trh	thyrotropin-releasing hormone [Source:NCBI gene;Acc:266721]	120.979	-1.40982	0.27759	-5.07879	3.79843e-07	1.12094e-05
ENSDARG00000006990	creld1b	cysteine-rich with EGF-like domains 1b [Source:ZFIN;Acc:ZDB-GENE-161219-1]	145.732	-0.805948	0.265649	-3.03388	0.00241427	0.0160362
ENSDARG00000007151	kcnk2b	potassium channel, subfamily K, member 2b [Source:ZFIN;Acc:ZDB-GENE-051120-69]	37.816	-1.35865	0.350023	-3.8816	0.000103771	0.00128437
ENSDARG00000008249	ptchd4	patched domain containing 4 [Source:NCBI gene;Acc:564097]	53.4948	-0.970026	0.296728	-3.26907	0.00107901	0.00858504
ENSDARG00000008329	asic1a	acid-sensing (proton-gated) ion channel 1a [Source:NCBI gene;Acc:791696]	165.528	-1.16152	0.197689	-5.87546	4.21673e-09	2.2431e-07
ENSDARG00000009020	cnr1	cannabinoid receptor 1 [Source:ZFIN;Acc:ZDB-GENE-040312-3]	131.584	-0.860871	0.260784	-3.30109	0.000963106	0.00786378
ENSDARG00000009142	ppp1r13bb	protein phosphatase 1, regulatory subunit 13Bb [Source:ZFIN;Acc:ZDB-GENE-030131-4327]	1462.16	-0.840314	0.165089	-5.09006	3.57957e-07	1.07167e-05
ENSDARG00000009949	fndc4b	fibronectin type III domain containing 4b [Source:ZFIN;Acc:ZDB-GENE-120711-3]	347.693	-1.06976	0.252851	-4.23078	2.32884e-05	0.000367471
ENSDARG00000010407	ppp4r4	protein phosphatase 4, regulatory subunit 4 [Source:ZFIN;Acc:ZDB-GENE-041001-164]	81.4079	-0.75935	0.237022	-3.20372	0.00135666	0.0102782
ENSDARG00000011141	dpysl5a	dihydropyrimidinase like 5a [Source:ZFIN;Acc:ZDB-GENE-030131-3136]	987.161	-0.637898	0.161285	-3.9551	7.65018e-05	0.00099601
ENSDARG00000011370	fyna	FYN proto-oncogene, Src family tyrosine kinase a [Source:NCBI gene;Acc:373872]	788.727	-0.603551	0.15239	-3.96058	7.47671e-05	0.000976503
ENSDARG00000013020	dtnbb	dystrobrevin, beta b [Source:ZFIN;Acc:ZDB-GENE-070117-3]	189.689	-0.824071	0.254563	-3.2372	0.00120708	0.00933907
ENSDARG00000013615	pbx3b	pre-B-cell leukemia homeobox 3b [Source:ZFIN;Acc:ZDB-GENE-000405-3]	1529.86	-0.659211	0.149064	-4.42235	9.7635e-06	0.000176148
ENSDARG00000013843	sept5a	septin 5a [Source:ZFIN;Acc:ZDB-GENE-030131-7868]	402.18	-0.620325	0.197527	-3.14046	0.00168685	0.0121768
ENSDARG00000014081	fam184a	family with sequence similarity 184 member A [Source:ZFIN;Acc:ZDB-GENE-041014-214]	280.442	-1.03442	0.234372	-4.41356	1.01684e-05	0.000181996
ENSDARG00000014233	sept8b	septin 8b [Source:NCBI gene;Acc:571702]	189.808	-2.42642	0.173528	-13.9829	1.98293e-44	3.51107e-41
ENSDARG00000014462	rab3c	RAB3C, member RAS oncogene family [Source:ZFIN;Acc:ZDB-GENE-040718-263]	228.089	-0.848553	0.163596	-5.18689	2.1384e-07	6.96568e-06
ENSDARG00000014927	uts1	urotensin 1 [Source:ZFIN;Acc:ZDB-GENE-041014-348]	49.7443	-1.09639	0.314342	-3.48789	0.000486852	0.00452007
ENSDARG00000014953	cnih3	cornichon family AMPA receptor auxiliary protein 3 [Source:ZFIN;Acc:ZDB-GENE-041001-180]	114.968	-0.725054	0.23293	-3.11276	0.00185347	0.0131012
ENSDARG00000015110	slc18a2	solute carrier family 18 member 2 [Source:ZFIN;Acc:ZDB-GENE-080514-1]	34.3427	-0.970321	0.346273	-2.80219	0.00507573	0.0281041
ENSDARG00000015228	ero1a	endoplasmic reticulum oxidoreductase alpha [Source:NCBI gene;Acc:393321]	21.4301	-1.9109	0.473442	-4.03618	5.43288e-05	0.000745713
ENSDARG00000016460	fut9a	fucosyltransferase 9a [Source:ZFIN;Acc:ZDB-GENE-080723-75]	296.592	-0.721448	0.205924	-3.50347	0.000459234	0.00432167
ENSDARG00000016531	klhl4	kelch-like family member 4 [Source:ZFIN;Acc:ZDB-GENE-070410-63]	116.855	-0.717047	0.204398	-3.50809	0.000451328	0.00425785
ENSDARG00000017162	kif3ca	kinesin family member 3Ca [Source:ZFIN;Acc:ZDB-GENE-111214-2]	249.025	-0.74099	0.256492	-2.88894	0.00386546	0.0228199
ENSDARG00000017338	kidins220b	kinase D-interacting substrate 220b [Source:NCBI gene;Acc:335881]	3722.98	-1.05265	0.18722	-5.62252	1.88188e-08	8.45465e-07
ENSDARG00000017742	grm6a	glutamate receptor, metabotropic 6a [Source:ZFIN;Acc:ZDB-GENE-060208-1]	35.1285	-1.09476	0.365671	-2.99384	0.00275488	0.0177148
ENSDARG00000019835	nkx2.1	NK2 homeobox 1 [Source:ZFIN;Acc:ZDB-GENE-010404-1]	36.5692	-1.24615	0.36817	-3.38472	0.000712517	0.00617357
ENSDARG00000020231	mapre3a	microtubule-associated protein, RP/EB family, member 3a [Source:ZFIN;Acc:ZDB-GENE-050913-88]	151.321	-0.595219	0.214044	-2.78083	0.00542201	0.0295528
ENSDARG00000020292	si:ch211-254n4.3	si:ch211-254n4.3 [Source:ZFIN;Acc:ZDB-GENE-081105-89]	117.88	-0.950654	0.29118	-3.26483	0.0010953	0.00868288
ENSDARG00000020609	snap25a	synaptosome associated protein 25a [Source:NCBI gene;Acc:30712]	4744.49	-0.715042	0.164221	-4.35414	1.33593e-05	0.000229816
ENSDARG00000020982	prickle2a	prickle homolog 2a [Source:ZFIN;Acc:ZDB-GENE-061110-112]	356.828	-1.10865	0.182852	-6.0631	1.33522e-09	7.94337e-08
ENSDARG00000021143	rtn1b	reticulon 1b [Source:ZFIN;Acc:ZDB-GENE-030710-3]	1370.05	-0.692184	0.15758	-4.39258	1.12011e-05	0.000197205
ENSDARG00000021916	vax1	ventral anterior homeobox 1 [Source:NCBI gene;Acc:373870]	69.8549	-0.912295	0.274777	-3.32012	0.000899778	0.00745475
ENSDARG00000021959	zgc:101100	zgc:101100 [Source:ZFIN;Acc:ZDB-GENE-040801-82]	52.4005	-0.747873	0.269431	-2.77575	0.00550739	0.0298606
ENSDARG00000024017	mdga2a	MAM domain containing glycosylphosphatidylinositol anchor 2a [Source:ZFIN;Acc:ZDB-GENE-030616-360]	184.275	-0.878362	0.227879	-3.85451	0.000115964	0.00140844
ENSDARG00000024167	kcnh1a	potassium voltage-gated channel, subfamily H (eag-related), member 1a [Source:ZFIN;Acc:ZDB-GENE-061226-1]	36.1669	-0.944264	0.321729	-2.93497	0.00333583	0.0204329
ENSDARG00000025106	ppp3cb	protein phosphatase 3, catalytic subunit, beta isozyme [Source:ZFIN;Acc:ZDB-GENE-050417-406]	1333.7	-0.890802	0.186447	-4.77777	1.77248e-06	4.09487e-05
ENSDARG00000025108	magixa	MAGI family member, X-linked a [Source:ZFIN;Acc:ZDB-GENE-060503-115]	189.057	-0.875647	0.322588	-2.71444	0.00663878	0.0345442
ENSDARG00000025311	cuzd1.2	CUB and zona pellucida-like domains 1, tandem duplicate 2 [Source:ZFIN;Acc:ZDB-GENE-131119-30]	199.452	-0.889436	0.219051	-4.0604	4.89883e-05	0.000684924
ENSDARG00000026017	xpnpep2	X-prolyl aminopeptidase (aminopeptidase P) 2, membrane-bound [Source:ZFIN;Acc:ZDB-GENE-040426-1151]	331.144	-1.1083	0.161006	-6.8836	5.83576e-12	5.80975e-10
ENSDARG00000026335	susd4	sushi domain containing 4 [Source:NCBI gene;Acc:560304]	125.584	-0.82286	0.248202	-3.31528	0.000915511	0.00754977
ENSDARG00000026796	grm1a	glutamate receptor, metabotropic 1a [Source:ZFIN;Acc:ZDB-GENE-030131-7893]	334.093	-0.912424	0.276434	-3.30069	0.000964458	0.00787223
ENSDARG00000027564	pak6a	p21 protein (Cdc42/Rac)-activated kinase 6a [Source:ZFIN;Acc:ZDB-GENE-130410-1]	77.4401	-1.10789	0.38392	-2.88573	0.00390509	0.0229991
ENSDARG00000028354	stxbp6l	syntaxin binding protein 6 (amisyn), like [Source:ZFIN;Acc:ZDB-GENE-040724-16]	150.853	-0.673104	0.194279	-3.46463	0.000530959	0.00484787
ENSDARG00000028586	gpr135	G protein-coupled receptor 135 [Source:ZFIN;Acc:ZDB-GENE-060420-3]	44.7775	-1.29269	0.323789	-3.99237	6.54153e-05	0.000871349
ENSDARG00000028824	slc34a1a	solute carrier family 34 member 1a [Source:ZFIN;Acc:ZDB-GENE-101006-3]	204.563	-0.780231	0.179261	-4.35248	1.34609e-05	0.000231402
ENSDARG00000029296	nexmifb	neurite extension and migration factor b [Source:ZFIN;Acc:ZDB-GENE-140106-18]	326.65	-0.794223	0.169613	-4.68256	2.83317e-06	6.14448e-05
ENSDARG00000029587	msra	methionine sulfoxide reductase A [Source:ZFIN;Acc:ZDB-GENE-041014-344]	200.113	-0.597691	0.203499	-2.93708	0.00331321	0.0203648
ENSDARG00000029747	mep1a.1	meprin A, alpha (PABA peptide hydrolase), tandem duplicate 1 [Source:ZFIN;Acc:ZDB-GENE-041001-209]	1244.58	-0.595209	0.197176	-3.01868	0.00253882	0.0166538
ENSDARG00000030106	stmn4	stathmin-like 4 [Source:ZFIN;Acc:ZDB-GENE-040426-2732]	1065.04	-0.652941	0.160149	-4.07708	4.5604e-05	0.000644514
ENSDARG00000030263	mfsd2b	major facilitator superfamily domain containing 2B [Source:ZFIN;Acc:ZDB-GENE-041210-308]	94.4587	-0.749654	0.287189	-2.61031	0.0090459	0.0437113
ENSDARG00000030530	slc22a2	solute carrier family 22 member 2 [Source:ZFIN;Acc:ZDB-GENE-040426-2167]	685.584	-0.778135	0.142862	-5.44675	5.12989e-08	1.97768e-06
ENSDARG00000030832	otofa	otoferlin a [Source:NCBI gene;Acc:557476]	348.802	-0.798305	0.162333	-4.9177	8.75653e-07	2.26346e-05
ENSDARG00000031222	lhx2b	LIM homeobox 2b [Source:ZFIN;Acc:ZDB-GENE-051220-1]	333.352	-0.709742	0.192053	-3.69555	0.000219407	0.00237961
ENSDARG00000031540	tmem200a	transmembrane protein 200A [Source:NCBI gene;Acc:556369]	78.0534	-0.933256	0.25572	-3.64952	0.000262727	0.00274567
ENSDARG00000032126	scg5	secretogranin V [Source:ZFIN;Acc:ZDB-GENE-040426-1687]	182.487	-0.702992	0.242155	-2.90306	0.00369536	0.0220946
ENSDARG00000032623	rcan3	regulator of calcineurin 3 [Source:ZFIN;Acc:ZDB-GENE-040718-445]	548.698	-0.651496	0.151182	-4.30933	1.63747e-05	0.000271151
ENSDARG00000033201	crip2l	cysteine-rich protein 2-like [Source:ZFIN;Acc:ZDB-GENE-041010-43]	314.895	-0.989762	0.254315	-3.89188	9.94709e-05	0.00124096
ENSDARG00000033516	efr3ba	EFR3 homolog Ba (S. cerevisiae) [Source:ZFIN;Acc:ZDB-GENE-030616-64]	301.96	-0.864124	0.175423	-4.92595	8.39503e-07	2.18597e-05
ENSDARG00000034076	lrp11	low density lipoprotein receptor-related protein 11 [Source:ZFIN;Acc:ZDB-GENE-030131-7847]	249.639	-0.872356	0.224268	-3.88979	0.00010033	0.00124917
ENSDARG00000034229	kcnip3a	Kv channel interacting protein 3a, calsenilin [Source:ZFIN;Acc:ZDB-GENE-040426-1791]	230.994	-0.972771	0.289436	-3.36092	0.000776834	0.00663803
ENSDARG00000035056	fgf13a	fibroblast growth factor 13a [Source:ZFIN;Acc:ZDB-GENE-041114-101]	505.688	-0.653497	0.151098	-4.32498	1.52547e-05	0.000256372
ENSDARG00000036155	gla	galactosidase, alpha [Source:ZFIN;Acc:ZDB-GENE-041010-207]	38.4394	-1.9985	0.373095	-5.35654	8.48298e-08	3.06091e-06
ENSDARG00000036329	ndufa1	NADH:ubiquinone oxidoreductase subunit A1 [Source:ZFIN;Acc:ZDB-GENE-040625-168]	710.113	-0.612131	0.185733	-3.29576	0.000981551	0.00798283
ENSDARG00000036593	kdm2ba	lysine (K)-specific demethylase 2Ba [Source:ZFIN;Acc:ZDB-GENE-040426-2195]	1264.85	-0.615901	0.144911	-4.2502	2.1358e-05	0.000340479
ENSDARG00000036968	si:ch1073-416d2.3	si:ch1073-416d2.3 [Source:ZFIN;Acc:ZDB-GENE-131127-199]	143.558	-0.709203	0.258549	-2.74301	0.00608784	0.0324053
ENSDARG00000036999	DISP3	si:dkey-32e23.6 [Source:ZFIN;Acc:ZDB-GENE-081104-407]	133.563	-0.916641	0.336138	-2.72698	0.00639167	0.0335969
ENSDARG00000037097	slc7a2	solute carrier family 7 member 2 [Source:NCBI gene;Acc:494041]	626.869	-0.626659	0.112044	-5.59296	2.23233e-08	9.74245e-07
ENSDARG00000037101	mtmr7a	myotubularin related protein 7a [Source:ZFIN;Acc:ZDB-GENE-060421-7754]	157.457	-0.621754	0.209716	-2.96475	0.00302931	0.0190738
ENSDARG00000037498	gria3b	glutamate receptor, ionotropic, AMPA 3b [Source:ZFIN;Acc:ZDB-GENE-030616-53]	415.667	-0.675495	0.216859	-3.11491	0.00184003	0.0130433
ENSDARG00000037553	il1rapl2	interleukin 1 receptor accessory protein-like 2 [Source:ZFIN;Acc:ZDB-GENE-040219-5]	31.9268	-1.12811	0.346434	-3.25634	0.00112858	0.00888984
ENSDARG00000037613	lgals8b	galectin 8b [Source:ZFIN;Acc:ZDB-GENE-120727-7]	61.5679	-1.51642	0.286074	-5.30079	1.15303e-07	4.02003e-06
ENSDARG00000038006	osr2	odd-skipped related transciption factor 2 [Source:NCBI gene;Acc:550389]	251.682	-0.723419	0.242357	-2.98493	0.00283642	0.0181591
ENSDARG00000038655	ajap1	adherens junctions associated protein 1 [Source:ZFIN;Acc:ZDB-GENE-041210-353]	241.38	-0.802294	0.17811	-4.50448	6.65356e-06	0.00012629
ENSDARG00000038974	FO904844.1	dihydropyrimidinase like 2a [Source:NCBI gene;Acc:798555]	366.472	-0.933476	0.304058	-3.07006	0.00214015	0.0146096
ENSDARG00000039218	gpr101	G protein-coupled receptor 101 [Source:ZFIN;Acc:ZDB-GENE-070914-1]	51.9821	-1.42845	0.313245	-4.56018	5.11108e-06	0.000100397
ENSDARG00000039458	lhx4	LIM homeobox 4 [Source:ZFIN;Acc:ZDB-GENE-060728-1]	162.138	-0.593068	0.231253	-2.56458	0.0103301	0.0482517
ENSDARG00000040190	qdpra	quinoid dihydropteridine reductase a [Source:ZFIN;Acc:ZDB-GENE-070705-197]	1041.44	-0.676972	0.133208	-5.08208	3.73315e-07	1.10695e-05
ENSDARG00000041576	nudt18	nudix (nucleoside diphosphate linked moiety X)-type motif 18 [Source:NCBI gene;Acc:550541]	95.447	-0.853786	0.218205	-3.91278	9.12412e-05	0.00115692
ENSDARG00000041734	tbc1d32	TBC1 domain family, member 32 [Source:NCBI gene;Acc:566474]	141.261	-0.738995	0.244499	-3.02248	0.00250713	0.0165159
ENSDARG00000041750	ccdc92	coiled-coil domain containing 92 [Source:ZFIN;Acc:ZDB-GENE-051113-120]	354.622	-0.668858	0.160952	-4.15564	3.24372e-05	0.000482355
ENSDARG00000041915	stum	stum, mechanosensory transduction mediator homolog [Source:NCBI gene;Acc:562918]	76.241	-0.651203	0.255555	-2.54819	0.0108284	0.0499301
ENSDARG00000041960	si:ch211-173a9.6	si:ch211-173a9.6 [Source:ZFIN;Acc:ZDB-GENE-030131-4623]	1037.95	-0.688268	0.13745	-5.00742	5.51634e-07	1.53129e-05
ENSDARG00000042010	pklr	pyruvate kinase L/R [Source:ZFIN;Acc:ZDB-GENE-010907-1]	7067.68	-0.854055	0.129057	-6.61764	3.64981e-11	3.02592e-09
ENSDARG00000042112	dio1	iodothyronine deiodinase 1 [Source:ZFIN;Acc:ZDB-GENE-030328-41]	299.992	-0.796699	0.152172	-5.23551	1.64531e-07	5.48193e-06
ENSDARG00000042390	syndig1l	synapse differentiation inducing 1-like [Source:NCBI gene;Acc:555204]	80.9904	-0.687501	0.259675	-2.64754	0.00810789	0.040085
ENSDARG00000042440	p2rx7	purinergic receptor P2X, ligand-gated ion channel, 7 [Source:ZFIN;Acc:ZDB-GENE-030319-6]	56.2185	-0.789808	0.289735	-2.72597	0.00641128	0.0336643
ENSDARG00000042608	ica1	islet cell autoantigen 1 [Source:ZFIN;Acc:ZDB-GENE-040718-490]	74.9864	-0.76233	0.244034	-3.12386	0.00178495	0.012739
ENSDARG00000042616	sema3h	sema domain, immunoglobulin domain (Ig), short basic domain, secreted, (semaphorin) 3H [Source:ZFIN;Acc:ZDB-GENE-990715-8]	72.2277	-0.957103	0.311807	-3.06953	0.00214395	0.0146248
ENSDARG00000042846	disp2	dispatched homolog 2 (Drosophila) [Source:NCBI gene;Acc:405793]	267.604	-0.73504	0.147913	-4.96942	6.71548e-07	1.81143e-05
ENSDARG00000042877	heca	hdc homolog, cell cycle regulator [Source:ZFIN;Acc:ZDB-GENE-041001-173]	222.094	-0.763231	0.1774	-4.30232	1.69016e-05	0.00027765
ENSDARG00000042922	gpr173	G protein-coupled receptor 173 [Source:NCBI gene;Acc:57926]	124.581	-1.02143	0.231428	-4.41361	1.01661e-05	0.000181996
ENSDARG00000042953	cyp2n13	cytochrome P450, family 2, subfamily N, polypeptide 13 [Source:ZFIN;Acc:ZDB-GENE-041001-158]	2318.51	-0.586853	0.20083	-2.92214	0.0034763	0.02109
ENSDARG00000042961	zgc:100920	zgc:100920 [Source:ZFIN;Acc:ZDB-GENE-040801-156]	182.991	-1.8489	0.245346	-7.5359	4.84987e-14	7.11381e-12
ENSDARG00000043332	prkcz	protein kinase C, zeta [Source:ZFIN;Acc:ZDB-GENE-070511-1]	115.672	-0.854243	0.2573	-3.32003	0.00090008	0.00745475
ENSDARG00000043396	fndc4a	fibronectin type III domain containing 4a [Source:ZFIN;Acc:ZDB-GENE-041014-146]	45.3799	-0.918574	0.293839	-3.12611	0.00177134	0.0126541
ENSDARG00000043406	slc8a1b	solute carrier family 8 member 1b [Source:ZFIN;Acc:ZDB-GENE-060110-3]	619.224	-0.920597	0.218426	-4.21469	2.50118e-05	0.000388712
ENSDARG00000043410	xkr6b	XK, Kell blood group complex subunit-related family, member 6b [Source:ZFIN;Acc:ZDB-GENE-040724-153]	87.8334	-0.73312	0.25685	-2.85428	0.00431347	0.0247379
ENSDARG00000043474	atp2b3a	ATPase plasma membrane Ca2+ transporting 3a [Source:ZFIN;Acc:ZDB-GENE-040718-174]	1670.44	-0.796662	0.192626	-4.1358	3.53718e-05	0.000518529
ENSDARG00000043584	ifit15	interferon-induced protein with tetratricopeptide repeats 15 [Source:ZFIN;Acc:ZDB-GENE-030131-1055]	19.3549	-2.22524	0.502028	-4.43251	9.31414e-06	0.000169607
ENSDARG00000043673	si:dkey-174m14.3	si:dkey-174m14.3 [Source:ZFIN;Acc:ZDB-GENE-030131-8158]	363.176	-1.03115	0.18468	-5.58345	2.35794e-08	1.02366e-06
ENSDARG00000043746	nrxn3a	neurexin 3a [Source:NCBI gene;Acc:563598]	821.098	-0.928419	0.229529	-4.04488	5.23491e-05	0.000721736
ENSDARG00000043932	stmn4l	stathmin-like 4, like [Source:ZFIN;Acc:ZDB-GENE-040718-301]	346.535	-0.825227	0.196281	-4.20432	2.6187e-05	0.0004037
ENSDARG00000044047	slc18b1	solute carrier family 18 member B1 [Source:ZFIN;Acc:ZDB-GENE-050417-386]	181.215	-1.20953	0.200504	-6.03246	1.61482e-09	9.48571e-08
ENSDARG00000044072	TATDN3	TatD DNase domain containing 3-like [Source:NCBI gene;Acc:571912]	129.974	-0.929966	0.286878	-3.24168	0.00118829	0.0092421
ENSDARG00000045639	elavl4	ELAV like neuron-specific RNA binding protein 4 [Source:NCBI gene;Acc:30737]	3620.21	-0.58809	0.161801	-3.63465	0.000278362	0.00289443
ENSDARG00000052558	porcn	porcupine O-acyltransferase [Source:ZFIN;Acc:ZDB-GENE-081105-87]	95.6827	-0.824683	0.254807	-3.23649	0.00121007	0.00935638
ENSDARG00000052747	gpatch3	G patch domain containing 3 [Source:ZFIN;Acc:ZDB-GENE-070112-902]	209.124	-0.880534	0.192109	-4.58351	4.57237e-06	9.18514e-05
ENSDARG00000052765	gria2b	glutamate receptor, ionotropic, AMPA 2b [Source:ZFIN;Acc:ZDB-GENE-020125-4]	863.152	-0.882209	0.157655	-5.59582	2.19586e-08	9.64324e-07
ENSDARG00000052769	glrbb	glycine receptor, beta b [Source:ZFIN;Acc:ZDB-GENE-040801-106]	708.923	-0.930981	0.221416	-4.20467	2.61459e-05	0.000403318
ENSDARG00000052948	nppal	natriuretic peptide A-like [Source:ZFIN;Acc:ZDB-GENE-081022-175]	64.5571	-1.29259	0.303419	-4.26007	2.04361e-05	0.000327467
ENSDARG00000053003	slc35f1	solute carrier family 35 member F1 [Source:ZFIN;Acc:ZDB-GENE-060503-463]	167.637	-0.745628	0.193634	-3.8507	0.000117782	0.00142493
ENSDARG00000053110	pkib	protein kinase (cAMP-dependent, catalytic) inhibitor beta [Source:ZFIN;Acc:ZDB-GENE-041014-312]	224.559	-0.622294	0.16702	-3.72587	0.000194642	0.0021569
ENSDARG00000053122	clvs2	clavesin 2 [Source:NCBI gene;Acc:566769]	156.793	-0.68944	0.223421	-3.08584	0.00202979	0.0140892
ENSDARG00000053298	nkx2.2a	NK2 homeobox 2a [Source:NCBI gene;Acc:30697]	132.088	-1.11715	0.214826	-5.20025	1.99025e-07	6.53462e-06
ENSDARG00000053475	ngb	neuroglobin [Source:NCBI gene;Acc:100000711]	285.275	-1.3461	0.24267	-5.54705	2.90533e-08	1.23091e-06
ENSDARG00000054124	htr1d	5-hydroxytryptamine (serotonin) receptor 1D, G protein-coupled [Source:ZFIN;Acc:ZDB-GENE-090409-3]	63.7373	-0.971455	0.299159	-3.24728	0.00116513	0.00910257
ENSDARG00000054186	ncs1b	neuronal calcium sensor 1b [Source:ZFIN;Acc:ZDB-GENE-050930-1]	65.5749	-1.2938	0.275331	-4.69906	2.6136e-06	5.73857e-05
ENSDARG00000054794	plcxd3	phosphatidylinositol-specific phospholipase C, X domain containing 3 [Source:NCBI gene;Acc:541487]	235.213	-0.804628	0.201665	-3.98992	6.60943e-05	0.000878977
ENSDARG00000055270	si:ch1073-358c10.1	si:ch1073-358c10.1 [Source:ZFIN;Acc:ZDB-GENE-050309-123]	87.8383	-1.80781	0.265556	-6.80763	9.92163e-12	9.35161e-10
ENSDARG00000055302	grid2	glutamate receptor, ionotropic, delta 2 [Source:NCBI gene;Acc:448841]	249.839	-0.76309	0.285438	-2.6734	0.00750872	0.0378628
ENSDARG00000055395	foxq1b	forkhead box Q1b [Source:ZFIN;Acc:ZDB-GENE-040426-2090]	286.023	-0.694253	0.256162	-2.71022	0.00672392	0.0349139
ENSDARG00000055570	gpr61	G protein-coupled receptor 61 [Source:ZFIN;Acc:ZDB-GENE-081104-239]	76.6754	-0.864999	0.248176	-3.48543	0.000491351	0.0045499
ENSDARG00000055825	celsr3	cadherin, EGF LAG seven-pass G-type receptor 3 [Source:ZFIN;Acc:ZDB-GENE-070122-3]	525.577	-0.801103	0.288874	-2.77319	0.00555092	0.0300703
ENSDARG00000056092	si:dkey-12h9.6	si:dkey-12h9.6 [Source:ZFIN;Acc:ZDB-GENE-041001-145]	323.962	-1.04545	0.169513	-6.16737	6.94331e-10	4.35081e-08
ENSDARG00000056101	kcnd3	potassium voltage-gated channel, Shal-related subfamily, member 3 [Source:ZFIN;Acc:ZDB-GENE-030131-5626]	187.786	-0.875986	0.2595	-3.37567	0.000736371	0.00634477
ENSDARG00000056250	add3b	adducin 3 (gamma) b [Source:ZFIN;Acc:ZDB-GENE-080718-6]	166.832	-1.09218	0.18752	-5.82433	5.73436e-09	2.94915e-07
ENSDARG00000056643	slc22a7b.1	solute carrier family 22 member 7b, tandem duplicate 1 [Source:ZFIN;Acc:ZDB-GENE-040426-1311]	131.277	-0.590828	0.206971	-2.85464	0.00430859	0.0247293
ENSDARG00000056659	ttbk1b	tau tubulin kinase 1b [Source:ZFIN;Acc:ZDB-GENE-100609-5]	348.386	-0.743291	0.174446	-4.26086	2.03638e-05	0.000326519
ENSDARG00000056765	ela2l	elastase 2 like [Source:ZFIN;Acc:ZDB-GENE-040511-1]	22143.8	-0.593048	0.153198	-3.87113	0.000108332	0.00133207
ENSDARG00000057368	rps8b	ribosomal protein S8b [Source:ZFIN;Acc:ZDB-GENE-050522-202]	118.895	-0.816611	0.197629	-4.13205	3.59545e-05	0.000525517
ENSDARG00000057433	st6galnac5b	ST6 (alpha-N-acetyl-neuraminyl-2,3-beta-galactosyl-1,3)-N-acetylgalactosaminide alpha-2,6-sialyltransferase 5b [Source:ZFIN;Acc:ZDB-GENE-040912-25]	39.9743	-1.33502	0.320115	-4.17043	3.04027e-05	0.000458147
ENSDARG00000058117	snap25b	synaptosome associated protein 25b [Source:NCBI gene;Acc:30711]	2183.89	-0.63824	0.181112	-3.524	0.000425084	0.00405909
ENSDARG00000058392	adcy2a	adenylate cyclase 2a [Source:ZFIN;Acc:ZDB-GENE-061109-1]	95.728	-0.722804	0.249139	-2.90121	0.0037173	0.022183
ENSDARG00000058558	lzts3b	leucine zipper, putative tumor suppressor family member 3b [Source:ZFIN;Acc:ZDB-GENE-110411-249]	142.438	-1.15678	0.277522	-4.16825	3.06951e-05	0.000461711
ENSDARG00000058567	avp	arginine vasopressin [Source:ZFIN;Acc:ZDB-GENE-030407-2]	14.6769	-1.95267	0.648117	-3.01283	0.00258821	0.0169107
ENSDARG00000059340	dlgap2a	discs, large (Drosophila) homolog-associated protein 2a [Source:ZFIN;Acc:ZDB-GENE-101215-1]	121.245	-1.04821	0.252002	-4.15951	3.18928e-05	0.00047629
ENSDARG00000059629	asphd2	aspartate beta-hydroxylase domain containing 2 [Source:NCBI gene;Acc:569819]	346.545	-0.620369	0.179547	-3.45519	0.000549912	0.00498419
ENSDARG00000059939	dab1a	DAB adaptor protein 1a [Source:ZFIN;Acc:ZDB-GENE-060528-1]	178.639	-0.924693	0.208636	-4.43209	9.33232e-06	0.000169607
ENSDARG00000059960	plch2a	phospholipase C, eta 2a [Source:ZFIN;Acc:ZDB-GENE-030131-6367]	581.706	-0.609225	0.17365	-3.50834	0.000450904	0.00425646
ENSDARG00000060018	si:ch1073-44g3.1	si:ch1073-44g3.1 [Source:ZFIN;Acc:ZDB-GENE-141216-124]	390.559	-0.784896	0.148102	-5.2997	1.1599e-07	4.03832e-06
ENSDARG00000060034	tmem151ba	transmembrane protein 151Ba [Source:NCBI gene;Acc:100006371]	89.5409	-0.973171	0.265911	-3.65976	0.00025245	0.00266565
ENSDARG00000060323	exoc5	exocyst complex component 5 [Source:ZFIN;Acc:ZDB-GENE-080204-126]	296.146	-0.727953	0.188415	-3.86356	0.000111747	0.00136592
ENSDARG00000061177	mov10b.1	Moloney leukemia virus 10b, tandem duplicate 1 [Source:NCBI gene;Acc:556024]	164.362	-0.607163	0.178024	-3.41058	0.00064826	0.00572487
ENSDARG00000061562	tmem121aa	transmembrane protein 121Aa [Source:ZFIN;Acc:ZDB-GENE-131126-35]	52.2798	-0.980209	0.339108	-2.89055	0.00384569	0.0227303
ENSDARG00000061566	slc7a3b	solute carrier family 7 member 3b [Source:ZFIN;Acc:ZDB-GENE-120813-6]	190.691	-0.645032	0.178923	-3.60508	0.000312061	0.00316907
ENSDARG00000061736	ank3a	ankyrin 3a [Source:ZFIN;Acc:ZDB-GENE-060621-1]	2036.73	-0.802312	0.203377	-3.94496	7.98147e-05	0.00103156
ENSDARG00000061989	mpnd	MPN domain containing [Source:NCBI gene;Acc:559169]	274.132	-0.696508	0.176229	-3.95229	7.74056e-05	0.00100514
ENSDARG00000062277	ppp2r2cb	protein phosphatase 2, regulatory subunit B, gamma b [Source:ZFIN;Acc:ZDB-GENE-130530-705]	204.973	-0.987941	0.201732	-4.8973	9.71601e-07	2.47534e-05
ENSDARG00000062346	cacna1ea	calcium channel, voltage-dependent, R type, alpha 1E subunit a [Source:ZFIN;Acc:ZDB-GENE-081104-526]	230.236	-0.869761	0.25395	-3.42494	0.000614942	0.00546569
ENSDARG00000062449	xpr1a	xenotropic and polytropic retrovirus receptor 1a [Source:ZFIN;Acc:ZDB-GENE-060503-362]	749.506	-1.32903	0.159952	-8.30889	9.65988e-17	2.04666e-14
ENSDARG00000062510	bcl11ba	BAF chromatin remodeling complex subunit BCL11B a [Source:ZFIN;Acc:ZDB-GENE-061207-62]	1040.06	-0.735185	0.204069	-3.60262	0.000315021	0.00319782
ENSDARG00000062621	satb1b	SATB homeobox 1b [Source:ZFIN;Acc:ZDB-GENE-030131-7105]	199.516	-0.873563	0.279881	-3.12119	0.00180122	0.0128343
ENSDARG00000062693	nrxn3b	neurexin 3b [Source:NCBI gene;Acc:570698]	440.021	-0.787011	0.235096	-3.34762	0.000815097	0.00687846
ENSDARG00000062794	trim36	tripartite motif containing 36 [Source:ZFIN;Acc:ZDB-GENE-040426-2936]	572.624	-1.0042	0.229918	-4.36762	1.25605e-05	0.000217737
ENSDARG00000062811	p2ry10	P2Y receptor family member 10 [Source:ZFIN;Acc:ZDB-GENE-070410-105]	9.25697	-2.13187	0.7989	-2.66851	0.00761879	0.0382443
ENSDARG00000062823	pi4kab	phosphatidylinositol 4-kinase, catalytic, alpha b [Source:ZFIN;Acc:ZDB-GENE-080220-34]	160.28	-1.00241	0.221548	-4.52457	6.05182e-06	0.000116474
ENSDARG00000062849	kcnk10a	potassium channel, subfamily K, member 10a [Source:ZFIN;Acc:ZDB-GENE-041210-291]	79.682	-0.883879	0.286212	-3.08819	0.00201377	0.0140004
ENSDARG00000063056	tulp4b	TUB like protein 4b [Source:ZFIN;Acc:ZDB-GENE-130530-708]	657.632	-0.904985	0.17747	-5.09935	3.40815e-07	1.0303e-05
ENSDARG00000063068	syne1b	spectrin repeat containing, nuclear envelope 1b [Source:ZFIN;Acc:ZDB-GENE-071218-4]	1208.99	-0.786398	0.268527	-2.92856	0.00340532	0.0207407
ENSDARG00000067507	kctd8	potassium channel tetramerization domain containing 8 [Source:ZFIN;Acc:ZDB-GENE-060117-3]	280.445	-0.621052	0.192208	-3.23115	0.00123293	0.00950934
ENSDARG00000067999	GJD2	gap junction protein delta 2 [Source:HGNC Symbol;Acc:HGNC:19154]	288.516	-0.601303	0.171748	-3.50108	0.000463379	0.00434124
ENSDARG00000068100	tafa5l	TAFA chemokine like family member 5, like [Source:ZFIN;Acc:ZDB-GENE-050419-194]	76.2725	-0.739866	0.257806	-2.86986	0.00410658	0.0238235
ENSDARG00000068370	ralgps1	Ral GEF with PH domain and SH3 binding motif 1 [Source:NCBI gene;Acc:100101642]	86.4598	-1.06826	0.277378	-3.85128	0.000117503	0.00142301
ENSDARG00000068428	si:ch211-153j24.3	si:ch211-153j24.3 [Source:ZFIN;Acc:ZDB-GENE-041014-38]	57.5516	-0.903178	0.297111	-3.03986	0.00236686	0.0157904
ENSDARG00000068787	slc6a17	solute carrier family 6 member 17 [Source:ZFIN;Acc:ZDB-GENE-030131-8187]	284.132	-1.0882	0.256326	-4.24535	2.18248e-05	0.000347115
ENSDARG00000069009	si:ch211-147a11.3	si:ch211-147a11.3 [Source:NCBI gene;Acc:795658]	118.749	-0.658812	0.213166	-3.09061	0.00199746	0.0139087
ENSDARG00000069026	adcy1a	adenylate cyclase 1a [Source:ZFIN;Acc:ZDB-GENE-070705-302]	54.4281	-1.25635	0.335533	-3.74436	0.000180858	0.00202661
ENSDARG00000071012	ifit14	interferon-induced protein with tetratricopeptide repeats 14 [Source:ZFIN;Acc:ZDB-GENE-131120-20]	4.85169	-3.02459	1.04172	-2.90346	0.0036906	0.0220768
ENSDARG00000071090	actn2b	actinin, alpha 2b [Source:ZFIN;Acc:ZDB-GENE-051127-39]	314.733	-0.747361	0.187227	-3.99174	6.55906e-05	0.000873214
ENSDARG00000071091	chrm3a	cholinergic receptor, muscarinic 3a [Source:ZFIN;Acc:ZDB-GENE-090410-4]	48.5993	-0.934017	0.307474	-3.03771	0.00238382	0.0158638
ENSDARG00000071345	mgst2	microsomal glutathione S-transferase 2 [Source:ZFIN;Acc:ZDB-GENE-060616-94]	107.048	-1.18898	0.256184	-4.64114	3.46499e-06	7.32816e-05
ENSDARG00000071384	slc7a11	solute carrier family 7 member 11 [Source:ZFIN;Acc:ZDB-GENE-150416-1]	89.0618	-0.82055	0.261736	-3.13503	0.00171834	0.0123538
ENSDARG00000073870	gdpd2	glycerophosphodiester phosphodiesterase domain containing 2 [Source:ZFIN;Acc:ZDB-GENE-081107-62]	288.984	-0.817005	0.165699	-4.93067	8.19499e-07	2.14515e-05
ENSDARG00000074087	nim1k	NIM1 serine/threonine protein kinase [Source:ZFIN;Acc:ZDB-GENE-130530-744]	83.2028	-0.881572	0.234458	-3.76004	0.000169888	0.00192211
ENSDARG00000074308	lrrc75ba	leucine rich repeat containing 75Ba [Source:ZFIN;Acc:ZDB-GENE-081104-225]	124.126	-1.0793	0.260547	-4.14243	3.43643e-05	0.000505553
ENSDARG00000074535	lingo2a	leucine rich repeat and Ig domain containing 2a [Source:ZFIN;Acc:ZDB-GENE-080327-19]	212.284	-0.928999	0.205958	-4.51063	6.46344e-06	0.000123343
ENSDARG00000074583	grid1a	glutamate receptor, ionotropic, delta 1a [Source:ZFIN;Acc:ZDB-GENE-120411-28]	126.03	-1.06583	0.24238	-4.39736	1.09574e-05	0.000193188
ENSDARG00000074746	kcnd1	potassium voltage-gated channel, Shal-related subfamily, member 1 [Source:ZFIN;Acc:ZDB-GENE-081105-40]	111.609	-0.791662	0.210016	-3.76953	0.000163556	0.00186666
ENSDARG00000075919	ccser1	coiled-coil serine-rich protein 1 [Source:ZFIN;Acc:ZDB-GENE-081104-422]	72.7729	-0.952969	0.341054	-2.79419	0.00520301	0.0286285
ENSDARG00000076170	pcsk1nl	proprotein convertase subtilisin/kexin type 1 inhibitor, like [Source:ZFIN;Acc:ZDB-GENE-090427-2]	1154.6	-1.01412	0.130959	-7.74385	9.64529e-15	1.56273e-12
ENSDARG00000076500	chgb	chromogranin B [Source:ZFIN;Acc:ZDB-GENE-070705-268]	232.716	-0.758091	0.188256	-4.02691	5.65141e-05	0.000769318
ENSDARG00000076943	lhfpl4b	LHFPL tetraspan subfamily member 4b [Source:ZFIN;Acc:ZDB-GENE-110216-4]	100.515	-0.865524	0.232288	-3.72608	0.000194484	0.00215611
ENSDARG00000077023	pcdhb	protocadherin b [Source:ZFIN;Acc:ZDB-GENE-020731-3]	125.874	-0.7267	0.22169	-3.278	0.00104544	0.0083733
ENSDARG00000077112	si:ch211-180f4.1	si:ch211-180f4.1 [Source:ZFIN;Acc:ZDB-GENE-080327-27]	201.424	-0.711112	0.209358	-3.39663	0.000682213	0.00597364
ENSDARG00000077367	ntng2a	netrin g2a [Source:ZFIN;Acc:ZDB-GENE-081105-186]	187.872	-0.784182	0.17323	-4.52683	5.98739e-06	0.000115593
ENSDARG00000077489	lrfn2b	leucine rich repeat and fibronectin type III domain containing 2b [Source:ZFIN;Acc:ZDB-GENE-121214-111]	264.547	-0.838379	0.24829	-3.37661	0.00073384	0.00632736
ENSDARG00000077504	si:ch211-103n10.5	si:ch211-103n10.5 [Source:ZFIN;Acc:ZDB-GENE-030131-5155]	61.6734	-1.25199	0.364197	-3.43767	0.000586751	0.00525469
ENSDARG00000077567	angel1	angel homolog 1 (Drosophila) [Source:ZFIN;Acc:ZDB-GENE-111020-12]	113.145	-0.627171	0.201099	-3.11872	0.00181636	0.0129088
ENSDARG00000077709	iqsec2b	IQ motif and Sec7 domain ArfGEF 2b [Source:ZFIN;Acc:ZDB-GENE-081105-73]	643.963	-0.998994	0.173686	-5.75173	8.83373e-09	4.37084e-07
ENSDARG00000077775	baalca	BAALC binder of MAP3K1 and KLF4 a [Source:ZFIN;Acc:ZDB-GENE-081022-24]	15.5334	-1.33528	0.476542	-2.80203	0.00507828	0.0281057
ENSDARG00000078130	CR391986.1	glutamate rich 1 [Source:NCBI gene;Acc:100002532]	65.7224	-0.646258	0.252018	-2.56433	0.0103375	0.0482707
ENSDARG00000078187	slc12a5b	solute carrier family 12 member 5b [Source:ZFIN;Acc:ZDB-GENE-080707-1]	690.212	-0.78838	0.222041	-3.55061	0.000384338	0.00377321
ENSDARG00000078327	CEP170B	si:ch73-212j7.1 [Source:ZFIN;Acc:ZDB-GENE-081104-258]	282.488	-0.627978	0.217742	-2.88404	0.00392606	0.0230742
ENSDARG00000078423	zgc:194285	zgc:194285 [Source:ZFIN;Acc:ZDB-GENE-081022-97]	45.8511	-1.40855	0.343958	-4.09512	4.21949e-05	0.000603211
ENSDARG00000078536	si:ch211-158d24.2	si:ch211-158d24.2 [Source:ZFIN;Acc:ZDB-GENE-081105-115]	141.071	-0.7274	0.249166	-2.91934	0.00350776	0.0212394
ENSDARG00000078624	arhgef9b	Cdc42 guanine nucleotide exchange factor (GEF) 9b [Source:ZFIN;Acc:ZDB-GENE-030131-7745]	623.336	-0.918033	0.10864	-8.45025	2.9068e-17	6.86253e-15
ENSDARG00000079105	mhc2dab	major histocompatibility complex class II DAB gene [Source:ZFIN;Acc:ZDB-GENE-980526-200]	37.199	-1.03572	0.37139	-2.78876	0.00529101	0.0290174
ENSDARG00000079150	si:ch211-276i12.9	si:ch211-276i12.9 [Source:ZFIN;Acc:ZDB-GENE-141216-132]	237.083	-0.625864	0.229277	-2.72973	0.00633854	0.0334097
ENSDARG00000079308	tor3a	torsin family 3, member A [Source:ZFIN;Acc:ZDB-GENE-081104-165]	212.09	-0.789248	0.192665	-4.09648	4.19478e-05	0.000600026
ENSDARG00000079396	lrfn5b	leucine rich repeat and fibronectin type III domain containing 5b [Source:ZFIN;Acc:ZDB-GENE-080327-20]	358.398	-0.84782	0.219673	-3.85946	0.000113638	0.00138291
ENSDARG00000079500	kif3cb	kinesin family member 3Cb [Source:ZFIN;Acc:ZDB-GENE-080709-4]	349.903	-0.887503	0.175197	-5.06574	4.0682e-07	1.18087e-05
ENSDARG00000079586	gabrb2a	gamma-aminobutyric acid type A receptor beta2 subunit a [Source:ZFIN;Acc:ZDB-GENE-030131-8196]	332.881	-1.06816	0.219007	-4.87729	1.07555e-06	2.68498e-05
ENSDARG00000079781	slitrk4	SLIT and NTRK-like family, member 4 [Source:ZFIN;Acc:ZDB-GENE-140303-1]	344.511	-0.795894	0.179019	-4.44586	8.75395e-06	0.000160386
ENSDARG00000079962	doc2d	double C2-like domains, delta [Source:ZFIN;Acc:ZDB-GENE-081104-451]	126.115	-0.734655	0.212364	-3.45942	0.000541347	0.00492457
ENSDARG00000086345	cux2b	cut-like homeobox 2b [Source:ZFIN;Acc:ZDB-GENE-081104-176]	86.1139	-0.834667	0.298718	-2.79416	0.00520349	0.0286285
ENSDARG00000086585	nrg2b	neuregulin 2b [Source:ZFIN;Acc:ZDB-GENE-090205-2]	226.22	-0.760354	0.164235	-4.62966	3.6626e-06	7.65533e-05
ENSDARG00000086620	gckr	glucokinase (hexokinase 4) regulator [Source:ZFIN;Acc:ZDB-GENE-110411-248]	28.018	-1.34495	0.396796	-3.38952	0.000700158	0.0061049
ENSDARG00000087601	gpr153	G protein-coupled receptor 153 [Source:ZFIN;Acc:ZDB-GENE-050823-7]	118.477	-1.23985	0.264748	-4.68312	2.82535e-06	6.14115e-05
ENSDARG00000087994	si:ch211-114c17.1	si:ch211-114c17.1 [Source:ZFIN;Acc:ZDB-GENE-140106-201]	65.3644	-1.24402	0.270463	-4.59961	4.23279e-06	8.62236e-05
ENSDARG00000088263	zgc:174356	zgc:174356 [Source:ZFIN;Acc:ZDB-GENE-080215-21]	49.8178	-1.11384	0.281649	-3.95471	7.66281e-05	0.000997131
ENSDARG00000088825	citb	citron rho-interacting serine/threonine kinase b [Source:ZFIN;Acc:ZDB-GENE-131030-2]	156.828	-1.97907	0.301841	-6.55667	5.50225e-11	4.33001e-09
ENSDARG00000088929	ypel5	yippee-like 5 [Source:ZFIN;Acc:ZDB-GENE-040426-1220]	404.649	-1.17542	0.178599	-6.58132	4.66293e-11	3.74076e-09
ENSDARG00000089156	egr3	early growth response 3 [Source:ZFIN;Acc:ZDB-GENE-040718-394]	95.3969	-1.02901	0.243994	-4.21735	2.47185e-05	0.000385376
ENSDARG00000089889	rpz6	rapunzel 6 [Source:ZFIN;Acc:ZDB-GENE-170530-5]	55.074	-0.755043	0.260214	-2.90162	0.00371242	0.0221646
ENSDARG00000090071	rxfp1	relaxin family peptide receptor 1 [Source:ZFIN;Acc:ZDB-GENE-110125-1]	45.7295	-1.40368	0.315515	-4.44886	8.63274e-06	0.000158634
ENSDARG00000090722	C20H6orf58	liver-enriched gene 1, tandem duplicate 1 [Source:NCBI gene;Acc:796447]	764.017	-5.73653	0.211842	-27.0793	1.72555e-161	4.27748e-157
ENSDARG00000091252	slc22a7b.2	solute carrier family 22 member 7b, tandem duplicate 2 [Source:ZFIN;Acc:ZDB-GENE-030131-9391]	38.7926	-0.850548	0.332462	-2.55833	0.0105176	0.0488422
ENSDARG00000092039	si:dkey-70p6.1	si:dkey-70p6.1 [Source:ZFIN;Acc:ZDB-GENE-040724-140]	228.74	-1.07705	0.209957	-5.12986	2.89962e-07	8.96243e-06
ENSDARG00000092658	CR457445.1		3.84794	-4.79457	1.52743	-3.13897	0.00169542	0.0122174
ENSDARG00000093745	htr1aa	5-hydroxytryptamine (serotonin) receptor 1A a [Source:ZFIN;Acc:ZDB-GENE-071203-1]	77.0666	-1.13918	0.272901	-4.17432	2.98882e-05	0.000452318
ENSDARG00000094992	otx1	orthodenticle homeobox 1 [Source:NCBI gene;Acc:30500]	252.342	-0.731832	0.176468	-4.14711	3.36696e-05	0.000497491
ENSDARG00000095347	si:dkeyp-72h1.1	si:dkeyp-72h1.1 [Source:ZFIN;Acc:ZDB-GENE-050208-447]	170.106	-0.869608	0.208034	-4.18013	2.91344e-05	0.000442804
ENSDARG00000095833	alk	ALK receptor tyrosine kinase [Source:ZFIN;Acc:ZDB-GENE-031027-1]	129.913	-0.816156	0.232235	-3.51436	0.000440816	0.00417873
ENSDARG00000095855	si:ch211-163l21.11	si:ch211-163l21.11 [Source:ZFIN;Acc:ZDB-GENE-110411-142]	33.7071	-0.963613	0.353165	-2.7285	0.00636224	0.0334848
ENSDARG00000096445	si:ch211-214p16.3	si:ch211-214p16.3 [Source:ZFIN;Acc:ZDB-GENE-120709-93]	2678.56	-0.902636	0.138388	-6.5225	6.91472e-11	5.27412e-09
ENSDARG00000096756	si:ch211-196c10.13	si:ch211-196c10.13 [Source:ZFIN;Acc:ZDB-GENE-130603-71]	17.3153	-1.37783	0.517541	-2.66227	0.00776161	0.0387908
ENSDARG00000096961	si:dkeyp-47f9.4	si:dkeyp-47f9.4 [Source:ZFIN;Acc:ZDB-GENE-131126-9]	180.009	-0.592874	0.200444	-2.9578	0.0030984	0.0193857
ENSDARG00000097314	si:zfos-1714f5.3	si:zfos-1714f5.3 [Source:ZFIN;Acc:ZDB-GENE-131127-148]	7.36676	-2.68092	0.83472	-3.21175	0.00131928	0.0100379
ENSDARG00000097706	birc6-as2	birc6 antisense RNA 2 [Source:ZFIN;Acc:ZDB-GENE-131127-227]	115.317	-0.965076	0.250341	-3.85505	0.000115708	0.00140602
ENSDARG00000097839	si:ch211-235i11.6	si:ch211-235i11.6 [Source:ZFIN;Acc:ZDB-GENE-131120-95]	35.6989	-1.42788	0.334897	-4.26362	2.01141e-05	0.000323142
ENSDARG00000097875	CR786577.1		41.8902	-1.28935	0.313968	-4.10663	4.01478e-05	0.000575607
ENSDARG00000098113	WSCD1	WSC domain containing 1a [Source:NCBI gene;Acc:100329926]	82.4172	-0.666284	0.227187	-2.93276	0.00335968	0.0205435
ENSDARG00000098201	mtmr3	myotubularin related protein 3 [Source:ZFIN;Acc:ZDB-GENE-091204-465]	211.736	-0.6518	0.218956	-2.97686	0.0029122	0.0184867
ENSDARG00000098334	exosc3	exosome component 3 [Source:ZFIN;Acc:ZDB-GENE-050706-140]	46.8966	-1.70127	0.393406	-4.32445	1.52911e-05	0.000256463
ENSDARG00000098652	pcdh11	protocadherin 11 [Source:ZFIN;Acc:ZDB-GENE-140106-21]	389.649	-0.657698	0.200587	-3.27887	0.00104223	0.00835033
ENSDARG00000098823	PDZD4	PDZ domain containing 4 [Source:NCBI gene;Acc:553320]	133.931	-0.813299	0.230663	-3.52592	0.000422022	0.00403919
ENSDARG00000099351	igfbp1a	insulin-like growth factor binding protein 1a [Source:ZFIN;Acc:ZDB-GENE-021231-1]	521.613	-1.0913	0.151885	-7.18505	6.71802e-13	8.16338e-11
ENSDARG00000099545	snx25	sorting nexin 25 [Source:ZFIN;Acc:ZDB-GENE-121105-11]	513.506	-0.700866	0.137963	-5.08011	3.77207e-07	1.11566e-05
ENSDARG00000099558	NPC1L1	NPC1-like 1 [Source:NCBI gene;Acc:100616532]	1056.03	-1.06213	0.218226	-4.86712	1.13236e-06	2.79305e-05
ENSDARG00000099720	evlb	Enah/Vasp-like b [Source:ZFIN;Acc:ZDB-GENE-040426-1804]	549.251	-0.987257	0.187417	-5.26771	1.38139e-07	4.71669e-06
ENSDARG00000100007	arhgap39	Rho GTPase activating protein 39 [Source:ZFIN;Acc:ZDB-GENE-041014-247]	153.339	-0.85703	0.308666	-2.77656	0.00549369	0.0298189
ENSDARG00000100093	ppp2r2ca	protein phosphatase 2, regulatory subunit B, gamma a [Source:ZFIN;Acc:ZDB-GENE-051120-168]	417.243	-0.624379	0.154193	-4.04934	5.13614e-05	0.000711681
ENSDARG00000100402	fgd1	FYVE, RhoGEF and PH domain containing 1 [Source:ZFIN;Acc:ZDB-GENE-081104-33]	235.869	-0.6303	0.221692	-2.84313	0.00446723	0.0254103
ENSDARG00000100424	si:ch73-233f7.8	si:ch73-233f7.8 [Source:ZFIN;Acc:ZDB-GENE-141215-62]	35.6361	-0.922319	0.350286	-2.63305	0.00846227	0.0414204
ENSDARG00000100547	CR383680.1	MAP7 domain-containing protein 1-like [Source:NCBI gene;Acc:103912069]	10.5543	-3.49395	0.775364	-4.50621	6.59965e-06	0.000125363
ENSDARG00000100722	si:ch211-160f23.7	si:ch211-160f23.7 [Source:ZFIN;Acc:ZDB-GENE-141216-470]	485.739	-0.6102	0.193148	-3.15924	0.00158181	0.0115873
ENSDARG00000100851	gphnb	gephyrin b [Source:ZFIN;Acc:ZDB-GENE-070705-4]	408.004	-0.9854	0.210854	-4.67338	2.96288e-06	6.38667e-05
ENSDARG00000101051	ctsbb	cathepsin Bb [Source:ZFIN;Acc:ZDB-GENE-070323-1]	534.982	-1.27135	0.191553	-6.63705	3.20024e-11	2.6801e-09
ENSDARG00000101239	hsd17b4	hydroxysteroid (17-beta) dehydrogenase 4 [Source:ZFIN;Acc:ZDB-GENE-040421-1]	1533.58	-0.751724	0.230503	-3.26124	0.00110927	0.00877398
ENSDARG00000101501	si:ch73-305o9.3	si:ch73-305o9.3 [Source:ZFIN;Acc:ZDB-GENE-141216-475]	118.802	-1.17297	0.226274	-5.18385	2.17352e-07	7.06432e-06
ENSDARG00000101510	cetn2	centrin, EF-hand protein, 2 [Source:ZFIN;Acc:ZDB-GENE-091118-94]	259.526	-0.753855	0.262133	-2.87585	0.00402935	0.0235213
ENSDARG00000101530	prr16	proline rich 16 [Source:ZFIN;Acc:ZDB-GENE-070724-2]	23.0916	-1.34975	0.50966	-2.64834	0.00808881	0.0399987
ENSDARG00000101633	LO017682.1		75.1555	-1.32338	0.289546	-4.57052	4.86521e-06	9.6715e-05
ENSDARG00000101667	si:ch73-233f7.6	si:ch73-233f7.6 [Source:ZFIN;Acc:ZDB-GENE-141215-55]	27.4544	-1.45125	0.393448	-3.68853	0.00022555	0.00242988
ENSDARG00000101831	irx1a	iroquois homeobox 1a [Source:ZFIN;Acc:ZDB-GENE-040707-1]	405.573	-0.661013	0.191136	-3.45833	0.00054353	0.00493718
ENSDARG00000101867	si:ch1073-416d2.4	si:ch1073-416d2.4 [Source:ZFIN;Acc:ZDB-GENE-131121-564]	77.052	-0.690022	0.256028	-2.6951	0.00703677	0.0360775
ENSDARG00000101924	si:dkey-65b13.13	si:dkey-65b13.13 [Source:ZFIN;Acc:ZDB-GENE-141216-308]	486.677	-0.697153	0.208186	-3.3487	0.00081191	0.00685739
ENSDARG00000102075	RNF122	si:ch1073-392o20.1 [Source:ZFIN;Acc:ZDB-GENE-091204-454]	84.6721	-1.21854	0.27653	-4.40654	1.05034e-05	0.000186913
ENSDARG00000102125	iqsec2a	IQ motif and Sec7 domain ArfGEF 2a [Source:ZFIN;Acc:ZDB-GENE-170302-3]	453.606	-0.72838	0.253296	-2.87561	0.00403254	0.0235222
ENSDARG00000102167	ppox	protoporphyrinogen oxidase [Source:ZFIN;Acc:ZDB-GENE-051120-90]	149.215	-0.81503	0.198926	-4.09715	4.18276e-05	0.000598728
ENSDARG00000102379	si:zfos-80g12.1	si:zfos-80g12.1 [Source:ZFIN;Acc:ZDB-GENE-160114-34]	227.839	-0.63309	0.181321	-3.49154	0.00048025	0.00446714
ENSDARG00000102490	asb2b	ankyrin repeat and SOCS box containing 2b [Source:ZFIN;Acc:ZDB-GENE-040426-20]	552.357	-0.949229	0.185272	-5.12345	3.00002e-07	9.22673e-06
ENSDARG00000102824	pcdh10b	protocadherin 10b [Source:ZFIN;Acc:ZDB-GENE-030721-4]	1046.81	-0.661307	0.214027	-3.08983	0.00200273	0.0139308
ENSDARG00000103017	xkr5a	XK related 5a [Source:ZFIN;Acc:ZDB-GENE-160113-27]	45.4705	-1.05408	0.331396	-3.18074	0.00146898	0.0109616
ENSDARG00000103124	slc35f4	solute carrier family 35 member F4 [Source:ZFIN;Acc:ZDB-GENE-131121-49]	74.1115	-0.712087	0.257152	-2.76913	0.00562071	0.0304018
ENSDARG00000103540	gpr132b	G protein-coupled receptor 132b [Source:ZFIN;Acc:ZDB-GENE-040724-83]	11.8769	-1.63675	0.555655	-2.94563	0.003223	0.0199469
ENSDARG00000103940	frrs1l	ferric-chelate reductase 1-like [Source:ZFIN;Acc:ZDB-GENE-120827-1]	80.7259	-1.02595	0.290153	-3.53587	0.000406429	0.0039294
ENSDARG00000104786	nlgn3a	neuroligin 3a [Source:ZFIN;Acc:ZDB-GENE-071219-1]	290.722	-0.659366	0.18761	-3.51456	0.000440483	0.00417718
ENSDARG00000104899	CR931813.2		18.1345	-4.0884	0.812188	-5.03381	4.80827e-07	1.36845e-05
ENSDARG00000105029	TPPP	tubulin polymerization-promoting protein [Source:NCBI gene;Acc:100333482]	96.2946	-1.1447	0.270122	-4.23772	2.25801e-05	0.000357889
ENSDARG00000105109	FP102783.1		154.911	-0.854314	0.215387	-3.96641	7.29624e-05	0.000954944
ENSDARG00000105434	grxcr1a	glutaredoxin and cysteine rich domain containing 1 a [Source:ZFIN;Acc:ZDB-GENE-160113-42]	61.9679	-0.671802	0.248722	-2.70101	0.00691289	0.0355881
ENSDARG00000105441	pcdh11	protocadherin 11 [Source:ZFIN;Acc:ZDB-GENE-140106-21]	221.549	-0.722618	0.199278	-3.62617	0.000287652	0.00296367
ENSDARG00000105863	FO904970.1	wu:fl23c11 [Source:NCBI gene;Acc:335307]	84.611	-0.804601	0.245683	-3.27496	0.00105677	0.00843684
ENSDARG00000106671	CABZ01078261.1		10.1384	-3.18905	0.828143	-3.85085	0.000117709	0.00142474
ENSDARG00000108781	C17H14orf132	chromosome 17 C14orf132 homolog [Source:NCBI gene;Acc:103909003]	29.5488	-1.64098	0.460918	-3.56023	0.000370526	0.00365644
ENSDARG00000108787	TRIM67	tripartite motif containing 67 [Source:NCBI gene;Acc:100332164]	65.1506	-1.04722	0.314887	-3.3257	0.000881953	0.00732175
ENSDARG00000109561	CABZ01027551.1		3.2578	-4.51117	1.56509	-2.88238	0.00394689	0.0231573
ENSDARG00000109726	PLCB1	si:ch1073-140o9.2 [Source:ZFIN;Acc:ZDB-GENE-120709-104]	103.439	-1.11648	0.266174	-4.19456	2.73407e-05	0.000419659
ENSDARG00000109820	NPAS3	neuronal PAS domain protein 3 [Source:NCBI gene;Acc:570491]	655.861	-0.933104	0.198407	-4.70298	2.5639e-06	5.64444e-05
ENSDARG00000110496	zgc:162989	zgc:162989 [Source:ZFIN;Acc:ZDB-GENE-070410-123]	133.835	-0.677926	0.208623	-3.24953	0.00115595	0.00904127
ENSDARG00000110528	sypa	synaptophysin a [Source:ZFIN;Acc:ZDB-GENE-031104-2]	3927.86	-0.885302	0.170783	-5.18378	2.17438e-07	7.06432e-06
ENSDARG00000111235	nrsn1	neurensin 1 [Source:ZFIN;Acc:ZDB-GENE-030131-7491]	921.233	-0.805007	0.184853	-4.35484	1.33162e-05	0.000229233
ENSDARG00000111290	ERG28	ergosterol biosynthesis 28 homolog [Source:NCBI gene;Acc:565132]	47.8384	-0.831457	0.277073	-3.00086	0.00269219	0.017402
ENSDARG00000113254	COX5B	cytochrome c oxidase subunit 5B1 [Source:NCBI gene;Acc:100002384]	194.995	-0.603081	0.182061	-3.31252	0.000924591	0.00760946
ENSDARG00000113702	RIMS2	regulating synaptic membrane exocytosis 2 [Source:HGNC Symbol;Acc:HGNC:17283]	277.23	-0.810518	0.274128	-2.95671	0.00310936	0.0194298
ENSDARG00000113771	GRIK2	glutamate receptor, ionotropic, kainate 2 [Source:NCBI gene;Acc:556013]	253.206	-0.998898	0.209387	-4.77058	1.83696e-06	4.22415e-05
ENSDARG00000115424	CABZ01083778.1		39.2803	-1.06286	0.389943	-2.72568	0.00641684	0.033665
ENSDARG00000116393	CABZ01067581.1		33.6702	-1.19848	0.324624	-3.6919	0.000222585	0.00240316
ENSDARG00000116758	c16h2orf66	chromosome 16 C2orf66 homolog [Source:NCBI gene;Acc:103908919]	14.5093	-1.48154	0.493218	-3.00382	0.00266611	0.0172966
ENSDARG00000117283	CABZ01085594.1		260.737	-0.746179	0.237495	-3.14187	0.0016787	0.0121422
ENSDARG00000117312	CABZ01044746.1	sb:cb288 [Source:NCBI gene;Acc:321191]	458.242	-0.639157	0.129596	-4.93193	8.14217e-07	2.13358e-05
ENSDARG00000117602	LO018166.1		56.4992	-0.910625	0.314908	-2.89172	0.00383144	0.0226677
ENSDARG00000001559	csmd2	CUB and Sushi multiple domains 2 [Source:ZFIN;Acc:ZDB-GENE-030616-39]	391.164	-1.01399	0.243973	-4.15616	3.23648e-05	0.000481568
ENSDARG00000002013	grb10a	growth factor receptor-bound protein 10a [Source:ZFIN;Acc:ZDB-GENE-040822-32]	263.394	-0.881692	0.186251	-4.73389	2.20258e-06	4.94065e-05
ENSDARG00000002546	rundc3ab	RUN domain containing 3Ab [Source:NCBI gene;Acc:393118]	450.968	-0.773372	0.15635	-4.9464	7.55991e-07	2.00454e-05
ENSDARG00000002549	eif3eb	eukaryotic translation initiation factor 3, subunit E, b [Source:NCBI gene;Acc:561049]	236.491	-0.729621	0.22844	-3.19393	0.00140349	0.0105588
ENSDARG00000002576	cabp5a	calcium binding protein 5a [Source:ZFIN;Acc:ZDB-GENE-040426-1655]	57.2877	-1.3401	0.436238	-3.07195	0.00212668	0.014563
ENSDARG00000003020	lrrc4.2	leucine rich repeat containing 4.2 [Source:ZFIN;Acc:ZDB-GENE-030131-7997]	157.292	-0.759195	0.182659	-4.15635	3.23371e-05	0.000481444
ENSDARG00000003311	pank2	pantothenate kinase 2 [Source:ZFIN;Acc:ZDB-GENE-070112-1952]	850.442	-0.688077	0.135717	-5.06995	3.97916e-07	1.16183e-05
ENSDARG00000003680	runx1t1	RUNX1 partner transcriptional co-repressor 1 [Source:ZFIN;Acc:ZDB-GENE-060929-164]	1017.17	-0.608563	0.189456	-3.21217	0.00131738	0.0100266
ENSDARG00000003994	syt9a	synaptotagmin IXa [Source:ZFIN;Acc:ZDB-GENE-031002-18]	211.275	-0.707001	0.155716	-4.54031	5.61715e-06	0.000109211
ENSDARG00000005355	larp6a	La ribonucleoprotein 6, translational regulator a [Source:ZFIN;Acc:ZDB-GENE-030131-6403]	674.07	-0.715512	0.143712	-4.97881	6.3977e-07	1.74086e-05
ENSDARG00000006413	rpl38	ribosomal protein L38 [Source:ZFIN;Acc:ZDB-GENE-030131-8752]	3528.71	-0.660308	0.194383	-3.39694	0.000681435	0.00597105
ENSDARG00000006760	slc24a3	solute carrier family 24 member 3 [Source:ZFIN;Acc:ZDB-GENE-090312-67]	260.633	-0.786098	0.28706	-2.73844	0.00617312	0.0327117
ENSDARG00000007382	ubtd1a	ubiquitin domain containing 1a [Source:ZFIN;Acc:ZDB-GENE-070424-93]	660.576	-0.626028	0.156934	-3.98912	6.63188e-05	0.000881016
ENSDARG00000007561	cdh23	cadherin-related 23 [Source:ZFIN;Acc:ZDB-GENE-040513-7]	49.8399	-1.06391	0.336683	-3.15998	0.00157779	0.0115681
ENSDARG00000007753	cpne2	copine II [Source:ZFIN;Acc:ZDB-GENE-030131-7896]	377.917	-1.30132	0.181496	-7.16993	7.5036e-13	8.94263e-11
ENSDARG00000008140	kcnab1a	potassium voltage-gated channel, shaker-related subfamily, beta member 1 a [Source:ZFIN;Acc:ZDB-GENE-050327-79]	39.9508	-0.972494	0.348815	-2.78799	0.00530356	0.0290725
ENSDARG00000008861	tfap2e	transcription factor AP-2 epsilon [Source:NCBI gene;Acc:393794]	290.219	-0.942221	0.269387	-3.49765	0.00046938	0.0043863
ENSDARG00000009796	klc1a	kinesin light chain 1a [Source:ZFIN;Acc:ZDB-GENE-040426-1599]	666.046	-0.75312	0.152303	-4.94488	7.61925e-07	2.01143e-05
ENSDARG00000010957	mpp2b	membrane protein, palmitoylated 2b (MAGUK p55 subfamily member 2) [Source:ZFIN;Acc:ZDB-GENE-040704-70]	457.802	-0.931	0.163339	-5.69981	1.19938e-08	5.70663e-07
ENSDARG00000011222	ccdc28b	coiled-coil domain containing 28B [Source:ZFIN;Acc:ZDB-GENE-060208-3]	80.2895	-0.68323	0.256012	-2.66874	0.00761356	0.0382282
ENSDARG00000011334	ncaldb	neurocalcin delta b [Source:NCBI gene;Acc:445319]	1769.67	-0.587079	0.163297	-3.59516	0.000324192	0.00327348
ENSDARG00000012829	asah2	N-acylsphingosine amidohydrolase 2 [Source:NCBI gene;Acc:493602]	2324.21	-1.03997	0.132904	-7.82493	5.07942e-15	8.45058e-13
ENSDARG00000013389	gabra4	gamma-aminobutyric acid (GABA) A receptor, subunit alpha 4 [Source:ZFIN;Acc:ZDB-GENE-050417-360]	80.3957	-1.09895	0.324273	-3.38897	0.000701551	0.00611363
ENSDARG00000013491	map3k9	mitogen-activated protein kinase kinase kinase 9 [Source:ZFIN;Acc:ZDB-GENE-081113-5]	85.1104	-1.31412	0.368044	-3.57054	0.000356245	0.00353946
ENSDARG00000014031	abcc2	ATP-binding cassette, sub-family C (CFTR/MRP), member 2 [Source:ZFIN;Acc:ZDB-GENE-040426-1523]	5701.96	-0.613132	0.180178	-3.40293	0.000666664	0.00586177
ENSDARG00000014215	cdh13	cadherin 13, H-cadherin (heart) [Source:ZFIN;Acc:ZDB-GENE-060503-286]	502.938	-0.749766	0.161533	-4.64156	3.45789e-06	7.32003e-05
ENSDARG00000014287	eno2	enolase 2 [Source:ZFIN;Acc:ZDB-GENE-040704-27]	1218.25	-0.817296	0.132492	-6.16865	6.88741e-10	4.3333e-08
ENSDARG00000014490	tac1	tachykinin precursor 1 [Source:ZFIN;Acc:ZDB-GENE-060503-904]	119.736	-1.00097	0.237839	-4.20861	2.56949e-05	0.000397916
ENSDARG00000014675	efna3a	ephrin-A3a [Source:ZFIN;Acc:ZDB-GENE-060503-186]	142.128	-0.592445	0.183328	-3.23161	0.00123096	0.00949919
ENSDARG00000015576	itprip	inositol 1,4,5-trisphosphate receptor interacting protein [Source:NCBI gene;Acc:550570]	82.2299	-0.683435	0.235692	-2.89969	0.00373528	0.0222582
ENSDARG00000015854	chata	choline O-acetyltransferase a [Source:NCBI gene;Acc:100170938]	443.803	-0.731807	0.162628	-4.49988	6.79918e-06	0.000128366
ENSDARG00000016667	gabbr1b	gamma-aminobutyric acid (GABA) B receptor, 1b [Source:ZFIN;Acc:ZDB-GENE-060503-5]	347.75	-1.10221	0.250617	-4.39796	1.09272e-05	0.000192793
ENSDARG00000016676	gnao1a	guanine nucleotide binding protein (G protein), alpha activating activity polypeptide O, a [Source:ZFIN;Acc:ZDB-GENE-040426-1757]	1838.39	-0.699356	0.178502	-3.91792	8.93169e-05	0.00113658
ENSDARG00000017429	sphkap	SPHK1 interactor, AKAP domain containing [Source:NCBI gene;Acc:100034387]	350.132	-0.746912	0.215407	-3.46744	0.000525436	0.0048122
ENSDARG00000018069	rdh12	retinol dehydrogenase 12 [Source:ZFIN;Acc:ZDB-GENE-040718-9]	246.747	-0.763612	0.164669	-4.63726	3.53051e-06	7.44833e-05
ENSDARG00000018153	nt5c1ba	5'-nucleotidase, cytosolic IB a [Source:ZFIN;Acc:ZDB-GENE-070424-103]	134.189	-0.771235	0.204305	-3.77491	0.000160062	0.00183185
ENSDARG00000018259	atp1a3a	ATPase Na+/K+ transporting subunit alpha 3a [Source:ZFIN;Acc:ZDB-GENE-001212-7]	4488.17	-0.769937	0.235542	-3.26878	0.00108011	0.0085899
ENSDARG00000018397	hpca	hippocalcin [Source:ZFIN;Acc:ZDB-GENE-040426-1683]	1293.96	-0.620607	0.18331	-3.38557	0.00071031	0.00616307
ENSDARG00000019451	pcsk2	proprotein convertase subtilisin/kexin type 2 [Source:ZFIN;Acc:ZDB-GENE-090608-1]	404.03	-0.792292	0.237894	-3.33045	0.000867071	0.00722968
ENSDARG00000020493	lgi1a	leucine-rich, glioma inactivated 1a [Source:ZFIN;Acc:ZDB-GENE-030131-1731]	589.003	-0.766292	0.163372	-4.69048	2.72564e-06	5.95148e-05
ENSDARG00000020798	necap1	NECAP endocytosis associated 1 [Source:ZFIN;Acc:ZDB-GENE-040426-1682]	675.774	-0.683676	0.144852	-4.71982	2.36057e-06	5.25025e-05
ENSDARG00000021352	gria1a	glutamate receptor, ionotropic, AMPA 1a [Source:ZFIN;Acc:ZDB-GENE-020125-1]	454.258	-0.803374	0.203333	-3.95103	7.78164e-05	0.00100994
ENSDARG00000021584	cntn5	contactin 5 [Source:NCBI gene;Acc:327429]	245.752	-0.767968	0.229194	-3.35073	0.000805989	0.00682132
ENSDARG00000022183	gsto1	glutathione S-transferase omega 1 [Source:ZFIN;Acc:ZDB-GENE-040718-365]	259.701	-0.602073	0.234204	-2.57072	0.0101487	0.0476197
ENSDARG00000024619	foxo6b	forkhead box O6 b [Source:ZFIN;Acc:ZDB-GENE-060503-776]	160.839	-1.04203	0.22835	-4.56328	5.03602e-06	9.92352e-05
ENSDARG00000025187	six6a	SIX homeobox 6a [Source:ZFIN;Acc:ZDB-GENE-040426-1282]	44.4207	-1.07032	0.347223	-3.0825	0.00205271	0.0141977
ENSDARG00000026247	insyn1	inhibitory synaptic factor 1 [Source:NCBI gene;Acc:100003007]	183.231	-1.138	0.263889	-4.31243	1.61471e-05	0.000268278
ENSDARG00000027070	acbd4	acyl-CoA binding domain containing 4 [Source:ZFIN;Acc:ZDB-GENE-040426-2074]	50.9192	-1.08561	0.289764	-3.74654	0.000179293	0.00201291
ENSDARG00000027285	kcnf1b	potassium voltage-gated channel, subfamily F, member 1b [Source:ZFIN;Acc:ZDB-GENE-090312-39]	54.9974	-1.31479	0.341664	-3.84818	0.000118997	0.00143676
ENSDARG00000028845	calcr	calcitonin receptor [Source:ZFIN;Acc:ZDB-GENE-060503-420]	88.246	-1.03746	0.212776	-4.87585	1.0834e-06	2.69373e-05
ENSDARG00000030078	glipr1b	GLI pathogenesis-related 1b [Source:ZFIN;Acc:ZDB-GENE-040426-1459]	124.497	-1.06558	0.241899	-4.40508	1.05744e-05	0.000187902
ENSDARG00000030265	scdb	stearoyl-CoA desaturase b [Source:ZFIN;Acc:ZDB-GENE-050522-12]	1058.86	-0.855024	0.218112	-3.92012	8.85042e-05	0.00112857
ENSDARG00000030733	b3gat2	beta-1,3-glucuronyltransferase 2 (glucuronosyltransferase S) [Source:ZFIN;Acc:ZDB-GENE-040801-191]	185.657	-0.822892	0.186386	-4.41498	1.01017e-05	0.000181195
ENSDARG00000030804	fam120b	family with sequence similarity 120B [Source:ZFIN;Acc:ZDB-GENE-040801-119]	82.464	-0.625593	0.24177	-2.58755	0.00966618	0.0459032
ENSDARG00000031278	si:ch73-193i2.2	si:ch73-193i2.2 [Source:ZFIN;Acc:ZDB-GENE-141215-32]	160.669	-1.66914	0.216616	-7.7055	1.30329e-14	2.04476e-12
ENSDARG00000031712	grm3	glutamate receptor, metabotropic 3 [Source:ZFIN;Acc:ZDB-GENE-061009-13]	97.128	-1.01466	0.253205	-4.00729	6.14205e-05	0.000827025
ENSDARG00000032155	ppm1aa	protein phosphatase, Mg2+/Mn2+ dependent, 1Aa [Source:ZFIN;Acc:ZDB-GENE-991102-15]	590.507	-0.626151	0.221116	-2.83178	0.00462898	0.0261146
ENSDARG00000033285	gsto2	glutathione S-transferase omega 2 [Source:ZFIN;Acc:ZDB-GENE-041114-67]	1200.13	-0.864623	0.231733	-3.73112	0.000190632	0.00211909
ENSDARG00000033447	nxph1	neurexophilin 1 [Source:ZFIN;Acc:ZDB-GENE-040718-231]	439.514	-0.880815	0.169774	-5.18816	2.12378e-07	6.94544e-06
ENSDARG00000033599	pdia8	protein disulfide isomerase family A, member 8 [Source:ZFIN;Acc:ZDB-GENE-040801-20]	201.329	-0.82643	0.212328	-3.89224	9.93222e-05	0.00123994
ENSDARG00000034168	serpini1	serpin peptidase inhibitor, clade I (neuroserpin), member 1 [Source:ZFIN;Acc:ZDB-GENE-060503-390]	831.86	-1.22467	0.181778	-6.73722	1.6145e-11	1.43964e-09
ENSDARG00000034215	rab42a	RAB42, member RAS oncogene family a [Source:ZFIN;Acc:ZDB-GENE-040426-1983]	185.455	-0.872014	0.183571	-4.75027	2.03147e-06	4.62e-05
ENSDARG00000034668	celf3a	cugbp, Elav-like family member 3a [Source:NCBI gene;Acc:57922]	1034.73	-0.631845	0.192614	-3.28036	0.00103674	0.00831711
ENSDARG00000035458	atp2a1l	ATPase sarcoplasmic/endoplasmic reticulum Ca2+ transporting 1, like [Source:ZFIN;Acc:ZDB-GENE-041229-2]	25431.8	-0.933538	0.116735	-7.99707	1.27417e-15	2.35713e-13
ENSDARG00000035655	rad21b	RAD21 cohesin complex component b [Source:ZFIN;Acc:ZDB-GENE-060503-223]	646.846	-0.743696	0.156771	-4.74385	2.09695e-06	4.74281e-05
ENSDARG00000035715	marcksl1b	MARCKS-like 1b [Source:NCBI gene;Acc:406504]	6800.46	-0.672102	0.12171	-5.52215	3.34879e-08	1.37667e-06
ENSDARG00000035895	fndc5b	fibronectin type III domain containing 5b [Source:NCBI gene;Acc:555635]	89.069	-0.800927	0.232963	-3.43801	0.00058601	0.00525062
ENSDARG00000036051	irx4b	iroquois homeobox 4b [Source:ZFIN;Acc:ZDB-GENE-040712-4]	33.4004	-1.29236	0.368398	-3.50806	0.000451395	0.00425785
ENSDARG00000036222	npy	neuropeptide Y [Source:NCBI gene;Acc:30281]	57.6443	-1.41006	0.403723	-3.49264	0.000478265	0.00445201
ENSDARG00000036383	slc24a6a	solute carrier family 24 member 6a [Source:ZFIN;Acc:ZDB-GENE-100922-39]	496.076	-0.894143	0.178187	-5.01801	5.22085e-07	1.45907e-05
ENSDARG00000036767	urgcp	upregulator of cell proliferation [Source:ZFIN;Acc:ZDB-GENE-120215-160]	44.3087	-0.965945	0.36862	-2.62044	0.00878172	0.0426425
ENSDARG00000037425	s100a10a	S100 calcium binding protein A10a [Source:ZFIN;Acc:ZDB-GENE-041010-35]	1878.19	-0.865954	0.178986	-4.83812	1.31075e-06	3.16072e-05
ENSDARG00000038508	chrnb3b	cholinergic receptor, nicotinic, beta 3b (neuronal) [Source:ZFIN;Acc:ZDB-GENE-030102-4]	14.1508	-2.46873	0.689106	-3.58252	0.000340295	0.00341245
ENSDARG00000039123	trim9	tripartite motif containing 9 [Source:ZFIN;Acc:ZDB-GENE-030131-8043]	419.139	-1.19359	0.237943	-5.01627	5.26845e-07	1.47072e-05
ENSDARG00000039150	lgmn	legumain [Source:ZFIN;Acc:ZDB-GENE-021030-1]	4875.43	-0.614411	0.183465	-3.34893	0.000811252	0.00685417
ENSDARG00000039483	si:dkey-51a16.9	si:dkey-51a16.9 [Source:ZFIN;Acc:ZDB-GENE-030616-560]	306.067	-0.71231	0.189776	-3.75342	0.000174438	0.00196642
ENSDARG00000039497	ccdc85a	coiled-coil domain containing 85A [Source:ZFIN;Acc:ZDB-GENE-080220-55]	93.797	-0.997337	0.292198	-3.41322	0.000642007	0.00567679
ENSDARG00000039500	si:cabz01090165.1	si:cabz01090165.1 [Source:ZFIN;Acc:ZDB-GENE-161017-71]	103.045	-1.04123	0.287098	-3.62675	0.000287013	0.00295832
ENSDARG00000039502	eef1a1a	eukaryotic translation elongation factor 1 alpha 1a [Source:ZFIN;Acc:ZDB-GENE-030131-8278]	1790.99	-0.673986	0.152072	-4.43203	9.33506e-06	0.000169607
ENSDARG00000040358	spred3	sprouty related EVH1 domain containing 3 [Source:ZFIN;Acc:ZDB-GENE-061207-31]	401.176	-0.976553	0.163829	-5.96081	2.50998e-09	1.42054e-07
ENSDARG00000041011	gemin7	gem (nuclear organelle) associated protein 7 [Source:ZFIN;Acc:ZDB-GENE-120409-2]	138.453	-0.622193	0.198381	-3.13636	0.00171062	0.0123114
ENSDARG00000041108	ctsh	cathepsin H [Source:ZFIN;Acc:ZDB-GENE-030131-3539]	625.728	-1.20883	0.178073	-6.78843	1.13364e-11	1.05646e-09
ENSDARG00000041145	paqr5a	progestin and adipoQ receptor family member Va [Source:NCBI gene;Acc:393156]	64.4438	-0.699461	0.259285	-2.69765	0.00698307	0.0358689
ENSDARG00000041323	csdc2a	cold shock domain containing C2, RNA binding a [Source:ZFIN;Acc:ZDB-GENE-040718-442]	349.08	-0.745031	0.248118	-3.00272	0.00267574	0.0173383
ENSDARG00000041791	mgat4c	mgat4 family member C [Source:ZFIN;Acc:ZDB-GENE-091204-429]	76.8936	-1.2251	0.23906	-5.12467	2.98054e-07	9.17821e-06
ENSDARG00000042188	ttc38	tetratricopeptide repeat domain 38 [Source:NCBI gene;Acc:553728]	231.077	-0.659497	0.180178	-3.66026	0.00025196	0.00266233
ENSDARG00000042410	rab40b	RAB40B, member RAS oncogene family [Source:ZFIN;Acc:ZDB-GENE-040718-257]	336.59	-0.65012	0.173631	-3.74426	0.00018093	0.00202661
ENSDARG00000042703	parp6a	poly (ADP-ribose) polymerase family, member 6a [Source:ZFIN;Acc:ZDB-GENE-040718-272]	145.577	-0.959971	0.271459	-3.53634	0.000405715	0.00392555
ENSDARG00000043864	nptnb	neuroplastin b [Source:ZFIN;Acc:ZDB-GENE-040426-1821]	766.951	-1.10061	0.198714	-5.53864	3.04821e-08	1.27424e-06
ENSDARG00000044161	grid1b	glutamate receptor, ionotropic, delta 1b [Source:ZFIN;Acc:ZDB-GENE-121214-84]	94.6564	-1.40169	0.228947	-6.12231	9.22273e-10	5.64499e-08
ENSDARG00000045087	cdk5r1b	cyclin-dependent kinase 5, regulatory subunit 1b (p35) [Source:ZFIN;Acc:ZDB-GENE-040718-220]	615.252	-0.976179	0.213451	-4.57331	4.80068e-06	9.57393e-05
ENSDARG00000045145	shisa9a	shisa family member 9a [Source:NCBI gene;Acc:541382]	116.47	-1.12949	0.204859	-5.51349	3.51779e-08	1.42854e-06
ENSDARG00000045150	csnk1e	casein kinase 1, epsilon [Source:ZFIN;Acc:ZDB-GENE-030131-7873]	471.234	-0.668827	0.13672	-4.89196	9.98351e-07	2.53345e-05
ENSDARG00000052644	ca10a	carbonic anhydrase Xa [Source:ZFIN;Acc:ZDB-GENE-051030-123]	267.915	-1.02149	0.235909	-4.33001	1.49103e-05	0.000251437
ENSDARG00000053525	enpp7.2	ectonucleotide pyrophosphatase/phosphodiesterase 7, tandem duplicate 2 [Source:ZFIN;Acc:ZDB-GENE-130531-2]	18.6871	-1.21988	0.471816	-2.58549	0.00972393	0.0461034
ENSDARG00000053526	enpp7.1	ectonucleotide pyrophosphatase/phosphodiesterase 7, tandem duplicate 1 [Source:ZFIN;Acc:ZDB-GENE-040724-13]	1236.55	-0.678016	0.182131	-3.72268	0.000197118	0.0021785
ENSDARG00000054177	adgra1a	adhesion G protein-coupled receptor A1a [Source:ZFIN;Acc:ZDB-GENE-130603-101]	140.108	-1.03794	0.248778	-4.17216	3.01724e-05	0.000455507
ENSDARG00000054181	valopb	vertebrate ancient long opsin b [Source:ZFIN;Acc:ZDB-GENE-040724-41]	6.55216	-2.16764	0.771982	-2.80789	0.00498675	0.0277354
ENSDARG00000054879	six3b	SIX homeobox 3b [Source:ZFIN;Acc:ZDB-GENE-990415-128]	291.592	-1.08689	0.221581	-4.90513	9.33647e-07	2.3934e-05
ENSDARG00000054978	kifc3	kinesin family member C3 [Source:ZFIN;Acc:ZDB-GENE-030131-3724]	1354.18	-0.624854	0.154473	-4.04507	5.23074e-05	0.000721562
ENSDARG00000055455	gpm6aa	glycoprotein M6Aa [Source:ZFIN;Acc:ZDB-GENE-030710-7]	11356.4	-0.933973	0.167522	-5.57522	2.47211e-08	1.06207e-06
ENSDARG00000055525	lgalslb	lectin, galactoside-binding-like b [Source:ZFIN;Acc:ZDB-GENE-030616-570]	45.2695	-1.19129	0.338616	-3.51811	0.00043463	0.00413749
ENSDARG00000056004	sprn	shadow of prion protein [Source:NCBI gene;Acc:386702]	199.388	-0.995509	0.226991	-4.38567	1.15631e-05	0.000203144
ENSDARG00000056018	itga6l	integrin, alpha 6, like [Source:ZFIN;Acc:ZDB-GENE-040914-57]	126.944	-0.636833	0.223534	-2.84894	0.00438654	0.0250722
ENSDARG00000056450	MANEAL	si:ch211-30b16.2 [Source:NCBI gene;Acc:566679]	321.157	-0.728581	0.239541	-3.04157	0.00235349	0.0157252
ENSDARG00000056566	necab1	N-terminal EF-hand calcium binding protein 1 [Source:ZFIN;Acc:ZDB-GENE-050417-395]	77.2718	-0.841446	0.310979	-2.70579	0.00681412	0.0352462
ENSDARG00000056572	nrsn1l	neurensin 1-like [Source:ZFIN;Acc:ZDB-GENE-060503-68]	74.4384	-1.21333	0.242339	-5.00673	5.53611e-07	1.53506e-05
ENSDARG00000056605	wbp2	WW domain binding protein 2 [Source:ZFIN;Acc:ZDB-GENE-050522-137]	326.284	-0.691391	0.145067	-4.76601	1.87907e-06	4.31299e-05
ENSDARG00000056639	carmil2	capping protein regulator and myosin 1 linker 2 [Source:ZFIN;Acc:ZDB-GENE-050419-197]	468.648	-0.801571	0.265049	-3.02424	0.00249258	0.0164485
ENSDARG00000056651	gfra4a	GDNF family receptor alpha 4a [Source:ZFIN;Acc:ZDB-GENE-080402-10]	99.6644	-1.13674	0.235053	-4.83613	1.32393e-06	3.17706e-05
ENSDARG00000056831	gng2	guanine nucleotide binding protein (G protein), gamma 2 [Source:ZFIN;Acc:ZDB-GENE-050417-59]	669.273	-0.65895	0.148794	-4.42862	9.48378e-06	0.000171601
ENSDARG00000057239	tph2	tryptophan hydroxylase 2 (tryptophan 5-monooxygenase) [Source:ZFIN;Acc:ZDB-GENE-040624-4]	73.6595	-0.757636	0.266418	-2.84379	0.00445801	0.0253754
ENSDARG00000057296	cbln1	cerebellin 1 precursor [Source:ZFIN;Acc:ZDB-GENE-040718-226]	454.099	-0.983215	0.176107	-5.58305	2.36338e-08	1.02423e-06
ENSDARG00000057378	selenou1a	Danio rerio selenoprotein U 1a (selenou1a), transcript variant 2, mRNA. [Source:RefSeq mRNA;Acc:NM_001354552]	1017.93	-0.778125	0.181575	-4.28541	1.82403e-05	0.000296498
ENSDARG00000057481	RNF157	si:dkey-49c17.3 [Source:ZFIN;Acc:ZDB-GENE-130531-49]	591.335	-0.67625	0.154406	-4.37968	1.18856e-05	0.000207926
ENSDARG00000057649	satb1a	SATB homeobox 1a [Source:ZFIN;Acc:ZDB-GENE-031010-36]	126.729	-0.612465	0.211681	-2.89334	0.0038117	0.0225994
ENSDARG00000057913	syt11a	synaptotagmin XIa [Source:ZFIN;Acc:ZDB-GENE-040426-2815]	1589.04	-0.718617	0.165141	-4.35155	1.35181e-05	0.000232063
ENSDARG00000058008	six3a	SIX homeobox 3a [Source:ZFIN;Acc:ZDB-GENE-990415-127]	262.64	-1.26157	0.207367	-6.08376	1.17396e-09	7.02929e-08
ENSDARG00000059049	zgc:174904	zgc:174904 [Source:ZFIN;Acc:ZDB-GENE-080204-76]	332.016	-0.617102	0.201244	-3.06644	0.00216622	0.0147604
ENSDARG00000059361	slc39a4	solute carrier family 39 member 4 [Source:ZFIN;Acc:ZDB-GENE-060315-8]	105.037	-0.827138	0.230051	-3.59546	0.000323823	0.00327242
ENSDARG00000059832	adgrb3	adhesion G protein-coupled receptor B3 [Source:ZFIN;Acc:ZDB-GENE-070424-99]	619.961	-1.0054	0.195385	-5.14571	2.66507e-07	8.37319e-06
ENSDARG00000059891	AL929217.1	gamma-aminobutyric acid receptor subunit pi-like [Source:NCBI gene;Acc:562831]	42.3663	-1.05849	0.356639	-2.96795	0.00299797	0.0189111
ENSDARG00000060481	atl1	atlastin GTPase 1 [Source:ZFIN;Acc:ZDB-GENE-030131-8003]	423.681	-1.07661	0.179199	-6.00791	1.87935e-09	1.09103e-07
ENSDARG00000061014	kcnj5	potassium inwardly rectifying channel subfamily J member 5 [Source:ZFIN;Acc:ZDB-GENE-120215-97]	60.163	-0.931049	0.330851	-2.8141	0.00489138	0.0273523
ENSDARG00000061042	gabbr2	gamma-aminobutyric acid (GABA) B receptor, 2 [Source:ZFIN;Acc:ZDB-GENE-060503-620]	119.837	-0.843185	0.24956	-3.37869	0.000728333	0.00628728
ENSDARG00000061191	plekho1a	pleckstrin homology domain containing, family O member 1a [Source:NCBI gene;Acc:563283]	127.802	-0.822149	0.254553	-3.22978	0.00123885	0.00954615
ENSDARG00000061304	ppp1r9a	protein phosphatase 1, regulatory subunit 9A [Source:ZFIN;Acc:ZDB-GENE-060503-660]	147.124	-0.69001	0.263781	-2.61585	0.00890069	0.043102
ENSDARG00000061352	bcl11aa	BAF chromatin remodeling complex subunit BCL11A a [Source:ZFIN;Acc:ZDB-GENE-060421-4643]	837.078	-0.631055	0.178254	-3.5402	0.000399819	0.00388366
ENSDARG00000061446	smap2	small ArfGAP2 [Source:ZFIN;Acc:ZDB-GENE-060503-374]	49.0516	-0.803076	0.300076	-2.67624	0.00744531	0.037658
ENSDARG00000061473	tbkbp1	TBK1 binding protein 1 [Source:ZFIN;Acc:ZDB-GENE-100203-1]	260.981	-0.842819	0.182197	-4.62586	3.73039e-06	7.74479e-05
ENSDARG00000061479	thsd7aa	thrombospondin, type I, domain containing 7Aa [Source:NCBI gene;Acc:557991]	317.805	-1.04995	0.303294	-3.46182	0.000536536	0.0048903
ENSDARG00000061647	nrxn1a	neurexin 1a [Source:NCBI gene;Acc:565531]	1526.4	-0.988278	0.214955	-4.59761	4.27372e-06	8.67659e-05
ENSDARG00000061685	hcn4	hyperpolarization activated cyclic nucleotide-gated potassium channel 4 [Source:ZFIN;Acc:ZDB-GENE-050420-360]	30.9723	-1.44602	0.469283	-3.08134	0.00206072	0.0142333
ENSDARG00000061778	fmn2b	formin 2b [Source:ZFIN;Acc:ZDB-GENE-080225-35]	610.297	-0.753683	0.158899	-4.74316	2.10406e-06	4.75455e-05
ENSDARG00000061864	hdlbpb	high density lipoprotein binding protein b [Source:ZFIN;Acc:ZDB-GENE-030131-6822]	550.859	-0.694337	0.218307	-3.18055	0.00146994	0.0109619
ENSDARG00000061990	kcnh4b	potassium voltage-gated channel, subfamily H (eag-related), member 4b [Source:ZFIN;Acc:ZDB-GENE-121214-54]	102.313	-0.696514	0.252747	-2.75577	0.00585535	0.0313631
ENSDARG00000062019	rufy2	RUN and FYVE domain containing 2 [Source:ZFIN;Acc:ZDB-GENE-070424-66]	758.628	-0.620566	0.126738	-4.89646	9.75791e-07	2.48346e-05
ENSDARG00000062208	prrt1	proline-rich transmembrane protein 1 [Source:ZFIN;Acc:ZDB-GENE-060503-686]	249.928	-0.926822	0.229035	-4.04663	5.19603e-05	0.00071831
ENSDARG00000062305	rims3	regulating synaptic membrane exocytosis 3 [Source:ZFIN;Acc:ZDB-GENE-060503-788]	87.8225	-0.950752	0.316414	-3.00477	0.00265778	0.0172606
ENSDARG00000062502	si:ch73-196l6.5	si:ch73-196l6.5 [Source:ZFIN;Acc:ZDB-GENE-140106-79]	15.2641	-1.89686	0.532998	-3.55886	0.000372469	0.00367123
ENSDARG00000062515	tecpr1a	tectonin beta-propeller repeat containing 1a [Source:ZFIN;Acc:ZDB-GENE-070112-1792]	147.446	-0.775816	0.286696	-2.70606	0.00680877	0.0352462
ENSDARG00000062667	mpp3b	membrane protein, palmitoylated 3b (MAGUK p55 subfamily member 3) [Source:ZFIN;Acc:ZDB-GENE-121214-128]	88.1728	-0.816701	0.314821	-2.59417	0.00948186	0.0453057
ENSDARG00000062672	kcnj19b	potassium inwardly rectifying channel subfamily J member 19b [Source:ZFIN;Acc:ZDB-GENE-121214-60]	111.411	-0.609947	0.194791	-3.13129	0.00174038	0.0124725
ENSDARG00000062686	megf11	multiple EGF-like-domains 11 [Source:ZFIN;Acc:ZDB-GENE-060503-252]	150.793	-1.09994	0.304647	-3.61053	0.000305573	0.00311594
ENSDARG00000063026	mlc1	modulator of VRAC current 1 [Source:ZFIN;Acc:ZDB-GENE-050419-145]	114.174	-0.84407	0.202227	-4.17386	2.99478e-05	0.000452668
ENSDARG00000063078	abcg5	ATP-binding cassette, sub-family G (WHITE), member 5 [Source:ZFIN;Acc:ZDB-GENE-050517-40]	349.531	-1.01062	0.180287	-5.60562	2.07517e-08	9.21887e-07
ENSDARG00000063144	shisa7b	shisa family member 7 [Source:ZFIN;Acc:ZDB-GENE-060503-31]	1025.28	-0.63324	0.162044	-3.90784	9.31261e-05	0.00117802
ENSDARG00000063157	mapk8ip2	mitogen-activated protein kinase 8 interacting protein 2 [Source:ZFIN;Acc:ZDB-GENE-070705-326]	534.279	-0.67377	0.240189	-2.80516	0.00502913	0.0279147
ENSDARG00000063293	neto2b	neuropilin (NRP) and tolloid (TLL)-like 2b [Source:ZFIN;Acc:ZDB-GENE-060503-638]	42.5789	-1.90925	0.519903	-3.67232	0.000240356	0.00255936
ENSDARG00000063361	si:ch211-1e14.1	si:ch211-1e14.1 [Source:ZFIN;Acc:ZDB-GENE-050420-149]	72.5808	-1.0712	0.253296	-4.22904	2.34689e-05	0.000369848
ENSDARG00000063713	syngap1a	synaptic Ras GTPase activating protein 1a [Source:ZFIN;Acc:ZDB-GENE-060503-370]	647.579	-1.22941	0.283239	-4.34052	1.42146e-05	0.000242176
ENSDARG00000063719	usp8	ubiquitin specific peptidase 8 [Source:ZFIN;Acc:ZDB-GENE-030131-1949]	1475.83	-0.7585	0.174442	-4.34815	1.3729e-05	0.000234871
ENSDARG00000067520	zgc:158482	zgc:158482 [Source:ZFIN;Acc:ZDB-GENE-070209-32]	290.527	-0.618862	0.165508	-3.73917	0.00018463	0.00206348
ENSDARG00000068387	slc6a18	solute carrier family 6 member 18 [Source:ZFIN;Acc:ZDB-GENE-080219-9]	127.177	-1.40372	0.255723	-5.4892	4.03751e-08	1.59408e-06
ENSDARG00000068515	chs1	chitin synthase 1 [Source:ZFIN;Acc:ZDB-GENE-030131-1188]	1864.16	-0.874306	0.262495	-3.33075	0.000866132	0.00722671
ENSDARG00000068586	CU302253.1	cadherin related family member 2 [Source:NCBI gene;Acc:100536704]	969.792	-0.747425	0.147456	-5.06881	4.00321e-07	1.16663e-05
ENSDARG00000069250	uacaa	uveal autoantigen with coiled-coil domains and ankyrin repeats a [Source:ZFIN;Acc:ZDB-GENE-050419-37]	205.059	-0.881107	0.188484	-4.6747	2.94388e-06	6.36152e-05
ENSDARG00000069368	nrn1la	neuritin 1-like a [Source:ZFIN;Acc:ZDB-GENE-050419-106]	129.247	-0.998357	0.182721	-5.46383	4.65977e-08	1.81336e-06
ENSDARG00000069386	mtg1	mitochondrial ribosome-associated GTPase 1 [Source:ZFIN;Acc:ZDB-GENE-031110-2]	96.8501	-0.803191	0.251929	-3.18816	0.0014318	0.0107327
ENSDARG00000069469	khdrbs2	KH domain containing, RNA binding, signal transduction associated 2 [Source:NCBI gene;Acc:768147]	223.262	-0.757023	0.214927	-3.52223	0.00042793	0.00408313
ENSDARG00000069552	atoh7	atonal bHLH transcription factor 7 [Source:NCBI gene;Acc:58216]	54.579	-0.75294	0.29008	-2.59563	0.00944178	0.0451403
ENSDARG00000069630	tat	tyrosine aminotransferase [Source:ZFIN;Acc:ZDB-GENE-030131-1144]	1615.03	-0.775371	0.147267	-5.26508	1.40129e-07	4.75842e-06
ENSDARG00000070142	cart4	cocaine- and amphetamine-regulated transcript 4 [Source:NCBI gene;Acc:799423]	37.5915	-0.993785	0.374137	-2.6562	0.00790263	0.0393449
ENSDARG00000070479	tspan13b	tetraspanin 13b [Source:ZFIN;Acc:ZDB-GENE-041010-45]	234.425	-0.646338	0.171801	-3.76212	0.000168479	0.00190966
ENSDARG00000070491	hpcal4	hippocalcin like 4 [Source:ZFIN;Acc:ZDB-GENE-060503-307]	394.859	-0.661229	0.159613	-4.1427	3.43238e-05	0.000505273
ENSDARG00000070972	si:ch211-81a5.8	si:ch211-81a5.8 [Source:ZFIN;Acc:ZDB-GENE-060503-138]	978.378	-1.06164	0.14186	-7.48375	7.22305e-14	1.03498e-11
ENSDARG00000071709	ppp1r9bb	protein phosphatase 1, regulatory subunit 9Bb [Source:ZFIN;Acc:ZDB-GENE-121214-117]	323.829	-0.892541	0.200357	-4.45476	8.39872e-06	0.000154908
ENSDARG00000073824	RASGRF1	si:ch211-234p18.3 [Source:ZFIN;Acc:ZDB-GENE-090311-28]	266.908	-1.29709	0.237068	-5.47139	4.46526e-08	1.74512e-06
ENSDARG00000074001	crygmxl2	crystallin, gamma MX, like 2 [Source:ZFIN;Acc:ZDB-GENE-050522-401]	475.72	-1.73117	0.606259	-2.8555	0.00429698	0.024674
ENSDARG00000074258	gramd1bb	GRAM domain containing 1Bb [Source:ZFIN;Acc:ZDB-GENE-140106-106]	141.635	-0.596172	0.193761	-3.07684	0.00209205	0.0144015
ENSDARG00000074376	mdga1	MAM domain containing glycosylphosphatidylinositol anchor 1 [Source:ZFIN;Acc:ZDB-GENE-130530-751]	73.158	-1.1714	0.312862	-3.74415	0.000181004	0.00202661
ENSDARG00000074414	sema4ba	sema domain, immunoglobulin domain (Ig), transmembrane domain (TM) and short cytoplasmic domain, (semaphorin) 4Ba [Source:ZFIN;Acc:ZDB-GENE-070705-31]	149.343	-0.865488	0.277615	-3.11758	0.00182341	0.0129477
ENSDARG00000074505	mturn	maturin, neural progenitor differentiation regulator homolog (Xenopus) [Source:NCBI gene;Acc:792465]	287.367	-0.611573	0.211668	-2.8893	0.00386095	0.0227987
ENSDARG00000074680	rims1a	regulating synaptic membrane exocytosis 1a [Source:ZFIN;Acc:ZDB-GENE-090312-135]	599.139	-0.701905	0.184816	-3.79786	0.000145951	0.00169143
ENSDARG00000074865	frmpd3	FERM and PDZ domain containing 3 [Source:ZFIN;Acc:ZDB-GENE-100316-9]	315.731	-0.801335	0.200053	-4.00562	6.18544e-05	0.000831963
ENSDARG00000075151	si:dkey-188i13.10	si:dkey-188i13.10 [Source:ZFIN;Acc:ZDB-GENE-090313-208]	61.6943	-0.700157	0.247016	-2.83447	0.00459023	0.0259729
ENSDARG00000075321	CABZ01071972.1		30.4394	-1.80332	0.51379	-3.50984	0.000448373	0.00423741
ENSDARG00000075393	spock2	SPARC (osteonectin), cwcv and kazal like domains proteoglycan 2 [Source:ZFIN;Acc:ZDB-GENE-090312-170]	1303.66	-0.771088	0.124281	-6.20438	5.49137e-10	3.54493e-08
ENSDARG00000075958	si:dkey-266f7.9	si:dkey-266f7.9 [Source:ZFIN;Acc:ZDB-GENE-070705-440]	171.343	-0.954845	0.208653	-4.57624	4.73398e-06	9.47139e-05
ENSDARG00000076090	jakmip1	janus kinase and microtubule interacting protein 1 [Source:ZFIN;Acc:ZDB-GENE-110208-7]	129.673	-0.615527	0.207059	-2.97272	0.00295178	0.0186744
ENSDARG00000076127	gabrb1	gamma-aminobutyric acid type A receptor beta1 subunit [Source:ZFIN;Acc:ZDB-GENE-090313-230]	52.5005	-1.09713	0.297901	-3.68287	0.000230627	0.00247169
ENSDARG00000076440	btbd6a	BTB (POZ) domain containing 6a [Source:NCBI gene;Acc:100141360]	271.765	-0.611985	0.172402	-3.54976	0.000385586	0.00378396
ENSDARG00000076495	vwc2	von Willebrand factor C domain containing 2 [Source:ZFIN;Acc:ZDB-GENE-090313-315]	36.122	-0.986755	0.363506	-2.71455	0.00663653	0.0345398
ENSDARG00000076702	CABZ01068356.1	PH and SEC7 domain-containing protein 1-like [Source:NCBI gene;Acc:101886286]	74.9843	-0.861466	0.265382	-3.24614	0.00116982	0.00913055
ENSDARG00000076796	dlg3	discs, large homolog 3 (Drosophila) [Source:ZFIN;Acc:ZDB-GENE-050208-93]	820.12	-0.907577	0.163396	-5.55445	2.78491e-08	1.18821e-06
ENSDARG00000077124	si:ch211-255p10.4	si:ch211-255p10.4 [Source:ZFIN;Acc:ZDB-GENE-121214-354]	102.36	-0.732021	0.234421	-3.12268	0.00179211	0.0127804
ENSDARG00000077845	si:ch211-67f13.7	si:ch211-67f13.7 [Source:ZFIN;Acc:ZDB-GENE-090313-126]	10.3781	-1.86864	0.651038	-2.87025	0.00410146	0.023805
ENSDARG00000077911	treh	trehalase (brush-border membrane glycoprotein) [Source:ZFIN;Acc:ZDB-GENE-070912-84]	25.8899	-1.23528	0.391545	-3.15487	0.00160567	0.0117309
ENSDARG00000078087	CNNM1	cyclin and CBS domain divalent metal cation transport mediator 1 [Source:NCBI gene;Acc:562504]	133.997	-0.712859	0.246118	-2.89641	0.00377463	0.0224387
ENSDARG00000078123	slitrk3a	SLIT and NTRK-like family, member 3a [Source:ZFIN;Acc:ZDB-GENE-130226-1]	197.464	-0.876019	0.250531	-3.49665	0.000471143	0.00439563
ENSDARG00000078151	si:ch211-264f5.8	si:ch211-264f5.8 [Source:ZFIN;Acc:ZDB-GENE-081104-209]	119.75	-0.915725	0.252057	-3.63301	0.000280136	0.00290799
ENSDARG00000078247	vip	vasoactive intestinal peptide [Source:ZFIN;Acc:ZDB-GENE-080204-3]	119.452	-0.808582	0.294549	-2.74515	0.00604828	0.0322362
ENSDARG00000078389	ifi46	interferon alpha inducible protein 46 [Source:ZFIN;Acc:ZDB-GENE-090312-190]	63.4561	-0.848353	0.253802	-3.34258	0.00083004	0.00698197
ENSDARG00000078529	adgrb1b	adhesion G protein-coupled receptor B1b [Source:ZFIN;Acc:ZDB-GENE-081031-45]	545.376	-0.686571	0.219451	-3.12859	0.00175648	0.012577
ENSDARG00000079055	si:dkey-85a20.4	si:dkey-85a20.4 [Source:ZFIN;Acc:ZDB-GENE-090313-347]	215.731	-0.883127	0.200453	-4.40566	1.05464e-05	0.000187543
ENSDARG00000079155	si:ch211-67f13.8	si:ch211-67f13.8 [Source:ZFIN;Acc:ZDB-GENE-090312-114]	4.03957	-5.50933	1.42372	-3.86967	0.000108981	0.00133871
ENSDARG00000079276	ube2ql1	ubiquitin-conjugating enzyme E2Q family-like 1 [Source:ZFIN;Acc:ZDB-GENE-030131-8137]	545.517	-0.608756	0.21188	-2.87312	0.00406442	0.0236565
ENSDARG00000079456	si:ch211-149a19.3	si:ch211-149a19.3 [Source:ZFIN;Acc:ZDB-GENE-081104-128]	60.3764	-1.04898	0.39314	-2.66821	0.00762573	0.038266
ENSDARG00000079469	trpc7b	transient receptor potential cation channel, subfamily C, member 7b [Source:ZFIN;Acc:ZDB-GENE-140129-2]	19.8047	-1.27362	0.451537	-2.82064	0.00479276	0.0268796
ENSDARG00000079496	bicd1a	bicaudal D homolog 1a [Source:ZFIN;Acc:ZDB-GENE-081031-9]	115.102	-0.860142	0.240023	-3.58358	0.000338921	0.00340143
ENSDARG00000079847	zgc:194578	zgc:194578 [Source:ZFIN;Acc:ZDB-GENE-081022-126]	650.237	-0.591873	0.154568	-3.82921	0.000128553	0.00152183
ENSDARG00000079901	si:ch73-15n24.1	si:ch73-15n24.1 [Source:ZFIN;Acc:ZDB-GENE-030131-1323]	89.2002	-1.51744	0.285391	-5.31704	1.0547e-07	3.71377e-06
ENSDARG00000086207	grin2da	glutamate receptor, ionotropic, N-methyl D-aspartate 2D, a [Source:ZFIN;Acc:ZDB-GENE-041008-124]	246.206	-0.762231	0.203242	-3.75036	0.000176584	0.00198699
ENSDARG00000086269	ndst2a	N-deacetylase/N-sulfotransferase (heparan glucosaminyl) 2a [Source:ZFIN;Acc:ZDB-GENE-060810-182]	696.243	-0.86434	0.168308	-5.13546	2.81455e-07	8.73215e-06
ENSDARG00000086931	CABZ01029822.1	uncharacterized LOC100004582 [Source:NCBI gene;Acc:100004582]	53.3023	-0.941505	0.307845	-3.05838	0.0022254	0.0150849
ENSDARG00000087517	btbd3b	BTB (POZ) domain containing 3b [Source:ZFIN;Acc:ZDB-GENE-041210-282]	211.28	-1.194	0.208113	-5.73728	9.62103e-09	4.70406e-07
ENSDARG00000087599		si:dkey-237h12.3 [Source:ZFIN;Acc:ZDB-GENE-081027-3]	324.991	-0.727124	0.253245	-2.87123	0.00408877	0.0237647
ENSDARG00000088030	rpl35a	ribosomal protein L35a [Source:ZFIN;Acc:ZDB-GENE-040718-190]	9240.66	-0.900109	0.203096	-4.43193	9.33937e-06	0.000169607
ENSDARG00000088885	si:ch1073-340i21.3	si:ch1073-340i21.3 [Source:ZFIN;Acc:ZDB-GENE-030131-199]	218.693	-1.41705	0.301257	-4.7038	2.55358e-06	5.62674e-05
ENSDARG00000089314	mapta	microtubule-associated protein tau a [Source:ZFIN;Acc:ZDB-GENE-081027-1]	1236.98	-0.635078	0.1466	-4.33206	1.47723e-05	0.000249448
ENSDARG00000089402	si:ch73-281i18.3	si:ch73-281i18.3 [Source:ZFIN;Acc:ZDB-GENE-141212-263]	11.729	-3.79969	0.883119	-4.30258	1.68819e-05	0.00027751
ENSDARG00000089486	cplx3b	complexin 3b [Source:ZFIN;Acc:ZDB-GENE-091204-403]	112.753	-0.881816	0.320495	-2.75142	0.00593381	0.0317217
ENSDARG00000089766	nrg3b	neuregulin 3b [Source:ZFIN;Acc:ZDB-GENE-130603-38]	198.889	-1.00426	0.251273	-3.99669	6.42336e-05	0.000858839
ENSDARG00000091459	gabra2a	gamma-aminobutyric acid type A receptor alpha2 subunit a [Source:ZFIN;Acc:ZDB-GENE-141216-16]	58.6995	-1.24751	0.299749	-4.16184	3.15694e-05	0.000472569
ENSDARG00000091560	slc6a19a.2	solute carrier family 6 member 19a, tandem duplicate 2 [Source:ZFIN;Acc:ZDB-GENE-141210-16]	3697.2	-0.658315	0.155497	-4.23361	2.29965e-05	0.00036379
ENSDARG00000091897	BX323884.1		44.2367	-1.61547	0.312804	-5.16447	2.41118e-07	7.67275e-06
ENSDARG00000092142	BX663503.1		116.594	-1.13041	0.364904	-3.09783	0.00194941	0.013647
ENSDARG00000092327	si:dkeyp-2e4.3	si:dkeyp-2e4.3 [Source:ZFIN;Acc:ZDB-GENE-061009-48]	18.5352	-2.12373	0.590581	-3.596	0.000323151	0.00326696
ENSDARG00000092456	BX284635.1		53.1172	-0.928193	0.265605	-3.49464	0.000474705	0.00442054
ENSDARG00000092638	ptprua	protein tyrosine phosphatase receptor type Ua [Source:ZFIN;Acc:ZDB-GENE-060503-232]	433.623	-0.725823	0.200292	-3.62383	0.000290272	0.00298447
ENSDARG00000093091	iqsec3b	IQ motif and Sec7 domain ArfGEF 3b [Source:ZFIN;Acc:ZDB-GENE-050420-210]	88.1814	-1.12566	0.440499	-2.55543	0.0106057	0.049132
ENSDARG00000093453	ahdc1	AT hook, DNA binding motif, containing 1 [Source:ZFIN;Acc:ZDB-GENE-060503-584]	329.343	-0.989114	0.16576	-5.96716	2.41424e-09	1.37263e-07
ENSDARG00000093768	prr18	proline rich 18 [Source:ZFIN;Acc:ZDB-GENE-081107-6]	400.437	-0.822721	0.197303	-4.16983	3.04831e-05	0.00045908
ENSDARG00000094124	CR589874.1		19.5088	-1.16205	0.426201	-2.72652	0.00640064	0.0336227
ENSDARG00000094512	gabrz	gamma-aminobutyric acid (GABA) A receptor, zeta [Source:ZFIN;Acc:ZDB-GENE-080303-26]	57.5967	-1.28421	0.304651	-4.21535	2.49388e-05	0.000387943
ENSDARG00000094522	si:ch211-14c7.2	si:ch211-14c7.2 [Source:ZFIN;Acc:ZDB-GENE-060503-856]	190.617	-0.724355	0.213682	-3.38988	0.000699241	0.00610005
ENSDARG00000094974	BX530068.1		129.202	-4.29538	0.394523	-10.8875	1.32192e-27	8.62345e-25
ENSDARG00000095451	si:ch211-196l7.4	si:ch211-196l7.4 [Source:ZFIN;Acc:ZDB-GENE-050419-122]	461.078	-0.638529	0.160524	-3.97777	6.95648e-05	0.000915795
ENSDARG00000096518	CT033796.2		4.77006	-3.44367	1.23115	-2.79711	0.00515619	0.0284607
ENSDARG00000096712	si:dkey-193p11.2	si:dkey-193p11.2 [Source:ZFIN;Acc:ZDB-GENE-030131-8407]	433.177	-0.640778	0.189636	-3.37898	0.000727547	0.00628403
ENSDARG00000096739	si:dkey-219e21.2	si:dkey-219e21.2 [Source:ZFIN;Acc:ZDB-GENE-141215-26]	304.506	-1.89546	0.217206	-8.72654	2.6259e-18	6.99929e-16
ENSDARG00000096991	CR847968.1	cadherin-12 [Source:NCBI gene;Acc:570372]	169.219	-0.659028	0.209883	-3.13998	0.00168957	0.012187
ENSDARG00000097492	AL772314.1		146.841	-0.644315	0.208799	-3.08582	0.00202995	0.0140892
ENSDARG00000097973	si:ch1073-190k2.1	si:ch1073-190k2.1 [Source:ZFIN;Acc:ZDB-GENE-131127-449]	123.18	-7.14645	1.33743	-5.34344	9.11984e-08	3.24816e-06
ENSDARG00000098044	BX663503.2		84.1919	-1.52801	0.254247	-6.00993	1.85601e-09	1.08001e-07
ENSDARG00000098140	ankrd13d	ankyrin repeat domain 13 family, member D [Source:ZFIN;Acc:ZDB-GENE-101007-3]	198.723	-0.767297	0.181797	-4.22063	2.43621e-05	0.000381018
ENSDARG00000098256	si:ch73-329n5.6	si:ch73-329n5.6 [Source:ZFIN;Acc:ZDB-GENE-131121-171]	37.5667	-2.57924	0.396082	-6.51187	7.42232e-11	5.62667e-09
ENSDARG00000098526	gpr75	G protein-coupled receptor 75 [Source:ZFIN;Acc:ZDB-GENE-100316-3]	249.947	-1.01008	0.190543	-5.30106	1.15132e-07	4.01972e-06
ENSDARG00000098544	ncdn	neurochondrin [Source:ZFIN;Acc:ZDB-GENE-061220-6]	304.783	-0.757229	0.161341	-4.69333	2.68787e-06	5.89121e-05
ENSDARG00000099069	bsk146	brain specific kinase 146 [Source:NCBI gene;Acc:405767]	225.381	-0.860184	0.189648	-4.53569	5.74166e-06	0.000111282
ENSDARG00000099283	epb41a	erythrocyte membrane protein band 4.1a [Source:ZFIN;Acc:ZDB-GENE-070705-81]	567.201	-0.774358	0.206795	-3.74457	0.000180706	0.00202602
ENSDARG00000099500	clec3bb	C-type lectin domain family 3, member Bb [Source:ZFIN;Acc:ZDB-GENE-111027-16]	32.0729	-1.03084	0.359297	-2.86904	0.00411724	0.0238502
ENSDARG00000099793	cspg5b	chondroitin sulfate proteoglycan 5b [Source:ZFIN;Acc:ZDB-GENE-060503-368]	493.121	-0.59666	0.175304	-3.40357	0.00066512	0.00585291
ENSDARG00000099961	bnip3	BCL2 interacting protein 3 [Source:ZFIN;Acc:ZDB-GENE-030131-8060]	243.9	-0.692862	0.16657	-4.15958	3.18838e-05	0.00047629
ENSDARG00000100012	CR855860.1		127.771	-0.905675	0.302074	-2.99819	0.0027159	0.0175141
ENSDARG00000100244	ebf3a	EBF transcription factor 3a [Source:NCBI gene;Acc:567751]	1899.77	-0.586755	0.142751	-4.11033	3.951e-05	0.000567775
ENSDARG00000100366	si:dkey-102m7.3	si:dkey-102m7.3 [Source:ZFIN;Acc:ZDB-GENE-091204-389]	96.1497	-0.940842	0.281548	-3.34168	0.00083273	0.00699984
ENSDARG00000100375	timm23b	translocase of inner mitochondrial membrane 23 homolog b (yeast) [Source:ZFIN;Acc:ZDB-GENE-141212-76]	69.8755	-1.07545	0.281556	-3.81966	0.000133633	0.0015737
ENSDARG00000100560	zfpm2b	zinc finger protein, FOG family member 2b [Source:ZFIN;Acc:ZDB-GENE-060130-5]	164.519	-0.990338	0.235018	-4.21388	2.51024e-05	0.000389401
ENSDARG00000101010	hpdl	4-hydroxyphenylpyruvate dioxygenase-like [Source:ZFIN;Acc:ZDB-GENE-071004-50]	30.6286	-1.62021	0.393227	-4.1203	3.78377e-05	0.000548834
ENSDARG00000102111	zbtb49	zinc finger and BTB domain containing 49 [Source:ZFIN;Acc:ZDB-GENE-070209-170]	134.514	-0.661261	0.239987	-2.7554	0.00586208	0.0313855
ENSDARG00000102443	shank2a	SH3 and multiple ankyrin repeat domains 2a [Source:ZFIN;Acc:ZDB-GENE-120215-55]	145.577	-1.05343	0.369433	-2.85148	0.00435156	0.0249066
ENSDARG00000102533	si:ch73-281i18.4	si:ch73-281i18.4 [Source:ZFIN;Acc:ZDB-GENE-141222-81]	17.1914	-1.54156	0.457503	-3.3695	0.000753053	0.0064664
ENSDARG00000102769	CDH18	cadherin-18 [Source:NCBI gene;Acc:101886358]	161.253	-0.856366	0.24266	-3.52908	0.000417004	0.00400118
ENSDARG00000102772	klhdc3	kelch domain containing 3 [Source:ZFIN;Acc:ZDB-GENE-040426-2426]	279.923	-0.757497	0.197753	-3.83052	0.000127874	0.00151523
ENSDARG00000102813	CABZ01069436.1		22.7052	-1.15268	0.45172	-2.55177	0.0107178	0.0495217
ENSDARG00000103333	baiap2b	BAR/IMD domain containing adaptor protein 2b [Source:ZFIN;Acc:ZDB-GENE-100812-7]	91.6341	-0.884033	0.268141	-3.2969	0.000977599	0.00795852
ENSDARG00000103395	si:ch73-281i18.7	si:ch73-281i18.7 [Source:ZFIN;Acc:ZDB-GENE-141219-35]	5.16827	-5.39283	1.48447	-3.63284	0.00028032	0.00290869
ENSDARG00000103588	prrt2	proline-rich transmembrane protein 2 [Source:ZFIN;Acc:ZDB-GENE-121210-3]	234.372	-0.991992	0.216341	-4.58532	4.53296e-06	9.12815e-05
ENSDARG00000103817	tmem42b	transmembrane protein 42b [Source:ZFIN;Acc:ZDB-GENE-170410-1]	66.0356	-1.18251	0.334946	-3.53045	0.000414856	0.00399064
ENSDARG00000103903	LO017650.1	cadherin-10-like [Source:NCBI gene;Acc:100534755]	235.886	-0.780751	0.180045	-4.33642	1.4482e-05	0.000245886
ENSDARG00000103957	aamdc	adipogenesis associated, Mth938 domain containing [Source:NCBI gene;Acc:553802]	124.878	-0.696289	0.254305	-2.73801	0.00618129	0.032734
ENSDARG00000103983	slc30a10	solute carrier family 30 member 10 [Source:ZFIN;Acc:ZDB-GENE-060608-2]	811.813	-1.08446	0.144224	-7.51923	5.51007e-14	8.03466e-12
ENSDARG00000104259	RAB26	RAB26, member RAS oncogene family [Source:NCBI gene;Acc:101885743]	88.0121	-1.27399	0.308766	-4.12607	3.69013e-05	0.000536194
ENSDARG00000104291	GPR151	G protein-coupled receptor 151 [Source:NCBI gene;Acc:497134]	138.764	-0.642653	0.222781	-2.88468	0.00391812	0.0230539
ENSDARG00000104549	arhgap44	Rho GTPase activating protein 44 [Source:ZFIN;Acc:ZDB-GENE-120206-2]	172.977	-0.64725	0.249085	-2.59851	0.00936291	0.044867
ENSDARG00000104569	CABZ01088484.1		2230.72	-0.790087	0.261653	-3.0196	0.00253111	0.0166164
ENSDARG00000104629	SLC16A6	monocarboxylate transporter 7-like [Source:NCBI gene;Acc:103911912]	58.2685	-0.949207	0.26463	-3.58693	0.000334596	0.00336756
ENSDARG00000104687	slc16a9b	solute carrier family 16 member 9b [Source:ZFIN;Acc:ZDB-GENE-040801-69]	276.829	-0.809618	0.163086	-4.96435	6.89305e-07	1.85282e-05
ENSDARG00000104732	mlycd	malonyl-CoA decarboxylase [Source:ZFIN;Acc:ZDB-GENE-070410-120]	117.091	-0.788146	0.238315	-3.30715	0.000942489	0.00773877
ENSDARG00000105273	FP074902.2		69.3849	-3.38615	0.392523	-8.62662	6.31895e-18	1.64885e-15
ENSDARG00000105882	CABZ01041495.1	LBH regulator of WNT signaling pathway, like [Source:NCBI gene;Acc:100000094]	215.341	-0.636653	0.182028	-3.49755	0.000469558	0.0043863
ENSDARG00000108326	LT631684.1	zmp:0000000755 [Source:NCBI gene;Acc:557305]	148.361	-0.74183	0.203493	-3.64548	0.000266892	0.00278334
ENSDARG00000109715	sncgb	synuclein, gamma b (breast cancer-specific protein 1) [Source:ZFIN;Acc:ZDB-GENE-050522-235]	1969.42	-0.730914	0.159891	-4.57134	4.84609e-06	9.64163e-05
ENSDARG00000109963	TCERG1L	transcription elongation regulator 1 like [Source:NCBI gene;Acc:110437752]	130.32	-1.03976	0.213721	-4.86505	1.14428e-06	2.81964e-05
ENSDARG00000111259	GNG4	G protein subunit gamma 4 [Source:NCBI gene;Acc:101883928]	45.6757	-1.18741	0.324115	-3.66354	0.000248757	0.00263186
ENSDARG00000111920	cplx2	complexin 2 [Source:ZFIN;Acc:ZDB-GENE-081113-1]	655.686	-1.06941	0.29446	-3.63177	0.000281489	0.0029196
ENSDARG00000111942	sptbn4b	spectrin, beta, non-erythrocytic 4b [Source:ZFIN;Acc:ZDB-GENE-081031-8]	115.517	-0.709012	0.268025	-2.64533	0.00816124	0.0402896
ENSDARG00000112256	rpp25b	ribonuclease P and MRP subunit p25, b [Source:ZFIN;Acc:ZDB-GENE-170530-4]	70.9958	-0.862526	0.286868	-3.0067	0.00264101	0.0171771
ENSDARG00000112349	CABZ01015105.1		52.568	-1.11226	0.291963	-3.80959	0.000139199	0.00162918
ENSDARG00000112431	LO018598.1		103.587	-1.23228	0.406531	-3.03121	0.00243572	0.0161701
ENSDARG00000112435	CR769778.1	protein unc-13 homolog C-like [Source:NCBI gene;Acc:110437876]	237.724	-0.717167	0.275115	-2.60679	0.00913947	0.0440432
ENSDARG00000112898	st3gal2	ST3 beta-galactoside alpha-2,3-sialyltransferase 2 [Source:ZFIN;Acc:ZDB-GENE-050419-181]	166.959	-1.38571	0.185399	-7.47419	7.76835e-14	1.10672e-11
ENSDARG00000113547	LO018202.1		3.90139	-4.70316	1.421	-3.30975	0.0009338	0.00767251
ENSDARG00000114964	pimr80	Pim proto-oncogene, serine/threonine kinase, related 80 [Source:ZFIN;Acc:ZDB-GENE-060503-402]	11.7393	-4.15145	1.16147	-3.57431	0.000351156	0.00350013
ENSDARG00000115501	shisa6	shisa family member 6 [Source:NCBI gene;Acc:796884]	92.3175	-1.17243	0.320666	-3.65621	0.000255969	0.00269093
ENSDARG00000115903	KIRREL3	kirre like nephrin family adhesion molecule 3 [Source:HGNC Symbol;Acc:HGNC:23204]	60.8482	-1.10071	0.33299	-3.30554	0.000947921	0.00777137
ENSDARG00000116666	CABZ01078320.1		87.8981	-0.924786	0.248162	-3.72654	0.000194125	0.00215406
ENSDARG00000117001	CABZ01086812.1		285.088	-0.98599	0.163727	-6.02215	1.72115e-09	1.00864e-07
ENSDARG00000117378	CABZ01078989.1		103.131	-0.863718	0.208374	-4.14503	3.39771e-05	0.000501345
ENSDARG00000117719	CABZ01075114.1		63.4865	-0.746041	0.265999	-2.80467	0.00503677	0.0279378
ENSDARG00000001767	slc29a2	solute carrier family 29 member 2 [Source:ZFIN;Acc:ZDB-GENE-050220-15]	160.341	-1.74131	0.281115	-6.19429	5.85475e-10	3.75993e-08
ENSDARG00000001881	cacnb3a	calcium channel, voltage-dependent, beta 3a [Source:ZFIN;Acc:ZDB-GENE-060221-2]	69.5703	-0.85774	0.254077	-3.37591	0.000735716	0.00634133
ENSDARG00000001994	stxbp1a	syntaxin binding protein 1a [Source:ZFIN;Acc:ZDB-GENE-050626-106]	3642.92	-0.595345	0.163077	-3.65071	0.00026152	0.00273537
ENSDARG00000002600	pcsk1	proprotein convertase subtilisin/kexin type 1 [Source:ZFIN;Acc:ZDB-GENE-071009-1]	322.116	-1.09628	0.210483	-5.20839	1.90486e-07	6.28757e-06
ENSDARG00000003877	pbrm1	polybromo 1 [Source:ZFIN;Acc:ZDB-GENE-080926-4]	364.28	-0.71775	0.216226	-3.31945	0.000901954	0.0074628
ENSDARG00000004218	rnd1b	Rho family GTPase 1b [Source:ZFIN;Acc:ZDB-GENE-060315-7]	270.438	-0.618184	0.2047	-3.01996	0.0025281	0.0166019
ENSDARG00000004988	ppp3ca	protein phosphatase 3, catalytic subunit, alpha isozyme [Source:ZFIN;Acc:ZDB-GENE-091113-24]	900.295	-0.774702	0.15058	-5.14479	2.67826e-07	8.40109e-06
ENSDARG00000005141	camkvb	CaM kinase-like vesicle-associated b [Source:NCBI gene;Acc:393422]	309.468	-0.729887	0.162612	-4.48852	7.17181e-06	0.000134378
ENSDARG00000005335	slc22a4	solute carrier family 22 member 4 [Source:ZFIN;Acc:ZDB-GENE-040426-1517]	74.1346	-1.19643	0.231253	-5.17368	2.29527e-07	7.38927e-06
ENSDARG00000005616	bfb	complement component bfb [Source:ZFIN;Acc:ZDB-GENE-990415-34]	206.911	-0.712298	0.219606	-3.24353	0.00118059	0.00920304
ENSDARG00000005775	scn8aa	sodium channel, voltage gated, type VIII, alpha subunit a [Source:ZFIN;Acc:ZDB-GENE-000828-1]	1223.52	-0.709519	0.191774	-3.69976	0.000215801	0.00234832
ENSDARG00000006447	slc19a3a	solute carrier family 19 member 3a [Source:ZFIN;Acc:ZDB-GENE-110411-41]	106.777	-0.730266	0.215619	-3.38683	0.000707043	0.00614763
ENSDARG00000006923	cacna1ab	calcium channel, voltage-dependent, P/Q type, alpha 1A subunit, b [Source:ZFIN;Acc:ZDB-GENE-090514-3]	516.931	-0.84921	0.295348	-2.87529	0.00403658	0.0235386
ENSDARG00000007195	grm2b	glutamate receptor, metabotropic 2b [Source:ZFIN;Acc:ZDB-GENE-060201-5]	480.499	-1.2088	0.173913	-6.9506	3.63726e-12	3.72579e-10
ENSDARG00000007715	lgsn	lengsin, lens protein with glutamine synthetase domain [Source:ZFIN;Acc:ZDB-GENE-060312-26]	48.2533	-2.75834	0.828099	-3.33093	0.000865553	0.0072243
ENSDARG00000008263	mfsd4ab	major facilitator superfamily domain containing 4Ab [Source:NCBI gene;Acc:558146]	154.014	-0.770977	0.207374	-3.71781	0.000200959	0.00221404
ENSDARG00000009402	si:ch211-210b2.2	si:ch211-210b2.2 [Source:ZFIN;Acc:ZDB-GENE-131118-33]	184.034	-1.79323	0.190768	-9.40006	5.45301e-21	2.0481e-18
ENSDARG00000009524	rnf150b	ring finger protein 150b [Source:NCBI gene;Acc:792211]	393.36	-0.741163	0.175096	-4.23289	2.30705e-05	0.000364729
ENSDARG00000009553	gng3	guanine nucleotide binding protein (G protein), gamma 3 [Source:ZFIN;Acc:ZDB-GENE-010705-1]	1166.31	-0.824426	0.161683	-5.09904	3.41375e-07	1.03074e-05
ENSDARG00000009612	chia.3	chitinase, acidic.3 [Source:ZFIN;Acc:ZDB-GENE-040426-2891]	192.406	-2.37729	0.254848	-9.32826	1.0762e-20	3.86636e-18
ENSDARG00000010096	slc1a6	solute carrier family 1 member 6 [Source:ZFIN;Acc:ZDB-GENE-071004-45]	167.129	-0.876587	0.252868	-3.46658	0.000527129	0.00482355
ENSDARG00000011171	TENM2	si:ch211-12m10.1 [Source:ZFIN;Acc:ZDB-GENE-060503-100]	676.816	-0.865805	0.242464	-3.57085	0.000355822	0.0035373
ENSDARG00000013227	glulc	glutamate-ammonia ligase (glutamine synthase) c [Source:ZFIN;Acc:ZDB-GENE-060929-540]	21.3881	-1.20126	0.434741	-2.76316	0.0057245	0.0308221
ENSDARG00000013838	sulf2b	sulfatase 2b [Source:ZFIN;Acc:ZDB-GENE-030131-775]	1762.2	-0.621129	0.151602	-4.09712	4.1833e-05	0.000598728
ENSDARG00000013963	mipb	major intrinsic protein of lens fiber b [Source:ZFIN;Acc:ZDB-GENE-050706-86]	270.574	-1.57762	0.569536	-2.77002	0.00560535	0.0303254
ENSDARG00000014018	lhx1a	LIM homeobox 1a [Source:NCBI gene;Acc:30463]	481.136	-0.933416	0.188543	-4.95069	7.39515e-07	1.96693e-05
ENSDARG00000014053	olfm1b	olfactomedin 1b [Source:ZFIN;Acc:ZDB-GENE-040801-228]	1089.01	-0.656795	0.148144	-4.43349	9.27205e-06	0.000169004
ENSDARG00000014201	otpa	orthopedia homeobox a [Source:ZFIN;Acc:ZDB-GENE-070216-1]	446.773	-0.98205	0.224312	-4.37804	1.19749e-05	0.000209342
ENSDARG00000014828	l3mbtl1a	L3MBTL histone methyl-lysine binding protein 1a [Source:ZFIN;Acc:ZDB-GENE-090312-120]	152.085	-1.27342	0.237306	-5.36614	8.04393e-08	2.92377e-06
ENSDARG00000015002	cdh4	cadherin 4, type 1, R-cadherin (retinal) [Source:ZFIN;Acc:ZDB-GENE-991207-1]	348.002	-0.641775	0.191058	-3.35906	0.000782084	0.00666452
ENSDARG00000015240	cdkl5	cyclin-dependent kinase-like 5 [Source:ZFIN;Acc:ZDB-GENE-081022-110]	284.944	-0.720323	0.244459	-2.94661	0.00321281	0.0199056
ENSDARG00000016290	clca1	chloride channel accessory 1 [Source:ZFIN;Acc:ZDB-GENE-030131-6221]	96.2458	-1.27095	0.225707	-5.63098	1.79187e-08	8.12119e-07
ENSDARG00000016391	calcoco1b	calcium binding and coiled-coil domain 1b [Source:ZFIN;Acc:ZDB-GENE-031118-126]	127.69	-1.10034	0.214875	-5.12081	3.04223e-07	9.3334e-06
ENSDARG00000016742	rgs7bpb	regulator of G protein signaling 7 binding protein b [Source:NCBI gene;Acc:337556]	164.766	-0.869518	0.22129	-3.92931	8.51884e-05	0.00109247
ENSDARG00000016918	ace2	angiotensin I converting enzyme 2 [Source:ZFIN;Acc:ZDB-GENE-041114-6]	6327.01	-0.765653	0.107358	-7.13175	9.90977e-13	1.14257e-10
ENSDARG00000017490	cel.1	carboxyl ester lipase, tandem duplicate 1 [Source:ZFIN;Acc:ZDB-GENE-030131-1201]	4264.33	-0.932218	0.171916	-5.42252	5.8766e-08	2.21728e-06
ENSDARG00000018967	gabbr1a	gamma-aminobutyric acid (GABA) B receptor, 1a [Source:ZFIN;Acc:ZDB-GENE-030904-5]	112.921	-0.873766	0.332618	-2.62693	0.00861581	0.0419849
ENSDARG00000019013	barhl1b	BarH-like homeobox 1b [Source:ZFIN;Acc:ZDB-GENE-060118-2]	272.357	-0.738518	0.192022	-3.84601	0.000120059	0.00144543
ENSDARG00000019304	phactr3b	phosphatase and actin regulator 3b [Source:ZFIN;Acc:ZDB-GENE-050522-156]	237.169	-0.844779	0.214215	-3.9436	8.02674e-05	0.00103579
ENSDARG00000019312	rab39ba	RAB39B, member RAS oncogene family a [Source:ZFIN;Acc:ZDB-GENE-070620-7]	150.245	-0.801285	0.181131	-4.42379	9.69854e-06	0.000175231
ENSDARG00000019660	rxfp2b	relaxin family peptide receptor 2b [Source:ZFIN;Acc:ZDB-GENE-110408-27]	15.7259	-1.48254	0.515318	-2.87695	0.00401545	0.0234596
ENSDARG00000020102	kctd16b	potassium channel tetramerization domain containing 16b [Source:ZFIN;Acc:ZDB-GENE-060117-2]	44.7769	-0.909745	0.29713	-3.06178	0.00220026	0.0149595
ENSDARG00000020758	tmem178	transmembrane protein 178 [Source:NCBI gene;Acc:767702]	237.904	-0.78642	0.147299	-5.33894	9.34934e-08	3.32036e-06
ENSDARG00000020764	slmapb	sarcolemma associated protein b [Source:ZFIN;Acc:ZDB-GENE-040426-809]	342.549	-0.697768	0.134981	-5.16937	2.34879e-07	7.54928e-06
ENSDARG00000023176	tdo2b	tryptophan 2,3-dioxygenase b [Source:NCBI gene;Acc:334082]	390.987	-0.868734	0.136042	-6.38577	1.70536e-10	1.21478e-08
ENSDARG00000023445	atp2b3b	ATPase plasma membrane Ca2+ transporting 3b [Source:ZFIN;Acc:ZDB-GENE-080409-2]	1630.95	-0.71154	0.212749	-3.3445	0.000824315	0.00693852
ENSDARG00000023609	AL845324.1		217.522	-1.32998	0.188633	-7.05063	1.78109e-12	1.93647e-10
ENSDARG00000023940	si:ch73-362m14.4	si:ch73-362m14.4 [Source:ZFIN;Acc:ZDB-GENE-120215-30]	231.676	-1.18901	0.266396	-4.46332	8.0698e-06	0.000149285
ENSDARG00000024831	crhbp	corticotropin releasing hormone binding protein [Source:ZFIN;Acc:ZDB-GENE-040801-196]	284.796	-0.762395	0.19576	-3.89453	9.83904e-05	0.00123057
ENSDARG00000025302	dixdc1a	DIX domain containing 1a [Source:NCBI gene;Acc:360137]	420.697	-0.870731	0.169697	-5.13108	2.88086e-07	8.92671e-06
ENSDARG00000026236	zgc:56585	zgc:56585 [Source:ZFIN;Acc:ZDB-GENE-040426-1084]	143.436	-0.916076	0.265259	-3.45352	0.000553324	0.00501145
ENSDARG00000026248	slc1a7b	solute carrier family 1 member 7b [Source:ZFIN;Acc:ZDB-GENE-101111-7]	32.4484	-1.92096	0.498533	-3.85323	0.00011657	0.00141373
ENSDARG00000026333	xkr7	XK, Kell blood group complex subunit-related family, member 7 [Source:ZFIN;Acc:ZDB-GENE-051113-336]	86.3443	-0.712369	0.240907	-2.95703	0.00310621	0.0194199
ENSDARG00000026753	grik4	glutamate receptor, ionotropic, kainate 4 [Source:ZFIN;Acc:ZDB-GENE-070821-5]	122.229	-1.20605	0.217964	-5.53326	3.14326e-08	1.30298e-06
ENSDARG00000027041	pcdh17	protocadherin 17 [Source:ZFIN;Acc:ZDB-GENE-090608-3]	1162.55	-0.732769	0.185341	-3.95362	7.69761e-05	0.00100061
ENSDARG00000027131	tmem169a	transmembrane protein 169a [Source:ZFIN;Acc:ZDB-GENE-090107-1]	96.5152	-0.755539	0.211049	-3.57991	0.000343707	0.0034411
ENSDARG00000027724	dgkb	diacylglycerol kinase, beta [Source:ZFIN;Acc:ZDB-GENE-070126-1]	15.0337	-1.40773	0.465243	-3.02578	0.00247991	0.0163854
ENSDARG00000027828	grin1a	glutamate receptor, ionotropic, N-methyl D-aspartate 1a [Source:ZFIN;Acc:ZDB-GENE-051202-1]	2171.97	-1.04616	0.195427	-5.35317	8.64284e-08	3.10504e-06
ENSDARG00000028306	prph	peripherin [Source:ZFIN;Acc:ZDB-GENE-990415-207]	415.386	-0.832385	0.130123	-6.39693	1.5853e-10	1.13529e-08
ENSDARG00000028552	plppr3b	phospholipid phosphatase related 3b [Source:ZFIN;Acc:ZDB-GENE-120514-1]	414.496	-1.11324	0.16355	-6.80674	9.98375e-12	9.37452e-10
ENSDARG00000030547	rnd1a	Rho family GTPase 1a [Source:ZFIN;Acc:ZDB-GENE-040630-6]	529.192	-0.736759	0.195268	-3.77307	0.00016125	0.00184204
ENSDARG00000031049	igsf21a	immunoglobin superfamily, member 21a [Source:ZFIN;Acc:ZDB-GENE-050809-118]	309.364	-1.0211	0.154937	-6.59038	4.38704e-11	3.55393e-09
ENSDARG00000031075	cadm1a	cell adhesion molecule 1a [Source:ZFIN;Acc:ZDB-GENE-080505-2]	289.212	-0.712269	0.183219	-3.88753	0.00010127	0.0012596
ENSDARG00000031161	nr1d4a	nuclear receptor subfamily 1, group D, member 4a [Source:ZFIN;Acc:ZDB-GENE-080403-5]	100.277	-0.868904	0.240346	-3.61522	0.000300091	0.00306705
ENSDARG00000031463	syt6b	synaptotagmin VIb [Source:ZFIN;Acc:ZDB-GENE-090601-3]	89.8326	-0.750019	0.202523	-3.70338	0.000212743	0.00232014
ENSDARG00000031649	cort	cortistatin [Source:ZFIN;Acc:ZDB-GENE-030813-3]	150.919	-1.31844	0.246097	-5.35739	8.44347e-08	3.05109e-06
ENSDARG00000032714	gria1b	glutamate receptor, ionotropic, AMPA 1b [Source:ZFIN;Acc:ZDB-GENE-020125-2]	142.453	-0.610938	0.238908	-2.55721	0.0105516	0.0489364
ENSDARG00000033161	sst1.2	somatostatin 1, tandem duplicate 2 [Source:ZFIN;Acc:ZDB-GENE-100910-2]	81.7901	-0.991688	0.295672	-3.35402	0.00079648	0.00675469
ENSDARG00000034048	zgc:92275	zgc:92275 [Source:ZFIN;Acc:ZDB-GENE-040718-356]	75.4588	-0.898373	0.252228	-3.56175	0.000368397	0.00364268
ENSDARG00000034107	actl6b	actin-like 6B [Source:ZFIN;Acc:ZDB-GENE-050522-191]	21.8076	-1.24907	0.409914	-3.04715	0.00231024	0.0155074
ENSDARG00000034291	rpl37	ribosomal protein L37 [Source:ZFIN;Acc:ZDB-GENE-040625-39]	9476.99	-0.589236	0.191983	-3.06921	0.00214627	0.0146365
ENSDARG00000034808	kcnip1b	Kv channel interacting protein 1 b [Source:ZFIN;Acc:ZDB-GENE-041212-57]	285.481	-0.88474	0.207443	-4.26498	1.99916e-05	0.000321383
ENSDARG00000035808	clcn4	chloride channel, voltage-sensitive 4 [Source:ZFIN;Acc:ZDB-GENE-061013-353]	546.174	-0.81018	0.197079	-4.11093	3.94068e-05	0.000566621
ENSDARG00000036864	slc34a2b	solute carrier family 34 member 2b [Source:ZFIN;Acc:ZDB-GENE-030709-1]	411.063	-0.827475	0.200691	-4.12313	3.73757e-05	0.000542769
ENSDARG00000037285	mipa	major intrinsic protein of lens fiber a [Source:ZFIN;Acc:ZDB-GENE-040801-41]	278.803	-1.69546	0.609902	-2.77989	0.00543779	0.0295998
ENSDARG00000037324	klhl17	kelch-like family member 17 [Source:ZFIN;Acc:ZDB-GENE-030131-8131]	343.171	-0.596695	0.189968	-3.14104	0.0016835	0.0121603
ENSDARG00000037496	gria4a	glutamate receptor, ionotropic, AMPA 4a [Source:ZFIN;Acc:ZDB-GENE-020125-7]	308.438	-0.860448	0.208314	-4.13054	3.61914e-05	0.000528356
ENSDARG00000037587	SYNPR	si:dkey-30j16.3 [Source:ZFIN;Acc:ZDB-GENE-141212-294]	186.434	-1.13452	0.201719	-5.62423	1.86332e-08	8.39816e-07
ENSDARG00000037588	bhlhe23	basic helix-loop-helix family, member e23 [Source:ZFIN;Acc:ZDB-GENE-050913-22]	239.28	-0.752711	0.236308	-3.1853	0.00144606	0.0108134
ENSDARG00000038414	b3galt6	UDP-Gal:betaGal beta 1,3-galactosyltransferase polypeptide 6 [Source:ZFIN;Acc:ZDB-GENE-101104-13]	206.917	-0.747592	0.177986	-4.20028	2.6659e-05	0.000410211
ENSDARG00000039385	dlg4b	discs large MAGUK scaffold protein 4 [Source:HGNC Symbol;Acc:HGNC:2903]	290.651	-1.0108	0.224824	-4.49595	6.9261e-06	0.000130266
ENSDARG00000039647	slc6a1b	solute carrier family 6 member 1b [Source:ZFIN;Acc:ZDB-GENE-041114-57]	2322.15	-1.08695	0.20993	-5.1777	2.24642e-07	7.26029e-06
ENSDARG00000039901	sh3gl2b	SH3 domain containing GRB2 like 2b, endophilin A1 [Source:ZFIN;Acc:ZDB-GENE-170303-2]	88.6931	-0.90563	0.293943	-3.08097	0.00206324	0.0142388
ENSDARG00000040799	sst1.1	somatostatin 1, tandem duplicate 1 [Source:ZFIN;Acc:ZDB-GENE-030131-4743]	253.404	-0.655204	0.193555	-3.3851	0.000711519	0.00616708
ENSDARG00000041417	atp6ap1a	ATPase H+ transporting accessory protein 1a [Source:ZFIN;Acc:ZDB-GENE-090312-136]	1522.47	-0.727347	0.193285	-3.76309	0.00016783	0.00190492
ENSDARG00000041685	si:dkey-105h12.2	si:dkey-105h12.2 [Source:ZFIN;Acc:ZDB-GENE-131118-9]	655.694	-0.614891	0.133579	-4.6032	4.1605e-06	8.50244e-05
ENSDARG00000042418	galnt17	polypeptide N-acetylgalactosaminyltransferase 17 [Source:ZFIN;Acc:ZDB-GENE-110419-5]	143.179	-0.94023	0.251926	-3.73217	0.000189841	0.00211124
ENSDARG00000042646	zgc:77784	zgc:77784 [Source:ZFIN;Acc:ZDB-GENE-040426-1874]	269.85	-0.720591	0.219266	-3.28637	0.00101486	0.00817642
ENSDARG00000043241	arrb1	arrestin, beta 1 [Source:ZFIN;Acc:ZDB-GENE-060824-1]	126.565	-0.724648	0.221606	-3.26998	0.00107553	0.00856453
ENSDARG00000043448	itm2ca	integral membrane protein 2Ca [Source:ZFIN;Acc:ZDB-GENE-040718-284]	1576.1	-0.74061	0.170675	-4.33929	1.42943e-05	0.000243032
ENSDARG00000043661	cadpsa	Ca2+-dependent activator protein for secretion a [Source:ZFIN;Acc:ZDB-GENE-030616-525]	161.282	-1.02778	0.255014	-4.0303	5.57055e-05	0.000759562
ENSDARG00000043835	rab3ab	RAB3A, member RAS oncogene family, b [Source:ZFIN;Acc:ZDB-GENE-041210-268]	346.098	-0.973664	0.257527	-3.78082	0.000156315	0.00179893
ENSDARG00000044319	fstl4	follistatin-like 4 [Source:ZFIN;Acc:ZDB-GENE-070127-3]	145.938	-0.597572	0.223689	-2.67144	0.00755272	0.0380324
ENSDARG00000044375	zgc:158291	zgc:158291 [Source:ZFIN;Acc:ZDB-GENE-061215-70]	425.903	-1.01465	0.219792	-4.61643	3.90399e-06	8.05124e-05
ENSDARG00000044514	st6gal1	ST6 beta-galactosamide alpha-2,6-sialyltranferase 1 [Source:ZFIN;Acc:ZDB-GENE-060322-3]	159.533	-0.729365	0.209887	-3.47504	0.000510779	0.00470643
ENSDARG00000044541	ppp1r14ba	protein phosphatase 1, regulatory (inhibitor) subunit 14Ba [Source:ZFIN;Acc:ZDB-GENE-060825-331]	507.73	-0.815701	0.159359	-5.11864	3.07755e-07	9.40741e-06
ENSDARG00000044566	fabp6	fatty acid binding protein 6, ileal (gastrotropin) [Source:ZFIN;Acc:ZDB-GENE-040625-49]	3526.31	-0.914046	0.132998	-6.87264	6.30237e-12	6.17508e-10
ENSDARG00000044976	krt93	keratin 93 [Source:ZFIN;Acc:ZDB-GENE-060421-4592]	16.1548	-5.62123	1.26426	-4.44627	8.73727e-06	0.000160317
ENSDARG00000045014	tuba2	tubulin, alpha 2 [Source:ZFIN;Acc:ZDB-GENE-040426-1970]	3263.79	-0.706562	0.14609	-4.83649	1.32153e-06	3.17681e-05
ENSDARG00000045408	tagln	transgelin [Source:ZFIN;Acc:ZDB-GENE-070912-1]	933.269	-0.96139	0.197283	-4.87314	1.09837e-06	2.72822e-05
ENSDARG00000045944	slc6a1a	solute carrier family 6 member 1a [Source:ZFIN;Acc:ZDB-GENE-060519-23]	593.446	-1.47259	0.218439	-6.74141	1.5686e-11	1.40884e-09
ENSDARG00000045945	syn2a	synapsin IIa [Source:ZFIN;Acc:ZDB-GENE-040718-341]	1102.71	-0.728096	0.143009	-5.09125	3.55712e-07	1.06623e-05
ENSDARG00000052893	rx3	retinal homeobox gene 3 [Source:NCBI gene;Acc:30474]	45.6442	-1.28093	0.367752	-3.48315	0.000495559	0.00458203
ENSDARG00000052923	zgc:113162	zgc:113162 [Source:ZFIN;Acc:ZDB-GENE-050522-530]	185.41	-0.595511	0.211162	-2.82017	0.00479988	0.0269077
ENSDARG00000053617	camk2a	calcium/calmodulin-dependent protein kinase II alpha [Source:ZFIN;Acc:ZDB-GENE-051113-72]	302.233	-1.35295	0.190455	-7.10376	1.21411e-12	1.38694e-10
ENSDARG00000053665	gabrg2	gamma-aminobutyric acid (GABA) A receptor, gamma 2 [Source:ZFIN;Acc:ZDB-GENE-091118-65]	218.211	-0.667598	0.213899	-3.12109	0.0018018	0.0128347
ENSDARG00000053820	pcmtd2a	protein-L-isoaspartate (D-aspartate) O-methyltransferase domain containing 2a [Source:ZFIN;Acc:ZDB-GENE-060312-14]	164.117	-0.804331	0.242426	-3.31784	0.000907161	0.00749587
ENSDARG00000053853	slc13a2	solute carrier family 13 member 2 [Source:ZFIN;Acc:ZDB-GENE-040426-2389]	3351.9	-0.670712	0.118269	-5.67109	1.41891e-08	6.62397e-07
ENSDARG00000053875	cryba1b	crystallin, beta A1b [Source:ZFIN;Acc:ZDB-GENE-040718-326]	655.252	-2.16429	0.813189	-2.66149	0.00777965	0.0388653
ENSDARG00000054456	clip3	CAP-GLY domain containing linker protein 3 [Source:ZFIN;Acc:ZDB-GENE-131127-193]	717.971	-0.87477	0.185579	-4.71374	2.43214e-06	5.38306e-05
ENSDARG00000055132	lrfn4a	leucine rich repeat and fibronectin type III domain containing 4a [Source:ZFIN;Acc:ZDB-GENE-091113-56]	205.969	-0.605138	0.157169	-3.85023	0.000118007	0.00142626
ENSDARG00000055523	slc22a6l	solute carrier family 22 member 6, like [Source:NCBI gene;Acc:404609]	452.934	-1.1768	0.169607	-6.93836	3.96664e-12	3.99712e-10
ENSDARG00000055539	epdl2	ependymin-like 2 [Source:ZFIN;Acc:ZDB-GENE-091204-250]	2564.98	-0.752051	0.15513	-4.84788	1.24788e-06	3.02828e-05
ENSDARG00000055552	dvl1b	dishevelled segment polarity protein 1b [Source:ZFIN;Acc:ZDB-GENE-071004-1]	126.789	-0.688962	0.261855	-2.63109	0.00851125	0.0416063
ENSDARG00000055638	ankrd33aa	ankyrin repeat domain 33Aa [Source:ZFIN;Acc:ZDB-GENE-080520-2]	525.761	-0.599194	0.161619	-3.70746	0.000209352	0.0022892
ENSDARG00000055740	44629	membrane-associated ring finger (C3HC4) 9 [Source:ZFIN;Acc:ZDB-GENE-081031-71]	218.001	-0.83178	0.173377	-4.79751	1.60648e-06	3.76399e-05
ENSDARG00000055999	BRD8	si:ch211-59d17.3 [Source:ZFIN;Acc:ZDB-GENE-091113-54]	124.135	-0.975608	0.250874	-3.88883	0.000100728	0.00125348
ENSDARG00000056019	ttbk1a	tau tubulin kinase 1a [Source:ZFIN;Acc:ZDB-GENE-100609-4]	333.454	-0.750838	0.184976	-4.05911	4.92595e-05	0.00068794
ENSDARG00000056618	xk	X-linked Kx blood group (McLeod syndrome) [Source:ZFIN;Acc:ZDB-GENE-080908-1]	78.0671	-1.00813	0.293492	-3.43496	0.000592639	0.00529976
ENSDARG00000056620	grpr	gastrin-releasing peptide receptor [Source:ZFIN;Acc:ZDB-GENE-081015-4]	11.6115	-1.82018	0.675918	-2.6929	0.00708344	0.0362343
ENSDARG00000057000	camkvl	CaM kinase-like vesicle-associated, like [Source:ZFIN;Acc:ZDB-GENE-090311-58]	183.026	-1.03394	0.216365	-4.77868	1.76451e-06	4.08025e-05
ENSDARG00000057032	ppm1nb	protein phosphatase, Mg2+/Mn2+ dependent, 1Nb (putative) [Source:ZFIN;Acc:ZDB-GENE-071004-34]	434.802	-0.706497	0.214909	-3.28743	0.00101107	0.00815525
ENSDARG00000057568	nefla	neurofilament, light polypeptide a [Source:ZFIN;Acc:ZDB-GENE-091117-1]	314.288	-0.709747	0.162481	-4.36819	1.25279e-05	0.000217474
ENSDARG00000057936	lhx5	LIM homeobox 5 [Source:NCBI gene;Acc:30465]	236.133	-0.986769	0.181957	-5.4231	5.85758e-08	2.21347e-06
ENSDARG00000058243	phactr3a	phosphatase and actin regulator 3a [Source:ZFIN;Acc:ZDB-GENE-080220-4]	184.464	-0.708187	0.223454	-3.16927	0.00152824	0.0113085
ENSDARG00000058736	gabra6b	gamma-aminobutyric acid (GABA) A receptor, alpha 6b [Source:ZFIN;Acc:ZDB-GENE-080815-1]	46.1348	-0.894808	0.304825	-2.93548	0.00333028	0.020414
ENSDARG00000059368	gria4b	glutamate receptor, ionotropic, AMPA 4b [Source:ZFIN;Acc:ZDB-GENE-030131-8013]	559.718	-0.995667	0.212743	-4.68015	2.86668e-06	6.2063e-05
ENSDARG00000059370	nr1d4b	nuclear receptor subfamily 1, group D, member 4b [Source:ZFIN;Acc:ZDB-GENE-080403-6]	294.775	-0.709621	0.183239	-3.87265	0.00010766	0.00132577
ENSDARG00000060051	slc47a2.1	solute carrier family 47 member 2.1 [Source:NCBI gene;Acc:560024]	154.86	-0.660221	0.198499	-3.32607	0.000880802	0.00731955
ENSDARG00000060512	kbtbd3	kelch repeat and BTB (POZ) domain containing 3 [Source:ZFIN;Acc:ZDB-GENE-131016-5]	96.3381	-1.12479	0.243002	-4.62874	3.67906e-06	7.67337e-05
ENSDARG00000060638	CLSTN2	si:ch211-276c2.2 [Source:ZFIN;Acc:ZDB-GENE-121214-77]	67.7378	-0.817273	0.297974	-2.74277	0.00609239	0.0324156
ENSDARG00000060695	znf346	zinc finger protein 346 [Source:NCBI gene;Acc:560756]	587.913	-0.924206	0.140489	-6.5785	4.75234e-11	3.80018e-09
ENSDARG00000060837	trpc5b	transient receptor potential cation channel, subfamily C, member 5b [Source:ZFIN;Acc:ZDB-GENE-091112-24]	44.5336	-0.845654	0.329714	-2.56481	0.0103233	0.0482291
ENSDARG00000060901	trim62.1	tripartite motif containing 62, tandem duplicate 1 [Source:ZFIN;Acc:ZDB-GENE-070112-502]	45.9049	-1.28262	0.326526	-3.92808	8.56253e-05	0.00109637
ENSDARG00000061454	nrxn2a	neurexin 2a [Source:ZFIN;Acc:ZDB-GENE-070206-5]	796.682	-0.846497	0.25674	-3.2971	0.000976879	0.00795527
ENSDARG00000061497	thsd7bb	thrombospondin, type I, domain containing 7Bb [Source:ZFIN;Acc:ZDB-GENE-090708-2]	64.469	-0.89702	0.276466	-3.24459	0.0011762	0.00917455
ENSDARG00000062056	elmod1	ELMO/CED-12 domain containing 1 [Source:ZFIN;Acc:ZDB-GENE-070112-262]	1705.76	-0.870969	0.19789	-4.40128	1.07615e-05	0.000190683
ENSDARG00000062359	scn3b	sodium channel, voltage-gated, type III, beta [Source:ZFIN;Acc:ZDB-GENE-070920-2]	190.623	-0.972902	0.194355	-5.00579	5.56321e-07	1.54085e-05
ENSDARG00000062633	cadm2b	cell adhesion molecule 2b [Source:ZFIN;Acc:ZDB-GENE-080506-3]	97.6089	-0.775553	0.274304	-2.82735	0.00469348	0.0264129
ENSDARG00000062880	cntn3a.1	contactin 3a, tandem duplicate 1 [Source:ZFIN;Acc:ZDB-GENE-081030-10]	136.55	-0.746641	0.225219	-3.31517	0.000915859	0.00755013
ENSDARG00000063007	apc2	APC regulator of WNT signaling pathway 2 [Source:ZFIN;Acc:ZDB-GENE-090422-1]	766.935	-1.1744	0.213872	-5.49111	3.99415e-08	1.58417e-06
ENSDARG00000063133	slc4a10a	solute carrier family 4 member 10a [Source:ZFIN;Acc:ZDB-GENE-100215-3]	2173.87	-0.65457	0.183245	-3.57211	0.000354118	0.00352256
ENSDARG00000063433	atp2b2	ATPase plasma membrane Ca2+ transporting 2 [Source:ZFIN;Acc:ZDB-GENE-061016-1]	1383.94	-0.654379	0.240919	-2.71618	0.00660404	0.0344068
ENSDARG00000063475	abcg1	ATP-binding cassette, sub-family G (WHITE), member 1 [Source:ZFIN;Acc:ZDB-GENE-070424-84]	334.633	-0.650394	0.187713	-3.46483	0.000530573	0.00484612
ENSDARG00000063527	elmo2	engulfment and cell motility 2 [Source:ZFIN;Acc:ZDB-GENE-140106-84]	838.701	-1.1924	0.18421	-6.47304	9.60528e-11	7.1289e-09
ENSDARG00000068989	gabra1	gamma-aminobutyric acid (GABA) A receptor, alpha 1 [Source:ZFIN;Acc:ZDB-GENE-061013-194]	351.832	-1.03159	0.157634	-6.5442	5.98159e-11	4.6482e-09
ENSDARG00000069282	bbc3	BCL2 binding component 3 [Source:ZFIN;Acc:ZDB-GENE-070119-4]	158.729	-1.01248	0.187814	-5.39085	7.01235e-08	2.5906e-06
ENSDARG00000069966	alox5b.3	arachidonate 5-lipoxygenase b, tandem duplicate 3 [Source:ZFIN;Acc:ZDB-GENE-050522-330]	33.8915	-3.02795	0.520645	-5.81577	6.03562e-09	3.08488e-07
ENSDARG00000070038	rbp2a	retinol binding protein 2a, cellular [Source:ZFIN;Acc:ZDB-GENE-020320-2]	3117.5	-0.610134	0.166665	-3.66083	0.000251402	0.0026587
ENSDARG00000070229	zgc:158258	zgc:158258 [Source:ZFIN;Acc:ZDB-GENE-070112-2272]	260.846	-0.738453	0.161452	-4.57384	4.7887e-06	9.55774e-05
ENSDARG00000070507	trpc4a	transient receptor potential cation channel, subfamily C, member 4a [Source:ZFIN;Acc:ZDB-GENE-131217-1]	90.9263	-0.653338	0.227363	-2.87355	0.00405887	0.0236353
ENSDARG00000070539	arf3a	ADP-ribosylation factor 3a [Source:ZFIN;Acc:ZDB-GENE-040801-176]	228.342	-0.898223	0.239812	-3.74554	0.00018001	0.00202003
ENSDARG00000070834	taf13	TATA-box binding protein associated factor 13 [Source:ZFIN;Acc:ZDB-GENE-030131-2873]	233.411	-0.627407	0.161637	-3.88158	0.00010378	0.00128437
ENSDARG00000070919	cpne5b	copine Vb [Source:ZFIN;Acc:ZDB-GENE-040426-1398]	59.7509	-1.12927	0.4358	-2.59125	0.00956284	0.0455609
ENSDARG00000071209	oprl1	opiate receptor-like 1 [Source:ZFIN;Acc:ZDB-GENE-040312-4]	162.363	-0.660588	0.19271	-3.42788	0.000608316	0.00541651
ENSDARG00000071235	si:ch211-117c9.5	si:ch211-117c9.5 [Source:ZFIN;Acc:ZDB-GENE-110408-2]	361.923	-0.635751	0.183145	-3.47129	0.000517963	0.00475201
ENSDARG00000071658	ywhag2	3-monooxygenase/tryptophan 5-monooxygenase activation protein, gamma polypeptide 2 [Source:ZFIN;Acc:ZDB-GENE-061023-2]	2775.45	-0.606356	0.139886	-4.33465	1.45991e-05	0.000247029
ENSDARG00000073704	si:dkeyp-72g9.4	si:dkeyp-72g9.4 [Source:ZFIN;Acc:ZDB-GENE-031204-23]	727.107	-1.10929	0.146897	-7.55152	4.30202e-14	6.34779e-12
ENSDARG00000073707	cnksr2b	connector enhancer of kinase suppressor of Ras 2b [Source:ZFIN;Acc:ZDB-GENE-030131-8048]	303.991	-0.975317	0.233636	-4.17452	2.98614e-05	0.00045219
ENSDARG00000073792	man1b1a	mannosidase, alpha, class 1B, member 1a [Source:ZFIN;Acc:ZDB-GENE-091116-34]	234.044	-0.590623	0.176959	-3.33762	0.000844987	0.00708492
ENSDARG00000073802	cntnap5l	contactin associated protein-like 5 like [Source:ZFIN;Acc:ZDB-GENE-140106-102]	162.019	-0.720451	0.257897	-2.79356	0.00521307	0.0286534
ENSDARG00000073914	fam163ba	family with sequence similarity 163 member B, genome duplicate a [Source:ZFIN;Acc:ZDB-GENE-091204-96]	47.6514	-1.03989	0.371421	-2.79977	0.00511388	0.0282649
ENSDARG00000074030	myt1a	myelin transcription factor 1a [Source:ZFIN;Acc:ZDB-GENE-030131-3885]	967.608	-0.615221	0.160099	-3.84275	0.000121663	0.00146049
ENSDARG00000074222	rap1gap2b	RAP1 GTPase activating protein 2b [Source:ZFIN;Acc:ZDB-GENE-080722-11]	45.814	-0.914563	0.356424	-2.56594	0.0102897	0.0481085
ENSDARG00000074697	npdc1a	neural proliferation, differentiation and control, 1a [Source:ZFIN;Acc:ZDB-GENE-031204-31]	486.715	-0.92106	0.159563	-5.7724	7.81485e-09	3.9215e-07
ENSDARG00000074777	ank1b	ankyrin 1, erythrocytic b [Source:ZFIN;Acc:ZDB-GENE-091113-6]	679.439	-0.728248	0.250489	-2.9073	0.00364564	0.0218782
ENSDARG00000075147	lrrc38a	leucine rich repeat containing 38a [Source:ZFIN;Acc:ZDB-GENE-080327-12]	31.7715	-1.115	0.408072	-2.73236	0.00628831	0.0331802
ENSDARG00000075301	gsdf	gonadal somatic cell derived factor [Source:ZFIN;Acc:ZDB-GENE-101029-3]	20.6966	-1.14326	0.448132	-2.55116	0.0107365	0.0495986
ENSDARG00000075376	sgsm1b	small G protein signaling modulator 1b [Source:ZFIN;Acc:ZDB-GENE-091117-39]	269.06	-1.26223	0.234629	-5.37968	7.46192e-08	2.72822e-06
ENSDARG00000075455	soga3b	SOGA family member 3b [Source:ZFIN;Acc:ZDB-GENE-081022-198]	71.1824	-0.929449	0.284853	-3.26291	0.00110274	0.00873348
ENSDARG00000075539	snphb	syntaphilin b [Source:ZFIN;Acc:ZDB-GENE-090313-92]	142.803	-0.830118	0.212433	-3.90767	9.31907e-05	0.00117802
ENSDARG00000075713	shox2	short stature homeobox 2 [Source:ZFIN;Acc:ZDB-GENE-040426-1457]	178.507	-0.746412	0.214828	-3.47446	0.000511887	0.00471191
ENSDARG00000075960	cdh24a	cadherin 24, type 2a [Source:ZFIN;Acc:ZDB-GENE-090312-96]	42.393	-1.34901	0.324343	-4.15922	3.19333e-05	0.00047629
ENSDARG00000076248	ppp1r3db	protein phosphatase 1, regulatory subunit 3Db [Source:ZFIN;Acc:ZDB-GENE-110201-1]	50.5846	-0.915769	0.282358	-3.24329	0.00118158	0.00920786
ENSDARG00000076364	si:dkey-178k16.1	si:dkey-178k16.1 [Source:ZFIN;Acc:ZDB-GENE-090312-61]	1000.6	-0.654453	0.133014	-4.92018	8.64652e-07	2.24674e-05
ENSDARG00000076473	trim37	tripartite motif containing 37 [Source:ZFIN;Acc:ZDB-GENE-030131-2957]	531.811	-0.595542	0.138885	-4.28803	1.80263e-05	0.000293212
ENSDARG00000076730	syt6a	synaptotagmin VIa [Source:ZFIN;Acc:ZDB-GENE-090601-2]	102.433	-1.30648	0.269829	-4.84189	1.28608e-06	3.11031e-05
ENSDARG00000077229	ano8b	anoctamin 8b [Source:ZFIN;Acc:ZDB-GENE-121024-1]	122.015	-1.10466	0.29622	-3.72918	0.000192102	0.00213352
ENSDARG00000077327	ano11	anoctamin 11 [Source:ZFIN;Acc:ZDB-GENE-090313-245]	154.087	-0.799562	0.185563	-4.30885	1.64103e-05	0.000271558
ENSDARG00000077371	kcnk15	potassium channel, subfamily K, member 15 [Source:ZFIN;Acc:ZDB-GENE-080220-30]	61.5306	-0.83808	0.290733	-2.88265	0.00394347	0.0231452
ENSDARG00000077547	tmlhe	trimethyllysine hydroxylase, epsilon [Source:ZFIN;Acc:ZDB-GENE-091204-144]	214.528	-0.646671	0.220384	-2.93429	0.00334308	0.0204722
ENSDARG00000077608	gpr137bb	G protein-coupled receptor 137Bb [Source:ZFIN;Acc:ZDB-GENE-100721-2]	327.515	-1.06682	0.195725	-5.45059	5.0204e-08	1.93848e-06
ENSDARG00000077710	nlgn1	neuroligin 1 [Source:ZFIN;Acc:ZDB-GENE-090918-1]	73.634	-0.885782	0.296133	-2.99117	0.00277913	0.0178384
ENSDARG00000077799	egr4	early growth response 4 [Source:ZFIN;Acc:ZDB-GENE-080204-90]	141.912	-1.02173	0.313916	-3.25477	0.00113483	0.00892777
ENSDARG00000077875	slc2a5	solute carrier family 2 member 5 [Source:ZFIN;Acc:ZDB-GENE-060222-2]	167.205	-0.815648	0.200019	-4.07784	4.54553e-05	0.000643145
ENSDARG00000078504	si:ch73-60h1.1	si:ch73-60h1.1 [Source:ZFIN;Acc:ZDB-GENE-140106-152]	159.855	-1.10058	0.204667	-5.37744	7.55512e-08	2.75417e-06
ENSDARG00000078645	si:ch73-62l21.1	si:ch73-62l21.1 [Source:ZFIN;Acc:ZDB-GENE-120215-179]	173.201	-0.99579	0.274742	-3.62446	0.00028957	0.00297849
ENSDARG00000079031	si:ch211-22d5.2	si:ch211-22d5.2 [Source:ZFIN;Acc:ZDB-GENE-091204-283]	195.354	-0.832095	0.179893	-4.62549	3.73707e-06	7.75214e-05
ENSDARG00000079161	bsnb	bassoon (presynaptic cytomatrix protein) b [Source:ZFIN;Acc:ZDB-GENE-120628-1]	1044.57	-0.822747	0.293251	-2.8056	0.00502223	0.027883
ENSDARG00000079188	nxph2b	neurexophilin 2b [Source:ZFIN;Acc:ZDB-GENE-090708-1]	37.0946	-1.08686	0.381097	-2.85194	0.00434538	0.0248828
ENSDARG00000079295	cacna1bb	calcium channel, voltage-dependent, N type, alpha 1B subunit, b [Source:ZFIN;Acc:ZDB-GENE-090514-4]	153.01	-0.790528	0.279037	-2.83306	0.00461045	0.0260576
ENSDARG00000079307	si:dkey-205h13.1	si:dkey-205h13.1 [Source:ZFIN;Acc:ZDB-GENE-090313-227]	179.429	-0.635704	0.195918	-3.24474	0.00117559	0.00917275
ENSDARG00000079393	tmprss15	transmembrane serine protease 15 [Source:ZFIN;Acc:ZDB-GENE-091204-83]	71.8024	-1.57451	0.266009	-5.919	3.23904e-09	1.78032e-07
ENSDARG00000079484	kcnt1	potassium channel, subfamily T, member 1 [Source:ZFIN;Acc:ZDB-GENE-091231-1]	49.2276	-2.01797	0.380988	-5.29668	1.17928e-07	4.08854e-06
ENSDARG00000079581	nyap2a	neuronal tyrosine-phosphorylated phosphoinositide-3-kinase adaptor 2a [Source:ZFIN;Acc:ZDB-GENE-131121-129]	59.8094	-1.08296	0.305141	-3.54906	0.000386607	0.00379098
ENSDARG00000079908	tmem151a	transmembrane protein 151A [Source:ZFIN;Acc:ZDB-GENE-091118-118]	131.202	-1.14627	0.226246	-5.06649	4.05218e-07	1.17809e-05
ENSDARG00000079977	nhsb	Nance-Horan syndrome b (congenital cataracts and dental anomalies) [Source:ZFIN;Acc:ZDB-GENE-090617-2]	423.089	-0.660095	0.214828	-3.07266	0.00212158	0.0145361
ENSDARG00000086735	SAMD4B	si:ch1073-111c8.3 [Source:ZFIN;Acc:ZDB-GENE-131127-561]	1455.5	-0.63677	0.18325	-3.47487	0.000511102	0.00470643
ENSDARG00000086998	zgc:64002	zgc:64002 [Source:ZFIN;Acc:ZDB-GENE-040426-1329]	103.8	-1.81645	0.275224	-6.59989	4.11459e-11	3.35515e-09
ENSDARG00000087088	si:ch211-274p24.4	si:ch211-274p24.4 [Source:ZFIN;Acc:ZDB-GENE-091204-337]	22.2728	-1.10971	0.413774	-2.68192	0.00732005	0.0371641
ENSDARG00000087666	fibpb	fibroblast growth factor (acidic) intracellular binding protein b [Source:NCBI gene;Acc:405787]	37.4315	-0.938668	0.334552	-2.80574	0.00502007	0.027883
ENSDARG00000087753	NPAS4	neuronal PAS domain protein 4b [Source:NCBI gene;Acc:100534657]	17.5833	-1.24636	0.486041	-2.56431	0.010338	0.0482707
ENSDARG00000087916	tmem240a	transmembrane protein 240a [Source:ZFIN;Acc:ZDB-GENE-090313-306]	82.4108	-0.811081	0.252839	-3.20789	0.00133711	0.0101518
ENSDARG00000087937	cdk4	cyclin-dependent kinase 4 [Source:ZFIN;Acc:ZDB-GENE-060929-974]	558.56	-0.688596	0.201691	-3.41411	0.000639896	0.00566311
ENSDARG00000087993	bada	BCL2 associated agonist of cell death a [Source:ZFIN;Acc:ZDB-GENE-030131-2378]	120.387	-0.670772	0.18736	-3.58012	0.000343432	0.00343973
ENSDARG00000088837	BX571952.1		58.3301	-0.815178	0.270433	-3.01435	0.00257532	0.0168442
ENSDARG00000088882	si:ch211-149b19.2	si:ch211-149b19.2 [Source:ZFIN;Acc:ZDB-GENE-110411-60]	23.5325	-1.77508	0.501329	-3.54074	0.000399002	0.00387725
ENSDARG00000088898	caln1	calneuron 1 [Source:ZFIN;Acc:ZDB-GENE-130313-1]	56.8735	-0.83113	0.279965	-2.96869	0.00299073	0.0188885
ENSDARG00000089101	plrdgb	PITP-less RdgB-like protein [Source:ZFIN;Acc:ZDB-GENE-000406-3]	102.635	-0.651002	0.247246	-2.63301	0.0084632	0.0414204
ENSDARG00000089357	miga2	mitoguardin 2 [Source:NCBI gene;Acc:541431]	91.1127	-0.684882	0.25093	-2.72938	0.00634542	0.0334198
ENSDARG00000089429	si:dkey-205h13.2	si:dkey-205h13.2 [Source:ZFIN;Acc:ZDB-GENE-080225-18]	2651.94	-0.678915	0.216428	-3.1369	0.00170742	0.0122967
ENSDARG00000089641	ppm1lb	protein phosphatase, Mg2+/Mn2+ dependent, 1Lb [Source:ZFIN;Acc:ZDB-GENE-060929-136]	114.757	-0.668219	0.240633	-2.77692	0.00548765	0.0297952
ENSDARG00000089844	scarb2c	scavenger receptor class B, member 2c [Source:ZFIN;Acc:ZDB-GENE-030131-5789]	311.367	-1.02709	0.146418	-7.01478	2.30308e-12	2.42881e-10
ENSDARG00000090164	si:ch73-362m14.2	si:ch73-362m14.2 [Source:ZFIN;Acc:ZDB-GENE-120215-235]	135.237	-1.39236	0.261485	-5.32482	1.01051e-07	3.5734e-06
ENSDARG00000090421	SH2B2	SH2B adaptor protein 2 [Source:NCBI gene;Acc:100535524]	137.2	-1.04578	0.30175	-3.46571	0.000528826	0.00483461
ENSDARG00000090564	PDZD4	si:ch73-162j3.4 [Source:ZFIN;Acc:ZDB-GENE-090313-136]	277.655	-0.794487	0.226016	-3.51517	0.000439467	0.00417233
ENSDARG00000090914	si:ch211-117k10.3	si:ch211-117k10.3 [Source:ZFIN;Acc:ZDB-GENE-141212-273]	1019.38	-0.644661	0.149259	-4.31909	1.56675e-05	0.000261712
ENSDARG00000090943	CABZ01033205.1	uncharacterized LOC100002960 [Source:NCBI gene;Acc:100002960]	240.959	-0.613822	0.203403	-3.01776	0.00254646	0.0166951
ENSDARG00000090948	si:ch73-29c22.1	si:ch73-29c22.1 [Source:ZFIN;Acc:ZDB-GENE-091204-309]	32.3588	-3.52407	0.498688	-7.06669	1.58675e-12	1.74349e-10
ENSDARG00000090969	cbln18	cerebellin 18 [Source:ZFIN;Acc:ZDB-GENE-111109-3]	488.851	-1.32166	0.196807	-6.71553	1.87387e-11	1.65307e-09
ENSDARG00000091509	atp6ap1la	ATPase H+ transporting accessory protein 1 like a [Source:ZFIN;Acc:ZDB-GENE-110318-1]	156.417	-0.601999	0.197583	-3.04681	0.00231284	0.0155164
ENSDARG00000091607	arhgef28b	Rho guanine nucleotide exchange factor (GEF) 28b [Source:ZFIN;Acc:ZDB-GENE-131121-157]	25.5172	-1.02604	0.38676	-2.65291	0.00798002	0.0396347
ENSDARG00000091799	si:ch211-266k22.6	si:ch211-266k22.6 [Source:ZFIN;Acc:ZDB-GENE-120215-250]	83.5682	-1.47776	0.272889	-5.41523	6.12099e-08	2.28514e-06
ENSDARG00000092507	znf1013	zinc finger protein 1013 [Source:ZFIN;Acc:ZDB-GENE-131126-19]	59.7227	-0.756471	0.294289	-2.5705	0.0101551	0.047641
ENSDARG00000092722	unc5da	unc-5 netrin receptor Da [Source:ZFIN;Acc:ZDB-GENE-080908-2]	159.3	-1.05801	0.236134	-4.48056	7.44465e-06	0.000138444
ENSDARG00000092807	si:dkey-151g10.6	si:dkey-151g10.6 [Source:ZFIN;Acc:ZDB-GENE-030131-7528]	22107.3	-0.722254	0.156642	-4.61086	4.01005e-06	8.24939e-05
ENSDARG00000092916	mlnl	motilin-like [Source:ZFIN;Acc:ZDB-GENE-091204-289]	72.586	-1.26968	0.294759	-4.30753	1.65085e-05	0.000272832
ENSDARG00000093185	GUCY1A2	guanylate cyclase 1, soluble, alpha 2 [Source:NCBI gene;Acc:100330875]	86.9391	-0.71289	0.270011	-2.64022	0.00828519	0.0407908
ENSDARG00000093780	BX548078.1		187.997	-0.634978	0.167903	-3.78182	0.000155686	0.00179252
ENSDARG00000094801	l3mbtl1	L3MBTL histone methyl-lysine binding protein 1 [Source:ZFIN;Acc:ZDB-GENE-090313-102]	62.4343	-1.57745	0.309084	-5.10362	3.33225e-07	1.01229e-05
ENSDARG00000095627	c1qc	complement component 1, q subcomponent, C chain [Source:ZFIN;Acc:ZDB-GENE-041010-51]	18.6395	-1.27313	0.467403	-2.72384	0.00645284	0.0337895
ENSDARG00000095817	znhit6	zinc finger HIT-type containing 6 [Source:ZFIN;Acc:ZDB-GENE-110411-38]	169.866	-0.614028	0.202645	-3.03007	0.00244493	0.0162139
ENSDARG00000096901	si:dkey-7i4.10	si:dkey-7i4.10 [Source:ZFIN;Acc:ZDB-GENE-131120-94]	40.5582	-1.77087	0.369157	-4.79707	1.61007e-06	3.76884e-05
ENSDARG00000096927	si:ch211-210b2.3	si:ch211-210b2.3 [Source:ZFIN;Acc:ZDB-GENE-131122-13]	37.4193	-3.29299	0.442241	-7.44614	9.61109e-14	1.34604e-11
ENSDARG00000097134	si:dkey-77f5.11	si:dkey-77f5.11 [Source:ZFIN;Acc:ZDB-GENE-131118-31]	93.5344	-0.908229	0.243496	-3.72995	0.000191515	0.00212795
ENSDARG00000097157	si:ch211-207n23.2	si:ch211-207n23.2 [Source:ZFIN;Acc:ZDB-GENE-131121-310]	81.1876	-2.03109	0.303171	-6.69948	2.09156e-11	1.81922e-09
ENSDARG00000097196	CR847531.1		487.003	-1.025	0.167663	-6.11347	9.74873e-10	5.90859e-08
ENSDARG00000097281	zgc:174574	zgc:174574 [Source:ZFIN;Acc:ZDB-GENE-030131-1529]	99.5931	-0.63108	0.231529	-2.72571	0.00641634	0.033665
ENSDARG00000097533	BX571880.1		377.512	-0.725978	0.149713	-4.84912	1.24012e-06	3.02167e-05
ENSDARG00000097551	si:dkey-7i4.15	si:dkey-7i4.15 [Source:ZFIN;Acc:ZDB-GENE-131127-129]	59.7159	-2.08242	0.355689	-5.8546	4.78159e-09	2.51125e-07
ENSDARG00000097648	si:dkey-35i13.1	si:dkey-35i13.1 [Source:ZFIN;Acc:ZDB-GENE-030131-8008]	646.135	-0.720443	0.225761	-3.19117	0.00141697	0.0106344
ENSDARG00000097657	si:dkey-7i4.16	si:dkey-7i4.16 [Source:ZFIN;Acc:ZDB-GENE-131120-168]	7.6752	-4.83099	1.30989	-3.68808	0.000225955	0.00243318
ENSDARG00000097962	BX571762.2		105.164	-1.02444	0.199128	-5.14461	2.68073e-07	8.40109e-06
ENSDARG00000098063	alp3	alkaline phosphatase 3 [Source:ZFIN;Acc:ZDB-GENE-120919-1]	636.263	-1.61685	0.160541	-10.0713	7.40214e-24	3.66983e-21
ENSDARG00000098368	aplp1	amyloid beta (A4) precursor-like protein 1 [Source:ZFIN;Acc:ZDB-GENE-040319-1]	2933	-0.854876	0.169217	-5.05196	4.37301e-07	1.25724e-05
ENSDARG00000098528	rtn4rl1b	reticulon 4 receptor-like 1b [Source:ZFIN;Acc:ZDB-GENE-040310-3]	92.2294	-1.09785	0.232207	-4.72791	2.26841e-06	5.06135e-05
ENSDARG00000098909	SHC3	SHC (Src homology 2 domain containing) transforming protein 3 [Source:NCBI gene;Acc:100332111]	91.4478	-1.36473	0.277733	-4.91382	8.93198e-07	2.29922e-05
ENSDARG00000098990	AP1S2	zgc:162858 [Source:ZFIN;Acc:ZDB-GENE-030131-7909]	261.397	-0.656382	0.1604	-4.09216	4.27376e-05	0.000609214
ENSDARG00000099038	kcng1	potassium voltage-gated channel, subfamily G, member 1 [Source:ZFIN;Acc:ZDB-GENE-080220-5]	44.1083	-1.05602	0.342734	-3.08117	0.0020619	0.0142374
ENSDARG00000099096	gabrb4	gamma-aminobutyric acid type A receptor beta4 subunit [Source:ZFIN;Acc:ZDB-GENE-070424-211]	92.8438	-0.745506	0.256011	-2.91201	0.00359115	0.0216176
ENSDARG00000099185	chia.2	chitinase, acidic.2 [Source:ZFIN;Acc:ZDB-GENE-040426-2014]	21302.9	-0.778679	0.109578	-7.10618	1.193e-12	1.36914e-10
ENSDARG00000099744	gap43	growth associated protein 43 [Source:ZFIN;Acc:ZDB-GENE-990415-87]	811.72	-0.803839	0.182239	-4.41091	1.02938e-05	0.000183715
ENSDARG00000099874	agap2	ArfGAP with GTPase domain, ankyrin repeat and PH domain 2 [Source:ZFIN;Acc:ZDB-GENE-061103-343]	355.907	-0.755428	0.150341	-5.02475	5.041e-07	1.41985e-05
ENSDARG00000099927	dpf1	D4, zinc and double PHD fingers family 1 [Source:ZFIN;Acc:ZDB-GENE-050913-31]	92.8205	-0.98311	0.219514	-4.47857	7.51458e-06	0.000139639
ENSDARG00000100075	abcg2a	ATP-binding cassette, sub-family G (WHITE), member 2a [Source:ZFIN;Acc:ZDB-GENE-050517-35]	2651.1	-0.730287	0.119715	-6.10023	1.05918e-09	6.38834e-08
ENSDARG00000100097	mafgb	v-maf avian musculoaponeurotic fibrosarcoma oncogene homolog Gb [Source:ZFIN;Acc:ZDB-GENE-040426-2403]	120.023	-0.721958	0.255877	-2.8215	0.00477993	0.0268256
ENSDARG00000100398	pax7a	paired box 7a [Source:ZFIN;Acc:ZDB-GENE-990415-201]	158.468	-0.662513	0.224514	-2.95087	0.00316876	0.0197214
ENSDARG00000100409	camlg	calcium modulating ligand [Source:ZFIN;Acc:ZDB-GENE-040426-2407]	459.276	-0.72907	0.143132	-5.09369	3.51161e-07	1.05387e-05
ENSDARG00000100592	slc8a2b	solute carrier family 8 member 2b [Source:ZFIN;Acc:ZDB-GENE-050419-209]	176.964	-1.16041	0.352266	-3.29412	0.000987317	0.00801658
ENSDARG00000100594	sez6l	seizure related 6 homolog (mouse)-like [Source:ZFIN;Acc:ZDB-GENE-091204-162]	309.692	-0.603946	0.212319	-2.84452	0.00444783	0.025329
ENSDARG00000100635	chia.1	chitinase, acidic.1 [Source:ZFIN;Acc:ZDB-GENE-040426-1994]	7073.22	-0.5964	0.107492	-5.54834	2.88394e-08	1.22414e-06
ENSDARG00000100764	zfyve9b	zinc finger, FYVE domain containing 9b [Source:ZFIN;Acc:ZDB-GENE-110825-2]	84.9873	-1.0769	0.250666	-4.29614	1.73797e-05	0.000284937
ENSDARG00000100795	timp4.3	TIMP metallopeptidase inhibitor 4, tandem duplicate 3 [Source:ZFIN;Acc:ZDB-GENE-070824-1]	75.6678	-1.62191	0.298877	-5.42669	5.74099e-08	2.17328e-06
ENSDARG00000100971	fxyd6	FXYD domain containing ion transport regulator 6 [Source:ZFIN;Acc:ZDB-GENE-030131-5919]	233.778	-1.39469	0.194202	-7.18165	6.88741e-13	8.28797e-11
ENSDARG00000101054	syn2b	synapsin IIb [Source:ZFIN;Acc:ZDB-GENE-051127-49]	543.895	-0.932858	0.219989	-4.24047	2.23049e-05	0.000353979
ENSDARG00000101387	CAMK2N1	si:dkey-33m11.6 [Source:ZFIN;Acc:ZDB-GENE-141216-479]	458.129	-1.11768	0.188994	-5.91383	3.34242e-09	1.82903e-07
ENSDARG00000101407	tgm1l4	transglutaminase 1 like 4 [Source:ZFIN;Acc:ZDB-GENE-050913-29]	86.2444	-2.55678	0.284052	-9.0011	2.23459e-19	6.83868e-17
ENSDARG00000101713	scn2b	sodium channel, voltage-gated, type II, beta [Source:ZFIN;Acc:ZDB-GENE-070920-1]	287.3	-0.730034	0.206405	-3.53691	0.000404845	0.00391867
ENSDARG00000102023	phf13	PHD finger protein 13 [Source:ZFIN;Acc:ZDB-GENE-121113-2]	239.262	-0.758167	0.16019	-4.73292	2.21313e-06	4.95584e-05
ENSDARG00000102047	mab21l1	mab-21-like 1 [Source:NCBI gene;Acc:246091]	1640.99	-0.604017	0.116874	-5.1681	2.36481e-07	7.56402e-06
ENSDARG00000102321	si:ch73-299h12.1	si:ch73-299h12.1 [Source:ZFIN;Acc:ZDB-GENE-081031-84]	51.4158	-0.771105	0.280294	-2.75105	0.0059404	0.03175
ENSDARG00000102477	stard4	StAR-related lipid transfer (START) domain containing 4 [Source:ZFIN;Acc:ZDB-GENE-050417-168]	255.893	-1.60276	0.181685	-8.82163	1.12804e-18	3.1776e-16
ENSDARG00000102636	trmt9b	tRNA methyltransferase 9B [Source:ZFIN;Acc:ZDB-GENE-030131-4851]	102.431	-0.990571	0.250487	-3.95457	7.66714e-05	0.000997171
ENSDARG00000102722	itih3b	inter-alpha-trypsin inhibitor heavy chain 3b [Source:ZFIN;Acc:ZDB-GENE-040426-2716]	946.992	-0.852588	0.180307	-4.72854	2.26145e-06	5.05037e-05
ENSDARG00000102730	mapk10	mitogen-activated protein kinase 10 [Source:ZFIN;Acc:ZDB-GENE-051120-117]	414.087	-0.679594	0.227752	-2.98392	0.00284578	0.0182049
ENSDARG00000102894	CABZ01057159.1		20.6277	-1.44921	0.492136	-2.94473	0.00323236	0.0199818
ENSDARG00000102975	nsg2	neuronal vesicle trafficking associated 2 [Source:ZFIN;Acc:ZDB-GENE-030131-3694]	1617.8	-1.0309	0.13938	-7.39635	1.39982e-13	1.91713e-11
ENSDARG00000103042	ddah1	dimethylarginine dimethylaminohydrolase 1 [Source:NCBI gene;Acc:406561]	210.102	-1.23094	0.190728	-6.45391	1.09004e-10	8.00729e-09
ENSDARG00000103069	CABZ01099795.1		127.697	-0.956079	0.32436	-2.94758	0.0032027	0.0198578
ENSDARG00000103359	slitrk5a	SLIT and NTRK-like family, member 5a [Source:ZFIN;Acc:ZDB-GENE-130426-1]	255.923	-1.02297	0.232448	-4.40087	1.07816e-05	0.000190903
ENSDARG00000103687	sycn.2	syncollin, tandem duplicate 2 [Source:ZFIN;Acc:ZDB-GENE-141212-321]	2518.33	-0.761919	0.192002	-3.96829	7.23897e-05	0.00094795
ENSDARG00000103727	tfr2	transferrin receptor 2 [Source:ZFIN;Acc:ZDB-GENE-041220-3]	60.8949	-0.924323	0.344218	-2.68528	0.00724685	0.0368951
ENSDARG00000104101	RIMBP2	si:ch73-287m6.1 [Source:ZFIN;Acc:ZDB-GENE-100920-2]	343.703	-0.925993	0.286439	-3.23277	0.00122595	0.00946436
ENSDARG00000104172	diabloa	diablo, IAP-binding mitochondrial protein a [Source:ZFIN;Acc:ZDB-GENE-040426-1303]	1421.91	-0.901792	0.183371	-4.91786	8.74967e-07	2.26346e-05
ENSDARG00000104853	il1rapl1b	interleukin 1 receptor accessory protein-like 1b [Source:NCBI gene;Acc:557801]	61.8189	-1.44544	0.430119	-3.36055	0.000777869	0.00664002
ENSDARG00000104924	BX072577.1	myozenin-2 [Source:NCBI gene;Acc:100536537]	30.3455	-1.15822	0.366699	-3.1585	0.00158582	0.0116098
ENSDARG00000104989	wnk2	WNK lysine deficient protein kinase 2 [Source:ZFIN;Acc:ZDB-GENE-160114-3]	178.837	-0.736229	0.210217	-3.50224	0.000461371	0.00432889
ENSDARG00000105083	chd5	chromodomain helicase DNA binding protein 5 [Source:ZFIN;Acc:ZDB-GENE-120314-2]	333.369	-0.89573	0.20658	-4.336	1.45098e-05	0.000245938
ENSDARG00000105178	erc2	ELKS/RAB6-interacting/CAST family member 2 [Source:ZFIN;Acc:ZDB-GENE-130530-700]	181.802	-0.928805	0.354239	-2.62197	0.00874223	0.0424763
ENSDARG00000108098	CR759952.1		1.65488	-4.70862	1.80856	-2.60352	0.00922731	0.0443544
ENSDARG00000108987	si:dkey-7i4.19	si:dkey-7i4.19 [Source:ZFIN;Acc:ZDB-GENE-131120-166]	13.7197	-3.80217	0.961131	-3.95593	7.62361e-05	0.000993595
ENSDARG00000109859	CABZ01072242.1		157.352	-0.806013	0.261996	-3.07643	0.00209494	0.0144134
ENSDARG00000110266	si:ch211-200p22.4	si:ch211-200p22.4 [Source:ZFIN;Acc:ZDB-GENE-081104-61]	223.153	-0.750775	0.180375	-4.1623	3.15056e-05	0.000471899
ENSDARG00000111799	znf1011	zinc finger protein 1011 [Source:ZFIN;Acc:ZDB-GENE-131120-89]	11.4474	-6.34913	1.27848	-4.96617	6.82894e-07	1.83803e-05
ENSDARG00000112439	CABZ01092982.2		48.5596	-1.1917	0.421468	-2.8275	0.00469136	0.0264129
ENSDARG00000112772	CR381647.5		266.675	-0.749376	0.238365	-3.14382	0.0016676	0.0120872
ENSDARG00000113250	C21H5orf24	zgc:77058 [Source:NCBI gene;Acc:405836]	708.102	-0.941806	0.169921	-5.5426	2.98016e-08	1.25e-06
ENSDARG00000113271	CABZ01056628.1		22.1213	-2.21931	0.536218	-4.13882	3.49101e-05	0.00051267
ENSDARG00000114408	AL954137.2		6.82674	-4.31119	1.21688	-3.54283	0.00039586	0.00385882
ENSDARG00000115868	sp5l	Sp5 transcription factor-like [Source:ZFIN;Acc:ZDB-GENE-030131-2981]	32.3091	-2.64909	0.422995	-6.2627	3.78379e-10	2.55438e-08
ENSDARG00000117093	dipk1b	divergent protein kinase domain 1B [Source:ZFIN;Acc:ZDB-GENE-080721-1]	80.0755	-0.743149	0.274448	-2.70779	0.00677326	0.0351113
ENSDARG00000117388	CABZ01053592.1		81.9392	-1.00469	0.255458	-3.9329	8.39264e-05	0.00107907
ENSDARG00000117411	CT997819.5	uncharacterized LOC101887009 [Source:NCBI gene;Acc:101887009]	42.5505	-1.00093	0.380738	-2.62892	0.00856572	0.0417819
ENSDARG00000117448	CABZ01072245.1		419.565	-0.695737	0.150858	-4.61186	3.99078e-06	8.2234e-05
ENSDARG00000117678	BX322555.5		32.7437	-1.06505	0.363988	-2.92606	0.00343281	0.0208722
ENSDARG00000000183	ptpn4b	protein tyrosine phosphatase non-receptor type 4b [Source:ZFIN;Acc:ZDB-GENE-030131-6259]	605.487	-0.747515	0.170767	-4.37739	1.20108e-05	0.000209821
ENSDARG00000001127	slc17a6a	solute carrier family 17 member 6a [Source:NCBI gene;Acc:494492]	473.435	-1.02719	0.229201	-4.4816	7.40846e-06	0.000137874
ENSDARG00000002255	epb41l3a	erythrocyte membrane protein band 4.1-like 3a [Source:ZFIN;Acc:ZDB-GENE-040822-8]	555.826	-0.643431	0.213927	-3.00771	0.00263222	0.017126
ENSDARG00000002779	pdx1	pancreatic and duodenal homeobox 1 [Source:ZFIN;Acc:ZDB-GENE-990415-122]	78.589	-1.05136	0.27324	-3.84773	0.000119215	0.00143749
ENSDARG00000003655	tmem59l	transmembrane protein 59-like [Source:ZFIN;Acc:ZDB-GENE-040426-2651]	1972.4	-0.626494	0.125891	-4.97649	6.47467e-07	1.75411e-05
ENSDARG00000003705	prnprs3	prion protein, related sequence 3 [Source:ZFIN;Acc:ZDB-GENE-041221-3]	1707.51	-0.683694	0.126814	-5.39132	6.99412e-08	2.58779e-06
ENSDARG00000004502	rcor3	REST corepressor 3 [Source:ZFIN;Acc:ZDB-GENE-050208-371]	178.867	-0.759058	0.227857	-3.3313	0.000864426	0.00721733
ENSDARG00000004577	TMEM178B	zgc:194665 [Source:ZFIN;Acc:ZDB-GENE-080722-38]	172.446	-1.12205	0.198949	-5.63988	1.70171e-08	7.79736e-07
ENSDARG00000004789	lrp1ba	low density lipoprotein receptor-related protein 1Ba [Source:ZFIN;Acc:ZDB-GENE-050208-608]	125.005	-0.835822	0.317423	-2.63315	0.00845968	0.0414204
ENSDARG00000005004	slc5a12	solute carrier family 5 member 12 [Source:NCBI gene;Acc:393339]	212.382	-0.704017	0.183301	-3.84077	0.000122648	0.00146947
ENSDARG00000005397	trim3b	tripartite motif containing 3b [Source:ZFIN;Acc:ZDB-GENE-070112-1132]	827.905	-0.59252	0.150792	-3.92938	8.51654e-05	0.00109247
ENSDARG00000007247	ric8a	RIC8 guanine nucleotide exchange factor A [Source:NCBI gene;Acc:449546]	487.456	-0.761574	0.183384	-4.15289	3.28299e-05	0.000486833
ENSDARG00000009930	cadm2a	cell adhesion molecule 2a [Source:ZFIN;Acc:ZDB-GENE-040426-1614]	119.618	-0.758764	0.25898	-2.92982	0.00339154	0.0206974
ENSDARG00000009941	erc1a	ELKS/RAB6-interacting/CAST family member 1a [Source:ZFIN;Acc:ZDB-GENE-091214-5]	350.79	-0.924008	0.177668	-5.20077	1.98462e-07	6.52672e-06
ENSDARG00000010023	CU856539.1	hippocampus abundant transcript 1 protein-like [Source:NCBI gene;Acc:557306]	747.15	-0.796491	0.214861	-3.70701	0.000209724	0.00229226
ENSDARG00000010270	fezf1	FEZ family zinc finger 1 [Source:NCBI gene;Acc:558801]	72.4935	-0.97908	0.241843	-4.04841	5.15665e-05	0.000714123
ENSDARG00000010555	pdha1b	pyruvate dehydrogenase E1 alpha 1 subunit b [Source:ZFIN;Acc:ZDB-GENE-040718-96]	195.332	-0.638837	0.225353	-2.83483	0.00458497	0.025955
ENSDARG00000011640	syt5b	synaptotagmin Vb [Source:ZFIN;Acc:ZDB-GENE-050522-134]	1700.01	-0.60135	0.207992	-2.89122	0.00383753	0.0226929
ENSDARG00000012353	vipr2	vasoactive intestinal peptide receptor 2 [Source:ZFIN;Acc:ZDB-GENE-010406-4]	76.6982	-0.876204	0.243429	-3.59942	0.000318929	0.00323219
ENSDARG00000012395	mmp13a	matrix metallopeptidase 13a [Source:ZFIN;Acc:ZDB-GENE-031202-2]	43.9668	-0.960016	0.348687	-2.75323	0.00590105	0.0315737
ENSDARG00000013005	opcml	opioid binding protein/cell adhesion molecule-like [Source:ZFIN;Acc:ZDB-GENE-040927-3]	76.4801	-0.750968	0.264374	-2.84055	0.0045036	0.0255644
ENSDARG00000014550	rfx3	regulatory factor X, 3 (influences HLA class II expression) [Source:NCBI gene;Acc:570989]	295.336	-0.674965	0.243817	-2.76832	0.00563463	0.0304534
ENSDARG00000014556	serpinb1l3	serpin peptidase inhibitor, clade B (ovalbumin), member 1, like 3 [Source:ZFIN;Acc:ZDB-GENE-030131-7059]	2226.43	-0.874536	0.20128	-4.34488	1.3935e-05	0.000237903
ENSDARG00000014792	lrrc4bb	leucine rich repeat containing 4Bb [Source:ZFIN;Acc:ZDB-GENE-091116-44]	384.006	-0.816001	0.192429	-4.24052	2.23001e-05	0.000353979
ENSDARG00000014973	ntng1a	netrin g1a [Source:ZFIN;Acc:ZDB-GENE-091118-13]	203.166	-0.780721	0.261602	-2.98439	0.00284149	0.0181821
ENSDARG00000015174	atp6v0a1b	ATPase H+ transporting V0 subunit a1b [Source:ZFIN;Acc:ZDB-GENE-050522-215]	1192.33	-0.882094	0.155099	-5.68729	1.29069e-08	6.09427e-07
ENSDARG00000015537	gad2	glutamate decarboxylase 2 [Source:ZFIN;Acc:ZDB-GENE-030909-9]	1422.52	-1.07855	0.201268	-5.35879	8.37813e-08	3.03191e-06
ENSDARG00000015731	ano5a	anoctamin 5a [Source:ZFIN;Acc:ZDB-GENE-091013-2]	463.194	-0.688913	0.206732	-3.3324	0.000860993	0.00719427
ENSDARG00000016769	sgtb	small glutamine-rich tetratricopeptide repeat (TPR)-containing, beta [Source:ZFIN;Acc:ZDB-GENE-040704-72]	166.5	-0.799141	0.226448	-3.52903	0.000417082	0.00400118
ENSDARG00000017240	traf5	Tnf receptor-associated factor 5 [Source:ZFIN;Acc:ZDB-GENE-071120-3]	30.3464	-1.1816	0.366436	-3.22458	0.00126159	0.00968485
ENSDARG00000017446	camk1db	calcium/calmodulin-dependent protein kinase 1Db [Source:ZFIN;Acc:ZDB-GENE-070112-1872]	286.788	-0.797256	0.179195	-4.4491	8.62307e-06	0.000158574
ENSDARG00000017880	kcnip3b	Kv channel interacting protein 3b, calsenilin [Source:ZFIN;Acc:ZDB-GENE-040426-1752]	64.2465	-0.720756	0.251049	-2.87097	0.00409212	0.0237773
ENSDARG00000018066	ptchd1	patched domain containing 1 [Source:ZFIN;Acc:ZDB-GENE-061220-1]	109.915	-0.925546	0.267958	-3.45407	0.0005522	0.0050031
ENSDARG00000018856	dclk1a	doublecortin-like kinase 1a [Source:ZFIN;Acc:ZDB-GENE-061013-124]	519.272	-0.875034	0.182985	-4.782	1.73561e-06	4.01718e-05
ENSDARG00000019930	tal1	T-cell acute lymphocytic leukemia 1 [Source:NCBI gene;Acc:30766]	283.814	-1.24404	0.180984	-6.87373	6.25439e-12	6.15238e-10
ENSDARG00000020054	aox6	aldehyde oxidase 6 [Source:ZFIN;Acc:ZDB-GENE-050208-742]	320.062	-0.966682	0.174069	-5.55343	2.80119e-08	1.19311e-06
ENSDARG00000020080	ek1	eph-like kinase 1 [Source:NCBI gene;Acc:30311]	122.202	-0.589848	0.205825	-2.86578	0.00415982	0.0240368
ENSDARG00000021186	pth2rb	parathyroid hormone 2 receptor b [Source:ZFIN;Acc:ZDB-GENE-050208-334]	15.0892	-1.625	0.568614	-2.85783	0.00426552	0.0245161
ENSDARG00000021909	VSTM2A	zgc:110852 [Source:ZFIN;Acc:ZDB-GENE-050306-31]	40.4042	-1.36907	0.299951	-4.56431	5.01141e-06	9.89074e-05
ENSDARG00000022413	ing5a	inhibitor of growth family, member 5a [Source:ZFIN;Acc:ZDB-GENE-031016-1]	283.865	-0.771479	0.165646	-4.65739	3.20243e-06	6.86721e-05
[truncated: 239 more rows]

## Sheet: leg1b_mu_VS_WT
Supplementary Table S5. List of down-regulated genes in leg1a-/- single; leg1b-/- single; leg1a-/- leg1b-/- double mutant embryos at 5dpf
leg1b_mu vs WT（FoldChange ≤ -1.5, Padj < 0.05, TPM > 1 in at least one sample）						(light blue shaded genes: shared with the downregulated DEGs in leg1a-/- at 5dpf)
ensembl_gene_id	external_gene_name	description	baseMean	log2FoldChange	lfcSE	stat	pvalue	padj
ENSDARG00000000423	si:ch73-314g15.3	si:ch73-314g15.3 [Source:ZFIN;Acc:ZDB-GENE-030616-19]	55.3185	-1.19274	0.306272	-3.89438	9.84488e-05	0.00286516
ENSDARG00000005894	slc7a9	solute carrier family 7 member 9 [Source:ZFIN;Acc:ZDB-GENE-080116-2]	323.131	-0.928319	0.147682	-6.28593	3.25891e-10	4.09075e-08
ENSDARG00000011929	plp1b	proteolipid protein 1b [Source:ZFIN;Acc:ZDB-GENE-030710-6]	693.378	-0.893363	0.132811	-6.72656	1.73726e-11	2.61684e-09
ENSDARG00000017006	dennd5a	DENN/MADD domain containing 5A [Source:ZFIN;Acc:ZDB-GENE-071211-1]	487.069	-0.612923	0.142733	-4.29419	1.75331e-05	0.000658142
ENSDARG00000025859	lmf2b	lipase maturation factor 2b [Source:ZFIN;Acc:ZDB-GENE-070206-11]	519.007	-0.797048	0.137119	-5.81281	6.14333e-09	5.87255e-07
ENSDARG00000032405	ckap4	cytoskeleton associated protein 4 [Source:ZFIN;Acc:ZDB-GENE-040426-2417]	1545.91	-0.806072	0.129654	-6.21709	5.06452e-10	6.14018e-08
ENSDARG00000034095	si:dkey-59l11.10	si:dkey-59l11.10 [Source:ZFIN;Acc:ZDB-GENE-120703-17]	15.1621	-2.65084	0.643858	-4.11713	3.83623e-05	0.00129195
ENSDARG00000035018	thy1	Thy-1 cell surface antigen [Source:ZFIN;Acc:ZDB-GENE-030131-8561]	219.919	-1.11819	0.208211	-5.37047	7.85339e-08	5.98736e-06
ENSDARG00000035148	orai2	ORAI calcium release-activated calcium modulator 2 [Source:ZFIN;Acc:ZDB-GENE-060531-127]	112.063	-0.947728	0.234766	-4.0369	5.41614e-05	0.0017236
ENSDARG00000056656	tspan18a	tetraspanin 18a [Source:ZFIN;Acc:ZDB-GENE-040718-232]	268.577	-0.888754	0.157454	-5.64452	1.6564e-08	1.44959e-06
ENSDARG00000057468	kcnc2	potassium voltage-gated channel, Shaw-related subfamily, member 2 [Source:ZFIN;Acc:ZDB-GENE-070410-118]	123.466	-0.728828	0.218284	-3.3389	0.000841123	0.0160563
ENSDARG00000057527	mef2ab	myocyte enhancer factor 2ab [Source:ZFIN;Acc:ZDB-GENE-120614-2]	136.442	-0.764443	0.251284	-3.04215	0.00234897	0.0343824
ENSDARG00000058379	otpb	orthopedia homeobox b [Source:NCBI gene;Acc:30316]	237.201	-0.587133	0.190736	-3.07825	0.00208222	0.0314469
ENSDARG00000069555	CR388165.1		15.5216	-1.78782	0.588867	-3.03603	0.00239715	0.0348822
ENSDARG00000077090	si:ch211-127b11.1	si:ch211-127b11.1 [Source:ZFIN;Acc:ZDB-GENE-041210-159]	31.1661	-1.43557	0.393955	-3.64399	0.00026844	0.00654099
ENSDARG00000077794	CU468012.1		27.7157	-2.05141	0.462357	-4.43685	9.12836e-06	0.000378758
ENSDARG00000087070	znf977	zinc finger protein 977 [Source:ZFIN;Acc:ZDB-GENE-110913-138]	9.31874	-2.72985	0.799913	-3.41268	0.000643274	0.0130514
ENSDARG00000087767	CABZ01074298.1	uncharacterized LOC100334396 [Source:NCBI gene;Acc:100334396]	5.30605	-5.77515	1.43139	-4.03466	5.46821e-05	0.00173572
ENSDARG00000089296	si:dkey-240n22.6	si:dkey-240n22.6 [Source:ZFIN;Acc:ZDB-GENE-070705-411]	94.6611	-2.9719	0.283833	-10.4706	1.17917e-25	7.51464e-23
ENSDARG00000089598	si:cabz01054396.2	si:cabz01054396.2 [Source:ZFIN;Acc:ZDB-GENE-161017-46]	88.0033	-1.35353	0.241143	-5.61297	1.98887e-08	1.70453e-06
ENSDARG00000089831	si:dkey-207m2.4	si:dkey-207m2.4 [Source:ZFIN;Acc:ZDB-GENE-081103-58]	33.3293	-2.48933	0.431634	-5.76723	8.05847e-09	7.44555e-07
ENSDARG00000090778	ttll1	tubulin tyrosine ligase-like family, member 1 [Source:ZFIN;Acc:ZDB-GENE-040426-1326]	188.089	-0.63842	0.181244	-3.52243	0.00042761	0.00950282
ENSDARG00000093546	si:ch73-56d11.5	si:ch73-56d11.5 [Source:ZFIN;Acc:ZDB-GENE-161017-12]	42.8183	-1.07685	0.339015	-3.17641	0.00149111	0.0245268
ENSDARG00000094215	BX005417.1	uncharacterized LOC108183423 [Source:NCBI gene;Acc:108183423]	21.8069	-7.81321	1.26137	-6.19422	5.8576e-10	7.03308e-08
ENSDARG00000094605	si:ch211-154e10.1	si:ch211-154e10.1 [Source:ZFIN;Acc:ZDB-GENE-081104-136]	34.7291	-1.36983	0.382532	-3.58094	0.000342357	0.00798212
ENSDARG00000095082	ITLN1	si:ch211-194p6.12 [Source:ZFIN;Acc:ZDB-GENE-160728-9]	165.478	-1.78613	0.267715	-6.67175	2.52778e-11	3.69561e-09
ENSDARG00000095717	si:dkey-172k15.6	si:dkey-172k15.6 [Source:ZFIN;Acc:ZDB-GENE-121214-9]	24.8692	-3.20231	0.549124	-5.83168	5.48735e-09	5.36939e-07
ENSDARG00000095754	si:dkey-234h16.7	si:dkey-234h16.7 [Source:ZFIN;Acc:ZDB-GENE-060601-3]	159.462	-0.70038	0.199671	-3.50767	0.000452046	0.0098901
ENSDARG00000096188	CT027801.2		5.47417	-5.81962	1.42456	-4.08521	4.40364e-05	0.00145157
ENSDARG00000098879	si:dkey-4j21.2	si:dkey-4j21.2 [Source:ZFIN;Acc:ZDB-GENE-120703-3]	22.6181	-2.94188	0.554248	-5.30787	1.10913e-07	7.94231e-06
ENSDARG00000099099	CABZ01015815.1		72.2739	-2.22066	0.285617	-7.77496	7.54723e-15	1.64543e-12
ENSDARG00000099384	si:dkey-238k10.1	si:dkey-238k10.1 [Source:ZFIN;Acc:ZDB-GENE-070705-399]	74.2203	-4.33267	0.396319	-10.9323	8.07992e-28	5.73767e-25
ENSDARG00000099899	si:dkeyp-51g9.4	si:dkeyp-51g9.4 [Source:ZFIN;Acc:ZDB-GENE-160628-1]	83.4602	-1.19845	0.255415	-4.69218	2.7031e-06	0.000133035
ENSDARG00000100006	si:ch211-76m11.5	si:ch211-76m11.5 [Source:ZFIN;Acc:ZDB-GENE-041210-278]	28.3382	-2.35247	0.470443	-5.00055	5.71664e-07	3.40723e-05
ENSDARG00000100654	si:dkey-207m2.4	si:dkey-207m2.4 [Source:ZFIN;Acc:ZDB-GENE-081103-58]	28.5354	-1.97862	0.426367	-4.64065	3.47313e-06	0.000164735
ENSDARG00000101688	si:dkey-207l24.2	si:dkey-207l24.2 [Source:ZFIN;Acc:ZDB-GENE-131125-92]	15.2441	-4.0353	0.796001	-5.06947	3.9893e-07	2.48497e-05
ENSDARG00000101756	im:7141269	im:7141269 [Source:ZFIN;Acc:ZDB-GENE-041111-134]	62.5019	-2.00438	0.301957	-6.63795	3.18079e-11	4.59624e-09
ENSDARG00000101757	si:dkey-27n6.4	si:dkey-27n6.4 [Source:ZFIN;Acc:ZDB-GENE-041014-42]	47.5056	-0.940069	0.324576	-2.8963	0.00377592	0.0482999
ENSDARG00000101817	si:dkey-5i16.5	si:dkey-5i16.5 [Source:ZFIN;Acc:ZDB-GENE-131120-160]	12.3991	-2.03764	0.70545	-2.88843	0.00387172	0.049099
ENSDARG00000102027	si:dkey-172k15.11	si:dkey-172k15.11 [Source:ZFIN;Acc:ZDB-GENE-161017-10]	114.377	-0.623542	0.215802	-2.88941	0.00385964	0.0490426
ENSDARG00000102225	si:ch211-205a14.7	si:ch211-205a14.7 [Source:ZFIN;Acc:ZDB-GENE-050420-404]	23.2012	-2.58743	0.547248	-4.72807	2.26664e-06	0.000114969
ENSDARG00000102226	gpr19	G protein-coupled receptor 19 [Source:ZFIN;Acc:ZDB-GENE-040426-1295]	227.389	-0.628935	0.177543	-3.54243	0.000396462	0.00894975
ENSDARG00000102435	plekhf1	pleckstrin homology domain containing, family F (with FYVE domain) member 1 [Source:ZFIN;Acc:ZDB-GENE-040426-1289]	270.755	-0.932933	0.16634	-5.60858	2.03994e-08	1.73632e-06
ENSDARG00000102584	cpne7	copine VII [Source:ZFIN;Acc:ZDB-GENE-131125-70]	121.277	-0.697396	0.215309	-3.23904	0.00119931	0.0209765
ENSDARG00000102713	si:ch211-205a14.1	si:ch211-205a14.1 [Source:ZFIN;Acc:ZDB-GENE-050420-271]	46.2537	-4.2707	0.48815	-8.74875	2.15727e-18	7.11354e-16
ENSDARG00000103045	BX548067.1	si:dkey-261o4.8 [Source:NCBI gene;Acc:100537246]	3.28932	-5.08441	1.56576	-3.24725	0.00116524	0.0205396
ENSDARG00000103371	si:dkey-190j3.6	si:dkey-190j3.6 [Source:ZFIN;Acc:ZDB-GENE-050208-480]	8.70968	-2.39882	0.802019	-2.99097	0.00278091	0.0387925
ENSDARG00000104256	bco1	beta-carotene oxygenase 1 [Source:ZFIN;Acc:ZDB-GENE-010508-1]	940.645	-0.752066	0.140787	-5.34189	9.19818e-08	6.84465e-06
ENSDARG00000104380	si:dkey-238k10.2	si:dkey-238k10.2 [Source:ZFIN;Acc:ZDB-GENE-070705-400]	150.931	-1.7775	0.204449	-8.69413	3.49503e-18	1.09956e-15
ENSDARG00000104890	si:ch211-76m11.3	si:ch211-76m11.3 [Source:ZFIN;Acc:ZDB-GENE-041210-276]	76.3631	-2.96607	0.335526	-8.84006	9.56635e-19	3.25701e-16
ENSDARG00000104897	si:dkey-16p6.1	si:dkey-16p6.1 [Source:ZFIN;Acc:ZDB-GENE-081103-43]	50.3658	-1.86124	0.321772	-5.78433	7.28029e-09	6.82808e-07
ENSDARG00000105279	si:ch211-108c17.2	si:ch211-108c17.2 [Source:ZFIN;Acc:ZDB-GENE-131118-13]	180.897	-0.858457	0.190716	-4.50124	6.75597e-06	0.000290507
ENSDARG00000105694	CABZ01015815.3		2.81511	-4.86018	1.61605	-3.00744	0.00263458	0.0373105
ENSDARG00000111326	BX323820.1	cadherin-related family member 5, related sequence [Source:NCBI gene;Acc:561298]	103.942	-0.631948	0.217759	-2.90205	0.00370725	0.0476601
ENSDARG00000113971	LO018181.1	gastrula zinc finger protein XlCGF49.1-like [Source:NCBI gene;Acc:100149352]	11.7689	-3.97162	0.907082	-4.37846	1.1952e-05	0.000474894
ENSDARG00000114142	si:dkeyp-4f2.1	si:dkeyp-4f2.1 [Source:ZFIN;Acc:ZDB-GENE-081103-33]	216.788	-4.43953	0.271298	-16.364	3.45591e-60	1.22705e-56
ENSDARG00000022254	prkcbb	protein kinase C, beta b [Source:NCBI gene;Acc:393953]	629.366	-0.605272	0.150086	-4.03282	5.51106e-05	0.00174709
ENSDARG00000031618	unm_sa1261	un-named sa1261 [Source:ZFIN;Acc:ZDB-GENE-120411-10]	236.948	-0.617431	0.183855	-3.35825	0.000784372	0.0152303
ENSDARG00000033382	grifin	galectin-related inter-fiber protein [Source:NCBI gene;Acc:445036]	56.1346	-1.65766	0.42388	-3.91068	9.20352e-05	0.00271649
ENSDARG00000038609	mpz	myelin protein zero [Source:ZFIN;Acc:ZDB-GENE-010724-4]	641.002	-1.03145	0.130119	-7.92701	2.24487e-15	5.26359e-13
ENSDARG00000038713	tep1	telomerase-associated protein 1 [Source:ZFIN;Acc:ZDB-GENE-030131-6153]	100.172	-3.43263	0.302281	-11.3558	6.94197e-30	6.39022e-27
ENSDARG00000052734	hmgcra	3-hydroxy-3-methylglutaryl-CoA reductase a [Source:ZFIN;Acc:ZDB-GENE-040401-2]	1225.6	-1.72594	0.122428	-14.0976	3.93153e-45	8.14286e-42
ENSDARG00000054588	cox6a2	cytochrome c oxidase subunit 6A2 [Source:ZFIN;Acc:ZDB-GENE-040912-129]	377.042	-1.33585	0.175078	-7.63004	2.34682e-14	4.94303e-12
ENSDARG00000059690	slc29a4	Danio rerio solute carrier family 29 member 4 (slc29a4), transcript variant 1, mRNA. [Source:RefSeq mRNA;Acc:NM_001362610]	279.172	-0.718155	0.162516	-4.41899	9.91635e-06	0.000408724
ENSDARG00000060315	rabgap1l2	RAB GTPase activating protein 1-like 2 [Source:ZFIN;Acc:ZDB-GENE-070912-414]	234.859	-1.15202	0.175006	-6.58274	4.6185e-11	6.52205e-09
ENSDARG00000062538		si:dkey-215k6.1 [Source:ZFIN;Acc:ZDB-GENE-060526-251]	124.063	-0.733336	0.251664	-2.91395	0.00356885	0.0465618
ENSDARG00000070780	rln3a	relaxin 3a [Source:ZFIN;Acc:ZDB-GENE-050310-3]	19.5833	-2.72216	0.589691	-4.61625	3.90744e-06	0.000180512
ENSDARG00000076592	man1b1b	mannosidase, alpha, class 1B, member 1b [Source:ZFIN;Acc:ZDB-GENE-070705-482]	136.914	-0.858717	0.211366	-4.0627	4.8508e-05	0.00158218
ENSDARG00000078736	doc2a	double C2-like domains, alpha [Source:ZFIN;Acc:ZDB-GENE-090706-1]	75.5616	-1.04039	0.292333	-3.55892	0.000372378	0.00847756
ENSDARG00000089883	si:dkey-210j14.3	si:dkey-210j14.3 [Source:ZFIN;Acc:ZDB-GENE-131121-88]	71.7614	-0.930108	0.264124	-3.52148	0.00042914	0.00952308
ENSDARG00000091918	BX548073.1		14.4532	-5.31182	1.14708	-4.63072	3.64392e-06	0.000170237
ENSDARG00000092354	si:ch211-284e13.6	si:ch211-284e13.6 [Source:ZFIN;Acc:ZDB-GENE-060526-163]	153.748	-0.64274	0.196044	-3.27855	0.00104342	0.0189488
ENSDARG00000093054	BX548073.3		26.4106	-6.21277	1.08269	-5.73829	9.56387e-09	8.73899e-07
ENSDARG00000094587	si:dkey-35m8.1	si:dkey-35m8.1 [Source:ZFIN;Acc:ZDB-GENE-060526-296]	65.8008	-0.851109	0.275692	-3.08718	0.00202065	0.0308023
ENSDARG00000094681	hbl2	hexose-binding lectin 2 [Source:ZFIN;Acc:ZDB-GENE-070912-286]	26.7826	-3.54757	0.550435	-6.44504	1.1557e-10	1.57823e-08
ENSDARG00000097976	CR812464.1		21.9955	-7.82675	1.24463	-6.2884	3.20763e-10	4.04682e-08
ENSDARG00000099238	rasd4	rasd family member 4 [Source:ZFIN;Acc:ZDB-GENE-050506-133]	234.204	-0.589322	0.171029	-3.44574	0.000569496	0.0118644
ENSDARG00000099387	jpt1a	Jupiter microtubule associated homolog 1a [Source:ZFIN;Acc:ZDB-GENE-070410-142]	164.482	-1.02548	0.186797	-5.48982	4.0235e-08	3.17461e-06
ENSDARG00000099873	zgc:163083	zgc:163083 [Source:ZFIN;Acc:ZDB-GENE-070424-53]	49.4346	-1.57538	0.328431	-4.79668	1.61317e-06	8.56702e-05
ENSDARG00000101671	zgc:158417	zgc:158417 [Source:ZFIN;Acc:ZDB-GENE-061201-36]	61.3566	-1.29742	0.309403	-4.19331	2.74911e-05	0.000971925
ENSDARG00000102161	sdk2a	sidekick cell adhesion molecule 2a [Source:ZFIN;Acc:ZDB-GENE-091008-1]	123.447	-0.702876	0.242272	-2.90119	0.00371753	0.0476758
ENSDARG00000103277	cyp24a1	cytochrome P450, family 24, subfamily A, polypeptide 1 [Source:ZFIN;Acc:ZDB-GENE-060825-1]	889.616	-0.660418	0.17561	-3.7607	0.000169439	0.00445633
ENSDARG00000108939	FQ378016.1	high affinity cGMP-specific 3',5'-cyclic phosphodiesterase 9A-like [Source:NCBI gene;Acc:571737]	20.9966	-1.67615	0.533507	-3.14176	0.00167933	0.0268068
ENSDARG00000117679	BX548073.11		7.65901	-6.30429	1.35625	-4.64831	3.34672e-06	0.000159348
ENSDARG00000006588	zgc:111983	zgc:111983 [Source:ZFIN;Acc:ZDB-GENE-050417-335]	1649.21	-0.762793	0.12168	-6.26884	3.63756e-10	4.5204e-08
ENSDARG00000008131	sox1b	SRY-box transcription factor 1b [Source:NCBI gene;Acc:562710]	166.959	-0.768457	0.187066	-4.10794	3.99205e-05	0.0013426
ENSDARG00000014068	pgam1b	phosphoglycerate mutase 1b [Source:ZFIN;Acc:ZDB-GENE-030131-5376]	2021.8	-0.649622	0.12152	-5.34582	9.00097e-08	6.73825e-06
ENSDARG00000014790	g3bp2	GTPase activating protein (SH3 domain) binding protein 2 [Source:ZFIN;Acc:ZDB-GENE-070112-1972]	775.537	-0.624143	0.112886	-5.52898	3.221e-08	2.59918e-06
ENSDARG00000015076	gja8b	gap junction protein alpha 8 paralog b [Source:ZFIN;Acc:ZDB-GENE-010607-3]	26.5994	-1.66963	0.535063	-3.12043	0.00180588	0.0283355
ENSDARG00000023712	mao	monoamine oxidase [Source:NCBI gene;Acc:404730]	2522.8	-0.678385	0.100754	-6.7331	1.66088e-11	2.53249e-09
ENSDARG00000028367	sult2st3	sulfotransferase family 2, cytosolic sulfotransferase 3 [Source:ZFIN;Acc:ZDB-GENE-061117-4]	79.4089	-0.980458	0.27431	-3.57427	0.000351212	0.00814275
ENSDARG00000030448	sppl2	signal peptide peptidase-like 2 [Source:ZFIN;Acc:ZDB-GENE-030131-4265]	355.426	-1.79963	0.162244	-11.0921	1.3696e-28	1.09807e-25
ENSDARG00000038321	zgc:172053	zgc:172053 [Source:ZFIN;Acc:ZDB-GENE-080219-25]	31.2219	-3.05369	0.489479	-6.23864	4.4138e-10	5.40397e-08
ENSDARG00000038700	gpr160	G protein-coupled receptor 160 [Source:ZFIN;Acc:ZDB-GENE-081022-189]	97.0259	-1.5819	0.265131	-5.96648	2.42424e-09	2.57488e-07
ENSDARG00000052764	chrnb3a	cholinergic receptor, nicotinic, beta polypeptide 3a [Source:ZFIN;Acc:ZDB-GENE-040108-1]	178.31	-0.691644	0.194744	-3.55156	0.000382962	0.00869235
ENSDARG00000053845	cbln14	cerebellin 14 [Source:ZFIN;Acc:ZDB-GENE-040724-5]	59.5608	-0.863272	0.284485	-3.0345	0.00240933	0.0349979
ENSDARG00000055876	msmo1	methylsterol monooxygenase 1 [Source:NCBI gene;Acc:406662]	725.876	-1.6715	0.127704	-13.0888	3.8154e-39	5.57811e-36
ENSDARG00000057844	zgc:171470	zgc:171470 [Source:ZFIN;Acc:ZDB-GENE-080204-4]	34.412	-5.59678	0.798399	-7.01001	2.38303e-12	4.0567e-10
ENSDARG00000058962	txnl4b	thioredoxin-like 4B [Source:ZFIN;Acc:ZDB-GENE-051030-63]	93.4335	-0.667716	0.229101	-2.9145	0.00356259	0.0465165
ENSDARG00000060622	si:ch73-14h1.2	si:ch73-14h1.2 [Source:ZFIN;Acc:ZDB-GENE-070912-263]	162.655	-1.1662	0.201767	-5.77996	7.47187e-09	6.98143e-07
ENSDARG00000062991	abi1b	abl-interactor 1b [Source:ZFIN;Acc:ZDB-GENE-060929-1182]	168.492	-0.671105	0.190716	-3.51888	0.000433372	0.00957656
ENSDARG00000068691	kctd4	potassium channel tetramerization domain containing 4 [Source:ZFIN;Acc:ZDB-GENE-040704-71]	336.559	-0.804118	0.155685	-5.16504	2.40391e-07	1.5848e-05
ENSDARG00000069866	sox1a	SRY-box transcription factor 1a [Source:NCBI gene;Acc:436756]	300.238	-0.600784	0.162965	-3.68658	0.000227285	0.00568875
ENSDARG00000069951	eef1a1l2	eukaryotic translation elongation factor 1 alpha 1, like 2 [Source:ZFIN;Acc:ZDB-GENE-050706-188]	369.638	-0.636698	0.152212	-4.18296	2.87732e-05	0.00101293
ENSDARG00000070412	mtmr7b	myotubularin related protein 7b [Source:ZFIN;Acc:ZDB-GENE-050913-66]	321.976	-1.32576	0.16168	-8.19991	2.40563e-16	6.42898e-14
ENSDARG00000070543	grin2ab	glutamate receptor, ionotropic, N-methyl D-aspartate 2A, b [Source:ZFIN;Acc:ZDB-GENE-070424-223]	406.779	-0.662556	0.200366	-3.30673	0.00094393	0.0175734
ENSDARG00000070858	si:busm1-105l16.2	si:busm1-105l16.2 [Source:ZFIN;Acc:ZDB-GENE-030616-108]	25.6144	-1.31007	0.438779	-2.98572	0.00282911	0.0391944
ENSDARG00000078134	crygm2f	crystallin, gamma M2f [Source:ZFIN;Acc:ZDB-GENE-080220-17]	30.0733	-1.90744	0.499237	-3.82072	0.000133063	0.0036934
ENSDARG00000078582	myo16	myosin XVI [Source:ZFIN;Acc:ZDB-GENE-070912-470]	409.665	-0.628362	0.170325	-3.68919	0.00022497	0.00564218
ENSDARG00000079412	ftr02	finTRIM family, member 2 [Source:ZFIN;Acc:ZDB-GENE-070424-5]	32.94	-2.22443	0.423201	-5.25621	1.47055e-07	1.02955e-05
ENSDARG00000079873	SLC29A4	si:ch211-160d14.6 [Source:ZFIN;Acc:ZDB-GENE-121214-93]	116.629	-0.699	0.228714	-3.05621	0.00224152	0.033181
ENSDARG00000091609	spink4	serine peptidase inhibitor, Kazal type 4 [Source:ZFIN;Acc:ZDB-GENE-130821-1]	337.645	-0.910466	0.199512	-4.56347	5.03156e-06	0.00022573
ENSDARG00000092159	CR788249.1		19.432	-6.67223	1.25857	-5.30146	1.14882e-07	8.15793e-06
ENSDARG00000092404	LCT	si:dkey-79p17.3 [Source:ZFIN;Acc:ZDB-GENE-081105-132]	547.364	-1.18674	0.131811	-9.00328	2.19067e-19	7.66859e-17
ENSDARG00000092610	lamp1b	lysosomal associated membrane protein 1b [Source:ZFIN;Acc:ZDB-GENE-030131-9303]	548.743	-0.711989	0.133566	-5.33062	9.7877e-08	7.19714e-06
ENSDARG00000092949	si:ch73-366i20.1	si:ch73-366i20.1 [Source:ZFIN;Acc:ZDB-GENE-070912-338]	15.2693	-5.42964	1.1317	-4.79778	1.60433e-06	8.53836e-05
ENSDARG00000093318	si:dkey-57a22.15	si:dkey-57a22.15 [Source:ZFIN;Acc:ZDB-GENE-081104-427]	204.493	-0.876827	0.266156	-3.29441	0.000986285	0.0182118
ENSDARG00000093974	CR933734.2		6.42536	-5.05251	1.40752	-3.58967	0.000331101	0.00778541
ENSDARG00000094004	FP102120.1		71.4478	-1.48537	0.284063	-5.229	1.70431e-07	1.17014e-05
ENSDARG00000095949	si:dkey-22i16.9	si:dkey-22i16.9 [Source:ZFIN;Acc:ZDB-GENE-090313-261]	16.5307	-2.06703	0.589991	-3.50349	0.000459202	0.0100026
ENSDARG00000097420	si:ch73-250a16.5	si:ch73-250a16.5 [Source:ZFIN;Acc:ZDB-GENE-131121-255]	43.6271	-1.83804	0.350186	-5.24877	1.5312e-07	1.06601e-05
ENSDARG00000102175	hamp	hepcidin antimicrobial peptide [Source:NCBI gene;Acc:402837]	61.7196	-1.18574	0.312381	-3.79581	0.00014716	0.00399291
ENSDARG00000105022	KCNJ10	ATP-sensitive inward rectifier potassium channel 10 [Source:NCBI gene;Acc:100329607]	112.077	-0.826021	0.275992	-2.99291	0.00276328	0.0386257
ENSDARG00000110940	ptprsa	protein tyrosine phosphatase receptor type Sa [Source:ZFIN;Acc:ZDB-GENE-020107-3]	1104.33	-0.806167	0.178848	-4.50755	6.55809e-06	0.000283469
ENSDARG00000112167	CABZ01066922.1		6.56056	-6.08112	1.38722	-4.38368	1.16693e-05	0.000467788
ENSDARG00000117380	LO017954.1		30.0689	-2.7191	0.467159	-5.8205	5.8673e-09	5.65216e-07
ENSDARG00000003902	ctsl.1	cathepsin L.1 [Source:ZFIN;Acc:ZDB-GENE-040718-61]	4262.7	-0.58896	0.117507	-5.01213	5.38313e-07	3.23952e-05
ENSDARG00000004219	slc6a3	solute carrier family 6 member 3 [Source:ZFIN;Acc:ZDB-GENE-010316-1]	80.7476	-1.04192	0.286737	-3.63371	0.000279379	0.00675457
ENSDARG00000007576	crybb1l1	crystallin, beta B1, like 1 [Source:ZFIN;Acc:ZDB-GENE-100112-3]	1265.74	-2.7589	0.849785	-3.24659	0.00116798	0.0205733
ENSDARG00000008029	mep1a.2	meprin A, alpha (PABA peptide hydrolase), tandem duplicate 2 [Source:ZFIN;Acc:ZDB-GENE-041001-208]	973.783	-0.660513	0.133457	-4.94927	7.44941e-07	4.3004e-05
ENSDARG00000008209	myt1la	myelin transcription factor 1-like, a [Source:ZFIN;Acc:ZDB-GENE-041001-172]	726.639	-0.596297	0.174871	-3.40991	0.000649834	0.0131523
ENSDARG00000012667	tfap2b	transcription factor AP-2 beta [Source:ZFIN;Acc:ZDB-GENE-050417-394]	793.838	-0.586558	0.165578	-3.54248	0.00039638	0.00894975
ENSDARG00000022631	cyp2p9	cytochrome P450, family 2, subfamily P, polypeptide 9 [Source:ZFIN;Acc:ZDB-GENE-040120-2]	210.994	-4.90864	0.279875	-17.5387	7.25777e-69	4.50962e-65
ENSDARG00000022951	pth2	parathyroid hormone 2 [Source:NCBI gene;Acc:402812]	35.1599	-1.27744	0.373482	-3.42036	0.000625373	0.0127402
ENSDARG00000023272	tfap2d	transcription factor AP-2 delta (activating enhancer binding protein 2 delta) [Source:NCBI gene;Acc:566838]	156.182	-0.65284	0.220444	-2.96149	0.00306159	0.0415127
ENSDARG00000023683	cacna1fb	calcium channel, voltage-dependent, L type, alpha 1F subunit [Source:ZFIN;Acc:ZDB-GENE-031104-1]	130.002	-0.921051	0.2668	-3.45222	0.000555999	0.0116614
ENSDARG00000030094	malb	mal, T cell differentiation protein b [Source:ZFIN;Acc:ZDB-GENE-050417-175]	137.345	-2.07962	0.214736	-9.68454	3.50789e-22	1.67664e-19
ENSDARG00000037533	mep1b	meprin A, beta [Source:ZFIN;Acc:ZDB-GENE-041014-209]	521.647	-1.0068	0.127938	-7.86944	3.56227e-15	8.19784e-13
ENSDARG00000039412	dmrta2	DMRT-like family A2 [Source:NCBI gene;Acc:474350]	124.106	-0.674256	0.212932	-3.16653	0.00154271	0.0251454
ENSDARG00000041232	rps29	ribosomal protein S29 [Source:ZFIN;Acc:ZDB-GENE-040622-5]	4851.63	-0.928638	0.160039	-5.80257	6.53044e-09	6.19494e-07
ENSDARG00000041864	capn3a	calpain 3a, (p94) [Source:ZFIN;Acc:ZDB-GENE-040912-97]	178.822	-2.47138	0.849058	-2.91074	0.00360577	0.0469204
ENSDARG00000042014	cyp11c1	cytochrome P450, family 11, subfamily C, polypeptide 1 [Source:ZFIN;Acc:ZDB-GENE-070828-1]	262.584	-0.618315	0.198309	-3.11793	0.00182127	0.0285229
ENSDARG00000042383	zbtb25	zinc finger and BTB domain containing 25 [Source:ZFIN;Acc:ZDB-GENE-041001-125]	65.9132	-0.786351	0.270986	-2.90181	0.00371009	0.0476601
ENSDARG00000052982	gabrr2a	gamma-aminobutyric acid (GABA) A receptor, rho 2a [Source:ZFIN;Acc:ZDB-GENE-060825-164]	63.3001	-1.1542	0.356026	-3.24191	0.00118733	0.0208032
ENSDARG00000053424	myl2b	myosin, light chain 2b, regulatory, cardiac, slow [Source:ZFIN;Acc:ZDB-GENE-060331-137]	116.204	-0.682034	0.207537	-3.28633	0.00101502	0.0185631
ENSDARG00000057790	ankrd6a	ankyrin repeat domain 6a [Source:ZFIN;Acc:ZDB-GENE-120525-1]	58.7351	-1.12506	0.338546	-3.32322	0.000889847	0.0167929
ENSDARG00000059763	gabrd	gamma-aminobutyric acid (GABA) A receptor, delta [Source:ZFIN;Acc:ZDB-GENE-081105-170]	378.56	-0.714526	0.187478	-3.81125	0.000138265	0.00379297
ENSDARG00000060601	rgs7bpa	regulator of G protein signaling 7 binding protein a [Source:NCBI gene;Acc:767669]	226.994	-0.633906	0.181821	-3.48643	0.000489509	0.0104972
ENSDARG00000061909	si:ch73-233f7.1	si:ch73-233f7.1 [Source:ZFIN;Acc:ZDB-GENE-141215-5]	650.775	-0.627901	0.164605	-3.81458	0.000136414	0.00376121
ENSDARG00000068969	zgc:153759	zgc:153759 [Source:ZFIN;Acc:ZDB-GENE-060825-148]	15.6634	-4.03604	0.820396	-4.91962	8.67127e-07	4.88698e-05
ENSDARG00000070874	asmt2	acetylserotonin O-methyltransferase 2 [Source:ZFIN;Acc:ZDB-GENE-070410-45]	88.4067	-0.734032	0.241229	-3.04289	0.00234322	0.0343184
ENSDARG00000075107	nkx2.4a	NK2 homeobox 4a [Source:ZFIN;Acc:ZDB-GENE-030131-6336]	47.621	-1.4335	0.360051	-3.98139	6.85145e-05	0.0021075
ENSDARG00000075949	prkd1	protein kinase D1 [Source:ZFIN;Acc:ZDB-GENE-080131-1]	101.937	-0.734761	0.241187	-3.04643	0.00231574	0.0339961
ENSDARG00000078034	zgc:112001	zgc:112001 [Source:ZFIN;Acc:ZDB-GENE-050417-178]	198.378	-0.895439	0.191642	-4.67245	2.97624e-06	0.000144758
ENSDARG00000079024	rps6kl1	ribosomal protein S6 kinase-like 1 [Source:ZFIN;Acc:ZDB-GENE-111020-10]	101.925	-0.784463	0.241131	-3.25326	0.00114087	0.0202682
ENSDARG00000079946	sqlea	squalene epoxidase a [Source:ZFIN;Acc:ZDB-GENE-071004-98]	249.48	-2.39193	0.210753	-11.3495	7.46043e-30	6.6222e-27
ENSDARG00000087262	zgc:63568	zgc:63568 [Source:ZFIN;Acc:ZDB-GENE-040426-1165]	25.2201	-2.06442	0.476428	-4.33312	1.47013e-05	0.000568251
ENSDARG00000088444	selenol	selenoprotein L [Source:NCBI gene;Acc:100462964]	57.5757	-3.52694	0.386057	-9.1358	6.49229e-20	2.33854e-17
ENSDARG00000090381		phospholipase C beta 2 [Source:HGNC Symbol;Acc:HGNC:9055]	33.8381	-1.52746	0.438343	-3.48463	0.000492813	0.0105589
ENSDARG00000094197	znfl1l	zinc finger-like gene 1l [Source:ZFIN;Acc:ZDB-GENE-081104-493]	20.9878	-4.86737	0.834224	-5.83461	5.39166e-09	5.30001e-07
ENSDARG00000095724	si:ch211-196c10.15	si:ch211-196c10.15 [Source:ZFIN;Acc:ZDB-GENE-141216-138]	101.357	-1.26128	0.251923	-5.0066	5.53999e-07	3.32587e-05
ENSDARG00000096449	si:ch211-194e1.7	si:ch211-194e1.7 [Source:ZFIN;Acc:ZDB-GENE-081105-104]	15.609	-7.3318	1.27414	-5.75429	8.70066e-09	8.00912e-07
ENSDARG00000098566	si:ch73-233f7.4	si:ch73-233f7.4 [Source:ZFIN;Acc:ZDB-GENE-141215-59]	52.7171	-1.03857	0.321959	-3.2258	0.00125623	0.0216072
ENSDARG00000100439	FAM177A1	zgc:153383 [Source:ZFIN;Acc:ZDB-GENE-060825-178]	36.7118	-1.51344	0.364902	-4.14752	3.361e-05	0.0011522
ENSDARG00000101660	sntg2	syntrophin, gamma 2 [Source:ZFIN;Acc:ZDB-GENE-060526-196]	67.0809	-0.874041	0.285397	-3.06254	0.00219465	0.0327013
ENSDARG00000102076	spink2.1	serine peptidase inhibitor, Kazal type 2, tandem duplicate 1 [Source:ZFIN;Acc:ZDB-GENE-070112-972]	110.364	-0.685771	0.229311	-2.99058	0.00278449	0.0387925
ENSDARG00000102094	wu:fd46c06	wu:fd46c06 [Source:ZFIN;Acc:ZDB-GENE-030131-4645]	9.56767	-5.63864	1.33804	-4.21409	2.50784e-05	0.000895542
ENSDARG00000104107	nkx2.4b	NK2 homeobox 4b [Source:ZFIN;Acc:ZDB-GENE-000830-1]	42.3914	-1.12602	0.347791	-3.23763	0.00120525	0.0210497
ENSDARG00000104864	klhdc2	kelch domain containing 2 [Source:ZFIN;Acc:ZDB-GENE-070410-69]	274.412	-0.589916	0.188317	-3.13258	0.0017328	0.0274137
ENSDARG00000113820	cyp46a1.4	cytochrome P450, family 46, subfamily A, polypeptide 1, tandem duplicate 4 [Source:ZFIN;Acc:ZDB-GENE-040426-1224]	67.7259	-0.914698	0.280443	-3.26161	0.0011078	0.0198082
ENSDARG00000004415	tcf7l2	transcription factor 7 like 2 [Source:ZFIN;Acc:ZDB-GENE-991110-8]	1919.99	-0.605804	0.113769	-5.32488	1.0102e-07	7.3414e-06
ENSDARG00000007808	zdhhc16a	zinc finger DHHC-type containing 16a [Source:NCBI gene;Acc:394017]	228.124	-0.616272	0.17436	-3.53448	0.000408582	0.0091892
ENSDARG00000016337	lctlb	lactase-like b [Source:ZFIN;Acc:ZDB-GENE-060503-93]	52.5016	-1.96713	0.441448	-4.4561	8.34654e-06	0.000351602
ENSDARG00000020450	cacng8a	calcium channel, voltage-dependent, gamma subunit 8a [Source:ZFIN;Acc:ZDB-GENE-050417-239]	270.6	-0.708297	0.191182	-3.70483	0.000211533	0.00535381
ENSDARG00000031588	si:dkey-239b22.1	si:dkey-239b22.1 [Source:ZFIN;Acc:ZDB-GENE-131119-12]	223.621	-1.35888	0.202105	-6.72365	1.77231e-11	2.65355e-09
ENSDARG00000036227	npvf	neuropeptide VF precursor [Source:ZFIN;Acc:ZDB-GENE-070424-226]	45.6077	-1.49363	0.35946	-4.1552	3.25005e-05	0.00112514
ENSDARG00000039820	mea1	male-enhanced antigen 1 [Source:ZFIN;Acc:ZDB-GENE-070424-117]	481.441	-0.754564	0.129484	-5.82748	5.62699e-09	5.48444e-07
ENSDARG00000041062	calb2a	calbindin 2a [Source:ZFIN;Acc:ZDB-GENE-040426-1677]	1256.81	-0.685656	0.132344	-5.18087	2.20851e-07	1.46766e-05
ENSDARG00000042641	cyp51	cytochrome P450, family 51 [Source:NCBI gene;Acc:414331]	1207.19	-1.77397	0.139607	-12.7069	5.41392e-37	6.72787e-34
ENSDARG00000043818	CASKIN2	si:ch211-119c20.2 [Source:ZFIN;Acc:ZDB-GENE-041001-137]	222.371	-1.24193	0.193897	-6.40511	1.50259e-10	2.04072e-08
ENSDARG00000053323	zgc:112285	zgc:112285 [Source:ZFIN;Acc:ZDB-GENE-050913-132]	110.221	-1.10085	0.31178	-3.53086	0.000414204	0.00925775
ENSDARG00000053862	crygmx	crystallin, gamma MX [Source:ZFIN;Acc:ZDB-GENE-030131-7732]	292.51	-2.46443	0.830952	-2.96579	0.00301905	0.0411604
ENSDARG00000055459	dlgap3	discs, large (Drosophila) homolog-associated protein 3 [Source:ZFIN;Acc:ZDB-GENE-060503-413]	124.392	-0.890272	0.236514	-3.76414	0.00016712	0.00440467
ENSDARG00000055534	grk7b	G protein-coupled receptor kinase 7b [Source:NCBI gene;Acc:373871]	120.584	-0.762409	0.229677	-3.31949	0.000901829	0.0169419
ENSDARG00000059139	wfikkn2b	WAP, follistatin/kazal, immunoglobulin, kunitz and netrin domain containing 2b [Source:ZFIN;Acc:ZDB-GENE-110414-1]	18.8836	-3.29365	0.620154	-5.31102	1.09016e-07	7.85359e-06
ENSDARG00000060656	si:ch211-10a23.2	si:ch211-10a23.2 [Source:ZFIN;Acc:ZDB-GENE-090313-9]	254.01	-0.683328	0.160597	-4.25491	2.09135e-05	0.000764387
ENSDARG00000060680	si:ch73-127m5.1	si:ch73-127m5.1 [Source:ZFIN;Acc:ZDB-GENE-130531-25]	437.995	-0.60371	0.172525	-3.49925	0.000466568	0.0101099
ENSDARG00000068274	si:ch211-203b8.6	si:ch211-203b8.6 [Source:ZFIN;Acc:ZDB-GENE-050419-160]	112.241	-0.838166	0.222132	-3.77328	0.000161113	0.00428269
ENSDARG00000069038	si:ch211-242e8.1	si:ch211-242e8.1 [Source:ZFIN;Acc:ZDB-GENE-060503-600]	222.065	-0.628737	0.215704	-2.91481	0.003559	0.0465065
ENSDARG00000069269	wdr35	WD repeat domain 35 [Source:ZFIN;Acc:ZDB-GENE-060810-148]	240.121	-0.69542	0.170317	-4.0831	4.44385e-05	0.00145901
ENSDARG00000069970	lingo2b	leucine rich repeat and Ig domain containing 2b [Source:ZFIN;Acc:ZDB-GENE-080723-57]	195.765	-0.679207	0.183156	-3.70835	0.000208612	0.00529606
ENSDARG00000079227	plekhs1	pleckstrin homology domain containing, family S member 1 [Source:ZFIN;Acc:ZDB-GENE-080204-50]	49.779	-1.28784	0.319783	-4.02723	5.6439e-05	0.00178037
ENSDARG00000079249	ogdhl	oxoglutarate dehydrogenase like [Source:ZFIN;Acc:ZDB-GENE-111201-4]	155.679	-1.10717	0.193635	-5.71781	1.07904e-08	9.78775e-07
ENSDARG00000092719	AL954655.2		140.508	-1.51401	0.268894	-5.63051	1.79677e-08	1.55599e-06
ENSDARG00000094658	BX571681.3	alanine--tRNA ligase, cytoplasmic-like [Source:NCBI gene;Acc:559142]	5.19731	-4.73237	1.43954	-3.28741	0.00101112	0.0185055
ENSDARG00000101559	zhx2b	zinc fingers and homeoboxes 2b [Source:ZFIN;Acc:ZDB-GENE-141222-94]	24.7445	-1.46436	0.456133	-3.21038	0.00132561	0.022449
ENSDARG00000103490	dpysl4	dihydropyrimidinase like 4 [Source:ZFIN;Acc:ZDB-GENE-050720-3]	401.443	-0.59091	0.161006	-3.67011	0.000242445	0.00600173
ENSDARG00000103543	gngt2b	guanine nucleotide binding protein (G protein), gamma transducing activity polypeptide 2b [Source:ZFIN;Acc:ZDB-GENE-091020-4]	7454.09	-0.659848	0.13768	-4.79262	1.64613e-06	8.68641e-05
ENSDARG00000103614	pemt	phosphatidylethanolamine N-methyltransferase [Source:ZFIN;Acc:ZDB-GENE-040426-719]	88.0161	-1.61702	0.261971	-6.17251	6.72154e-10	7.9551e-08
ENSDARG00000104217	gpc2	glypican 2 [Source:ZFIN;Acc:ZDB-GENE-050302-31]	129.801	-0.883092	0.228983	-3.85658	0.000114985	0.00327732
ENSDARG00000104945	sncb	synuclein, beta [Source:ZFIN;Acc:ZDB-GENE-040426-1615]	1801.07	-0.623788	0.155909	-4.00096	6.30857e-05	0.00195991
ENSDARG00000105265	zgc:171534	zgc:171534 [Source:ZFIN;Acc:ZDB-GENE-080218-6]	205.106	-1.33427	0.195384	-6.82897	8.55263e-12	1.36261e-09
ENSDARG00000109626	si:ch211-226h7.3	si:ch211-226h7.3 [Source:ZFIN;Acc:ZDB-GENE-130531-9]	74.5473	-1.0073	0.26074	-3.86325	0.00011189	0.00320381
ENSDARG00000111997	npffr1	neuropeptide FF receptor 1 [Source:ZFIN;Acc:ZDB-GENE-030131-8106]	60.9134	-0.849464	0.291698	-2.91214	0.00358963	0.0467593
ENSDARG00000113607	BEND4	BEN domain containing 4 [Source:NCBI gene;Acc:566937]	27.5955	-1.37254	0.472785	-2.90309	0.00369497	0.0475768
ENSDARG00000117011	ewsr1b	EWS RNA-binding protein 1b [Source:ZFIN;Acc:ZDB-GENE-030131-1600]	294.863	-1.25023	0.224565	-5.56734	2.58659e-08	2.12872e-06
ENSDARG00000009386	mpp4l	membrane protein, palmitoylated 4-like [Source:ZFIN;Acc:ZDB-GENE-091118-7]	40.8473	-5.0238	0.62654	-8.01833	1.07195e-15	2.61198e-13
ENSDARG00000010764	flj13639	flj13639 [Source:ZFIN;Acc:ZDB-GENE-030131-8104]	297.972	-1.22006	0.164599	-7.4123	1.24128e-13	2.44847e-11
ENSDARG00000014652	ankrd13b	ankyrin repeat domain 13B [Source:ZFIN;Acc:ZDB-GENE-050913-151]	198.723	-0.633957	0.194429	-3.26062	0.00111169	0.0198491
ENSDARG00000016789	zgc:152891	zgc:152891 [Source:ZFIN;Acc:ZDB-GENE-061013-229]	39.604	-1.09971	0.356116	-3.08808	0.00201455	0.0307553
ENSDARG00000042811	fgf1b	fibroblast growth factor 1b [Source:ZFIN;Acc:ZDB-GENE-071004-7]	29.3178	-1.47183	0.418671	-3.51548	0.000438955	0.00966322
ENSDARG00000043249	irf1b	interferon regulatory factor 1b [Source:ZFIN;Acc:ZDB-GENE-041114-13]	127.922	-0.891289	0.210363	-4.23691	2.26614e-05	0.000818644
ENSDARG00000044642	sc5d	sterol-C5-desaturase [Source:ZFIN;Acc:ZDB-GENE-040912-56]	152.628	-1.65441	0.195185	-8.47612	2.32835e-17	6.65159e-15
ENSDARG00000044754	gnrh2	gonadotropin-releasing hormone 2 [Source:ZFIN;Acc:ZDB-GENE-030516-1]	14.6396	-3.25173	0.702776	-4.62698	3.71042e-06	0.000172694
ENSDARG00000055154	slc8a4a	solute carrier family 8 member 4a [Source:ZFIN;Acc:ZDB-GENE-060110-2]	289.02	-0.679564	0.214988	-3.16093	0.00157265	0.0255468
ENSDARG00000055754	smc1a	structural maintenance of chromosomes 1A [Source:ZFIN;Acc:ZDB-GENE-090506-9]	206.109	-11.0551	1.19007	-9.28939	1.5517e-20	6.12156e-18
ENSDARG00000056084	igsf21b	immunoglobin superfamily, member 21b [Source:ZFIN;Acc:ZDB-GENE-070424-59]	163.067	-0.853407	0.264398	-3.22773	0.00124776	0.0215472
ENSDARG00000069464	cox7a1	cytochrome c oxidase subunit 7A1 [Source:ZFIN;Acc:ZDB-GENE-060929-340]	261.137	-0.737755	0.163728	-4.50599	6.60648e-06	0.000284571
ENSDARG00000070045	celf4	CUGBP, Elav-like family member 4 [Source:NCBI gene;Acc:436835]	397.374	-0.701508	0.179333	-3.91176	9.1625e-05	0.00270779
ENSDARG00000077316		protein MB21D2 [Source:NCBI gene;Acc:556707]	63.4312	-1.34148	0.286718	-4.67875	2.88623e-06	0.000140932
ENSDARG00000077571	zgc:174862	zgc:174862 [Source:ZFIN;Acc:ZDB-GENE-080303-29]	37.8895	-8.61145	1.21836	-7.06807	1.57107e-12	2.7891e-10
ENSDARG00000077717	rpl29	ribosomal protein L29 [Source:ZFIN;Acc:ZDB-GENE-040801-167]	4199.01	-0.754821	0.156536	-4.82203	1.42103e-06	7.64464e-05
ENSDARG00000093153	CU137717.1		5.47718	-5.82029	1.4291	-4.07269	4.64727e-05	0.00152178
ENSDARG00000094112	slc22a21	solute carrier family 22 member 21 [Source:ZFIN;Acc:ZDB-GENE-091118-62]	179.118	-0.718052	0.192901	-3.72238	0.000197352	0.0050567
ENSDARG00000096304	btr31	bloodthirsty-related gene family, member 31 [Source:ZFIN;Acc:ZDB-GENE-090512-3]	31.4267	-1.51891	0.408214	-3.72087	0.000198535	0.00506966
ENSDARG00000097653	si:dkey-23k10.3	si:dkey-23k10.3 [Source:ZFIN;Acc:ZDB-GENE-131126-11]	18.2656	-2.46549	0.568573	-4.33628	1.44913e-05	0.000561883
ENSDARG00000097770	si:ch211-167j9.4	si:ch211-167j9.4 [Source:ZFIN;Acc:ZDB-GENE-131121-196]	82.2168	-1.60948	0.293154	-5.49024	4.01392e-08	3.17461e-06
ENSDARG00000101320	si:dkey-50i6.5	si:dkey-50i6.5 [Source:ZFIN;Acc:ZDB-GENE-081031-53]	73.9769	-0.882692	0.269551	-3.27467	0.00105785	0.0191367
ENSDARG00000110729	PCP4	Purkinje cell protein 4 [Source:HGNC Symbol;Acc:HGNC:8742]	327.804	-1.05769	0.233101	-4.53748	5.69304e-06	0.000251506
ENSDARG00000004445	grm5a	glutamate receptor, metabotropic 5a [Source:ZFIN;Acc:ZDB-GENE-090821-9]	215.355	-0.668326	0.225474	-2.9641	0.00303574	0.0413199
ENSDARG00000005095	glcea	glucuronic acid epimerase a [Source:ZFIN;Acc:ZDB-GENE-040630-9]	190.822	-0.713934	0.176552	-4.04376	5.26013e-05	0.00168649
ENSDARG00000010312	cp	ceruloplasmin [Source:ZFIN;Acc:ZDB-GENE-010522-1]	1470.47	-0.94721	0.110624	-8.56242	1.10525e-17	3.19417e-15
ENSDARG00000011376	dnase1l4.2	deoxyribonuclease 1 like 4, tandem duplicate 2 [Source:ZFIN;Acc:ZDB-GENE-040426-1884]	256.038	-0.60485	0.194031	-3.11729	0.00182522	0.0285488
ENSDARG00000019532	fads2	fatty acid desaturase 2 [Source:NCBI gene;Acc:140615]	1314.1	-1.13215	0.153269	-7.38666	1.50569e-13	2.92362e-11
ENSDARG00000024548	cryba4	crystallin, beta A4 [Source:ZFIN;Acc:ZDB-GENE-050522-143]	963.973	-2.30717	0.711692	-3.24181	0.00118773	0.0208032
ENSDARG00000026764	ahsg1	alpha-2-HS-glycoprotein 1 [Source:ZFIN;Acc:ZDB-GENE-041114-50]	739.73	-0.86122	0.122406	-7.03579	1.98133e-12	3.46789e-10
ENSDARG00000030411	crygn2	crystallin, gamma N2 [Source:NCBI gene;Acc:445034]	1183.54	-1.82235	0.555458	-3.2808	0.00103512	0.0188475
ENSDARG00000030915	cpa1	carboxypeptidase A1 (pancreatic) [Source:ZFIN;Acc:ZDB-GENE-050522-438]	2258.8	-0.694285	0.14889	-4.66308	3.11517e-06	0.000150631
ENSDARG00000031438	kcnj11l	potassium inwardly rectifying channel subfamily J member 11, like [Source:ZFIN;Acc:ZDB-GENE-050222-2]	164.782	-0.637	0.212761	-2.99397	0.00275372	0.03858
ENSDARG00000038040	tpk1	thiamin pyrophosphokinase 1 [Source:ZFIN;Acc:ZDB-GENE-041010-176]	132.405	-0.816478	0.207077	-3.94288	8.05084e-05	0.00241954
ENSDARG00000038805	pigp	phosphatidylinositol glycan anchor biosynthesis, class P [Source:ZFIN;Acc:ZDB-GENE-030131-4041]	172.881	-1.19875	0.212269	-5.6473	1.62989e-08	1.4365e-06
ENSDARG00000039164	mhc1uma	major histocompatibility complex class I UMA [Source:ZFIN;Acc:ZDB-GENE-140820-1]	10.3271	-6.73525	1.31589	-5.11839	3.08158e-07	1.97906e-05
ENSDARG00000039687	zgc:194221	zgc:194221 [Source:ZFIN;Acc:ZDB-GENE-081022-77]	13.5742	-7.13038	1.29033	-5.52601	3.27603e-08	2.63503e-06
ENSDARG00000040309	pxdc1b	PX domain containing 1b [Source:ZFIN;Acc:ZDB-GENE-091204-294]	185.689	-0.587447	0.187148	-3.13894	0.00169557	0.0270313
ENSDARG00000042065	eef2a.2	eukaryotic translation elongation factor 2a, tandem duplicate 2 [Source:ZFIN;Acc:ZDB-GENE-050208-348]	49.4575	-2.25127	0.4055	-5.55184	2.82676e-08	2.31869e-06
ENSDARG00000043168	cela1.5	chymotrypsin like elastase family member 1, tandem duplicate 5 [Source:ZFIN;Acc:ZDB-GENE-040801-186]	125.263	-2.43725	0.256258	-9.51095	1.8893e-21	8.69568e-19
ENSDARG00000043662	cnih2	cornichon family AMPA receptor auxiliary protein 2 [Source:NCBI gene;Acc:541397]	233.528	-0.668701	0.202001	-3.31038	0.000931692	0.0174107
ENSDARG00000045296	cops9	COP9 signalosome subunit 9 [Source:NCBI gene;Acc:393820]	195.157	-0.75354	0.190423	-3.95719	7.58364e-05	0.00229987
ENSDARG00000053487	osbp2	oxysterol binding protein 2 [Source:ZFIN;Acc:ZDB-GENE-091113-18]	398.796	-0.68852	0.141289	-4.87312	1.09849e-06	6.01361e-05
ENSDARG00000058537	si:dkey-102c8.2	si:dkey-102c8.2 [Source:ZFIN;Acc:ZDB-GENE-050208-329]	7.02874	-6.18057	1.36935	-4.51352	6.37595e-06	0.000276558
ENSDARG00000058794	si:dkey-19a16.2	si:dkey-19a16.2 [Source:ZFIN;Acc:ZDB-GENE-050208-493]	67.7772	-2.16851	0.301452	-7.19355	6.31287e-13	1.15368e-10
ENSDARG00000059039	FO904903.1	major histocompatibility complex class I ULA [Source:NCBI gene;Acc:796419]	12.5542	-7.01649	1.31302	-5.34376	9.10371e-08	6.7947e-06
ENSDARG00000068507	crybb1	crystallin, beta B1 [Source:ZFIN;Acc:ZDB-GENE-010813-1]	1048.41	-2.75101	0.882749	-3.11642	0.00183064	0.0286155
ENSDARG00000070892	si:ch211-262h13.5	si:ch211-262h13.5 [Source:ZFIN;Acc:ZDB-GENE-050208-372]	142.268	-1.04049	0.196092	-5.30611	1.11988e-07	7.97521e-06
ENSDARG00000071374	lrrtm2	leucine rich repeat transmembrane neuronal 2 [Source:ZFIN;Acc:ZDB-GENE-080327-8]	357.702	-0.636065	0.189259	-3.36082	0.000777115	0.0151367
ENSDARG00000071495	sult3st5	sulfotransferase family 3, cytosolic sulfotransferase 5 [Source:ZFIN;Acc:ZDB-GENE-060503-722]	28.7472	-3.43699	0.559106	-6.1473	7.88137e-10	9.02689e-08
ENSDARG00000071629	BX511034.1		30.921	-8.31788	1.22742	-6.77672	1.22935e-11	1.90965e-09
ENSDARG00000077982	elf3	E74-like factor 3 (ets domain transcription factor, epithelial-specific ) [Source:ZFIN;Acc:ZDB-GENE-030131-8760]	309.665	-0.714353	0.148443	-4.81232	1.4919e-06	7.99133e-05
ENSDARG00000078828	npb	neuropeptide B [Source:ZFIN;Acc:ZDB-GENE-040107-40]	79.9368	-1.22659	0.27894	-4.39734	1.09585e-05	0.000442865
ENSDARG00000091558	si:ch211-251f6.7	si:ch211-251f6.7 [Source:ZFIN;Acc:ZDB-GENE-091113-57]	44.9414	-1.68565	0.369212	-4.56553	4.98245e-06	0.000224337
ENSDARG00000091835	si:ch73-264p11.1	si:ch73-264p11.1 [Source:ZFIN;Acc:ZDB-GENE-120703-35]	25.2195	-1.48237	0.439057	-3.37625	0.000734807	0.0144924
ENSDARG00000093415	si:dkey-21e2.12	si:dkey-21e2.12 [Source:ZFIN;Acc:ZDB-GENE-050208-697]	4.2287	-5.44706	1.56006	-3.49156	0.000480206	0.0103334
ENSDARG00000093671	BX001030.1		182.705	-1.67647	0.203163	-8.25183	1.55981e-16	4.30751e-14
ENSDARG00000094840	si:dkey-21e2.13	si:dkey-21e2.13 [Source:ZFIN;Acc:ZDB-GENE-050208-379]	239.324	-1.08052	0.179702	-6.01286	1.82279e-09	1.94437e-07
ENSDARG00000095005	si:dkey-21e2.10	si:dkey-21e2.10 [Source:ZFIN;Acc:ZDB-GENE-050208-778]	29.1081	-6.36936	1.0892	-5.84774	4.98309e-09	4.95399e-07
ENSDARG00000095462	cela1.2	chymotrypsin like elastase family member 1, tandem duplicate 2 [Source:ZFIN;Acc:ZDB-GENE-050208-732]	436.41	-0.619191	0.149987	-4.12829	3.65466e-05	0.00123919
ENSDARG00000099187	purg	purine-rich element binding protein G [Source:ZFIN;Acc:ZDB-GENE-070702-3]	80.1253	-0.946021	0.275309	-3.43622	0.000589893	0.0121771
ENSDARG00000099364	BX511034.5		42.07	-8.76259	1.21667	-7.20211	5.92876e-13	1.09151e-10
ENSDARG00000099931	pcdh1g26	protocadherin 1 gamma 26 [Source:ZFIN;Acc:ZDB-GENE-050609-21]	162.648	-0.865917	0.210185	-4.11978	3.79236e-05	0.00128064
ENSDARG00000100552	taco1	translational activator of mitochondrially encoded cytochrome c oxidase I [Source:ZFIN;Acc:ZDB-GENE-070410-35]	35.185	-7.53503	1.22255	-6.16339	7.12061e-10	8.30871e-08
ENSDARG00000102127	NHLRC3	NHL repeat containing 3 [Source:HGNC Symbol;Acc:HGNC:33751]	340.144	-0.887797	0.185189	-4.79402	1.63475e-06	8.64468e-05
ENSDARG00000103225	UBLCP1	ubiquitin-like domain-containing CTD phosphatase 1 [Source:NCBI gene;Acc:103910001]	15.4217	-4.08673	0.853697	-4.7871	1.69208e-06	8.89112e-05
ENSDARG00000103285	CCDC134	si:dkey-167k11.5 [Source:ZFIN;Acc:ZDB-GENE-091204-218]	9.85289	-6.66762	1.33862	-4.98098	6.32616e-07	3.72584e-05
ENSDARG00000109267	CABZ01024501.1		15.5337	-7.32585	1.28342	-5.70808	1.14254e-08	1.02515e-06
ENSDARG00000109729	CABZ01073197.1		12.1848	-6.97428	1.29467	-5.3869	7.16839e-08	5.51195e-06
ENSDARG00000111102	camk2n2	calcium/calmodulin-dependent protein kinase II inhibitor 2 [Source:ZFIN;Acc:ZDB-GENE-040718-389]	415.077	-0.631375	0.172667	-3.6566	0.000255578	0.00625886
ENSDARG00000112361	si:dkey-102c8.2	si:dkey-102c8.2 [Source:ZFIN;Acc:ZDB-GENE-050208-329]	6.77902	-5.12713	1.40023	-3.66163	0.000250616	0.00616713
ENSDARG00000113433	FAM126B	protein FAM126B-like [Source:NCBI gene;Acc:100536464]	19.621	-2.10159	0.55967	-3.75506	0.000173301	0.00453391
ENSDARG00000114991	tmem14cb	transmembrane protein 14Cb [Source:ZFIN;Acc:ZDB-GENE-040912-34]	51.7378	-1.9866	0.392164	-5.06575	4.06805e-07	2.52768e-05
ENSDARG00000115161	CABZ01069162.1		111.915	-4.74308	0.367606	-12.9026	4.35195e-38	5.69281e-35
ENSDARG00000117271	CR954298.1		5.88508	-5.92626	1.43674	-4.1248	3.71051e-05	0.00125642
ENSDARG00000020953	dnajb6b	DnaJ heat shock protein family (Hsp40) member B6b [Source:ZFIN;Acc:ZDB-GENE-040426-1122]	202.246	-0.729111	0.174431	-4.17993	2.916e-05	0.0010251
ENSDARG00000035149	pex12	peroxisomal biogenesis factor 12 [Source:ZFIN;Acc:ZDB-GENE-040426-929]	86.7704	-0.939816	0.240378	-3.90974	9.2397e-05	0.00271767
ENSDARG00000035438	myhc4	myosin heavy chain 4 [Source:ZFIN;Acc:ZDB-GENE-030131-6206]	814.257	-2.24168	0.166835	-13.4365	3.6942e-41	6.12104e-38
ENSDARG00000039099	aep1	aerolysin-like protein [Source:NCBI gene;Acc:503710]	378.889	-0.795359	0.159021	-5.00159	5.68601e-07	3.39712e-05
ENSDARG00000045677	opn1sw1	opsin 1 (cone pigments), short-wave-sensitive 1 [Source:NCBI gene;Acc:30582]	34429.5	-0.649769	0.132778	-4.89366	9.89782e-07	5.51141e-05
ENSDARG00000058159	ipo8	importin 8 [Source:ZFIN;Acc:ZDB-GENE-060503-3]	334.874	-0.610648	0.154851	-3.94347	8.03113e-05	0.00241653
ENSDARG00000059856	alkbh2	alkB homolog 2, alpha-ketoglutarate-dependent dioxygenase [Source:ZFIN;Acc:ZDB-GENE-060526-327]	18.8086	-3.8464	0.698503	-5.50663	3.65768e-08	2.93252e-06
ENSDARG00000087143	serpina7	serpin peptidase inhibitor, clade A (alpha-1 antiproteinase, antitrypsin), member 7 [Source:ZFIN;Acc:ZDB-GENE-041010-47]	209.98	-1.2263	0.196251	-6.24865	4.14024e-10	5.09414e-08
ENSDARG00000088245	si:dkey-16p6.1	si:dkey-16p6.1 [Source:ZFIN;Acc:ZDB-GENE-081103-43]	57.8706	-1.24494	0.300682	-4.14039	3.46717e-05	0.00118045
ENSDARG00000089179	si:dkey-16p6.1	si:dkey-16p6.1 [Source:ZFIN;Acc:ZDB-GENE-081103-43]	16.7669	-2.79479	0.628185	-4.449	8.62718e-06	0.000362196
ENSDARG00000089304	si:dkeyp-4f2.1	si:dkeyp-4f2.1 [Source:ZFIN;Acc:ZDB-GENE-081103-33]	66.3422	-5.35673	0.541092	-9.89985	4.16892e-23	2.20456e-20
ENSDARG00000090615	cd59	CD59 molecule (CD59 blood group) [Source:ZFIN;Acc:ZDB-GENE-030131-7871]	475.084	-0.711571	0.146716	-4.84998	1.23472e-06	6.71505e-05
ENSDARG00000091013	si:dkey-84h14.2	si:dkey-84h14.2 [Source:ZFIN;Acc:ZDB-GENE-110913-33]	50.5737	-2.96704	0.402141	-7.37811	1.60556e-13	3.06958e-11
ENSDARG00000091800	zgc:174260	zgc:174260 [Source:ZFIN;Acc:ZDB-GENE-080213-9]	126.437	-0.79779	0.2526	-3.15831	0.00158689	0.0257109
ENSDARG00000091972	si:dkey-58f10.7	si:dkey-58f10.7 [Source:ZFIN;Acc:ZDB-GENE-060526-321]	17.6678	-2.87153	0.630465	-4.55462	5.24804e-06	0.000234174
ENSDARG00000092204	ms4a17a.5	membrane-spanning 4-domains, subfamily A, member 17A.5 [Source:ZFIN;Acc:ZDB-GENE-040912-55]	23.6147	-1.83036	0.518173	-3.53233	0.000411916	0.00923151
ENSDARG00000092680	si:dkey-58f10.12	si:dkey-58f10.12 [Source:ZFIN;Acc:ZDB-GENE-060526-314]	12.5409	-3.78232	0.872247	-4.33629	1.44907e-05	0.000561883
ENSDARG00000094374	si:ch211-165f21.2	si:ch211-165f21.2 [Source:ZFIN;Acc:ZDB-GENE-060503-12]	8.59753	-3.09533	0.965131	-3.20716	0.00134055	0.0225847
ENSDARG00000095106	si:dkey-28k24.2	si:dkey-28k24.2 [Source:ZFIN;Acc:ZDB-GENE-121213-4]	26.0288	-2.68516	0.50285	-5.33989	9.30048e-08	6.90013e-06
ENSDARG00000095293	si:dkey-265e7.1	si:dkey-265e7.1 [Source:ZFIN;Acc:ZDB-GENE-081103-25]	33.4717	-5.54678	0.80373	-6.90129	5.15313e-12	8.42604e-10
ENSDARG00000099470	muc5.3	mucin 5.3 [Source:ZFIN;Acc:ZDB-GENE-040426-1562]	142.014	-1.08888	0.24627	-4.4215	9.80203e-06	0.000405149
ENSDARG00000100865	si:dkey-269o24.1	si:dkey-269o24.1 [Source:ZFIN;Acc:ZDB-GENE-041210-347]	52.3484	-2.78204	0.353841	-7.86239	3.7686e-15	8.5931e-13
ENSDARG00000101374	si:dkey-11n14.1	si:dkey-11n14.1 [Source:ZFIN;Acc:ZDB-GENE-060503-332]	106.299	-6.4247	0.583084	-11.0185	3.11318e-28	2.27573e-25
ENSDARG00000101775	zgc:172014	zgc:172014 [Source:ZFIN;Acc:ZDB-GENE-080215-22]	15.9277	-1.93673	0.57045	-3.39509	0.00068607	0.0137291
ENSDARG00000101948	si:ch211-223g7.6	si:ch211-223g7.6 [Source:ZFIN;Acc:ZDB-GENE-050420-222]	38.2002	-3.22017	0.444099	-7.25101	4.13687e-13	7.84869e-11
ENSDARG00000102051	mtbl	metallothionein-B-like [Source:ZFIN;Acc:ZDB-GENE-110414-3]	168.918	-0.76105	0.21658	-3.51394	0.000441506	0.00969364
ENSDARG00000102215	si:ch211-227e10.6	si:ch211-227e10.6 [Source:ZFIN;Acc:ZDB-GENE-050420-355]	29.2851	-2.06983	0.43867	-4.71841	2.37689e-06	0.000119586
ENSDARG00000103091	si:dkey-19h16.8	si:dkey-19h16.8 [Source:ZFIN;Acc:ZDB-GENE-110914-233]	2.9561	-4.93191	1.65108	-2.98708	0.00281656	0.0390859
ENSDARG00000104301	zgc:193726	zgc:193726 [Source:ZFIN;Acc:ZDB-GENE-081022-35]	20.7486	-3.46868	0.634259	-5.46888	4.52901e-08	3.55091e-06
ENSDARG00000104476	si:dkey-41c6.3	si:dkey-41c6.3 [Source:ZFIN;Acc:ZDB-GENE-070705-469]	30.6612	-2.14643	0.42419	-5.06007	4.19098e-07	2.58468e-05
ENSDARG00000104804	si:ch211-238e22.8	si:ch211-238e22.8 [Source:ZFIN;Acc:ZDB-GENE-050419-231]	18.8998	-1.98875	0.531892	-3.739	0.000184751	0.00477815
ENSDARG00000104895	BX004857.1		11.0411	-6.83289	1.38085	-4.94833	7.48511e-07	4.30636e-05
ENSDARG00000104914	muc5f	mucin 5f [Source:ZFIN;Acc:ZDB-GENE-110411-240]	23.02	-1.44723	0.492715	-2.93725	0.00331135	0.0441953
ENSDARG00000104968	si:ch211-227e10.1	si:ch211-227e10.1 [Source:ZFIN;Acc:ZDB-GENE-050420-221]	38.2502	-3.87247	0.495589	-7.81388	5.54536e-15	1.21969e-12
ENSDARG00000105091	zgc:174944	zgc:174944 [Source:ZFIN;Acc:ZDB-GENE-080207-2]	29.8863	-1.37969	0.427379	-3.22826	0.00124545	0.021526
ENSDARG00000105455	si:dkey-10h3.7	si:dkey-10h3.7 [Source:ZFIN;Acc:ZDB-GENE-160113-56]	8.78953	-2.9011	0.906269	-3.20115	0.00136881	0.0229076
ENSDARG00000105473	si:cabz01036006.1	si:cabz01036006.1 [Source:ZFIN;Acc:ZDB-GENE-160113-146]	51.1463	-1.51244	0.345221	-4.38107	1.181e-05	0.000470393
ENSDARG00000114577	si:dkey-159n16.2	si:dkey-159n16.2 [Source:ZFIN;Acc:ZDB-GENE-131121-650]	61.7964	-3.43977	0.366001	-9.39824	5.54807e-21	2.33715e-18
ENSDARG00000115524	znf1118	zinc finger protein 1118 [Source:ZFIN;Acc:ZDB-GENE-131125-21]	6.56659	-6.08226	1.41046	-4.31225	1.61602e-05	0.000616968
ENSDARG00000116246	ccs	copper chaperone for superoxide dismutase [Source:ZFIN;Acc:ZDB-GENE-050417-322]	17.1463	-3.48234	0.684436	-5.0879	3.62058e-07	2.27749e-05
ENSDARG00000011998	bfsp2	beaded filament structural protein 2, phakinin [Source:ZFIN;Acc:ZDB-GENE-041212-58]	175.105	-1.70242	0.584411	-2.91306	0.0035791	0.046671
ENSDARG00000017703	paqr3a	progestin and adipoQ receptor family member IIIa [Source:ZFIN;Acc:ZDB-GENE-040426-1667]	99.629	-1.215	0.235784	-5.15303	2.56309e-07	1.68082e-05
ENSDARG00000021720	col7a1	collagen, type VII, alpha 1 [Source:ZFIN;Acc:ZDB-GENE-030131-2427]	571.696	-0.601406	0.165499	-3.63389	0.000279185	0.00675457
ENSDARG00000026759	ldlrb	low density lipoprotein receptor b [Source:ZFIN;Acc:ZDB-GENE-040426-1254]	458.171	-0.795946	0.142714	-5.57719	2.44431e-08	2.02503e-06
ENSDARG00000038667	fggy	FGGY carbohydrate kinase domain containing [Source:NCBI gene;Acc:406567]	374.466	-0.726367	0.152485	-4.76355	1.90221e-06	9.87004e-05
ENSDARG00000054741	prkg2	protein kinase cGMP-dependent 2 [Source:ZFIN;Acc:ZDB-GENE-060531-80]	35.1009	-1.44311	0.401665	-3.59282	0.00032712	0.0077064
ENSDARG00000057633	cxcr4a	chemokine (C-X-C motif) receptor 4a [Source:ZFIN;Acc:ZDB-GENE-020102-1]	73.9352	-0.753379	0.259268	-2.90579	0.00366322	0.047321
ENSDARG00000058508	cfap70	cilia and flagella associated protein 70 [Source:ZFIN;Acc:ZDB-GENE-091204-50]	44.1344	-1.77809	0.371303	-4.7888	1.6778e-06	8.83477e-05
ENSDARG00000062008	hs2st1b	heparan sulfate 2-O-sulfotransferase 1b [Source:ZFIN;Acc:ZDB-GENE-100304-1]	167.864	-0.639366	0.185746	-3.44215	0.000577108	0.0119929
ENSDARG00000067795	ifngr2	interferon gamma receptor 2 [Source:ZFIN;Acc:ZDB-GENE-030131-5999]	362.298	-0.696133	0.169979	-4.0954	4.21432e-05	0.00140406
ENSDARG00000088140	hsd17b7	hydroxysteroid (17-beta) dehydrogenase 7 [Source:ZFIN;Acc:ZDB-GENE-061013-378]	146.553	-0.649774	0.202266	-3.21247	0.001316	0.0223485
ENSDARG00000088330	hbae1.3	hemoglobin, alpha embryonic 1.3 [Source:ZFIN;Acc:ZDB-GENE-061207-39]	198.778	-0.830014	0.177907	-4.66543	3.07971e-06	0.000149498
ENSDARG00000097118	CU693494.2		2633.51	-1.34241	0.13842	-9.6981	3.07163e-22	1.49691e-19
ENSDARG00000097553	BX908750.1	uncharacterized LOC110439470 [Source:NCBI gene;Acc:110439470]	146.312	-1.15593	0.208302	-5.5493	2.86811e-08	2.33718e-06
ENSDARG00000102411	CR847850.1	zinc finger protein 271-like [Source:NCBI gene;Acc:100534733]	9.83238	-3.05888	0.842656	-3.63005	0.000283368	0.00683771
ENSDARG00000104841	JMJD8	jumonji domain containing 8 [Source:NCBI gene;Acc:100330060]	39.2404	-1.0895	0.377655	-2.88491	0.00391523	0.0495717
ENSDARG00000106212	LO017965.1	DELTA-actitoxin-Aeq1c-like [Source:NCBI gene;Acc:100534815]	25.729	-1.98368	0.489016	-4.05647	4.98204e-05	0.00162073
ENSDARG00000113977	fthl29	ferritin, heavy polypeptide-like 29 [Source:ZFIN;Acc:ZDB-GENE-080722-16]	141.071	-0.727991	0.216671	-3.35989	0.000779739	0.0151759
ENSDARG00000001470	mhc1zea	major histocompatibility complex class I ZEA [Source:ZFIN;Acc:ZDB-GENE-070705-176]	146.26	-0.672777	0.208535	-3.22621	0.0012544	0.0215937
ENSDARG00000003909	ftr01	finTRIM family, member 1 [Source:ZFIN;Acc:ZDB-GENE-070705-491]	82.5846	-0.931203	0.263497	-3.53402	0.000409288	0.0091892
ENSDARG00000005544	btbd3a	BTB (POZ) domain containing 3a [Source:ZFIN;Acc:ZDB-GENE-090312-7]	111.381	-1.04269	0.22765	-4.58023	4.64471e-06	0.000211042
ENSDARG00000008662	fign	fidgetin [Source:NCBI gene;Acc:553599]	55.3529	-1.55338	0.338007	-4.5957	4.31297e-06	0.000197049
ENSDARG00000018797	crygmxl1	crystallin, gamma MX, like 1 [Source:ZFIN;Acc:ZDB-GENE-050522-392]	17.6791	-1.94255	0.570701	-3.40379	0.000664571	0.013396
ENSDARG00000022689	itgb1b.2	integrin, beta 1b.2 [Source:ZFIN;Acc:ZDB-GENE-040426-2598]	672.37	-0.831146	0.124377	-6.68246	2.34957e-11	3.4554e-09
ENSDARG00000025375	idh1	isocitrate dehydrogenase (NADP(+)) 1 [Source:ZFIN;Acc:ZDB-GENE-031006-1]	3952.64	-0.697993	0.0993967	-7.0223	2.18249e-12	3.74094e-10
ENSDARG00000029955	glb1l	galactosidase, beta 1-like [Source:ZFIN;Acc:ZDB-GENE-050309-196]	83.4106	-1.14734	0.259914	-4.4143	1.01337e-05	0.000416304
ENSDARG00000035797	si:dkey-17m8.2	si:dkey-17m8.2 [Source:ZFIN;Acc:ZDB-GENE-110411-234]	44.0864	-1.15885	0.345915	-3.35009	0.000807859	0.0155768
ENSDARG00000040890	fdps	farnesyl diphosphate synthase (farnesyl pyrophosphate synthetase, dimethylallyltranstransferase, geranyltranstransferase) [Source:ZFIN;Acc:ZDB-GENE-050506-78]	502.405	-0.685191	0.12928	-5.30004	1.15779e-07	8.19817e-06
ENSDARG00000058218	fam151a	family with sequence similarity 151 member A [Source:NCBI gene;Acc:100005645]	250.259	-0.906947	0.157104	-5.77289	7.79221e-09	7.25347e-07
ENSDARG00000058885	ttc29	tetratricopeptide repeat domain 29 [Source:ZFIN;Acc:ZDB-GENE-100922-181]	10.2966	-2.88347	0.781255	-3.69082	0.000223531	0.00561742
ENSDARG00000069559	muc13a	mucin 13a, cell surface associated [Source:ZFIN;Acc:ZDB-GENE-061207-26]	86.2272	-0.832394	0.264006	-3.15293	0.0016164	0.0260531
ENSDARG00000076718	prkra	protein kinase, interferon-inducible double stranded RNA dependent activator [Source:NCBI gene;Acc:557370]	235.394	-0.737389	0.170094	-4.33519	1.45634e-05	0.000563799
ENSDARG00000087403	si:ch211-214p13.3	si:ch211-214p13.3 [Source:ZFIN;Acc:ZDB-GENE-060503-779]	69.4449	-1.10608	0.283356	-3.90349	9.48137e-05	0.00277323
ENSDARG00000088823	crygm2d3	crystallin, gamma M2d3 [Source:ZFIN;Acc:ZDB-GENE-060918-2]	2334.9	-0.829864	0.179134	-4.63264	3.61024e-06	0.000168981
ENSDARG00000090844	CABZ01054965.1	interleukin-1 receptor type 1-like [Source:NCBI gene;Acc:799279]	112.323	-0.772961	0.219632	-3.51934	0.000432621	0.00957656
ENSDARG00000092801	CR855277.2	RIIa domain-containing protein 1-like [Source:NCBI gene;Acc:100536995]	11.0562	-6.83483	1.30902	-5.22134	1.77633e-07	1.21288e-05
ENSDARG00000093926	CR855277.3		4.51972	-5.54407	1.46973	-3.77217	0.000161837	0.00429274
ENSDARG00000095522	si:dkey-71b5.3	si:dkey-71b5.3 [Source:ZFIN;Acc:ZDB-GENE-100922-91]	19.1773	-7.62907	1.25453	-6.0812	1.19288e-09	1.32356e-07
ENSDARG00000096003	atp5md	ATP synthase membrane subunit DAPIT [Source:ZFIN;Acc:ZDB-GENE-110914-234]	908.105	-0.644917	0.159354	-4.04708	5.18604e-05	0.00166961
ENSDARG00000096888	serpinb1l4	serpin peptidase inhibitor, clade B (ovalbumin), member 1, like 4 [Source:ZFIN;Acc:ZDB-GENE-030131-7169]	8.85815	-2.9136	0.888219	-3.28027	0.00103707	0.0188692
ENSDARG00000099630	BX510915.1		22.707	-1.50831	0.489322	-3.08245	0.00205307	0.0311521
ENSDARG00000104105	ttf2	transcription termination factor, RNA polymerase II [Source:ZFIN;Acc:ZDB-GENE-110411-73]	84.8734	-0.825689	0.242877	-3.39962	0.000674797	0.0135472
ENSDARG00000112870	CABZ01021599.1	receptor-interacting serine/threonine-protein kinase 2-like [Source:NCBI gene;Acc:110437957]	32.974	-1.47929	0.389272	-3.80015	0.000144609	0.00393228
ENSDARG00000115701	crygm2d9	crystallin, gamma M2d9 [Source:ZFIN;Acc:ZDB-GENE-081105-81]	1430.79	-1.82728	0.375803	-4.86233	1.1601e-06	6.32303e-05
ENSDARG00000117264	CR385050.2		8.37322	-2.79921	0.887144	-3.15531	0.00160329	0.0258922
ENSDARG00000117541	FP236197.1		28.2886	-1.72938	0.44545	-3.88231	0.000103468	0.00299023
ENSDARG00000003523	itln3	intelectin 3 [Source:ZFIN;Acc:ZDB-GENE-090527-4]	44.6284	-2.9977	0.870635	-3.44312	0.000575052	0.0119701
ENSDARG00000005179	dglucy	D-glutamate cyclase [Source:ZFIN;Acc:ZDB-GENE-070725-6]	671.138	-1.06609	0.121986	-8.73945	2.34258e-18	7.56136e-16
ENSDARG00000007127	acat2	acetyl-CoA acetyltransferase 2 [Source:ZFIN;Acc:ZDB-GENE-990714-22]	319.158	-0.732384	0.155928	-4.69693	2.64097e-06	0.000130494
ENSDARG00000007697	fabp7a	fatty acid binding protein 7, brain, a [Source:ZFIN;Acc:ZDB-GENE-000627-1]	3346.11	-0.610044	0.10323	-5.90958	3.42981e-09	3.53712e-07
ENSDARG00000009001	pdia6	protein disulfide isomerase family A, member 6 [Source:ZFIN;Acc:ZDB-GENE-030131-879]	752.837	-0.815153	0.116056	-7.02378	2.15942e-12	3.72709e-10
ENSDARG00000009443	zgc:92137	zgc:92137 [Source:ZFIN;Acc:ZDB-GENE-040801-179]	4592.98	-2.24919	0.128067	-17.5626	4.76009e-69	3.94357e-65
ENSDARG00000011026	zgc:92907	zgc:92907 [Source:ZFIN;Acc:ZDB-GENE-040718-161]	83.9418	-0.78726	0.26256	-2.9984	0.00271404	0.0381316
ENSDARG00000014232	prkg3	protein kinase cGMP-dependent 3 [Source:ZFIN;Acc:ZDB-GENE-030131-4745]	128.893	-0.830057	0.206772	-4.01435	5.96094e-05	0.00186479
ENSDARG00000014975	irge1	immunity-related GTPase family, e1 [Source:ZFIN;Acc:ZDB-GENE-051209-1]	19.7695	-1.78354	0.537143	-3.32041	0.000898839	0.0168984
ENSDARG00000016044	gins4	GINS complex subunit 4 (Sld5 homolog) [Source:ZFIN;Acc:ZDB-GENE-040801-59]	112.855	-0.674711	0.232998	-2.89578	0.00378215	0.048305
ENSDARG00000017532	kif25	kinesin family member 25 [Source:ZFIN;Acc:ZDB-GENE-041001-167]	75.2063	-0.857199	0.260708	-3.28797	0.00100911	0.018496
ENSDARG00000021124	cfl1	cofilin 1 [Source:ZFIN;Acc:ZDB-GENE-030131-215]	5338.9	-0.921124	0.106408	-8.65656	4.86219e-18	1.47372e-15
ENSDARG00000029473	gstm.2	glutathione S-transferase mu tandem duplicate 2 [Source:ZFIN;Acc:ZDB-GENE-080218-30]	72.4663	-1.27742	0.293341	-4.35475	1.3322e-05	0.000523072
ENSDARG00000033594	ido1	indoleamine 2,3-dioxygenase 1 [Source:ZFIN;Acc:ZDB-GENE-080228-2]	77.8908	-1.32549	0.264242	-5.0162	5.27041e-07	3.17939e-05
ENSDARG00000037192	zgc:113364	zgc:113364 [Source:ZFIN;Acc:ZDB-GENE-050410-5]	13.8773	-1.89023	0.622428	-3.03686	0.00239059	0.0348071
ENSDARG00000040179	zgc:101562	zgc:101562 [Source:ZFIN;Acc:ZDB-GENE-041010-74]	33.2371	-1.39825	0.388399	-3.60003	0.000318181	0.00753806
ENSDARG00000043093	mpeg1.2	macrophage expressed 1, tandem duplicate 2 [Source:ZFIN;Acc:ZDB-GENE-050522-305]	169.802	-0.597727	0.185756	-3.21781	0.00129176	0.0220352
ENSDARG00000053558	rtkn2a	rhotekin 2a [Source:NCBI gene;Acc:449666]	34.8384	-1.44924	0.380579	-3.80799	0.0001401	0.00383485
ENSDARG00000055120	ctsba	cathepsin Ba [Source:ZFIN;Acc:ZDB-GENE-040426-2650]	1603.32	-1.14103	0.108463	-10.5199	6.99387e-26	4.57436e-23
ENSDARG00000058570	ccl27a	chemokine (C-C motif) ligand 27a [Source:ZFIN;Acc:ZDB-GENE-000208-28]	24.8616	-1.3449	0.440154	-3.05552	0.00224671	0.0332379
ENSDARG00000062397	ndst1a	N-deacetylase/N-sulfotransferase (heparan glucosaminyl) 1a [Source:ZFIN;Acc:ZDB-GENE-111012-2]	462.028	-0.925832	0.131674	-7.03125	2.04693e-12	3.55765e-10
ENSDARG00000068993	zgc:153631	zgc:153631 [Source:ZFIN;Acc:ZDB-GENE-060825-208]	60.5438	-0.900318	0.278218	-3.23601	0.00121212	0.0210966
ENSDARG00000078114	si:ch73-237c6.1	si:ch73-237c6.1 [Source:ZFIN;Acc:ZDB-GENE-081105-55]	466.511	-0.722245	0.135678	-5.32322	1.01945e-07	7.38697e-06
ENSDARG00000087456	NDUFB1	NADH:ubiquinone oxidoreductase subunit B1 [Source:HGNC Symbol;Acc:HGNC:7695]	456.433	-0.788755	0.17931	-4.39884	1.08831e-05	0.000441255
ENSDARG00000087933	zgc:174972	zgc:174972 [Source:ZFIN;Acc:ZDB-GENE-080219-6]	28.0518	-1.79174	0.448588	-3.99417	6.49201e-05	0.00200937
ENSDARG00000092337	CU467861.6		285.935	-1.10949	0.167737	-6.61446	3.72903e-11	5.3573e-09
ENSDARG00000094057	cyp2j20	cytochrome P450, family 2, subfamily J, polypeptide 20 [Source:ZFIN;Acc:ZDB-GENE-041210-324]	46.6249	-1.38552	0.333447	-4.15516	3.25063e-05	0.00112514
ENSDARG00000094310	si:ch211-255g12.6	si:ch211-255g12.6 [Source:ZFIN;Acc:ZDB-GENE-081104-198]	722.427	-1.57295	0.543426	-2.89451	0.00379756	0.048452
ENSDARG00000095751	C20H6orf58	liver-enriched gene 1, tandem duplicate 2 [Source:NCBI gene;Acc:406484]	59.9635	-4.10452	0.423229	-9.6981	3.07155e-22	1.49691e-19
ENSDARG00000096773	pimr128	Pim proto-oncogene, serine/threonine kinase, related 128 [Source:ZFIN;Acc:ZDB-GENE-041014-93]	20.3106	-1.63145	0.515108	-3.1672	0.00153914	0.0251339
ENSDARG00000097416	si:ch73-306e8.2	si:ch73-306e8.2 [Source:ZFIN;Acc:ZDB-GENE-131121-409]	63.2768	-0.886439	0.288443	-3.07319	0.00211786	0.0317283
ENSDARG00000097465	trmt61b	tRNA methyltransferase 61B [Source:ZFIN;Acc:ZDB-GENE-131127-35]	132.596	-0.707494	0.205611	-3.44094	0.000579693	0.0120164
ENSDARG00000099315	nsdhl	NAD(P) dependent steroid dehydrogenase-like [Source:ZFIN;Acc:ZDB-GENE-050417-163]	187.487	-0.821424	0.18992	-4.32511	1.52457e-05	0.000587466
ENSDARG00000105380	fgl1	fibrinogen-like 1 [Source:ZFIN;Acc:ZDB-GENE-130815-1]	84.8069	-3.19732	0.309121	-10.3433	4.48986e-25	2.59514e-22
ENSDARG00000031293	dnajc9	DnaJ (Hsp40) homolog, subfamily C, member 9 [Source:ZFIN;Acc:ZDB-GENE-040718-130]	195.796	-0.62129	0.171625	-3.62004	0.000294555	0.00707332
ENSDARG00000039832	gsta.2	glutathione S-transferase, alpha tandem duplicate 2 [Source:ZFIN;Acc:ZDB-GENE-070822-30]	378.492	-1.68797	0.179227	-9.41805	4.59531e-21	1.96917e-18
ENSDARG00000040557	exosc5	exosome component 5 [Source:ZFIN;Acc:ZDB-GENE-060503-675]	112.7	-0.709899	0.223148	-3.18129	0.00146621	0.0242134
ENSDARG00000042637	tert	telomerase reverse transcriptase [Source:ZFIN;Acc:ZDB-GENE-080405-1]	113.203	-0.680353	0.221078	-3.07744	0.00208789	0.0315072
ENSDARG00000052779	zgc:153932	zgc:153932 [Source:ZFIN;Acc:ZDB-GENE-070209-223]	95.2113	-0.891133	0.294807	-3.02277	0.00250474	0.0360259
ENSDARG00000060298	nin	ninein (GSK3B interacting protein) [Source:ZFIN;Acc:ZDB-GENE-070725-1]	98.3802	-0.855666	0.233047	-3.67164	0.000240999	0.00597186
ENSDARG00000062817	crym	crystallin, mu [Source:ZFIN;Acc:ZDB-GENE-070112-1782]	84.58	-1.11835	0.24767	-4.51549	6.31699e-06	0.000274961
ENSDARG00000075963	mhc1uba	major histocompatibility complex class I UBA [Source:ZFIN;Acc:ZDB-GENE-990415-145]	20.8653	-2.11742	0.535101	-3.95706	7.58788e-05	0.00229987
ENSDARG00000078069	rrm2	ribonucleotide reductase M2 polypeptide [Source:NCBI gene;Acc:30733]	192.54	-5.01414	0.29966	-16.7328	7.56138e-63	3.13218e-59
ENSDARG00000078918	comtd1	catechol-O-methyltransferase domain containing 1 [Source:ZFIN;Acc:ZDB-GENE-030131-1072]	160.017	-1.69015	0.22314	-7.5744	3.60798e-14	7.41096e-12
ENSDARG00000086762	gsdmea	gasdermin Ea [Source:ZFIN;Acc:ZDB-GENE-120215-186]	114.369	-0.685696	0.236196	-2.90308	0.00369512	0.0475768
ENSDARG00000092731	mhc1uka	major histocompatibility complex class I UKA [Source:ZFIN;Acc:ZDB-GENE-060825-152]	10.6792	-2.68516	0.803553	-3.34161	0.00083293	0.0159243
ENSDARG00000094946	si:ch211-132b12.2	si:ch211-132b12.2 [Source:ZFIN;Acc:ZDB-GENE-050420-178]	23.7873	-1.54301	0.470428	-3.28002	0.001038	0.0188723
ENSDARG00000095157	zgc:163080	zgc:163080 [Source:ZFIN;Acc:ZDB-GENE-070410-137]	232.883	-0.655793	0.170927	-3.83669	0.000124702	0.00348633
ENSDARG00000099336	mvda	mevalonate (diphospho) decarboxylase a [Source:NCBI gene;Acc:492781]	104.016	-0.767856	0.224005	-3.42785	0.000608374	0.0124551
ENSDARG00000100106	CR385054.1		72.2359	-2.48359	0.327379	-7.58628	3.29233e-14	6.87626e-12
ENSDARG00000100450	btr21	bloodthirsty-related gene family, member 21 [Source:ZFIN;Acc:ZDB-GENE-081031-80]	9.86376	-3.36928	0.896428	-3.75857	0.00017089	0.00448975
ENSDARG00000101930	CU914622.1		10.1258	-6.70793	1.31539	-5.09958	3.40412e-07	2.15282e-05
ENSDARG00000102018	btr25	bloodthirsty-related gene family, member 25 [Source:ZFIN;Acc:ZDB-GENE-070705-377]	22.7751	-1.60991	0.476034	-3.38193	0.00071979	0.0142661
ENSDARG00000102992	btr20	bloodthirsty-related gene family, member 20 [Source:ZFIN;Acc:ZDB-GENE-060421-3419]	7.13233	-5.19843	1.42646	-3.64428	0.000268138	0.00654004
ENSDARG00000103503	dgat1a	diacylglycerol O-acyltransferase 1a [Source:ZFIN;Acc:ZDB-GENE-030131-4600]	608.361	-0.708155	0.130582	-5.42308	5.85806e-08	4.56415e-06
ENSDARG00000113315	zgc:153932	zgc:153932 [Source:ZFIN;Acc:ZDB-GENE-070209-223]	115.836	-0.913486	0.230473	-3.96352	7.38527e-05	0.00224943
ENSDARG00000114554	cdx1a	caudal type homeobox 1a [Source:ZFIN;Acc:ZDB-GENE-050510-1]	139.214	-0.990192	0.219501	-4.51111	6.44886e-06	0.000279233
ENSDARG00000001437	slc2a1a	solute carrier family 2 member 1a [Source:ZFIN;Acc:ZDB-GENE-030131-3158]	313.721	-2.07783	0.164222	-12.6526	1.08206e-36	1.22243e-33
ENSDARG00000010487	sae1	SUMO1 activating enzyme subunit 1 [Source:NCBI gene;Acc:415148]	290.974	-0.666387	0.152932	-4.35742	1.31606e-05	0.000518371
ENSDARG00000037706	gss	glutathione synthetase [Source:ZFIN;Acc:ZDB-GENE-041010-208]	142.204	-0.649039	0.194877	-3.33051	0.000866861	0.0164447
ENSDARG00000041644	si:dkey-194e6.1	si:dkey-194e6.1 [Source:ZFIN;Acc:ZDB-GENE-100922-43]	357.594	-1.59119	0.169658	-9.37877	6.67465e-21	2.76486e-18
ENSDARG00000046098	ebp	EBP cholestenol delta-isomerase [Source:ZFIN;Acc:ZDB-GENE-040718-12]	137.411	-1.25697	0.215871	-5.82279	5.78744e-09	5.59692e-07
ENSDARG00000054562	her15.1	hairy and enhancer of split-related 15, tandem duplicate 1 [Source:ZFIN;Acc:ZDB-GENE-030707-2]	223.107	-0.600628	0.193485	-3.10427	0.00190752	0.0294725
ENSDARG00000054911	tmsb	thymosin, beta [Source:NCBI gene;Acc:402820]	151.83	-0.635696	0.190773	-3.33221	0.000861585	0.0163714
ENSDARG00000055739	ribc1	RIB43A domain with coiled-coils 1 [Source:ZFIN;Acc:ZDB-GENE-081031-7]	13.9225	-1.87806	0.5977	-3.14215	0.00167713	0.0268068
ENSDARG00000056248	si:dkey-183i3.5	si:dkey-183i3.5 [Source:ZFIN;Acc:ZDB-GENE-030131-8568]	28852.5	-0.672776	0.114849	-5.85791	4.68716e-09	4.69736e-07
ENSDARG00000059235	zgc:113274	zgc:113274 [Source:ZFIN;Acc:ZDB-GENE-050508-2]	44.0571	-1.33437	0.379138	-3.51949	0.000432373	0.00957656
ENSDARG00000075030	stx10	syntaxin 10 [Source:ZFIN;Acc:ZDB-GENE-041111-53]	87.1364	-0.719281	0.245473	-2.93018	0.00338767	0.0448813
ENSDARG00000077257	timd4	T cell immunoglobulin and mucin domain containing 4 [Source:ZFIN;Acc:ZDB-GENE-080303-10]	65.1671	-1.05727	0.305806	-3.45732	0.000545572	0.0115107
ENSDARG00000079199	megf6a	multiple EGF-like-domains 6a [Source:ZFIN;Acc:ZDB-GENE-090312-12]	33.8989	-3.00944	0.473439	-6.35655	2.06337e-10	2.72782e-08
ENSDARG00000080174	dre-mir-124-5	dre-mir-124-5 [Source:miRBase;Acc:MI0001970]	26.8935	-1.89523	0.625478	-3.03005	0.00244515	0.035353
ENSDARG00000088911	cbln17	cerebellin 17 [Source:ZFIN;Acc:ZDB-GENE-111109-4]	14.6936	-1.78998	0.5992	-2.98728	0.00281474	0.0390824
ENSDARG00000091847	si:ch211-181d7.1	si:ch211-181d7.1 [Source:ZFIN;Acc:ZDB-GENE-121214-14]	12.518	-7.01286	1.30322	-5.38119	7.39949e-08	5.65867e-06
ENSDARG00000094217	si:dkey-17e16.15	si:dkey-17e16.15 [Source:ZFIN;Acc:ZDB-GENE-091204-295]	109.442	-0.881806	0.23486	-3.75461	0.000173613	0.0045373
ENSDARG00000094377	samd10b	sterile alpha motif domain containing 10b [Source:ZFIN;Acc:ZDB-GENE-090312-179]	38.6796	-1.13396	0.387944	-2.92299	0.00346688	0.0455422
ENSDARG00000096545	si:ch211-191a16.5	si:ch211-191a16.5 [Source:ZFIN;Acc:ZDB-GENE-121214-56]	15.5519	-2.68536	0.647569	-4.14682	3.37121e-05	0.0011541
ENSDARG00000098906	herc7	hect domain and RLD 7 [Source:ZFIN;Acc:ZDB-GENE-091204-164]	86.4451	-1.12488	0.256667	-4.38265	1.17246e-05	0.000468495
ENSDARG00000098999	si:ch73-311h14.2	si:ch73-311h14.2 [Source:ZFIN;Acc:ZDB-GENE-030131-1610]	257.482	-0.59098	0.156618	-3.77337	0.000161054	0.00428269
ENSDARG00000099306	zgc:175088	zgc:175088 [Source:ZFIN;Acc:ZDB-GENE-080204-124]	703.338	-0.67278	0.14368	-4.68249	2.83405e-06	0.00013893
ENSDARG00000117472	CABZ01043503.1		83.061	-0.870068	0.251933	-3.45357	0.000553213	0.0116226
ENSDARG00000117500	FO904870.1		6.61156	-5.09388	1.4245	-3.57589	0.000349033	0.00811492
ENSDARG00000032816	tm7sf2	transmembrane 7 superfamily member 2 [Source:ZFIN;Acc:ZDB-GENE-041212-19]	243.172	-1.40382	0.17198	-8.1627	3.27617e-16	8.57114e-14
ENSDARG00000034211	capn2l	calpain 2, (m/II) large subunit, like [Source:ZFIN;Acc:ZDB-GENE-050417-341]	511.619	-1.26598	0.130122	-9.72919	2.26396e-22	1.14834e-19
ENSDARG00000034403	zgc:173443	zgc:173443 [Source:ZFIN;Acc:ZDB-GENE-071004-101]	31.8248	-1.63679	0.394147	-4.15274	3.28524e-05	0.00113247
ENSDARG00000035538	atp6v0a2a	ATPase H+ transporting V0 subunit a2a [Source:ZFIN;Acc:ZDB-GENE-091113-4]	272.995	-0.601318	0.178399	-3.37063	0.000749977	0.0147003
ENSDARG00000036888	zgc:153935	zgc:153935 [Source:ZFIN;Acc:ZDB-GENE-061103-148]	64.1271	-1.26014	0.307812	-4.09385	4.24275e-05	0.00140975
ENSDARG00000042962	dgcr2	DiGeorge syndrome critical region gene 2 [Source:ZFIN;Acc:ZDB-GENE-040718-404]	194.638	-0.659215	0.21042	-3.13285	0.00173115	0.0274052
ENSDARG00000043198	si:rp71-1i20.2	si:rp71-1i20.2 [Source:ZFIN;Acc:ZDB-GENE-040724-207]	34.7273	-2.63311	0.45279	-5.81529	6.05298e-09	5.80852e-07
ENSDARG00000043986	setd6	SET domain containing 6, protein lysine methyltransferase [Source:NCBI gene;Acc:322348]	87.9436	-1.24313	0.264701	-4.69635	2.64856e-06	0.00013061
ENSDARG00000044002	cyp2x7	cytochrome P450, family 2, subfamily X, polypeptide 7 [Source:ZFIN;Acc:ZDB-GENE-110114-2]	61.0652	-1.00096	0.288706	-3.46705	0.000526202	0.0111589
ENSDARG00000051925	cyb5r2	cytochrome b5 reductase 2 [Source:NCBI gene;Acc:751641]	329.55	-0.604132	0.152737	-3.95537	7.64154e-05	0.00231331
ENSDARG00000060096	tbc1d10ab	TBC1 domain family, member 10Ab [Source:ZFIN;Acc:ZDB-GENE-081105-145]	112.212	-0.726567	0.241518	-3.00833	0.00262685	0.0372435
ENSDARG00000070918	si:ch211-284e20.8	si:ch211-284e20.8 [Source:ZFIN;Acc:ZDB-GENE-050208-451]	425.581	-0.834982	0.142943	-5.84138	5.17717e-09	5.12642e-07
ENSDARG00000071558	fblim1	filamin binding LIM protein 1 [Source:ZFIN;Acc:ZDB-GENE-061013-662]	240.9	-0.695949	0.172224	-4.04095	5.32362e-05	0.0016985
ENSDARG00000071588	BX539307.1		3.73942	-5.27073	1.51789	-3.47241	0.000515804	0.0109758
ENSDARG00000076724	pi4kaa	phosphatidylinositol 4-kinase, catalytic, alpha a [Source:ZFIN;Acc:ZDB-GENE-100204-2]	519.978	-0.774121	0.157451	-4.91657	8.80729e-07	4.9301e-05
ENSDARG00000086458	hdac10	histone deacetylase 10 [Source:NCBI gene;Acc:327253]	240.012	-0.731744	0.157933	-4.63327	3.5994e-06	0.000168966
ENSDARG00000096110	zgc:123278	zgc:123278 [Source:ZFIN;Acc:ZDB-GENE-051127-21]	27.4956	-2.29026	0.480719	-4.76425	1.89554e-06	9.85602e-05
ENSDARG00000097209	cox8b	cytochrome c oxidase subunit 8B [Source:ZFIN;Acc:ZDB-GENE-110620-4]	434.177	-0.61882	0.153029	-4.0438	5.25912e-05	0.00168649
ENSDARG00000098214	CABZ01072487.1		55.5208	-1.41866	0.325255	-4.3617	1.29056e-05	0.000509947
ENSDARG00000098901	CABZ01002768.1		8.75448	-2.61173	0.862016	-3.0298	0.00244719	0.0353619
ENSDARG00000101693	STK19	serine/threonine kinase 19 [Source:HGNC Symbol;Acc:HGNC:11398]	88.9927	-0.872819	0.26087	-3.34579	0.000820472	0.0157411
ENSDARG00000103025	hmgcs1	3-hydroxy-3-methylglutaryl-CoA synthase 1 (soluble) [Source:ZFIN;Acc:ZDB-GENE-040426-1042]	955.538	-0.937843	0.114649	-8.18011	2.83584e-16	7.49807e-14
ENSDARG00000105052	cfhl5	complement factor H like 5 [Source:ZFIN;Acc:ZDB-GENE-050208-782]	22.311	-2.28949	0.518632	-4.41447	1.01259e-05	0.000416304
ENSDARG00000105212	cfhl1	complement factor H like 1 [Source:ZFIN;Acc:ZDB-GENE-050208-342]	63.1254	-1.45129	0.308925	-4.69788	2.62875e-06	0.000130149
ENSDARG00000116043	CABZ01049625.1		26.213	-4.56758	0.694885	-6.57315	4.92618e-11	6.91725e-09

## Sheet: leg1_dm_VS_WT
Supplementary Table S5. List of down-regulated genes in leg1a-/- single; leg1b-/- single; leg1a-/- leg1b-/- double mutant embryos at 5dpf
leg1_dm vs WT ( FoldChange ≤ -2, Padj < 0.05）
ensembl_gene_id	external_gene_name	description	baseMean	log2FoldChange	lfcSE	stat	pvalue	padj
ENSDARG00000003132	apip	APAF1 interacting protein [Source:NCBI gene;Acc:447941]	191.206	-4.96395	0.562383	-8.82664	1.07865e-18	4.93656e-16
ENSDARG00000005894	slc7a9	solute carrier family 7 member 9 [Source:ZFIN;Acc:ZDB-GENE-080116-2]	266.469	-1.60871	0.201639	-7.97816	1.48535e-15	4.61905e-13
ENSDARG00000025859	lmf2b	lipase maturation factor 2b [Source:ZFIN;Acc:ZDB-GENE-070206-11]	303.479	-2.86141	0.189752	-15.0798	2.20006e-51	1.33411e-47
ENSDARG00000035942	hrh3	histamine receptor H3 [Source:ZFIN;Acc:ZDB-GENE-040724-204]	58.6364	-1.05663	0.27357	-3.86239	0.000112284	0.00298964
ENSDARG00000036140	crybgx	crystallin beta gamma X [Source:ZFIN;Acc:ZDB-GENE-070410-2]	260.589	-1.90612	0.612637	-3.11133	0.00186247	0.0236771
ENSDARG00000055313	slc12a10.1	solute carrier family 12 member 10, tandem duplicate 1 [Source:ZFIN;Acc:ZDB-GENE-060503-330]	108.779	-1.08139	0.238571	-4.53276	5.82174e-06	0.00025863
ENSDARG00000057468	kcnc2	potassium voltage-gated channel, Shaw-related subfamily, member 2 [Source:ZFIN;Acc:ZDB-GENE-070410-118]	95.5708	-1.07814	0.250245	-4.30835	1.64476e-05	0.000627886
ENSDARG00000058564	si:ch73-368j24.17	si:ch73-368j24.17 [Source:ZFIN;Acc:ZDB-GENE-160113-31]	10.2608	-6.31408	1.27634	-4.94703	7.53543e-07	4.73522e-05
ENSDARG00000059529		uncharacterized protein KIAA0895-like [Source:NCBI gene;Acc:562097]	70.2505	-1.40811	0.285645	-4.92959	8.24032e-07	5.0474e-05
ENSDARG00000067794	cabz01076234.2	cabz01076234.2 [Source:ZFIN;Acc:ZDB-GENE-160727-2]	50.4362	-1.97554	0.359202	-5.49979	3.80254e-08	3.30589e-06
ENSDARG00000068865	si:dkey-61p9.7	si:dkey-61p9.7 [Source:ZFIN;Acc:ZDB-GENE-041210-241]	13.0484	-2.22431	0.661649	-3.36177	0.000774454	0.0128052
ENSDARG00000070116	nit1	nitrilase 1 [Source:ZFIN;Acc:ZDB-GENE-040912-65]	136.129	-2.26395	0.266228	-8.50381	1.83468e-17	7.17776e-15
ENSDARG00000074012	si:ch1073-159d7.7	si:ch1073-159d7.7 [Source:ZFIN;Acc:ZDB-GENE-160113-58]	2.52238	-4.52858	1.62019	-2.79509	0.0051885	0.0479907
ENSDARG00000074712	si:ch211-186e20.2	si:ch211-186e20.2 [Source:ZFIN;Acc:ZDB-GENE-110407-8]	56.2237	-1.32639	0.446252	-2.97228	0.00295593	0.0328744
ENSDARG00000076386	epdl1	ependymin-like 1 [Source:ZFIN;Acc:ZDB-GENE-090710-3]	994.321	-1.01112	0.113011	-8.94706	3.65068e-19	1.73629e-16
ENSDARG00000077090	si:ch211-127b11.1	si:ch211-127b11.1 [Source:ZFIN;Acc:ZDB-GENE-041210-159]	21.9221	-2.08611	0.543187	-3.84049	0.000122789	0.00322684
ENSDARG00000086179	si:dkey-3h2.4	si:dkey-3h2.4 [Source:ZFIN;Acc:ZDB-GENE-070705-466]	3.45951	-4.31195	1.47334	-2.92665	0.00342633	0.0362274
ENSDARG00000086615	CR846087.1		27.236	-1.61784	0.430862	-3.7549	0.00017341	0.00422736
ENSDARG00000087544	BX510934.1		8.54886	-6.70691	1.28678	-5.21215	1.86662e-07	1.38885e-05
ENSDARG00000087767	CABZ01074298.1	uncharacterized LOC100334396 [Source:NCBI gene;Acc:100334396]	3.50448	-5.818	1.49072	-3.90282	9.50794e-05	0.00259712
ENSDARG00000088625	si:ch211-142d6.2	si:ch211-142d6.2 [Source:ZFIN;Acc:ZDB-GENE-141216-119]	46.9742	-1.95957	0.325188	-6.02598	1.68091e-09	1.93233e-07
ENSDARG00000090099	si:dkeyp-67a8.4	si:dkeyp-67a8.4 [Source:ZFIN;Acc:ZDB-GENE-070912-666]	6.28365	-3.94183	1.3564	-2.90609	0.00365973	0.0378713
ENSDARG00000090255	phlpp2	PH domain and leucine rich repeat protein phosphatase 2 [Source:ZFIN;Acc:ZDB-GENE-070719-3]	66.2616	-1.11996	0.343232	-3.26299	0.00110244	0.0163353
ENSDARG00000091136	zgc:174259	zgc:174259 [Source:ZFIN;Acc:ZDB-GENE-080213-10]	229.198	-1.1098	0.243136	-4.56451	5.00673e-06	0.000227848
ENSDARG00000091746	si:dkey-16p6.1	si:dkey-16p6.1 [Source:ZFIN;Acc:ZDB-GENE-081103-43]	8.77266	-2.44555	0.7083	-3.45271	0.000554994	0.0100163
ENSDARG00000092003	ccs	copper chaperone for superoxide dismutase [Source:ZFIN;Acc:ZDB-GENE-050417-322]	60.4137	-1.62934	0.275132	-5.92203	3.17992e-09	3.41293e-07
ENSDARG00000093924	BX890562.2		3.55392	-4.73743	1.54347	-3.06934	0.00214533	0.0259925
ENSDARG00000094215	BX005417.1	uncharacterized LOC108183423 [Source:NCBI gene;Acc:108183423]	16.5363	-2.75106	0.592598	-4.64237	3.44433e-06	0.000167091
ENSDARG00000094374	si:ch211-165f21.2	si:ch211-165f21.2 [Source:ZFIN;Acc:ZDB-GENE-060503-12]	16.2026	-5.38488	1.2994	-4.14414	3.41092e-05	0.00113788
ENSDARG00000095082	ITLN1	si:ch211-194p6.12 [Source:ZFIN;Acc:ZDB-GENE-160728-9]	120.074	-2.31239	0.274409	-8.42678	3.55316e-17	1.28635e-14
ENSDARG00000096188	CT027801.2		3.85542	-5.86221	1.42922	-4.10167	4.10177e-05	0.0013248
ENSDARG00000098179	si:dkeyp-86c4.1	si:dkeyp-86c4.1 [Source:ZFIN;Acc:ZDB-GENE-120214-4]	8.70839	-4.16332	0.887781	-4.68958	2.73767e-06	0.000138882
ENSDARG00000098514	si:ch211-59d8.3	si:ch211-59d8.3 [Source:ZFIN;Acc:ZDB-GENE-120709-11]	20.8944	-5.77504	0.940792	-6.13849	8.33091e-10	1.00653e-07
ENSDARG00000098721	BX649331.1		7.9281	-2.58778	0.878151	-2.94686	0.00321023	0.0348798
ENSDARG00000098776	BX640547.2		7.38807	-4.62281	1.32894	-3.47856	0.000504123	0.00934148
ENSDARG00000098892	si:ch211-223a21.1	si:ch211-223a21.1 [Source:ZFIN;Acc:ZDB-GENE-110913-137]	9.00302	-2.19287	0.71293	-3.07586	0.00209898	0.025623
ENSDARG00000099152	si:dkey-190j3.2	si:dkey-190j3.2 [Source:ZFIN;Acc:ZDB-GENE-050208-399]	29.1936	-1.39792	0.390743	-3.5776	0.000346762	0.00713617
ENSDARG00000099346	znf1079	zinc finger protein 1079 [Source:ZFIN;Acc:ZDB-GENE-110913-68]	5.66167	-5.90077	1.32855	-4.44153	8.93225e-06	0.000373553
ENSDARG00000099382	si:ch211-209n20.1	si:ch211-209n20.1 [Source:ZFIN;Acc:ZDB-GENE-070705-98]	16.7919	-5.96722	1.1192	-5.33168	9.7309e-08	7.78986e-06
ENSDARG00000099384	si:dkey-238k10.1	si:dkey-238k10.1 [Source:ZFIN;Acc:ZDB-GENE-070705-399]	51.3417	-3.65627	0.35389	-10.3317	5.06749e-25	3.96507e-22
ENSDARG00000100578	si:dkeyp-90h9.1	si:dkeyp-90h9.1 [Source:ZFIN;Acc:ZDB-GENE-131122-5]	14.0677	-1.9086	0.541056	-3.52754	0.000419445	0.00818321
ENSDARG00000100654	si:dkey-207m2.4	si:dkey-207m2.4 [Source:ZFIN;Acc:ZDB-GENE-081103-58]	24.3403	-1.63893	0.393965	-4.1601	3.18108e-05	0.00107615
ENSDARG00000101484	si:dkey-264f17.2	si:dkey-264f17.2 [Source:ZFIN;Acc:ZDB-GENE-110913-14]	40.8482	-1.27637	0.313144	-4.076	4.58173e-05	0.00145183
ENSDARG00000101517	CT583728.4		26.47	-1.57586	0.513274	-3.07021	0.00213907	0.0259911
ENSDARG00000101634	si:ch211-209j12.1	si:ch211-209j12.1 [Source:ZFIN;Acc:ZDB-GENE-120709-44]	7.43391	-2.87036	0.946398	-3.03294	0.00242187	0.0284892
ENSDARG00000101728	si:dkeyp-80d11.12	si:dkeyp-80d11.12 [Source:ZFIN;Acc:ZDB-GENE-070424-273]	7.27338	-2.86427	0.879341	-3.25728	0.00112484	0.0165558
ENSDARG00000101828	si:dkey-16p6.1	si:dkey-16p6.1 [Source:ZFIN;Acc:ZDB-GENE-081103-43]	32.843	-1.11913	0.387819	-2.88569	0.00390551	0.0395541
ENSDARG00000101992	si:dkey-238k10.3	si:dkey-238k10.3 [Source:ZFIN;Acc:ZDB-GENE-070705-401]	24.1242	-2.45702	0.538672	-4.56126	5.08471e-06	0.000230964
ENSDARG00000102225	si:ch211-205a14.7	si:ch211-205a14.7 [Source:ZFIN;Acc:ZDB-GENE-050420-404]	19.7753	-1.36482	0.446968	-3.05351	0.00226183	0.0270558
ENSDARG00000102584	cpne7	copine VII [Source:ZFIN;Acc:ZDB-GENE-131125-70]	91.5298	-1.11163	0.235207	-4.72616	2.28803e-06	0.000120633
ENSDARG00000102641	CR925761.3	uncharacterized LOC110437858 [Source:NCBI gene;Acc:110437858]	17.9174	-2.60593	0.56975	-4.57382	4.78903e-06	0.000220005
ENSDARG00000102850	CU469577.1		35.9065	-1.15848	0.395066	-2.93237	0.00336383	0.0358398
ENSDARG00000103281	si:dkey-56m15.9	si:dkey-56m15.9 [Source:ZFIN;Acc:ZDB-GENE-110913-4]	9.25427	-4.35641	1.02741	-4.24017	2.23349e-05	0.000807385
ENSDARG00000103351	FP102192.2		4.76454	-2.62084	0.939581	-2.78937	0.005281	0.0485396
ENSDARG00000103755	si:dkeyp-4c4.1	si:dkeyp-4c4.1 [Source:ZFIN;Acc:ZDB-GENE-081104-4]	35.7813	-1.66386	0.340064	-4.89276	9.943e-07	5.96974e-05
ENSDARG00000103834	rbm14b	RNA binding motif protein 14b [Source:ZFIN;Acc:ZDB-GENE-040426-2455]	744.474	-1.04715	0.230644	-4.54013	5.62201e-06	0.000252481
ENSDARG00000103844	si:ch211-266c8.1	si:ch211-266c8.1 [Source:ZFIN;Acc:ZDB-GENE-070424-173]	18.0546	-2.1824	0.534963	-4.07954	4.51243e-05	0.00143264
ENSDARG00000104341	si:ch211-76m11.8	si:ch211-76m11.8 [Source:ZFIN;Acc:ZDB-GENE-041210-280]	8.92617	-1.90631	0.676894	-2.81626	0.00485858	0.0459096
ENSDARG00000104380	si:dkey-238k10.2	si:dkey-238k10.2 [Source:ZFIN;Acc:ZDB-GENE-070705-400]	121.991	-2.0467	0.211314	-9.68556	3.47308e-22	2.10608e-19
ENSDARG00000104407	BX649453.1	gastrula zinc finger protein XlCGF8.2DB-like [Source:NCBI gene;Acc:100150619]	22.1697	-1.68538	0.443945	-3.79638	0.000146823	0.00372915
ENSDARG00000104839	mansc1	MANSC domain containing 1 [Source:ZFIN;Acc:ZDB-GENE-070209-77]	920.972	-1.00733	0.159673	-6.30868	2.81424e-10	3.68985e-08
ENSDARG00000104895	BX004857.1		17.5133	-6.87538	1.33315	-5.15724	2.50612e-07	1.79847e-05
ENSDARG00000105219	znf988	zinc finger protein 988 [Source:ZFIN;Acc:ZDB-GENE-110914-28]	2.06828	-4.98215	1.6488	-3.02169	0.00251369	0.029272
ENSDARG00000105355	zgc:154164	zgc:154164 [Source:ZFIN;Acc:ZDB-GENE-060929-1050]	29.0616	-1.17802	0.379123	-3.10723	0.00188851	0.0238831
ENSDARG00000105455	si:dkey-10h3.7	si:dkey-10h3.7 [Source:ZFIN;Acc:ZDB-GENE-160113-56]	12.3617	-6.36967	1.30539	-4.87951	1.06349e-06	6.24639e-05
ENSDARG00000105473	si:cabz01036006.1	si:cabz01036006.1 [Source:ZFIN;Acc:ZDB-GENE-160113-146]	74.5583	-2.30894	0.29829	-7.74058	9.89627e-15	2.69712e-12
ENSDARG00000105657	si:cabz01080528.1	si:cabz01080528.1 [Source:ZFIN;Acc:ZDB-GENE-160728-36]	213.243	-2.04578	0.327104	-6.25424	3.99462e-10	5.12664e-08
ENSDARG00000105760	CABZ01072523.1		50.613	-1.03851	0.301568	-3.4437	0.000573813	0.0102568
ENSDARG00000106267	CR388042.1		7.25344	-3.03789	1.02307	-2.96938	0.00298405	0.0330628
ENSDARG00000110426	BX901962.3	si:dkey-153k10.7 [Source:NCBI gene;Acc:100536058]	30.3849	-1.12401	0.377408	-2.97823	0.00289922	0.0324071
ENSDARG00000112048	BX855613.1		4.31865	-4.80655	1.402	-3.42834	0.000607283	0.0107207
ENSDARG00000112541	znf1093	zinc finger protein 1093 [Source:ZFIN;Acc:ZDB-GENE-110914-12]	9.25891	-2.19101	0.730183	-3.00064	0.00269415	0.0307816
ENSDARG00000112648	si:dkeyp-82b4.2	si:dkeyp-82b4.2 [Source:ZFIN;Acc:ZDB-GENE-060503-561]	44.5672	-1.45515	0.337987	-4.30535	1.66723e-05	0.000633862
ENSDARG00000113660	si:ch211-196f19.1	si:ch211-196f19.1 [Source:ZFIN;Acc:ZDB-GENE-081103-47]	23.8432	-1.34875	0.485415	-2.77855	0.00546017	0.0496396
ENSDARG00000113971	LO018181.1	gastrula zinc finger protein XlCGF49.1-like [Source:NCBI gene;Acc:100149352]	7.29938	-6.87705	1.34695	-5.10565	3.29652e-07	2.29771e-05
ENSDARG00000115716	CT583728.23		7.04518	-4.39134	1.55147	-2.83043	0.00464851	0.0448018
ENSDARG00000116992	znf1051	zinc finger protein 1051 [Source:ZFIN;Acc:ZDB-GENE-080218-22]	4.56474	-4.94514	1.55507	-3.18	0.00147273	0.020114
ENSDARG00000013382	cwc15	CWC15 spliceosome associated protein homolog [Source:NCBI gene;Acc:415140]	13.3171	-2.16283	0.776817	-2.78422	0.00536573	0.0489973
ENSDARG00000020738	zgc:153921	zgc:153921 [Source:ZFIN;Acc:ZDB-GENE-060929-816]	3.51054	-5.37422	1.4372	-3.73937	0.000184479	0.0044086
ENSDARG00000026759	ldlrb	low density lipoprotein receptor b [Source:ZFIN;Acc:ZDB-GENE-040426-1254]	412.456	-1.00094	0.265262	-3.7734	0.000161037	0.00398584
ENSDARG00000028478	si:ch211-173n18.3	si:ch211-173n18.3 [Source:ZFIN;Acc:ZDB-GENE-120215-62]	199.944	-1.15944	0.189618	-6.1146	9.67976e-10	1.15661e-07
ENSDARG00000032206	cthl	cystathionase (cystathionine gamma-lyase), like [Source:ZFIN;Acc:ZDB-GENE-040905-3]	106.701	-2.79823	0.270027	-10.3628	3.6616e-25	2.96052e-22
ENSDARG00000033382	grifin	galectin-related inter-fiber protein [Source:NCBI gene;Acc:445036]	46.5116	-1.80079	0.537626	-3.34952	0.000809508	0.0131958
ENSDARG00000038666	igfbp1b	insulin-like growth factor binding protein 1b [Source:ZFIN;Acc:ZDB-GENE-081210-3]	193.542	-2.22545	0.208573	-10.6699	1.40796e-26	1.2197e-23
ENSDARG00000039116	nr5a5	nuclear receptor subfamily 5, group A, member 5 [Source:ZFIN;Acc:ZDB-GENE-030131-4652]	272.73	-1.17797	0.14898	-7.90691	2.63847e-15	7.57059e-13
ENSDARG00000040683	MEP1B	si:ch73-40a17.3 [Source:ZFIN;Acc:ZDB-GENE-030131-5797]	569.263	-1.17335	0.192358	-6.09982	1.06191e-09	1.26263e-07
ENSDARG00000052734	hmgcra	3-hydroxy-3-methylglutaryl-CoA reductase a [Source:ZFIN;Acc:ZDB-GENE-040401-2]	1024.96	-1.44411	0.133989	-10.7779	4.37983e-27	4.42654e-24
ENSDARG00000055317	c1ql4b	complement component 1, q subcomponent-like 4b [Source:ZFIN;Acc:ZDB-GENE-131127-59]	54.87	-1.09861	0.27881	-3.94037	8.13554e-05	0.00227607
ENSDARG00000059747	kcnj19a	potassium inwardly rectifying channel subfamily J member 19a [Source:ZFIN;Acc:ZDB-GENE-060503-706]	41.8199	-1.2016	0.305968	-3.92723	8.59306e-05	0.00238209
ENSDARG00000060637	clstn2	calsyntenin 2 [Source:ZFIN;Acc:ZDB-GENE-070911-2]	457.811	-1.21309	0.226349	-5.35937	8.35123e-08	6.79756e-06
ENSDARG00000062314	rasl10a	RAS-like, family 10, member A [Source:ZFIN;Acc:ZDB-GENE-060526-273]	20.7097	-1.58337	0.490679	-3.2269	0.00125137	0.0178549
ENSDARG00000062565	kcnh4a	potassium voltage-gated channel, subfamily H (eag-related), member 4a [Source:ZFIN;Acc:ZDB-GENE-131125-34]	54.0202	-1.30393	0.383509	-3.4	0.000673865	0.0116028
ENSDARG00000067813	zgc:171844	zgc:171844 [Source:ZFIN;Acc:ZDB-GENE-080516-8]	36.1512	-1.16383	0.33096	-3.51653	0.000437226	0.00842364
ENSDARG00000073718	si:ch73-233k15.2	si:ch73-233k15.2 [Source:ZFIN;Acc:ZDB-GENE-120215-22]	46.5471	-1.40881	0.296617	-4.7496	2.0382e-06	0.000110849
ENSDARG00000078489	si:ch211-284d12.3	si:ch211-284d12.3 [Source:ZFIN;Acc:ZDB-GENE-070912-280]	4.19247	-3.80514	1.34218	-2.83504	0.00458195	0.0443142
ENSDARG00000078736	doc2a	double C2-like domains, alpha [Source:ZFIN;Acc:ZDB-GENE-090706-1]	56.3959	-1.45578	0.317241	-4.58887	4.4566e-06	0.000207883
ENSDARG00000079264	baiap3	BAI1 associated protein 3 [Source:ZFIN;Acc:ZDB-GENE-130530-863]	100.739	-1.00637	0.241846	-4.16121	3.16559e-05	0.00107241
ENSDARG00000079348	GRIN2B	glutamate receptor ionotropic, NMDA 2B-like [Source:NCBI gene;Acc:110438919]	208.31	-1.03759	0.346479	-2.99467	0.00274738	0.0311404
ENSDARG00000079727	selenop2	Danio rerio selenoprotein P2 (selenop2), mRNA. [Source:RefSeq mRNA;Acc:NM_001353911]	893.508	-1.86222	0.190018	-9.80025	1.12309e-22	7.36261e-20
ENSDARG00000088022	mhc1zfa	major histocompatibility complex class I ZFA [Source:ZFIN;Acc:ZDB-GENE-130206-9]	5.08061	-3.13641	1.0817	-2.89953	0.00373723	0.038509
ENSDARG00000090901	si:ch211-256e16.11	si:ch211-256e16.11 [Source:ZFIN;Acc:ZDB-GENE-131127-41]	57.7033	-2.0141	0.41048	-4.9067	9.26221e-07	5.58866e-05
ENSDARG00000094587	si:dkey-35m8.1	si:dkey-35m8.1 [Source:ZFIN;Acc:ZDB-GENE-060526-296]	50.1477	-1.16223	0.328275	-3.54042	0.00039949	0.00794264
ENSDARG00000094681	hbl2	hexose-binding lectin 2 [Source:ZFIN;Acc:ZDB-GENE-070912-286]	22.0688	-1.7694	0.431945	-4.09637	4.19687e-05	0.00134833
ENSDARG00000096307	cacna1ib	calcium voltage-gated channel subunit alpha1 Ib [Source:ZFIN;Acc:ZDB-GENE-120215-18]	40.0569	-1.24548	0.394771	-3.15494	0.00160531	0.0213947
ENSDARG00000096338	CR792438.1		4.58213	-4.22847	1.24053	-3.4086	0.000652979	0.0113295
ENSDARG00000097047	BX629346.1		16.5543	-3.28912	0.645203	-5.0978	3.43625e-07	2.38142e-05
ENSDARG00000097265	CR847898.2		10.6883	-2.13693	0.69152	-3.09019	0.00200028	0.0248052
ENSDARG00000097610	BX005183.3		32.089	-1.18064	0.407443	-2.89768	0.00375933	0.0386547
ENSDARG00000099370	AL954861.2		20.4397	-1.5044	0.521147	-2.88671	0.00389289	0.0394428
ENSDARG00000099515	ephx4	epoxide hydrolase 4 [Source:ZFIN;Acc:ZDB-GENE-080227-1]	84.0365	-1.0086	0.312468	-3.22785	0.00124725	0.017838
ENSDARG00000100504	ppp1r27b	protein phosphatase 1, regulatory subunit 27b [Source:ZFIN;Acc:ZDB-GENE-051023-5]	47.4798	-1.72306	0.417591	-4.12619	3.68826e-05	0.00120407
ENSDARG00000102411	CR847850.1	zinc finger protein 271-like [Source:NCBI gene;Acc:100534733]	11.9458	-1.9792	0.660188	-2.99794	0.00271811	0.0309541
ENSDARG00000103277	cyp24a1	cytochrome P450, family 24, subfamily A, polypeptide 1 [Source:ZFIN;Acc:ZDB-GENE-060825-1]	524.858	-2.20911	0.162144	-13.6244	2.86816e-42	9.9386e-39
ENSDARG00000103487	BX936431.1		3.3095	-5.53499	1.48181	-3.7353	0.000187491	0.00446297
ENSDARG00000103564	si:dkeyp-30d6.2	si:dkeyp-30d6.2 [Source:ZFIN;Acc:ZDB-GENE-141222-83]	3.40836	-3.84933	1.37071	-2.80827	0.00498088	0.0467917
ENSDARG00000103806	BX004785.3		2.39375	-5.1921	1.68786	-3.07615	0.00209692	0.025623
ENSDARG00000104593	cyp2k18	cytochrome P450, family 2, subfamily K, polypeptide 18 [Source:ZFIN;Acc:ZDB-GENE-040426-1584]	105.815	-1.81332	0.242514	-7.47715	7.595e-14	1.78858e-11
ENSDARG00000108939	FQ378016.1	high affinity cGMP-specific 3',5'-cyclic phosphodiesterase 9A-like [Source:NCBI gene;Acc:571737]	15.3507	-1.51703	0.536032	-2.83011	0.00465314	0.0448018
ENSDARG00000109611	FP236810.1		38.8084	-1.83696	0.43362	-4.23633	2.27206e-05	0.000815253
ENSDARG00000111218	si:ch211-14p21.3	si:ch211-14p21.3 [Source:ZFIN;Acc:ZDB-GENE-070912-94]	9.31023	-2.48358	0.835842	-2.97135	0.00296496	0.0329296
ENSDARG00000111323	si:ch211-51i16.1	si:ch211-51i16.1 [Source:ZFIN;Acc:ZDB-GENE-131127-39]	17.2878	-1.38423	0.478006	-2.89585	0.00378137	0.038775
ENSDARG00000113218	FP236810.2	UDP-glucuronosyltransferase 2B20-like [Source:NCBI gene;Acc:571561]	138.697	-3.65137	0.288411	-12.6603	9.81172e-37	1.58662e-33
ENSDARG00000116743	rnps1	RNA binding protein S1, serine-rich domain [Source:NCBI gene;Acc:327020]	131.879	-1.9372	0.37438	-5.17442	2.28616e-07	1.65531e-05
ENSDARG00000117107	CABZ01058647.1	cystatin-A5-like [Source:NCBI gene;Acc:101886910]	9.0726	-3.62491	1.08022	-3.3557	0.000791642	0.0130184
ENSDARG00000117625	CABZ01038493.1		11.2803	-7.50389	1.30959	-5.72993	1.0047e-08	9.90655e-07
ENSDARG00000003244	gbp3	guanylate binding protein 3 [Source:ZFIN;Acc:ZDB-GENE-070912-176]	97.6465	-1.66284	0.340109	-4.88916	1.01269e-06	6.05022e-05
ENSDARG00000007842	MCHR2	si:dkey-165n16.5 [Source:ZFIN;Acc:ZDB-GENE-100922-121]	5.57214	-2.75709	0.992585	-2.77768	0.00547478	0.0496435
ENSDARG00000008131	sox1b	SRY-box transcription factor 1b [Source:NCBI gene;Acc:562710]	131.297	-1.01892	0.237603	-4.28831	1.80037e-05	0.0006781
ENSDARG00000010738	zgc:101716	zgc:101716 [Source:ZFIN;Acc:ZDB-GENE-041114-135]	17.8011	-5.4	1.0892	-4.95775	7.13133e-07	4.50462e-05
ENSDARG00000011884	MFN1	mitofusin 1a [Source:NCBI gene;Acc:100329462]	100.736	-1.7375	0.315608	-5.50525	3.68647e-08	3.21651e-06
ENSDARG00000012609	hpxa	hemopexin a [Source:NCBI gene;Acc:327588]	38.3449	-1.74398	0.372011	-4.68797	2.75932e-06	0.000139438
ENSDARG00000016793	crybb1l2	crystallin, beta B1, like 2 [Source:ZFIN;Acc:ZDB-GENE-070822-18]	2288.24	-1.67283	0.599921	-2.78841	0.00529672	0.0486104
ENSDARG00000018797	crygmxl1	crystallin, gamma MX, like 1 [Source:ZFIN;Acc:ZDB-GENE-050522-392]	18.5423	-1.49691	0.498013	-3.00577	0.0026491	0.0304534
ENSDARG00000026383	si:dkey-27j5.5	si:dkey-27j5.5 [Source:ZFIN;Acc:ZDB-GENE-121214-264]	31.2128	-1.08714	0.33679	-3.22795	0.00124682	0.017838
ENSDARG00000038321	zgc:172053	zgc:172053 [Source:ZFIN;Acc:ZDB-GENE-080219-25]	24.4168	-1.80828	0.616658	-2.93239	0.00336368	0.0358398
ENSDARG00000038700	gpr160	G protein-coupled receptor 160 [Source:ZFIN;Acc:ZDB-GENE-081022-189]	94.1115	-1.01539	0.199575	-5.08778	3.62277e-07	2.50353e-05
ENSDARG00000040081	zp3d.1	zona pellucida glycoprotein 3d tandem duplicate 1 [Source:ZFIN;Acc:ZDB-GENE-030131-5827]	4.72499	-3.12296	1.11736	-2.79494	0.00519092	0.0479907
ENSDARG00000040282	zgc:92590	zgc:92590 [Source:ZFIN;Acc:ZDB-GENE-041024-15]	240.604	-8.4717	0.612498	-13.8314	1.64803e-43	7.99494e-40
ENSDARG00000040736	crygm7	crystallin, gamma M7 [Source:ZFIN;Acc:ZDB-GENE-050516-8]	2.81354	-5.24373	1.55197	-3.37876	0.000728137	0.0122736
ENSDARG00000043587	srd5a2a	steroid-5-alpha-reductase, alpha polypeptide 2a [Source:ZFIN;Acc:ZDB-GENE-050417-199]	305.212	-1.49875	0.176418	-8.49548	1.9712e-17	7.58944e-15
ENSDARG00000053502	cryaa	crystallin, alpha A [Source:ZFIN;Acc:ZDB-GENE-020508-1]	52.197	-2.63979	0.900657	-2.93096	0.00337922	0.0359029
ENSDARG00000057729	ephb6	eph receptor B6 [Source:ZFIN;Acc:ZDB-GENE-100922-51]	114.994	-1.12146	0.333095	-3.36679	0.000760494	0.0126519
ENSDARG00000057844	zgc:171470	zgc:171470 [Source:ZFIN;Acc:ZDB-GENE-080204-4]	22.7482	-5.63466	0.809164	-6.96356	3.31769e-12	6.65073e-10
ENSDARG00000060671	lct	lactase [Source:ZFIN;Acc:ZDB-GENE-081104-434]	1342.04	-1.00485	0.168774	-5.95386	2.61889e-09	2.86143e-07
ENSDARG00000069566	mucms1	mucin, multiple PTS and SEA group, member 1 [Source:ZFIN;Acc:ZDB-GENE-061009-17]	27.0963	-5.97289	1.27206	-4.69544	2.66029e-06	0.000135563
ENSDARG00000070579	ggact.3	gamma-glutamylamine cyclotransferase, tandem duplicate 3 [Source:NCBI gene;Acc:100038780]	84.5997	-1.05627	0.338235	-3.12289	0.00179085	0.0230689
ENSDARG00000070581	ggact.1	gamma-glutamylamine cyclotransferase, tandem duplicate 1 [Source:NCBI gene;Acc:777609]	100.589	-1.31272	0.292422	-4.48913	7.15147e-06	0.000309554
ENSDARG00000070755	ccr11.1	chemokine (C-C motif) receptor 11.1 [Source:ZFIN;Acc:ZDB-GENE-070302-5]	10.3811	-2.98482	1.00468	-2.97093	0.00296904	0.0329447
ENSDARG00000074136	slc47a2.2	solute carrier family 47 member 2.2 [Source:ZFIN;Acc:ZDB-GENE-070615-14]	9.56771	-3.63113	1.15318	-3.1488	0.0016394	0.0217426
ENSDARG00000076043	si:dkeyp-73d8.9	si:dkeyp-73d8.9 [Source:ZFIN;Acc:ZDB-GENE-070912-685]	97.8454	-7.41755	1.20026	-6.17997	6.41118e-10	7.93416e-08
ENSDARG00000078134	crygm2f	crystallin, gamma M2f [Source:ZFIN;Acc:ZDB-GENE-080220-17]	23.6453	-1.604	0.576087	-2.78431	0.00536422	0.0489973
ENSDARG00000079412	ftr02	finTRIM family, member 2 [Source:ZFIN;Acc:ZDB-GENE-070424-5]	27.5344	-1.67244	0.457952	-3.65199	0.000260212	0.00569139
ENSDARG00000083424	BX569796.1		9.20853	-2.34655	0.735259	-3.19146	0.00141556	0.0195743
ENSDARG00000089853	si:dkey-22n8.3	si:dkey-22n8.3 [Source:ZFIN;Acc:ZDB-GENE-110914-188]	42.0339	-2.55128	0.46409	-5.49739	3.85459e-08	3.33918e-06
ENSDARG00000090844	CABZ01054965.1	interleukin-1 receptor type 1-like [Source:NCBI gene;Acc:799279]	114.008	-1.36934	0.211673	-6.46911	9.85832e-11	1.44923e-08
ENSDARG00000091280	si:ch211-66k16.27	si:ch211-66k16.27 [Source:ZFIN;Acc:ZDB-GENE-120709-9]	111.242	-1.26397	0.350669	-3.60444	0.000312829	0.00663286
ENSDARG00000092159	CR788249.1		13.1653	-7.67723	1.27239	-6.03372	1.60231e-09	1.85074e-07
ENSDARG00000092404	LCT	si:dkey-79p17.3 [Source:ZFIN;Acc:ZDB-GENE-081105-132]	400.443	-1.98363	0.185364	-10.7013	1.00403e-26	9.36682e-24
ENSDARG00000092801	CR855277.2	RIIa domain-containing protein 1-like [Source:NCBI gene;Acc:100536995]	18.8936	-1.51465	0.535363	-2.82921	0.00466632	0.0448309
ENSDARG00000092920	si:ch211-106h4.12	si:ch211-106h4.12 [Source:ZFIN;Acc:ZDB-GENE-070705-12]	223.95	-1.0331	0.206781	-4.99608	5.85072e-07	3.81492e-05
ENSDARG00000092949	si:ch73-366i20.1	si:ch73-366i20.1 [Source:ZFIN;Acc:ZDB-GENE-070912-338]	13.5529	-1.42361	0.499495	-2.85011	0.00437048	0.0430236
ENSDARG00000093198	c3a.4	complement component c3a, duplicate 4 [Source:ZFIN;Acc:ZDB-GENE-140822-3]	35.3091	-1.2943	0.350909	-3.68842	0.00022565	0.00512969
ENSDARG00000093318	si:dkey-57a22.15	si:dkey-57a22.15 [Source:ZFIN;Acc:ZDB-GENE-081104-427]	154.935	-1.11991	0.396338	-2.82564	0.00471863	0.0451499
ENSDARG00000093974	CR933734.2		4.50529	-6.0583	1.45028	-4.17733	2.94957e-05	0.00101052
ENSDARG00000093998	si:ch73-7i4.2	si:ch73-7i4.2 [Source:ZFIN;Acc:ZDB-GENE-060810-137]	19.0911	-4.90141	1.29422	-3.78715	0.000152386	0.00384229
ENSDARG00000094554	si:ch73-7i4.1	si:ch73-7i4.1 [Source:ZFIN;Acc:ZDB-GENE-100921-19]	18.0593	-5.8617	1.25479	-4.67144	2.99089e-06	0.000148967
ENSDARG00000095595	BX322575.1		5.29068	-3.08389	0.930623	-3.31379	0.000920396	0.0144406
ENSDARG00000098079	rab3gap1	RAB3 GTPase activating protein subunit 1 [Source:NCBI gene;Acc:777744]	688.255	-1.05687	0.22983	-4.59849	4.25556e-06	0.000199657
ENSDARG00000098668	BX323031.1		2.66435	-4.82479	1.53058	-3.15226	0.00162011	0.0215565
ENSDARG00000099538	si:ch211-188p14.3	si:ch211-188p14.3 [Source:ZFIN;Acc:ZDB-GENE-121214-334]	14.9874	-1.91761	0.658591	-2.91169	0.00359484	0.0374395
ENSDARG00000102858	sc:d189	sc:d189 [Source:ZFIN;Acc:ZDB-GENE-080303-11]	50.5534	-1.21926	0.344763	-3.53651	0.000405447	0.00803474
ENSDARG00000103295	cyp3a65	cytochrome P450, family 3, subfamily A, polypeptide 65 [Source:ZFIN;Acc:ZDB-GENE-050604-1]	10121	-1.33672	0.13837	-9.66045	4.43912e-22	2.62622e-19
ENSDARG00000103518	abhd8a	abhydrolase domain containing 8a [Source:ZFIN;Acc:ZDB-GENE-080204-70]	39.9265	-1.23054	0.340516	-3.61374	0.000301808	0.00643291
ENSDARG00000104290	ripk2	receptor-interacting serine-threonine kinase 2 [Source:ZFIN;Acc:ZDB-GENE-030902-3]	52.0593	-1.14175	0.301718	-3.78416	0.000154227	0.00386685
ENSDARG00000105408	BX248082.2		258.616	-1.00923	0.153765	-6.56348	5.25655e-11	8.17326e-09
ENSDARG00000112870	CABZ01021599.1	receptor-interacting serine/threonine-protein kinase 2-like [Source:NCBI gene;Acc:110437957]	30.5095	-1.46776	0.372953	-3.9355	8.30245e-05	0.00231928
ENSDARG00000117258	FP236157.4		49.1131	-1.88082	0.413455	-4.54904	5.38923e-06	0.000242976
ENSDARG00000117457	FP236157.5		9.10148	-3.7235	1.02264	-3.64106	0.000271516	0.00588552
ENSDARG00000117541	FP236197.1		28.4579	-1.53128	0.427779	-3.57959	0.00034413	0.00709798
ENSDARG00000117555	FP236157.6		66.7597	-1.88208	0.33867	-5.55727	2.7402e-08	2.43467e-06
ENSDARG00000117636	FP236157.7		54.8454	-1.52184	0.408519	-3.72525	0.000195119	0.00459496
[truncated: 241 more rows]
