# Supplementary material for: Upf3a but not Upf1 mediates the genetic compensation response induced by leg1 deleterious mutations in an H3K4me3-independent manner
Source: Cell Discov. 2023 Jun 27;9:63. doi: 10.1038/s41421-023-00550-2 (PMC10300044; doi:10.1038/s41421-023-00550-2)
Supplement: Supplementary file 7 — Table S6 [file 41421_2023_550_MOESM7_ESM.xlsx]

## Sheet: leg1a_mu_VS_WT
Supplementary Table S6. List of up-regulated genes in leg1a-/- single; leg1b-/- single; leg1a-/- leg1b-/- double mutant embryos at 5dpf
leg1a_mu vs WT（ FoldChange ≥ 1.5, Padj < 0.05, TPM > 1 in at least one sample）						(light blue shaded genes: shared with the upregulated DEGs in leg1b-/- at 5dpf)
ensembl_gene_id	external_gene_name	description	baseMean	log2FoldChange	lfcSE	stat	pvalue	padj
ENSDARG00000004447	aplnr2	apelin receptor 2 [Source:ZFIN;Acc:ZDB-GENE-030131-4347]	22.9817	1.07082	0.389987	2.7458	0.00603643	0.03218
ENSDARG00000004874	spata6l	spermatogenesis associated 6-like [Source:ZFIN;Acc:ZDB-GENE-040426-1369]	48.9598	2.74809	0.473905	5.79883	6.6781e-09	3.39228e-07
ENSDARG00000012311	myoz2a	myozenin 2a [Source:ZFIN;Acc:ZDB-GENE-040426-1880]	649.148	0.784972	0.196291	3.99903	6.36017e-05	0.000851768
ENSDARG00000018643	igf2a	insulin-like growth factor 2a [Source:ZFIN;Acc:ZDB-GENE-991111-3]	213.257	0.876453	0.184169	4.75895	1.94601e-06	4.44195e-05
ENSDARG00000020086	nuak1a	NUAK family, SNF1-like kinase, 1a [Source:ZFIN;Acc:ZDB-GENE-041210-122]	222.368	0.86934	0.223407	3.89128	9.97171e-05	0.00124278
ENSDARG00000025046	AL935186.1		77.1554	8.27161	1.03992	7.95404	1.80522e-15	3.29041e-13
ENSDARG00000026505	si:ch211-285c6.3	si:ch211-285c6.3 [Source:ZFIN;Acc:ZDB-GENE-040724-148]	30.9964	2.42518	0.370534	6.5451	5.94576e-11	4.63489e-09
ENSDARG00000032765	net1	neuroepithelial cell transforming 1 [Source:ZFIN;Acc:ZDB-GENE-041121-18]	2236.57	0.917833	0.103573	8.86169	7.88118e-19	2.32579e-16
ENSDARG00000036074	cebpa	CCAAT enhancer binding protein alpha [Source:ZFIN;Acc:ZDB-GENE-020111-2]	871.162	0.987319	0.11691	8.44515	3.03662e-17	7.1014e-15
ENSDARG00000043796	ms4a17a.7	membrane-spanning 4-domains, subfamily A, member 17A.7 [Source:ZFIN;Acc:ZDB-GENE-080829-2]	220.033	1.01894	0.170674	5.97009	2.37123e-09	1.35128e-07
ENSDARG00000045522	acot15	acyl-CoA thioesterase 15 [Source:ZFIN;Acc:ZDB-GENE-041210-203]	303.462	1.92962	0.238733	8.08273	6.33301e-16	1.22648e-13
ENSDARG00000045748	stab2	stabilin 2 [Source:ZFIN;Acc:ZDB-GENE-041210-336]	113.105	0.918227	0.224758	4.0854	4.40003e-05	0.000625415
ENSDARG00000051914	slc14a2	solute carrier family 14 member 2 [Source:ZFIN;Acc:ZDB-GENE-030131-4833]	27.6472	2.21939	0.454196	4.88642	1.02688e-06	2.58429e-05
ENSDARG00000053362	cilp	cartilage intermediate layer protein, nucleotide pyrophosphohydrolase [Source:ZFIN;Acc:ZDB-GENE-050208-76]	694.649	1.08455	0.14862	7.29751	2.93152e-13	3.76526e-11
ENSDARG00000054054	zgc:153219	zgc:153219 [Source:ZFIN;Acc:ZDB-GENE-060929-144]	28.5874	2.33174	0.519966	4.48441	7.3116e-06	0.000136276
ENSDARG00000054321	ngs	notochord granular surface [Source:ZFIN;Acc:ZDB-GENE-080722-29]	911.933	1.6557	0.234823	7.05083	1.77849e-12	1.93647e-10
ENSDARG00000054898	ms4a17a.16	membrane-spanning 4-domains, subfamily A, member 17A.16 [Source:ZFIN;Acc:ZDB-GENE-060825-240]	58.5985	2.00547	0.307933	6.51268	7.3823e-11	5.61349e-09
ENSDARG00000056587	cyp2r1	cytochrome P450, family 2, subfamily R, polypeptide 1 [Source:ZFIN;Acc:ZDB-GENE-110114-1]	192.984	4.44092	0.293848	15.113	1.33009e-51	3.29715e-48
ENSDARG00000058244	il17ra1a	interleukin 17 receptor A1a [Source:ZFIN;Acc:ZDB-GENE-070705-242]	102.77	1.05387	0.241915	4.35636	1.32245e-05	0.000228045
ENSDARG00000062271	slc25a15b	solute carrier family 25 member 15b [Source:ZFIN;Acc:ZDB-GENE-060526-35]	100.651	0.749784	0.269263	2.78458	0.00535972	0.0293229
ENSDARG00000069563	zgc:153151	zgc:153151 [Source:ZFIN;Acc:ZDB-GENE-060825-103]	75.5341	1.71023	0.314513	5.43771	5.39686e-08	2.06455e-06
ENSDARG00000069660	chrnb1	cholinergic receptor, nicotinic, beta 1 (muscle) [Source:ZFIN;Acc:ZDB-GENE-070821-4]	335.78	0.857562	0.15211	5.63778	1.72258e-08	7.87844e-07
ENSDARG00000077960	si:ch211-186e20.7	si:ch211-186e20.7 [Source:ZFIN;Acc:ZDB-GENE-110407-6]	444.637	1.44333	0.22696	6.35938	2.0257e-10	1.41053e-08
ENSDARG00000078882	slc22a31	solute carrier family 22 member 31 [Source:ZFIN;Acc:ZDB-GENE-130530-858]	306.085	1.10849	0.191021	5.80295	6.51564e-09	3.31655e-07
ENSDARG00000079588	castor1	cytosolic arginine sensor for mTORC1 subunit 1 [Source:NCBI gene;Acc:449937]	168.683	0.826273	0.191591	4.3127	1.61273e-05	0.000268278
ENSDARG00000087196	fibinb	fin bud initiation factor b [Source:NCBI gene;Acc:550571]	484.578	0.740429	0.196397	3.77005	0.000163212	0.00186359
ENSDARG00000087440	ponzr4	plac8 onzin related protein 4 [Source:ZFIN;Acc:ZDB-GENE-050411-6]	43.1119	1.79573	0.388408	4.62331	3.77668e-06	7.81471e-05
ENSDARG00000088589	ponzr3	plac8 onzin related protein 3 [Source:ZFIN;Acc:ZDB-GENE-050506-38]	87.8472	2.19529	0.303975	7.22192	5.12582e-13	6.38513e-11
ENSDARG00000091235	CABZ01015525.1		106.194	0.936805	0.235187	3.98323	6.79837e-05	0.000897841
ENSDARG00000091499	zmp:0000001020	zmp:0000001020 [Source:ZFIN;Acc:ZDB-GENE-130530-1023]	23.3361	1.8262	0.571526	3.1953	0.00139684	0.0105279
ENSDARG00000093576	BX000981.2		7.35464	2.09804	0.781768	2.68371	0.00728111	0.0370239
ENSDARG00000095696	trpm2	si:dkey-240n22.1 [Source:NCBI gene;Acc:103908651]	86.37	1.04985	0.232671	4.51216	6.41722e-06	0.000122555
ENSDARG00000096046	BX649307.1		113.91	0.944232	0.260126	3.6299	0.000283526	0.00293123
ENSDARG00000096091	BX927253.2		126.515	0.779715	0.235547	3.31023	0.000932187	0.00766434
ENSDARG00000099819	sb:cb1058	sb:cb1058 [Source:ZFIN;Acc:ZDB-GENE-040108-9]	764.578	1.05918	0.200292	5.28819	1.2353e-07	4.25618e-06
ENSDARG00000102473	zgc:171673	zgc:171673 [Source:ZFIN;Acc:ZDB-GENE-071004-20]	55.4099	1.35531	0.285935	4.73992	2.13798e-06	4.81803e-05
ENSDARG00000102706	BX511128.3		88.6195	0.750447	0.24113	3.11221	0.00185695	0.0131182
ENSDARG00000102716	AL645691.2		45.0923	0.94392	0.274186	3.44263	0.000576091	0.00517059
ENSDARG00000103186	si:ch73-389k6.1	si:ch73-389k6.1 [Source:ZFIN;Acc:ZDB-GENE-091204-408]	54.8057	1.87118	0.29325	6.38083	1.76136e-10	1.24041e-08
ENSDARG00000103211	si:dkey-19b23.8	si:dkey-19b23.8 [Source:ZFIN;Acc:ZDB-GENE-030131-4634]	235.558	0.608298	0.167561	3.6303	0.000283088	0.00293005
ENSDARG00000104654	leap2	liver-expressed antimicrobial peptide 2 [Source:ZFIN;Acc:ZDB-GENE-081022-131]	296.703	2.04524	0.200876	10.1816	2.39598e-24	1.21212e-21
ENSDARG00000104836	myom1b	myomesin 1b [Source:ZFIN;Acc:ZDB-GENE-080416-2]	2428.21	0.801846	0.162985	4.91974	8.66577e-07	2.24703e-05
ENSDARG00000104956	si:dkey-165o8.2	si:dkey-165o8.2 [Source:ZFIN;Acc:ZDB-GENE-131122-2]	29.5448	2.26966	0.431127	5.26448	1.40588e-07	4.76748e-06
ENSDARG00000105749	CR788316.2		11.7594	2.23584	0.75693	2.95382	0.00313865	0.0195881
ENSDARG00000105829	CR788316.4	neoverrucotoxin subunit beta-like [Source:NCBI gene;Acc:100004951]	35.0671	3.01309	0.535104	5.63086	1.79316e-08	8.12119e-07
ENSDARG00000113896	si:dkey-29p23.1	si:dkey-29p23.1 [Source:ZFIN;Acc:ZDB-GENE-081103-27]	195.11	0.981011	0.182141	5.38601	7.20386e-08	2.64558e-06
ENSDARG00000115988	AL935186.11		157.837	1.43152	0.403465	3.54807	0.00038807	0.00380232
ENSDARG00000003991	fhl2b	four and a half LIM domains 2b [Source:ZFIN;Acc:ZDB-GENE-041010-121]	198.366	1.08539	0.19576	5.54451	2.94778e-08	1.24062e-06
ENSDARG00000007241	mycb	MYC proto-oncogene, bHLH transcription factor b [Source:NCBI gene;Acc:393141]	825.56	0.994234	0.147648	6.73384	1.65247e-11	1.46821e-09
ENSDARG00000007344	tcap	titin-cap (telethonin) [Source:ZFIN;Acc:ZDB-GENE-070501-5]	268.07	1.27207	0.180688	7.04013	1.92061e-12	2.05215e-10
ENSDARG00000008732	zgc:66479	zgc:66479 [Source:ZFIN;Acc:ZDB-GENE-031030-10]	782.642	1.21654	0.149508	8.13692	4.05473e-16	8.10587e-14
ENSDARG00000012366	fbp2	fructose-1,6-bisphosphatase 2 [Source:ZFIN;Acc:ZDB-GENE-040822-23]	214.09	1.6914	0.275487	6.13968	8.26885e-10	5.13725e-08
ENSDARG00000013576	gadd45bb	growth arrest and DNA-damage-inducible, beta b [Source:ZFIN;Acc:ZDB-GENE-050223-1]	205.305	0.668727	0.203875	3.28008	0.00103777	0.00831998
ENSDARG00000017860	rgs5b	regulator of G protein signaling 5b [Source:ZFIN;Acc:ZDB-GENE-050417-359]	63.7469	0.78536	0.273113	2.87558	0.00403281	0.0235222
ENSDARG00000018077	rbp1.1	retinol binding protein 1, cellular, tandem duplicate 1 [Source:ZFIN;Acc:ZDB-GENE-050421-2]	10.2808	3.44903	0.889017	3.8796	0.000104627	0.00129357
ENSDARG00000019360	sec23b	SEC23 homolog B, coat complex II component [Source:ZFIN;Acc:ZDB-GENE-030131-5479]	1631.4	0.696937	0.10257	6.79475	1.08502e-11	1.01496e-09
ENSDARG00000021480	olfml2bb	olfactomedin-like 2Bb [Source:ZFIN;Acc:ZDB-GENE-070912-266]	154.725	0.71917	0.187552	3.83451	0.000125817	0.0014973
ENSDARG00000025428	socs3a	suppressor of cytokine signaling 3a [Source:ZFIN;Acc:ZDB-GENE-030131-7349]	219.806	1.68595	0.26114	6.45609	1.07441e-10	7.92665e-09
ENSDARG00000027529	hmox1a	heme oxygenase 1a [Source:ZFIN;Acc:ZDB-GENE-030131-3102]	293.122	1.44404	0.173504	8.32281	8.59001e-17	1.83567e-14
ENSDARG00000027750	dpp7	dipeptidyl-peptidase 7 [Source:ZFIN;Acc:ZDB-GENE-050306-16]	946.299	0.969526	0.139615	6.94426	3.80437e-12	3.85101e-10
ENSDARG00000028396	fkbp5	FKBP prolyl isomerase 5 [Source:ZFIN;Acc:ZDB-GENE-030616-630]	1152.91	1.47262	0.257785	5.71257	1.11282e-08	5.35644e-07
ENSDARG00000029075	pfkfb4b	6-phosphofructo-2-kinase/fructose-2,6-biphosphatase 4b [Source:ZFIN;Acc:ZDB-GENE-031031-4]	671.387	0.854059	0.160441	5.3232	1.01957e-07	3.60029e-06
ENSDARG00000035719	arl5c	ADP-ribosylation factor-like 5C [Source:ZFIN;Acc:ZDB-GENE-040426-1866]	225.433	1.67126	0.282759	5.91054	3.40979e-09	1.8577e-07
ENSDARG00000037836	igfals	insulin-like growth factor binding protein, acid labile subunit [Source:ZFIN;Acc:ZDB-GENE-061009-25]	61.4157	0.990721	0.285259	3.47306	0.000514568	0.00472781
ENSDARG00000038095	socs1a	suppressor of cytokine signaling 1a [Source:ZFIN;Acc:ZDB-GENE-040801-205]	99.3873	1.82213	0.253155	7.19767	6.12502e-13	7.51649e-11
ENSDARG00000053366	ftr12	finTRIM family, member 12 [Source:ZFIN;Acc:ZDB-GENE-070912-196]	46.5933	1.6128	0.366624	4.39904	1.08731e-05	0.000191975
ENSDARG00000053483	zgc:113054	zgc:113054 [Source:ZFIN;Acc:ZDB-GENE-050320-9]	546.006	1.45518	0.176511	8.2441	1.66402e-16	3.46633e-14
ENSDARG00000059824	soat2	sterol O-acyltransferase 2 [Source:ZFIN;Acc:ZDB-GENE-061013-742]	72.6633	0.97659	0.300109	3.25412	0.00113745	0.00893079
ENSDARG00000060316	cish	cytokine inducible SH2-containing protein [Source:ZFIN;Acc:ZDB-GENE-050907-1]	429.141	1.26211	0.204648	6.16721	6.95034e-10	4.35081e-08
ENSDARG00000060350	apoda.2	apolipoprotein Da, duplicate 2 [Source:ZFIN;Acc:ZDB-GENE-070912-551]	7614.73	0.727835	0.245552	2.96408	0.0030359	0.0191021
ENSDARG00000067848	nmrk2	nicotinamide riboside kinase 2 [Source:ZFIN;Acc:ZDB-GENE-040912-44]	854.645	0.603142	0.212524	2.83799	0.00453989	0.0257292
ENSDARG00000068194	klf9	Kruppel-like factor 9 [Source:ZFIN;Acc:ZDB-GENE-060526-244]	622.296	2.02763	0.208732	9.71405	2.62691e-22	1.0503e-19
ENSDARG00000068288	lamc2	laminin, gamma 2 [Source:ZFIN;Acc:ZDB-GENE-110222-3]	26.171	1.05947	0.39233	2.70046	0.00692432	0.0356188
ENSDARG00000073850	hdac7b	histone deacetylase 7b [Source:ZFIN;Acc:ZDB-GENE-131127-113]	42.5426	1.29124	0.333036	3.87717	0.000105676	0.00130394
ENSDARG00000073985	pctp	phosphatidylcholine transfer protein [Source:ZFIN;Acc:ZDB-GENE-081022-182]	122.523	0.73772	0.24519	3.00877	0.00262311	0.0170847
ENSDARG00000074283	inpp5d	inositol polyphosphate-5-phosphatase D [Source:ZFIN;Acc:ZDB-GENE-100922-30]	110.532	0.945297	0.25797	3.66437	0.000247952	0.0026252
ENSDARG00000074345	si:ch211-214b16.4	si:ch211-214b16.4 [Source:ZFIN;Acc:ZDB-GENE-081105-53]	209.532	1.15173	0.268926	4.28268	1.84653e-05	0.000299565
ENSDARG00000074752	hlfa	HLF transcription factor, PAR bZIP family member a [Source:ZFIN;Acc:ZDB-GENE-061013-159]	2174.65	0.623442	0.169117	3.68647	0.00022739	0.00244314
ENSDARG00000075015	soul5	heme-binding protein soul5 [Source:ZFIN;Acc:ZDB-GENE-110718-2]	1049.08	0.607633	0.18569	3.27229	0.0010668	0.00851139
ENSDARG00000076411	cavin1a	caveolae associated protein 1a [Source:ZFIN;Acc:ZDB-GENE-091204-151]	86.6634	1.13884	0.310074	3.67281	0.000239899	0.00255559
ENSDARG00000077473	mych	myelocytomatosis oncogene homolog [Source:ZFIN;Acc:ZDB-GENE-030219-51]	2508.58	1.46527	0.142589	10.2762	9.02394e-25	4.75946e-22
ENSDARG00000077666	evi5a	ecotropic viral integration site 5a [Source:ZFIN;Acc:ZDB-GENE-110218-2]	36.2683	1.23991	0.35702	3.47294	0.000514782	0.00472802
ENSDARG00000078598	si:ch1073-184j22.2	si:ch1073-184j22.2 [Source:ZFIN;Acc:ZDB-GENE-081104-32]	88.0181	1.54288	0.235475	6.5522	5.6696e-11	4.44758e-09
ENSDARG00000087751	CR382337.1		6.77429	2.60775	0.9372	2.78249	0.00539437	0.029454
ENSDARG00000089124	hbae1.3	hemoglobin, alpha embryonic 1.3 [Source:ZFIN;Acc:ZDB-GENE-061207-39]	676.5	1.44122	0.257903	5.58824	2.29377e-08	9.97547e-07
ENSDARG00000091061	slc38a3b	solute carrier family 38 member 3b [Source:ZFIN;Acc:ZDB-GENE-121120-3]	508.243	0.710076	0.14465	4.90892	9.15779e-07	2.3549e-05
ENSDARG00000091260	mylk4a	myosin light chain kinase family, member 4a [Source:ZFIN;Acc:ZDB-GENE-120824-2]	303.181	0.851486	0.148058	5.75102	8.87048e-09	4.37158e-07
ENSDARG00000092780	si:ch1073-170o4.1	si:ch1073-170o4.1 [Source:ZFIN;Acc:ZDB-GENE-030131-7012]	19.721	2.3286	0.476216	4.88979	1.00944e-06	2.55337e-05
ENSDARG00000094131	ftr19	finTRIM family, member 19 [Source:ZFIN;Acc:ZDB-GENE-090506-5]	13.9582	1.85134	0.526544	3.51603	0.000438054	0.0041653
ENSDARG00000094696	si:dkey-201c13.2	si:dkey-201c13.2 [Source:ZFIN;Acc:ZDB-GENE-060526-243]	137.73	2.142	0.277262	7.72554	1.11378e-14	1.79282e-12
ENSDARG00000094792	twf2a	twinfilin actin binding protein 2 [Source:NCBI gene;Acc:100310784]	272.462	0.795185	0.162666	4.88847	1.01624e-06	2.56533e-05
ENSDARG00000097082	im:7152348	im:7152348 [Source:ZFIN;Acc:ZDB-GENE-041111-308]	130.005	0.891066	0.261554	3.40681	0.000657268	0.00579151
ENSDARG00000097615	si:ch211-108d22.2	si:ch211-108d22.2 [Source:ZFIN;Acc:ZDB-GENE-131127-97]	277.933	1.62958	0.173391	9.39827	5.54664e-21	2.05217e-18
ENSDARG00000097890	si:ch1073-100f3.2	si:ch1073-100f3.2 [Source:ZFIN;Acc:ZDB-GENE-131127-11]	15.8458	1.59507	0.526251	3.03101	0.00243739	0.0161768
ENSDARG00000098465	si:ch73-366l1.5	si:ch73-366l1.5 [Source:ZFIN;Acc:ZDB-GENE-131127-426]	1615.82	0.668817	0.164397	4.06831	4.73551e-05	0.000665468
ENSDARG00000099217	RDH8	zgc:109982 [Source:ZFIN;Acc:ZDB-GENE-050522-139]	110.257	0.887676	0.282723	3.13973	0.00169103	0.0121928
ENSDARG00000101264	trim35-12	tripartite motif containing 35-12 [Source:ZFIN;Acc:ZDB-GENE-110920-4]	153.958	0.93508	0.223923	4.17589	2.96817e-05	0.000449744
ENSDARG00000102593	si:ch211-214b16.2	si:ch211-214b16.2 [Source:ZFIN;Acc:ZDB-GENE-141212-1]	58.921	1.07757	0.369086	2.91955	0.00350533	0.0212298
ENSDARG00000104571	gadd45ab	growth arrest and DNA-damage-inducible, alpha, b [Source:ZFIN;Acc:ZDB-GENE-040704-60]	319.01	1.65979	0.212063	7.82689	5.00073e-15	8.37588e-13
ENSDARG00000105046	ccnf	cyclin F [Source:NCBI gene;Acc:266981]	244.802	0.693253	0.17037	4.06911	4.71933e-05	0.000663947
ENSDARG00000113599	hbbe1.1	hemoglobin beta embryonic-1.1 [Source:ZFIN;Acc:ZDB-GENE-030616-7]	7271.59	2.30389	0.233758	9.85589	6.46394e-23	2.76267e-20
ENSDARG00000115545	clec19a	C-type lectin domain containing 19A [Source:ZFIN;Acc:ZDB-GENE-080917-46]	38.0691	1.18871	0.345855	3.437	0.000588188	0.00526565
ENSDARG00000003244	gbp3	guanylate binding protein 3 [Source:ZFIN;Acc:ZDB-GENE-070912-176]	97.6465	2.18298	0.272653	8.00646	1.18056e-15	2.20037e-13
ENSDARG00000003820	nr1d2a	nuclear receptor subfamily 1, group D, member 2a [Source:ZFIN;Acc:ZDB-GENE-040504-1]	1731.47	1.01697	0.140302	7.24844	4.21596e-13	5.35946e-11
ENSDARG00000006848	parp9	poly(ADP-ribose) polymerase family member 9 [Source:ZFIN;Acc:ZDB-GENE-081104-179]	90.7994	1.05726	0.36293	2.91314	0.00357819	0.0215552
ENSDARG00000008858	cyp7b1	cytochrome P450, family 7, subfamily B, polypeptide 1 [Source:ZFIN;Acc:ZDB-GENE-070912-293]	214.946	0.916343	0.171285	5.3498	8.80507e-08	3.14962e-06
ENSDARG00000010437	tent5c	terminal nucleotidyltransferase 5C [Source:NCBI gene;Acc:327154]	118.005	0.771566	0.218195	3.53613	0.000406036	0.00392712
ENSDARG00000022303	higd1a	HIG1 hypoxia inducible domain family, member 1A [Source:ZFIN;Acc:ZDB-GENE-030826-15]	573.199	0.968555	0.201299	4.81153	1.49782e-06	3.53951e-05
ENSDARG00000023217	crema	cAMP responsive element modulator a [Source:ZFIN;Acc:ZDB-GENE-030131-7031]	269.329	0.704729	0.242508	2.906	0.00366078	0.0219355
ENSDARG00000026771	tmem41ab	transmembrane protein 41ab [Source:NCBI gene;Acc:406356]	191.946	0.727553	0.200195	3.63422	0.000278821	0.00289798
ENSDARG00000030254	cbln9	cerebellin 9 [Source:ZFIN;Acc:ZDB-GENE-040724-34]	28.7518	2.70948	0.510163	5.31101	1.0902e-07	3.82247e-06
ENSDARG00000036371	acta1a	actin alpha 1, skeletal muscle a [Source:ZFIN;Acc:ZDB-GENE-050417-267]	4795.72	0.720773	0.142517	5.05744	4.2493e-07	1.22484e-05
ENSDARG00000037099	irs2a	insulin receptor substrate 2a [Source:ZFIN;Acc:ZDB-GENE-040426-975]	493.888	0.898895	0.15533	5.78701	7.16512e-09	3.61008e-07
ENSDARG00000037266	myoz2b	myozenin 2b [Source:ZFIN;Acc:ZDB-GENE-040426-1853]	243.054	0.999599	0.200803	4.97801	6.42398e-07	1.74598e-05
ENSDARG00000038424	c4b	complement 4B (Chido blood group) [Source:ZFIN;Acc:ZDB-GENE-100805-2]	443.281	2.12673	0.172873	12.3023	8.80825e-35	8.73391e-32
ENSDARG00000040252	atp1a1a.5	ATPase Na+/K+ transporting subunit alpha 1a, tandem duplicate 5 [Source:ZFIN;Acc:ZDB-GENE-020501-1]	109.633	1.29999	0.198938	6.53468	6.37463e-11	4.90748e-09
ENSDARG00000040777	inhbb	inhibin subunit beta B [Source:ZFIN;Acc:ZDB-GENE-990415-2]	286.021	0.727678	0.185461	3.92362	8.7227e-05	0.00111342
ENSDARG00000043566	nepro	nucleolus and neural progenitor protein [Source:NCBI gene;Acc:550343]	134.165	1.06293	0.276403	3.84557	0.000120271	0.00144587
ENSDARG00000044685	nr0b2a	nuclear receptor subfamily 0, group B, member 2a [Source:ZFIN;Acc:ZDB-GENE-080403-1]	510.158	1.23667	0.180512	6.85091	7.3383e-12	7.05074e-10
ENSDARG00000056141	coq10b	coenzyme Q10B [Source:NCBI gene;Acc:550442]	1037.71	0.684743	0.157956	4.33503	1.45741e-05	0.000246774
ENSDARG00000058606	sik1	salt-inducible kinase 1 [Source:ZFIN;Acc:ZDB-GENE-030131-9446]	901.602	0.598139	0.139863	4.27662	1.89756e-05	0.000307241
ENSDARG00000061461	dsela	dermatan sulfate epimerase like a [Source:ZFIN;Acc:ZDB-GENE-030131-7517]	54.5461	0.994283	0.276127	3.60081	0.000317222	0.00321762
ENSDARG00000068431	si:ch211-195h23.3	si:ch211-195h23.3 [Source:ZFIN;Acc:ZDB-GENE-070912-174]	230.035	2.02297	0.213615	9.47015	2.79454e-21	1.06575e-18
ENSDARG00000070170	si:ch211-225p5.8	si:ch211-225p5.8 [Source:ZFIN;Acc:ZDB-GENE-060503-783]	142.564	1.17196	0.290593	4.03301	5.50674e-05	0.000752102
ENSDARG00000075866	cdcp2	CUB domain containing protein 2 [Source:ZFIN;Acc:ZDB-GENE-070705-485]	24.2533	1.52265	0.445172	3.42036	0.000625387	0.00554659
ENSDARG00000076043	si:dkeyp-73d8.9	si:dkeyp-73d8.9 [Source:ZFIN;Acc:ZDB-GENE-070912-685]	97.8454	3.03765	0.236175	12.8618	7.38106e-38	7.95517e-35
ENSDARG00000079589	si:dkeyp-73d8.6	si:dkeyp-73d8.6 [Source:ZFIN;Acc:ZDB-GENE-070912-683]	75.1089	5.46197	0.455921	11.9801	4.5192e-33	4.00095e-30
ENSDARG00000079782	myh7l	myosin heavy chain 7-like [Source:ZFIN;Acc:ZDB-GENE-061027-393]	93.8024	0.918586	0.30983	2.96481	0.00302869	0.0190738
ENSDARG00000086957	si:dkeyp-118a3.2	si:dkeyp-118a3.2 [Source:ZFIN;Acc:ZDB-GENE-060810-149]	42.6233	1.41528	0.305463	4.63325	3.59978e-06	7.54311e-05
ENSDARG00000088881	si:dkeyp-69b9.3	si:dkeyp-69b9.3 [Source:ZFIN;Acc:ZDB-GENE-100922-275]	342.919	0.935538	0.166789	5.6091	2.03378e-08	9.05123e-07
ENSDARG00000093594	CR536604.1		20.8318	1.33986	0.453712	2.9531	0.00314596	0.019614
ENSDARG00000093998	si:ch73-7i4.2	si:ch73-7i4.2 [Source:ZFIN;Acc:ZDB-GENE-060810-137]	19.0911	3.21229	0.548935	5.85185	4.86131e-09	2.54771e-07
ENSDARG00000094331	BX901918.2		22.5883	2.97334	0.462321	6.43133	1.26494e-10	9.24972e-09
ENSDARG00000095360	si:ch211-213b8.4	si:ch211-213b8.4 [Source:ZFIN;Acc:ZDB-GENE-090313-82]	42.4407	1.06992	0.309909	3.45237	0.00055569	0.00502921
ENSDARG00000096599	AL928650.3		7.42193	3.32722	0.969121	3.43323	0.000596431	0.00532599
ENSDARG00000098223	AL773558.1		16.8677	2.59566	0.54662	4.74856	2.04869e-06	4.64213e-05
ENSDARG00000099839	si:ch211-9d9.1	si:ch211-9d9.1 [Source:ZFIN;Acc:ZDB-GENE-030131-2657]	106.598	1.30619	0.252772	5.16747	2.37279e-07	7.57979e-06
ENSDARG00000101479	BX908782.2	CD59 glycoprotein-like [Source:NCBI gene;Acc:103910140]	65.3248	1.35665	0.278071	4.87881	1.06729e-06	2.66705e-05
ENSDARG00000102176	pla1a	phospholipase A1 member A [Source:NCBI gene;Acc:334017]	97.5049	0.59976	0.226016	2.65362	0.00796339	0.0395679
ENSDARG00000103519	adamts1	ADAM metallopeptidase with thrombospondin type 1 motif, 1 [Source:ZFIN;Acc:ZDB-GENE-070814-1]	185.657	1.12194	0.249207	4.50204	6.73032e-06	0.000127452
ENSDARG00000110922	CR847936.6		144.361	1.2932	0.244375	5.29187	1.2107e-07	4.18578e-06
ENSDARG00000111625	wu:fc75a09	wu:fc75a09 [Source:ZFIN;Acc:ZDB-GENE-030131-4139]	90.9111	2.34819	0.310118	7.57191	3.67786e-14	5.4593e-12
ENSDARG00000115547	CABZ01026681.1		169.746	1.75512	0.222006	7.90571	2.66404e-15	4.61811e-13
ENSDARG00000000837	snx9a	sorting nexin 9a [Source:ZFIN;Acc:ZDB-GENE-030616-66]	384.377	0.678318	0.150182	4.51665	6.2825e-06	0.000120353
ENSDARG00000002991	cep135	centrosomal protein 135 [Source:NCBI gene;Acc:553303]	156.123	1.46645	0.220976	6.63626	3.21753e-11	2.68399e-09
ENSDARG00000003197	wdr21	WD repeat domain 21 [Source:ZFIN;Acc:ZDB-GENE-040109-2]	98.9303	0.87554	0.21774	4.02103	5.79445e-05	0.000786199
ENSDARG00000003797	asb2a.1	ankyrin repeat and SOCS box containing 2a, tandem duplicate 1 [Source:ZFIN;Acc:ZDB-GENE-030131-5355]	93.5777	1.26922	0.260731	4.86793	1.12772e-06	2.78992e-05
ENSDARG00000005481	nfkbiaa	nuclear factor of kappa light polypeptide gene enhancer in B-cells inhibitor, alpha a [Source:ZFIN;Acc:ZDB-GENE-040426-2227]	281.045	0.804201	0.2247	3.579	0.000344917	0.00345043
ENSDARG00000007377	odc1	ornithine decarboxylase 1 [Source:ZFIN;Acc:ZDB-GENE-010816-1]	762.507	1.18387	0.120682	9.80986	1.02108e-22	4.29011e-20
ENSDARG00000007693	nfkbiab	nuclear factor of kappa light polypeptide gene enhancer in B-cells inhibitor, alpha b [Source:ZFIN;Acc:ZDB-GENE-030131-1819]	1157.45	0.759263	0.15742	4.82315	1.41306e-06	3.35842e-05
ENSDARG00000010478	hsp90aa1.1	heat shock protein 90, alpha (cytosolic), class A member 1, tandem duplicate 1 [Source:NCBI gene;Acc:30591]	1227.69	1.11161	0.185355	5.9972	2.00746e-09	1.16269e-07
ENSDARG00000010572	slc25a25a	solute carrier family 25 member 25a [Source:NCBI gene;Acc:406541]	325.376	1.45726	0.209853	6.9442	3.80611e-12	3.85101e-10
ENSDARG00000013628	cd164	CD164 molecule, sialomucin [Source:ZFIN;Acc:ZDB-GENE-030131-1598]	1705.34	0.707478	0.161697	4.37534	1.21242e-05	0.000211505
ENSDARG00000015869	slc22a16	solute carrier family 22 member 16 [Source:ZFIN;Acc:ZDB-GENE-041001-166]	478.831	1.60342	0.153595	10.4393	1.64091e-25	9.24465e-23
ENSDARG00000016513	setd3	SET domain containing 3, actin histidine methyltransferase [Source:NCBI gene;Acc:337193]	1509.47	1.48011	0.122136	12.1186	8.42139e-34	7.73177e-31
ENSDARG00000017773	slc16a12a	solute carrier family 16 member 12a [Source:ZFIN;Acc:ZDB-GENE-080721-24]	394.632	0.793177	0.142197	5.578	2.43296e-08	1.04888e-06
ENSDARG00000020711	rrm2	ribonucleotide reductase regulatory subunit M2 [Source:NCBI gene;Acc:100330864]	380.71	0.936074	0.25734	3.63749	0.000275303	0.00286503
ENSDARG00000022841	ptk2ba	protein tyrosine kinase 2 beta, a [Source:ZFIN;Acc:ZDB-GENE-080207-1]	95.4139	2.56762	0.247469	10.3755	3.2054e-25	1.76575e-22
ENSDARG00000039682	si:ch211-121a2.2	si:ch211-121a2.2 [Source:ZFIN;Acc:ZDB-GENE-070705-21]	151.694	1.79541	0.30459	5.8945	3.7581e-09	2.03405e-07
ENSDARG00000040192	nenf	neudesin neurotrophic factor [Source:ZFIN;Acc:ZDB-GENE-050320-129]	176.397	0.734266	0.236629	3.10303	0.00191552	0.0134782
ENSDARG00000040487	zgc:113176	zgc:113176 [Source:ZFIN;Acc:ZDB-GENE-050327-60]	80.4997	0.835752	0.243235	3.43599	0.000590392	0.00528348
ENSDARG00000042055	niban1a	niban apoptosis regulator 1a [Source:ZFIN;Acc:ZDB-GENE-041014-181]	260.836	0.597384	0.192641	3.10103	0.0019285	0.0135388
ENSDARG00000042816	mmp9	matrix metallopeptidase 9 [Source:ZFIN;Acc:ZDB-GENE-040426-2132]	140.047	0.634132	0.198126	3.20066	0.00137114	0.0103626
ENSDARG00000042980	cyp2p7	cytochrome P450, family 2, subfamily P, polypeptide 7 [Source:ZFIN;Acc:ZDB-GENE-041001-155]	241.271	0.990776	0.248017	3.99478	6.47538e-05	0.00086344
ENSDARG00000043281	stap2b	signal transducing adaptor family member 2b [Source:ZFIN;Acc:ZDB-GENE-040426-2540]	212.937	0.72585	0.162708	4.46105	8.15607e-06	0.000150769
ENSDARG00000043475	TAGAP	si:ch211-122h15.4 [Source:ZFIN;Acc:ZDB-GENE-121214-340]	89.9108	0.776388	0.221603	3.5035	0.000459181	0.00432167
ENSDARG00000044001	lgals3b	lectin, galactoside binding soluble 3b [Source:ZFIN;Acc:ZDB-GENE-030131-4324]	2069.31	0.797936	0.163538	4.87921	1.0651e-06	2.66425e-05
ENSDARG00000056976	ifit16	interferon-induced protein with tetratricopeptide repeats 16 [Source:ZFIN;Acc:ZDB-GENE-131120-86]	83.0394	0.911836	0.254047	3.58924	0.00033164	0.00334188
ENSDARG00000062561	adck1	aarF domain containing kinase 1 [Source:ZFIN;Acc:ZDB-GENE-080401-5]	189.098	1.86737	0.18694	9.98914	1.70044e-23	7.80595e-21
ENSDARG00000062788	irg1l	immunoresponsive gene 1, like [Source:ZFIN;Acc:ZDB-GENE-061103-301]	149.978	1.03397	0.17493	5.91078	3.405e-09	1.8577e-07
ENSDARG00000067701	myoz3a	myozenin 3a [Source:ZFIN;Acc:ZDB-GENE-111012-4]	249.222	1.21267	0.218714	5.54452	2.94766e-08	1.24062e-06
ENSDARG00000070396	serpinb1l2	serpin peptidase inhibitor, clade B (ovalbumin), member 1, like 2 [Source:ZFIN;Acc:ZDB-GENE-041001-117]	37.8651	1.05444	0.395273	2.66763	0.00763877	0.0383213
ENSDARG00000075727	map1lc3cl	microtubule-associated protein 1 light chain 3 gamma, like [Source:ZFIN;Acc:ZDB-GENE-140819-1]	87.1284	1.25847	0.233141	5.39789	6.74275e-08	2.5097e-06
ENSDARG00000076312	myot	myotilin [Source:ZFIN;Acc:ZDB-GENE-110411-129]	533.693	1.01831	0.174959	5.82028	5.875e-09	3.009e-07
ENSDARG00000076362	tmem260	transmembrane protein 260 [Source:ZFIN;Acc:ZDB-GENE-030131-4198]	118.211	0.623963	0.188917	3.30284	0.000957098	0.00782245
ENSDARG00000077169	si:ch211-153b23.4	si:ch211-153b23.4 [Source:ZFIN;Acc:ZDB-GENE-030131-7332]	90.1125	0.943111	0.231795	4.06874	4.72686e-05	0.00066463
ENSDARG00000077726	nocta	nocturnin a [Source:ZFIN;Acc:ZDB-GENE-050208-306]	235.656	1.42364	0.194013	7.33786	2.17034e-13	2.89251e-11
ENSDARG00000079079	sult1st7	sulfotransferase family 1, cytosolic sulfotransferase 7 [Source:ZFIN;Acc:ZDB-GENE-081112-3]	87.2479	2.25784	0.328382	6.87566	6.17044e-12	6.09398e-10
ENSDARG00000079591	si:ch211-203d1.3	si:ch211-203d1.3 [Source:ZFIN;Acc:ZDB-GENE-160113-15]	332.975	0.764334	0.17699	4.31852	1.57081e-05	0.000261955
ENSDARG00000079664	zgc:172341	zgc:172341 [Source:ZFIN;Acc:ZDB-GENE-080204-116]	88.8932	1.36409	0.213072	6.40205	1.53309e-10	1.10476e-08
ENSDARG00000089177	cyp46a1.3	cytochrome P450, family 46, subfamily A, polypeptide 1, tandem duplicate 3 [Source:ZFIN;Acc:ZDB-GENE-060519-40]	249.875	1.11935	0.229799	4.87097	1.11049e-06	2.7528e-05
ENSDARG00000091757	adgrf6	adhesion G protein-coupled receptor F6 [Source:ZFIN;Acc:ZDB-GENE-041001-212]	117.618	0.646401	0.215935	2.9935	0.00275802	0.0177258
ENSDARG00000091792	akap12a	A kinase (PRKA) anchor protein 12a [Source:ZFIN;Acc:ZDB-GENE-110310-3]	222.094	0.719929	0.228492	3.15078	0.00162833	0.0118497
ENSDARG00000092042	AL935153.1		97.8501	6.02149	0.892204	6.74901	1.48859e-11	1.34674e-09
ENSDARG00000092243	BX005065.1		47.6869	1.3356	0.302264	4.41865	9.932e-06	0.000178441
ENSDARG00000093354	si:ch211-57i17.2	si:ch211-57i17.2 [Source:ZFIN;Acc:ZDB-GENE-041014-258]	20.2516	1.53267	0.459497	3.33554	0.000851326	0.00713439
ENSDARG00000095767	dio3b	iodothyronine deiodinase 3b [Source:NCBI gene;Acc:798872]	251.565	1.36624	0.20191	6.76659	1.31852e-11	1.21055e-09
ENSDARG00000096508	BX322618.1		2240.88	1.35596	0.149792	9.0523	1.39983e-19	4.41505e-17
ENSDARG00000101385	f8	coagulation factor VIII, procoagulant component [Source:ZFIN;Acc:ZDB-GENE-090629-2]	67.7691	1.00373	0.296826	3.38155	0.000720775	0.00623423
ENSDARG00000102071	slc25a47b		70.6964	0.853963	0.288727	2.95769	0.00309957	0.0193881
ENSDARG00000102288	CABZ01056321.1	photoreceptor cilium actin regulator 1 [Source:NCBI gene;Acc:100537793]	238.407	0.795288	0.261659	3.0394	0.00237048	0.0157962
ENSDARG00000104125	ttc6	tetratricopeptide repeat domain 6 [Source:ZFIN;Acc:ZDB-GENE-090429-2]	39.2248	1.38496	0.388066	3.56889	0.0003585	0.00355759
ENSDARG00000104329	si:ch73-281k2.5	si:ch73-281k2.5 [Source:ZFIN;Acc:ZDB-GENE-141222-10]	569.157	0.736803	0.160062	4.60324	4.15975e-06	8.50244e-05
ENSDARG00000104572	si:dkey-35h6.1	si:dkey-35h6.1 [Source:ZFIN;Acc:ZDB-GENE-141216-112]	980.695	1.46323	0.231238	6.32783	2.48631e-10	1.70257e-08
ENSDARG00000104618	grem1b	gremlin 1b [Source:ZFIN;Acc:ZDB-GENE-090218-21]	71.322	0.968695	0.252664	3.83393	0.000126111	0.00149936
ENSDARG00000002764	miox	myo-inositol oxygenase [Source:NCBI gene;Acc:571850]	409.033	0.808512	0.169005	4.78395	1.7188e-06	3.98572e-05
ENSDARG00000003380	si:dkey-275b16.2	si:dkey-275b16.2 [Source:ZFIN;Acc:ZDB-GENE-090312-204]	40.478	2.31145	0.344606	6.70751	1.97979e-11	1.73417e-09
ENSDARG00000011797	tent5bb	terminal nucleotidyltransferase 5Bb [Source:ZFIN;Acc:ZDB-GENE-060503-431]	294.351	0.654568	0.149631	4.37455	1.21684e-05	0.000212032
ENSDARG00000013855	slc12a3	solute carrier family 12 member 3 [Source:ZFIN;Acc:ZDB-GENE-030131-9505]	163.107	0.768731	0.25773	2.9827	0.00285718	0.0182543
ENSDARG00000016160	gmpr	guanosine monophosphate reductase [Source:ZFIN;Acc:ZDB-GENE-050522-48]	866.127	0.619725	0.119471	5.18726	2.1341e-07	6.96082e-06
ENSDARG00000029894	slc2a15a	solute carrier family 2 member 15a [Source:ZFIN;Acc:ZDB-GENE-060531-109]	145.701	0.896406	0.198309	4.52024	6.17693e-06	0.000118514
ENSDARG00000034605	zgc:153169	zgc:153169 [Source:ZFIN;Acc:ZDB-GENE-060929-764]	112.085	0.806145	0.23805	3.38645	0.000708032	0.00614976
ENSDARG00000035005	bag2	BCL2 associated athanogene 2 [Source:ZFIN;Acc:ZDB-GENE-040426-1399]	168.361	1.32122	0.222132	5.94789	2.71621e-09	1.52335e-07
ENSDARG00000037618	ddit4	DNA-damage-inducible transcript 4 [Source:NCBI gene;Acc:378866]	580.983	1.36418	0.201132	6.7825	1.18112e-11	1.09249e-09
ENSDARG00000038639	elovl6l	ELOVL family member 6, elongation of long chain fatty acids like [Source:ZFIN;Acc:ZDB-GENE-031110-3]	167.182	0.943392	0.202999	4.64726	3.36365e-06	7.15108e-05
ENSDARG00000039486	bag3	BCL2 associated athanogene 3 [Source:ZFIN;Acc:ZDB-GENE-040801-40]	200.415	0.842972	0.187567	4.49425	6.98156e-06	0.00013121
ENSDARG00000039605	mat1a	methionine adenosyltransferase I, alpha [Source:ZFIN;Acc:ZDB-GENE-030131-6127]	4799.9	0.783357	0.120541	6.49869	8.10239e-11	6.10487e-09
ENSDARG00000041595	ces3	carboxylesterase 3 [Source:ZFIN;Acc:ZDB-GENE-030131-9563]	991.378	2.0619	0.22779	9.05174	1.40703e-19	4.41505e-17
ENSDARG00000045089	si:ch211-270n8.1	si:ch211-270n8.1 [Source:ZFIN;Acc:ZDB-GENE-081107-34]	476.25	3.94671	0.261818	15.0743	2.3921e-51	5.39071e-48
ENSDARG00000054451	loxl1	lysyl oxidase-like 1 [Source:ZFIN;Acc:ZDB-GENE-060503-693]	963.662	0.628826	0.18452	3.4079	0.000654647	0.005771
ENSDARG00000054797	zgc:153441	zgc:153441 [Source:ZFIN;Acc:ZDB-GENE-060825-39]	191.406	0.974353	0.204506	4.76443	1.89389e-06	4.33898e-05
ENSDARG00000055527	cmn	calymmin [Source:ZFIN;Acc:ZDB-GENE-000208-9]	238.786	1.54684	0.358899	4.30997	1.63275e-05	0.00027073
ENSDARG00000058372	mcph1	microcephalin 1 [Source:ZFIN;Acc:ZDB-GENE-060421-6122]	29.6717	1.42401	0.434243	3.2793	0.00104065	0.00834035
ENSDARG00000062268	jarid2b	jumonji, AT rich interactive domain 2b [Source:NCBI gene;Acc:558456]	199.012	1.17239	0.279703	4.19157	2.7703e-05	0.000424694
ENSDARG00000067741	itpkcb	inositol-trisphosphate 3-kinase Cb [Source:ZFIN;Acc:ZDB-GENE-080225-27]	584.119	0.679875	0.1206	5.63745	1.72586e-08	7.87886e-07
ENSDARG00000069027	admb	adrenomedullin b [Source:ZFIN;Acc:ZDB-GENE-120221-6]	95.7005	0.805205	0.26456	3.04356	0.00233795	0.015634
ENSDARG00000077760	ascc1	activating signal cointegrator 1 complex subunit 1 [Source:ZFIN;Acc:ZDB-GENE-050417-80]	109.274	1.04144	0.236427	4.40493	1.05817e-05	0.000187902
ENSDARG00000079271	dcxr	dicarbonyl/L-xylulose reductase [Source:ZFIN;Acc:ZDB-GENE-030131-7002]	225.773	0.662394	0.186446	3.55274	0.000381236	0.00374572
ENSDARG00000087558	si:ch73-105b23.1	si:ch73-105b23.1 [Source:ZFIN;Acc:ZDB-GENE-081107-41]	63.2978	0.904417	0.279166	3.23971	0.0011965	0.00928325
ENSDARG00000092191	CR318588.1		14.6744	1.88548	0.633989	2.974	0.0029395	0.0186266
ENSDARG00000092199	si:ch211-250c4.4	si:ch211-250c4.4 [Source:ZFIN;Acc:ZDB-GENE-081107-32]	189.575	0.638246	0.199868	3.19334	0.00140637	0.0105708
ENSDARG00000092310	si:ch211-199g17.2	si:ch211-199g17.2 [Source:ZFIN;Acc:ZDB-GENE-060503-396]	64.4177	1.02676	0.254398	4.03604	5.43603e-05	0.000745732
ENSDARG00000092483	iqcc	IQ motif containing C [Source:ZFIN;Acc:ZDB-GENE-090313-325]	53.9646	1.39166	0.290079	4.79752	1.60644e-06	3.76399e-05
ENSDARG00000092833	CR318588.2	si:dkeyp-1h4.8 [Source:NCBI gene;Acc:100535122]	329.939	1.95995	0.229193	8.55152	1.21475e-17	3.07269e-15
ENSDARG00000094719	CR318588.3	uncharacterized LOC101884954 [Source:NCBI gene;Acc:101884954]	1205.85	0.658698	0.208211	3.16361	0.00155826	0.0114599
ENSDARG00000096784	CU929359.2		30.9387	1.27372	0.40949	3.11052	0.00186761	0.013186
ENSDARG00000097137	CR753876.1		379.797	2.16864	0.194986	11.1221	9.79846e-29	6.5647e-26
ENSDARG00000098096	slc12a1	solute carrier family 12 member 1 [Source:ZFIN;Acc:ZDB-GENE-080130-3]	86.4862	0.920078	0.326297	2.81975	0.00480609	0.026936
ENSDARG00000102004	apoea	apolipoprotein Ea [Source:ZFIN;Acc:ZDB-GENE-010724-18]	5622.78	1.4591	0.219374	6.6512	2.90714e-11	2.44289e-09
ENSDARG00000110963	trib1	tribbles pseudokinase 1 [Source:ZFIN;Acc:ZDB-GENE-091207-4]	240.577	0.846643	0.152637	5.54678	2.90981e-08	1.23091e-06
ENSDARG00000114508	tmem101	transmembrane protein 101 [Source:ZFIN;Acc:ZDB-GENE-121214-289]	342.969	1.41698	0.159988	8.85678	8.23598e-19	2.4019e-16
ENSDARG00000000796	nr4a1	nuclear receptor subfamily 4, group A, member 1 [Source:ZFIN;Acc:ZDB-GENE-040704-11]	395.52	1.39201	0.180258	7.72233	1.14221e-14	1.82673e-12
ENSDARG00000013477	gata1a	GATA binding protein 1a [Source:ZFIN;Acc:ZDB-GENE-980526-268]	33.3532	1.79222	0.385188	4.65285	3.27381e-06	6.98403e-05
ENSDARG00000016048	gpat3	glycerol-3-phosphate acyltransferase 3 [Source:NCBI gene;Acc:436958]	557.861	0.80042	0.144965	5.52146	3.36186e-08	1.37976e-06
ENSDARG00000018971	b3gnt5a	UDP-GlcNAc:betaGal beta-1,3-N-acetylglucosaminyltransferase 5a [Source:NCBI gene;Acc:336526]	303.882	0.770096	0.203836	3.77802	0.000158078	0.00181416
ENSDARG00000023062	ccn1	cellular communication network factor 1 [Source:ZFIN;Acc:ZDB-GENE-040426-3]	487.304	0.697267	0.12657	5.50896	3.60968e-08	1.45148e-06
ENSDARG00000027744	gadd45ba	growth arrest and DNA-damage-inducible, beta a [Source:ZFIN;Acc:ZDB-GENE-040426-1971]	609.027	1.24619	0.16985	7.33702	2.18406e-13	2.89522e-11
ENSDARG00000028784	si:dkey-24p1.6	si:dkey-24p1.6 [Source:ZFIN;Acc:ZDB-GENE-060503-67]	209.874	1.37402	0.22043	6.23336	4.56544e-10	3.00193e-08
ENSDARG00000036876	zgc:153284	zgc:153284 [Source:ZFIN;Acc:ZDB-GENE-060825-317]	116.633	2.04418	0.248692	8.21971	2.03988e-16	4.21389e-14
ENSDARG00000037012	slc3a2b	solute carrier family 3 member 2b [Source:ZFIN;Acc:ZDB-GENE-040122-2]	2085.12	0.691503	0.209827	3.29559	0.000982154	0.00798511
ENSDARG00000045015	cyp27b1	cytochrome P450, family 27, subfamily B, polypeptide 1 [Source:ZFIN;Acc:ZDB-GENE-111005-2]	214.413	2.71604	0.23577	11.5199	1.0476e-30	8.3771e-28
ENSDARG00000054207	CU682777.1	ST8 alpha-N-acetyl-neuraminide alpha-2,8-sialyltransferase 7.1, pseudogene [Source:NCBI gene;Acc:567285]	90.0486	1.10335	0.229455	4.80855	1.52026e-06	3.58569e-05
ENSDARG00000055014	si:dkey-33m11.8	si:dkey-33m11.8 [Source:ZFIN;Acc:ZDB-GENE-141215-49]	313.961	0.715435	0.154819	4.6211	3.81715e-06	7.88528e-05
ENSDARG00000057575	pnp4a	purine nucleoside phosphorylase 4a [Source:ZFIN;Acc:ZDB-GENE-040625-83]	484.638	0.663056	0.13901	4.76984	1.8437e-06	4.23572e-05
ENSDARG00000068589	vimr1	vimentin-related 1 [Source:ZFIN;Acc:ZDB-GENE-130530-722]	577.527	1.57349	0.246497	6.38339	1.73207e-10	1.22675e-08
ENSDARG00000069498	phkg1b	phosphorylase kinase, gamma 1b (muscle) [Source:ZFIN;Acc:ZDB-GENE-050522-52]	99.5691	1.30729	0.252518	5.17701	2.25469e-07	7.27752e-06
ENSDARG00000069988	arid6	AT-rich interaction domain 6 [Source:ZFIN;Acc:ZDB-GENE-070112-1882]	158.892	0.686701	0.178071	3.85633	0.000115103	0.00139936
ENSDARG00000070165	tnfrsf1b	tumor necrosis factor receptor superfamily, member 1B [Source:ZFIN;Acc:ZDB-GENE-070410-133]	100.726	1.99028	0.243034	8.18932	2.62709e-16	5.33795e-14
ENSDARG00000070214	slc41a1	solute carrier family 41 member 1 [Source:ZFIN;Acc:ZDB-GENE-030131-4700]	143.336	0.83791	0.221205	3.78793	0.000151908	0.00175473
ENSDARG00000070597	prelp	proline/arginine-rich end leucine-rich repeat protein [Source:ZFIN;Acc:ZDB-GENE-080327-24]	263.686	0.852307	0.151807	5.61443	1.97211e-08	8.79257e-07
ENSDARG00000071029	si:dkey-147f3.8	si:dkey-147f3.8 [Source:ZFIN;Acc:ZDB-GENE-061009-32]	62.3912	0.95533	0.34882	2.73875	0.00616732	0.032695
ENSDARG00000077236	hspb6	heat shock protein, alpha-crystallin-related, b6 [Source:ZFIN;Acc:ZDB-GENE-080214-7]	885.901	0.79938	0.154741	5.16594	2.39237e-07	7.63249e-06
ENSDARG00000089507	ugt1b5	UDP glucuronosyltransferase 1 family, polypeptide B5 [Source:ZFIN;Acc:ZDB-GENE-080227-14]	249.768	1.37802	0.235893	5.84172	5.16655e-09	2.67559e-07
ENSDARG00000089724	cyldb	cylindromatosis (turban tumor syndrome), b [Source:ZFIN;Acc:ZDB-GENE-100208-1]	95.7982	1.23085	0.210208	5.85538	4.7593e-09	2.50485e-07
ENSDARG00000091669	bicdl2l	bicaudal-D-related protein 2-like [Source:ZFIN;Acc:ZDB-GENE-091204-161]	135.772	0.983344	0.221952	4.43044	9.40425e-06	0.000170411
ENSDARG00000092044	si:dkey-22f5.9	si:dkey-22f5.9 [Source:ZFIN;Acc:ZDB-GENE-091204-260]	302.001	1.74005	0.186595	9.32526	1.10716e-20	3.92077e-18
ENSDARG00000092077	si:dkey-147f3.4	si:dkey-147f3.4 [Source:ZFIN;Acc:ZDB-GENE-061009-29]	26.9837	1.09498	0.399855	2.73845	0.00617304	0.0327117
ENSDARG00000094198	CR354556.1		187.099	0.59183	0.175431	3.37358	0.000741967	0.0063819
ENSDARG00000094460	CR354556.3		308.642	0.594983	0.220683	2.6961	0.00701569	0.0359991
ENSDARG00000095280	CU682811.3		14.0421	1.61483	0.482784	3.34482	0.000823348	0.00693509
ENSDARG00000096876	CR847984.1		16.5143	3.13205	0.667196	4.69434	2.67465e-06	5.86742e-05
ENSDARG00000099533	zgc:113279	zgc:113279 [Source:ZFIN;Acc:ZDB-GENE-050522-529]	130.333	1.24024	0.268972	4.61103	4.00671e-06	8.24936e-05
ENSDARG00000099984	CABZ01023255.1	NACHT, LRR and PYD domains-containing protein 12-like [Source:NCBI gene;Acc:110438218]	57.4174	0.92878	0.285024	3.25861	0.00111961	0.00883649
ENSDARG00000102050	MCOLN3	mucolipin 3b [Source:NCBI gene;Acc:100001113]	223.201	1.16649	0.225837	5.1652	2.40182e-07	7.65279e-06
ENSDARG00000102272	coro6	coronin 6 [Source:ZFIN;Acc:ZDB-GENE-040426-1202]	127.226	1.21218	0.21432	5.65594	1.54992e-08	7.1815e-07
ENSDARG00000102364	si:dkey-202l22.6	si:dkey-202l22.6 [Source:ZFIN;Acc:ZDB-GENE-131121-181]	414.298	2.22237	0.225267	9.86551	5.87371e-23	2.55444e-20
ENSDARG00000104775	ly6m2	lymphocyte antigen 6 family member M2 [Source:ZFIN;Acc:ZDB-GENE-131121-523]	228.075	0.957995	0.261714	3.66047	0.000251753	0.00266129
ENSDARG00000105039	phka1b	phosphorylase kinase, alpha 1b (muscle) [Source:ZFIN;Acc:ZDB-GENE-091204-81]	67.7944	0.767046	0.257331	2.98078	0.00287518	0.0183441
ENSDARG00000105317	si:ch1073-365p7.2	si:ch1073-365p7.2 [Source:ZFIN;Acc:ZDB-GENE-160114-38]	11.8549	2.15376	0.648907	3.31906	0.000903225	0.00746833
ENSDARG00000105362	faim2b	Fas apoptotic inhibitory molecule 2b [Source:ZFIN;Acc:ZDB-GENE-120426-3]	91.0824	0.87438	0.237308	3.68458	0.000229078	0.00245792
ENSDARG00000117109	CR626884.6	si:dkey-83h2.2 [Source:NCBI gene;Acc:101885518]	136.865	2.97373	0.228131	13.0352	7.72063e-39	9.56933e-36
ENSDARG00000004687	acaa1	acetyl-CoA acyltransferase 1 [Source:ZFIN;Acc:ZDB-GENE-040704-48]	888.31	1.02893	0.149532	6.881	5.94323e-12	5.89307e-10
ENSDARG00000014954	snx33	sorting nexin 33 [Source:ZFIN;Acc:ZDB-GENE-041111-209]	99.6325	0.798727	0.200257	3.9885	6.64911e-05	0.000882359
ENSDARG00000018566	flnca	filamin C, gamma a (actin binding protein 280) [Source:ZFIN;Acc:ZDB-GENE-070503-1]	305.554	0.752433	0.185641	4.05315	5.05321e-05	0.00070226
ENSDARG00000029493	f9b	coagulation factor IXb [Source:ZFIN;Acc:ZDB-GENE-060421-7346]	139.3	0.679811	0.184347	3.68768	0.00022631	0.00243595
ENSDARG00000032769	slc38a9	solute carrier family 38 member 9 [Source:NCBI gene;Acc:562137]	189.724	0.934664	0.177739	5.25864	1.45124e-07	4.9012e-06
ENSDARG00000033307	igf2b	insulin-like growth factor 2b [Source:ZFIN;Acc:ZDB-GENE-030131-2935]	800.28	0.813453	0.15579	5.22146	1.77519e-07	5.87924e-06
ENSDARG00000034933	chchd3b	coiled-coil-helix-coiled-coil-helix domain containing 3b [Source:ZFIN;Acc:ZDB-GENE-030131-4476]	241.63	1.43618	0.196376	7.31342	2.60424e-13	3.36232e-11
ENSDARG00000041492	si:ch211-196f5.2	si:ch211-196f5.2 [Source:ZFIN;Acc:ZDB-GENE-041014-306]	60.3314	1.90642	0.385466	4.94575	7.58528e-07	2.00613e-05
ENSDARG00000042613	crp3	C-reactive protein 3 [Source:ZFIN;Acc:ZDB-GENE-060503-220]	307.089	0.88508	0.199806	4.42969	9.43701e-06	0.00017088
ENSDARG00000042667	klf2a	Kruppel-like factor 2a [Source:ZFIN;Acc:ZDB-GENE-011109-1]	900.034	1.31387	0.148375	8.85503	8.36627e-19	2.41153e-16
ENSDARG00000043131	BX664625.1	natural killer cell receptor 2B4-like [Source:NCBI gene;Acc:100007935]	18.1975	2.25093	0.528536	4.2588	2.05529e-05	0.000328489
ENSDARG00000044246	snx18b	sorting nexin 18b [Source:ZFIN;Acc:ZDB-GENE-080213-6]	34.927	0.937608	0.329422	2.84622	0.00442412	0.0252401
ENSDARG00000045605	ticrr	TopBP1-interacting, checkpoint, and replication regulator [Source:NCBI gene;Acc:445411]	157.519	0.587204	0.211541	2.77584	0.00550599	0.0298596
ENSDARG00000053448	si:ch211-251f6.6	si:ch211-251f6.6 [Source:ZFIN;Acc:ZDB-GENE-030131-3219]	776.686	1.73638	0.294697	5.89211	3.81306e-09	2.0593e-07
ENSDARG00000056498	crp2	C-reactive protein 2 [Source:ZFIN;Acc:ZDB-GENE-030131-5826]	272.874	4.6602	0.267654	17.4113	6.77741e-68	2.80009e-64
ENSDARG00000056909	LO018309.1	epidermal growth factor receptor-like [Source:NCBI gene;Acc:571431]	245.368	0.97536	0.178263	5.47147	4.46328e-08	1.74512e-06
ENSDARG00000057590	si:ch1073-396h14.1	si:ch1073-396h14.1 [Source:ZFIN;Acc:ZDB-GENE-070705-6]	287.724	1.13323	0.169976	6.66699	2.61098e-11	2.22417e-09
ENSDARG00000060951	polg	polymerase (DNA directed), gamma [Source:ZFIN;Acc:ZDB-GENE-060303-1]	139.03	0.759785	0.181537	4.1853	2.84792e-05	0.000433909
ENSDARG00000062054	cpt1ab	carnitine palmitoyltransferase 1Ab (liver) [Source:ZFIN;Acc:ZDB-GENE-030131-3250]	1248.77	1.06873	0.116807	9.14955	5.71724e-20	1.94143e-17
ENSDARG00000063519	PLEKHB1	si:ch211-176g13.7 [Source:ZFIN;Acc:ZDB-GENE-030131-7664]	194.919	0.646849	0.227271	2.84615	0.00442508	0.0252401
ENSDARG00000069377	si:dkey-242g16.2	si:dkey-242g16.2 [Source:ZFIN;Acc:ZDB-GENE-030131-8324]	145.036	0.954975	0.284323	3.35877	0.000782916	0.00666931
ENSDARG00000071465	lrrc39	leucine rich repeat containing 39 [Source:NCBI gene;Acc:550456]	172.205	0.838569	0.201504	4.16155	3.16101e-05	0.000472893
ENSDARG00000071578	si:ch211-222k6.3	si:ch211-222k6.3 [Source:ZFIN;Acc:ZDB-GENE-050208-567]	132.272	1.33683	0.251633	5.31262	1.0806e-07	3.7942e-06
ENSDARG00000071590	si:ch211-236g6.1	si:ch211-236g6.1 [Source:ZFIN;Acc:ZDB-GENE-050208-448]	70.5226	2.23101	0.362128	6.16083	7.23626e-10	4.51838e-08
ENSDARG00000071644	si:dkey-19a16.7	si:dkey-19a16.7 [Source:ZFIN;Acc:ZDB-GENE-060503-903]	119.557	0.803654	0.236349	3.40029	0.000673149	0.00590261
ENSDARG00000071648	zgc:113298	zgc:113298 [Source:ZFIN;Acc:ZDB-GENE-050522-40]	35.7305	1.70834	0.368683	4.63364	3.59298e-06	7.54161e-05
ENSDARG00000074322	si:ch211-194m7.3	si:ch211-194m7.3 [Source:ZFIN;Acc:ZDB-GENE-131121-19]	205.902	0.846447	0.261288	3.23951	0.00119734	0.00928684
ENSDARG00000075463	mss51	MSS51 mitochondrial translational activator [Source:ZFIN;Acc:ZDB-GENE-130530-775]	96.5861	1.27923	0.288277	4.4375	9.10096e-06	0.000166252
ENSDARG00000075803	slc41a2a	solute carrier family 41 member 2a [Source:ZFIN;Acc:ZDB-GENE-130530-781]	204.071	2.29312	0.230301	9.95703	2.34972e-23	1.05904e-20
ENSDARG00000079145	CABZ01077217.1	uncharacterized LOC100007503 [Source:NCBI gene;Acc:100007503]	94.3752	2.23388	0.310532	7.19373	6.3046e-13	7.69876e-11
ENSDARG00000079645	sc:d217	sc:d217 [Source:ZFIN;Acc:ZDB-GENE-080303-15]	157.762	1.46643	0.18712	7.83686	4.61936e-15	7.78975e-13
ENSDARG00000087303	cebpd	CCAAT enhancer binding protein delta [Source:ZFIN;Acc:ZDB-GENE-020111-4]	2416.01	0.950174	0.156415	6.07469	1.24224e-09	7.42019e-08
ENSDARG00000089205	si:dkey-73n8.3	si:dkey-73n8.3 [Source:ZFIN;Acc:ZDB-GENE-141219-27]	136.531	1.69145	0.270331	6.25695	3.92571e-10	2.62303e-08
ENSDARG00000090548	CR753886.1	GTPase IMAP family member 4 [Source:NCBI gene;Acc:793765]	202.188	1.16764	0.189178	6.1722	6.73465e-10	4.25881e-08
ENSDARG00000090847	si:ch211-209l18.4	si:ch211-209l18.4 [Source:ZFIN;Acc:ZDB-GENE-110411-221]	239.205	1.7431	0.246124	7.08221	1.41873e-12	1.58418e-10
ENSDARG00000092890	si:ch73-44m9.5	si:ch73-44m9.5 [Source:ZFIN;Acc:ZDB-GENE-081031-86]	454.798	0.727206	0.239231	3.03977	0.0023676	0.0157904
ENSDARG00000093164	si:rp71-23d18.8	si:rp71-23d18.8 [Source:ZFIN;Acc:ZDB-GENE-050208-521]	8.54968	6.63008	1.31242	5.05179	4.37692e-07	1.25724e-05
ENSDARG00000093402	si:dkey-286j17.4	si:dkey-286j17.4 [Source:ZFIN;Acc:ZDB-GENE-130530-2]	209.405	2.21789	0.263876	8.40505	4.27686e-17	9.72652e-15
ENSDARG00000095236	CT990618.1		33.8728	1.06704	0.335572	3.17976	0.00147398	0.0109824
ENSDARG00000095295	si:rp71-36a1.1	si:rp71-36a1.1 [Source:ZFIN;Acc:ZDB-GENE-050208-407]	115.979	1.95101	0.300355	6.49567	8.26665e-11	6.20975e-09
ENSDARG00000095643	si:dkey-253d23.3	si:dkey-253d23.3 [Source:ZFIN;Acc:ZDB-GENE-050208-330]	101.497	1.16253	0.235262	4.94142	7.75549e-07	2.03655e-05
ENSDARG00000097026	si:dkey-16m19.1	si:dkey-16m19.1 [Source:ZFIN;Acc:ZDB-GENE-030131-7281]	83.8735	0.77797	0.225707	3.44681	0.000567243	0.00510766
ENSDARG00000098405	map3k1	mitogen-activated protein kinase kinase kinase 1, E3 ubiquitin protein ligase [Source:ZFIN;Acc:ZDB-GENE-090313-412]	524.538	1.04311	0.20677	5.04481	4.53975e-07	1.29799e-05
ENSDARG00000098538	CABZ01112049.1	intestinal mucin-like protein [Source:NCBI gene;Acc:100332723]	91.4704	1.20572	0.25425	4.74226	2.11346e-06	4.77146e-05
ENSDARG00000098761	rgs2	regulator of G protein signaling 2 [Source:ZFIN;Acc:ZDB-GENE-040718-410]	60.8591	1.74286	0.357428	4.87613	1.08188e-06	2.69265e-05
ENSDARG00000099362	CABZ01088346.1		220.714	0.614947	0.180869	3.39996	0.00067395	0.00590755
ENSDARG00000099775	CABZ01074307.1		120.678	2.78342	0.342754	8.12076	4.63289e-16	9.18758e-14
ENSDARG00000100000	CR352226.5		184.222	1.43199	0.314712	4.55016	5.36059e-06	0.000104881
ENSDARG00000100442	cfh	complement factor H [Source:ZFIN;Acc:ZDB-GENE-050208-661]	1229.13	1.63926	0.168696	9.71722	2.5464e-22	1.0348e-19
ENSDARG00000102440	CABZ01070852.1		123.564	1.04463	0.241162	4.33165	1.47993e-05	0.000249735
ENSDARG00000103973	CABZ01051602.1	sushi, nidogen and EGF-like domain-containing protein 1 [Source:NCBI gene;Acc:103910028]	51.6869	2.23324	0.432862	5.15925	2.47948e-07	7.84978e-06
ENSDARG00000104885	CABZ01033178.1		29.5897	4.01821	0.542398	7.40823	1.27998e-13	1.76274e-11
ENSDARG00000104905	CABZ01075521.1		11.3234	4.81613	0.957183	5.03156	4.86501e-07	1.38301e-05
ENSDARG00000112959	SRL	wu:fb80c09 [Source:NCBI gene;Acc:103909608]	597.904	1.18773	0.150567	7.88834	3.06221e-15	5.23511e-13
ENSDARG00000113438	CR318624.2	ADP-ribosyl cyclase/cyclic ADP-ribose hydrolase 1-like [Source:NCBI gene;Acc:101886891]	13.5979	1.97698	0.609917	3.2414	0.00118946	0.0092431
ENSDARG00000116774	PCNP	PEST proteolytic signal-containing nuclear protein-like [Source:NCBI gene;Acc:110437793]	95.9352	2.22257	0.248643	8.9388	3.93417e-19	1.17499e-16
ENSDARG00000117313	CABZ01005857.2		6.58514	5.4253	1.35757	3.99633	6.4332e-05	0.000859691
ENSDARG00000000442	slc39a13	solute carrier family 39 member 13 [Source:NCBI gene;Acc:368686]	320.051	0.588968	0.171453	3.43517	0.000592189	0.00529764
ENSDARG00000001431	actn3b	actinin alpha 3b [Source:ZFIN;Acc:ZDB-GENE-030131-2040]	8288.6	0.607323	0.135744	4.47403	7.6758e-06	0.000142528
ENSDARG00000003132	apip	APAF1 interacting protein [Source:NCBI gene;Acc:447941]	191.206	2.53385	0.239376	10.5852	3.4897e-26	2.05967e-23
ENSDARG00000003570	hsp90b1	heat shock protein 90, beta (grp94), member 1 [Source:ZFIN;Acc:ZDB-GENE-031002-1]	3936.1	0.791466	0.132517	5.97258	2.33533e-09	1.33388e-07
ENSDARG00000004455	p2rx5	purinergic receptor P2X, ligand-gated ion channel, 5 [Source:ZFIN;Acc:ZDB-GENE-030319-5]	78.412	0.669106	0.256641	2.60716	0.00912965	0.0440143
ENSDARG00000004713	mad2l1	MAD2 mitotic arrest deficient-like 1 (yeast) [Source:ZFIN;Acc:ZDB-GENE-030515-3]	128.5	0.69119	0.229183	3.01588	0.00256235	0.0167739
ENSDARG00000005897	dera	deoxyribose-phosphate aldolase (putative) [Source:ZFIN;Acc:ZDB-GENE-041010-200]	223.261	0.667724	0.192356	3.47129	0.000517969	0.00475201
ENSDARG00000005993	prc1b	protein regulator of cytokinesis 1b [Source:ZFIN;Acc:ZDB-GENE-040426-777]	98.2128	0.734918	0.277114	2.65204	0.00800072	0.0396977
ENSDARG00000006567	dus4l	dihydrouridine synthase 4-like (S. cerevisiae) [Source:ZFIN;Acc:ZDB-GENE-040801-233]	93.0779	0.695053	0.260667	2.66644	0.00766583	0.0383918
ENSDARG00000007018	ms4a17a.6	membrane-spanning 4-domains, subfamily A, member 17A.6 [Source:ZFIN;Acc:ZDB-GENE-070209-265]	10.4646	1.86228	0.69049	2.69704	0.00699595	0.0359127
ENSDARG00000007366	AMDHD1	si:ch73-71d17.1 [Source:NCBI gene;Acc:402826]	169.798	0.64779	0.189146	3.42482	0.000615218	0.00546595
ENSDARG00000008811	cmtm3	CKLF-like MARVEL transmembrane domain containing 3 [Source:ZFIN;Acc:ZDB-GENE-040801-206]	106.5	0.929077	0.254621	3.64886	0.00026341	0.00275049
ENSDARG00000011897	tsg101b	tumor susceptibility 101b [Source:ZFIN;Acc:ZDB-GENE-130530-542]	271.582	0.653235	0.158949	4.10971	3.96157e-05	0.000568635
ENSDARG00000012199	gpt2	glutamic pyruvate transaminase (alanine aminotransferase) 2 [Source:ZFIN;Acc:ZDB-GENE-030729-8]	483.313	0.715149	0.155136	4.60983	4.03005e-06	8.27679e-05
ENSDARG00000012944	myhz2	myosin, heavy polypeptide 2, fast muscle specific [Source:ZFIN;Acc:ZDB-GENE-020604-1]	43706.7	0.643284	0.147108	4.37287	1.22622e-05	0.000213461
ENSDARG00000013250	tars1	threonyl-tRNA synthetase 1 [Source:ZFIN;Acc:ZDB-GENE-041010-218]	1187.22	0.620271	0.142273	4.35974	1.30218e-05	0.000225103
ENSDARG00000013961	slc31a1	solute carrier family 31 member 1 [Source:ZFIN;Acc:ZDB-GENE-040415-3]	1117.73	0.804411	0.136699	5.88455	3.99138e-09	2.14626e-07
ENSDARG00000015524	prps1a	phosphoribosyl pyrophosphate synthetase 1A [Source:ZFIN;Acc:ZDB-GENE-011212-5]	1549.14	0.633367	0.137733	4.59852	4.25513e-06	8.66012e-05
ENSDARG00000016886	dnajb9b	DnaJ heat shock protein family (Hsp40) member B9b [Source:ZFIN;Acc:ZDB-GENE-050522-76]	20.8244	1.33253	0.495907	2.68706	0.0072085	0.0367523
ENSDARG00000017794	sdr16c5b	short chain dehydrogenase/reductase family 16C, member 5b [Source:ZFIN;Acc:ZDB-GENE-040426-2861]	1516.87	0.593953	0.170927	3.47489	0.00051106	0.00470643
ENSDARG00000019098	cd82a	CD82 molecule a [Source:ZFIN;Acc:ZDB-GENE-030131-2818]	1277.55	0.797316	0.205206	3.88545	0.000102141	0.00126916
ENSDARG00000021135	dhrs4	dehydrogenase/reductase (SDR family) member 4 [Source:ZFIN;Acc:ZDB-GENE-040426-1498]	375.634	0.625894	0.241931	2.58708	0.00967939	0.0459484
ENSDARG00000022020	focad	focadhesin [Source:ZFIN;Acc:ZDB-GENE-080213-1]	174.164	0.970935	0.205643	4.72145	2.34167e-06	5.22012e-05
ENSDARG00000022424	slc26a5	solute carrier family 26 member 5 [Source:ZFIN;Acc:ZDB-GENE-030131-1566]	551.147	0.59646	0.151986	3.92444	8.69303e-05	0.00111021
ENSDARG00000025820	chek2	checkpoint kinase 2 [Source:NCBI gene;Acc:336998]	76.721	0.84914	0.24129	3.51917	0.000432896	0.00412574
ENSDARG00000029071	creld2	cysteine-rich with EGF-like domains 2 [Source:NCBI gene;Acc:393495]	100.972	1.17474	0.257683	4.55884	5.14371e-06	0.000100956
ENSDARG00000029204	tyrp1a	tyrosinase-related protein 1a [Source:ZFIN;Acc:ZDB-GENE-070718-2]	408.445	0.669545	0.170379	3.92973	8.50411e-05	0.00109208
ENSDARG00000030463	tppp3	tubulin polymerization-promoting protein family member 3 [Source:ZFIN;Acc:ZDB-GENE-040426-1909]	178.932	0.671767	0.177692	3.78052	0.000156501	0.00180024
ENSDARG00000031150	gba3	glucosidase, beta, acid 3 (gene/pseudogene) [Source:ZFIN;Acc:ZDB-GENE-050522-351]	7.41579	5.08376	1.17242	4.33614	1.45009e-05	0.000245938
ENSDARG00000032242	tnnt2c	troponin T2c, cardiac [Source:ZFIN;Acc:ZDB-GENE-030520-1]	145.699	0.882544	0.210537	4.19187	2.7666e-05	0.000424389
ENSDARG00000032862	ugt5g1	UDP glucuronosyltransferase 5 family, polypeptide G1 [Source:ZFIN;Acc:ZDB-GENE-080305-10]	135.773	0.877378	0.290225	3.0231	0.00250203	0.0164867
ENSDARG00000035147	lrwd1	leucine-rich repeats and WD repeat domain containing 1 [Source:NCBI gene;Acc:327124]	145.731	0.720277	0.183069	3.93446	8.33846e-05	0.00107322
ENSDARG00000035438	myhc4	myosin heavy chain 4 [Source:ZFIN;Acc:ZDB-GENE-030131-6206]	2022.69	1.2302	0.179258	6.8627	6.75694e-12	6.5944e-10
ENSDARG00000035629	parvab	parvin, alpha b [Source:ZFIN;Acc:ZDB-GENE-070424-60]	125.582	0.713916	0.226342	3.15415	0.00160966	0.0117497
ENSDARG00000035631	sdf2l1	stromal cell-derived factor 2-like 1 [Source:ZFIN;Acc:ZDB-GENE-040808-46]	326.193	0.66061	0.188016	3.51359	0.000442094	0.00418764
ENSDARG00000036066	si:dkey-78a14.4	si:dkey-78a14.4 [Source:ZFIN;Acc:ZDB-GENE-110408-8]	53.3476	0.878145	0.273944	3.20556	0.00134799	0.0102188
ENSDARG00000036084	itln2	intelectin 2 [Source:ZFIN;Acc:ZDB-GENE-050411-58]	58.6228	2.04707	0.425568	4.8102	1.50777e-06	3.55962e-05
ENSDARG00000036136	tipin	timeless interacting protein [Source:NCBI gene;Acc:445058]	134.725	1.03329	0.24453	4.22563	2.38268e-05	0.000374062
ENSDARG00000036445	serpinh2	serine (or cysteine) peptidase inhibitor, clade H, member 2 [Source:ZFIN;Acc:ZDB-GENE-050417-12]	146.537	1.29225	0.211481	6.11048	9.9335e-10	6.00589e-08
ENSDARG00000036809	ANPEP	si:ch211-106j24.1 [Source:ZFIN;Acc:ZDB-GENE-130530-595]	559.143	0.801929	0.141304	5.67519	1.38532e-08	6.49161e-07
ENSDARG00000037960	lrrc17	leucine rich repeat containing 17 [Source:ZFIN;Acc:ZDB-GENE-030131-9774]	773.864	0.615128	0.150367	4.09085	4.29802e-05	0.000611968
ENSDARG00000039099	aep1	aerolysin-like protein [Source:NCBI gene;Acc:503710]	962.28	1.67969	0.21246	7.90592	2.65961e-15	4.61811e-13
ENSDARG00000043734	trmu	tRNA 5-methylaminomethyl-2-thiouridylate methyltransferase [Source:NCBI gene;Acc:553625]	114.225	0.950474	0.198198	4.79558	1.62207e-06	3.79336e-05
ENSDARG00000043798	ms4a17a.1	membrane-spanning 4-domains, subfamily A, member 17A.1 [Source:ZFIN;Acc:ZDB-GENE-050417-307]	16.1434	1.58263	0.495415	3.19456	0.00140046	0.0105455
ENSDARG00000043802	ms4a17a.8	membrane-spanning 4-domains, subfamily A, member 17A.8 [Source:ZFIN;Acc:ZDB-GENE-070705-365]	18.3079	1.22755	0.477364	2.57152	0.0101253	0.0475463
ENSDARG00000045518	tmem110l	transmembrane protein 110, like [Source:ZFIN;Acc:ZDB-GENE-040426-912]	314.254	0.725722	0.202426	3.58512	0.000336926	0.00338689
ENSDARG00000045528	fgd6	FYVE, RhoGEF and PH domain containing 6 [Source:ZFIN;Acc:ZDB-GENE-041210-200]	245.428	0.594944	0.160248	3.71264	0.000205107	0.00225273
ENSDARG00000045580	lum	lumican [Source:ZFIN;Acc:ZDB-GENE-040625-24]	1546.77	0.786425	0.210348	3.73869	0.000184985	0.00206651
ENSDARG00000045676	calua	calumenin a [Source:NCBI gene;Acc:415241]	659.809	0.869328	0.221493	3.92485	8.67829e-05	0.0011089
ENSDARG00000045708	adm2a	adrenomedullin 2a [Source:ZFIN;Acc:ZDB-GENE-041210-100]	37.9221	0.890808	0.319305	2.78984	0.00527346	0.028934
ENSDARG00000051809	btr12	bloodthirsty-related gene family, member 12 [Source:ZFIN;Acc:ZDB-GENE-060929-548]	136.513	0.609992	0.232572	2.62281	0.00872075	0.0423963
ENSDARG00000051939	pcxb	pyruvate carboxylase b [Source:ZFIN;Acc:ZDB-GENE-000831-1]	1659.28	1.22781	0.154613	7.94116	2.00298e-15	3.59797e-13
ENSDARG00000053370	eif3jb	eukaryotic translation initiation factor 3, subunit Jb [Source:NCBI gene;Acc:406823]	546.278	0.592389	0.224262	2.64151	0.00825382	0.0406606
ENSDARG00000053625	anxa2b	annexin A2b [Source:ZFIN;Acc:ZDB-GENE-030131-1089]	1493.05	0.636047	0.216477	2.93817	0.00330153	0.0203081
ENSDARG00000054423	slc7a6	solute carrier family 7 member 6 [Source:NCBI gene;Acc:57957]	322.067	0.614062	0.159854	3.84138	0.000122343	0.00146723
ENSDARG00000055342	slc16a13	solute carrier family 16 member 13 [Source:ZFIN;Acc:ZDB-GENE-120907-2]	251.458	0.587004	0.145497	4.03446	5.47273e-05	0.000748694
ENSDARG00000056007	cyb5d1	cytochrome b5 domain containing 1 [Source:NCBI gene;Acc:795592]	10.8422	1.50208	0.540224	2.78047	0.00542804	0.0295792
ENSDARG00000056145	si:dkey-159a18.1	si:dkey-159a18.1 [Source:ZFIN;Acc:ZDB-GENE-041210-204]	112.977	0.802658	0.251055	3.19715	0.00138794	0.010464
ENSDARG00000056762	zgc:172079	zgc:172079 [Source:ZFIN;Acc:ZDB-GENE-080204-103]	11.991	2.34763	0.615141	3.8164	0.00013541	0.00159085
ENSDARG00000057323	e2f8	E2F transcription factor 8 [Source:NCBI gene;Acc:565952]	175.623	0.689076	0.218291	3.15668	0.00159576	0.0116722
ENSDARG00000057942	glt8d2	glycosyltransferase 8 domain containing 2 [Source:ZFIN;Acc:ZDB-GENE-041210-98]	24.1938	1.15161	0.423641	2.71836	0.00656059	0.0342452
ENSDARG00000058159	ipo8	importin 8 [Source:ZFIN;Acc:ZDB-GENE-060503-3]	540.646	1.17804	0.137343	8.57738	9.70595e-18	2.48042e-15
ENSDARG00000058365	hspb8	heat shock protein b8 [Source:ZFIN;Acc:ZDB-GENE-030131-2480]	506.052	0.93207	0.150103	6.20955	5.31352e-10	3.43908e-08
ENSDARG00000059053	slc13a4	solute carrier family 13 member 4 [Source:ZFIN;Acc:ZDB-GENE-070424-71]	406.817	1.71534	0.194698	8.81026	1.24851e-18	3.47745e-16
ENSDARG00000059751	abtb2a	ankyrin repeat and BTB (POZ) domain containing 2a [Source:ZFIN;Acc:ZDB-GENE-100422-13]	55.6926	0.713792	0.278797	2.56025	0.0104595	0.048664
ENSDARG00000060023	ncapg2	non-SMC condensin II complex, subunit G2 [Source:ZFIN;Acc:ZDB-GENE-070410-100]	196.289	0.656478	0.18554	3.5382	0.000402867	0.00390409
ENSDARG00000061379	cmya5	cardiomyopathy associated 5 [Source:ZFIN;Acc:ZDB-GENE-070630-1]	204.641	1.05125	0.190495	5.5185	3.41901e-08	1.39628e-06
ENSDARG00000061385	haus3	HAUS augmin-like complex, subunit 3 [Source:ZFIN;Acc:ZDB-GENE-060929-592]	85.8376	0.682453	0.232107	2.94025	0.00327948	0.0202277
ENSDARG00000063126	gusb	glucuronidase, beta [Source:ZFIN;Acc:ZDB-GENE-070705-256]	628.092	0.99763	0.249481	3.99883	6.36575e-05	0.000852055
ENSDARG00000063288	slc2a11b	solute carrier family 2 member 11b [Source:NCBI gene;Acc:564970]	301.159	0.5985	0.193111	3.09925	0.00194009	0.0136086
ENSDARG00000067714	hspb3	heat shock protein, alpha-crystallin-related, b3 [Source:ZFIN;Acc:ZDB-GENE-070705-338]	43.4629	0.915004	0.3247	2.818	0.00483242	0.027053
ENSDARG00000067851	lcn15	lipocalin 15 [Source:ZFIN;Acc:ZDB-GENE-060825-349]	242.42	0.86848	0.306284	2.83554	0.00457484	0.0259035
ENSDARG00000067997	myhz1.3	myosin, heavy polypeptide 1.3, skeletal muscle [Source:ZFIN;Acc:ZDB-GENE-070705-74]	22809.1	0.785942	0.173871	4.52027	6.17619e-06	0.000118514
ENSDARG00000068114	f11r.2	F11 receptor, tandem duplicate 2 [Source:ZFIN;Acc:ZDB-GENE-060531-67]	71.6958	1.05926	0.278878	3.79828	0.000145702	0.00169092
ENSDARG00000068191	cdh15	cadherin 15, type 1, M-cadherin (myotubule) [Source:ZFIN;Acc:ZDB-GENE-030131-780]	152.704	0.643619	0.193879	3.3197	0.000901133	0.00745849
ENSDARG00000068857	gbp4	guanylate binding protein 4 [Source:ZFIN;Acc:ZDB-GENE-060531-46]	41.3536	1.23023	0.365568	3.36525	0.00076475	0.00655102
ENSDARG00000069261	metap2a	methionyl aminopeptidase 2a [Source:ZFIN;Acc:ZDB-GENE-061013-5]	104.66	0.804915	0.233973	3.44021	0.00058127	0.00521314
ENSDARG00000069326	mus81	MUS81 structure-specific endonuclease subunit [Source:NCBI gene;Acc:406839]	73.0253	0.712934	0.266377	2.67641	0.00744161	0.037647
ENSDARG00000070230	aldh1l2	aldehyde dehydrogenase 1 family, member L2 [Source:ZFIN;Acc:ZDB-GENE-100426-6]	260.761	0.658441	0.220803	2.98203	0.00286342	0.0182847
ENSDARG00000071173	slc12a10.2	solute carrier family 12 member 10, tandem duplicate 2 [Source:ZFIN;Acc:ZDB-GENE-060503-425]	811.965	0.651807	0.210446	3.09726	0.00195319	0.0136619
ENSDARG00000073970	mctp2b	multiple C2 domains, transmembrane 2b [Source:ZFIN;Acc:ZDB-GENE-050506-136]	75.6075	0.631096	0.232268	2.7171	0.0065856	0.0343324
ENSDARG00000075416	si:ch211-207k7.4	si:ch211-207k7.4 [Source:NCBI gene;Acc:100150029]	67.9888	0.993075	0.298198	3.33026	0.000867658	0.00723214
ENSDARG00000076449	kbtbd13	kelch repeat and BTB (POZ) domain containing 13 [Source:ZFIN;Acc:ZDB-GENE-140106-122]	23.4445	1.05517	0.395369	2.66882	0.0076118	0.0382271
ENSDARG00000076735	si:dkey-193c22.2	si:dkey-193c22.2 [Source:ZFIN;Acc:ZDB-GENE-070705-337]	265.593	0.631139	0.183945	3.43113	0.000601062	0.0053654
ENSDARG00000077314	mblac1	metallo-beta-lactamase domain containing 1 [Source:ZFIN;Acc:ZDB-GENE-111102-2]	88.3381	1.33986	0.231248	5.79405	6.8708e-09	3.48303e-07
ENSDARG00000077488	si:ch73-289h5.4	si:ch73-289h5.4 [Source:ZFIN;Acc:ZDB-GENE-110913-10]	78.9721	0.887413	0.328464	2.7017	0.00689854	0.0355452
ENSDARG00000077573	tmprss13b	transmembrane serine protease 13b [Source:ZFIN;Acc:ZDB-GENE-090309-2]	67.7029	1.26741	0.25857	4.90163	9.50436e-07	2.4289e-05
ENSDARG00000077590	arsj	arylsulfatase family, member J [Source:ZFIN;Acc:ZDB-GENE-111215-1]	138.197	0.658056	0.193728	3.3968	0.000681793	0.00597207
ENSDARG00000077644	zgc:172079	zgc:172079 [Source:ZFIN;Acc:ZDB-GENE-080204-103]	4.21356	4.71006	1.40826	3.34459	0.000824053	0.00693852
ENSDARG00000077697	si:dkey-105i14.1	si:dkey-105i14.1 [Source:ZFIN;Acc:ZDB-GENE-081103-64]	114.838	1.70941	0.255647	6.68658	2.28442e-11	1.97312e-09
ENSDARG00000078520	ikbip	IKBKB interacting protein [Source:ZFIN;Acc:ZDB-GENE-131122-26]	222.167	0.964035	0.158331	6.08873	1.13809e-09	6.83104e-08
ENSDARG00000078541	cers3a	ceramide synthase 3a [Source:ZFIN;Acc:ZDB-GENE-130320-1]	198.245	0.810557	0.215216	3.76625	0.00016572	0.00188529
ENSDARG00000078749	b4galnt3a	beta-1,4-N-acetyl-galactosaminyl transferase 3a [Source:ZFIN;Acc:ZDB-GENE-060503-519]	34.7778	1.12696	0.338653	3.32777	0.000875428	0.00728465
ENSDARG00000079216	dpep2	dipeptidase 2 [Source:ZFIN;Acc:ZDB-GENE-120419-2]	31.2155	0.951262	0.344043	2.76495	0.00569312	0.0306997
ENSDARG00000080006	tmem41b	transmembrane protein 41B [Source:NCBI gene;Acc:561208]	154.491	0.867326	0.185219	4.6827	2.83121e-06	6.14448e-05
ENSDARG00000087289	zgc:66473	zgc:66473 [Source:ZFIN;Acc:ZDB-GENE-030131-5708]	9.30081	2.82559	0.813375	3.47391	0.000512933	0.00471453
ENSDARG00000088044	si:ch73-139j3.4	si:ch73-139j3.4 [Source:ZFIN;Acc:ZDB-GENE-140106-202]	91.4538	0.652345	0.226563	2.87931	0.00398542	0.0233336
ENSDARG00000088524	acot17	acyl-CoA thioesterase 17 [Source:ZFIN;Acc:ZDB-GENE-040426-2381]	38.8098	3.59152	0.472965	7.59362	3.1108e-14	4.70205e-12
ENSDARG00000089159	acot14	acyl-CoA thioesterase 14 [Source:ZFIN;Acc:ZDB-GENE-041210-202]	138.887	1.18037	0.189083	6.24259	4.30388e-10	2.84504e-08
ENSDARG00000089432	si:ch211-212k18.15	si:ch211-212k18.15 [Source:ZFIN;Acc:ZDB-GENE-160728-58]	17.3246	2.47586	0.587682	4.21293	2.5208e-05	0.000390795
ENSDARG00000089769	hapln1a	hyaluronan and proteoglycan link protein 1a [Source:ZFIN;Acc:ZDB-GENE-050302-175]	2388.63	0.853705	0.118307	7.21602	5.35293e-13	6.63469e-11
ENSDARG00000089821	si:dkey-9k7.3	si:dkey-9k7.3 [Source:ZFIN;Acc:ZDB-GENE-160728-12]	88.9855	0.661838	0.218098	3.0346	0.00240856	0.0160069
ENSDARG00000090160	zgc:173709	zgc:173709 [Source:ZFIN;Acc:ZDB-GENE-080208-5]	64.7885	1.7291	0.324557	5.32757	9.95365e-08	3.52487e-06
ENSDARG00000090965	ripk3	receptor-interacting serine-threonine kinase 3 [Source:ZFIN;Acc:ZDB-GENE-071115-4]	30.5999	1.08379	0.37921	2.85801	0.00426304	0.0245132
ENSDARG00000091013	si:dkey-84h14.2	si:dkey-84h14.2 [Source:ZFIN;Acc:ZDB-GENE-110913-33]	157.647	0.837357	0.237304	3.52863	0.000417716	0.00400571
ENSDARG00000092143	ank1a	ankyrin 1, erythrocytic a [Source:ZFIN;Acc:ZDB-GENE-041010-44]	637.531	0.91589	0.18733	4.88918	1.01254e-06	2.55861e-05
ENSDARG00000092471	si:dkey-7j22.1	si:dkey-7j22.1 [Source:ZFIN;Acc:ZDB-GENE-131119-62]	11.5316	1.48477	0.541731	2.7408	0.00612906	0.0325548
ENSDARG00000092680	si:dkey-58f10.12	si:dkey-58f10.12 [Source:ZFIN;Acc:ZDB-GENE-060526-314]	38.6193	1.01582	0.334074	3.0407	0.00236029	0.0157579
ENSDARG00000092759	si:dkey-61p9.9	si:dkey-61p9.9 [Source:ZFIN;Acc:ZDB-GENE-041210-240]	70.63	1.1346	0.267184	4.2465	2.17133e-05	0.000345697
ENSDARG00000092998	si:ch211-202f5.3	si:ch211-202f5.3 [Source:ZFIN;Acc:ZDB-GENE-030131-1042]	369.182	0.67526	0.187292	3.60539	0.000311682	0.00316651
ENSDARG00000093254	znf569l	zinc finger protein 569, like [Source:ZFIN;Acc:ZDB-GENE-110914-7]	15.2211	1.38715	0.529791	2.6183	0.00883684	0.0428491
ENSDARG00000094023	AL935183.1		87.6934	0.842522	0.318458	2.64563	0.00815392	0.0402645
ENSDARG00000094118	si:dkey-21o22.2	si:dkey-21o22.2 [Source:ZFIN;Acc:ZDB-GENE-061106-4]	7.14104	2.86536	0.932025	3.07434	0.00210968	0.0144866
ENSDARG00000094458	si:dkey-65b12.12	si:dkey-65b12.12 [Source:ZFIN;Acc:ZDB-GENE-060526-325]	4.51286	3.09708	1.01433	3.05331	0.00226329	0.0152583
ENSDARG00000095200	si:ch211-197e7.1	si:ch211-197e7.1 [Source:ZFIN;Acc:ZDB-GENE-081103-26]	50.3758	1.05146	0.295997	3.55227	0.000381928	0.00375104
ENSDARG00000095930	myha	myosin, heavy chain a [Source:ZFIN;Acc:ZDB-GENE-060531-50]	256.51	0.711465	0.216011	3.29366	0.000988935	0.00802183
ENSDARG00000095993	znf1073	zinc finger protein 1073 [Source:ZFIN;Acc:ZDB-GENE-110913-154]	16.7752	1.48878	0.523673	2.84295	0.00446977	0.0254155
ENSDARG00000096045	si:ch73-263o4.4	si:ch73-263o4.4 [Source:ZFIN;Acc:ZDB-GENE-110914-210]	72.2998	0.902018	0.280223	3.21893	0.0012867	0.00982625
ENSDARG00000096099	BX465862.3		13.5408	2.28935	0.690909	3.31354	0.000921229	0.00758614
ENSDARG00000096172	znf1113	zinc finger protein 1113 [Source:ZFIN;Acc:ZDB-GENE-110913-161]	16.6333	2.33474	0.55731	4.1893	2.79814e-05	0.000427904
ENSDARG00000096967	CR383662.5		7.83257	3.73713	1.16204	3.21602	0.00129984	0.00992101
ENSDARG00000097507	BX324164.4		36.8759	1.09548	0.392801	2.7889	0.00528867	0.029011
ENSDARG00000098115	si:dkey-178j11.5	si:dkey-178j11.5 [Source:ZFIN;Acc:ZDB-GENE-131118-10]	27.6654	1.61818	0.445688	3.63075	0.000282603	0.00292625
ENSDARG00000098145	BX572628.1	uncharacterized LOC108183449 [Source:NCBI gene;Acc:108183449]	14.8469	1.63681	0.55919	2.92711	0.00342125	0.0208275
ENSDARG00000098153	lhfpl2b	LHFPL tetraspan subfamily member 2b [Source:ZFIN;Acc:ZDB-GENE-050417-10]	258.498	0.616368	0.234442	2.62909	0.00856147	0.0417776
ENSDARG00000098196	znf1077	zinc finger protein 1077 [Source:ZFIN;Acc:ZDB-GENE-080218-11]	19.3343	1.3764	0.485981	2.83221	0.00462269	0.0260976
ENSDARG00000098379	C7H4orf54	si:dkey-38l22.2 [Source:ZFIN;Acc:ZDB-GENE-141216-433]	66.1016	0.859132	0.265276	3.23863	0.00120103	0.00930388
ENSDARG00000098621	CR759843.1		8.18982	2.82294	0.807397	3.49635	0.000471674	0.00439892
ENSDARG00000098745	tfec	transcription factor EC [Source:ZFIN;Acc:ZDB-GENE-041210-21]	53.8262	0.810114	0.277358	2.92083	0.00349099	0.0211533
ENSDARG00000098989	CU459012.1	group 3 secretory phospholipase A2-like [Source:NCBI gene;Acc:101885160]	65.4852	1.19978	0.285265	4.20585	2.60098e-05	0.000401718
ENSDARG00000099032	FO818704.1	myozenin-2-like [Source:NCBI gene;Acc:108190739]	19.7044	3.12365	0.598183	5.2219	1.77093e-07	5.87678e-06
ENSDARG00000099078	FO905040.1		85.8104	0.846913	0.246629	3.43395	0.000594846	0.00531566
ENSDARG00000099518	si:ch211-119e14.1	si:ch211-119e14.1 [Source:ZFIN;Acc:ZDB-GENE-141216-162]	85.9632	0.711255	0.276821	2.56937	0.0101884	0.0477067
ENSDARG00000099699	BX649620.1		14.0568	1.51158	0.55046	2.74602	0.00603224	0.0321646
ENSDARG00000099824	nots	nothepsin [Source:ZFIN;Acc:ZDB-GENE-010620-1]	9.24349	1.849	0.712832	2.59388	0.00948984	0.0453201
ENSDARG00000099831	BX005396.2		6.40885	3.45589	0.944992	3.65705	0.000255131	0.0026855
ENSDARG00000100449	BX322631.1	si:busm1-71b9.3 [Source:NCBI gene;Acc:568436]	54.9742	1.4317	0.324003	4.41878	9.92614e-06	0.000178441
ENSDARG00000100740	CU179702.2		8.83871	3.78888	0.862601	4.39239	1.12109e-05	0.000197237
ENSDARG00000101030	si:ch73-158p21.3	si:ch73-158p21.3 [Source:ZFIN;Acc:ZDB-GENE-030131-4747]	17.9171	1.40579	0.484774	2.89988	0.00373302	0.02225
ENSDARG00000101312	si:dkey-31n13.4	si:dkey-31n13.4 [Source:ZFIN;Acc:ZDB-GENE-071008-3]	101.408	0.826751	0.23476	3.52169	0.000428809	0.00408994
ENSDARG00000101807	si:ch211-120c15.3	si:ch211-120c15.3 [Source:ZFIN;Acc:ZDB-GENE-110913-99]	34.0134	2.30848	0.431846	5.34561	9.01131e-08	3.21412e-06
ENSDARG00000101872	BX842701.1		15.4321	1.28084	0.482541	2.65437	0.0079456	0.0395011
ENSDARG00000102100	mrc1a	mannose receptor, C type 1a [Source:ZFIN;Acc:ZDB-GENE-090915-4]	288.018	0.741729	0.169921	4.36515	1.27036e-05	0.000220063
ENSDARG00000102221	HACD4	si:ch73-41h24.1 [Source:ZFIN;Acc:ZDB-GENE-030131-3627]	47.2053	0.946568	0.293607	3.22393	0.00126444	0.009698
ENSDARG00000103306	BX927130.4		25.3854	2.16847	0.422092	5.13744	2.78502e-07	8.68198e-06
ENSDARG00000103315	CU464124.1	uncharacterized LOC103911399 [Source:NCBI gene;Acc:103911399]	179.072	0.737228	0.172782	4.26682	1.98278e-05	0.000319163
ENSDARG00000103346	si:dkeyp-85d8.5	si:dkeyp-85d8.5 [Source:ZFIN;Acc:ZDB-GENE-110913-144]	25.4617	1.18527	0.413211	2.86845	0.00412487	0.0238626
ENSDARG00000103381	si:ch211-196f19.1	si:ch211-196f19.1 [Source:ZFIN;Acc:ZDB-GENE-081103-47]	31.0564	2.8029	0.424888	6.59679	4.20159e-11	3.41486e-09
ENSDARG00000103537	ttll12	tubulin tyrosine ligase-like family, member 12 [Source:ZFIN;Acc:ZDB-GENE-040426-697]	138.269	0.698232	0.226818	3.07838	0.00208129	0.0143394
ENSDARG00000104026	si:dkeyp-35e5.5	si:dkeyp-35e5.5 [Source:ZFIN;Acc:ZDB-GENE-050420-335]	23.3022	2.23359	0.462635	4.82797	1.37929e-06	3.29079e-05
ENSDARG00000104064	si:ch211-127b6.2	si:ch211-127b6.2 [Source:ZFIN;Acc:ZDB-GENE-081103-37]	72.0126	1.18996	0.298884	3.98136	6.85234e-05	0.000904487
ENSDARG00000104561	znf1081	zinc finger protein 1081 [Source:ZFIN;Acc:ZDB-GENE-110913-119]	17.028	1.69003	0.477689	3.53793	0.000403283	0.0039066
ENSDARG00000104901	ostc	oligosaccharyltransferase complex subunit [Source:NCBI gene;Acc:393239]	842.244	0.755886	0.282181	2.67873	0.00739021	0.0374327
ENSDARG00000105091	zgc:174944	zgc:174944 [Source:ZFIN;Acc:ZDB-GENE-080207-2]	65.2041	0.808507	0.271323	2.97987	0.00288371	0.018367
ENSDARG00000105375	si:ch211-285c6.5	si:ch211-285c6.5 [Source:ZFIN;Acc:ZDB-GENE-160113-125]	8.1095	3.08837	0.762064	4.05264	5.06419e-05	0.00070289
ENSDARG00000105473	si:cabz01036006.1	si:cabz01036006.1 [Source:ZFIN;Acc:ZDB-GENE-160113-146]	74.5583	0.825212	0.21932	3.76259	0.00016816	0.00190691
ENSDARG00000105590	si:cabz01007794.1	si:cabz01007794.1 [Source:ZFIN;Acc:ZDB-GENE-160728-147]	617.9	0.793664	0.198302	4.00231	6.27274e-05	0.000841879
ENSDARG00000105727	CABZ01069022.2		6.18091	2.42471	0.819532	2.95866	0.00308983	0.0193468
ENSDARG00000105731	CR788316.1	verrucotoxin subunit beta-like [Source:NCBI gene;Acc:103908715]	112.201	0.686223	0.234253	2.92942	0.00339599	0.0207116
ENSDARG00000105739	LO018260.2	protein NLRC3-like [Source:NCBI gene;Acc:101883187]	5.0636	2.84334	0.989538	2.8734	0.00406083	0.0236411
ENSDARG00000109319	znf1030	zinc finger protein 1030 [Source:ZFIN;Acc:ZDB-GENE-110913-176]	11.5456	1.864	0.641126	2.90738	0.00364465	0.0218782
ENSDARG00000110637	si:ch211-212k5.1	si:ch211-212k5.1 [Source:ZFIN;Acc:ZDB-GENE-110914-19]	43.3258	1.5258	0.320794	4.75632	1.97158e-06	4.49206e-05
ENSDARG00000111788	BX511067.1		33.0899	5.87297	1.25214	4.69035	2.72737e-06	5.95148e-05
ENSDARG00000112928	CR450780.2		10.3256	2.11875	0.65217	3.24876	0.00115908	0.00906103
ENSDARG00000114236	znf974	zinc finger protein 974 [Source:ZFIN;Acc:ZDB-GENE-131119-54]	5.79869	2.79425	1.01326	2.75767	0.00582146	0.0312351
ENSDARG00000114716	znf1117	zinc finger protein 1117 [Source:ZFIN;Acc:ZDB-GENE-110914-52]	20.2085	2.50872	0.519249	4.83143	1.35557e-06	3.24355e-05
ENSDARG00000114963	BX901962.4		75.2763	1.05805	0.281255	3.76188	0.000168641	0.00191062
ENSDARG00000117361	FO818704.2		465.085	0.801032	0.211933	3.77964	0.000157053	0.00180407
ENSDARG00000001557	tomm34	translocase of outer mitochondrial membrane 34 [Source:ZFIN;Acc:ZDB-GENE-030131-2081]	243.325	0.608702	0.184748	3.29476	0.000985049	0.00800078
ENSDARG00000002479	ercc6l	excision repair cross-complementation group 6-like [Source:NCBI gene;Acc:100005291]	182.249	0.750876	0.222317	3.3775	0.000731467	0.0063091
ENSDARG00000003375	gng12a	guanine nucleotide binding protein (G protein), gamma 12a [Source:ZFIN;Acc:ZDB-GENE-040426-2555]	335.209	0.588816	0.195894	3.00579	0.00264889	0.0172164
ENSDARG00000003684	obsl1a	obscurin like cytoskeletal adaptor 1a [Source:ZFIN;Acc:ZDB-GENE-060503-649]	159.598	0.610199	0.167599	3.64083	0.000271757	0.0028305
ENSDARG00000003970	trim35-13	tripartite motif containing 35-13 [Source:ZFIN;Acc:ZDB-GENE-110920-5]	74.8065	1.01405	0.249897	4.05788	4.952e-05	0.0006908
ENSDARG00000004748	zgc:100868	zgc:100868 [Source:ZFIN;Acc:ZDB-GENE-040801-33]	625.113	0.677676	0.16743	4.04753	5.17616e-05	0.000716026
ENSDARG00000005254	kdelr2a	KDEL endoplasmic reticulum protein retention receptor 2a [Source:NCBI gene;Acc:373129]	1764.68	0.721567	0.18581	3.88336	0.000103022	0.0012769
ENSDARG00000005320	nipsnap1	nipsnap homolog 1 (C. elegans) [Source:NCBI gene;Acc:30231]	148.836	0.818655	0.189298	4.3247	1.52741e-05	0.000256463
ENSDARG00000005526	igfn1.1	immunoglobulin like and fibronectin type III domain containing 1, tandem duplicate 1 [Source:ZFIN;Acc:ZDB-GENE-050327-30]	586.916	0.936827	0.195493	4.79213	1.65017e-06	3.84817e-05
ENSDARG00000007429	ndor1	NADPH dependent diflavin oxidoreductase 1 [Source:NCBI gene;Acc:393621]	141.482	0.721086	0.182632	3.94829	7.87099e-05	0.00101994
ENSDARG00000008141	rbl1	retinoblastoma-like 1 (p107) [Source:ZFIN;Acc:ZDB-GENE-030131-8179]	365.546	0.603247	0.153829	3.92154	8.79855e-05	0.00112253
ENSDARG00000008840	hmbsa	hydroxymethylbilane synthase a [Source:ZFIN;Acc:ZDB-GENE-040426-1375]	231.425	0.837444	0.183234	4.57035	4.86911e-06	9.6715e-05
ENSDARG00000010415	sirt4	sirtuin 4 [Source:ZFIN;Acc:ZDB-GENE-041010-65]	76.7797	1.00245	0.251911	3.97936	6.91006e-05	0.000910167
ENSDARG00000011519	myl4	myosin, light chain 4, alkali; atrial, embryonic [Source:ZFIN;Acc:ZDB-GENE-050626-112]	627.853	0.730601	0.221033	3.3054	0.000948411	0.00777137
ENSDARG00000011579	hoxb10a	homeobox B10a [Source:NCBI gene;Acc:58056]	96.3657	0.671838	0.262948	2.55503	0.010618	0.0491706
ENSDARG00000012076	apoa1a	apolipoprotein A-Ia [Source:NCBI gene;Acc:30355]	24284	1.06358	0.161834	6.57206	4.96222e-11	3.94258e-09
ENSDARG00000014050	ngfb	nerve growth factor b (beta polypeptide) [Source:NCBI gene;Acc:58133]	50.4079	0.765597	0.297878	2.57017	0.0101649	0.0476688
ENSDARG00000016213	zmp:0000001048	zmp:0000001048 [Source:ZFIN;Acc:ZDB-GENE-140106-8]	77.5194	0.826101	0.24743	3.33872	0.000841641	0.00706516
ENSDARG00000016514	gtf2h2	general transcription factor IIH, polypeptide 2 [Source:ZFIN;Acc:ZDB-GENE-030131-1959]	181.715	0.621552	0.225181	2.76024	0.00577597	0.0310413
ENSDARG00000016733	psat1	phosphoserine aminotransferase 1 [Source:ZFIN;Acc:ZDB-GENE-030131-5723]	419.009	1.21762	0.151187	8.05375	8.02971e-16	1.54301e-13
ENSDARG00000017400	klf1	Kruppel-like factor 1 (erythroid) [Source:ZFIN;Acc:ZDB-GENE-980526-55]	31.6204	1.24552	0.392585	3.17261	0.00151075	0.0112058
ENSDARG00000017605	rpp40	ribonuclease P/MRP 40 subunit [Source:ZFIN;Acc:ZDB-GENE-040625-161]	160.032	0.729932	0.263913	2.7658	0.00567827	0.0306333
ENSDARG00000017617	alg6	ALG6 alpha-1,3-glucosyltransferase [Source:ZFIN;Acc:ZDB-GENE-040808-45]	249.137	0.74275	0.196785	3.77442	0.000160377	0.00183461
ENSDARG00000019752	rom1a	retinal outer segment membrane protein 1a [Source:ZFIN;Acc:ZDB-GENE-040426-1765]	885.417	0.651642	0.161353	4.03861	5.37697e-05	0.000738856
ENSDARG00000021233	pgls	6-phosphogluconolactonase [Source:ZFIN;Acc:ZDB-GENE-040822-9]	177.147	0.677153	0.210305	3.21986	0.00128252	0.00980335
ENSDARG00000023578	lpp	LIM domain containing preferred translocation partner in lipoma [Source:ZFIN;Acc:ZDB-GENE-040426-918]	662.638	0.721693	0.140994	5.11862	3.07774e-07	9.40741e-06
ENSDARG00000024818	rilpl2	Rab interacting lysosomal protein-like 2 [Source:NCBI gene;Acc:100004718]	119.487	0.743562	0.213225	3.48721	0.000488081	0.00452639
ENSDARG00000025826	gna12a	guanine nucleotide binding protein (G protein) alpha 12a [Source:ZFIN;Acc:ZDB-GENE-050221-1]	393.541	0.829625	0.13523	6.13491	8.52056e-10	5.25413e-08
ENSDARG00000026400	rad51d	RAD51 paralog D [Source:ZFIN;Acc:ZDB-GENE-040426-2490]	32.5169	1.41036	0.38452	3.66786	0.000244594	0.00259779
ENSDARG00000026904	cbln13	cerebellin 13 [Source:ZFIN;Acc:ZDB-GENE-070912-288]	46.5359	1.51288	0.440486	3.43458	0.00059347	0.00530527
ENSDARG00000027461	mettl26	methyltransferase like 26 [Source:NCBI gene;Acc:386899]	246.462	0.599594	0.199271	3.00894	0.00262163	0.0170795
ENSDARG00000027938	rad18	RAD18 E3 ubiquitin protein ligase [Source:ZFIN;Acc:ZDB-GENE-040426-745]	83.5758	0.86655	0.210622	4.11424	3.88463e-05	0.000560839
ENSDARG00000030975	ccdc80l1	coiled-coil domain containing 80 like 1 [Source:ZFIN;Acc:ZDB-GENE-120328-4]	215.119	0.747874	0.17341	4.31274	1.61241e-05	0.000268278
ENSDARG00000031336	hsd20b2	hydroxysteroid (20-beta) dehydrogenase 2 [Source:ZFIN;Acc:ZDB-GENE-030804-21]	219.565	0.694761	0.156572	4.43733	9.10799e-06	0.000166258
ENSDARG00000035133	pho	phoenix [Source:ZFIN;Acc:ZDB-GENE-030131-5935]	115.385	0.756437	0.273487	2.76589	0.0056767	0.0306333
ENSDARG00000035151	drll.1	draculin-like, tandem duplicate 1 [Source:ZFIN;Acc:ZDB-GENE-060531-124]	16.9698	5.31921	1.10293	4.82279	1.41563e-06	3.3613e-05
ENSDARG00000035198	gcnt4a	glucosaminyl (N-acetyl) transferase 4a [Source:NCBI gene;Acc:324510]	213.661	0.628922	0.219355	2.86715	0.00414193	0.023939
ENSDARG00000035521	sfrp1a	secreted frizzled-related protein 1a [Source:ZFIN;Acc:ZDB-GENE-040310-5]	496.402	0.773252	0.174872	4.42181	9.78792e-06	0.00017646
ENSDARG00000035555	gbgt1l3	globoside alpha-1,3-N-acetylgalactosaminyltransferase 1, like 3 [Source:ZFIN;Acc:ZDB-GENE-040912-46]	124.462	0.72033	0.23287	3.09327	0.00197967	0.0138198
ENSDARG00000035565	atp6v0a2b	ATPase H+ transporting V0 subunit a2b [Source:ZFIN;Acc:ZDB-GENE-060526-4]	325.326	0.676219	0.140807	4.80245	1.56733e-06	3.6862e-05
ENSDARG00000035598	coro1ca	coronin, actin binding protein, 1Ca [Source:NCBI gene;Acc:317741]	1433.08	0.758423	0.103551	7.32416	2.40408e-13	3.14625e-11
ENSDARG00000035610	zgc:113208	zgc:113208 [Source:ZFIN;Acc:ZDB-GENE-050417-450]	322.311	0.790613	0.163302	4.84142	1.28916e-06	3.11472e-05
ENSDARG00000035858	cnn2	calponin 2 [Source:ZFIN;Acc:ZDB-GENE-030131-542]	1347.37	0.595618	0.168883	3.52681	0.000420603	0.00402752
ENSDARG00000036700	si:ch211-114n24.6	si:ch211-114n24.6 [Source:ZFIN;Acc:ZDB-GENE-120214-26]	1212.28	2.12829	0.141996	14.9884	8.7438e-51	1.80625e-47
ENSDARG00000037961	rcn3	reticulocalbin 3, EF-hand calcium binding domain [Source:ZFIN;Acc:ZDB-GENE-040625-175]	316.616	1.2333	0.172717	7.14055	9.29587e-13	1.08186e-10
ENSDARG00000038066	kpna2	karyopherin alpha 2 (RAG cohort 1, importin alpha 1) [Source:ZFIN;Acc:ZDB-GENE-040718-22]	853.118	0.724481	0.128064	5.65719	1.53875e-08	7.14307e-07
ENSDARG00000038186	zgc:103564	zgc:103564 [Source:NCBI gene;Acc:492461]	19.9374	1.51466	0.471121	3.21501	0.0013044	0.00994915
ENSDARG00000038980	txndc12	thioredoxin domain containing 12 (endoplasmic reticulum) [Source:ZFIN;Acc:ZDB-GENE-050522-497]	630.297	0.799156	0.212375	3.76295	0.000167924	0.00190511
ENSDARG00000039142	arpc5a	actin related protein 2/3 complex, subunit 5A [Source:ZFIN;Acc:ZDB-GENE-030131-8448]	874.307	0.678659	0.178378	3.80461	0.000142027	0.0016537
ENSDARG00000039217	orc1	origin recognition complex, subunit 1 [Source:ZFIN;Acc:ZDB-GENE-030131-6960]	198.209	0.777291	0.159401	4.87631	1.08087e-06	2.69265e-05
ENSDARG00000039264	igfbp5a	insulin-like growth factor binding protein 5a [Source:ZFIN;Acc:ZDB-GENE-070620-8]	354.4	0.692189	0.178593	3.87579	0.000106279	0.00131073
ENSDARG00000039453	dhrs7ca	dehydrogenase/reductase (SDR family) member 7Ca [Source:NCBI gene;Acc:558764]	45.5393	0.798758	0.306109	2.60939	0.0090704	0.0438041
ENSDARG00000043360	dph3	diphthamide biosynthesis 3 [Source:ZFIN;Acc:ZDB-GENE-050522-545]	20.2614	1.25768	0.481901	2.60982	0.00905895	0.0437573
ENSDARG00000044155	mafaa	v-maf avian musculoaponeurotic fibrosarcoma oncogene homolog Aa [Source:NCBI gene;Acc:100000492]	314.776	0.606696	0.190761	3.1804	0.00147071	0.0109619
ENSDARG00000044167	padi2	peptidyl arginine deiminase, type II [Source:ZFIN;Acc:ZDB-GENE-031116-67]	1105.76	0.716954	0.147628	4.85649	1.19483e-06	2.9263e-05
ENSDARG00000044199	gnat1	guanine nucleotide binding protein (G protein), alpha transducing activity polypeptide 1 [Source:ZFIN;Acc:ZDB-GENE-011128-11]	1470.86	0.627205	0.194641	3.22236	0.00127137	0.0097392
ENSDARG00000044365	angptl3	angiopoietin-like 3 [Source:ZFIN;Acc:ZDB-GENE-010817-3]	515.05	0.760838	0.143668	5.2958	1.18496e-07	4.1025e-06
ENSDARG00000044601	rtn4a	reticulon 4a [Source:ZFIN;Acc:ZDB-GENE-030710-1]	4137.57	0.616566	0.10953	5.62918	1.81065e-08	8.17564e-07
ENSDARG00000052288	zmp:0000000634	zmp:0000000634 [Source:ZFIN;Acc:ZDB-GENE-130530-637]	45.2731	1.67518	0.400062	4.18731	2.82282e-05	0.000431412
ENSDARG00000052693	si:dkey-172m14.1	si:dkey-172m14.1 [Source:ZFIN;Acc:ZDB-GENE-060526-221]	330.84	0.597556	0.200917	2.97415	0.002938	0.0186219
ENSDARG00000052701	smpd2b	sphingomyelin phosphodiesterase 2b [Source:ZFIN;Acc:ZDB-GENE-130530-640]	155.342	0.684513	0.180231	3.79798	0.000145882	0.00169143
ENSDARG00000053066	tubb1	tubulin, beta 1 class VI [Source:ZFIN;Acc:ZDB-GENE-110408-5]	43.9091	1.09758	0.355458	3.0878	0.00201641	0.0140131
ENSDARG00000053254	mylpfa	myosin light chain, phosphorylatable, fast skeletal muscle a [Source:ZFIN;Acc:ZDB-GENE-990712-15]	109404	0.61713	0.22118	2.79016	0.00526814	0.0289112
ENSDARG00000054127	slc26a6l	solute carrier family 26 member 6, like [Source:ZFIN;Acc:ZDB-GENE-080220-10]	94.2322	0.680356	0.225281	3.02003	0.00252747	0.0166019
ENSDARG00000054446	ccdc43	coiled-coil domain containing 43 [Source:NCBI gene;Acc:393631]	217.651	0.750513	0.171965	4.36435	1.27504e-05	0.000220719
ENSDARG00000054666	pgpep1	pyroglutamyl-peptidase I [Source:ZFIN;Acc:ZDB-GENE-050522-88]	365.983	0.636338	0.141879	4.48508	7.28849e-06	0.000136065
ENSDARG00000054942	lgals2a	lectin, galactoside-binding, soluble, 2a [Source:ZFIN;Acc:ZDB-GENE-050318-2]	391.671	0.648176	0.230304	2.81444	0.00488621	0.0273295
ENSDARG00000055172	si:ch211-256m1.8	si:ch211-256m1.8 [Source:ZFIN;Acc:ZDB-GENE-131127-417]	547.574	0.676031	0.131609	5.13666	2.79667e-07	8.68755e-06
ENSDARG00000056008	atp5mc1	ATP synthase membrane subunit c locus 1 [Source:ZFIN;Acc:ZDB-GENE-040426-1966]	5787.86	0.637277	0.150711	4.22847	2.35284e-05	0.000370313
ENSDARG00000056047	noxa1	NADPH oxidase activator 1 [Source:ZFIN;Acc:ZDB-GENE-050913-32]	16.1694	1.58354	0.519758	3.04668	0.00231383	0.0155188
ENSDARG00000058068	tnfsf10l4	tumor necrosis factor (ligand) superfamily, member 10 like 4 [Source:ZFIN;Acc:ZDB-GENE-050227-6]	35.9843	1.15909	0.356209	3.25396	0.0011381	0.00893079
ENSDARG00000058508	cfap70	cilia and flagella associated protein 70 [Source:ZFIN;Acc:ZDB-GENE-091204-50]	167.447	1.07652	0.201374	5.34586	8.99873e-08	3.21412e-06
ENSDARG00000058533	pole	polymerase (DNA directed), epsilon [Source:ZFIN;Acc:ZDB-GENE-070705-557]	389.619	0.614424	0.220724	2.78367	0.00537472	0.0293604
ENSDARG00000058638	si:ch211-71m22.1	si:ch211-71m22.1 [Source:ZFIN;Acc:ZDB-GENE-070705-193]	229.999	0.935173	0.1782	5.2479	1.53844e-07	5.15357e-06
ENSDARG00000058734	prdx1	peroxiredoxin 1 [Source:ZFIN;Acc:ZDB-GENE-050320-35]	759.464	0.654546	0.210972	3.10252	0.00191881	0.0134937
ENSDARG00000059743	tmem98	transmembrane protein 98 [Source:ZFIN;Acc:ZDB-GENE-070112-1092]	77.6841	0.827936	0.253133	3.27076	0.00107258	0.00854654
ENSDARG00000059914	sdr42e2	short chain dehydrogenase/reductase family 42E, member 2 [Source:ZFIN;Acc:ZDB-GENE-101203-3]	179.86	2.07896	0.244158	8.5148	1.66881e-17	4.09586e-15
ENSDARG00000060010	iqgap2	IQ motif containing GTPase activating protein 2 [Source:ZFIN;Acc:ZDB-GENE-030131-2878]	458.23	0.666899	0.156123	4.27164	1.94043e-05	0.000313159
ENSDARG00000060012	f2r	coagulation factor II (thrombin) receptor [Source:ZFIN;Acc:ZDB-GENE-060526-30]	37.9151	0.85232	0.3231	2.63794	0.00834113	0.0410173
ENSDARG00000060797	pfkmb	phosphofructokinase, muscle b [Source:ZFIN;Acc:ZDB-GENE-081114-1]	489.57	0.820816	0.177416	4.62651	3.7188e-06	7.73366e-05
ENSDARG00000061039	atp10a	ATPase phospholipid transporting 10A [Source:ZFIN;Acc:ZDB-GENE-101102-1]	96.686	0.647902	0.249874	2.59292	0.00951657	0.0454152
ENSDARG00000061468	ncaph	non-SMC condensin I complex, subunit H [Source:ZFIN;Acc:ZDB-GENE-070112-652]	206.343	0.816933	0.168612	4.84506	1.26573e-06	3.06707e-05
ENSDARG00000062904	idua	alpha-L-iduronidase [Source:ZFIN;Acc:ZDB-GENE-060526-29]	141.259	0.691963	0.198348	3.48862	0.000485515	0.00451272
ENSDARG00000067549	adamts12	ADAM metallopeptidase with thrombospondin type 1 motif, 12 [Source:ZFIN;Acc:ZDB-GENE-070705-471]	191.782	0.806139	0.201518	4.00033	6.32543e-05	0.000848032
ENSDARG00000068759	si:ch211-244o22.2	si:ch211-244o22.2 [Source:ZFIN;Acc:ZDB-GENE-030131-3271]	250.362	0.59752	0.171928	3.47541	0.000510078	0.00470325
ENSDARG00000068863	si:dkey-98f17.5	si:dkey-98f17.5 [Source:ZFIN;Acc:ZDB-GENE-060526-354]	89.3408	0.995582	0.241283	4.12619	3.68822e-05	0.000536194
ENSDARG00000070047	rgs4	regulator of G protein signaling 4 [Source:ZFIN;Acc:ZDB-GENE-030131-9839]	771.568	0.823091	0.234886	3.50421	0.000457956	0.00431317
ENSDARG00000070792	lrrc15	leucine rich repeat containing 15 [Source:ZFIN;Acc:ZDB-GENE-031113-8]	91.165	1.0369	0.241741	4.28931	1.79225e-05	0.000292022
ENSDARG00000071013	arl6ip6	ADP-ribosylation factor-like 6 interacting protein 6 [Source:ZFIN;Acc:ZDB-GENE-070410-117]	76.3033	0.700559	0.232574	3.0122	0.0025936	0.016937
ENSDARG00000071113	xirp2a	xin actin binding repeat containing 2a [Source:ZFIN;Acc:ZDB-GENE-040108-7]	1026.47	0.987058	0.175298	5.63074	1.79435e-08	8.12119e-07
ENSDARG00000073764	si:ch211-113j14.1	si:ch211-113j14.1 [Source:ZFIN;Acc:ZDB-GENE-120215-110]	257.051	0.587673	0.173195	3.39313	0.000690994	0.00603773
ENSDARG00000073974	colgalt1	collagen beta(1-O)galactosyltransferase 1 [Source:ZFIN;Acc:ZDB-GENE-070720-6]	122.817	0.732082	0.195547	3.74376	0.000181285	0.00202883
ENSDARG00000075292	myo15aa	myosin XVAa [Source:ZFIN;Acc:ZDB-GENE-080425-2]	286.654	0.637109	0.195387	3.26075	0.00111118	0.00878353
ENSDARG00000075296	fam83c	family with sequence similarity 83 member C [Source:ZFIN;Acc:ZDB-GENE-120201-3]	125.987	0.926083	0.227904	4.06348	4.8347e-05	0.00067787
ENSDARG00000076137	si:dkey-98f17.3	si:dkey-98f17.3 [Source:ZFIN;Acc:ZDB-GENE-060526-352]	21.1541	1.5773	0.443278	3.55827	0.000373303	0.00367798
ENSDARG00000076144	icam3	intercellular adhesion molecule 3 [Source:ZFIN;Acc:ZDB-GENE-060503-219]	112.653	0.7616	0.240465	3.1672	0.00153914	0.0113495
ENSDARG00000076848	zgc:112492	zgc:112492 [Source:ZFIN;Acc:ZDB-GENE-050417-143]	46.191	1.24817	0.447157	2.79134	0.00524896	0.0288315
ENSDARG00000077004	aldh1l1	aldehyde dehydrogenase 1 family, member L1 [Source:ZFIN;Acc:ZDB-GENE-100519-4]	1826.11	0.616442	0.113772	5.41824	6.01894e-08	2.25774e-06
ENSDARG00000077044	arl6ip5a	ADP-ribosylation factor-like 6 interacting protein 5a [Source:ZFIN;Acc:ZDB-GENE-031113-22]	94.1314	0.849116	0.292178	2.90616	0.00365898	0.02193
ENSDARG00000077836	ttc22	tetratricopeptide repeat domain 22 [Source:ZFIN;Acc:ZDB-GENE-050208-292]	43.6015	1.0997	0.333722	3.29525	0.000983346	0.00799219
ENSDARG00000077858	asip1	agouti signaling protein 1 [Source:ZFIN;Acc:ZDB-GENE-060215-1]	53.7902	0.714654	0.270214	2.64477	0.00817474	0.0403271
ENSDARG00000078004	drl	Danio rerio zgc:136538 (zgc:136538), mRNA. [Source:RefSeq mRNA;Acc:NM_001045237]	12.3703	2.6119	0.851472	3.06751	0.00215852	0.014712
ENSDARG00000078178	art4	ADP-ribosyltransferase 4 (Dombrock blood group) [Source:ZFIN;Acc:ZDB-GENE-070725-5]	12.3424	1.65748	0.5705	2.90532	0.00366876	0.021978
ENSDARG00000078725	nos1apa	nitric oxide synthase 1 (neuronal) adaptor protein a [Source:ZFIN;Acc:ZDB-GENE-081024-1]	197.291	0.593662	0.179274	3.31147	0.000928061	0.00763295
ENSDARG00000078781	si:ch211-161c3.6	si:ch211-161c3.6 [Source:ZFIN;Acc:ZDB-GENE-131126-51]	430.923	0.706911	0.175227	4.03426	5.47751e-05	0.000748936
ENSDARG00000079075	si:ch211-71m22.3	si:ch211-71m22.3 [Source:ZFIN;Acc:ZDB-GENE-070705-195]	13.5365	2.04605	0.568953	3.59618	0.000322927	0.00326603
ENSDARG00000079467	si:ch73-15b2.5	si:ch73-15b2.5 [Source:ZFIN;Acc:ZDB-GENE-030131-5406]	101.653	1.26208	0.278079	4.53855	5.6642e-06	0.000109953
ENSDARG00000087873	eevs	2-epi-5-epi-valiolone synthase [Source:ZFIN;Acc:ZDB-GENE-131121-365]	784.335	0.662771	0.136995	4.83792	1.31203e-06	3.16073e-05
ENSDARG00000088411	notum2	Danio rerio notum pectinacetylesterase 2 (notum2), mRNA. [Source:RefSeq mRNA;Acc:NM_001353872]	90.9029	0.779851	0.216997	3.59383	0.00032585	0.00328888
ENSDARG00000088711	lgals1l1	lectin, galactoside-binding, soluble, 1 (galectin 1)-like 1 [Source:ZFIN;Acc:ZDB-GENE-030131-4905]	1850.79	3.55502	0.501735	7.08546	1.38587e-12	1.56156e-10
ENSDARG00000088717	ecrg4b	ECRG4 augurin precursor b [Source:NCBI gene;Acc:793804]	350.642	1.96789	0.231988	8.48274	2.19949e-17	5.29351e-15
ENSDARG00000089749	aqp8b	aquaporin 8b [Source:ZFIN;Acc:ZDB-GENE-080220-47]	78.0176	2.63683	0.293289	8.99058	2.45928e-19	7.43453e-17
ENSDARG00000089922	dsn1	DSN1 component of MIS12 kinetochore complex [Source:ZFIN;Acc:ZDB-GENE-170110-2]	107.471	0.756477	0.211873	3.57043	0.000356397	0.00353955
ENSDARG00000090153	cyldl	cylindromatosis (turban tumor syndrome), like [Source:ZFIN;Acc:ZDB-GENE-131127-190]	64.3999	0.878331	0.240698	3.6491	0.000263164	0.00274908
ENSDARG00000091025	znf1124	zinc finger protein 1124 [Source:ZFIN;Acc:ZDB-GENE-071004-105]	9.21899	2.2904	0.694536	3.29774	0.000974652	0.00793974
ENSDARG00000091465	si:dkey-66a8.7	si:dkey-66a8.7 [Source:ZFIN;Acc:ZDB-GENE-131127-421]	87.661	1.4798	0.340965	4.34004	1.42459e-05	0.000242458
ENSDARG00000091734	traf3ip2l	TRAF3 interacting protein 2-like [Source:ZFIN;Acc:ZDB-GENE-110919-1]	191.845	0.682876	0.17929	3.80878	0.000139653	0.00163142
ENSDARG00000093774	rbp2b	retinol binding protein 2b, cellular [Source:ZFIN;Acc:ZDB-GENE-040715-7]	759.313	0.955305	0.173955	5.49169	3.981e-08	1.58149e-06
ENSDARG00000093960	si:dkey-111e8.5	si:dkey-111e8.5 [Source:ZFIN;Acc:ZDB-GENE-060526-192]	29.3016	1.12294	0.395461	2.83958	0.00451729	0.0256304
ENSDARG00000094889	cplx4c	complexin 4c [Source:ZFIN;Acc:ZDB-GENE-101018-1]	189.074	0.725	0.169028	4.28923	1.79296e-05	0.000292022
ENSDARG00000095304	si:ch211-207c6.2	si:ch211-207c6.2 [Source:ZFIN;Acc:ZDB-GENE-060526-90]	13.524	1.79006	0.550406	3.25226	0.00114492	0.00897581
ENSDARG00000095909	BX539325.2		12.7675	1.88719	0.562289	3.35627	0.00079001	0.0067159
ENSDARG00000096257	si:ch73-367p23.2	si:ch73-367p23.2 [Source:ZFIN;Acc:ZDB-GENE-120215-61]	14915.9	0.624018	0.133098	4.68841	2.75331e-06	6.0028e-05
ENSDARG00000096346	si:ch211-85n16.3	si:ch211-85n16.3 [Source:ZFIN;Acc:ZDB-GENE-120215-137]	131.243	0.716051	0.214064	3.34504	0.000822715	0.00693212
ENSDARG00000096689	si:dkey-66i24.9	si:dkey-66i24.9 [Source:ZFIN;Acc:ZDB-GENE-130531-63]	60.2188	0.820444	0.247608	3.31348	0.000921433	0.00758614
ENSDARG00000096857	CU469362.1		129.477	0.985881	0.215075	4.5839	4.56384e-06	9.17543e-05
ENSDARG00000096978	CU972512.1		53.3243	1.03029	0.268377	3.83898	0.000123547	0.0014781
ENSDARG00000097000	BX890558.1	uncharacterized LOC101884792 [Source:NCBI gene;Acc:101884792]	37.927	3.20075	0.512087	6.25041	4.09364e-10	2.72619e-08
ENSDARG00000097058	CU929339.1		12.7658	1.37442	0.530295	2.5918	0.00954751	0.0455207
ENSDARG00000097118	CU693494.2		7782.92	1.19585	0.218413	5.47516	4.37106e-08	1.71718e-06
ENSDARG00000097189	FP101861.1		58.3507	0.873782	0.282608	3.09185	0.00198912	0.0138701
ENSDARG00000097456	coa3b	cytochrome C oxidase assembly factor 3b [Source:ZFIN;Acc:ZDB-GENE-030131-7433]	28.9058	1.04664	0.362996	2.88334	0.00393486	0.0231086
ENSDARG00000097493	si:dkey-148h10.5	si:dkey-148h10.5 [Source:ZFIN;Acc:ZDB-GENE-131127-260]	12.9432	2.59441	0.71826	3.61207	0.000303761	0.00310002
ENSDARG00000097574	CR847898.3		14.8389	2.55451	0.564512	4.52517	6.03476e-06	0.000116326
ENSDARG00000097737	si:dkey-188h10.3	si:dkey-188h10.3 [Source:ZFIN;Acc:ZDB-LINCRNAG-030131-376]	40.3546	0.932615	0.346128	2.69442	0.00705108	0.036121
ENSDARG00000097807	BX530017.2		7.21078	2.98519	0.893169	3.34225	0.00083103	0.00698793
ENSDARG00000098206	ptrh1	peptidyl-tRNA hydrolase 1 homolog [Source:ZFIN;Acc:ZDB-GENE-050306-33]	75.522	0.654183	0.238601	2.74174	0.00611138	0.0324818
ENSDARG00000098403	CR925723.1		9.06217	1.63647	0.620995	2.63524	0.00840787	0.0412626
ENSDARG00000098646	mthfd2	methylenetetrahydrofolate dehydrogenase (NADP+ dependent) 2, methenyltetrahydrofolate cyclohydrolase [Source:ZFIN;Acc:ZDB-GENE-040704-20]	644.439	0.780868	0.157981	4.94281	7.70062e-07	2.02644e-05
ENSDARG00000098949	mslna	mesothelin a [Source:ZFIN;Acc:ZDB-GENE-120727-9]	179.418	0.640598	0.249976	2.56264	0.010388	0.0484401
ENSDARG00000099370	AL954861.2		20.4397	1.25099	0.410317	3.04883	0.00229733	0.0154458
ENSDARG00000099516	mettl23	methyltransferase like 23 [Source:ZFIN;Acc:ZDB-GENE-030131-10056]	72.0994	0.727993	0.274267	2.65432	0.00794674	0.0395011
ENSDARG00000099809	BX572620.1		24.438	1.57732	0.410906	3.83864	0.000123717	0.00147942
ENSDARG00000100372	alad	aminolevulinate dehydratase [Source:ZFIN;Acc:ZDB-GENE-050417-123]	299.633	0.835379	0.240448	3.47426	0.000512267	0.00471207
ENSDARG00000100573	ckap2l	cytoskeleton associated protein 2-like [Source:ZFIN;Acc:ZDB-GENE-030131-6690]	125.199	0.662724	0.191226	3.46566	0.000528922	0.00483461
ENSDARG00000100960	AL928901.1		13.8933	3.35183	0.635574	5.2737	1.33697e-07	4.58399e-06
ENSDARG00000101037	asf1ba	anti-silencing function 1Ba histone chaperone [Source:NCBI gene;Acc:386897]	207.453	0.591379	0.192613	3.0703	0.00213844	0.0146072
ENSDARG00000101055	trim35-25	tripartite motif containing 35-25 [Source:ZFIN;Acc:ZDB-GENE-060503-484]	8.94466	2.6818	0.759769	3.52976	0.000415936	0.00399328
ENSDARG00000101322	tfr1a	transferrin receptor 1a [Source:ZFIN;Acc:ZDB-GENE-041220-1]	274.092	0.811844	0.182811	4.44088	8.95911e-06	0.000163781
ENSDARG00000101393	si:dkey-31g6.6	si:dkey-31g6.6 [Source:ZFIN;Acc:ZDB-GENE-110209-1]	579.496	2.76932	0.245758	11.2685	1.87781e-29	1.32997e-26
ENSDARG00000101919	foxj1a	forkhead box J1a [Source:NCBI gene;Acc:767737]	92.0467	0.585836	0.224529	2.60917	0.00907609	0.0438226
ENSDARG00000102578	mif4gdb	MIF4G domain containing b [Source:NCBI gene;Acc:503596]	105.559	1.18937	0.215435	5.52076	3.37544e-08	1.38304e-06
ENSDARG00000102777	thbs4a	thrombospondin 4a [Source:ZFIN;Acc:ZDB-GENE-080215-11]	163.414	0.746439	0.222434	3.35577	0.000791441	0.0067214
ENSDARG00000102981	cyp2k16	cytochrome P450, family 2, subfamily K, polypeptide16 [Source:ZFIN;Acc:ZDB-GENE-041010-37]	332.121	0.656232	0.200019	3.28085	0.00103493	0.00830527
ENSDARG00000103038	pik3r3a	phosphoinositide-3-kinase, regulatory subunit 3a (gamma) [Source:ZFIN;Acc:ZDB-GENE-040426-1978]	438.259	1.0267	0.189699	5.41227	6.22302e-08	2.31974e-06
ENSDARG00000103130	BX571960.2		44.3658	2.36	0.385354	6.12426	9.11088e-10	5.59034e-08
ENSDARG00000104118	antxr2a	ANTXR cell adhesion molecule 2a [Source:ZFIN;Acc:ZDB-GENE-060526-14]	221.77	0.811438	0.180002	4.50793	6.5462e-06	0.000124539
ENSDARG00000104221	sat2b	spermidine/spermine N1-acetyltransferase family member 2b [Source:ZFIN;Acc:ZDB-GENE-040718-292]	190.118	0.655378	0.25578	2.56227	0.010399	0.0484826
ENSDARG00000104593	cyp2k18	cytochrome P450, family 2, subfamily K, polypeptide 18 [Source:ZFIN;Acc:ZDB-GENE-040426-1584]	105.815	1.16427	0.186966	6.22717	4.7493e-10	3.11139e-08
ENSDARG00000104733	coq4	coenzyme Q4 homolog (S. cerevisiae) [Source:NCBI gene;Acc:100137123]	144.858	0.823361	0.288308	2.85583	0.0042924	0.0246542
ENSDARG00000107130	CU927890.1	endoglin [Source:NCBI gene;Acc:101883074]	86.8192	0.747552	0.267067	2.79911	0.00512432	0.02831
ENSDARG00000109654	cmklrl2	chemokine-like receptor 1 like 2 [Source:ZFIN;Acc:ZDB-GENE-060526-127]	14.9182	1.76418	0.546332	3.22913	0.00124166	0.00955848
ENSDARG00000112165	rabepk	Rab9 effector protein with kelch motifs [Source:NCBI gene;Acc:431756]	73.0134	0.634442	0.235525	2.69374	0.00706561	0.0361729
ENSDARG00000113458	CABZ01058333.1	E3 ubiquitin-protein ligase rnf213-alpha-like [Source:NCBI gene;Acc:100535316]	13.4355	1.36032	0.529056	2.57123	0.0101338	0.0475682
ENSDARG00000113977	fthl29	ferritin, heavy polypeptide-like 29 [Source:ZFIN;Acc:ZDB-GENE-080722-16]	252.734	1.11212	0.187672	5.9259	3.10593e-09	1.71095e-07
ENSDARG00000114825	SCARF2	scavenger receptor class F, member 2 [Source:NCBI gene;Acc:100329632]	271.883	0.707586	0.220733	3.20563	0.00134769	0.0102188
ENSDARG00000114885	pxmp4	wu:fe02h09 [Source:ZFIN;Acc:ZDB-GENE-030131-4872]	318.059	0.789167	0.153895	5.12795	2.92907e-07	9.04217e-06
ENSDARG00000116052	il4r.2	interleukin 4 receptor, tandem duplicate 2 [Source:ZFIN;Acc:ZDB-GENE-140107-1]	56.0443	0.808404	0.310643	2.60236	0.00925849	0.0444784
ENSDARG00000116302	ANGPTL2	angiopoietin like 2 [Source:HGNC Symbol;Acc:HGNC:490]	15.823	3.38701	0.695852	4.86744	1.13056e-06	2.79137e-05
ENSDARG00000116806	CU693479.1	protein phosphatase 1, regulatory subunit 27a [Source:NCBI gene;Acc:100332066]	998.936	0.598413	0.169677	3.52678	0.000420641	0.00402752
ENSDARG00000001760	tnxba	tenascin XBa [Source:ZFIN;Acc:ZDB-GENE-070103-5]	388.859	0.813042	0.173294	4.69169	2.70957e-06	5.92828e-05
ENSDARG00000003757	cnpy1	canopy FGF signaling regulator 1 [Source:NCBI gene;Acc:402819]	337.584	0.811854	0.271503	2.99023	0.00278771	0.0178842
ENSDARG00000004171	rabac1	Rab acceptor 1 (prenylated) [Source:ZFIN;Acc:ZDB-GENE-040625-146]	676.238	0.81428	0.179399	4.53892	5.65431e-06	0.000109847
ENSDARG00000006008	dct	dopachrome tautomerase [Source:ZFIN;Acc:ZDB-GENE-000508-1]	419.417	0.640337	0.134139	4.77369	1.8088e-06	4.16713e-05
ENSDARG00000006598	sgk2b	serum/glucocorticoid regulated kinase 2b [Source:ZFIN;Acc:ZDB-GENE-060929-44]	105.731	1.09027	0.197882	5.5097	3.59448e-08	1.44884e-06
ENSDARG00000007358	cxcr3.1	chemokine (C-X-C motif) receptor 3, tandem duplicate 1 [Source:ZFIN;Acc:ZDB-GENE-060130-38]	21.3848	2.57061	0.47444	5.4182	6.02027e-08	2.25774e-06
ENSDARG00000007396	rnd3b	Rho family GTPase 3b [Source:ZFIN;Acc:ZDB-GENE-040718-331]	197.766	0.885309	0.261412	3.38664	0.000707546	0.00614769
ENSDARG00000008287	fam114a1	family with sequence similarity 114 member A1 [Source:ZFIN;Acc:ZDB-GENE-070410-52]	204.385	0.600841	0.173173	3.46959	0.000521248	0.00477856
ENSDARG00000008982	casq2	calsequestrin 2 [Source:ZFIN;Acc:ZDB-GENE-010724-12]	1310.79	0.704054	0.186112	3.78295	0.000154979	0.00178604
ENSDARG00000010962	fkbp7	FKBP prolyl isomerase 7 [Source:ZFIN;Acc:ZDB-GENE-030616-182]	186.769	1.05768	0.2358	4.4855	7.2742e-06	0.000135988
ENSDARG00000011635	scxb	scleraxis bHLH transcription factor b [Source:ZFIN;Acc:ZDB-GENE-090806-1]	12.4712	1.88617	0.649305	2.9049	0.00367365	0.0219967
ENSDARG00000012269	clcn1b	chloride channel, voltage-sensitive 1b [Source:ZFIN;Acc:ZDB-GENE-100921-11]	72.4509	0.86252	0.243499	3.54219	0.000396822	0.00386212
ENSDARG00000013293	crispld1b	cysteine-rich secretory protein LCCL domain containing 1b [Source:ZFIN;Acc:ZDB-GENE-040426-1204]	274.327	0.589727	0.154226	3.82379	0.000131415	0.00155126
ENSDARG00000014196	myl1	myosin, light chain 1, alkali; skeletal, fast [Source:ZFIN;Acc:ZDB-GENE-030131-8109]	16794.8	0.76525	0.175928	4.34979	1.36268e-05	0.000233606
ENSDARG00000014496	trpv6	transient receptor potential cation channel, subfamily V, member 6 [Source:ZFIN;Acc:ZDB-GENE-040624-12]	1545.84	0.935353	0.126568	7.39015	1.4666e-13	1.99756e-11
ENSDARG00000015088	dnajb11	DnaJ heat shock protein family (Hsp40) member B11 [Source:ZFIN;Acc:ZDB-GENE-031113-9]	532.314	0.782727	0.133902	5.84554	5.04916e-09	2.62949e-07
ENSDARG00000016343	zgc:92518	zgc:92518 [Source:ZFIN;Acc:ZDB-GENE-040718-53]	151.323	0.647638	0.181097	3.57619	0.000348632	0.00348322
ENSDARG00000016706	atic	5-aminoimidazole-4-carboxamide ribonucleotide formyltransferase/IMP cyclohydrolase [Source:ZFIN;Acc:ZDB-GENE-011212-4]	1097.05	0.876285	0.131259	6.67599	2.45569e-11	2.10637e-09
ENSDARG00000018441	heg1	heart development protein with EGF-like domains 1 [Source:NCBI gene;Acc:406202]	221.962	0.587794	0.161613	3.63704	0.000275791	0.00286889
ENSDARG00000018853	si:dkey-199f5.8	si:dkey-199f5.8 [Source:ZFIN;Acc:ZDB-GENE-030131-4733]	828.011	0.586971	0.122712	4.78331	1.72429e-06	3.99472e-05
ENSDARG00000020642	gtdc1	glycosyltransferase-like domain containing 1 [Source:NCBI gene;Acc:550132]	79.5497	0.871281	0.253409	3.43824	0.000585505	0.00524921
ENSDARG00000021184	rbfox1l	RNA binding fox-1 homolog 1, like [Source:NCBI gene;Acc:407613]	1163.55	0.616738	0.124336	4.96027	7.03964e-07	1.88248e-05
ENSDARG00000021433	asmtl	acetylserotonin O-methyltransferase-like [Source:ZFIN;Acc:ZDB-GENE-030131-2854]	417.783	0.634776	0.185979	3.41317	0.000642128	0.00567679
ENSDARG00000023157	cbln10	cerebellin 10 [Source:ZFIN;Acc:ZDB-GENE-030131-4615]	118.912	1.28562	0.209476	6.13731	8.39318e-10	5.18849e-08
ENSDARG00000027087	tgfb2	transforming growth factor, beta 2 [Source:ZFIN;Acc:ZDB-GENE-030723-3]	170.311	0.624466	0.192774	3.23937	0.00119793	0.00928854
ENSDARG00000030177	uchl3	ubiquitin carboxyl-terminal esterase L3 (ubiquitin thiolesterase) [Source:ZFIN;Acc:ZDB-GENE-050522-158]	410.604	0.606761	0.191501	3.16845	0.00153252	0.0113334
ENSDARG00000031971	poglut2	protein O-glucosyltransferase 2 [Source:NCBI gene;Acc:393905]	159.853	0.595475	0.219878	2.7082	0.00676489	0.0350899
ENSDARG00000032340	serhl	serine hydrolase like [Source:NCBI gene;Acc:322648]	220.668	0.741661	0.224862	3.2983	0.000972714	0.00792661
ENSDARG00000032630	neb	nebulin [Source:ZFIN;Acc:ZDB-GENE-041111-216]	4521.17	0.75472	0.22406	3.36838	0.000756103	0.00648548
ENSDARG00000033852	mad1l1	mitotic arrest deficient 1 like 1 [Source:ZFIN;Acc:ZDB-GENE-040426-1081]	195.537	0.637542	0.166178	3.83649	0.000124806	0.00149099
ENSDARG00000034771	rab13	RAB13, member RAS oncogene family [Source:NCBI gene;Acc:373105]	175.596	0.866471	0.201896	4.29166	1.77342e-05	0.000290173
ENSDARG00000035308	grb10b	growth factor receptor-bound protein 10b [Source:ZFIN;Acc:ZDB-GENE-091020-12]	174.223	0.613665	0.173226	3.54256	0.000396259	0.00386001
ENSDARG00000037144	cpb2	carboxypeptidase B2 (plasma) [Source:ZFIN;Acc:ZDB-GENE-050522-259]	192.761	0.953881	0.263386	3.6216	0.000292782	0.00300653
ENSDARG00000037158	rcc1	regulator of chromosome condensation 1 [Source:ZFIN;Acc:ZDB-GENE-040426-2216]	337.44	0.626871	0.143732	4.36137	1.29249e-05	0.000223584
ENSDARG00000037199	C9H2orf76	zgc:101851 [Source:NCBI gene;Acc:447937]	89.7718	0.909046	0.284556	3.19461	0.00140021	0.0105455
ENSDARG00000037276	map9	microtubule-associated protein 9 [Source:ZFIN;Acc:ZDB-GENE-080225-36]	54.2056	0.84867	0.318492	2.66465	0.00770674	0.0385555
ENSDARG00000038563	pitrm1	pitrilysin metallopeptidase 1 [Source:NCBI gene;Acc:406808]	792.944	0.650483	0.117207	5.54987	2.85883e-08	1.21557e-06
ENSDARG00000038658	cavin4a	caveolae associated protein 4a [Source:NCBI gene;Acc:552940]	788.294	0.690194	0.157442	4.38379	1.16633e-05	0.00020476
ENSDARG00000038716	casq1a	calsequestrin 1a [Source:ZFIN;Acc:ZDB-GENE-040801-139]	1709.8	0.752347	0.212253	3.54458	0.000393242	0.00384085
ENSDARG00000038785	abcf2a	ATP-binding cassette, sub-family F (GCN20), member 2a [Source:ZFIN;Acc:ZDB-GENE-030131-8714]	741.377	1.04356	0.144762	7.20881	5.64446e-13	6.96122e-11
ENSDARG00000039576	fstl1b	follistatin-like 1b [Source:ZFIN;Acc:ZDB-GENE-030131-3029]	3660.33	0.637972	0.153024	4.1691	3.05809e-05	0.000460274
ENSDARG00000039943	tent5ba	terminal nucleotidyltransferase 5ba [Source:ZFIN;Acc:ZDB-GENE-061110-129]	546.226	1.03286	0.191978	5.3801	7.44463e-08	2.72592e-06
ENSDARG00000040298	apoa4b.1	apolipoprotein A-IV b, tandem duplicate 1 [Source:ZFIN;Acc:ZDB-GENE-030131-1263]	12211.9	0.643989	0.230992	2.78793	0.00530457	0.0290725
ENSDARG00000040374	tmem182a	transmembrane protein 182a [Source:NCBI gene;Acc:503742]	854.419	0.871422	0.219087	3.97752	6.96387e-05	0.000916281
ENSDARG00000040695	fkbp14	FKBP prolyl isomerase 14 [Source:ZFIN;Acc:ZDB-GENE-040801-210]	249.248	1.13477	0.198361	5.72074	1.0606e-08	5.14507e-07
ENSDARG00000040816	uts2r3	urotensin-2 receptor 3 [Source:ZFIN;Acc:ZDB-GENE-100922-123]	44.5434	1.05384	0.293423	3.59153	0.000328741	0.00331536
ENSDARG00000040898	gpa33b	glycoprotein A33 (transmembrane), paralog b [Source:ZFIN;Acc:ZDB-GENE-070912-194]	99.5211	0.774037	0.245378	3.15447	0.00160792	0.0117439
ENSDARG00000041110	dnajc3a	DnaJ (Hsp40) homolog, subfamily C, member 3a [Source:ZFIN;Acc:ZDB-GENE-030131-1264]	442.486	0.803322	0.162406	4.94638	7.56079e-07	2.00454e-05
ENSDARG00000041361	ttk	ttk protein kinase [Source:NCBI gene;Acc:317763]	281.067	1.03141	0.144458	7.13985	9.34307e-13	1.08227e-10
ENSDARG00000041490	afp4	antifreeze protein type IV [Source:ZFIN;Acc:ZDB-GENE-030131-5217]	44.3978	4.3826	0.469659	9.33144	1.0444e-20	3.80729e-18
ENSDARG00000042707	cx30.3	connexin 30.3 [Source:ZFIN;Acc:ZDB-GENE-040406-1]	533.261	0.672016	0.24819	2.70767	0.00677575	0.0351169
ENSDARG00000051975	cd99	CD99 molecule [Source:ZFIN;Acc:ZDB-GENE-061103-391]	620.136	0.699327	0.19662	3.55675	0.000375477	0.00369647
ENSDARG00000052207	c3a.3	complement component c3a, duplicate 3 [Source:ZFIN;Acc:ZDB-GENE-990415-37]	1648.5	0.725807	0.14873	4.88003	1.06072e-06	2.65867e-05
ENSDARG00000053315	tmprss3a	transmembrane serine protease 3a [Source:ZFIN;Acc:ZDB-GENE-070912-70]	147.227	1.20619	0.24032	5.01911	5.19104e-07	1.45238e-05
ENSDARG00000053318	lrrc6	leucine rich repeat containing 6 [Source:NCBI gene;Acc:432388]	28.1203	1.25676	0.422516	2.97447	0.00293494	0.018612
ENSDARG00000053463	poglut1	protein O-glucosyltransferase 1 [Source:ZFIN;Acc:ZDB-GENE-051120-24]	143.381	0.672424	0.209454	3.21037	0.00132566	0.0100772
ENSDARG00000053828	ubxn11	UBX domain protein 11 [Source:ZFIN;Acc:ZDB-GENE-100922-125]	18.2518	1.20681	0.439113	2.74829	0.00599065	0.0319841
ENSDARG00000054746	uggt1	UDP-glucose glycoprotein glucosyltransferase 1 [Source:ZFIN;Acc:ZDB-GENE-061103-619]	417.133	0.601797	0.199499	3.01654	0.00255679	0.016754
ENSDARG00000054789	lysmd1	LysM, putative peptidoglycan-binding, domain containing 1 [Source:ZFIN;Acc:ZDB-GENE-060929-1094]	96.8917	0.768843	0.244858	3.13996	0.00168973	0.012187
ENSDARG00000054799	rfc1	replication factor C (activator 1) 1 [Source:ZFIN;Acc:ZDB-GENE-070410-99]	395.205	0.643566	0.150079	4.28818	1.80141e-05	0.000293206
ENSDARG00000054980	ebna1bp2	EBNA1 binding protein 2 [Source:ZFIN;Acc:ZDB-GENE-030131-6989]	448.305	0.725101	0.20355	3.56228	0.00036765	0.00363674
ENSDARG00000055159	cyp27a1.4	cytochrome P450, family 27, subfamily A, polypeptide 1, gene 4 [Source:ZFIN;Acc:ZDB-GENE-030131-1060]	103.26	1.86656	0.270376	6.90358	5.07098e-12	5.06873e-10
ENSDARG00000055945	asph	aspartate beta-hydroxylase [Source:ZFIN;Acc:ZDB-GENE-031112-5]	1696.94	0.683025	0.116779	5.84888	4.94898e-09	2.58819e-07
ENSDARG00000056151	tyrp1b	tyrosinase-related protein 1b [Source:ZFIN;Acc:ZDB-GENE-040718-249]	1224.6	0.616445	0.133323	4.62368	3.76986e-06	7.8071e-05
ENSDARG00000056473	chaf1b	chromatin assembly factor 1, subunit B [Source:ZFIN;Acc:ZDB-GENE-040426-1947]	218.389	0.652549	0.178796	3.64968	0.000262568	0.00274517
ENSDARG00000057262	si:dkey-91i10.3	si:dkey-91i10.3 [Source:ZFIN;Acc:ZDB-GENE-081105-124]	347.201	0.637261	0.181265	3.51563	0.000438707	0.0041678
ENSDARG00000058045	tlr21	toll-like receptor 21 [Source:ZFIN;Acc:ZDB-GENE-040220-4]	22.6387	1.18898	0.448917	2.64856	0.00808356	0.0399807
ENSDARG00000058471	plk1	polo-like kinase 1 (Drosophila) [Source:ZFIN;Acc:ZDB-GENE-021115-7]	510.722	0.618057	0.124939	4.94689	7.54104e-07	2.00359e-05
ENSDARG00000058593	sri	sorcin [Source:ZFIN;Acc:ZDB-GENE-040426-1356]	1131.88	0.593117	0.220236	2.6931	0.00707912	0.0362197
ENSDARG00000058992	cers2b	ceramide synthase 2b [Source:ZFIN;Acc:ZDB-GENE-110408-40]	488.26	0.599128	0.144511	4.14588	3.38507e-05	0.000499776
ENSDARG00000060438	tbl1x	transducin beta like 1 X-linked [Source:ZFIN;Acc:ZDB-GENE-070209-131]	163.542	0.918359	0.2017	4.5531	5.2861e-06	0.000103587
ENSDARG00000060861	dars2	aspartyl-tRNA synthetase 2, mitochondrial [Source:ZFIN;Acc:ZDB-GENE-070912-443]	156.747	0.765209	0.182605	4.19051	2.7833e-05	0.000426423
ENSDARG00000061249	myom1a	myomesin 1a (skelemin) [Source:ZFIN;Acc:ZDB-GENE-030131-2856]	4066.56	0.684109	0.136572	5.00916	5.46695e-07	1.52441e-05
ENSDARG00000062390	cdc42ep5	CDC42 effector protein (Rho GTPase binding) 5 [Source:ZFIN;Acc:ZDB-GENE-030131-5813]	177.249	0.876814	0.216986	4.04087	5.32527e-05	0.000733023
ENSDARG00000062864	gk5	glycerol kinase 5 [Source:NCBI gene;Acc:777765]	369.954	0.977555	0.131131	7.45477	9.00219e-14	1.26793e-11
ENSDARG00000063509	lrrc58b	leucine rich repeat containing 58b [Source:ZFIN;Acc:ZDB-GENE-050309-29]	499.935	0.939037	0.125107	7.50589	6.10143e-14	8.84493e-12
ENSDARG00000063518	zgc:153913	zgc:153913 [Source:ZFIN;Acc:ZDB-GENE-061103-397]	486.171	0.803466	0.17689	4.54217	5.56773e-06	0.000108559
ENSDARG00000063646	lnpa		134.238	0.642132	0.182185	3.52461	0.00042411	0.00405448
ENSDARG00000067920	rab8a	RAB8A, member RAS oncogene family [Source:ZFIN;Acc:ZDB-GENE-070424-36]	301.036	0.810827	0.188341	4.30511	1.669e-05	0.000275086
ENSDARG00000068175	ing5b	inhibitor of growth family, member 5b [Source:ZFIN;Acc:ZDB-GENE-030616-462]	52.9238	1.38512	0.306012	4.52636	6.00092e-06	0.000115764
ENSDARG00000068182	crb3b	crumbs homolog 3b [Source:ZFIN;Acc:ZDB-GENE-060610-3]	111.978	0.869917	0.258936	3.35958	0.000780605	0.00665689
ENSDARG00000069242	pdia5	protein disulfide isomerase family A, member 5 [Source:ZFIN;Acc:ZDB-GENE-030521-5]	625.929	0.595289	0.128445	4.63457	3.5768e-06	7.514e-05
ENSDARG00000069559	muc13a	mucin 13a, cell surface associated [Source:ZFIN;Acc:ZDB-GENE-061207-26]	127.162	0.874234	0.254972	3.42875	0.000606375	0.0054031
ENSDARG00000069566	mucms1	mucin, multiple PTS and SEA group, member 1 [Source:ZFIN;Acc:ZDB-GENE-061009-17]	27.0963	2.57007	0.490797	5.23653	1.63625e-07	5.46644e-06
ENSDARG00000069583	zgc:114181	zgc:114181 [Source:ZFIN;Acc:ZDB-GENE-050913-105]	2345.15	0.898596	0.142853	6.29033	3.16784e-10	2.15144e-08
ENSDARG00000069922	pla1a	popeye domain containing 2 [Source:NCBI gene;Acc:793666]	94.8116	0.605711	0.218803	2.76829	0.00563515	0.0304534
ENSDARG00000070050	sfrp2	secreted frizzled-related protein 2 [Source:ZFIN;Acc:ZDB-GENE-061013-293]	414.551	0.788399	0.141798	5.56001	2.69761e-08	1.15494e-06
ENSDARG00000070239	knl1	kinetochore scaffold 1 [Source:ZFIN;Acc:ZDB-GENE-030131-5437]	225.011	0.650655	0.192039	3.38814	0.000703676	0.0061248
ENSDARG00000070321	clrn2	clarin 2 [Source:ZFIN;Acc:ZDB-GENE-061207-64]	32.1908	0.858067	0.328685	2.61061	0.00903813	0.0436822
ENSDARG00000070536	creb5b	cAMP responsive element binding protein 5b [Source:ZFIN;Acc:ZDB-GENE-091020-6]	77.9452	0.689732	0.262956	2.623	0.00871596	0.0423813
ENSDARG00000073978	crabp2a	cellular retinoic acid binding protein 2, a [Source:ZFIN;Acc:ZDB-GENE-020320-4]	711.752	0.594412	0.208462	2.85141	0.00435256	0.0249066
ENSDARG00000074132	scpp7	secretory calcium-binding phosphoprotein 7 [Source:ZFIN;Acc:ZDB-GENE-090313-257]	40.9187	2.45315	0.399213	6.14498	7.9974e-10	4.98109e-08
ENSDARG00000074379	knstrn	kinetochore localized astrin (SPAG5) binding protein [Source:ZFIN;Acc:ZDB-GENE-081022-187]	66.7342	0.660016	0.257156	2.5666	0.0102701	0.0480531
ENSDARG00000074677	frem3	Fras1 related extracellular matrix 3 [Source:ZFIN;Acc:ZDB-GENE-030131-9788]	248.1	0.841302	0.24906	3.37791	0.000730399	0.00630207
ENSDARG00000074815	mxra5a	matrix-remodelling associated 5a [Source:ZFIN;Acc:ZDB-GENE-090312-22]	232.33	0.916225	0.284549	3.21992	0.00128226	0.00980335
ENSDARG00000074867	stim2a	tromal interaction molecule 2a [Source:ZFIN;Acc:ZDB-GENE-130530-765]	72.5939	0.888351	0.233625	3.80246	0.000143266	0.00166577
ENSDARG00000075337	lars2	leucyl-tRNA synthetase 2, mitochondrial [Source:ZFIN;Acc:ZDB-GENE-070928-3]	179.971	0.712366	0.205446	3.46741	0.0005255	0.0048122
ENSDARG00000075521	cpz	carboxypeptidase Z [Source:ZFIN;Acc:ZDB-GENE-090313-267]	177.515	0.752633	0.171761	4.38187	1.17665e-05	0.000206426
ENSDARG00000075614	apoc4	apolipoprotein C-IV [Source:ZFIN;Acc:ZDB-GENE-081022-25]	17.449	1.39701	0.481178	2.90332	0.00369228	0.0220815
ENSDARG00000075622	zgc:174938	zgc:174938 [Source:ZFIN;Acc:ZDB-GENE-070928-44]	72.7245	0.932629	0.34506	2.7028	0.00687576	0.035477
ENSDARG00000076004	ppp2r3b	protein phosphatase 2, regulatory subunit B'', beta [Source:ZFIN;Acc:ZDB-GENE-070912-268]	148.602	0.800871	0.177582	4.50986	6.4871e-06	0.000123696
ENSDARG00000076122	si:ch211-160b11.4	si:ch211-160b11.4 [Source:ZFIN;Acc:ZDB-GENE-081104-142]	12.3259	7.02293	1.30236	5.39244	6.95057e-08	2.58317e-06
ENSDARG00000076228	kif2c	kinesin family member 2C [Source:ZFIN;Acc:ZDB-GENE-070912-298]	179.43	0.592951	0.16331	3.63084	0.000282504	0.00292625
ENSDARG00000076534	si:ch211-14a17.10	si:ch211-14a17.10 [Source:ZFIN;Acc:ZDB-GENE-030616-581]	41.758	1.03316	0.358212	2.88421	0.00392399	0.023072
ENSDARG00000076716	palb2	partner and localizer of BRCA2 [Source:ZFIN;Acc:ZDB-GENE-090313-43]	53.711	1.22581	0.290114	4.22525	2.38672e-05	0.000374221
ENSDARG00000076798	C9H3orf38	si:ch211-261p9.4 [Source:ZFIN;Acc:ZDB-GENE-081104-205]	86.1395	0.718366	0.244984	2.9323	0.00336462	0.0205635
ENSDARG00000076844	plin6	perilipin 6 [Source:ZFIN;Acc:ZDB-GENE-070410-23]	107.293	0.741715	0.202811	3.65717	0.000255013	0.0026855
ENSDARG00000077130	bcl10	BCL10 immune signaling adaptor [Source:ZFIN;Acc:ZDB-GENE-100219-2]	107.437	0.948634	0.232261	4.08435	4.42004e-05	0.000627539
ENSDARG00000077157	synpo2b	synaptopodin 2b [Source:ZFIN;Acc:ZDB-GENE-101230-1]	233.657	0.897413	0.207121	4.3328	1.47227e-05	0.000248781
ENSDARG00000077559	LO017815.1	nuclear receptor coactivator 7-like [Source:NCBI gene;Acc:792958]	95.033	1.0744	0.244143	4.4007	1.07903e-05	0.000190922
ENSDARG00000077620	cdca7a	cell division cycle associated 7a [Source:ZFIN;Acc:ZDB-GENE-050417-29]	781.761	0.59775	0.128781	4.64158	3.45747e-06	7.32003e-05
ENSDARG00000077637	mal2	mal, T cell differentiation protein 2 (gene/pseudogene) [Source:ZFIN;Acc:ZDB-GENE-081022-204]	147.835	1.24171	0.173868	7.14165	9.22162e-13	1.07828e-10
ENSDARG00000077967	si:ch211-140m22.7	si:ch211-140m22.7 [Source:ZFIN;Acc:ZDB-GENE-070912-73]	1748.09	0.728466	0.12425	5.86293	4.54783e-09	2.40376e-07
ENSDARG00000078177	cxcr3.1	chemokine (C-X-C motif) receptor 3, tandem duplicate 1 [Source:ZFIN;Acc:ZDB-GENE-060130-38]	20.2459	3.51177	0.534024	6.57605	4.83107e-11	3.85072e-09
ENSDARG00000078468	fap	fibroblast activation protein, alpha [Source:ZFIN;Acc:ZDB-GENE-081104-439]	555.988	0.706488	0.15514	4.55389	5.26641e-06	0.000103282
ENSDARG00000078622	scpp5	secretory calcium-binding phosphoprotein 5 [Source:ZFIN;Acc:ZDB-GENE-090313-256]	37.7874	1.53971	0.524554	2.93527	0.00333255	0.0204215
ENSDARG00000078878	METTL21C	si:ch73-244f7.3 [Source:ZFIN;Acc:ZDB-GENE-121214-178]	13.2485	1.92758	0.511489	3.76858	0.000164181	0.00187103
ENSDARG00000079501	si:ch211-149l1.2	si:ch211-149l1.2 [Source:ZFIN;Acc:ZDB-GENE-090313-40]	73.6972	0.602147	0.231772	2.59801	0.00937651	0.0449041
ENSDARG00000079537	ftr13	finTRIM family, member 13 [Source:ZFIN;Acc:ZDB-GENE-070912-395]	19.9223	1.50683	0.510363	2.95247	0.00315247	0.0196348
ENSDARG00000086056	plekhg6	pleckstrin homology domain containing, family G (with RhoGef domain) member 6 [Source:ZFIN;Acc:ZDB-GENE-030131-2517]	86.684	1.16921	0.26687	4.3812	1.18029e-05	0.000206771
ENSDARG00000087359	c3a.2	complement component c3a, duplicate 2 [Source:ZFIN;Acc:ZDB-GENE-990415-36]	1065.27	0.586434	0.196794	2.97993	0.00288311	0.018367
ENSDARG00000088423	si:ch211-66k16.28	si:ch211-66k16.28 [Source:ZFIN;Acc:ZDB-GENE-120709-59]	40.209	1.04494	0.301933	3.46085	0.000538474	0.00490383
ENSDARG00000089237	vsig10l	V-set and immunoglobulin domain containing 10 like [Source:ZFIN;Acc:ZDB-GENE-131127-231]	38.1572	0.961595	0.312241	3.07966	0.00207237	0.0142938
ENSDARG00000089334	ednrba	endothelin receptor Ba [Source:ZFIN;Acc:ZDB-GENE-980526-16]	117.218	0.818423	0.187878	4.35613	1.3238e-05	0.000228045
ENSDARG00000089428	rab12	RAB12, member RAS oncogene family [Source:ZFIN;Acc:ZDB-GENE-050522-555]	289.104	0.700614	0.191137	3.6655	0.000246857	0.00261622
ENSDARG00000089441	si:ch211-105c13.3	si:ch211-105c13.3 [Source:ZFIN;Acc:ZDB-GENE-030131-4483]	746.251	0.763801	0.20837	3.66559	0.000246768	0.00261622
ENSDARG00000089853	si:dkey-22n8.3	si:dkey-22n8.3 [Source:ZFIN;Acc:ZDB-GENE-110914-188]	42.0339	1.35425	0.319096	4.24403	2.19545e-05	0.000348865
ENSDARG00000090623	si:dkeyp-106c3.1	si:dkeyp-106c3.1 [Source:ZFIN;Acc:ZDB-GENE-050411-73]	360.89	0.630065	0.173578	3.62988	0.000283557	0.00293123
ENSDARG00000091090	xirp2b	xin actin binding repeat containing 2b [Source:ZFIN;Acc:ZDB-GENE-030521-26]	442.885	0.896057	0.202723	4.42012	9.86481e-06	0.000177717
ENSDARG00000091161	rpz	rapunzel [Source:NCBI gene;Acc:100002737]	398.545	0.679285	0.169336	4.01146	6.03448e-05	0.000815641
ENSDARG00000091280	si:ch211-66k16.27	si:ch211-66k16.27 [Source:ZFIN;Acc:ZDB-GENE-120709-9]	111.242	1.46575	0.324107	4.52244	6.11319e-06	0.000117473
ENSDARG00000091592	peli1a	pellino E3 ubiquitin protein ligase 1a [Source:ZFIN;Acc:ZDB-GENE-110310-6]	55.5895	0.724825	0.270116	2.68339	0.0072881	0.0370442
ENSDARG00000091916	ugt5b4	UDP glucuronosyltransferase 5 family, polypeptide B4 [Source:ZFIN;Acc:ZDB-GENE-070112-2332]	686.039	0.745402	0.241161	3.09089	0.0019956	0.0139035
ENSDARG00000092134	rad54b	RAD54 homolog B [Source:ZFIN;Acc:ZDB-GENE-060810-50]	50.3697	0.781528	0.289381	2.70069	0.0069196	0.0356019
ENSDARG00000092155	apoc2	apolipoprotein C-II [Source:ZFIN;Acc:ZDB-GENE-030131-2168]	5133.85	0.9332	0.201586	4.6293	3.66908e-06	7.66242e-05
ENSDARG00000092170	apoc1	apolipoprotein C-I [Source:ZFIN;Acc:ZDB-GENE-030131-1074]	7794.02	0.607445	0.230433	2.6361	0.00838646	0.0412051
ENSDARG00000092290	si:dkeyp-26a9.2	si:dkeyp-26a9.2 [Source:ZFIN;Acc:ZDB-GENE-090313-379]	104.447	0.627284	0.213615	2.93651	0.00331925	0.0203817
ENSDARG00000092361	si:dkey-79f11.7	si:dkey-79f11.7 [Source:ZFIN;Acc:ZDB-GENE-090313-338]	149.029	2.97982	0.229509	12.9835	1.51793e-38	1.79181e-35
ENSDARG00000092651	si:dkey-57a22.11	si:dkey-57a22.11 [Source:ZFIN;Acc:ZDB-GENE-081104-423]	67.1414	0.917083	0.333925	2.74637	0.00602583	0.0321442
ENSDARG00000093279	si:dkey-11o1.3	si:dkey-11o1.3 [Source:ZFIN;Acc:ZDB-GENE-100921-37]	34.5006	2.79285	0.419742	6.65373	2.85765e-11	2.40946e-09
ENSDARG00000093443	BX323559.4		6.38928	3.23792	1.06873	3.02968	0.00244816	0.0162287
ENSDARG00000093760	si:ch211-197h24.9	si:ch211-197h24.9 [Source:ZFIN;Acc:ZDB-GENE-031116-15]	229.999	0.730317	0.222468	3.28279	0.00102785	0.00825643
ENSDARG00000093926	CR855277.3		17.609	1.87651	0.452352	4.14833	3.34903e-05	0.000495637
ENSDARG00000094518	si:ch211-125e6.8	si:ch211-125e6.8 [Source:ZFIN;Acc:ZDB-GENE-070912-42]	42.084	1.219	0.304154	4.00785	6.12729e-05	0.000825486
ENSDARG00000094554	si:ch73-7i4.1	si:ch73-7i4.1 [Source:ZFIN;Acc:ZDB-GENE-100921-19]	18.0593	1.99872	0.451094	4.43082	9.3874e-06	0.000170354
ENSDARG00000094614	BX323458.2		52.2531	0.723105	0.280227	2.58042	0.00986797	0.0465848
ENSDARG00000095048	si:dkey-250k15.7	si:dkey-250k15.7 [Source:ZFIN;Acc:ZDB-GENE-100921-33]	70.0103	0.900267	0.253341	3.55357	0.000380034	0.00373688
ENSDARG00000095434	si:ch211-217k17.8	si:ch211-217k17.8 [Source:ZFIN;Acc:ZDB-GENE-031010-46]	113.83	0.754901	0.273383	2.76133	0.00575663	0.0309749
ENSDARG00000095522	si:dkey-71b5.3	si:dkey-71b5.3 [Source:ZFIN;Acc:ZDB-GENE-100922-91]	45.2635	0.878021	0.340994	2.57489	0.0100273	0.0471845
ENSDARG00000095533	si:ch211-198c19.3	si:ch211-198c19.3 [Source:ZFIN;Acc:ZDB-GENE-100922-226]	45.0483	1.01048	0.316575	3.1919	0.00141339	0.0106139
ENSDARG00000095615	si:dkeyp-86h10.3	si:dkeyp-86h10.3 [Source:ZFIN;Acc:ZDB-GENE-100922-65]	351.093	0.596044	0.21334	2.79387	0.00520819	0.028639
ENSDARG00000095821	si:dkey-122a22.2	si:dkey-122a22.2 [Source:ZFIN;Acc:ZDB-GENE-110411-93]	90.1134	0.866293	0.255624	3.38893	0.000701653	0.00611363
ENSDARG00000095863	afp4	antifreeze protein type IV [Source:ZFIN;Acc:ZDB-GENE-030131-5217]	2670.45	0.647926	0.116621	5.55581	2.76323e-08	1.18099e-06
ENSDARG00000096527	BX548015.2		29.0034	2.94613	0.47053	6.26131	3.81763e-10	2.56464e-08
ENSDARG00000097878	CU694532.1		48.9061	2.71983	0.346741	7.84398	4.36471e-15	7.41073e-13
ENSDARG00000098529	ccne2	cyclin E2 [Source:ZFIN;Acc:ZDB-GENE-030131-9689]	155.356	0.666509	0.196881	3.38534	0.000710914	0.00616399
ENSDARG00000098883	stac3	SH3 and cysteine rich domain 3 [Source:NCBI gene;Acc:445111]	739.859	0.702472	0.174097	4.03494	5.46167e-05	0.000747594
ENSDARG00000099088	edar	ectodysplasin A receptor [Source:ZFIN;Acc:ZDB-GENE-070117-2062]	61.6776	0.680055	0.252857	2.68948	0.0071563	0.0365385
ENSDARG00000099189	CU856516.1	abhydrolase domain containing 5a [Source:NCBI gene;Acc:566493]	68.0121	0.7971	0.296037	2.69257	0.00709044	0.0362626
ENSDARG00000100697	FQ323156.1		1998.45	0.699139	0.238072	2.93667	0.00331757	0.0203764
ENSDARG00000101526	si:dkey-82o10.4	si:dkey-82o10.4 [Source:ZFIN;Acc:ZDB-GENE-141222-46]	56.6991	1.07003	0.305451	3.50312	0.000459851	0.00432406
ENSDARG00000102808	calr3b	calreticulin 3b [Source:ZFIN;Acc:ZDB-GENE-030131-9907]	1664.48	1.1423	0.136009	8.39872	4.51373e-17	1.01719e-14
ENSDARG00000103148	nectin4b	nectin cell adhesion molecule 4b [Source:ZFIN;Acc:ZDB-GENE-070912-114]	93.7379	0.67926	0.216254	3.14103	0.00168358	0.0121603
ENSDARG00000104995	ugt5b1	UDP glucuronosyltransferase 5 family, polypeptide B1 [Source:ZFIN;Acc:ZDB-GENE-100406-3]	214.525	0.790214	0.258879	3.05245	0.00226981	0.0152856
ENSDARG00000105208	zgc:85843	zgc:85843 [Source:ZFIN;Acc:ZDB-GENE-040426-2362]	125.799	0.981787	0.242204	4.05355	5.04468e-05	0.000701754
ENSDARG00000105408	BX248082.2		258.616	0.753968	0.139931	5.38816	7.11838e-08	2.61807e-06
ENSDARG00000110105	CABZ01044235.1	leptin receptor gene-related protein [Source:NCBI gene;Acc:100538044]	47.9174	0.815412	0.267559	3.0476	0.00230675	0.0154923
ENSDARG00000112579	cmss1	cms1 ribosomal small subunit homolog [Source:NCBI gene;Acc:450027]	106.952	0.593003	0.226464	2.61853	0.00883087	0.0428308
ENSDARG00000115832	LO018490.1	RAB31, member RAS oncogene family [Source:NCBI gene;Acc:568800]	41.1025	1.12446	0.343743	3.27122	0.00107085	0.0085355
ENSDARG00000117450	FO834828.2		53.029	0.907784	0.312826	2.90188	0.00370934	0.0221515
ENSDARG00000117636	FP236157.7		54.8454	0.987909	0.365179	2.70527	0.0068249	0.0352901
ENSDARG00000000690	sypl2b	synaptophysin-like 2b [Source:ZFIN;Acc:ZDB-GENE-050417-309]	177.37	0.842041	0.217728	3.8674	0.000110003	0.0013486
ENSDARG00000001313	g2e3	G2/M-phase specific E3 ubiquitin protein ligase [Source:ZFIN;Acc:ZDB-GENE-030616-400]	216.189	0.611451	0.177079	3.45299	0.000554405	0.00501941
ENSDARG00000004261	tmed9	transmembrane p24 trafficking protein 9 [Source:ZFIN;Acc:ZDB-GENE-050417-434]	1722.5	0.719922	0.234122	3.07499	0.00210509	0.0144672
ENSDARG00000005629	smyd2b	SET and MYND domain containing 2b [Source:NCBI gene;Acc:568616]	627.69	1.45609	0.147285	9.88622	4.77748e-23	2.1148e-20
ENSDARG00000007221	pbk	PDZ binding kinase [Source:NCBI gene;Acc:360218]	165.021	0.716265	0.218105	3.28404	0.0010233	0.00822799
ENSDARG00000008433	unc45b	unc-45 myosin chaperone B [Source:NCBI gene;Acc:266640]	429.08	0.866513	0.150169	5.77026	7.91496e-09	3.96372e-07
ENSDARG00000009123	sele	selectin E [Source:ZFIN;Acc:ZDB-GENE-041014-221]	63.6911	0.777528	0.264171	2.94328	0.00324755	0.0200607
ENSDARG00000010276	ptgs2b	prostaglandin-endoperoxide synthase 2b [Source:ZFIN;Acc:ZDB-GENE-041014-323]	77.2053	0.616899	0.240041	2.56997	0.0101706	0.0476852
ENSDARG00000010294	fmodb	fibromodulin b [Source:ZFIN;Acc:ZDB-GENE-080327-28]	428.304	0.88169	0.157422	5.60081	2.13348e-08	9.42726e-07
ENSDARG00000010425	scara5	scavenger receptor class A, member 5 (putative) [Source:NCBI gene;Acc:564500]	254.395	0.761886	0.199268	3.82343	0.000131607	0.00155279
ENSDARG00000012137	cyp46a1.1	cytochrome P450, family 46, subfamily A, polypeptide 1, tandem duplicate 1 [Source:ZFIN;Acc:ZDB-GENE-050522-464]	41.9305	1.56208	0.426177	3.66533	0.000247022	0.00261685
ENSDARG00000012929	eif2d	eukaryotic translation initiation factor 2D [Source:ZFIN;Acc:ZDB-GENE-040426-1226]	190.948	0.890092	0.175218	5.07992	3.77603e-07	1.11566e-05
ENSDARG00000014685	esco2	establishment of sister chromatid cohesion N-acetyltransferase 2 [Source:NCBI gene;Acc:445395]	280.693	0.587676	0.178175	3.2983	0.000972719	0.00792661
ENSDARG00000015070	pola2	polymerase (DNA directed), alpha 2 [Source:ZFIN;Acc:ZDB-GENE-030131-778]	222.221	0.59948	0.186868	3.20804	0.00133642	0.0101497
ENSDARG00000016545	CRAT	zgc:154046 [Source:ZFIN;Acc:ZDB-GENE-061103-289]	381.749	0.729997	0.190419	3.83364	0.000126263	0.00150045
ENSDARG00000016651	znf106a	zinc finger protein 106a [Source:ZFIN;Acc:ZDB-GENE-040718-21]	1788.12	0.662922	0.126216	5.25228	1.5023e-07	5.04614e-06
ENSDARG00000017140	zgc:63587	zgc:63587 [Source:ZFIN;Acc:ZDB-GENE-040426-1175]	842.107	0.682339	0.161812	4.21687	2.47713e-05	0.000385713
ENSDARG00000018266	mthfd1a	methylenetetrahydrofolate dehydrogenase (NADP+ dependent) 1a, methenyltetrahydrofolate cyclohydrolase, formyltetrahydrofolate synthetase [Source:ZFIN;Acc:ZDB-GENE-041001-127]	919.976	1.09045	0.120332	9.06201	1.2807e-19	4.17727e-17
ENSDARG00000019877	rbks	ribokinase [Source:ZFIN;Acc:ZDB-GENE-040625-112]	137.621	0.676149	0.228124	2.96395	0.00303715	0.0191038
ENSDARG00000019973	stk38a	serine/threonine kinase 38a [Source:ZFIN;Acc:ZDB-GENE-040426-2811]	300.782	0.686618	0.208454	3.29386	0.000988224	0.00801868
ENSDARG00000020133	jdp2b	Jun dimerization protein 2b [Source:NCBI gene;Acc:436766]	75.9257	0.776933	0.232668	3.33923	0.000840109	0.00705709
ENSDARG00000020250	rhoj	ras homolog family member J [Source:ZFIN;Acc:ZDB-GENE-040724-272]	92.4907	0.747312	0.235708	3.1705	0.00152178	0.0112708
ENSDARG00000021374	cab39l1	calcium binding protein 39, like 1 [Source:ZFIN;Acc:ZDB-GENE-040426-2897]	1036.99	0.603565	0.162234	3.72034	0.000198953	0.00219584
ENSDARG00000023002	dtl	denticleless E3 ubiquitin protein ligase homolog (Drosophila) [Source:NCBI gene;Acc:192314]	62.1083	0.751032	0.271316	2.76811	0.00563826	0.0304635
ENSDARG00000024537	emilin1a	elastin microfibril interfacer 1a [Source:ZFIN;Acc:ZDB-GENE-041001-191]	284.301	0.699489	0.143027	4.89061	1.00523e-06	2.54538e-05
ENSDARG00000025972	mcts1	MCTS1 re-initiation and release factor [Source:NCBI gene;Acc:394046]	510.28	0.854554	0.218929	3.90334	9.48746e-05	0.00119687
ENSDARG00000026137	sfxn5b	sideroflexin 5b [Source:ZFIN;Acc:ZDB-GENE-050706-107]	404.04	0.826431	0.196959	4.19596	2.7172e-05	0.000417364
ENSDARG00000027538	noxred1	NADP-dependent oxidoreductase domain containing 1 [Source:ZFIN;Acc:ZDB-GENE-130530-573]	4.75801	4.01922	1.37752	2.91772	0.00352595	0.0213339
ENSDARG00000027582	angptl7	angiopoietin-like 7 [Source:ZFIN;Acc:ZDB-GENE-041010-175]	856.776	0.60086	0.152821	3.9318	8.43117e-05	0.00108346
ENSDARG00000027699	zgc:103510	zgc:103510 [Source:ZFIN;Acc:ZDB-GENE-041212-27]	18.273	1.5284	0.503112	3.03789	0.00238244	0.0158589
ENSDARG00000027813	nus1	NUS1 dehydrodolichyl diphosphate synthase subunit [Source:NCBI gene;Acc:436629]	692.811	0.885816	0.165527	5.35148	8.7239e-08	3.12962e-06
ENSDARG00000028275	sult1st1	sulfotransferase family 1, cytosolic sulfotransferase 1 [Source:NCBI gene;Acc:323424]	645.356	1.42492	0.200657	7.10127	1.23612e-12	1.4056e-10
ENSDARG00000028664	ahsa1a	AHA1, activator of heat shock protein ATPase homolog 1a [Source:ZFIN;Acc:ZDB-GENE-030131-1869]	148.582	1.74597	0.28039	6.22692	4.75701e-10	3.11139e-08
ENSDARG00000028804	ankrd9	ankyrin repeat domain 9 [Source:ZFIN;Acc:ZDB-GENE-041114-3]	793.312	0.654483	0.154736	4.22968	2.34025e-05	0.000369037
ENSDARG00000029473	gstm.2	glutathione S-transferase mu tandem duplicate 2 [Source:ZFIN;Acc:ZDB-GENE-080218-30]	132.976	0.740017	0.239113	3.09484	0.00196921	0.0137601
ENSDARG00000030588	slc10a1	solute carrier family 10 member 1 [Source:ZFIN;Acc:ZDB-GENE-041001-190]	52.7746	1.05613	0.31472	3.35576	0.000791471	0.0067214
ENSDARG00000031506	flvcr2b	feline leukemia virus subgroup C cellular receptor family, member 2b [Source:ZFIN;Acc:ZDB-GENE-041210-312]	231.243	0.623665	0.176223	3.53907	0.000401544	0.0038976
ENSDARG00000032431	mpv17	mitochondrial inner membrane protein MPV17 [Source:NCBI gene;Acc:394140]	126.88	0.909005	0.206405	4.40398	1.06283e-05	0.000188459
ENSDARG00000032553	egln3	egl-9 family hypoxia-inducible factor 3 [Source:ZFIN;Acc:ZDB-GENE-040426-2541]	56.2757	1.03586	0.280996	3.68638	0.00022747	0.00244314
ENSDARG00000033138	lyrm2	LYR motif containing 2 [Source:NCBI gene;Acc:569076]	130.721	0.594023	0.21228	2.7983	0.00513731	0.0283691
ENSDARG00000033539	paics	phosphoribosylaminoimidazole carboxylase, phosphoribosylaminoimidazole succinocarboxamide synthetase [Source:ZFIN;Acc:ZDB-GENE-030131-9762]	3109.89	2.01866	0.156051	12.9359	2.82331e-38	3.18123e-35
ENSDARG00000037307	gnpda1	glucosamine-6-phosphate deaminase 1 [Source:ZFIN;Acc:ZDB-GENE-050417-417]	479.628	0.761274	0.242565	3.13843	0.00169854	0.0122363
ENSDARG00000037570	polr1d	RNA polymerase I and III subunit D [Source:NCBI gene;Acc:445412]	130.387	0.667306	0.241149	2.7672	0.00565409	0.0305358
ENSDARG00000037655	pls3	plastin 3 (T isoform) [Source:ZFIN;Acc:ZDB-GENE-040718-10]	2416.19	0.679221	0.132215	5.13725	2.78787e-07	8.68198e-06
ENSDARG00000038360	thg1l	tRNA-histidine guanylyltransferase 1-like [Source:ZFIN;Acc:ZDB-GENE-041114-170]	135.772	0.761322	0.250925	3.03406	0.00241287	0.0160313
ENSDARG00000038618	cpt2	carnitine palmitoyltransferase 2 [Source:NCBI gene;Acc:100005717]	702.923	0.692518	0.12041	5.75135	8.8532e-09	4.37158e-07
ENSDARG00000040179	zgc:101562	zgc:101562 [Source:ZFIN;Acc:ZDB-GENE-041010-74]	57.6285	1.06354	0.272594	3.90156	9.55744e-05	0.00120203
ENSDARG00000040255	ephx2	epoxide hydrolase 2, cytoplasmic [Source:ZFIN;Acc:ZDB-GENE-041212-70]	1121.17	0.68965	0.105512	6.53621	6.30954e-11	4.88772e-09
ENSDARG00000041411	rad51	RAD51 recombinase [Source:ZFIN;Acc:ZDB-GENE-040426-2286]	167.76	1.52597	0.229125	6.65999	2.73847e-11	2.32479e-09
ENSDARG00000041706	vgll2a	vestigial-like family member 2a [Source:ZFIN;Acc:ZDB-GENE-050913-38]	39.9673	1.22553	0.398785	3.07316	0.00211808	0.0145202
ENSDARG00000041779	trdn	triadin [Source:ZFIN;Acc:ZDB-GENE-041014-193]	286.278	1.10811	0.189693	5.8416	5.17007e-09	2.67559e-07
ENSDARG00000042122	acot11b	acyl-CoA thioesterase 11b [Source:ZFIN;Acc:ZDB-GENE-051127-37]	135.81	0.704063	0.224482	3.13639	0.00171044	0.0123114
ENSDARG00000042172	c7a	complement component 7a [Source:ZFIN;Acc:ZDB-GENE-081104-392]	260.403	0.781267	0.170982	4.56929	4.89382e-06	9.7128e-05
ENSDARG00000042221	mthfd1l	methylenetetrahydrofolate dehydrogenase (NADP+ dependent) 1 like [Source:ZFIN;Acc:ZDB-GENE-041001-133]	705.081	3.02915	0.149175	20.306	1.13892e-91	1.41163e-87
ENSDARG00000042510	acot20	acyl-CoA thioesterase 20 [Source:ZFIN;Acc:ZDB-GENE-041001-182]	280.388	0.785411	0.152712	5.1431	2.70247e-07	8.44786e-06
ENSDARG00000042535	actc1a	actin alpha cardiac muscle 1a [Source:ZFIN;Acc:ZDB-GENE-040520-4]	4565.64	0.800725	0.117435	6.81843	9.20407e-12	8.70839e-10
ENSDARG00000042563	mis18bp1	MIS18 binding protein 1 [Source:ZFIN;Acc:ZDB-GENE-030616-151]	62.3845	0.991683	0.284913	3.48065	0.000500194	0.00462143
ENSDARG00000042708	tuba8l	tubulin, alpha 8 like [Source:ZFIN;Acc:ZDB-GENE-030131-9167]	6602.73	0.655566	0.12852	5.10091	3.3803e-07	1.02313e-05
ENSDARG00000042780	apoba	apolipoprotein Ba [Source:ZFIN;Acc:ZDB-GENE-070702-4]	3737.68	1.15758	0.176697	6.55123	5.7066e-11	4.46249e-09
ENSDARG00000042829	si:dkey-30j22.1	si:dkey-30j22.1 [Source:ZFIN;Acc:ZDB-GENE-041001-184]	285.641	0.617408	0.223203	2.76613	0.00567264	0.0306293
ENSDARG00000042854	ephx1	epoxide hydrolase 1, microsomal (xenobiotic) [Source:ZFIN;Acc:ZDB-GENE-040426-913]	357.627	0.707307	0.153915	4.59545	4.31824e-06	8.75264e-05
ENSDARG00000042873	slc25a27	solute carrier family 25 member 27 [Source:ZFIN;Acc:ZDB-GENE-040426-1290]	40.5867	0.933345	0.324575	2.87559	0.00403271	0.0235222
ENSDARG00000042927	mapre1a	microtubule-associated protein, RP/EB family, member 1a [Source:ZFIN;Acc:ZDB-GENE-030131-6067]	211.496	0.706064	0.214781	3.28736	0.00101131	0.00815525
ENSDARG00000043035	capn3b	calpain 3b [Source:ZFIN;Acc:ZDB-GENE-041001-149]	239.79	1.04187	0.194522	5.35604	8.50677e-08	3.06503e-06
ENSDARG00000043667	zgc:100997	zgc:100997 [Source:ZFIN;Acc:ZDB-GENE-040801-124]	36.0494	0.77114	0.302537	2.54892	0.0108058	0.0498447
ENSDARG00000043720	cdc45	CDC45 cell division cycle 45 homolog (S. cerevisiae) [Source:ZFIN;Acc:ZDB-GENE-040426-2710]	132.982	0.621186	0.240958	2.57799	0.00993783	0.0468522
ENSDARG00000052565	cenpi	centromere protein I [Source:ZFIN;Acc:ZDB-GENE-060810-127]	149.764	0.911669	0.212793	4.28431	1.83311e-05	0.000297779
ENSDARG00000052898	kcnk3b	potassium channel, subfamily K, member 3b [Source:ZFIN;Acc:ZDB-GENE-120709-43]	41.5478	1.24484	0.389707	3.1943	0.00140171	0.0105486
ENSDARG00000052954	rab25b	RAB25, member RAS oncogene family b [Source:ZFIN;Acc:ZDB-GENE-050706-113]	161.507	0.586643	0.227369	2.58014	0.00987608	0.0466143
ENSDARG00000053345	si:dkey-56i24.1	si:dkey-56i24.1 [Source:ZFIN;Acc:ZDB-GENE-081105-8]	14.8506	1.51982	0.485812	3.12842	0.00175747	0.0125804
ENSDARG00000053509	kazald3	Kazal-type serine peptidase inhibitor domain 3 [Source:ZFIN;Acc:ZDB-GENE-050208-155]	203.921	0.599399	0.15506	3.86559	0.000110819	0.00135544
ENSDARG00000055045	casp3b	caspase 3, apoptosis-related cysteine peptidase b [Source:ZFIN;Acc:ZDB-GENE-070607-1]	188.412	0.722683	0.224378	3.22083	0.00127819	0.00978537
ENSDARG00000055133	cenpf	centromere protein F [Source:ZFIN;Acc:ZDB-GENE-041111-205]	381.93	0.920168	0.227767	4.03995	5.34623e-05	0.000735448
ENSDARG00000055232	fancc	FA complementation group C [Source:ZFIN;Acc:ZDB-GENE-060510-2]	58.6628	0.699436	0.254817	2.74485	0.00605379	0.0322587
ENSDARG00000055252	snap23.2	synaptosome associated protein 23.2 [Source:ZFIN;Acc:ZDB-GENE-051030-75]	45.9736	1.03596	0.294663	3.51574	0.000438531	0.0041678
ENSDARG00000056830	si:ch211-107m4.1	si:ch211-107m4.1 [Source:ZFIN;Acc:ZDB-GENE-081107-3]	82.4724	0.726332	0.232783	3.12021	0.00180724	0.0128624
ENSDARG00000056832	exo1	exonuclease 1 [Source:NCBI gene;Acc:406778]	55.7886	0.791743	0.284993	2.77811	0.0054676	0.0297359
ENSDARG00000057055	ndufs8b	NADH:ubiquinone oxidoreductase core subunit S8b [Source:ZFIN;Acc:ZDB-GENE-050522-131]	15.9721	2.28825	0.595008	3.84575	0.000120185	0.00144554
ENSDARG00000057365	elovl8b	ELOVL fatty acid elongase 8b [Source:ZFIN;Acc:ZDB-GENE-050522-453]	179.525	0.782929	0.292798	2.67396	0.00749624	0.0378153
ENSDARG00000057903	si:ch211-266g18.10	si:ch211-266g18.10 [Source:ZFIN;Acc:ZDB-GENE-131127-188]	412.33	1.01046	0.235193	4.29629	1.73677e-05	0.000284929
ENSDARG00000057911	ACTC1	zgc:86709 [Source:ZFIN;Acc:ZDB-GENE-040625-35]	814.204	1.14762	0.109543	10.4764	1.10862e-25	6.39109e-23
ENSDARG00000058100	b3gnt3.4	UDP-GlcNAc:betaGal beta-1,3-N-acetylglucosaminyltransferase 3, tandem duplicate 4 [Source:ZFIN;Acc:ZDB-GENE-030131-8875]	89.0828	0.714935	0.250137	2.85817	0.00426087	0.0245069
ENSDARG00000058246	cysltr1	cysteinyl leukotriene receptor 1 [Source:ZFIN;Acc:ZDB-GENE-050522-250]	22.5522	1.46967	0.4638	3.16876	0.00153093	0.011325
ENSDARG00000058302	sh3bgrl	SH3 domain binding glutamate-rich protein like [Source:ZFIN;Acc:ZDB-GENE-040426-1376]	1309.13	0.893106	0.198385	4.50189	6.73532e-06	0.000127452
ENSDARG00000058579	si:ch211-274f20.2	si:ch211-274f20.2 [Source:ZFIN;Acc:ZDB-GENE-091204-91]	109.445	1.2285	0.222764	5.51482	3.49144e-08	1.42117e-06
ENSDARG00000058865	endog	endonuclease G [Source:ZFIN;Acc:ZDB-GENE-050522-402]	179.361	1.01827	0.185319	5.49469	3.91391e-08	1.55734e-06
ENSDARG00000059746	plod1a	procollagen-lysine, 2-oxoglutarate 5-dioxygenase 1a [Source:ZFIN;Acc:ZDB-GENE-030131-3165]	542.028	0.715587	0.136188	5.2544	1.48508e-07	5.00184e-06
ENSDARG00000060522	rfk	riboflavin kinase [Source:ZFIN;Acc:ZDB-GENE-081104-321]	69.099	0.994951	0.257343	3.86625	0.000110521	0.00135428
ENSDARG00000060594	hadhab	hydroxyacyl-CoA dehydrogenase trifunctional multienzyme complex subunit alpha b [Source:ZFIN;Acc:ZDB-GENE-041111-204]	1932.22	0.590869	0.108496	5.446	5.15151e-08	1.98152e-06
ENSDARG00000062025	cpox	coproporphyrinogen oxidase [Source:ZFIN;Acc:ZDB-GENE-030131-9884]	267.088	0.638534	0.214064	2.98291	0.00285523	0.0182485
ENSDARG00000062750	si:ch73-74h11.1	si:ch73-74h11.1 [Source:ZFIN;Acc:ZDB-GENE-091204-215]	491.383	0.663124	0.176543	3.75616	0.000172539	0.00195033
ENSDARG00000062785	adpgk2	ADP-dependent glucokinase 2 [Source:ZFIN;Acc:ZDB-GENE-090609-3]	516.404	1.21349	0.217126	5.58887	2.28547e-08	9.95684e-07
ENSDARG00000063663	clp1	cleavage and polyadenylation factor I subunit 1 [Source:NCBI gene;Acc:565621]	232.759	0.739309	0.214517	3.44639	0.000568123	0.00510999
ENSDARG00000068263	csf1b	colony stimulating factor 1b (macrophage) [Source:ZFIN;Acc:ZDB-GENE-061215-106]	76.2799	0.646114	0.242222	2.66744	0.00764311	0.0383213
ENSDARG00000068916	ppp1r35	protein phosphatase 1, regulatory subunit 35 [Source:NCBI gene;Acc:751676]	29.089	1.46084	0.399981	3.65227	0.000259934	0.00272357
ENSDARG00000069208	stx7l	syntaxin 7-like [Source:ZFIN;Acc:ZDB-GENE-041014-35]	228.284	0.994272	0.194711	5.10639	3.28369e-07	9.98766e-06
ENSDARG00000069245	matn3a	matrilin 3a [Source:ZFIN;Acc:ZDB-GENE-040822-21]	424.94	1.41202	0.227241	6.21374	5.17378e-10	3.3574e-08
ENSDARG00000069627	si:ch211-255g12.8	si:ch211-255g12.8 [Source:ZFIN;Acc:ZDB-GENE-081104-39]	27.9699	1.78315	0.491288	3.62953	0.000283937	0.00293394
ENSDARG00000069661	si:dkey-121j17.6	si:dkey-121j17.6 [Source:ZFIN;Acc:ZDB-GENE-121214-361]	103.907	0.807114	0.192356	4.19594	2.71744e-05	0.000417364
ENSDARG00000070110	opn5	opsin 5 [Source:ZFIN;Acc:ZDB-GENE-041001-179]	29.6769	1.15652	0.401318	2.88179	0.00395419	0.0231893
ENSDARG00000071009	kif20ba	kinesin family member 20Ba [Source:ZFIN;Acc:ZDB-GENE-041111-213]	138.751	1.23263	0.20577	5.99032	2.09422e-09	1.20449e-07
ENSDARG00000071082	p4ha1b	prolyl 4-hydroxylase, alpha polypeptide I b [Source:ZFIN;Acc:ZDB-GENE-030131-4089]	145.598	0.754518	0.178448	4.22823	2.35536e-05	0.000370313
ENSDARG00000071294	tonsl	tonsoku-like, DNA repair protein [Source:NCBI gene;Acc:492655]	91.0571	0.687451	0.239562	2.86961	0.00410976	0.0238309
ENSDARG00000071353		si:ch211-235e9.8 [Source:ZFIN;Acc:ZDB-GENE-141219-2]	3673.19	0.796965	0.103218	7.72117	1.15266e-14	1.83161e-12
ENSDARG00000071567	TSTD1	si:dkey-34l15.1 [Source:ZFIN;Acc:ZDB-GENE-081107-63]	294.04	0.613634	0.22858	2.68455	0.00726275	0.0369457
ENSDARG00000071871	glod5	glyoxalase domain containing 5 [Source:NCBI gene;Acc:553706]	244.856	0.814313	0.254133	3.20428	0.00135399	0.0102611
ENSDARG00000073747	si:dkey-1j5.4	si:dkey-1j5.4 [Source:ZFIN;Acc:ZDB-GENE-130603-91]	83.9856	0.878314	0.259833	3.3803	0.000724056	0.00625824
ENSDARG00000073845	zgc:110843	zgc:110843 [Source:ZFIN;Acc:ZDB-GENE-050327-15]	1545.15	0.777548	0.191277	4.06503	4.80272e-05	0.000674531
ENSDARG00000073913	pimr213	Pim proto-oncogene, serine/threonine kinase, related 213 [Source:ZFIN;Acc:ZDB-GENE-041014-208]	8.40591	7.2053	1.32562	5.43541	5.46709e-08	2.08819e-06
ENSDARG00000074170	fbxo4	F-box protein 4 [Source:ZFIN;Acc:ZDB-GENE-081104-415]	87.8005	0.771246	0.241434	3.19443	0.00140105	0.0105468
ENSDARG00000074428	hhat	hedgehog acyltransferase [Source:ZFIN;Acc:ZDB-GENE-051118-1]	49.9505	0.825094	0.316645	2.60574	0.0091677	0.0441535
ENSDARG00000074556	ganc	glucosidase, alpha; neutral C [Source:ZFIN;Acc:ZDB-GENE-130530-754]	170.346	1.2549	0.202375	6.20089	5.61462e-10	3.61509e-08
ENSDARG00000074636	cep170b	centrosomal protein 170B [Source:ZFIN;Acc:ZDB-GENE-131127-515]	271.752	0.765663	0.245864	3.11417	0.00184461	0.0130646
ENSDARG00000074927	bub1bb	BUB1 mitotic checkpoint serine/threonine kinase Bb [Source:ZFIN;Acc:ZDB-GENE-030829-51]	155.458	0.80125	0.214075	3.74285	0.000181941	0.00203526
ENSDARG00000075016	apobb.2	apolipoprotein Bb, tandem duplicate 2 [Source:ZFIN;Acc:ZDB-GENE-070705-554]	330.839	0.592901	0.198864	2.98144	0.00286893	0.0183152
ENSDARG00000075263	ankrd1a	ankyrin repeat domain 1a (cardiac muscle) [Source:ZFIN;Acc:ZDB-GENE-100405-1]	76.6717	0.828058	0.220681	3.75229	0.000175225	0.00197285
ENSDARG00000075500	smim1	small integral membrane protein 1 [Source:NCBI gene;Acc:799079]	11.4582	1.64578	0.634473	2.59393	0.00948854	0.0453201
ENSDARG00000075619	cenpo	centromere protein O [Source:ZFIN;Acc:ZDB-GENE-070928-16]	25.9753	1.06627	0.383667	2.77916	0.00544992	0.0296528
ENSDARG00000075759	samd4a	sterile alpha motif domain containing 4A [Source:ZFIN;Acc:ZDB-GENE-070720-7]	461.362	0.619205	0.183868	3.36766	0.00075809	0.00649802
ENSDARG00000075817	mettl24	methyltransferase like 24 [Source:ZFIN;Acc:ZDB-GENE-070424-138]	118.588	0.720641	0.242394	2.97302	0.0029489	0.0186718
ENSDARG00000075974	si:dkey-258f14.3	si:dkey-258f14.3 [Source:ZFIN;Acc:ZDB-GENE-050809-43]	56.7684	0.787732	0.303851	2.59249	0.00952836	0.045449
ENSDARG00000076590	atad2	ATPase family AAA domain containing 2 [Source:ZFIN;Acc:ZDB-GENE-030131-7003]	534.33	0.643202	0.131221	4.90166	9.50286e-07	2.4289e-05
ENSDARG00000076862	gask1a	golgi associated kinase 1A [Source:ZFIN;Acc:ZDB-GENE-121130-2]	153.582	0.703432	0.202586	3.47227	0.000516079	0.00473817
ENSDARG00000077054	gask1b	golgi associated kinase 1B [Source:ZFIN;Acc:ZDB-GENE-100105-1]	88.724	0.774556	0.256159	3.02374	0.00249674	0.0164561
ENSDARG00000077694	dtnba	dystrobrevin, beta a [Source:ZFIN;Acc:ZDB-GENE-030131-3967]	1487.03	0.648111	0.127559	5.08089	3.75676e-07	1.11262e-05
ENSDARG00000077979	tmem26a	transmembrane protein 26a [Source:ZFIN;Acc:ZDB-GENE-101223-2]	27.3868	1.48058	0.416697	3.55313	0.000380683	0.00374177
ENSDARG00000078050	phf19	PHD finger protein 19 [Source:ZFIN;Acc:ZDB-GENE-081105-128]	188.812	0.864992	0.172049	5.02758	4.96714e-07	1.4072e-05
ENSDARG00000078052	emilin3a	elastin microfibril interfacer 3a [Source:ZFIN;Acc:ZDB-GENE-080612-2]	34.5845	1.68236	0.360778	4.66313	3.11431e-06	6.69563e-05
ENSDARG00000078152	si:dkey-56i24.1	si:dkey-56i24.1 [Source:ZFIN;Acc:ZDB-GENE-081105-8]	35.8751	0.940446	0.330981	2.84139	0.00449176	0.0255264
ENSDARG00000078419	filip1a	filamin A interacting protein 1a [Source:ZFIN;Acc:ZDB-GENE-030131-4110]	46.6057	1.3681	0.330169	4.14364	3.41829e-05	0.000503782
ENSDARG00000086305	si:ch211-63b16.4	si:ch211-63b16.4 [Source:ZFIN;Acc:ZDB-GENE-131121-480]	22.1988	1.71362	0.459867	3.72633	0.000194286	0.00215487
ENSDARG00000086418	si:ch211-236p5.3	si:ch211-236p5.3 [Source:ZFIN;Acc:ZDB-GENE-081028-31]	35.4541	3.46606	0.588896	5.88569	3.96392e-09	2.13612e-07
ENSDARG00000087532	si:ch211-278p9.1	si:ch211-278p9.1 [Source:ZFIN;Acc:ZDB-GENE-081028-46]	32.4163	1.73606	0.355679	4.88096	1.0557e-06	2.65054e-05
ENSDARG00000088116	gstm.3	glutathione S-transferase mu tandem duplicate 3 [Source:ZFIN;Acc:ZDB-GENE-050309-24]	469.385	0.718893	0.188694	3.80984	0.000139055	0.00162826
ENSDARG00000088862	stxbp6	syntaxin binding protein 6 (amisyn) [Source:ZFIN;Acc:ZDB-GENE-040625-31]	342.848	0.632982	0.181238	3.49254	0.000478454	0.0044521
ENSDARG00000088924	si:dkey-185e18.7	si:dkey-185e18.7 [Source:ZFIN;Acc:ZDB-GENE-141215-72]	55.9031	0.764973	0.269112	2.84258	0.00447501	0.025437
ENSDARG00000089019	si:ch211-175m2.5	si:ch211-175m2.5 [Source:ZFIN;Acc:ZDB-GENE-130530-947]	135.292	0.636407	0.24701	2.57644	0.00998243	0.0470446
ENSDARG00000089221	si:ch211-195o20.7	si:ch211-195o20.7 [Source:ZFIN;Acc:ZDB-GENE-131127-614]	150.986	0.763135	0.2132	3.57942	0.000344353	0.00344618
ENSDARG00000089691	ism2a	isthmin 2a [Source:ZFIN;Acc:ZDB-GENE-130530-972]	92.16	0.711772	0.254282	2.79915	0.00512377	0.02831
ENSDARG00000089837	slc35d2	solute carrier family 35 member D2 [Source:ZFIN;Acc:ZDB-GENE-080125-1]	87.1577	0.637538	0.23706	2.68935	0.00715913	0.0365386
ENSDARG00000090171	BX323556.1		44.6495	1.09391	0.346047	3.16116	0.00157142	0.0115419
ENSDARG00000090753	si:dkey-13p1.3	si:dkey-13p1.3 [Source:ZFIN;Acc:ZDB-GENE-131121-470]	11.1223	1.47644	0.551895	2.67523	0.00746781	0.0377179
ENSDARG00000091598	si:ch73-91k6.2	si:ch73-91k6.2 [Source:ZFIN;Acc:ZDB-GENE-050208-270]	240.136	0.839282	0.194196	4.32183	1.54742e-05	0.000259183
ENSDARG00000091904	si:dkeyp-51f12.3	si:dkeyp-51f12.3 [Source:ZFIN;Acc:ZDB-GENE-070705-547]	13.2653	1.35919	0.531768	2.55598	0.0105888	0.049072
ENSDARG00000092035	si:ch211-156j16.1	si:ch211-156j16.1 [Source:ZFIN;Acc:ZDB-GENE-030131-4106]	1548.94	0.928685	0.178899	5.19112	2.09028e-07	6.85396e-06
ENSDARG00000093006	rarres3	retinoic acid receptor responder 3 [Source:ZFIN;Acc:ZDB-GENE-060929-616]	43.0137	1.36801	0.358847	3.81223	0.000137718	0.00161473
ENSDARG00000093378	si:ch211-235i11.5	si:ch211-235i11.5 [Source:ZFIN;Acc:ZDB-GENE-131120-104]	57.3773	0.719817	0.276807	2.60043	0.00931078	0.0446816
ENSDARG00000093561	BX571854.1		9.55035	2.25032	0.749121	3.00395	0.00266496	0.0172936
ENSDARG00000093808	pimr113	Pim proto-oncogene, serine/threonine kinase, related 113 [Source:ZFIN;Acc:ZDB-GENE-041014-289]	6.11634	5.69871	1.38083	4.12702	3.67502e-05	0.000534939
ENSDARG00000094324	efemp2a	EGF containing fibulin extracellular matrix protein 2a [Source:ZFIN;Acc:ZDB-GENE-041212-8]	284.087	0.750203	0.15243	4.92161	8.58352e-07	2.23271e-05
ENSDARG00000094937	CR450833.1		16.4483	1.97053	0.592783	3.32421	0.000886702	0.00735625
ENSDARG00000095751	C20H6orf58	liver-enriched gene 1, tandem duplicate 2 [Source:NCBI gene;Acc:406484]	139.151	1.4295	0.193726	7.37899	1.59493e-13	2.16048e-11
ENSDARG00000096539	BX088688.2		6.75017	2.95783	0.968066	3.0554	0.00224761	0.0151897
ENSDARG00000097964	arhgef33	Rho guanine nucleotide exchange factor (GEF) 33 [Source:ZFIN;Acc:ZDB-GENE-131121-574]	130.335	0.652379	0.200704	3.25045	0.00115222	0.00902159
ENSDARG00000098415	CT956093.1		43.9856	2.06135	0.376191	5.47955	4.26418e-08	1.67785e-06
ENSDARG00000098853	ehd1a	EH-domain containing 1a [Source:ZFIN;Acc:ZDB-GENE-040426-2518]	1240.19	0.773318	0.117139	6.60169	4.06497e-11	3.32563e-09
ENSDARG00000099252	ipcef1	interaction protein for cytohesin exchange factors 1 [Source:ZFIN;Acc:ZDB-GENE-060929-172]	60.689	1.11421	0.331588	3.36023	0.00077877	0.00664541
ENSDARG00000099517	adss1	adenylosuccinate synthase 1 [Source:NCBI gene;Acc:407989]	3172.9	0.613652	0.132789	4.62124	3.81455e-06	7.88528e-05
ENSDARG00000100426	fam167b	family with sequence similarity 167 member B [Source:ZFIN;Acc:ZDB-GENE-131121-390]	60.624	1.21005	0.247919	4.88083	1.05641e-06	2.65054e-05
ENSDARG00000100474	LO017721.1		7.5872	2.55365	0.768563	3.32263	0.000891728	0.00739299
ENSDARG00000100954	wars1	tryptophanyl-tRNA synthetase 1 [Source:ZFIN;Acc:ZDB-GENE-040426-1742]	271.856	0.850565	0.143098	5.94393	2.78261e-09	1.55559e-07
ENSDARG00000101203	znf513b	zinc finger protein 513b [Source:ZFIN;Acc:ZDB-GENE-170420-1]	73.1922	0.87006	0.264274	3.29226	0.000993849	0.00805378
ENSDARG00000102058	si:dkeyp-11e3.1	si:dkeyp-11e3.1 [Source:ZFIN;Acc:ZDB-GENE-141222-55]	140.908	1.00834	0.260057	3.8774	0.000105577	0.00130336
ENSDARG00000102419	azi2	5-azacytidine induced 2 [Source:ZFIN;Acc:ZDB-GENE-040426-2097]	418.884	0.778164	0.146778	5.30164	1.14766e-07	4.01261e-06
ENSDARG00000103019	gstp2	glutathione S-transferase pi 2 [Source:ZFIN;Acc:ZDB-GENE-050601-1]	631.544	1.48044	0.253219	5.84647	5.02105e-09	2.62035e-07
ENSDARG00000103231	si:ch211-199i15.5	si:ch211-199i15.5 [Source:ZFIN;Acc:ZDB-GENE-130603-58]	248.284	1.28804	0.2163	5.95486	2.60298e-09	1.46982e-07
ENSDARG00000103917	znf185	zinc finger protein 185 with LIM domain [Source:ZFIN;Acc:ZDB-GENE-061103-355]	581.537	0.751463	0.191759	3.91879	8.89929e-05	0.00113363
ENSDARG00000104474	il6r	interleukin 6 receptor [Source:ZFIN;Acc:ZDB-GENE-080107-7]	136.348	0.717035	0.186078	3.85341	0.000116485	0.00141358
ENSDARG00000105188	vimr2	vimentin-related 2 [Source:ZFIN;Acc:ZDB-GENE-160113-76]	118.271	0.85944	0.265128	3.24161	0.00118858	0.0092421
ENSDARG00000105412	si:ch211-276i12.11	si:ch211-276i12.11 [Source:ZFIN;Acc:ZDB-GENE-160628-5]	142.432	0.626445	0.203948	3.07159	0.0021292	0.0145763
ENSDARG00000105479	si:ch211-126c2.4	si:ch211-126c2.4 [Source:ZFIN;Acc:ZDB-GENE-030131-3087]	94.9812	1.03602	0.270504	3.82997	0.000128157	0.00151787
ENSDARG00000117239	CR376741.2		6.37924	2.67648	0.822405	3.25446	0.00113608	0.00893079
ENSDARG00000117273	FO905052.1		115.271	0.839099	0.218817	3.83471	0.000125712	0.0014973
ENSDARG00000117335	LO018608.1		34.7515	1.00515	0.331051	3.03622	0.00239564	0.0159339
ENSDARG00000117347	CR376741.4		5.79911	3.33888	1.08616	3.07401	0.002112	0.0144946
ENSDARG00000000551	slc1a4	solute carrier family 1 member 4 [Source:ZFIN;Acc:ZDB-GENE-030616-566]	489.446	0.836382	0.132161	6.3285	2.47562e-10	1.69995e-08
ENSDARG00000001558	kifc1	kinesin family member C1 [Source:ZFIN;Acc:ZDB-GENE-000208-21]	443.594	0.587876	0.140867	4.17328	3.00248e-05	0.000453556
ENSDARG00000002071	adss2	adenylosuccinate synthase 2 [Source:NCBI gene;Acc:550502]	639.308	0.621263	0.172044	3.61106	0.000304945	0.00311081
ENSDARG00000002197	pygl	phosphorylase, glycogen, liver [Source:ZFIN;Acc:ZDB-GENE-041205-1]	2412.49	0.946062	0.104097	9.08831	1.00594e-19	3.32484e-17
ENSDARG00000002219	si:dkey-103j14.5	si:dkey-103j14.5 [Source:ZFIN;Acc:ZDB-GENE-090313-170]	135.25	1.14535	0.207795	5.51191	3.54962e-08	1.43309e-06
ENSDARG00000002956	si:dkey-32n7.4	si:dkey-32n7.4 [Source:ZFIN;Acc:ZDB-GENE-110411-175]	102.365	0.810294	0.192534	4.20857	2.56994e-05	0.000397916
ENSDARG00000003217	urb2	URB2 ribosome biogenesis homolog [Source:ZFIN;Acc:ZDB-GENE-030131-2621]	358.213	0.759674	0.160638	4.7291	2.25518e-06	5.04091e-05
ENSDARG00000005023	fkbp9	FKBP prolyl isomerase 9 [Source:ZFIN;Acc:ZDB-GENE-040801-23]	353.528	0.87433	0.153705	5.68838	1.2825e-08	6.06718e-07
ENSDARG00000005115	calub	calumenin b [Source:NCBI gene;Acc:394057]	531.65	0.840059	0.205268	4.0925	4.26741e-05	0.000608658
ENSDARG00000005246	asb3	ankyrin repeat and SOCS box containing 3 [Source:ZFIN;Acc:ZDB-GENE-030131-6142]	99.7375	0.658338	0.235554	2.79484	0.00519247	0.0286074
ENSDARG00000005454	tacc3	transforming, acidic coiled-coil containing protein 3 [Source:ZFIN;Acc:ZDB-GENE-050522-327]	429.795	0.752996	0.151614	4.96653	6.81625e-07	1.83661e-05
ENSDARG00000007294	aco2	aconitase 2, mitochondrial [Source:ZFIN;Acc:ZDB-GENE-030131-1390]	7395.81	0.668504	0.0959135	6.96987	3.17242e-12	3.29043e-10
ENSDARG00000008936	sec11a	SEC11 homolog A, signal peptidase complex subunit [Source:ZFIN;Acc:ZDB-GENE-040718-227]	518.78	0.588935	0.230217	2.55817	0.0105223	0.0488553
ENSDARG00000009341	nrap	nebulin-related anchoring protein [Source:ZFIN;Acc:ZDB-GENE-060616-224]	732.896	0.849586	0.167171	5.08212	3.73237e-07	1.10695e-05
ENSDARG00000009837	agk	acylglycerol kinase [Source:NCBI gene;Acc:334270]	438.912	0.631395	0.166853	3.78414	0.000154239	0.00177916
ENSDARG00000010098	pank1b	pantothenate kinase 1b [Source:ZFIN;Acc:ZDB-GENE-070209-259]	970.057	0.761094	0.128201	5.93672	2.90777e-09	1.61616e-07
ENSDARG00000011312	stk3	serine/threonine kinase 3 (STE20 homolog, yeast) [Source:NCBI gene;Acc:324125]	589.252	0.768769	0.119712	6.42184	1.34632e-10	9.8159e-09
ENSDARG00000011724	marveld1	MARVEL domain containing 1 [Source:NCBI gene;Acc:497317]	102.876	0.686185	0.256905	2.67096	0.00756339	0.0380688
ENSDARG00000011785	tbx6	T-box transcription factor 6 [Source:NCBI gene;Acc:192294]	31.7728	1.09478	0.412753	2.65239	0.00799243	0.0396804
ENSDARG00000012234	psme3	proteasome activator subunit 3 [Source:ZFIN;Acc:ZDB-GENE-991110-19]	525.835	0.704844	0.15967	4.41438	1.01299e-05	0.000181569
ENSDARG00000012274	eif4e1c	eukaryotic translation initiation factor 4E family member 1c [Source:ZFIN;Acc:ZDB-GENE-050417-398]	602.847	0.753914	0.21627	3.48599	0.000490322	0.00454208
ENSDARG00000012563	pdss2	prenyl (decaprenyl) diphosphate synthase, subunit 2 [Source:ZFIN;Acc:ZDB-GENE-040718-43]	157.963	0.650762	0.21969	2.96219	0.00305461	0.0191892
ENSDARG00000012789	plek2	pleckstrin 2 [Source:ZFIN;Acc:ZDB-GENE-080219-2]	64.5753	0.843785	0.32218	2.61899	0.00881916	0.0427992
ENSDARG00000013274	eif4eb	eukaryotic translation initiation factor 4eb [Source:ZFIN;Acc:ZDB-GENE-041121-14]	196.245	0.636107	0.209904	3.03046	0.0024418	0.0161974
ENSDARG00000013704	cers2a	ceramide synthase 2a [Source:ZFIN;Acc:ZDB-GENE-020808-2]	112.427	0.664126	0.22164	2.99641	0.00273177	0.0176005
ENSDARG00000014428	ppp2r5d	protein phosphatase 2, regulatory subunit B', delta [Source:ZFIN;Acc:ZDB-GENE-040426-2568]	451.648	1.36425	0.341809	3.99126	6.5722e-05	0.000874494
ENSDARG00000014946	angpt2a	angiopoietin 2a [Source:ZFIN;Acc:ZDB-GENE-121101-1]	13.4675	1.46474	0.55245	2.65136	0.00801683	0.0397538
ENSDARG00000015674	msx3	muscle segment homeobox 3 [Source:NCBI gene;Acc:30526]	437.361	0.619325	0.180821	3.42508	0.000614623	0.00546481
ENSDARG00000016375	asns	asparagine synthetase [Source:ZFIN;Acc:ZDB-GENE-040426-1091]	322.712	1.32836	0.158666	8.372	5.66507e-17	1.24276e-14
ENSDARG00000016412	agt	angiotensinogen [Source:ZFIN;Acc:ZDB-GENE-030131-1205]	1256.8	1.06862	0.190888	5.59816	2.16639e-08	9.53865e-07
ENSDARG00000018010	crtap	cartilage associated protein [Source:ZFIN;Acc:ZDB-GENE-040426-2619]	404.123	0.618848	0.149918	4.1279	3.66085e-05	0.000533503
ENSDARG00000019274	rasd1	RAS, dexamethasone-induced 1 [Source:ZFIN;Acc:ZDB-GENE-040426-1473]	319.004	0.710892	0.182362	3.89825	9.68916e-05	0.00121428
ENSDARG00000019418	kcnj2a	potassium inwardly rectifying channel subfamily J member 2a [Source:ZFIN;Acc:ZDB-GENE-120319-1]	165.907	0.697083	0.221052	3.15347	0.00161339	0.0117734
ENSDARG00000019492	shbg	sex hormone-binding globulin [Source:ZFIN;Acc:ZDB-GENE-030131-1324]	472.763	0.824732	0.200342	4.11662	3.84465e-05	0.000557014
ENSDARG00000020224		si:ch211-225b10.3 [Source:ZFIN;Acc:ZDB-GENE-130531-53]	94.3973	2.28215	0.342866	6.65608	2.81227e-11	2.3793e-09
ENSDARG00000020371	g6pc3	glucose 6 phosphatase, catalytic, 3 [Source:NCBI gene;Acc:790919]	101.487	0.89618	0.238749	3.75366	0.000174274	0.00196636
ENSDARG00000020509	srd5a1	steroid-5-alpha-reductase, alpha polypeptide 1 (3-oxo-5 alpha-steroid delta 4-dehydrogenase alpha 1) [Source:ZFIN;Acc:ZDB-GENE-060929-938]	58.3762	0.907526	0.273549	3.3176	0.000907931	0.00749973
ENSDARG00000021566	OTOP1	otopetrin 1 [Source:HGNC Symbol;Acc:HGNC:19656]	229.109	0.79546	0.228783	3.47691	0.000507219	0.00467937
ENSDARG00000022817	pvalb3	parvalbumin 3 [Source:ZFIN;Acc:ZDB-GENE-040426-945]	317.248	1.06296	0.236262	4.49908	6.82497e-06	0.000128657
ENSDARG00000024278	adh8b	alcohol dehydrogenase 8b [Source:ZFIN;Acc:ZDB-GENE-030529-2]	2381.17	0.673027	0.162395	4.14439	3.4072e-05	0.000502446
ENSDARG00000024488	top2a	DNA topoisomerase II alpha [Source:ZFIN;Acc:ZDB-GENE-030131-2453]	1281.15	0.745074	0.130963	5.68919	1.27644e-08	6.05003e-07
ENSDARG00000024560	slc4a1b	solute carrier family 4 member 1b (Diego blood group) [Source:ZFIN;Acc:ZDB-GENE-110215-2]	421.62	0.661348	0.153651	4.30423	1.6757e-05	0.000275822
ENSDARG00000026072	pdcd5	programmed cell death 5 [Source:ZFIN;Acc:ZDB-GENE-040426-980]	534.277	0.623186	0.21733	2.86747	0.00413767	0.0239255
ENSDARG00000026359	pbld2	phenazine biosynthesis-like protein domain containing 2 [Source:ZFIN;Acc:ZDB-GENE-050417-456]	196.939	1.46339	0.223154	6.55777	5.46198e-11	4.31201e-09
ENSDARG00000028012	tpmt.2	thiopurine S-methyltransferase, tandem duplicate 2 [Source:ZFIN;Acc:ZDB-GENE-041010-177]	30.4172	2.75786	0.385498	7.15401	8.42787e-13	9.94849e-11
ENSDARG00000029100	chchd1	coiled-coil-helix-coiled-coil-helix domain containing 1 [Source:ZFIN;Acc:ZDB-GENE-060810-176]	387.457	0.762734	0.258603	2.94945	0.00318344	0.019783
ENSDARG00000029695	pgp	phosphoglycolate phosphatase [Source:ZFIN;Acc:ZDB-GENE-030131-6240]	302.434	0.794076	0.158046	5.02433	5.05187e-07	1.41985e-05
ENSDARG00000030441	ppa1b	inorganic pyrophosphatase 1b [Source:ZFIN;Acc:ZDB-GENE-050417-375]	1777.45	0.589255	0.16133	3.65249	0.00025971	0.00272357
ENSDARG00000030449	crabp2b	cellular retinoic acid binding protein 2, b [Source:ZFIN;Acc:ZDB-GENE-050208-52]	547.807	0.836817	0.123368	6.78309	1.17632e-11	1.09213e-09
ENSDARG00000030465	tmem263	transmembrane protein 263 [Source:NCBI gene;Acc:406415]	465.998	0.590201	0.159803	3.6933	0.000221359	0.00239305
ENSDARG00000030967	si:ch211-51a6.2	si:ch211-51a6.2 [Source:ZFIN;Acc:ZDB-GENE-090313-118]	256.423	0.956586	0.192036	4.98129	6.31607e-07	1.72433e-05
ENSDARG00000031968	cpped1	calcineurin-like phosphoesterase domain containing 1 [Source:NCBI gene;Acc:492772]	174.518	0.702204	0.209517	3.35153	0.000803655	0.00680389
ENSDARG00000033170	sult2st1	sulfotransferase family 2, cytosolic sulfotransferase 1 [Source:ZFIN;Acc:ZDB-GENE-030219-114]	419.536	0.696757	0.246822	2.82291	0.00475901	0.0267207
ENSDARG00000033967	trmt2b	tRNA methyltransferase 2 homolog B [Source:NCBI gene;Acc:606657]	49.7246	1.01079	0.276409	3.65687	0.000255318	0.0026855
ENSDARG00000034423	sncga	synuclein, gamma a [Source:ZFIN;Acc:ZDB-GENE-050417-18]	716.498	0.791136	0.181791	4.35191	1.34958e-05	0.000231841
ENSDARG00000035694	stm	starmaker [Source:NCBI gene;Acc:386700]	3725.46	1.14249	0.180215	6.33956	2.30416e-10	1.59102e-08
ENSDARG00000035798	gngt1	guanine nucleotide binding protein (G protein), gamma transducing activity polypeptide 1 [Source:ZFIN;Acc:ZDB-GENE-030131-7596]	885.769	0.615337	0.21568	2.85301	0.00433075	0.0248219
ENSDARG00000035882	rida	reactive intermediate imine deaminase A homolog [Source:ZFIN;Acc:ZDB-GENE-040718-315]	2397.14	0.670104	0.190937	3.50957	0.00044884	0.0042402
ENSDARG00000036092	sdhaf3	succinate dehydrogenase complex assembly factor 3 [Source:NCBI gene;Acc:449654]	163.199	0.753926	0.247735	3.04328	0.00234014	0.0156445
ENSDARG00000036832	cyt1l	type I cytokeratin, enveloping layer, like [Source:ZFIN;Acc:ZDB-GENE-061026-4]	19812.7	0.697936	0.232568	3.001	0.00269096	0.0173986
ENSDARG00000036924	tatdn1	TatD DNase domain containing 1 [Source:NCBI gene;Acc:100151626]	129.466	0.661513	0.248066	2.66668	0.00766042	0.0383779
ENSDARG00000039579	cfd	complement factor D (adipsin) [Source:ZFIN;Acc:ZDB-GENE-050522-411]	2286.14	1.1601	0.223065	5.20072	1.98521e-07	6.52672e-06
ENSDARG00000039726	zgc:123321	zgc:123321 [Source:ZFIN;Acc:ZDB-GENE-051023-1]	103.725	0.60377	0.229455	2.63133	0.00850525	0.0415852
ENSDARG00000039997	ptp4a3a	protein tyrosine phosphatase 4A3a [Source:ZFIN;Acc:ZDB-GENE-040426-2220]	750.717	0.588811	0.226791	2.59628	0.00942403	0.0450815
ENSDARG00000040100	si:dkey-95h12.1	si:dkey-95h12.1 [Source:ZFIN;Acc:ZDB-GENE-060503-85]	489.777	1.20465	0.227806	5.28806	1.23621e-07	4.25618e-06
ENSDARG00000040110	kif20bb	kinesin family member 20Bb [Source:ZFIN;Acc:ZDB-GENE-030131-9684]	169.489	0.92148	0.233646	3.94392	8.01609e-05	0.00103495
ENSDARG00000040362	ehd2b	EH-domain containing 2b [Source:ZFIN;Acc:ZDB-GENE-030131-9347]	683.029	0.716013	0.112957	6.33881	2.31552e-10	1.59443e-08
ENSDARG00000041073	si:dkey-12e7.4	si:dkey-12e7.4 [Source:ZFIN;Acc:ZDB-GENE-050419-83]	26.0166	1.1963	0.403076	2.96793	0.00299813	0.0189111
ENSDARG00000041616	b3gnt9	UDP-GlcNAc:betaGal beta-1,3-N-acetylglucosaminyltransferase 9 [Source:ZFIN;Acc:ZDB-GENE-060503-611]	41.9494	0.816287	0.319308	2.55642	0.0105754	0.0490283
ENSDARG00000042021	mapk12a	mitogen-activated protein kinase 12a [Source:NCBI gene;Acc:30681]	579.645	0.643411	0.166313	3.86868	0.000109427	0.00134353
ENSDARG00000043137	cdca8	cell division cycle associated 8 [Source:NCBI gene;Acc:492815]	185.444	0.603632	0.229886	2.62579	0.00864475	0.0421011
ENSDARG00000045129	fkbp10b	FKBP prolyl isomerase 10b [Source:ZFIN;Acc:ZDB-GENE-030131-3101]	265.35	1.03312	0.175034	5.9024	3.58256e-09	1.94329e-07
ENSDARG00000045167	dlgap5	discs, large (Drosophila) homolog-associated protein 5 [Source:ZFIN;Acc:ZDB-GENE-040912-160]	368.078	0.678757	0.172541	3.9339	8.35786e-05	0.00107516
ENSDARG00000045268	tectb	tectorin beta [Source:ZFIN;Acc:ZDB-GENE-041212-16]	133.663	0.754735	0.211532	3.56794	0.000359801	0.00356764
ENSDARG00000052556	fgfrl1b	fibroblast growth factor receptor like 1b [Source:ZFIN;Acc:ZDB-GENE-050201-3]	403.378	0.594008	0.153897	3.85977	0.000113493	0.00138249
ENSDARG00000053520	LO017829.1	testis expressed 47 [Source:NCBI gene;Acc:100006770]	59.709	1.39906	0.303768	4.6057	4.11084e-06	8.42876e-05
ENSDARG00000053744	dcdc2b	doublecortin domain containing 2B [Source:ZFIN;Acc:ZDB-GENE-051113-124]	51.3246	0.88679	0.27451	3.23045	0.00123596	0.00952974
ENSDARG00000054778	pogza	pogo transposable element derived with ZNF domain a [Source:ZFIN;Acc:ZDB-GENE-040914-76]	269.621	0.698101	0.190062	3.67302	0.000239698	0.00255454
ENSDARG00000055078	chac2	ChaC, cation transport regulator homolog 2 (E. coli) [Source:NCBI gene;Acc:557614]	129.724	0.767361	0.217197	3.53301	0.000410853	0.00395981
ENSDARG00000055128	armc4	armadillo repeat containing 4 [Source:ZFIN;Acc:ZDB-GENE-100316-7]	65.2537	0.815936	0.309707	2.63454	0.00842507	0.0413235
ENSDARG00000055618	acta1b	actin alpha 1, skeletal muscle b [Source:ZFIN;Acc:ZDB-GENE-030131-55]	17914	0.944506	0.147949	6.38399	1.72529e-10	1.22545e-08
ENSDARG00000056021	sostdc1b	sclerostin domain containing 1b [Source:ZFIN;Acc:ZDB-GENE-060503-653]	46.95	1.07061	0.324484	3.29941	0.000968888	0.00790058
ENSDARG00000056270	atpaf2	ATP synthase mitochondrial F1 complex assembly factor 2 [Source:ZFIN;Acc:ZDB-GENE-050411-18]	218.714	0.672887	0.235702	2.85482	0.00430611	0.0247207
ENSDARG00000056322	ldb3a	LIM domain binding 3a [Source:ZFIN;Acc:ZDB-GENE-040121-6]	1970.98	0.649562	0.127636	5.08916	3.59649e-07	1.07543e-05
ENSDARG00000056757	slc39a8	solute carrier family 39 member 8 [Source:ZFIN;Acc:ZDB-GENE-050419-124]	46.6005	1.07969	0.293586	3.67761	0.000235431	0.00251231
ENSDARG00000058672	nuggc.3	nuclear GTPase, germinal center associated, tandem duplicate 3 [Source:ZFIN;Acc:ZDB-GENE-061207-67]	25.5833	1.47833	0.410943	3.5974	0.00032141	0.00325334
ENSDARG00000059163	rbp3	retinol binding protein 3 [Source:ZFIN;Acc:ZDB-GENE-990415-132]	4218.06	0.788153	0.149989	5.25473	1.48246e-07	4.99981e-06
ENSDARG00000060410	thbs2a	thrombospondin 2a [Source:ZFIN;Acc:ZDB-GENE-020708-2]	239.617	0.810906	0.174941	4.63531	3.56396e-06	7.49338e-05
ENSDARG00000061070	chst3a	carbohydrate (chondroitin 6) sulfotransferase 3a [Source:ZFIN;Acc:ZDB-GENE-090312-180]	20.2957	1.32523	0.433404	3.05773	0.00223019	0.0150967
ENSDARG00000061351	tfpi2	tissue factor pathway inhibitor 2 [Source:ZFIN;Acc:ZDB-GENE-060503-38]	58.5651	0.868256	0.278952	3.11257	0.00185469	0.013106
ENSDARG00000061713	tpd52	tumor protein D52 [Source:ZFIN;Acc:ZDB-GENE-060503-680]	255.767	0.699486	0.167934	4.16525	3.11007e-05	0.00046753
ENSDARG00000062370	bcl2l13	BCL2 like 13 [Source:ZFIN;Acc:ZDB-GENE-050419-215]	638.692	1.16044	0.119723	9.69268	3.23905e-22	1.27449e-19
ENSDARG00000062900	si:ch211-81a5.1	si:ch211-81a5.1 [Source:ZFIN;Acc:ZDB-GENE-060503-608]	68.64	0.762307	0.297334	2.56381	0.0103531	0.0483228
ENSDARG00000062943	taco1	translational activator of mitochondrially encoded cytochrome c oxidase I [Source:ZFIN;Acc:ZDB-GENE-070410-35]	309.923	0.636372	0.201443	3.15907	0.00158273	0.0115906
ENSDARG00000063079	ago3b	argonaute RISC catalytic component 3b [Source:NCBI gene;Acc:568159]	111.297	0.726996	0.189281	3.84083	0.00012262	0.00146947
ENSDARG00000063572	perp	p53 apoptosis effector related to pmp22 [Source:ZFIN;Acc:ZDB-GENE-050104-1]	3364.5	0.626818	0.117049	5.35518	8.54731e-08	3.07517e-06
ENSDARG00000068303	zgc:171509	zgc:171509 [Source:ZFIN;Acc:ZDB-GENE-080219-48]	13.1385	2.92329	0.736112	3.97125	7.14955e-05	0.000937726
ENSDARG00000068849	fam83ha	family with sequence similarity 83 member Ha [Source:ZFIN;Acc:ZDB-GENE-090312-104]	359.04	1.12811	0.22528	5.00761	5.51093e-07	1.53129e-05
ENSDARG00000068876	zgc:153031	zgc:153031 [Source:ZFIN;Acc:ZDB-GENE-060929-1190]	389.225	0.728101	0.28388	2.56482	0.010323	0.0482291
ENSDARG00000069045	chtf8	CTF8, chromosome transmission fidelity factor 8 homolog (S. cerevisiae) [Source:ZFIN;Acc:ZDB-GENE-050419-148]	70.623	0.874957	0.281917	3.1036	0.0019118	0.0134616
ENSDARG00000069752	ckba	creatine kinase, brain a [Source:ZFIN;Acc:ZDB-GENE-060929-902]	1508.9	0.843983	0.131854	6.40086	1.545e-10	1.11012e-08
ENSDARG00000069832	sfxn4	sideroflexin 4 [Source:NCBI gene;Acc:556121]	233.111	0.751122	0.260125	2.88754	0.00388266	0.0228833
ENSDARG00000070012	sesn2	sestrin 2 [Source:ZFIN;Acc:ZDB-GENE-070108-1]	84.4456	0.925413	0.222218	4.16443	3.12125e-05	0.000468642
ENSDARG00000070358	smim12	small integral membrane protein 12 [Source:NCBI gene;Acc:541401]	203.362	0.594919	0.231893	2.56549	0.0103031	0.0481622
ENSDARG00000070702	s100v2	S100 calcium binding protein V2 [Source:ZFIN;Acc:ZDB-GENE-030131-8909]	855.311	0.850969	0.277549	3.06602	0.00216931	0.0147774
ENSDARG00000073810	thbs2b	thrombospondin 2b [Source:ZFIN;Acc:ZDB-GENE-100623-1]	245.357	0.718746	0.204283	3.51838	0.000434192	0.00413492
ENSDARG00000074156	sgca	sarcoglycan, alpha [Source:ZFIN;Acc:ZDB-GENE-041111-121]	315.187	0.71767	0.187745	3.82257	0.000132067	0.00155743
ENSDARG00000075143	nanp	N-acetylneuraminic acid phosphatase [Source:ZFIN;Acc:ZDB-GENE-050522-94]	98.2342	0.78478	0.207759	3.77735	0.000158506	0.00181739
ENSDARG00000075225	si:ch211-223a10.1	si:ch211-223a10.1 [Source:ZFIN;Acc:ZDB-GENE-090313-86]	75.7064	0.674003	0.23724	2.84101	0.00449705	0.025533
ENSDARG00000077293	synpo2la	synaptopodin 2-like a [Source:ZFIN;Acc:ZDB-GENE-090828-4]	856.343	0.674587	0.14857	4.54053	5.61126e-06	0.000109182
ENSDARG00000077728	supv3l1	SUV3-like helicase [Source:NCBI gene;Acc:570852]	232.42	0.892938	0.173004	5.16137	2.45146e-07	7.79093e-06
ENSDARG00000077855	znrf2a	zinc and ring finger 2a [Source:ZFIN;Acc:ZDB-GENE-070820-15]	231.672	0.621867	0.219081	2.83853	0.00453216	0.0256971
ENSDARG00000078285	pik3ap1	phosphoinositide-3-kinase adaptor protein 1 [Source:ZFIN;Acc:ZDB-GENE-090313-250]	58.4977	1.19787	0.258588	4.63237	3.61503e-06	7.56867e-05
ENSDARG00000078481	uts2r2	urotensin-2 receptor 2 [Source:ZFIN;Acc:ZDB-GENE-081022-180]	54.3505	0.821218	0.292024	2.81216	0.004921	0.0274616
ENSDARG00000078912	si:ch73-24k9.2	si:ch73-24k9.2 [Source:ZFIN;Acc:ZDB-GENE-121214-29]	30.098	1.76909	0.410763	4.30684	1.65604e-05	0.000273495
ENSDARG00000078983	fam118b	family with sequence similarity 118 member B [Source:ZFIN;Acc:ZDB-GENE-060810-6]	249.192	0.649713	0.153358	4.23658	2.26948e-05	0.000359248
ENSDARG00000078989	alpk3a	alpha-kinase 3a [Source:ZFIN;Acc:ZDB-GENE-050419-48]	151.619	0.842476	0.18418	4.5742	4.78042e-06	9.5566e-05
ENSDARG00000079457	faap100	FA core complex associated protein 100 [Source:ZFIN;Acc:ZDB-GENE-130603-100]	58.9635	0.818373	0.306823	2.66725	0.00764757	0.0383213
ENSDARG00000086114	CR792417.1	androgen-dependent TFPI-regulating protein-like [Source:NCBI gene;Acc:100537455]	6.7803	2.74336	0.851658	3.2212	0.00127657	0.00977599
ENSDARG00000086183	vkorc1	vitamin K epoxide reductase complex, subunit 1 [Source:ZFIN;Acc:ZDB-GENE-030131-2286]	98.117	1.00104	0.222414	4.50078	6.77047e-06	0.000127922
ENSDARG00000088484	kcnj1a.6	potassium inwardly rectifying channel subfamily J member 1a, tandem duplicate 6 [Source:ZFIN;Acc:ZDB-GENE-050420-272]	98.1422	0.62515	0.216843	2.88296	0.00393952	0.0231305
ENSDARG00000089529	desi1b	desumoylating isopeptidase 1b [Source:ZFIN;Acc:ZDB-GENE-040426-936]	153.602	0.761007	0.239834	3.17306	0.00150841	0.0111952
ENSDARG00000089885	slc16a12b	solute carrier family 16 member 12b [Source:NCBI gene;Acc:449947]	438.435	0.84511	0.171889	4.91661	8.8054e-07	2.27372e-05
ENSDARG00000090268	krtt1c19e	keratin type 1 c19e [Source:ZFIN;Acc:ZDB-GENE-050506-95]	56333.5	0.604185	0.171889	3.51496	0.000439814	0.00417403
ENSDARG00000090866	kcnj1a.2	potassium inwardly rectifying channel subfamily J member 1a, tandem duplicate 2 [Source:ZFIN;Acc:ZDB-GENE-050327-22]	104.089	0.720907	0.22151	3.25452	0.00113585	0.00893079
ENSDARG00000091150	mki67	marker of proliferation Ki-67 [Source:ZFIN;Acc:ZDB-GENE-030131-9771]	1873.62	0.631047	0.161221	3.91418	9.07129e-05	0.0011514
ENSDARG00000091211	adh8a	alcohol dehydrogenase 8a [Source:ZFIN;Acc:ZDB-GENE-030529-3]	14.3955	1.72094	0.589522	2.91921	0.00350922	0.021243
ENSDARG00000092364	si:ch211-218c6.8	si:ch211-218c6.8 [Source:ZFIN;Acc:ZDB-GENE-050419-103]	165.488	0.993524	0.259336	3.83103	0.000127609	0.00151354
ENSDARG00000093381	tgm2l	transglutaminase 2, like [Source:ZFIN;Acc:ZDB-GENE-050420-97]	37.2397	0.960553	0.347455	2.76454	0.00570028	0.030725
ENSDARG00000093591	si:ch211-282k23.2	si:ch211-282k23.2 [Source:ZFIN;Acc:ZDB-GENE-050420-314]	9.88166	1.88454	0.720334	2.61621	0.00889121	0.0430645
ENSDARG00000093864	wee1	WEE1 G2 checkpoint kinase [Source:ZFIN;Acc:ZDB-GENE-030131-5268]	297.605	0.587514	0.148891	3.94592	7.9494e-05	0.00102795
ENSDARG00000094504	plekha1b	pleckstrin homology domain containing, family A (phosphoinositide binding specific) member 1b [Source:ZFIN;Acc:ZDB-GENE-110408-54]	124.026	0.596355	0.205495	2.90204	0.0037074	0.0221453
ENSDARG00000094710	si:dkey-79i2.4	si:dkey-79i2.4 [Source:ZFIN;Acc:ZDB-GENE-060503-553]	8.52354	2.18565	0.725319	3.01337	0.00258368	0.01689
ENSDARG00000095584	CR925798.1		7.62952	2.80331	0.89145	3.14466	0.0016628	0.0120665
ENSDARG00000095698	si:dkey-228a15.1	si:dkey-228a15.1 [Source:ZFIN;Acc:ZDB-GENE-060503-344]	62.9198	0.690185	0.266834	2.58657	0.00969359	0.0459981
ENSDARG00000096816	si:dkeyp-106c3.2	si:dkeyp-106c3.2 [Source:ZFIN;Acc:ZDB-GENE-070705-527]	3.41578	3.23397	1.26802	2.55041	0.0107597	0.0496966
ENSDARG00000096834	si:ch211-155k24.9	si:ch211-155k24.9 [Source:ZFIN;Acc:ZDB-GENE-131127-51]	93.2149	0.908357	0.260395	3.48838	0.000485965	0.00451352
ENSDARG00000097266	AL954322.3		13.4832	1.84803	0.685566	2.69563	0.0070255	0.0360271
ENSDARG00000097826	si:dkey-239b22.2	si:dkey-239b22.2 [Source:ZFIN;Acc:ZDB-GENE-131120-8]	405.471	0.869449	0.223503	3.8901	0.000100205	0.00124823
ENSDARG00000098662	si:ch73-359m17.9	si:ch73-359m17.9 [Source:ZFIN;Acc:ZDB-GENE-141212-237]	132.675	0.893258	0.228575	3.90794	9.30845e-05	0.00117802
ENSDARG00000098838	sdr42e1	short chain dehydrogenase/reductase family 42E, member 1 [Source:NCBI gene;Acc:565964]	140.613	0.674754	0.198944	3.39167	0.000694679	0.00606779
ENSDARG00000098941	CU856520.1		328.678	0.88195	0.207089	4.2588	2.05523e-05	0.000328489
ENSDARG00000099101	gch2	GTP cyclohydrolase 2 [Source:ZFIN;Acc:ZDB-GENE-001205-3]	1430.67	0.910639	0.224076	4.06398	4.82437e-05	0.000676804
ENSDARG00000099183	fkbp10a	FKBP prolyl isomerase 10a [Source:ZFIN;Acc:ZDB-GENE-100921-75]	80.1363	0.737057	0.266792	2.76267	0.00573304	0.0308613
ENSDARG00000099200	zgc:123103	zgc:123103 [Source:ZFIN;Acc:ZDB-GENE-051030-105]	7077.96	0.928957	0.200248	4.63904	3.50039e-06	7.39108e-05
ENSDARG00000100104	zgc:101785	zgc:101785 [Source:ZFIN;Acc:ZDB-GENE-041010-152]	44.1152	1.39257	0.363939	3.82638	0.000130043	0.00153652
ENSDARG00000100450	btr21	bloodthirsty-related gene family, member 21 [Source:ZFIN;Acc:ZDB-GENE-081031-80]	54.0223	2.44553	0.368534	6.63584	3.22655e-11	2.68399e-09
ENSDARG00000100596	si:ch73-43g23.1	si:ch73-43g23.1 [Source:ZFIN;Acc:ZDB-GENE-041111-305]	506.604	1.17375	0.174943	6.70932	1.95533e-11	1.71881e-09
ENSDARG00000101088	si:ch73-359m17.5	si:ch73-359m17.5 [Source:ZFIN;Acc:ZDB-GENE-141212-366]	55.6601	2.91747	0.299635	9.73675	2.10161e-22	8.68282e-20
ENSDARG00000101175	mcu	mitochondrial calcium uniporter [Source:NCBI gene;Acc:768182]	213.973	0.799815	0.21802	3.66855	0.000243934	0.002593
ENSDARG00000101323	trnau1apa	tRNA selenocysteine 1 associated protein 1a [Source:NCBI gene;Acc:553636]	212.903	0.59528	0.193845	3.07091	0.00213407	0.0145935
ENSDARG00000101576	tbxta	T-box transcription factor Ta [Source:NCBI gene;Acc:30399]	34.3358	1.54357	0.348048	4.43495	9.20947e-06	0.000167986
ENSDARG00000101930	CU914622.1		37.9222	1.46462	0.422959	3.4628	0.000534591	0.00487564
ENSDARG00000101984	pde6gb	phosphodiesterase 6G, cGMP-specific, rod, gamma, paralog b [Source:ZFIN;Acc:ZDB-GENE-030904-1]	842.385	0.809307	0.162583	4.97782	6.43058e-07	1.74598e-05
ENSDARG00000102018	btr25	bloodthirsty-related gene family, member 25 [Source:ZFIN;Acc:ZDB-GENE-070705-377]	51.9165	1.13243	0.302149	3.74792	0.000178305	0.00200363
ENSDARG00000102040	CR356236.1		47.7308	1.08606	0.310209	3.50106	0.000463417	0.00434124
ENSDARG00000102143	btr24	bloodthirsty-related gene family, member 24 [Source:ZFIN;Acc:ZDB-GENE-070705-376]	15.9715	1.59376	0.619405	2.57305	0.0100806	0.04739
ENSDARG00000102992	btr20	bloodthirsty-related gene family, member 20 [Source:ZFIN;Acc:ZDB-GENE-060421-3419]	30.8783	1.65827	0.474168	3.49721	0.000470144	0.00438795
ENSDARG00000102995	rbm24a	RNA binding motif protein 24a [Source:NCBI gene;Acc:405801]	504.098	0.729811	0.149569	4.87944	1.06388e-06	2.6639e-05
ENSDARG00000103595	sfxn5a	sideroflexin 5a [Source:ZFIN;Acc:ZDB-GENE-090312-174]	19.9462	1.74538	0.528352	3.30344	0.000955052	0.00781289
ENSDARG00000104089	p3h4	prolyl 3-hydroxylase family member 4 (inactive) [Source:ZFIN;Acc:ZDB-GENE-030131-1599]	207.406	0.786349	0.204459	3.84601	0.000120059	0.00144543
ENSDARG00000104292	ccn2b	cellular communication network factor 2b [Source:ZFIN;Acc:ZDB-GENE-070705-82]	164.103	0.605845	0.169848	3.56698	0.000361115	0.00357781
ENSDARG00000104348	fgf2	fibroblast growth factor 2 [Source:ZFIN;Acc:ZDB-GENE-040318-1]	58.8319	0.821838	0.312519	2.62972	0.00854541	0.0417321
ENSDARG00000104478	cap2	cyclase associated actin cytoskeleton regulatory protein 2 [Source:ZFIN;Acc:ZDB-GENE-040426-1758]	589.004	1.27525	0.1707	7.4707	7.97695e-14	1.12995e-11
ENSDARG00000104637	fam219b	family with sequence similarity 219 member B [Source:ZFIN;Acc:ZDB-GENE-050327-82]	260.49	0.844528	0.208426	4.05193	5.07966e-05	0.000704643
ENSDARG00000104929	si:ch211-153f2.7	si:ch211-153f2.7 [Source:ZFIN;Acc:ZDB-GENE-141216-200]	79.9085	1.17511	0.25238	4.65614	3.22195e-06	6.8912e-05
ENSDARG00000104943	mad2l1bp	MAD2L1 binding protein [Source:ZFIN;Acc:ZDB-GENE-161230-19]	46.6677	1.0173	0.275381	3.69416	0.000220616	0.00238783
ENSDARG00000105013	hoxa9a	homeobox A9a [Source:NCBI gene;Acc:58047]	39.0127	1.00959	0.363406	2.77812	0.00546739	0.0297359
ENSDARG00000105018	lrrc20	leucine rich repeat containing 20 [Source:ZFIN;Acc:ZDB-GENE-041114-49]	329.089	0.807961	0.258015	3.13144	0.00173949	0.0124697
ENSDARG00000105080	CABZ01057891.1		236.479	1.36528	0.193873	7.04217	1.89273e-12	2.03112e-10
ENSDARG00000106873	LO018188.1	synaptopodin [Source:NCBI gene;Acc:100536545]	152.819	1.38811	0.303085	4.57994	4.65099e-06	9.32041e-05
ENSDARG00000109996	CABZ01101996.1		63.8393	1.41102	0.275016	5.13069	2.88677e-07	8.93386e-06
ENSDARG00000110141	CU633838.1		121.474	0.792755	0.204744	3.87194	0.000107973	0.00132896
ENSDARG00000111091	FO082779.1	coiled-coil domain containing 69 [Source:NCBI gene;Acc:794166]	133.634	0.593508	0.231847	2.55992	0.0104697	0.0486745
ENSDARG00000112922	SLC66A2	PQ loop repeat containing 1 [Source:NCBI gene;Acc:101883969]	32.1792	1.13078	0.392602	2.88021	0.00397415	0.0232896
ENSDARG00000117808	CABZ01068366.1		98.2019	1.22575	0.233562	5.24808	1.53691e-07	5.15357e-06
ENSDARG00000001782	prkacba	protein kinase, cAMP-dependent, catalytic, beta a [Source:ZFIN;Acc:ZDB-GENE-040426-1351]	77.8042	1.07529	0.2504	4.29428	1.75262e-05	0.000286959
ENSDARG00000002385	atm	ATM serine/threonine kinase [Source:ZFIN;Acc:ZDB-GENE-040809-1]	352.689	0.896819	0.225725	3.97307	7.09535e-05	0.000931603
ENSDARG00000002394	ugt5d1	UDP glucuronosyltransferase 5 family, polypeptide D1 [Source:ZFIN;Acc:ZDB-GENE-091118-36]	203.102	0.877071	0.223868	3.9178	8.9362e-05	0.00113658
ENSDARG00000003632	zgc:172270	zgc:172270 [Source:ZFIN;Acc:ZDB-GENE-080204-67]	98.0146	0.82437	0.272534	3.02484	0.00248766	0.0164269
ENSDARG00000004618	stx2a	syntaxin 2a [Source:ZFIN;Acc:ZDB-GENE-040801-80]	66.6294	0.711561	0.259631	2.74067	0.00613148	0.0325607
ENSDARG00000004754	hspa4a	heat shock protein 4a [Source:ZFIN;Acc:ZDB-GENE-040426-2832]	994.672	0.898087	0.122722	7.31805	2.51597e-13	3.26537e-11
ENSDARG00000006288	prdm5	PR domain containing 5 [Source:ZFIN;Acc:ZDB-GENE-040708-1]	80.146	0.714959	0.270086	2.64716	0.00811717	0.0401229
ENSDARG00000007024	uox	urate oxidase [Source:NCBI gene;Acc:436604]	1146.69	0.718959	0.250453	2.87064	0.00409645	0.0237871
ENSDARG00000007217	wdr55	WD repeat domain 55 [Source:NCBI gene;Acc:445394]	167.605	0.624457	0.214797	2.9072	0.0036468	0.0218782
ENSDARG00000007671	ghrb	growth hormone receptor b [Source:ZFIN;Acc:ZDB-GENE-071119-4]	713.536	0.742203	0.178722	4.15285	3.28365e-05	0.000486833
ENSDARG00000008541	chia.4	chitinase, acidic.4 [Source:ZFIN;Acc:ZDB-GENE-030131-9279]	15.432	1.41821	0.464573	3.05272	0.00226779	0.0152761
ENSDARG00000010085	p4ha2	procollagen-proline, 2-oxoglutarate 4-dioxygenase (proline 4-hydroxylase), alpha polypeptide 2 [Source:ZFIN;Acc:ZDB-GENE-030827-1]	234.35	0.827034	0.220846	3.74485	0.000180503	0.00202465
ENSDARG00000010717	chchd10	coiled-coil-helix-coiled-coil-helix domain containing 10 [Source:ZFIN;Acc:ZDB-GENE-040426-1753]	979.818	0.698307	0.206963	3.37407	0.000740647	0.00637496
ENSDARG00000012409	rnf207b	ring finger protein 207b [Source:NCBI gene;Acc:568322]	83.4296	0.633639	0.236028	2.68459	0.00726182	0.0369457
ENSDARG00000014017	rrm1	ribonucleotide reductase M1 polypeptide [Source:NCBI gene;Acc:30740]	1569.18	0.587459	0.108417	5.41853	6.00905e-08	2.25774e-06
ENSDARG00000015156	fbln2	fibulin 2 [Source:ZFIN;Acc:ZDB-GENE-060711-1]	954.557	0.724396	0.143187	5.05909	4.21253e-07	1.21849e-05
ENSDARG00000015460	racgap1	Rac GTPase activating protein 1 [Source:ZFIN;Acc:ZDB-GENE-030131-1917]	276.991	0.628729	0.165593	3.79684	0.000146552	0.0016976
ENSDARG00000015917	rnft1	ring finger protein, transmembrane 1 [Source:NCBI gene;Acc:406509]	372.187	0.585731	0.193339	3.02955	0.00244915	0.0162288
ENSDARG00000015955	cldnc	claudin c [Source:ZFIN;Acc:ZDB-GENE-010328-3]	315.059	0.666129	0.19543	3.40852	0.000653155	0.00575989
ENSDARG00000016088	rtn2a	reticulon 2a [Source:ZFIN;Acc:ZDB-GENE-060420-1]	156.109	0.745785	0.191402	3.89643	9.76207e-05	0.00122156
ENSDARG00000016718	mmp11b	matrix metallopeptidase 11b [Source:ZFIN;Acc:ZDB-GENE-070817-2]	88.0237	1.11553	0.226283	4.92982	8.23071e-07	2.14996e-05
ENSDARG00000018966	cyb5r1	cytochrome b5 reductase 1 [Source:ZFIN;Acc:ZDB-GENE-030131-8497]	471.122	0.638009	0.177878	3.58678	0.000334789	0.00336814
ENSDARG00000019949	serpinh1b	serpin peptidase inhibitor, clade H (heat shock protein 47), member 1b [Source:ZFIN;Acc:ZDB-GENE-990415-93]	1097.23	1.21695	0.165067	7.37246	1.67505e-13	2.24447e-11
ENSDARG00000022853	eogt	EGF domain-specific O-linked N-acetylglucosamine (GlcNAc) transferase [Source:ZFIN;Acc:ZDB-GENE-120813-8]	55.0409	0.800232	0.310706	2.57553	0.0100088	0.0471509
ENSDARG00000027381	ccdc171	coiled-coil domain containing 171 [Source:ZFIN;Acc:ZDB-GENE-110411-270]	108.951	0.772905	0.288454	2.67947	0.00737385	0.0373805
ENSDARG00000028106	glrx	glutaredoxin (thioltransferase) [Source:ZFIN;Acc:ZDB-GENE-041010-11]	551.329	0.981112	0.329404	2.97844	0.00289716	0.0184195
ENSDARG00000031698	mylk2	myosin light chain kinase 2 [Source:ZFIN;Acc:ZDB-GENE-080616-2]	22.6802	1.43012	0.408389	3.50185	0.000462037	0.0043335
ENSDARG00000032188	lrrc8aa	leucine rich repeat containing 8 VRAC subunit Aa [Source:ZFIN;Acc:ZDB-GENE-030131-5853]	301.957	0.733489	0.195059	3.76035	0.000169674	0.00192099
ENSDARG00000034624	nuf2	UF2 component of NDC80 kinetochore complex [Source:NCBI gene;Acc:393280]	167.067	0.692285	0.253219	2.73393	0.0062583	0.0330669
ENSDARG00000036785	si:ch211-226m16.2	si:ch211-226m16.2 [Source:ZFIN;Acc:ZDB-GENE-030131-2302]	550.404	0.699006	0.222984	3.13478	0.00171984	0.0123574
ENSDARG00000037009	banf1	barrier to autointegration factor 1 [Source:NCBI gene;Acc:334717]	1371.12	0.725066	0.203735	3.55886	0.000372466	0.00367123
ENSDARG00000039077	tyr	tyrosinase [Source:ZFIN;Acc:ZDB-GENE-991026-3]	209.518	0.954536	0.182581	5.22801	1.71342e-07	5.69355e-06
ENSDARG00000039974	rai14	retinoic acid induced 14 [Source:ZFIN;Acc:ZDB-GENE-040718-235]	279.067	0.602763	0.150384	4.00817	6.11918e-05	0.000824841
ENSDARG00000040157	glt8d1	glycosyltransferase 8 domain containing 1 [Source:NCBI gene;Acc:492466]	238.032	0.769278	0.188756	4.07551	4.59131e-05	0.000647405
ENSDARG00000042659	thyn1	thymocyte nuclear protein 1 [Source:NCBI gene;Acc:393630]	91.1096	0.713979	0.275369	2.59281	0.00951943	0.0454152
ENSDARG00000043857	ufm1	ubiquitin-fold modifier 1 [Source:NCBI gene;Acc:322756]	611.433	0.633768	0.23166	2.73577	0.00622337	0.0329357
ENSDARG00000044491	kif20a	kinesin family member 20A [Source:ZFIN;Acc:ZDB-GENE-050522-252]	208.764	0.768698	0.167423	4.59136	4.40372e-06	8.91133e-05
ENSDARG00000044544	zgc:110782	zgc:110782 [Source:ZFIN;Acc:ZDB-GENE-050320-51]	54.0625	1.04439	0.26953	3.87485	0.000106692	0.00131516
ENSDARG00000044626	ccdc90b	coiled-coil domain containing 90B [Source:ZFIN;Acc:ZDB-GENE-040724-162]	82.9966	1.39561	0.235142	5.93516	2.9356e-09	1.62798e-07
ENSDARG00000044627	alg8	ALG8 alpha-1,3-glucosyltransferase [Source:ZFIN;Acc:ZDB-GENE-030131-5812]	127.495	0.691917	0.26669	2.59446	0.00947384	0.0452761
ENSDARG00000044691	ppp1r3b	protein phosphatase 1, regulatory subunit 3B [Source:NCBI gene;Acc:327285]	117.131	1.06802	0.259863	4.10992	3.95789e-05	0.000568437
ENSDARG00000044692	eri1	exoribonuclease 1 [Source:ZFIN;Acc:ZDB-GENE-050522-39]	164.744	0.724005	0.193977	3.73242	0.000189647	0.00211003
ENSDARG00000044695	ccdc80l2	coiled-coil domain containing 80 like 2 [Source:ZFIN;Acc:ZDB-GENE-091118-63]	359.173	0.690281	0.220759	3.12685	0.0017669	0.0126369
ENSDARG00000053831	vtnb	vitronectin b [Source:ZFIN;Acc:ZDB-GENE-041116-1]	921.834	0.638675	0.118892	5.37191	7.79091e-08	2.83596e-06
ENSDARG00000054211	st8sia7.1	ST8 alpha-N-acetyl-neuraminide alpha-2,8-sialyltransferase 7.1 [Source:ZFIN;Acc:ZDB-GENE-090504-4]	354.895	1.00847	0.182337	5.53081	3.18752e-08	1.31912e-06
ENSDARG00000055093	cdh27	cadherin 27 [Source:ZFIN;Acc:ZDB-GENE-141215-13]	210.207	0.904968	0.24533	3.68878	0.00022533	0.00242857
ENSDARG00000055278	cfb	complement factor B [Source:ZFIN;Acc:ZDB-GENE-980526-487]	1246.45	0.771612	0.201626	3.82695	0.000129741	0.00153369
ENSDARG00000055620	acad9	acyl-CoA dehydrogenase family, member 9 [Source:ZFIN;Acc:ZDB-GENE-060616-196]	292.834	0.768054	0.162189	4.73555	2.18458e-06	4.90966e-05
ENSDARG00000055760	srm	spermidine synthase [Source:ZFIN;Acc:ZDB-GENE-040426-1183]	475.21	0.631521	0.159096	3.96943	7.20454e-05	0.00094394
ENSDARG00000056650	zgc:113276	zgc:113276 [Source:ZFIN;Acc:ZDB-GENE-050522-7]	89.0763	0.832153	0.273246	3.04543	0.00232346	0.0155708
ENSDARG00000056921	ankk1	ankyrin repeat and kinase domain containing 1 [Source:ZFIN;Acc:ZDB-GENE-071015-4]	66.0258	1.01906	0.245588	4.14945	3.33275e-05	0.000493816
ENSDARG00000057435	amacr	alpha-methylacyl-CoA racemase [Source:ZFIN;Acc:ZDB-GENE-050522-484]	100.412	0.645876	0.237686	2.71734	0.00658083	0.0343182
ENSDARG00000057504	si:dkey-202g17.3	si:dkey-202g17.3 [Source:ZFIN;Acc:ZDB-GENE-131127-371]	97.9271	1.39319	0.289791	4.80758	1.52767e-06	3.59975e-05
ENSDARG00000058023	si:dkey-11o15.7	si:dkey-11o15.7 [Source:ZFIN;Acc:ZDB-GENE-091204-328]	21.0007	1.9277	0.544769	3.53856	0.000402321	0.00390185
ENSDARG00000058381	zgc:171775	zgc:171775 [Source:ZFIN;Acc:ZDB-GENE-030131-4309]	787.47	0.706416	0.193716	3.64666	0.000265675	0.00277297
ENSDARG00000058738	si:ch211-117c9.2	si:ch211-117c9.2 [Source:ZFIN;Acc:ZDB-GENE-110408-11]	16.959	1.29627	0.483909	2.67875	0.00738974	0.0374327
ENSDARG00000058960	otol1b	otolin 1b [Source:ZFIN;Acc:ZDB-GENE-080416-3]	58.3198	1.0746	0.286203	3.75466	0.000173578	0.00196029
ENSDARG00000060484	selenoi	selenoprotein I [Source:ZFIN;Acc:ZDB-GENE-091204-137]	186.669	0.804168	0.182785	4.39953	1.08488e-05	0.000191819
ENSDARG00000061260	si:dkey-202e22.2	si:dkey-202e22.2 [Source:ZFIN;Acc:ZDB-GENE-141215-27]	190.347	0.666214	0.179927	3.70269	0.000213327	0.00232549
ENSDARG00000061634	aifm4	apoptosis inducing factor mitochondria associated 4 [Source:ZFIN;Acc:ZDB-GENE-070112-2282]	445.98	0.638125	0.173811	3.67138	0.000241246	0.00256773
ENSDARG00000061852	olfml3a	olfactomedin-like 3a [Source:NCBI gene;Acc:568106]	188.105	0.779383	0.210883	3.6958	0.000219195	0.002379
ENSDARG00000062662	lmod3	leiomodin 3 (fetal) [Source:NCBI gene;Acc:100149390]	212.719	0.650029	0.196178	3.31347	0.000921451	0.00758614
ENSDARG00000063621	aadac	arylacetamide deacetylase [Source:ZFIN;Acc:ZDB-GENE-130530-713]	91.6616	0.8486	0.215313	3.94124	8.10619e-05	0.00104495
ENSDARG00000068493	cyp2y3	cytochrome P450, family 2, subfamily Y, polypeptide 3 [Source:ZFIN;Acc:ZDB-GENE-050522-490]	64.3284	1.58369	0.333327	4.75116	2.02256e-06	4.60396e-05
ENSDARG00000068621	si:ch211-181d7.3	si:ch211-181d7.3 [Source:ZFIN;Acc:ZDB-GENE-121214-30]	101.045	3.48968	0.255413	13.6629	1.69057e-42	2.46515e-39
ENSDARG00000069441	lpar6b	lysophosphatidic acid receptor 6b [Source:ZFIN;Acc:ZDB-GENE-110408-67]	132.817	0.664972	0.213215	3.11879	0.00181596	0.0129088
ENSDARG00000069888	cldna	claudin a [Source:ZFIN;Acc:ZDB-GENE-010328-1]	227.335	1.02612	0.224772	4.56515	4.9914e-06	9.86697e-05
ENSDARG00000070040	zgc:162344	zgc:162344 [Source:ZFIN;Acc:ZDB-GENE-030131-6058]	58.9087	0.805542	0.269782	2.9859	0.00282741	0.0181061
ENSDARG00000070337	hoxc1a	homeobox C1a [Source:NCBI gene;Acc:58046]	129.768	0.709526	0.242736	2.92303	0.0034664	0.0210506
ENSDARG00000070346	hoxc8a	homeobox C8a [Source:NCBI gene;Acc:449648]	168.986	0.589036	0.201275	2.92652	0.00342773	0.0208464
ENSDARG00000070348	hoxc10a	homeobox C10a [Source:ZFIN;Acc:ZDB-GENE-990415-110]	69.5755	1.03768	0.308657	3.36192	0.00077402	0.00661627
ENSDARG00000070351	hoxc11a	homeobox C11a [Source:NCBI gene;Acc:30403]	91.4304	0.744129	0.210156	3.54083	0.000398865	0.00387725
ENSDARG00000070353	hoxc13a	homeobox C13a [Source:NCBI gene;Acc:58059]	103.034	0.907825	0.243101	3.73435	0.000188201	0.00209771
ENSDARG00000070541	si:dkeyp-97e7.9	si:dkeyp-97e7.9 [Source:ZFIN;Acc:ZDB-GENE-131121-398]	24.8848	1.62066	0.400137	4.05027	5.11595e-05	0.00070928
ENSDARG00000070681	c1qtnf12	C1q and TNF related 12 [Source:NCBI gene;Acc:790933]	213.263	0.586297	0.183909	3.18798	0.00143272	0.0107363
ENSDARG00000070923	zgc:158296	zgc:158296 [Source:ZFIN;Acc:ZDB-GENE-070112-1272]	167.695	0.769754	0.276732	2.78158	0.00540943	0.0295102
ENSDARG00000071241	trim35-39	tripartite motif containing 35-39 [Source:ZFIN;Acc:ZDB-GENE-080219-13]	61.76	0.685556	0.268825	2.55019	0.0107664	0.0497184
ENSDARG00000071288	samhd1	SAM domain and HD domain 1 [Source:NCBI gene;Acc:553453]	72.2111	1.23251	0.24725	4.98487	6.20045e-07	1.70025e-05
ENSDARG00000074544	znf1007	zinc finger protein 1007 [Source:ZFIN;Acc:ZDB-GENE-131120-139]	191.625	0.702171	0.182612	3.84515	0.000120479	0.00144767
ENSDARG00000075436	sytl2b	synaptotagmin-like 2b [Source:ZFIN;Acc:ZDB-GENE-121214-363]	136.395	0.657843	0.214934	3.06068	0.00220838	0.0149951
ENSDARG00000075625	lrig1	leucine-rich repeats and immunoglobulin-like domains 1 [Source:ZFIN;Acc:ZDB-GENE-031113-23]	715.168	0.681524	0.157632	4.32351	1.53564e-05	0.000257383
ENSDARG00000076317	plod3	procollagen-lysine, 2-oxoglutarate 5-dioxygenase 3 [Source:ZFIN;Acc:ZDB-GENE-021031-4]	1246.92	0.880625	0.145246	6.06298	1.33623e-09	7.94337e-08
ENSDARG00000076710	si:dkey-42l23.7	si:dkey-42l23.7 [Source:ZFIN;Acc:ZDB-GENE-131121-326]	96.6186	1.06839	0.280304	3.81152	0.000138113	0.001618
ENSDARG00000076819	nlrc8	NLR family CARD domain containing 8 [Source:ZFIN;Acc:ZDB-GENE-070912-363]	34.2324	0.972323	0.349568	2.7815	0.00541078	0.0295111
ENSDARG00000077883	fam83d	family with sequence similarity 83 member D [Source:NCBI gene;Acc:492689]	72.5819	0.876066	0.224527	3.90183	9.54679e-05	0.00120191
ENSDARG00000078256	ovol1b	ovo-like zinc finger 1b [Source:ZFIN;Acc:ZDB-GENE-091204-357]	21.7971	1.28918	0.472634	2.72764	0.00637884	0.0335508
ENSDARG00000078533	poc1a	POC1 centriolar protein A [Source:HGNC Symbol;Acc:HGNC:24488]	33.6441	1.12838	0.384016	2.93837	0.0032994	0.0203067
ENSDARG00000079525	slc39a5	solute carrier family 39 member 5 [Source:ZFIN;Acc:ZDB-GENE-060608-1]	23.8436	3.21977	0.54171	5.94372	2.78624e-09	1.55559e-07
ENSDARG00000079637	alpk2	alpha-kinase 2 [Source:ZFIN;Acc:ZDB-GENE-030131-1868]	202.515	0.684798	0.175446	3.90319	9.49322e-05	0.00119699
ENSDARG00000086223	si:ch73-144d13.4	si:ch73-144d13.4 [Source:ZFIN;Acc:ZDB-GENE-131120-182]	25.7746	1.66573	0.39237	4.2453	2.18303e-05	0.000347115
ENSDARG00000086236		si:dkey-163m14.7 [Source:ZFIN;Acc:ZDB-GENE-120215-10]	15.5124	1.36947	0.494698	2.7683	0.00563494	0.0304534
ENSDARG00000086261	fhdc4	FH2 domain containing 4 [Source:ZFIN;Acc:ZDB-GENE-131127-25]	122.325	0.77281	0.244604	3.15943	0.0015808	0.0115833
ENSDARG00000086775	top1	DNA topoisomerase I [Source:ZFIN;Acc:ZDB-GENE-030131-5390]	64.7249	0.724645	0.282892	2.56157	0.0104202	0.0485537
ENSDARG00000088040	si:dkeyp-27c8.2	si:dkeyp-27c8.2 [Source:ZFIN;Acc:ZDB-GENE-090311-51]	67.958	0.8136	0.31187	2.60878	0.00908667	0.0438484
ENSDARG00000088346	miip	migration and invasion inhibitory protein [Source:ZFIN;Acc:ZDB-GENE-130620-1]	76.8047	0.69485	0.256638	2.70751	0.0067791	0.0351269
ENSDARG00000089216	zmp:0000001268	zmp:0000001268 [Source:ZFIN;Acc:ZDB-GENE-140106-228]	3.10054	3.68274	1.36413	2.69971	0.00694009	0.0356851
ENSDARG00000089564	MDFI	si:dkey-91m3.1 [Source:ZFIN;Acc:ZDB-GENE-060810-84]	310.894	0.74685	0.161397	4.62741	3.70268e-06	7.7066e-05
ENSDARG00000089626	ptges3b	prostaglandin E synthase 3b (cytosolic) [Source:ZFIN;Acc:ZDB-GENE-040625-144]	754.313	0.644651	0.205776	3.13277	0.00173163	0.0124277
ENSDARG00000090899	sycn.3	syncollin, tandem duplicate 3 [Source:ZFIN;Acc:ZDB-GENE-161220-1]	361.792	0.854444	0.301467	2.83429	0.00459282	0.0259816
ENSDARG00000091119	fbxo40.2	F-box protein 40, tandem duplicate 2 [Source:ZFIN;Acc:ZDB-GENE-120215-105]	62.0237	1.20201	0.30197	3.98055	6.87569e-05	0.000906603
ENSDARG00000091298	pmela	premelanosome protein a [Source:ZFIN;Acc:ZDB-GENE-030131-9818]	1039.32	0.676351	0.124595	5.42837	5.68698e-08	2.15888e-06
ENSDARG00000091511	gpx7	glutathione peroxidase 7 [Source:ZFIN;Acc:ZDB-GENE-050522-419]	85.4673	0.872251	0.327124	2.66642	0.00766629	0.0383918
ENSDARG00000091847	si:ch211-181d7.1	si:ch211-181d7.1 [Source:ZFIN;Acc:ZDB-GENE-121214-14]	78.196	3.08222	0.300874	10.2442	1.25613e-24	6.48711e-22
ENSDARG00000093173	si:dkey-93m18.6	si:dkey-93m18.6 [Source:ZFIN;Acc:ZDB-GENE-091204-133]	35.5318	1.4533	0.377704	3.84771	0.000119225	0.00143749
ENSDARG00000094332	vgll4a	vestigial-like family member 4a [Source:ZFIN;Acc:ZDB-GENE-100922-230]	225.91	0.622355	0.163526	3.80585	0.000141317	0.00164852
ENSDARG00000095212	si:ch211-210b2.4	si:ch211-210b2.4 [Source:ZFIN;Acc:ZDB-GENE-131122-12]	13.0375	1.47461	0.534239	2.76021	0.00577649	0.0310413
ENSDARG00000095268	si:dkey-261h17.1	si:dkey-261h17.1 [Source:ZFIN;Acc:ZDB-GENE-030829-14]	1094.91	0.724746	0.128418	5.64365	1.66486e-08	7.6568e-07
ENSDARG00000095665	si:ch211-191a16.2	si:ch211-191a16.2 [Source:ZFIN;Acc:ZDB-GENE-081028-45]	66.7	0.941896	0.289514	3.25337	0.00114045	0.00894637
ENSDARG00000095832	CU682777.2		892.227	0.908964	0.191941	4.73564	2.18368e-06	4.90966e-05
ENSDARG00000096828	si:ch73-144d13.7	si:ch73-144d13.7 [Source:ZFIN;Acc:ZDB-GENE-131127-29]	15.3728	1.3934	0.510478	2.72959	0.00634124	0.0334169
ENSDARG00000096898	CR925728.1	uncharacterized LOC795173 [Source:NCBI gene;Acc:795173]	12.924	2.72463	0.658453	4.13792	3.50473e-05	0.000514076
ENSDARG00000096988	CR589944.1		89.6153	1.01617	0.255725	3.97368	7.07695e-05	0.000930173
ENSDARG00000097231	ugt1b2	UDP glucuronosyltransferase 1 family, polypeptide B2 [Source:ZFIN;Acc:ZDB-GENE-080227-11]	60.1228	2.28728	0.322614	7.08982	1.34282e-12	1.51996e-10
ENSDARG00000097483	si:ch211-213d14.2	si:ch211-213d14.2 [Source:ZFIN;Acc:ZDB-GENE-030131-8357]	137.843	1.15228	0.273073	4.21968	2.44646e-05	0.000381897
ENSDARG00000097812	si:ch73-144d13.5	si:ch73-144d13.5 [Source:ZFIN;Acc:ZDB-GENE-131120-187]	31.7959	0.992866	0.381256	2.6042	0.00920898	0.0442998
ENSDARG00000097869	si:dkey-1m11.6	si:dkey-1m11.6 [Source:ZFIN;Acc:ZDB-GENE-131121-262]	57.0886	0.910735	0.299102	3.0449	0.0023276	0.0155928
ENSDARG00000098024	si:dkey-262k9.2	si:dkey-262k9.2 [Source:ZFIN;Acc:ZDB-GENE-131121-282]	1150.03	0.983368	0.186513	5.27238	1.34668e-07	4.61004e-06
ENSDARG00000098175	dgkab	diacylglycerol kinase, alpha b [Source:ZFIN;Acc:ZDB-GENE-121105-5]	101.939	0.69049	0.21912	3.15119	0.00162607	0.011838
ENSDARG00000098573	sgcd	sarcoglycan, delta (dystrophin-associated glycoprotein) [Source:ZFIN;Acc:ZDB-GENE-030131-3684]	340.906	0.904506	0.173603	5.2102	1.88639e-07	6.23489e-06
ENSDARG00000098803	cyp2aa4	cytochrome P450, family 2, subfamily AA, polypeptide 4 [Source:ZFIN;Acc:ZDB-GENE-040625-72]	184.209	1.06399	0.208712	5.0979	3.43439e-07	1.03571e-05
ENSDARG00000098890	cyp2aa9	cytochrome P450, family 2, subfamily AA, polypeptide 9 [Source:ZFIN;Acc:ZDB-GENE-080724-3]	169.221	3.07765	0.257542	11.9501	6.48725e-33	5.54526e-30
ENSDARG00000100002	ctbs	chitobiase, di-N-acetyl- [Source:ZFIN;Acc:ZDB-GENE-050522-422]	103.072	0.750342	0.248939	3.01416	0.00257696	0.0168505
ENSDARG00000100039	BX901923.1		14.473	1.52096	0.540755	2.81267	0.00491327	0.0274375
ENSDARG00000100353	si:ch1073-398f15.1	si:ch1073-398f15.1 [Source:ZFIN;Acc:ZDB-GENE-141212-388]	280.039	1.15606	0.209515	5.5178	3.43276e-08	1.39959e-06
ENSDARG00000100789	plgrkt	plasminogen receptor, C-terminal lysine transmembrane protein [Source:ZFIN;Acc:ZDB-GENE-050809-125]	252.201	2.41491	0.212863	11.3449	7.86058e-30	5.90472e-27
ENSDARG00000100797	CABZ01076996.1	nephronectin-like [Source:NCBI gene;Acc:101884488]	184.545	0.85126	0.187368	4.54326	5.53904e-06	0.000108116
ENSDARG00000100968	si:ch211-1a19.3	si:ch211-1a19.3 [Source:ZFIN;Acc:ZDB-GENE-141216-322]	98.2929	0.982097	0.298156	3.2939	0.000988066	0.00801868
ENSDARG00000101176	ugt1b7	UDP glucuronosyltransferase 1 family, polypeptide B7 [Source:ZFIN;Acc:ZDB-GENE-080227-15]	30.7431	1.1227	0.361846	3.10269	0.00191773	0.0134899
ENSDARG00000101877	rbm34	RNA binding motif protein 34 [Source:ZFIN;Acc:ZDB-GENE-040718-77]	324.782	0.810572	0.249094	3.25409	0.00113757	0.00893079
ENSDARG00000102241	zgc:136410	zgc:136410 [Source:ZFIN;Acc:ZDB-GENE-060421-6071]	130.124	0.615658	0.239182	2.57401	0.0100527	0.0472768
ENSDARG00000102430	opn6a	opsin 6, group member a [Source:ZFIN;Acc:ZDB-GENE-061201-30]	319.626	0.888353	0.197007	4.50924	6.50597e-06	0.000123868
ENSDARG00000102483	numa1	nuclear mitotic apparatus protein 1 [Source:ZFIN;Acc:ZDB-GENE-110517-1]	302.046	0.979268	0.171383	5.71391	1.10412e-08	5.33528e-07
ENSDARG00000102602	si:ch211-220m17.4	si:ch211-220m17.4 [Source:ZFIN;Acc:ZDB-GENE-141216-273]	20.385	1.88491	0.475525	3.96386	7.37485e-05	0.000963707
ENSDARG00000102967	CT573282.1		44.8197	0.981481	0.359152	2.73277	0.00628035	0.0331594
ENSDARG00000103129	nid1b	nidogen 1b [Source:ZFIN;Acc:ZDB-GENE-070802-3]	1778.68	0.810555	0.193101	4.19756	2.69801e-05	0.000414894
ENSDARG00000103347	cyp2aa3	cytochrome P450, family 2, subfamily AA, polypeptide 3 [Source:ZFIN;Acc:ZDB-GENE-031030-8]	56.7806	1.31363	0.286453	4.58587	4.52111e-06	9.11864e-05
ENSDARG00000103590	cyp2aa6	cytochrome P450, family 2, subfamily AA, polypeptide 6 [Source:ZFIN;Acc:ZDB-GENE-030131-2932]	362.13	0.624885	0.225411	2.77221	0.00556772	0.0301416
ENSDARG00000104039	errfi1a	ERBB receptor feedback inhibitor 1a [Source:ZFIN;Acc:ZDB-GENE-030131-6256]	496.527	0.797632	0.141167	5.65026	1.60202e-08	7.39526e-07
ENSDARG00000104267	postnb	periostin, osteoblast specific factor b [Source:ZFIN;Acc:ZDB-GENE-030131-9120]	9252.67	0.601873	0.108079	5.56883	2.56455e-08	1.09987e-06
ENSDARG00000104540	cyp2aa8	cytochrome P450, family 2, subfamily AA, polypeptide 8 [Source:ZFIN;Acc:ZDB-GENE-041010-183]	1016.95	1.95962	0.210562	9.30665	1.31932e-20	4.60627e-18
ENSDARG00000104676	prkd2	protein kinase D2 [Source:ZFIN;Acc:ZDB-GENE-131120-142]	557.508	0.635427	0.166364	3.81951	0.00013372	0.00157397
ENSDARG00000104765	chek1	checkpoint kinase 1 [Source:ZFIN;Acc:ZDB-GENE-040426-896]	75.249	0.695412	0.243192	2.85952	0.00424283	0.0244197
ENSDARG00000105341	si:dkey-9l20.3	si:dkey-9l20.3 [Source:ZFIN;Acc:ZDB-GENE-090313-369]	277.659	0.901191	0.26837	3.35802	0.00078503	0.00668502
ENSDARG00000110439	ap1s3a	adaptor related protein complex 1 subunit sigma 3a [Source:ZFIN;Acc:ZDB-GENE-050417-222]	263.003	0.879641	0.186375	4.71973	2.36154e-06	5.25025e-05
ENSDARG00000111805	timp4.1	TIMP metallopeptidase inhibitor 4, tandem duplicate 1 [Source:ZFIN;Acc:ZDB-GENE-100603-1]	41.2418	1.8069	0.332823	5.42902	5.6664e-08	2.15436e-06
ENSDARG00000112337	mindy4b	MINDY family member 4B [Source:ZFIN;Acc:ZDB-GENE-140127-1]	97.3118	0.803178	0.241938	3.31977	0.000900908	0.00745849
ENSDARG00000116713	si:ch73-265d7.2	si:ch73-265d7.2 [Source:ZFIN;Acc:ZDB-GENE-100922-146]	82.134	1.47009	0.275454	5.33698	9.45097e-08	3.35165e-06
ENSDARG00000117089	CKS2	zgc:86839 [Source:ZFIN;Acc:ZDB-GENE-040625-102]	88.8686	1.08325	0.319553	3.3899	0.000699172	0.00610005
ENSDARG00000002192	aspn	asporin (LRR class 1) [Source:ZFIN;Acc:ZDB-GENE-041105-7]	631.474	0.812563	0.224406	3.62095	0.000293522	0.00301288
ENSDARG00000002293	si:ch211-197g15.6	si:ch211-197g15.6 [Source:ZFIN;Acc:ZDB-GENE-050208-457]	67.4458	2.90248	0.330093	8.79292	1.45727e-18	3.96969e-16
ENSDARG00000004199	spam1	sperm adhesion molecule 1 [Source:ZFIN;Acc:ZDB-GENE-050506-63]	86.1978	0.916243	0.333329	2.74876	0.00598208	0.0319521
ENSDARG00000005485	ucmab	upper zone of growth plate and cartilage matrix associated b [Source:NCBI gene;Acc:405870]	305.268	0.76682	0.285962	2.68154	0.00732841	0.0371957
ENSDARG00000009266	uevld	UEV and lactate/malate dehyrogenase domains [Source:NCBI gene;Acc:445225]	113.346	0.653816	0.189912	3.44272	0.000575888	0.00517059
ENSDARG00000009342	txndc5	thioredoxin domain containing 5 [Source:ZFIN;Acc:ZDB-GENE-040426-1951]	1845.95	0.73557	0.133141	5.52473	3.2999e-08	1.35882e-06
ENSDARG00000010531	scamp4	secretory carrier membrane protein 4 [Source:ZFIN;Acc:ZDB-GENE-050913-40]	857.747	0.600865	0.160265	3.7492	0.000177403	0.0019953
ENSDARG00000010641	slc20a1b	solute carrier family 20 member 1b [Source:NCBI gene;Acc:321541]	2061.21	0.616592	0.15147	4.07073	4.68662e-05	0.000659719
ENSDARG00000010732	xrcc4	X-ray repair complementing defective repair in Chinese hamster cells 4 [Source:ZFIN;Acc:ZDB-GENE-040426-1755]	89.6285	1.01419	0.272239	3.72538	0.000195021	0.00216013
ENSDARG00000012603	eif3ja	eukaryotic translation initiation factor 3, subunit Ja [Source:NCBI gene;Acc:394189]	429.399	0.604688	0.19591	3.08656	0.00202489	0.0140681
ENSDARG00000013670	hyou1	hypoxia up-regulated 1 [Source:NCBI gene;Acc:327133]	1096.47	0.714285	0.128908	5.54105	3.00659e-08	1.25896e-06
ENSDARG00000013719	gtse1	G-2 and S-phase expressed 1 [Source:ZFIN;Acc:ZDB-GENE-050522-493]	119.073	0.641194	0.202257	3.1702	0.00152334	0.011279
ENSDARG00000014793	ehd1b	EH-domain containing 1b [Source:ZFIN;Acc:ZDB-GENE-030131-2069]	1180.79	0.682787	0.110388	6.18533	6.19709e-10	3.94909e-08
ENSDARG00000016505	apbb1ip	amyloid beta (A4) precursor protein-binding, family B, member 1 interacting protein [Source:NCBI gene;Acc:393607]	280.282	0.741651	0.156164	4.74917	2.04252e-06	4.64088e-05
ENSDARG00000017127	pdzk1ip1	PDZK1 interacting protein 1 [Source:ZFIN;Acc:ZDB-GENE-030616-128]	308.152	0.8361	0.170914	4.89193	9.98499e-07	2.53345e-05
ENSDARG00000017910	pdss1	prenyl (decaprenyl) diphosphate synthase, subunit 1 [Source:ZFIN;Acc:ZDB-GENE-030131-4430]	471.19	0.91131	0.191909	4.74865	2.04782e-06	4.64213e-05
ENSDARG00000018459	msrb2	methionine sulfoxide reductase B2 [Source:NCBI gene;Acc:405857]	483.875	1.29956	0.211687	6.13906	8.30095e-10	5.14431e-08
ENSDARG00000018491	pdia4	protein disulfide isomerase family A, member 4 [Source:ZFIN;Acc:ZDB-GENE-030131-5493]	1062.2	1.09483	0.14267	7.6739	1.66848e-14	2.58499e-12
ENSDARG00000018681	saal1	serum amyloid A-like 1 [Source:NCBI gene;Acc:393104]	151.435	0.642424	0.204476	3.1418	0.00167911	0.0121422
ENSDARG00000021265	mybpc2b	myosin binding protein C, fast type b [Source:ZFIN;Acc:ZDB-GENE-050320-80]	831.324	1.0208	0.142089	7.18424	6.75834e-13	8.17231e-11
ENSDARG00000022101	obscnb	obscurin, cytoskeletal calmodulin and titin-interacting RhoGEF b [Source:ZFIN;Acc:ZDB-GENE-070119-5]	250.516	0.783519	0.234974	3.3345	0.00085454	0.0071589
ENSDARG00000023963	tpm4a	tropomyosin 4a [Source:ZFIN;Acc:ZDB-GENE-040426-2185]	1189.4	0.626904	0.148292	4.2275	2.36301e-05	0.000371208
ENSDARG00000026403	hephl1b	hephaestin-like 1b [Source:ZFIN;Acc:ZDB-GENE-091204-388]	32.072	1.26876	0.440816	2.87821	0.00399944	0.0233936
ENSDARG00000026736	il11ra	interleukin 11 receptor, alpha [Source:ZFIN;Acc:ZDB-GENE-030131-5942]	179.516	1.15075	0.224969	5.11515	3.13493e-07	9.57041e-06
ENSDARG00000027088	ptgdsb.1	prostaglandin D2 synthase b, tandem duplicate 1 [Source:ZFIN;Acc:ZDB-GENE-030131-8436]	3401.95	0.617761	0.212236	2.91073	0.00360588	0.0217009
ENSDARG00000027310	lsp1a	lymphocyte specific protein 1 a [Source:ZFIN;Acc:ZDB-GENE-131127-171]	649.595	0.660749	0.1469	4.49796	6.86102e-06	0.000129238
ENSDARG00000030156	naglu	N-acetylglucosaminidase, alpha [Source:ZFIN;Acc:ZDB-GENE-100726-2]	158.595	0.614937	0.1868	3.29195	0.000994949	0.00805743
ENSDARG00000030270	tnnt3a	troponin T type 3a (skeletal, fast) [Source:ZFIN;Acc:ZDB-GENE-000322-3]	2548.39	1.01373	0.202565	5.00448	5.6012e-07	1.549e-05
ENSDARG00000036117	mchr2	melanin-concentrating hormone receptor 2 [Source:ZFIN;Acc:ZDB-GENE-030502-6]	11.4546	1.72824	0.591498	2.92179	0.00348021	0.0211035
ENSDARG00000036304	dnaaf3l	dynein, axonemal, assembly factor 3 like [Source:ZFIN;Acc:ZDB-GENE-150903-1]	12.8086	1.73282	0.586035	2.95685	0.00310796	0.0194259
ENSDARG00000038557	anks3	ankyrin repeat and sterile alpha motif domain containing 3 [Source:ZFIN;Acc:ZDB-GENE-080204-51]	108.859	0.603162	0.208548	2.8922	0.00382557	0.0226545
ENSDARG00000038847	gins3	GINS complex subunit 3 [Source:ZFIN;Acc:ZDB-GENE-040721-1]	73.2973	0.615331	0.240391	2.55971	0.010476	0.0486858
ENSDARG00000040041	mcm4	minichromosome maintenance complex component 4 [Source:ZFIN;Acc:ZDB-GENE-030131-9544]	1925.03	0.62301	0.115019	5.41656	6.07572e-08	2.27458e-06
ENSDARG00000040920	si:dkey-49n23.1	si:dkey-49n23.1 [Source:ZFIN;Acc:ZDB-GENE-050208-762]	379.852	0.750587	0.150947	4.97254	6.60826e-07	1.78834e-05
ENSDARG00000041493	ipo4	importin 4 [Source:ZFIN;Acc:ZDB-GENE-041014-307]	503.711	0.672535	0.135577	4.96052	7.0303e-07	1.88201e-05
ENSDARG00000042126	elmo3	engulfment and cell motility 3 [Source:ZFIN;Acc:ZDB-GENE-050309-39]	255.033	0.66135	0.18712	3.53437	0.000408751	0.00394569
ENSDARG00000042684	serpinc1	serpin peptidase inhibitor, clade C (antithrombin), member 1 [Source:ZFIN;Acc:ZDB-GENE-030131-264]	1983.65	0.630256	0.216573	2.91014	0.0036127	0.0217315
ENSDARG00000042975	auh	AU RNA binding protein/enoyl-CoA hydratase [Source:ZFIN;Acc:ZDB-GENE-040801-95]	690.328	0.641881	0.143697	4.46691	7.93578e-06	0.000146916
ENSDARG00000043126	blf	bloody fingers [Source:ZFIN;Acc:ZDB-GENE-050721-1]	51.5479	1.33057	0.325095	4.09287	4.26062e-05	0.000608039
ENSDARG00000043710	parvaa	parvin, alpha a [Source:ZFIN;Acc:ZDB-GENE-040721-2]	359.864	0.721676	0.148835	4.84882	1.24198e-06	3.02167e-05
ENSDARG00000044002	cyp2x7	cytochrome P450, family 2, subfamily X, polypeptide 7 [Source:ZFIN;Acc:ZDB-GENE-110114-2]	128.366	0.888846	0.291688	3.04725	0.00230945	0.0155062
ENSDARG00000044135	cenpp	centromere protein P [Source:NCBI gene;Acc:445161]	111.764	0.669635	0.22888	2.9257	0.00343678	0.0208783
ENSDARG00000045306	slc51a	solute carrier family 51 alpha subunit [Source:NCBI gene;Acc:447807]	1033.23	0.706191	0.190021	3.71639	0.000202087	0.00222448
ENSDARG00000045633	asb15a	ankyrin repeat and SOCS box containing 15a [Source:ZFIN;Acc:ZDB-GENE-110421-5]	36.3814	2.05873	0.408963	5.03401	4.80314e-07	1.36845e-05
ENSDARG00000045733	ciapin1	cytokine induced apoptosis inhibitor 1 [Source:NCBI gene;Acc:445283]	457.458	0.672961	0.173812	3.87177	0.00010805	0.00132926
ENSDARG00000051748	ccnd2a	cyclin D2, a [Source:ZFIN;Acc:ZDB-GENE-070424-30]	457.127	0.663018	0.16264	4.07659	4.57009e-05	0.000645148
ENSDARG00000051749	tigara	TP53 induced glycolysis regulatory phosphatase a [Source:NCBI gene;Acc:664696]	60.8771	0.916731	0.323689	2.83213	0.00462384	0.0260976
ENSDARG00000051762	CABZ01080568.1		202.25	0.886693	0.203912	4.34842	1.37125e-05	0.00023475
ENSDARG00000051763	sntb2	syntrophin, beta 2 [Source:ZFIN;Acc:ZDB-GENE-131121-511]	485.731	0.623064	0.134859	4.62013	3.83506e-06	7.91568e-05
ENSDARG00000051873	ahcyl2a	adenosylhomocysteinase like 2a [Source:ZFIN;Acc:ZDB-GENE-070112-1522]	344.066	0.860216	0.173922	4.94599	7.57588e-07	2.00613e-05
ENSDARG00000056582	arf2b	ADP-ribosylation factor 2b [Source:ZFIN;Acc:ZDB-GENE-030131-5234]	92.4944	0.663799	0.226455	2.93126	0.00337595	0.0206226
ENSDARG00000056743	cavin4b	caveolae associated protein 4b [Source:ZFIN;Acc:ZDB-GENE-041212-87]	1286.35	0.96177	0.151268	6.35807	2.04304e-10	1.41862e-08
ENSDARG00000056888	dnah5l	dynein, axonemal, heavy chain 5 like [Source:ZFIN;Acc:ZDB-GENE-091204-287]	119.909	1.01279	0.332163	3.04909	0.00229535	0.0154366
ENSDARG00000056913	pcolcea	procollagen C-endopeptidase enhancer a [Source:ZFIN;Acc:ZDB-GENE-041014-370]	724.437	0.656245	0.172676	3.80044	0.00014444	0.00167785
ENSDARG00000056985	tpte	transmembrane phosphatase with tensin homology [Source:ZFIN;Acc:ZDB-GENE-030131-5503]	426.659	0.610484	0.179453	3.40192	0.000669138	0.0058756
ENSDARG00000057632	ppp1r42	protein phosphatase 1, regulatory subunit 42 [Source:NCBI gene;Acc:431749]	16.0027	1.23857	0.470618	2.63178	0.00849384	0.0415458
ENSDARG00000058297	timm13	translocase of inner mitochondrial membrane 13 homolog (yeast) [Source:NCBI gene;Acc:436738]	862.359	0.680582	0.23328	2.91745	0.00352905	0.0213462
ENSDARG00000058318	c1qtnf9	C1q and TNF related 9 [Source:ZFIN;Acc:ZDB-GENE-080303-33]	134.469	0.705707	0.221827	3.18134	0.00146595	0.0109423
ENSDARG00000058828	ccdc51	coiled-coil domain containing 51 [Source:ZFIN;Acc:ZDB-GENE-060825-200]	155.104	0.728769	0.206401	3.53084	0.000414249	0.00398634
ENSDARG00000059367	mfap2	microfibril associated protein 2 [Source:ZFIN;Acc:ZDB-GENE-030131-6710]	2033.7	0.651654	0.230776	2.82376	0.00474645	0.0266681
ENSDARG00000061357	chst6	carbohydrate sulfotransferase 6 [Source:ZFIN;Acc:ZDB-GENE-060810-74]	66.0029	0.880617	0.260642	3.37865	0.00072843	0.00628728
ENSDARG00000061672	si:ch73-334d15.1	si:ch73-334d15.1 [Source:ZFIN;Acc:ZDB-GENE-091118-35]	287.031	0.710725	0.17285	4.1118	3.92581e-05	0.000565145
ENSDARG00000062168	tmem168b	transmembrane protein 168b [Source:ZFIN;Acc:ZDB-GENE-090406-3]	52.8498	0.719951	0.252042	2.85648	0.00428369	0.0246148
ENSDARG00000062758	CR352265.1		56.4031	0.852899	0.288959	2.95163	0.00316104	0.0196783
ENSDARG00000062960	armc10	armadillo repeat containing 10 [Source:ZFIN;Acc:ZDB-GENE-131121-630]	197.196	0.675057	0.181954	3.71004	0.00020723	0.00227208
ENSDARG00000063177	manf	mesencephalic astrocyte-derived neurotrophic factor [Source:ZFIN;Acc:ZDB-GENE-060929-640]	267.238	1.18081	0.247439	4.77213	1.82292e-06	4.19577e-05
ENSDARG00000063665	mat2al	methionine adenosyltransferase II, alpha-like [Source:ZFIN;Acc:ZDB-GENE-060421-5255]	619.124	0.879252	0.115923	7.58481	3.32972e-14	5.00244e-12
ENSDARG00000068516	hapln1b	hyaluronan and proteoglycan link protein 1b [Source:ZFIN;Acc:ZDB-GENE-050920-1]	349.892	0.926259	0.155726	5.94802	2.71403e-09	1.52335e-07
ENSDARG00000069390	itga2.1	integrin, alpha 2 (CD49B, alpha 2 subunit of VLA-2 receptor), tandem duplicate 1 [Source:ZFIN;Acc:ZDB-GENE-111011-4]	23.0907	1.57274	0.407688	3.85771	0.000114452	0.00139213
ENSDARG00000071095	abi3bpb	ABI family, member 3 (NESH) binding protein b [Source:ZFIN;Acc:ZDB-GENE-030131-6041]	1440.44	0.598403	0.128109	4.67106	2.99647e-06	6.45347e-05
ENSDARG00000071460	si:ch211-234p6.5	si:ch211-234p6.5 [Source:ZFIN;Acc:ZDB-GENE-060503-692]	198.91	0.613153	0.18261	3.35772	0.000785874	0.00668761
ENSDARG00000071558	fblim1	filamin binding LIM protein 1 [Source:ZFIN;Acc:ZDB-GENE-061013-662]	344.413	0.738345	0.130885	5.64116	1.68904e-08	7.75365e-07
ENSDARG00000071579	urad	ureidoimidazoline (2-oxo-4-hydroxy-4-carboxy-5-) decarboxylase [Source:NCBI gene;Acc:557735]	110.219	0.737475	0.239994	3.07288	0.00212	0.0145294
ENSDARG00000071594	TIMM21	si:dkey-118j18.1 [Source:ZFIN;Acc:ZDB-GENE-120709-89]	123.671	0.797011	0.258836	3.07921	0.00207551	0.0143115
ENSDARG00000071643	zgc:171490	zgc:171490 [Source:ZFIN;Acc:ZDB-GENE-080204-29]	50.1979	1.50927	0.399962	3.77352	0.000160957	0.00183955
ENSDARG00000071679	mydgf	myeloid-derived growth factor [Source:ZFIN;Acc:ZDB-GENE-040718-183]	313.185	0.792573	0.236761	3.34757	0.000815238	0.00687846
ENSDARG00000074844	CABZ01061495.1		115.991	0.940837	0.208315	4.51641	6.28965e-06	0.000120397
ENSDARG00000075027	fgfr1bl	fibroblast growth factor receptor 1b, like [Source:ZFIN;Acc:ZDB-GENE-091204-406]	38.6775	2.17862	0.409464	5.32068	1.03382e-07	3.64544e-06
ENSDARG00000075422	MRPL49	mitochondrial ribosomal protein L49 [Source:NCBI gene;Acc:558658]	189.726	0.668922	0.188164	3.55499	0.000377988	0.0037197
ENSDARG00000075600	si:dkeyp-41f9.3	si:dkeyp-41f9.3 [Source:ZFIN;Acc:ZDB-GENE-091118-56]	97.4758	1.00551	0.263985	3.80897	0.000139548	0.00163096
ENSDARG00000075954	serpinh1a	serpin peptidase inhibitor, clade H (heat shock protein 47), member 1a [Source:ZFIN;Acc:ZDB-GENE-080219-21]	508.775	0.744818	0.229154	3.25029	0.00115287	0.00902385
ENSDARG00000076554	cdkn1a	cyclin-dependent kinase inhibitor 1A [Source:ZFIN;Acc:ZDB-GENE-070705-7]	779.069	0.839508	0.142868	5.8761	4.20044e-09	2.23924e-07
ENSDARG00000077115	si:ch73-44m9.1	si:ch73-44m9.1 [Source:ZFIN;Acc:ZDB-GENE-081104-289]	23.6019	2.31043	0.461305	5.00846	5.48677e-07	1.52822e-05
ENSDARG00000077179	ccdc83	coiled-coil domain containing 83 [Source:ZFIN;Acc:ZDB-GENE-130723-1]	5.52969	2.32804	0.898696	2.59046	0.00958471	0.0456475
ENSDARG00000077202	mocs2	molybdenum cofactor synthesis 2 [Source:ZFIN;Acc:ZDB-GENE-110411-53]	119.539	0.7948	0.198143	4.01125	6.03981e-05	0.000815918
ENSDARG00000077263	si:ch73-27e22.3	si:ch73-27e22.3 [Source:ZFIN;Acc:ZDB-GENE-070705-231]	19.9938	1.23216	0.432436	2.84934	0.004381	0.0250521
ENSDARG00000077372	tfr1b	transferrin receptor 1b [Source:ZFIN;Acc:ZDB-GENE-041220-2]	1269.71	0.64588	0.116452	5.54631	2.91767e-08	1.23213e-06
ENSDARG00000077631	CU459089.1		54.4399	0.857051	0.251183	3.41206	0.000644734	0.00569779
ENSDARG00000077862	si:dkey-169i5.4	si:dkey-169i5.4 [Source:ZFIN;Acc:ZDB-GENE-030131-8695]	37.8208	2.4358	0.402203	6.05614	1.39428e-09	8.26864e-08
ENSDARG00000079325	CABZ01046432.1	uncharacterized LOC100331045 [Source:NCBI gene;Acc:100331045]	12.8322	2.58603	0.715328	3.61516	0.00030016	0.00306705
ENSDARG00000079441	BX649448.1		2.14385	5.23815	1.68779	3.10356	0.00191207	0.0134616
ENSDARG00000079762	si:dkey-253d23.4	si:dkey-253d23.4 [Source:ZFIN;Acc:ZDB-GENE-050208-730]	372.906	0.678667	0.234246	2.89725	0.00376455	0.0223895
ENSDARG00000079933	SLC46A3	si:dkey-5g14.1 [Source:ZFIN;Acc:ZDB-GENE-091204-361]	156.467	0.648402	0.199409	3.25162	0.0011475	0.0089932
ENSDARG00000085561	CR759894.1		25.0564	2.13536	0.453851	4.70499	2.53875e-06	5.59903e-05
ENSDARG00000086112	si:ch211-266i6.3	si:ch211-266i6.3 [Source:ZFIN;Acc:ZDB-GENE-030131-5420]	170.121	0.733948	0.227474	3.22651	0.00125309	0.00962922
ENSDARG00000086457	tnfaip8l1	tumor necrosis factor, alpha-induced protein 8-like 1 [Source:NCBI gene;Acc:393303]	265.199	0.905336	0.183059	4.9456	7.59106e-07	2.00613e-05
ENSDARG00000086744	znf1152	zinc finger protein 1152 [Source:ZFIN;Acc:ZDB-GENE-050208-482]	41.4604	1.17307	0.381926	3.07144	0.00213026	0.0145795
ENSDARG00000086838	itga2.3	integrin, alpha 2 (CD49B, alpha 2 subunit of VLA-2 receptor), tandem duplicate 3 [Source:ZFIN;Acc:ZDB-GENE-091204-176]	51.5813	1.42887	0.302679	4.72075	2.34972e-06	5.23335e-05
ENSDARG00000087393	prr11	proline rich 11 [Source:ZFIN;Acc:ZDB-GENE-091118-97]	34.8144	1.12056	0.374552	2.99174	0.00277397	0.0178099
ENSDARG00000087779	pum3	Danio rerio pumilio RNA-binding family member 3 (pum3), mRNA. [Source:RefSeq mRNA;Acc:NM_001353848]	608.724	0.676097	0.136523	4.95225	7.33588e-07	1.95327e-05
ENSDARG00000087999	BX664625.3	uncharacterized LOC100007813 [Source:NCBI gene;Acc:100007813]	49.4123	1.45784	0.330138	4.41585	1.00612e-05	0.000180598
ENSDARG00000088137	adgrg2a	adhesion G protein-coupled receptor G2a [Source:ZFIN;Acc:ZDB-GENE-140106-206]	139.06	0.84434	0.2248	3.75596	0.000172677	0.001951
ENSDARG00000088232	shisa2b	shisa family member 2b [Source:ZFIN;Acc:ZDB-GENE-170119-1]	92.2534	0.665222	0.256949	2.58893	0.00962755	0.04579
ENSDARG00000088813	ppp1r3ab	protein phosphatase 1, regulatory subunit 3Ab [Source:ZFIN;Acc:ZDB-GENE-050309-246]	96.4287	1.09376	0.225787	4.84422	1.2711e-06	3.07709e-05
ENSDARG00000089720	CABZ01077218.1		43.4744	1.13935	0.383809	2.96853	0.00299228	0.0188934
ENSDARG00000092283	cxl34b.11	CX chemokine ligand 34b, duplicate 11 [Source:ZFIN;Acc:ZDB-GENE-091204-33]	339.903	0.808171	0.290259	2.78431	0.00536416	0.0293317
ENSDARG00000092881	BX649294.1	RNA binding motif protein 20 [Source:NCBI gene;Acc:497540]	116.687	0.714768	0.254589	2.80754	0.00499217	0.0277531
ENSDARG00000093570	si:dkey-25o1.7	si:dkey-25o1.7 [Source:ZFIN;Acc:ZDB-GENE-091204-375]	10.7922	2.38423	0.756453	3.15185	0.00162237	0.0118181
ENSDARG00000093600	omd	osteomodulin [Source:ZFIN;Acc:ZDB-GENE-060503-756]	42.202	1.00306	0.371159	2.70252	0.00688166	0.0354877
ENSDARG00000093686	si:rp71-36a1.2	si:rp71-36a1.2 [Source:ZFIN;Acc:ZDB-GENE-050208-646]	49.6255	1.26983	0.389518	3.26002	0.00111406	0.00880347
ENSDARG00000093699	si:ch73-27e22.4	si:ch73-27e22.4 [Source:ZFIN;Acc:ZDB-GENE-070705-232]	43.6867	1.07583	0.351806	3.05802	0.00222804	0.0150946
ENSDARG00000094550	BX649490.2		18.6834	2.32752	0.505929	4.60048	4.21524e-06	8.60013e-05
ENSDARG00000094747	si:ch211-197g15.6	si:ch211-197g15.6 [Source:ZFIN;Acc:ZDB-GENE-050208-457]	4.13363	3.34827	1.14056	2.93564	0.00332855	0.0204085
ENSDARG00000095015	BX571955.2		17.2364	2.79186	0.568883	4.90762	9.21886e-07	2.36815e-05
ENSDARG00000095217	zgc:66156	zgc:66156 [Source:ZFIN;Acc:ZDB-GENE-040426-1554]	22.8671	0.99759	0.377348	2.64369	0.00820079	0.0404315
ENSDARG00000096887	CR381618.1	zinc finger protein 469 [Source:NCBI gene;Acc:101886729]	495.749	0.605341	0.208689	2.90069	0.00372347	0.0222091
ENSDARG00000097224	prr33	proline rich 33 [Source:ZFIN;Acc:ZDB-GENE-030131-5326]	1620.03	0.643613	0.162544	3.95961	7.50721e-05	0.000979454
ENSDARG00000097721	CU207301.3		20.6168	4.50235	0.837177	5.37801	7.53119e-08	2.74949e-06
ENSDARG00000098332	zgc:112970	zgc:112970 [Source:NCBI gene;Acc:541543]	44.5593	3.08063	0.457072	6.73991	1.58489e-11	1.41833e-09
ENSDARG00000098651	si:dkey-21e2.7	si:dkey-21e2.7 [Source:ZFIN;Acc:ZDB-GENE-050208-378]	13.6673	1.70536	0.584833	2.91598	0.0035457	0.0213907
ENSDARG00000098747	CU633479.1	myosin-7-like [Source:NCBI gene;Acc:100329748]	122.575	0.868999	0.240418	3.61454	0.000300887	0.00307321
ENSDARG00000098764	musk	muscle, skeletal, receptor tyrosine kinase [Source:ZFIN;Acc:ZDB-GENE-030131-6458]	65.4785	0.758293	0.261616	2.89849	0.00374958	0.0223219
ENSDARG00000098800	znf1156	zinc finger protein 1156 [Source:ZFIN;Acc:ZDB-GENE-050208-787]	123.085	0.641647	0.21832	2.93903	0.00329246	0.0202876
ENSDARG00000098901	CABZ01002768.1		36.1796	1.80375	0.390041	4.62452	3.75465e-06	7.78211e-05
ENSDARG00000098902	ubxn8	UBX domain protein 8 [Source:ZFIN;Acc:ZDB-GENE-050522-266]	57.738	1.06853	0.3233	3.30506	0.000949544	0.0077761
ENSDARG00000098918	mcoln2	mucolipin 2 [Source:ZFIN;Acc:ZDB-GENE-040426-692]	45.7213	0.971997	0.300557	3.23399	0.00122075	0.00942716
ENSDARG00000099506	RAC1	ras-related C3 botulinum toxin substrate 1-like [Source:NCBI gene;Acc:100537765]	49.5772	3.86537	0.384664	10.0487	9.3097e-24	4.52506e-21
ENSDARG00000099511	CABZ01034698.2		88.8143	0.995054	0.215839	4.61017	4.02332e-06	8.26982e-05
ENSDARG00000099574	CABZ01030017.2		45.0967	1.24237	0.370468	3.35352	0.000797901	0.00676442
ENSDARG00000099827	CABZ01000633.1		25.6064	7.83264	1.2538	6.24713	4.1807e-10	2.771e-08
ENSDARG00000100185	elovl7b	ELOVL fatty acid elongase 7b [Source:ZFIN;Acc:ZDB-GENE-030131-5485]	97.3883	1.30162	0.236091	5.51323	3.52304e-08	1.42854e-06
ENSDARG00000100188	rnps1	RNA binding protein with serine rich domain 1 [Source:HGNC Symbol;Acc:HGNC:10080]	127.767	3.77665	0.272573	13.8556	1.1773e-43	1.9456e-40
ENSDARG00000100292	fam166b	family with sequence similarity 166 member B [Source:NCBI gene;Acc:100009651]	19.6878	1.82556	0.456004	4.00337	6.24454e-05	0.000838547
ENSDARG00000100295	ccl39.3	chemokine (C-C motif) ligand 39, duplicate 3 [Source:ZFIN;Acc:ZDB-GENE-131121-94]	20.5499	2.76637	0.510746	5.41633	6.08354e-08	2.27458e-06
ENSDARG00000100357	si:ch73-44m9.3	si:ch73-44m9.3 [Source:ZFIN;Acc:ZDB-GENE-081104-290]	291.89	0.767224	0.211753	3.62319	0.000290988	0.00299058
ENSDARG00000100614	zgc:171497	zgc:171497 [Source:ZFIN;Acc:ZDB-GENE-080220-58]	32.0414	1.30077	0.392171	3.31684	0.000910426	0.00751534
ENSDARG00000100731	zgc:101540	zgc:101540 [Source:ZFIN;Acc:ZDB-GENE-041212-67]	375.423	0.652808	0.165144	3.95296	7.71908e-05	0.00100287
ENSDARG00000101251	ldha	lactate dehydrogenase A4 [Source:NCBI gene;Acc:30496]	4252.9	0.770192	0.194282	3.96431	7.36088e-05	0.000962389
ENSDARG00000101350	arhgap28	Rho GTPase activating protein 28 [Source:ZFIN;Acc:ZDB-GENE-041114-147]	98.5609	0.622295	0.244153	2.54879	0.0108097	0.0498534
ENSDARG00000101621	CABZ01040054.1	CD59B glycoprotein-like [Source:NCBI gene;Acc:100535643]	217.57	1.05973	0.185831	5.70262	1.17981e-08	5.63514e-07
ENSDARG00000101693	STK19	serine/threonine kinase 19 [Source:HGNC Symbol;Acc:HGNC:11398]	141.356	0.899406	0.220844	4.07258	4.64948e-05	0.000654863
ENSDARG00000101754	BX664622.1		55.5521	2.17159	0.330871	6.56324	5.265e-11	4.16978e-09
ENSDARG00000101885	si:dkey-20i20.11	si:dkey-20i20.11 [Source:ZFIN;Acc:ZDB-GENE-060503-58]	9.44388	1.85086	0.688467	2.68838	0.00717994	0.0366366
ENSDARG00000102207	zgc:86738	zgc:86738 [Source:NCBI gene;Acc:415231]	89.5854	1.85632	0.281957	6.58373	4.58803e-11	3.69262e-09
ENSDARG00000102456	cfhl4	complement factor H like 4 [Source:ZFIN;Acc:ZDB-GENE-030131-251]	1787.63	0.900505	0.218758	4.11645	3.84746e-05	0.000557095
ENSDARG00000102665	CABZ01033180.1	gastrula zinc finger protein XlCGF8.2DB-like [Source:NCBI gene;Acc:101882575]	29.1654	1.71607	0.368476	4.65719	3.20549e-06	6.86784e-05
ENSDARG00000102725	CABZ01081909.1	coiled-coil domain-containing protein 34-like [Source:NCBI gene;Acc:103909961]	51.5226	1.52931	0.301555	5.07142	3.94862e-07	1.15427e-05
ENSDARG00000102793	slc16a6a	solute carrier family 16 member 6a [Source:NCBI gene;Acc:564872]	279.435	0.649722	0.148525	4.37449	1.21716e-05	0.000212032
ENSDARG00000102885	rsu1	Ras suppressor protein 1 [Source:ZFIN;Acc:ZDB-GENE-030616-518]	257.533	0.655176	0.170793	3.83608	0.000125016	0.00149207
ENSDARG00000103118	cib1	calcium and integrin binding 1 (calmyrin) [Source:ZFIN;Acc:ZDB-GENE-050417-170]	320.242	0.643452	0.214744	2.99637	0.00273214	0.0176005
ENSDARG00000103135	stoml2	stomatin (EPB72)-like 2 [Source:ZFIN;Acc:ZDB-GENE-040426-1139]	212.872	0.625282	0.173651	3.60081	0.000317232	0.00321762
ENSDARG00000103230	CABZ01079302.1		9.46084	3.73532	0.81344	4.592	4.39022e-06	8.89128e-05
ENSDARG00000103261	CABZ01038699.1		30.2815	1.27258	0.44695	2.84726	0.00440977	0.0251817
ENSDARG00000103666	dapk2b	death-associated protein kinase 2b [Source:ZFIN;Acc:ZDB-GENE-060810-178]	69.5862	0.867779	0.318556	2.7241	0.00644772	0.033778
ENSDARG00000103747	cav1	caveolin 1 [Source:ZFIN;Acc:ZDB-GENE-030131-2415]	1782.73	0.635948	0.163641	3.88623	0.000101813	0.00126572
ENSDARG00000103760	cfhl2	complement factor H like 2 [Source:ZFIN;Acc:ZDB-GENE-041114-123]	358.176	0.707698	0.206584	3.42572	0.000613163	0.00545574
ENSDARG00000103837	CU633479.2	myosin-7 [Source:NCBI gene;Acc:100329813]	80.8601	1.10129	0.315823	3.48706	0.000488359	0.00452727
ENSDARG00000103860	wu:fu71h07	wu:fu71h07 [Source:ZFIN;Acc:ZDB-GENE-050302-121]	24.5284	1.14549	0.400438	2.8606	0.00422836	0.02436
ENSDARG00000104015	fgfr1bl	fibroblast growth factor receptor 1b, like [Source:ZFIN;Acc:ZDB-GENE-091204-406]	59.493	0.873726	0.299124	2.92094	0.00348972	0.0211508
ENSDARG00000104434	CABZ01048453.1		156.316	0.671239	0.214346	3.13157	0.00173873	0.0124679
ENSDARG00000104576	PPP1R3G	si:ch211-152c8.5 [Source:ZFIN;Acc:ZDB-GENE-030131-5764]	100.888	0.925086	0.25458	3.63378	0.000279304	0.00290179
ENSDARG00000104613	znf1179	zinc finger protein 1179 [Source:ZFIN;Acc:ZDB-GENE-050208-622]	701.061	0.598196	0.200848	2.97835	0.00289805	0.0184201
ENSDARG00000104659	WARS1	tryptophanyl-tRNA synthetase 1 [Source:HGNC Symbol;Acc:HGNC:12729]	131.186	0.681125	0.215058	3.16717	0.00153928	0.0113495
ENSDARG00000104809	top1mt	DNA topoisomerase I mitochondrial [Source:ZFIN;Acc:ZDB-GENE-040624-2]	92.6794	0.619956	0.213933	2.8979	0.00375665	0.0223586
ENSDARG00000105010	lztfl1	leucine zipper transcription factor-like 1 [Source:ZFIN;Acc:ZDB-GENE-030131-945]	372.83	0.646871	0.245955	2.63004	0.0085375	0.0417017
ENSDARG00000105055	CABZ01000633.3		12.5304	6.33435	1.27893	4.95286	7.31288e-07	1.94924e-05
ENSDARG00000105056	znf45l	zinc finger 45 like [Source:ZFIN;Acc:ZDB-GENE-050320-63]	46.6129	0.782764	0.28304	2.76556	0.00568249	0.0306491
ENSDARG00000108298	RIC1	RIC1 homolog, RAB6A GEF complex partner 1 [Source:HGNC Symbol;Acc:HGNC:17686]	207.128	0.801847	0.285134	2.81217	0.00492081	0.0274616
ENSDARG00000109774	FH	fumarate hydratase, mitochondrial-like [Source:NCBI gene;Acc:100535417]	1321.31	0.604955	0.119891	5.04586	4.51485e-07	1.29236e-05
ENSDARG00000110103	FO834799.1	Fanconi anemia group A protein-like [Source:NCBI gene;Acc:110438398]	96.6774	0.882033	0.234565	3.7603	0.000169712	0.00192099
ENSDARG00000110836	tmem14ca	transmembrane protein 14Ca [Source:NCBI gene;Acc:751728]	290.349	0.654373	0.194261	3.36853	0.000755695	0.00648422
ENSDARG00000111386	CABZ01079178.1		10.5048	1.53398	0.593256	2.5857	0.00971803	0.0460877
ENSDARG00000111812	CABZ01073083.1		35.1572	1.10646	0.386629	2.86182	0.00421213	0.0242769
ENSDARG00000111856	BX649490.4	CD276 antigen homolog [Source:NCBI gene;Acc:101886973]	12.7699	2.96459	0.630847	4.69938	2.60957e-06	5.73482e-05
ENSDARG00000113572	si:dkey-102c8.3	si:dkey-102c8.3 [Source:ZFIN;Acc:ZDB-GENE-050208-328]	592.779	1.0147	0.228929	4.43238	9.31992e-06	0.000169607
ENSDARG00000113721	HPDL	4-hydroxyphenylpyruvate dioxygenase-like protein [Source:NCBI gene;Acc:110438534]	40.3436	2.60561	0.45606	5.71331	1.108e-08	5.34361e-07
ENSDARG00000114529	CU457778.9		274.534	0.851902	0.173647	4.90593	9.29869e-07	2.38618e-05
ENSDARG00000115428	CABZ01101813.1	transmembrane protein 43-like [Source:NCBI gene;Acc:101882355]	311.217	0.623441	0.153818	4.05312	5.05398e-05	0.00070226
ENSDARG00000115450	CABZ01012382.2	gastrula zinc finger protein XlCGF8.2DB-like [Source:NCBI gene;Acc:100329790]	7.95353	1.73896	0.657507	2.64478	0.00817447	0.0403271
ENSDARG00000115582	AL928685.5		13.1953	1.59828	0.540716	2.95586	0.00311797	0.0194738
ENSDARG00000116043	CABZ01049625.1		118.751	1.6917	0.255941	6.6097	3.85094e-11	3.17146e-09
ENSDARG00000117144	CT573337.1	endonuclease domain-containing 1 protein-like [Source:NCBI gene;Acc:100002544]	9.24336	1.91788	0.691127	2.77501	0.00551996	0.0299157
ENSDARG00000117160	CABZ01034596.1	uncharacterized LOC100537502 [Source:NCBI gene;Acc:100537502]	88.5284	1.28081	0.256982	4.98406	6.2265e-07	1.70363e-05
ENSDARG00000117349	CABZ01038697.1		10.2432	1.81777	0.706938	2.57133	0.0101307	0.0475627
ENSDARG00000117546	CABZ01070747.1	uncharacterized LOC100535760 [Source:NCBI gene;Acc:100535760]	523.522	1.13337	0.223305	5.07543	3.86619e-07	1.13553e-05
ENSDARG00000117646	CABZ01072309.2	im:7148385 [Source:NCBI gene;Acc:503942]	188.31	0.875165	0.264862	3.30423	0.000952363	0.0077966
ENSDARG00000117822	CABZ01085061.1		111.003	0.746765	0.246573	3.02857	0.00245713	0.0162659

## Sheet: leg1b_mu_VS_WT
Supplementary Table S6. List of up-regulated genes in leg1a-/- single; leg1b-/- single; leg1a-/- leg1b-/- double mutant embryos at 5dpf
leg1b_mu vs WT（ FoldChange ≥ 1.5, Padj < 0.05, TPM > 1 in at least one sample）						(light blue shaded genes: shared with the upregulated DEGs in leg1a-/- at 5dpf)
ensembl_gene_id	external_gene_name	description	baseMean	log2FoldChange	lfcSE	stat	pvalue	padj
ENSDARG00000004447	aplnr2	apelin receptor 2 [Source:ZFIN;Acc:ZDB-GENE-030131-4347]	26.5435	1.30341	0.413205	3.15439	0.00160836	0.0259572
ENSDARG00000004874	spata6l	spermatogenesis associated 6-like [Source:ZFIN;Acc:ZDB-GENE-040426-1369]	59.1689	2.58938	0.329824	7.8508	4.13389e-15	9.34034e-13
ENSDARG00000012311	myoz2a	myozenin 2a [Source:ZFIN;Acc:ZDB-GENE-040426-1880]	616.156	0.677702	0.14317	4.73355	2.20626e-06	0.000112366
ENSDARG00000018643	igf2a	insulin-like growth factor 2a [Source:ZFIN;Acc:ZDB-GENE-991111-3]	221.582	0.686634	0.175998	3.90138	9.56451e-05	0.00279338
ENSDARG00000020086	nuak1a	NUAK family, SNF1-like kinase, 1a [Source:ZFIN;Acc:ZDB-GENE-041210-122]	226.755	0.876015	0.188455	4.6484	3.3452e-06	0.000159348
ENSDARG00000025046	AL935186.1		51.0637	7.34551	1.05613	6.95515	3.52194e-12	5.83562e-10
ENSDARG00000026505	si:ch211-285c6.3	si:ch211-285c6.3 [Source:ZFIN;Acc:ZDB-GENE-040724-148]	27.2309	1.94568	0.432896	4.49456	6.97142e-06	0.000299253
ENSDARG00000032765	net1	neuroepithelial cell transforming 1 [Source:ZFIN;Acc:ZDB-GENE-041121-18]	2100.03	0.633797	0.0998886	6.34504	2.22362e-10	2.90873e-08
ENSDARG00000036074	cebpa	CCAAT enhancer binding protein alpha [Source:ZFIN;Acc:ZDB-GENE-020111-2]	825.426	0.690518	0.118577	5.82336	5.76772e-09	5.59692e-07
ENSDARG00000043796	ms4a17a.7	membrane-spanning 4-domains, subfamily A, member 17A.7 [Source:ZFIN;Acc:ZDB-GENE-080829-2]	218.618	0.848067	0.169004	5.01802	5.22071e-07	3.15707e-05
ENSDARG00000045522	acot15	acyl-CoA thioesterase 15 [Source:ZFIN;Acc:ZDB-GENE-041210-203]	165.616	0.806677	0.209783	3.84529	0.000120409	0.00339441
ENSDARG00000045748	stab2	stabilin 2 [Source:ZFIN;Acc:ZDB-GENE-041210-336]	112.065	0.875832	0.23178	3.77872	0.000157639	0.00420961
ENSDARG00000051914	slc14a2	solute carrier family 14 member 2 [Source:ZFIN;Acc:ZDB-GENE-030131-4833]	28.1362	2.20695	0.444318	4.96705	6.79802e-07	3.96615e-05
ENSDARG00000053362	cilp	cartilage intermediate layer protein, nucleotide pyrophosphohydrolase [Source:ZFIN;Acc:ZDB-GENE-050208-76]	639.863	0.813551	0.123173	6.60497	3.97589e-11	5.64667e-09
ENSDARG00000054054	zgc:153219	zgc:153219 [Source:ZFIN;Acc:ZDB-GENE-060929-144]	15.5872	1.90303	0.595917	3.19345	0.00140584	0.0234187
ENSDARG00000054321	ngs	notochord granular surface [Source:ZFIN;Acc:ZDB-GENE-080722-29]	798.756	1.29841	0.163481	7.94223	1.98581e-15	4.7457e-13
ENSDARG00000054898	ms4a17a.16	membrane-spanning 4-domains, subfamily A, member 17A.16 [Source:ZFIN;Acc:ZDB-GENE-060825-240]	52.855	1.49213	0.323534	4.61198	3.98842e-06	0.000182894
ENSDARG00000056587	cyp2r1	cytochrome P450, family 2, subfamily R, polypeptide 1 [Source:ZFIN;Acc:ZDB-GENE-110114-1]	197.735	4.09437	0.23899	17.1319	8.57334e-66	4.26164e-62
ENSDARG00000058244	il17ra1a	interleukin 17 receptor A1a [Source:ZFIN;Acc:ZDB-GENE-070705-242]	102.565	1.00517	0.248181	4.05014	5.11868e-05	0.00165006
ENSDARG00000062271	slc25a15b	solute carrier family 25 member 15b [Source:ZFIN;Acc:ZDB-GENE-060526-35]	91.8789	0.792261	0.250939	3.15719	0.001593	0.025746
ENSDARG00000069563	zgc:153151	zgc:153151 [Source:ZFIN;Acc:ZDB-GENE-060825-103]	52.8631	1.16187	0.347266	3.34576	0.000820564	0.0157411
ENSDARG00000069660	chrnb1	cholinergic receptor, nicotinic, beta 1 (muscle) [Source:ZFIN;Acc:ZDB-GENE-070821-4]	308.89	0.665127	0.166704	3.98987	6.61099e-05	0.00204111
ENSDARG00000077960	si:ch211-186e20.7	si:ch211-186e20.7 [Source:ZFIN;Acc:ZDB-GENE-110407-6]	355.351	0.730342	0.175745	4.15569	3.24304e-05	0.00112514
ENSDARG00000078882	slc22a31	solute carrier family 22 member 31 [Source:ZFIN;Acc:ZDB-GENE-130530-858]	262.658	0.852755	0.173037	4.92818	8.30002e-07	4.69906e-05
ENSDARG00000079588	castor1	cytosolic arginine sensor for mTORC1 subunit 1 [Source:NCBI gene;Acc:449937]	164.954	0.926124	0.196244	4.71925	2.36718e-06	0.000119338
ENSDARG00000087196	fibinb	fin bud initiation factor b [Source:NCBI gene;Acc:550571]	420.045	0.618103	0.143647	4.30291	1.68567e-05	0.000638035
ENSDARG00000087440	ponzr4	plac8 onzin related protein 4 [Source:ZFIN;Acc:ZDB-GENE-050411-6]	30.3284	1.19681	0.387077	3.09193	0.00198861	0.0304528
ENSDARG00000088589	ponzr3	plac8 onzin related protein 3 [Source:ZFIN;Acc:ZDB-GENE-050506-38]	59.264	1.20627	0.300974	4.0079	6.12608e-05	0.00191038
ENSDARG00000091235	CABZ01015525.1		91.8117	0.712383	0.2378	2.99573	0.00273791	0.0384235
ENSDARG00000091499	zmp:0000001020	zmp:0000001020 [Source:ZFIN;Acc:ZDB-GENE-130530-1023]	26.4397	1.80165	0.463214	3.88946	0.000100468	0.00291065
ENSDARG00000093576	BX000981.2		13.7345	2.80752	0.693143	4.05042	5.11258e-05	0.00165006
ENSDARG00000095696	trpm2	si:dkey-240n22.1 [Source:NCBI gene;Acc:103908651]	102.99	1.25196	0.244903	5.11207	3.18649e-07	2.03069e-05
ENSDARG00000096046	BX649307.1		136.169	1.45925	0.232611	6.27334	3.53395e-10	4.41371e-08
ENSDARG00000096091	BX927253.2		125.641	0.822557	0.221461	3.71423	0.000203824	0.00519041
ENSDARG00000099819	sb:cb1058	sb:cb1058 [Source:ZFIN;Acc:ZDB-GENE-040108-9]	735.735	0.964878	0.138567	6.96327	3.32474e-12	5.54584e-10
ENSDARG00000102473	zgc:171673	zgc:171673 [Source:ZFIN;Acc:ZDB-GENE-071004-20]	69.7001	1.64404	0.278272	5.90802	3.46244e-09	3.55601e-07
ENSDARG00000102706	BX511128.3		117.474	1.2925	0.22853	5.65573	1.55184e-08	1.37748e-06
ENSDARG00000102716	AL645691.2		55.0331	0.956441	0.28832	3.31729	0.00090894	0.0170497
ENSDARG00000103186	si:ch73-389k6.1	si:ch73-389k6.1 [Source:ZFIN;Acc:ZDB-GENE-091204-408]	73.7506	2.05095	0.275318	7.4494	9.37677e-14	1.8644e-11
ENSDARG00000103211	si:dkey-19b23.8	si:dkey-19b23.8 [Source:ZFIN;Acc:ZDB-GENE-030131-4634]	259.573	0.600027	0.174292	3.44264	0.000576056	0.011981
ENSDARG00000104654	leap2	liver-expressed antimicrobial peptide 2 [Source:ZFIN;Acc:ZDB-GENE-081022-131]	147.364	0.664303	0.227676	2.91775	0.00352563	0.0461432
ENSDARG00000104836	myom1b	myomesin 1b [Source:ZFIN;Acc:ZDB-GENE-080416-2]	2477.33	0.661428	0.112226	5.89371	3.77617e-09	3.84643e-07
ENSDARG00000104956	si:dkey-165o8.2	si:dkey-165o8.2 [Source:ZFIN;Acc:ZDB-GENE-131122-2]	35.1576	2.30793	0.408116	5.65507	1.55787e-08	1.37791e-06
ENSDARG00000105749	CR788316.2		14.7133	2.6336	0.699391	3.76557	0.00016617	0.00438895
ENSDARG00000105829	CR788316.4	neoverrucotoxin subunit beta-like [Source:NCBI gene;Acc:100004951]	30.8889	3.15148	0.507579	6.20884	5.33755e-10	6.43978e-08
ENSDARG00000113896	si:dkey-29p23.1	si:dkey-29p23.1 [Source:ZFIN;Acc:ZDB-GENE-081103-27]	183.586	1.08863	0.177389	6.13694	8.41254e-10	9.54728e-08
ENSDARG00000115988	AL935186.11		217.368	2.38666	0.577963	4.12943	3.63656e-05	0.00123474
ENSDARG00000003991	fhl2b	four and a half LIM domains 2b [Source:ZFIN;Acc:ZDB-GENE-041010-121]	181.463	0.775182	0.193512	4.00586	6.17915e-05	0.00192452
ENSDARG00000007241	mycb	MYC proto-oncogene, bHLH transcription factor b [Source:NCBI gene;Acc:393141]	1050.55	1.2607	0.121593	10.3682	3.45999e-25	2.09743e-22
ENSDARG00000007344	tcap	titin-cap (telethonin) [Source:ZFIN;Acc:ZDB-GENE-070501-5]	261.442	1.02941	0.153663	6.69914	2.09647e-11	3.12009e-09
ENSDARG00000008732	zgc:66479	zgc:66479 [Source:ZFIN;Acc:ZDB-GENE-031030-10]	577.504	0.854076	0.139226	6.13448	8.54405e-10	9.65245e-08
ENSDARG00000012366	fbp2	fructose-1,6-bisphosphatase 2 [Source:ZFIN;Acc:ZDB-GENE-040822-23]	134.187	0.671753	0.219933	3.05436	0.00225543	0.0332877
ENSDARG00000013576	gadd45bb	growth arrest and DNA-damage-inducible, beta b [Source:ZFIN;Acc:ZDB-GENE-050223-1]	251.227	1.18186	0.175333	6.74066	1.57664e-11	2.4339e-09
ENSDARG00000017860	rgs5b	regulator of G protein signaling 5b [Source:ZFIN;Acc:ZDB-GENE-050417-359]	66.4702	0.97044	0.270575	3.58659	0.000335033	0.00784079
ENSDARG00000018077	rbp1.1	retinol binding protein 1, cellular, tandem duplicate 1 [Source:ZFIN;Acc:ZDB-GENE-050421-2]	10.8965	4.04862	0.933473	4.33716	1.44337e-05	0.000561403
ENSDARG00000019360	sec23b	SEC23 homolog B, coat complex II component [Source:ZFIN;Acc:ZDB-GENE-030131-5479]	1716.95	0.602701	0.102991	5.85199	4.85729e-09	4.84832e-07
ENSDARG00000021480	olfml2bb	olfactomedin-like 2Bb [Source:ZFIN;Acc:ZDB-GENE-070912-266]	156.715	0.631189	0.208851	3.0222	0.00250944	0.0360413
ENSDARG00000025428	socs3a	suppressor of cytokine signaling 3a [Source:ZFIN;Acc:ZDB-GENE-030131-7349]	262.964	1.85531	0.198863	9.32958	1.06289e-20	4.26083e-18
ENSDARG00000027529	hmox1a	heme oxygenase 1a [Source:ZFIN;Acc:ZDB-GENE-030131-3102]	211.469	0.590692	0.191308	3.08765	0.00201745	0.0307806
ENSDARG00000027750	dpp7	dipeptidyl-peptidase 7 [Source:ZFIN;Acc:ZDB-GENE-050306-16]	925.431	0.952106	0.137207	6.93918	3.94381e-12	6.49135e-10
ENSDARG00000028396	fkbp5	FKBP prolyl isomerase 5 [Source:ZFIN;Acc:ZDB-GENE-030616-630]	1594.74	1.64025	0.135894	12.0701	1.51973e-33	1.51085e-30
ENSDARG00000029075	pfkfb4b	6-phosphofructo-2-kinase/fructose-2,6-biphosphatase 4b [Source:ZFIN;Acc:ZDB-GENE-031031-4]	910.121	1.31972	0.111545	11.8312	2.69142e-32	2.5728e-29
ENSDARG00000035719	arl5c	ADP-ribosylation factor-like 5C [Source:ZFIN;Acc:ZDB-GENE-040426-1866]	227.422	1.46611	0.170168	8.61566	6.95414e-18	2.0576e-15
ENSDARG00000037836	igfals	insulin-like growth factor binding protein, acid labile subunit [Source:ZFIN;Acc:ZDB-GENE-061009-25]	65.4109	0.877191	0.273523	3.20701	0.00134123	0.0225847
ENSDARG00000038095	socs1a	suppressor of cytokine signaling 1a [Source:ZFIN;Acc:ZDB-GENE-040801-205]	176.757	2.43728	0.234139	10.4096	2.24234e-25	1.39328e-22
ENSDARG00000053366	ftr12	finTRIM family, member 12 [Source:ZFIN;Acc:ZDB-GENE-070912-196]	26.1227	1.2332	0.419304	2.94107	0.00327082	0.043753
ENSDARG00000053483	zgc:113054	zgc:113054 [Source:ZFIN;Acc:ZDB-GENE-050320-9]	414.68	0.668051	0.133496	5.00426	5.60761e-07	3.35835e-05
ENSDARG00000059824	soat2	sterol O-acyltransferase 2 [Source:ZFIN;Acc:ZDB-GENE-061013-742]	81.6125	1.32937	0.257906	5.15446	2.54365e-07	1.67248e-05
ENSDARG00000060316	cish	cytokine inducible SH2-containing protein [Source:ZFIN;Acc:ZDB-GENE-050907-1]	626.254	1.83035	0.15066	12.1489	5.81486e-34	6.02177e-31
ENSDARG00000060350	apoda.2	apolipoprotein Da, duplicate 2 [Source:ZFIN;Acc:ZDB-GENE-070912-551]	8648.36	0.9993	0.156721	6.37629	1.81427e-10	2.42429e-08
ENSDARG00000067848	nmrk2	nicotinamide riboside kinase 2 [Source:ZFIN;Acc:ZDB-GENE-040912-44]	906.051	0.847858	0.134356	6.31055	2.7804e-10	3.54379e-08
ENSDARG00000068194	klf9	Kruppel-like factor 9 [Source:ZFIN;Acc:ZDB-GENE-060526-244]	1120.92	2.64861	0.138692	19.0971	2.66662e-81	6.62762e-77
ENSDARG00000068288	lamc2	laminin, gamma 2 [Source:ZFIN;Acc:ZDB-GENE-110222-3]	39.7611	1.92521	0.367658	5.23643	1.63716e-07	1.12715e-05
ENSDARG00000073850	hdac7b	histone deacetylase 7b [Source:ZFIN;Acc:ZDB-GENE-131127-113]	36.7707	1.21178	0.366361	3.30761	0.000940967	0.0175577
ENSDARG00000073985	pctp	phosphatidylcholine transfer protein [Source:ZFIN;Acc:ZDB-GENE-081022-182]	127.252	0.706349	0.205989	3.42907	0.000605654	0.0124199
ENSDARG00000074283	inpp5d	inositol polyphosphate-5-phosphatase D [Source:ZFIN;Acc:ZDB-GENE-100922-30]	105.16	0.754762	0.241755	3.12202	0.00179618	0.0282188
ENSDARG00000074345	si:ch211-214b16.4	si:ch211-214b16.4 [Source:ZFIN;Acc:ZDB-GENE-081105-53]	204.659	1.75029	0.21666	8.07854	6.5548e-16	1.64558e-13
ENSDARG00000074752	hlfa	HLF transcription factor, PAR bZIP family member a [Source:ZFIN;Acc:ZDB-GENE-061013-159]	2345.27	0.649013	0.100331	6.46874	9.88251e-11	1.35702e-08
ENSDARG00000075015	soul5	heme-binding protein soul5 [Source:ZFIN;Acc:ZDB-GENE-110718-2]	1086.29	0.637474	0.134925	4.72464	2.30524e-06	0.000116452
ENSDARG00000076411	cavin1a	caveolae associated protein 1a [Source:ZFIN;Acc:ZDB-GENE-091204-151]	66.5956	0.881783	0.279142	3.1589	0.00158364	0.0256751
ENSDARG00000077473	mych	myelocytomatosis oncogene homolog [Source:ZFIN;Acc:ZDB-GENE-030219-51]	3281.13	1.77775	0.117449	15.1364	9.31245e-52	2.31452e-48
ENSDARG00000077666	evi5a	ecotropic viral integration site 5a [Source:ZFIN;Acc:ZDB-GENE-110218-2]	36.445	1.1924	0.386915	3.08181	0.00205748	0.0311999
ENSDARG00000078598	si:ch1073-184j22.2	si:ch1073-184j22.2 [Source:ZFIN;Acc:ZDB-GENE-081104-32]	64.9281	0.948822	0.28454	3.33458	0.000854269	0.0162573
ENSDARG00000087751	CR382337.1		10.5196	3.97973	0.941355	4.22766	2.36137e-05	0.000846911
ENSDARG00000089124	hbae1.3	hemoglobin, alpha embryonic 1.3 [Source:ZFIN;Acc:ZDB-GENE-061207-39]	460.822	1.87385	0.375723	4.98732	6.12215e-07	3.6315e-05
ENSDARG00000091061	slc38a3b	solute carrier family 38 member 3b [Source:ZFIN;Acc:ZDB-GENE-121120-3]	546.474	0.8109	0.137537	5.89586	3.72725e-09	3.81223e-07
ENSDARG00000091260	mylk4a	myosin light chain kinase family, member 4a [Source:ZFIN;Acc:ZDB-GENE-120824-2]	310.282	0.697429	0.146587	4.75778	1.95734e-06	0.000101139
ENSDARG00000092780	si:ch1073-170o4.1	si:ch1073-170o4.1 [Source:ZFIN;Acc:ZDB-GENE-030131-7012]	21.7388	2.33485	0.500568	4.66439	3.09538e-06	0.000149966
ENSDARG00000094131	ftr19	finTRIM family, member 19 [Source:ZFIN;Acc:ZDB-GENE-090506-5]	19.8623	2.25633	0.514828	4.38269	1.17221e-05	0.000468495
ENSDARG00000094696	si:dkey-201c13.2	si:dkey-201c13.2 [Source:ZFIN;Acc:ZDB-GENE-060526-243]	277.844	2.9404	0.187357	15.6941	1.65937e-55	4.58245e-52
ENSDARG00000094792	twf2a	twinfilin actin binding protein 2 [Source:NCBI gene;Acc:100310784]	297.634	0.825195	0.164228	5.02468	5.04274e-07	3.05688e-05
ENSDARG00000097082	im:7152348	im:7152348 [Source:ZFIN;Acc:ZDB-GENE-041111-308]	135.207	1.06294	0.228519	4.65142	3.29661e-06	0.000158174
ENSDARG00000097615	si:ch211-108d22.2	si:ch211-108d22.2 [Source:ZFIN;Acc:ZDB-GENE-131127-97]	179.309	0.611299	0.189399	3.22758	0.00124841	0.0215472
ENSDARG00000097890	si:ch1073-100f3.2	si:ch1073-100f3.2 [Source:ZFIN;Acc:ZDB-GENE-131127-11]	19.8548	1.88288	0.527148	3.57182	0.000354509	0.00820387
ENSDARG00000098465	si:ch73-366l1.5	si:ch73-366l1.5 [Source:ZFIN;Acc:ZDB-GENE-131127-426]	1639.12	0.604023	0.154477	3.91013	9.22473e-05	0.00271649
ENSDARG00000099217	RDH8	zgc:109982 [Source:ZFIN;Acc:ZDB-GENE-050522-139]	105.637	1.2332	0.221374	5.57064	2.53805e-08	2.0957e-06
ENSDARG00000101264	trim35-12	tripartite motif containing 35-12 [Source:ZFIN;Acc:ZDB-GENE-110920-4]	138.025	0.648773	0.207346	3.12894	0.0017544	0.0276675
ENSDARG00000102593	si:ch211-214b16.2	si:ch211-214b16.2 [Source:ZFIN;Acc:ZDB-GENE-141212-1]	39.9087	1.34434	0.360886	3.72512	0.000195222	0.00501275
ENSDARG00000104571	gadd45ab	growth arrest and DNA-damage-inducible, alpha, b [Source:ZFIN;Acc:ZDB-GENE-040704-60]	365.609	1.6933	0.16389	10.3319	5.054e-25	2.84757e-22
ENSDARG00000105046	ccnf	cyclin F [Source:NCBI gene;Acc:266981]	255.427	0.908494	0.171162	5.30781	1.10952e-07	7.94231e-06
ENSDARG00000113599	hbbe1.1	hemoglobin beta embryonic-1.1 [Source:ZFIN;Acc:ZDB-GENE-030616-7]	3897.32	1.91641	0.15111	12.6822	7.41819e-37	8.7796e-34
ENSDARG00000115545	clec19a	C-type lectin domain containing 19A [Source:ZFIN;Acc:ZDB-GENE-080917-46]	39.15	1.63819	0.372009	4.40363	1.06454e-05	0.000432321
ENSDARG00000003244	gbp3	guanylate binding protein 3 [Source:ZFIN;Acc:ZDB-GENE-070912-176]	113.495	1.80863	0.249698	7.24325	4.38053e-13	8.24801e-11
ENSDARG00000003820	nr1d2a	nuclear receptor subfamily 1, group D, member 2a [Source:ZFIN;Acc:ZDB-GENE-040504-1]	2164.3	1.12048	0.121019	9.25875	2.0683e-20	7.90855e-18
ENSDARG00000006848	parp9	poly(ADP-ribose) polymerase family member 9 [Source:ZFIN;Acc:ZDB-GENE-081104-179]	134.295	1.91302	0.232251	8.23686	1.76792e-16	4.77608e-14
ENSDARG00000008858	cyp7b1	cytochrome P450, family 7, subfamily B, polypeptide 1 [Source:ZFIN;Acc:ZDB-GENE-070912-293]	206.064	0.80813	0.194502	4.15486	3.25491e-05	0.00112514
ENSDARG00000010437	tent5c	terminal nucleotidyltransferase 5C [Source:NCBI gene;Acc:327154]	130.402	0.867884	0.223762	3.8786	0.000105061	0.00303007
ENSDARG00000022303	higd1a	HIG1 hypoxia inducible domain family, member 1A [Source:ZFIN;Acc:ZDB-GENE-030826-15]	512.275	0.868722	0.136967	6.34255	2.25999e-10	2.94082e-08
ENSDARG00000023217	crema	cAMP responsive element modulator a [Source:ZFIN;Acc:ZDB-GENE-030131-7031]	300.114	0.919391	0.150116	6.12453	9.09524e-10	1.02286e-07
ENSDARG00000026771	tmem41ab	transmembrane protein 41ab [Source:NCBI gene;Acc:406356]	204.144	0.738414	0.183538	4.02323	5.7406e-05	0.00180375
ENSDARG00000030254	cbln9	cerebellin 9 [Source:ZFIN;Acc:ZDB-GENE-040724-34]	32.9232	2.4322	0.441919	5.50374	3.71827e-08	2.9715e-06
ENSDARG00000036371	acta1a	actin alpha 1, skeletal muscle a [Source:ZFIN;Acc:ZDB-GENE-050417-267]	6007.02	0.898543	0.121463	7.39765	1.38615e-13	2.7127e-11
ENSDARG00000037099	irs2a	insulin receptor substrate 2a [Source:ZFIN;Acc:ZDB-GENE-040426-975]	533.636	1.17133	0.134878	8.68439	3.80774e-18	1.18297e-15
ENSDARG00000037266	myoz2b	myozenin 2b [Source:ZFIN;Acc:ZDB-GENE-040426-1853]	223.576	0.69752	0.186434	3.74138	0.000183013	0.00474802
ENSDARG00000038424	c4b	complement 4B (Chido blood group) [Source:ZFIN;Acc:ZDB-GENE-100805-2]	218.948	0.835201	0.213967	3.90342	9.48436e-05	0.00277323
ENSDARG00000040252	atp1a1a.5	ATPase Na+/K+ transporting subunit alpha 1a, tandem duplicate 5 [Source:ZFIN;Acc:ZDB-GENE-020501-1]	116.183	1.19012	0.224238	5.30739	1.11206e-07	7.94231e-06
ENSDARG00000040777	inhbb	inhibin subunit beta B [Source:ZFIN;Acc:ZDB-GENE-990415-2]	297.81	0.727097	0.157443	4.61816	3.87161e-06	0.00017919
ENSDARG00000043566	nepro	nucleolus and neural progenitor protein [Source:NCBI gene;Acc:550343]	135.729	1.35793	0.201644	6.7343	1.64722e-11	2.52716e-09
ENSDARG00000044685	nr0b2a	nuclear receptor subfamily 0, group B, member 2a [Source:ZFIN;Acc:ZDB-GENE-080403-1]	418.921	0.761408	0.134856	5.64608	1.6415e-08	1.44162e-06
ENSDARG00000056141	coq10b	coenzyme Q10B [Source:NCBI gene;Acc:550442]	1058.51	0.672837	0.126286	5.3279	9.93561e-08	7.24163e-06
ENSDARG00000058606	sik1	salt-inducible kinase 1 [Source:ZFIN;Acc:ZDB-GENE-030131-9446]	864.475	0.61791	0.11798	5.23743	1.62825e-07	1.12412e-05
ENSDARG00000061461	dsela	dermatan sulfate epimerase like a [Source:ZFIN;Acc:ZDB-GENE-030131-7517]	54.5625	1.16609	0.31032	3.75769	0.000171492	0.00449604
ENSDARG00000068431	si:ch211-195h23.3	si:ch211-195h23.3 [Source:ZFIN;Acc:ZDB-GENE-070912-174]	195.337	1.19068	0.205623	5.79056	7.01507e-09	6.60427e-07
ENSDARG00000070170	si:ch211-225p5.8	si:ch211-225p5.8 [Source:ZFIN;Acc:ZDB-GENE-060503-783]	111.092	0.730238	0.238898	3.0567	0.0022379	0.0331471
ENSDARG00000075866	cdcp2	CUB domain containing protein 2 [Source:ZFIN;Acc:ZDB-GENE-070705-485]	21.1442	1.46568	0.46799	3.13186	0.00173704	0.0274634
ENSDARG00000076043	si:dkeyp-73d8.9	si:dkeyp-73d8.9 [Source:ZFIN;Acc:ZDB-GENE-070912-685]	84.2733	2.08203	0.276237	7.53712	4.80464e-14	9.70851e-12
ENSDARG00000079589	si:dkeyp-73d8.6	si:dkeyp-73d8.6 [Source:ZFIN;Acc:ZDB-GENE-070912-683]	48.9733	4.21571	0.458604	9.1925	3.83829e-20	1.42383e-17
ENSDARG00000079782	myh7l	myosin heavy chain 7-like [Source:ZFIN;Acc:ZDB-GENE-061027-393]	109.41	0.94791	0.265344	3.57238	0.000353752	0.00819398
ENSDARG00000086957	si:dkeyp-118a3.2	si:dkeyp-118a3.2 [Source:ZFIN;Acc:ZDB-GENE-060810-149]	39.5532	1.39112	0.345076	4.03134	5.54594e-05	0.00175591
ENSDARG00000088881	si:dkeyp-69b9.3	si:dkeyp-69b9.3 [Source:ZFIN;Acc:ZDB-GENE-100922-275]	322.483	0.674367	0.152237	4.42971	9.4361e-06	0.000390875
ENSDARG00000093594	CR536604.1		20.6637	1.42451	0.475171	2.99788	0.00271866	0.0381749
ENSDARG00000093998	si:ch73-7i4.2	si:ch73-7i4.2 [Source:ZFIN;Acc:ZDB-GENE-060810-137]	15.5085	2.1795	0.600859	3.62731	0.000286394	0.00689732
ENSDARG00000094331	BX901918.2		27.4539	2.66399	0.466334	5.71262	1.11251e-08	1.00547e-06
ENSDARG00000095360	si:ch211-213b8.4	si:ch211-213b8.4 [Source:ZFIN;Acc:ZDB-GENE-090313-82]	65.5371	1.73576	0.282612	6.14186	8.15608e-10	9.29868e-08
ENSDARG00000096599	AL928650.3		7.38588	2.79735	0.941215	2.97207	0.00295804	0.0405735
ENSDARG00000098223	AL773558.1		19.3647	2.21256	0.551301	4.01334	5.98645e-05	0.00186919
ENSDARG00000099839	si:ch211-9d9.1	si:ch211-9d9.1 [Source:ZFIN;Acc:ZDB-GENE-030131-2657]	75.8023	0.807047	0.274856	2.93625	0.00332206	0.0442715
ENSDARG00000101479	BX908782.2	CD59 glycoprotein-like [Source:NCBI gene;Acc:103910140]	88.2659	2.12819	0.275368	7.72853	1.08796e-14	2.35132e-12
ENSDARG00000102176	pla1a	phospholipase A1 member A [Source:NCBI gene;Acc:334017]	109.57	0.842157	0.225438	3.73565	0.000187234	0.0048273
ENSDARG00000103519	adamts1	ADAM metallopeptidase with thrombospondin type 1 motif, 1 [Source:ZFIN;Acc:ZDB-GENE-070814-1]	203.111	1.0252	0.171931	5.96285	2.47879e-09	2.62161e-07
ENSDARG00000110922	CR847936.6		130.726	1.57888	0.213919	7.38076	1.57388e-13	3.03234e-11
ENSDARG00000111625	wu:fc75a09	wu:fc75a09 [Source:ZFIN;Acc:ZDB-GENE-030131-4139]	88.9565	2.67349	0.319294	8.37313	5.61085e-17	1.56688e-14
ENSDARG00000115547	CABZ01026681.1		132.113	1.1537	0.225089	5.12552	2.96721e-07	1.9205e-05
ENSDARG00000000837	snx9a	sorting nexin 9a [Source:ZFIN;Acc:ZDB-GENE-030616-66]	387.137	0.666783	0.143583	4.6439	3.41894e-06	0.000162475
ENSDARG00000002991	cep135	centrosomal protein 135 [Source:NCBI gene;Acc:553303]	167.712	1.31895	0.202172	6.52391	6.84983e-11	9.45809e-09
ENSDARG00000003197	wdr21	WD repeat domain 21 [Source:ZFIN;Acc:ZDB-GENE-040109-2]	121.645	1.08858	0.211503	5.1469	2.64821e-07	1.73207e-05
ENSDARG00000003797	asb2a.1	ankyrin repeat and SOCS box containing 2a, tandem duplicate 1 [Source:ZFIN;Acc:ZDB-GENE-030131-5355]	87.2035	0.970564	0.269874	3.59636	0.000322701	0.00762396
ENSDARG00000005481	nfkbiaa	nuclear factor of kappa light polypeptide gene enhancer in B-cells inhibitor, alpha a [Source:ZFIN;Acc:ZDB-GENE-040426-2227]	367.352	1.21796	0.162046	7.51611	5.64309e-14	1.13108e-11
ENSDARG00000007377	odc1	ornithine decarboxylase 1 [Source:ZFIN;Acc:ZDB-GENE-010816-1]	639.235	0.826565	0.120242	6.87415	6.236e-12	1.00642e-09
ENSDARG00000007693	nfkbiab	nuclear factor of kappa light polypeptide gene enhancer in B-cells inhibitor, alpha b [Source:ZFIN;Acc:ZDB-GENE-030131-1819]	1274.13	0.793382	0.124698	6.36243	1.98583e-10	2.63935e-08
ENSDARG00000010478	hsp90aa1.1	heat shock protein 90, alpha (cytosolic), class A member 1, tandem duplicate 1 [Source:NCBI gene;Acc:30591]	1082.98	0.77644	0.131897	5.88672	3.93936e-09	3.99628e-07
ENSDARG00000010572	slc25a25a	solute carrier family 25 member 25a [Source:NCBI gene;Acc:406541]	478.485	1.91601	0.134718	14.2224	6.65604e-46	1.5039e-42
ENSDARG00000013628	cd164	CD164 molecule, sialomucin [Source:ZFIN;Acc:ZDB-GENE-030131-1598]	1595	0.645577	0.126895	5.08747	3.62874e-07	2.27749e-05
ENSDARG00000015869	slc22a16	solute carrier family 22 member 16 [Source:ZFIN;Acc:ZDB-GENE-041001-166]	279.082	0.719185	0.171169	4.2016	2.65037e-05	0.000941034
ENSDARG00000016513	setd3	SET domain containing 3, actin histidine methyltransferase [Source:NCBI gene;Acc:337193]	1069.62	0.896461	0.111268	8.0568	7.83181e-16	1.94652e-13
ENSDARG00000017773	slc16a12a	solute carrier family 16 member 12a [Source:ZFIN;Acc:ZDB-GENE-080721-24]	411.465	0.889606	0.144394	6.16095	7.2308e-10	8.36901e-08
ENSDARG00000020711	rrm2	ribonucleotide reductase regulatory subunit M2 [Source:NCBI gene;Acc:100330864]	414.859	1.60317	0.197533	8.11598	4.81885e-16	1.24758e-13
ENSDARG00000022841	ptk2ba	protein tyrosine kinase 2 beta, a [Source:ZFIN;Acc:ZDB-GENE-080207-1]	69.9323	1.51641	0.27135	5.58838	2.29202e-08	1.92452e-06
ENSDARG00000039682	si:ch211-121a2.2	si:ch211-121a2.2 [Source:ZFIN;Acc:ZDB-GENE-070705-21]	95.323	1.00432	0.313093	3.20773	0.00133787	0.0225847
ENSDARG00000040192	nenf	neudesin neurotrophic factor [Source:ZFIN;Acc:ZDB-GENE-050320-129]	162.357	0.586478	0.195996	2.9923	0.00276883	0.0386609
ENSDARG00000040487	zgc:113176	zgc:113176 [Source:ZFIN;Acc:ZDB-GENE-050327-60]	98.1348	1.13346	0.249807	4.53733	5.69719e-06	0.000251506
ENSDARG00000042055	niban1a	niban apoptosis regulator 1a [Source:ZFIN;Acc:ZDB-GENE-041014-181]	282.017	0.590392	0.165792	3.56104	0.000369389	0.00843049
ENSDARG00000042816	mmp9	matrix metallopeptidase 9 [Source:ZFIN;Acc:ZDB-GENE-040426-2132]	160.303	0.921512	0.198061	4.65267	3.27666e-06	0.000157521
ENSDARG00000042980	cyp2p7	cytochrome P450, family 2, subfamily P, polypeptide 7 [Source:ZFIN;Acc:ZDB-GENE-041001-155]	274.538	0.896092	0.174345	5.13977	2.75078e-07	1.79443e-05
ENSDARG00000043281	stap2b	signal transducing adaptor family member 2b [Source:ZFIN;Acc:ZDB-GENE-040426-2540]	227.87	0.682807	0.170944	3.99432	6.48795e-05	0.00200937
ENSDARG00000043475	TAGAP	si:ch211-122h15.4 [Source:ZFIN;Acc:ZDB-GENE-121214-340]	101.413	0.817611	0.225313	3.62878	0.000284763	0.00686469
ENSDARG00000044001	lgals3b	lectin, galactoside binding soluble 3b [Source:ZFIN;Acc:ZDB-GENE-030131-4324]	2209.36	0.675683	0.125269	5.39385	6.89645e-08	5.32312e-06
ENSDARG00000056976	ifit16	interferon-induced protein with tetratricopeptide repeats 16 [Source:ZFIN;Acc:ZDB-GENE-131120-86]	81.9455	0.874415	0.251921	3.47099	0.000518535	0.0110245
ENSDARG00000062561	adck1	aarF domain containing kinase 1 [Source:ZFIN;Acc:ZDB-GENE-080401-5]	117.541	1.12888	0.224279	5.03339	4.81872e-07	2.9354e-05
ENSDARG00000062788	irg1l	immunoresponsive gene 1, like [Source:ZFIN;Acc:ZDB-GENE-061103-301]	134.672	1.02105	0.196933	5.18477	2.16278e-07	1.44499e-05
ENSDARG00000067701	myoz3a	myozenin 3a [Source:ZFIN;Acc:ZDB-GENE-111012-4]	231.349	0.966925	0.205077	4.71494	2.41781e-06	0.000120802
ENSDARG00000070396	serpinb1l2	serpin peptidase inhibitor, clade B (ovalbumin), member 1, like 2 [Source:ZFIN;Acc:ZDB-GENE-041001-117]	43.1811	1.32261	0.361393	3.65974	0.00025247	0.00619436
ENSDARG00000075727	map1lc3cl	microtubule-associated protein 1 light chain 3 gamma, like [Source:ZFIN;Acc:ZDB-GENE-140819-1]	81.6352	0.981052	0.243581	4.02763	5.63424e-05	0.00178037
ENSDARG00000076312	myot	myotilin [Source:ZFIN;Acc:ZDB-GENE-110411-129]	473.509	0.656207	0.15279	4.29482	1.74835e-05	0.000657392
ENSDARG00000076362	tmem260	transmembrane protein 260 [Source:ZFIN;Acc:ZDB-GENE-030131-4198]	112.949	0.615876	0.210502	2.92575	0.00343632	0.0452915
ENSDARG00000077169	si:ch211-153b23.4	si:ch211-153b23.4 [Source:ZFIN;Acc:ZDB-GENE-030131-7332]	91.0945	0.984249	0.255037	3.85923	0.000113743	0.00324567
ENSDARG00000077726	nocta	nocturnin a [Source:ZFIN;Acc:ZDB-GENE-050208-306]	265.058	1.55914	0.181785	8.57684	9.7514e-18	2.85131e-15
ENSDARG00000079079	sult1st7	sulfotransferase family 1, cytosolic sulfotransferase 7 [Source:ZFIN;Acc:ZDB-GENE-081112-3]	52.5013	1.80095	0.343606	5.24131	1.59439e-07	1.10382e-05
ENSDARG00000079591	si:ch211-203d1.3	si:ch211-203d1.3 [Source:ZFIN;Acc:ZDB-GENE-160113-15]	318.478	0.609203	0.161674	3.7681	0.000164493	0.0043539
ENSDARG00000079664	zgc:172341	zgc:172341 [Source:ZFIN;Acc:ZDB-GENE-080204-116]	107.21	1.28195	0.229851	5.57733	2.44233e-08	2.02503e-06
ENSDARG00000089177	cyp46a1.3	cytochrome P450, family 46, subfamily A, polypeptide 1, tandem duplicate 3 [Source:ZFIN;Acc:ZDB-GENE-060519-40]	217.733	1.03229	0.193412	5.33725	9.43676e-08	6.95968e-06
ENSDARG00000091757	adgrf6	adhesion G protein-coupled receptor F6 [Source:ZFIN;Acc:ZDB-GENE-041001-212]	122.511	0.654349	0.212696	3.07645	0.00209482	0.0315543
ENSDARG00000091792	akap12a	A kinase (PRKA) anchor protein 12a [Source:ZFIN;Acc:ZDB-GENE-110310-3]	244.212	0.624781	0.18309	3.41242	0.000643897	0.0130534
ENSDARG00000092042	AL935153.1		40.8566	6.42877	0.911801	7.05063	1.78111e-12	3.13955e-10
ENSDARG00000092243	BX005065.1		57.2515	1.31657	0.288582	4.56222	5.06163e-06	0.00022667
ENSDARG00000093354	si:ch211-57i17.2	si:ch211-57i17.2 [Source:ZFIN;Acc:ZDB-GENE-041014-258]	35.7208	2.36966	0.413832	5.72615	1.02736e-08	9.35316e-07
ENSDARG00000095767	dio3b	iodothyronine deiodinase 3b [Source:NCBI gene;Acc:798872]	256.102	1.33793	0.170739	7.83611	4.64723e-15	1.03127e-12
ENSDARG00000096508	BX322618.1		2833.34	1.68069	0.126173	13.3205	1.75872e-40	2.73196e-37
ENSDARG00000101385	f8	coagulation factor VIII, procoagulant component [Source:ZFIN;Acc:ZDB-GENE-090629-2]	73.1359	1.16489	0.284852	4.08946	4.32375e-05	0.00143283
ENSDARG00000102071	slc25a47b		81.5799	1.02131	0.265365	3.84868	0.000118756	0.00336937
ENSDARG00000102288	CABZ01056321.1	photoreceptor cilium actin regulator 1 [Source:NCBI gene;Acc:100537793]	218.559	0.826349	0.187499	4.40722	1.04704e-05	0.000427002
ENSDARG00000104125	ttc6	tetratricopeptide repeat domain 6 [Source:ZFIN;Acc:ZDB-GENE-090429-2]	47.7812	1.23833	0.340388	3.63801	0.000274754	0.00666218
ENSDARG00000104329	si:ch73-281k2.5	si:ch73-281k2.5 [Source:ZFIN;Acc:ZDB-GENE-141222-10]	533.23	0.605911	0.1278	4.74108	2.12586e-06	0.00010894
ENSDARG00000104572	si:dkey-35h6.1	si:dkey-35h6.1 [Source:ZFIN;Acc:ZDB-GENE-141216-112]	738.279	1.24733	0.164662	7.57507	3.58948e-14	7.41096e-12
ENSDARG00000104618	grem1b	gremlin 1b [Source:ZFIN;Acc:ZDB-GENE-090218-21]	76.1968	0.80125	0.265522	3.01764	0.00254754	0.036368
ENSDARG00000002764	miox	myo-inositol oxygenase [Source:NCBI gene;Acc:571850]	394.69	0.73762	0.152734	4.82945	1.3691e-06	7.41341e-05
ENSDARG00000003380	si:dkey-275b16.2	si:dkey-275b16.2 [Source:ZFIN;Acc:ZDB-GENE-090312-204]	31.0095	2.12608	0.41018	5.18329	2.18004e-07	1.45262e-05
ENSDARG00000011797	tent5bb	terminal nucleotidyltransferase 5Bb [Source:ZFIN;Acc:ZDB-GENE-060503-431]	327.414	0.8071	0.157509	5.12416	2.98865e-07	1.92935e-05
ENSDARG00000013855	slc12a3	solute carrier family 12 member 3 [Source:ZFIN;Acc:ZDB-GENE-030131-9505]	192.656	1.00855	0.202296	4.98552	6.17969e-07	3.65691e-05
ENSDARG00000016160	gmpr	guanosine monophosphate reductase [Source:ZFIN;Acc:ZDB-GENE-050522-48]	945.668	0.701356	0.113379	6.18595	6.17315e-10	7.37632e-08
ENSDARG00000029894	slc2a15a	solute carrier family 2 member 15a [Source:ZFIN;Acc:ZDB-GENE-060531-109]	129.734	0.735504	0.216348	3.39963	0.000674769	0.0135472
ENSDARG00000034605	zgc:153169	zgc:153169 [Source:ZFIN;Acc:ZDB-GENE-060929-764]	95.8379	0.794463	0.250201	3.1753	0.00149684	0.0246048
ENSDARG00000035005	bag2	BCL2 associated athanogene 2 [Source:ZFIN;Acc:ZDB-GENE-040426-1399]	129.018	0.66454	0.218821	3.03692	0.00239011	0.0348071
ENSDARG00000037618	ddit4	DNA-damage-inducible transcript 4 [Source:NCBI gene;Acc:378866]	787.163	1.83474	0.135977	13.4931	1.71752e-41	3.04909e-38
ENSDARG00000038639	elovl6l	ELOVL family member 6, elongation of long chain fatty acids like [Source:ZFIN;Acc:ZDB-GENE-031110-3]	163.669	0.837278	0.194198	4.31147	1.62169e-05	0.000618183
ENSDARG00000039486	bag3	BCL2 associated athanogene 3 [Source:ZFIN;Acc:ZDB-GENE-040801-40]	182.433	0.592485	0.182171	3.25236	0.00114453	0.0202897
ENSDARG00000039605	mat1a	methionine adenosyltransferase I, alpha [Source:ZFIN;Acc:ZDB-GENE-030131-6127]	4491.99	0.702604	0.103153	6.81128	9.67322e-12	1.52163e-09
ENSDARG00000041595	ces3	carboxylesterase 3 [Source:ZFIN;Acc:ZDB-GENE-030131-9563]	637.203	0.961354	0.159035	6.04492	1.49486e-09	1.61536e-07
ENSDARG00000045089	si:ch211-270n8.1	si:ch211-270n8.1 [Source:ZFIN;Acc:ZDB-GENE-081107-34]	118.335	1.09838	0.298408	3.68081	0.000232491	0.00579457
ENSDARG00000054451	loxl1	lysyl oxidase-like 1 [Source:ZFIN;Acc:ZDB-GENE-060503-693]	979.61	0.595133	0.154728	3.84632	0.000119906	0.00339168
ENSDARG00000054797	zgc:153441	zgc:153441 [Source:ZFIN;Acc:ZDB-GENE-060825-39]	129.979	0.727651	0.215308	3.37958	0.000725974	0.0143543
ENSDARG00000055527	cmn	calymmin [Source:ZFIN;Acc:ZDB-GENE-000208-9]	196.578	1.06282	0.21565	4.92845	8.28829e-07	4.69906e-05
ENSDARG00000058372	mcph1	microcephalin 1 [Source:ZFIN;Acc:ZDB-GENE-060421-6122]	26.0517	2.12766	0.450983	4.71782	2.38385e-06	0.000119693
ENSDARG00000062268	jarid2b	jumonji, AT rich interactive domain 2b [Source:NCBI gene;Acc:558456]	204.358	1.00385	0.219201	4.57961	4.65846e-06	0.00021128
ENSDARG00000067741	itpkcb	inositol-trisphosphate 3-kinase Cb [Source:ZFIN;Acc:ZDB-GENE-080225-27]	674.39	0.796549	0.116863	6.81612	9.35341e-12	1.4807e-09
ENSDARG00000069027	admb	adrenomedullin b [Source:ZFIN;Acc:ZDB-GENE-120221-6]	91.9151	0.70594	0.241326	2.92525	0.00344177	0.0453081
ENSDARG00000077760	ascc1	activating signal cointegrator 1 complex subunit 1 [Source:ZFIN;Acc:ZDB-GENE-050417-80]	112.312	1.30478	0.231293	5.64122	1.68848e-08	1.47247e-06
ENSDARG00000079271	dcxr	dicarbonyl/L-xylulose reductase [Source:ZFIN;Acc:ZDB-GENE-030131-7002]	253.087	0.800781	0.156592	5.1138	3.15747e-07	2.01737e-05
ENSDARG00000087558	si:ch73-105b23.1	si:ch73-105b23.1 [Source:ZFIN;Acc:ZDB-GENE-081107-41]	66.324	0.93196	0.286726	3.25035	0.00115264	0.0203753
ENSDARG00000092191	CR318588.1		17.9954	2.33166	0.576684	4.04321	5.27239e-05	0.00168649
ENSDARG00000092199	si:ch211-250c4.4	si:ch211-250c4.4 [Source:ZFIN;Acc:ZDB-GENE-081107-32]	192.566	0.684723	0.202819	3.37602	0.000735419	0.0144924
ENSDARG00000092310	si:ch211-199g17.2	si:ch211-199g17.2 [Source:ZFIN;Acc:ZDB-GENE-060503-396]	55.1538	0.980641	0.289041	3.39275	0.000691954	0.0138024
ENSDARG00000092483	iqcc	IQ motif containing C [Source:ZFIN;Acc:ZDB-GENE-090313-325]	46.8039	1.19835	0.319331	3.75267	0.000174958	0.00456286
ENSDARG00000092833	CR318588.2	si:dkeyp-1h4.8 [Source:NCBI gene;Acc:100535122]	345.81	2.29233	0.165632	13.8398	1.46526e-43	2.80134e-40
ENSDARG00000094719	CR318588.3	uncharacterized LOC101884954 [Source:NCBI gene;Acc:101884954]	1416.73	1.35876	0.133031	10.2139	1.71871e-24	9.28627e-22
ENSDARG00000096784	CU929359.2		25.5512	1.32299	0.453363	2.91817	0.00352092	0.0461059
ENSDARG00000097137	CR753876.1		275.489	1.7908	0.185066	9.67654	3.79342e-22	1.7789e-19
ENSDARG00000098096	slc12a1	solute carrier family 12 member 1 [Source:ZFIN;Acc:ZDB-GENE-080130-3]	91.7014	0.798666	0.249507	3.20098	0.00136963	0.0229076
ENSDARG00000102004	apoea	apolipoprotein Ea [Source:ZFIN;Acc:ZDB-GENE-010724-18]	4034.27	0.914935	0.126898	7.21003	5.59376e-13	1.03752e-10
ENSDARG00000110963	trib1	tribbles pseudokinase 1 [Source:ZFIN;Acc:ZDB-GENE-091207-4]	248.309	0.733971	0.157731	4.65332	3.26637e-06	0.00015733
ENSDARG00000114508	tmem101	transmembrane protein 101 [Source:ZFIN;Acc:ZDB-GENE-121214-289]	275.648	1.29476	0.159786	8.10307	5.35905e-16	1.37313e-13
ENSDARG00000000796	nr4a1	nuclear receptor subfamily 4, group A, member 1 [Source:ZFIN;Acc:ZDB-GENE-040704-11]	421.445	1.37894	0.149697	9.21153	3.2152e-20	1.21077e-17
ENSDARG00000013477	gata1a	GATA binding protein 1a [Source:ZFIN;Acc:ZDB-GENE-980526-268]	26.0057	1.39345	0.444002	3.1384	0.00169875	0.0270646
ENSDARG00000016048	gpat3	glycerol-3-phosphate acyltransferase 3 [Source:NCBI gene;Acc:436958]	503.36	0.619034	0.140013	4.42125	9.81331e-06	0.000405149
ENSDARG00000018971	b3gnt5a	UDP-GlcNAc:betaGal beta-1,3-N-acetylglucosaminyltransferase 5a [Source:NCBI gene;Acc:336526]	286.025	0.682726	0.166314	4.10503	4.04259e-05	0.00135593
ENSDARG00000023062	ccn1	cellular communication network factor 1 [Source:ZFIN;Acc:ZDB-GENE-040426-3]	502.523	0.770613	0.133059	5.79152	6.97521e-09	6.5917e-07
ENSDARG00000027744	gadd45ba	growth arrest and DNA-damage-inducible, beta a [Source:ZFIN;Acc:ZDB-GENE-040426-1971]	722.588	1.37635	0.155276	8.86391	7.7256e-19	2.66683e-16
ENSDARG00000028784	si:dkey-24p1.6	si:dkey-24p1.6 [Source:ZFIN;Acc:ZDB-GENE-060503-67]	142.044	0.808522	0.219671	3.68061	0.000232678	0.00579457
ENSDARG00000036876	zgc:153284	zgc:153284 [Source:ZFIN;Acc:ZDB-GENE-060825-317]	74.1317	1.45268	0.260031	5.58657	2.31598e-08	1.9381e-06
ENSDARG00000037012	slc3a2b	solute carrier family 3 member 2b [Source:ZFIN;Acc:ZDB-GENE-040122-2]	2406.07	0.808336	0.123144	6.56415	5.23313e-11	7.30698e-09
ENSDARG00000045015	cyp27b1	cytochrome P450, family 27, subfamily B, polypeptide 1 [Source:ZFIN;Acc:ZDB-GENE-111005-2]	287.288	2.9318	0.179468	16.3361	5.46606e-60	1.69817e-56
ENSDARG00000054207	CU682777.1	ST8 alpha-N-acetyl-neuraminide alpha-2,8-sialyltransferase 7.1, pseudogene [Source:NCBI gene;Acc:567285]	82.2761	1.04728	0.242739	4.31445	1.6e-05	0.000612371
ENSDARG00000055014	si:dkey-33m11.8	si:dkey-33m11.8 [Source:ZFIN;Acc:ZDB-GENE-141215-49]	309.656	0.633999	0.175309	3.61646	0.000298657	0.00715109
ENSDARG00000057575	pnp4a	purine nucleoside phosphorylase 4a [Source:ZFIN;Acc:ZDB-GENE-040625-83]	521.429	0.70449	0.14153	4.97769	6.43472e-07	3.7719e-05
ENSDARG00000068589	vimr1	vimentin-related 1 [Source:ZFIN;Acc:ZDB-GENE-130530-722]	518.639	1.36454	0.201211	6.78164	1.18816e-11	1.85727e-09
ENSDARG00000069498	phkg1b	phosphorylase kinase, gamma 1b (muscle) [Source:ZFIN;Acc:ZDB-GENE-050522-52]	83.6132	0.944961	0.264315	3.57513	0.00035005	0.00812338
ENSDARG00000069988	arid6	AT-rich interaction domain 6 [Source:ZFIN;Acc:ZDB-GENE-070112-1882]	185.524	0.67795	0.176264	3.84622	0.000119952	0.00339168
ENSDARG00000070165	tnfrsf1b	tumor necrosis factor receptor superfamily, member 1B [Source:ZFIN;Acc:ZDB-GENE-070410-133]	101.949	2.24374	0.256491	8.74782	2.17522e-18	7.11354e-16
ENSDARG00000070214	slc41a1	solute carrier family 41 member 1 [Source:ZFIN;Acc:ZDB-GENE-030131-4700]	148.103	0.81775	0.201619	4.05591	4.99394e-05	0.00162248
ENSDARG00000070597	prelp	proline/arginine-rich end leucine-rich repeat protein [Source:ZFIN;Acc:ZDB-GENE-080327-24]	287.315	0.728189	0.152508	4.77477	1.79912e-06	9.394e-05
ENSDARG00000071029	si:dkey-147f3.8	si:dkey-147f3.8 [Source:ZFIN;Acc:ZDB-GENE-061009-32]	61.7193	1.28948	0.288011	4.4772	7.56301e-06	0.000322421
ENSDARG00000077236	hspb6	heat shock protein, alpha-crystallin-related, b6 [Source:ZFIN;Acc:ZDB-GENE-080214-7]	856.961	0.692125	0.13707	5.04945	4.43093e-07	2.7259e-05
ENSDARG00000089507	ugt1b5	UDP glucuronosyltransferase 1 family, polypeptide B5 [Source:ZFIN;Acc:ZDB-GENE-080227-14]	179.65	0.717135	0.180905	3.96415	7.36568e-05	0.00224897
ENSDARG00000089724	cyldb	cylindromatosis (turban tumor syndrome), b [Source:ZFIN;Acc:ZDB-GENE-100208-1]	141.029	1.61491	0.213646	7.55881	4.06781e-14	8.287e-12
ENSDARG00000091669	bicdl2l	bicaudal-D-related protein 2-like [Source:ZFIN;Acc:ZDB-GENE-091204-161]	150.679	0.898135	0.209751	4.28191	1.85294e-05	0.000692445
ENSDARG00000092044	si:dkey-22f5.9	si:dkey-22f5.9 [Source:ZFIN;Acc:ZDB-GENE-091204-260]	204.808	0.894234	0.177371	5.0416	4.61656e-07	2.82611e-05
ENSDARG00000092077	si:dkey-147f3.4	si:dkey-147f3.4 [Source:ZFIN;Acc:ZDB-GENE-061009-29]	38.6366	1.17963	0.369146	3.19557	0.00139555	0.0232785
ENSDARG00000094198	CR354556.1		216.352	0.863858	0.179562	4.81092	1.5024e-06	8.03025e-05
ENSDARG00000094460	CR354556.3		341.327	0.712506	0.162736	4.37829	1.19612e-05	0.000474894
ENSDARG00000095280	CU682811.3		20.9051	1.92004	0.48549	3.95485	7.65838e-05	0.00231559
ENSDARG00000096876	CR847984.1		9.74627	2.75832	0.782287	3.52597	0.000421942	0.00942224
ENSDARG00000099533	zgc:113279	zgc:113279 [Source:ZFIN;Acc:ZDB-GENE-050522-529]	127.637	0.92185	0.203883	4.52147	6.14103e-06	0.000268713
ENSDARG00000099984	CABZ01023255.1	NACHT, LRR and PYD domains-containing protein 12-like [Source:NCBI gene;Acc:110438218]	58.2933	1.27608	0.295105	4.32417	1.53109e-05	0.000589067
ENSDARG00000102050	MCOLN3	mucolipin 3b [Source:NCBI gene;Acc:100001113]	173.387	0.760196	0.217508	3.49502	0.00047402	0.0102446
ENSDARG00000102272	coro6	coronin 6 [Source:ZFIN;Acc:ZDB-GENE-040426-1202]	123.751	1.0212	0.220197	4.63767	3.52363e-06	0.000166179
ENSDARG00000102364	si:dkey-202l22.6	si:dkey-202l22.6 [Source:ZFIN;Acc:ZDB-GENE-131121-181]	344.06	1.67138	0.15361	10.8807	1.42501e-27	9.83813e-25
ENSDARG00000104775	ly6m2	lymphocyte antigen 6 family member M2 [Source:ZFIN;Acc:ZDB-GENE-131121-523]	249.24	1.00569	0.218046	4.61227	3.98304e-06	0.000182894
ENSDARG00000105039	phka1b	phosphorylase kinase, alpha 1b (muscle) [Source:ZFIN;Acc:ZDB-GENE-091204-81]	84.4122	1.37942	0.257332	5.36048	8.30002e-08	6.28929e-06
ENSDARG00000105317	si:ch1073-365p7.2	si:ch1073-365p7.2 [Source:ZFIN;Acc:ZDB-GENE-160114-38]	20.9204	2.78141	0.541928	5.13243	2.86028e-07	1.85612e-05
ENSDARG00000105362	faim2b	Fas apoptotic inhibitory molecule 2b [Source:ZFIN;Acc:ZDB-GENE-120426-3]	96.7023	0.917174	0.261532	3.50693	0.000453307	0.00990026
ENSDARG00000117109	CR626884.6	si:dkey-83h2.2 [Source:NCBI gene;Acc:101885518]	77.6444	1.61934	0.265	6.11072	9.91836e-10	1.11041e-07
ENSDARG00000004687	acaa1	acetyl-CoA acyltransferase 1 [Source:ZFIN;Acc:ZDB-GENE-040704-48]	705.536	0.651825	0.129547	5.03157	4.86471e-07	2.95618e-05
ENSDARG00000014954	snx33	sorting nexin 33 [Source:ZFIN;Acc:ZDB-GENE-041111-209]	120.328	1.01259	0.221886	4.56355	5.02953e-06	0.00022573
ENSDARG00000018566	flnca	filamin C, gamma a (actin binding protein 280) [Source:ZFIN;Acc:ZDB-GENE-070503-1]	341.509	0.808822	0.14452	5.59659	2.18604e-08	1.84176e-06
ENSDARG00000029493	f9b	coagulation factor IXb [Source:ZFIN;Acc:ZDB-GENE-060421-7346]	135.358	0.660001	0.200718	3.2882	0.0010083	0.018496
ENSDARG00000032769	slc38a9	solute carrier family 38 member 9 [Source:NCBI gene;Acc:562137]	220.995	1.0853	0.193845	5.59878	2.15866e-08	1.82488e-06
ENSDARG00000033307	igf2b	insulin-like growth factor 2b [Source:ZFIN;Acc:ZDB-GENE-030131-2935]	821.604	0.77511	0.124286	6.23653	4.47392e-10	5.45072e-08
ENSDARG00000034933	chchd3b	coiled-coil-helix-coiled-coil-helix domain containing 3b [Source:ZFIN;Acc:ZDB-GENE-030131-4476]	150.889	0.60241	0.187621	3.21077	0.00132379	0.022449
ENSDARG00000041492	si:ch211-196f5.2	si:ch211-196f5.2 [Source:ZFIN;Acc:ZDB-GENE-041014-306]	53.374	1.59024	0.323423	4.9169	8.79264e-07	4.9301e-05
ENSDARG00000042613	crp3	C-reactive protein 3 [Source:ZFIN;Acc:ZDB-GENE-060503-220]	210.678	0.643236	0.18745	3.4315	0.000600255	0.0123499
ENSDARG00000042667	klf2a	Kruppel-like factor 2a [Source:ZFIN;Acc:ZDB-GENE-011109-1]	1162.79	1.54384	0.142551	10.8301	2.47901e-27	1.66522e-24
ENSDARG00000043131	BX664625.1	natural killer cell receptor 2B4-like [Source:NCBI gene;Acc:100007935]	19.7598	2.50062	0.528421	4.73225	2.22047e-06	0.000112858
ENSDARG00000044246	snx18b	sorting nexin 18b [Source:ZFIN;Acc:ZDB-GENE-080213-6]	39.8719	1.00562	0.339023	2.96622	0.00301483	0.0411255
ENSDARG00000045605	ticrr	TopBP1-interacting, checkpoint, and replication regulator [Source:NCBI gene;Acc:445411]	163.979	0.78669	0.208307	3.77658	0.000158995	0.00423998
ENSDARG00000053448	si:ch211-251f6.6	si:ch211-251f6.6 [Source:ZFIN;Acc:ZDB-GENE-030131-3219]	764.922	1.12444	0.181992	6.1785	6.47126e-10	7.69553e-08
ENSDARG00000056498	crp2	C-reactive protein 2 [Source:ZFIN;Acc:ZDB-GENE-030131-5826]	112.093	3.08066	0.279091	11.0382	2.5001e-28	1.88295e-25
ENSDARG00000056909	LO018309.1	epidermal growth factor receptor-like [Source:NCBI gene;Acc:571431]	312.57	1.3421	0.159969	8.3897	4.87377e-17	1.37651e-14
ENSDARG00000057590	si:ch1073-396h14.1	si:ch1073-396h14.1 [Source:ZFIN;Acc:ZDB-GENE-070705-6]	249.564	0.752964	0.172364	4.36846	1.25125e-05	0.000495988
ENSDARG00000060951	polg	polymerase (DNA directed), gamma [Source:ZFIN;Acc:ZDB-GENE-060303-1]	125.128	0.622154	0.200249	3.10691	0.00189053	0.0292756
ENSDARG00000062054	cpt1ab	carnitine palmitoyltransferase 1Ab (liver) [Source:ZFIN;Acc:ZDB-GENE-030131-3250]	1162.77	0.795477	0.118168	6.73176	1.67618e-11	2.54023e-09
ENSDARG00000063519	PLEKHB1	si:ch211-176g13.7 [Source:ZFIN;Acc:ZDB-GENE-030131-7664]	189.019	0.742011	0.206744	3.58903	0.000331905	0.00779693
ENSDARG00000069377	si:dkey-242g16.2	si:dkey-242g16.2 [Source:ZFIN;Acc:ZDB-GENE-030131-8324]	130.361	0.71966	0.224715	3.20255	0.00136217	0.0228289
ENSDARG00000071465	lrrc39	leucine rich repeat containing 39 [Source:NCBI gene;Acc:550456]	147.282	0.635184	0.21175	2.99969	0.00270256	0.0380563
ENSDARG00000071578	si:ch211-222k6.3	si:ch211-222k6.3 [Source:ZFIN;Acc:ZDB-GENE-050208-567]	120.54	1.2672	0.237409	5.33761	9.41791e-08	6.95968e-06
ENSDARG00000071590	si:ch211-236g6.1	si:ch211-236g6.1 [Source:ZFIN;Acc:ZDB-GENE-050208-448]	43.2445	1.78598	0.366006	4.87966	1.06269e-06	5.85634e-05
ENSDARG00000071644	si:dkey-19a16.7	si:dkey-19a16.7 [Source:ZFIN;Acc:ZDB-GENE-060503-903]	132.171	0.765846	0.216	3.54558	0.000391747	0.00886746
ENSDARG00000071648	zgc:113298	zgc:113298 [Source:ZFIN;Acc:ZDB-GENE-050522-40]	28.64	1.70853	0.411494	4.15202	3.29558e-05	0.0011329
ENSDARG00000074322	si:ch211-194m7.3	si:ch211-194m7.3 [Source:ZFIN;Acc:ZDB-GENE-131121-19]	183.256	0.863776	0.196831	4.38842	1.14175e-05	0.000459176
ENSDARG00000075463	mss51	MSS51 mitochondrial translational activator [Source:ZFIN;Acc:ZDB-GENE-130530-775]	80.4683	0.872263	0.266965	3.26733	0.00108566	0.0195529
ENSDARG00000075803	slc41a2a	solute carrier family 41 member 2a [Source:ZFIN;Acc:ZDB-GENE-130530-781]	94.7385	1.20953	0.247177	4.89337	9.91229e-07	5.51141e-05
ENSDARG00000079145	CABZ01077217.1	uncharacterized LOC100007503 [Source:NCBI gene;Acc:100007503]	51.5019	1.71108	0.333986	5.12322	3.00365e-07	1.93401e-05
ENSDARG00000079645	sc:d217	sc:d217 [Source:ZFIN;Acc:ZDB-GENE-080303-15]	118.648	1.13531	0.219652	5.16865	2.3579e-07	1.56275e-05
ENSDARG00000087303	cebpd	CCAAT enhancer binding protein delta [Source:ZFIN;Acc:ZDB-GENE-020111-4]	3212.16	1.30073	0.114802	11.3302	9.2956e-30	7.96665e-27
ENSDARG00000089205	si:dkey-73n8.3	si:dkey-73n8.3 [Source:ZFIN;Acc:ZDB-GENE-141219-27]	102.667	1.46835	0.246823	5.94902	2.69748e-09	2.82883e-07
ENSDARG00000090548	CR753886.1	GTPase IMAP family member 4 [Source:NCBI gene;Acc:793765]	160.226	0.607533	0.204197	2.97524	0.00292763	0.040212
ENSDARG00000090847	si:ch211-209l18.4	si:ch211-209l18.4 [Source:ZFIN;Acc:ZDB-GENE-110411-221]	180.979	2.13247	0.206434	10.33	5.15573e-25	2.84757e-22
ENSDARG00000092890	si:ch73-44m9.5	si:ch73-44m9.5 [Source:ZFIN;Acc:ZDB-GENE-081031-86]	443.496	0.754652	0.176277	4.28106	1.86002e-05	0.000693087
ENSDARG00000093164	si:rp71-23d18.8	si:rp71-23d18.8 [Source:ZFIN;Acc:ZDB-GENE-050208-521]	6.4308	6.2246	1.38909	4.48107	7.42701e-06	0.000317167
ENSDARG00000093402	si:dkey-286j17.4	si:dkey-286j17.4 [Source:ZFIN;Acc:ZDB-GENE-130530-2]	174.667	2.16683	0.247093	8.76929	1.79791e-18	6.03856e-16
ENSDARG00000095236	CT990618.1		35.0804	1.17544	0.36447	3.22506	0.00125945	0.0216177
ENSDARG00000095295	si:rp71-36a1.1	si:rp71-36a1.1 [Source:ZFIN;Acc:ZDB-GENE-050208-407]	77.1722	1.12849	0.284399	3.96797	7.24873e-05	0.00221872
ENSDARG00000095643	si:dkey-253d23.3	si:dkey-253d23.3 [Source:ZFIN;Acc:ZDB-GENE-050208-330]	87.8699	1.05024	0.257134	4.0844	4.419e-05	0.00145278
ENSDARG00000097026	si:dkey-16m19.1	si:dkey-16m19.1 [Source:ZFIN;Acc:ZDB-GENE-030131-7281]	81.4909	0.730649	0.252743	2.89088	0.00384163	0.0489138
ENSDARG00000098405	map3k1	mitogen-activated protein kinase kinase kinase 1, E3 ubiquitin protein ligase [Source:ZFIN;Acc:ZDB-GENE-090313-412]	514.172	0.970379	0.12638	7.67824	1.61284e-14	3.42612e-12
ENSDARG00000098538	CABZ01112049.1	intestinal mucin-like protein [Source:NCBI gene;Acc:100332723]	89.1452	0.908666	0.242283	3.75043	0.000176529	0.00459418
ENSDARG00000098761	rgs2	regulator of G protein signaling 2 [Source:ZFIN;Acc:ZDB-GENE-040718-410]	64.298	1.66373	0.293834	5.66214	1.49494e-08	1.33652e-06
ENSDARG00000099362	CABZ01088346.1		220.86	0.638791	0.185292	3.44748	0.000565851	0.0118281
ENSDARG00000099775	CABZ01074307.1		46.3685	3.20387	0.400181	8.00603	1.18467e-15	2.85863e-13
ENSDARG00000100000	CR352226.5		176.838	0.930901	0.220186	4.2278	2.35989e-05	0.000846911
ENSDARG00000100442	cfh	complement factor H [Source:ZFIN;Acc:ZDB-GENE-050208-661]	839.351	1.04337	0.129816	8.03728	9.18526e-16	2.2603e-13
ENSDARG00000102440	CABZ01070852.1		146.757	1.07655	0.198135	5.43341	5.52886e-08	4.3212e-06
ENSDARG00000103973	CABZ01051602.1	sushi, nidogen and EGF-like domain-containing protein 1 [Source:NCBI gene;Acc:103910028]	42.1063	1.70742	0.367238	4.64935	3.32991e-06	0.000159157
ENSDARG00000104885	CABZ01033178.1		17.5968	2.94011	0.619989	4.7422	2.11415e-06	0.000108564
ENSDARG00000104905	CABZ01075521.1		11.1188	4.50589	1.01106	4.45662	8.32619e-06	0.00035134
ENSDARG00000112959	SRL	wu:fb80c09 [Source:NCBI gene;Acc:103909608]	479.216	0.62896	0.148773	4.22765	2.36143e-05	0.000846911
ENSDARG00000113438	CR318624.2	ADP-ribosyl cyclase/cyclic ADP-ribose hydrolase 1-like [Source:NCBI gene;Acc:101886891]	12.0151	2.16056	0.681444	3.17056	0.00152144	0.0249432
ENSDARG00000116774	PCNP	PEST proteolytic signal-containing nuclear protein-like [Source:NCBI gene;Acc:110437793]	44.5253	1.24168	0.337013	3.68438	0.000229262	0.00572097
ENSDARG00000117313	CABZ01005857.2		3.26032	5.24803	1.57378	3.33466	0.000854041	0.0162573
ENSDARG00000003203	rhcga	Rh family, C glycoprotein a [Source:ZFIN;Acc:ZDB-GENE-070424-81]	1594.18	0.658274	0.118677	5.54676	2.91005e-08	2.36361e-06
ENSDARG00000034307	chrne	cholinergic receptor, nicotinic, epsilon [Source:ZFIN;Acc:ZDB-GENE-040808-32]	459.49	0.775835	0.153813	5.044	4.55894e-07	2.79773e-05
ENSDARG00000039501	ugt2a6	UDP glucuronosyltransferase 2 family, polypeptide A6 [Source:ZFIN;Acc:ZDB-GENE-081104-3]	27.4711	1.25285	0.40945	3.05983	0.00221463	0.0328807
ENSDARG00000045544	hgfa	hepatocyte growth factor a [Source:ZFIN;Acc:ZDB-GENE-041014-2]	53.2314	1.16957	0.303507	3.85351	0.000116435	0.00331107
ENSDARG00000045557	socs2	suppressor of cytokine signaling 2 [Source:ZFIN;Acc:ZDB-GENE-041210-171]	409.782	1.42103	0.152243	9.33397	1.01979e-20	4.15504e-18
ENSDARG00000052089	CCKAR	cholecystokinin A receptor [Source:NCBI gene;Acc:569038]	58.4802	1.049	0.295916	3.54494	0.000392703	0.00888101
ENSDARG00000052578	c6ast4	six-cysteine containing astacin protease 4 [Source:ZFIN;Acc:ZDB-GENE-050626-100]	11914.3	0.747237	0.147625	5.06171	4.15519e-07	2.56898e-05
ENSDARG00000055253	slc12a10.3	solute carrier family 12 member 10, tandem duplicate 3 [Source:ZFIN;Acc:ZDB-GENE-060503-518]	58.2338	0.859958	0.292875	2.93626	0.00332196	0.0442715
ENSDARG00000060070	adcy7	adenylate cyclase 7 [Source:ZFIN;Acc:ZDB-GENE-040713-1]	417.944	0.597718	0.146175	4.08905	4.3315e-05	0.00143349
ENSDARG00000062579	kremen1	kringle containing transmembrane protein 1 [Source:NCBI gene;Acc:100141352]	117.673	0.953931	0.221533	4.30605	1.66197e-05	0.000631271
ENSDARG00000067537	pcsk5a	proprotein convertase subtilisin/kexin type 5a [Source:ZFIN;Acc:ZDB-GENE-060531-130]	224.338	0.707644	0.180824	3.91343	9.09935e-05	0.00269232
ENSDARG00000067990	myhz1.1	myosin, heavy polypeptide 1.1, skeletal muscle [Source:ZFIN;Acc:ZDB-GENE-000322-5]	122654	0.91229	0.144466	6.31492	2.70295e-10	3.46284e-08
ENSDARG00000067995	myhz1.2	myosin, heavy polypeptide 1.2, skeletal muscle [Source:ZFIN;Acc:ZDB-GENE-070705-73]	35381.1	1.05527	0.15135	6.97241	3.11561e-12	5.23213e-10
ENSDARG00000068030	si:cabz01007802.1	si:cabz01007802.1 [Source:ZFIN;Acc:ZDB-GENE-160728-30]	376.961	0.658266	0.147998	4.44779	8.67588e-06	0.000363626
ENSDARG00000070107	six7	SIX homeobox 7 [Source:ZFIN;Acc:ZDB-GENE-990825-28]	1057.05	0.585126	0.131579	4.44696	8.70928e-06	0.000364412
ENSDARG00000075549	cdh5	cadherin 5 [Source:ZFIN;Acc:ZDB-GENE-040816-1]	524.911	0.605286	0.140681	4.30254	1.68848e-05	0.000638035
ENSDARG00000076257	si:ch211-285c6.1	si:ch211-285c6.1 [Source:ZFIN;Acc:ZDB-GENE-041001-89]	16.2768	2.06087	0.616655	3.34201	0.000831737	0.0159138
ENSDARG00000076348	mylk3	myosin light chain kinase 3 [Source:NCBI gene;Acc:561635]	60.9321	0.954358	0.292632	3.2613	0.00110904	0.019816
ENSDARG00000078619	pnp5a	purine nucleoside phosphorylase 5a [Source:ZFIN;Acc:ZDB-GENE-040426-2553]	2189.95	0.810693	0.116178	6.97803	2.99341e-12	5.0611e-10
ENSDARG00000079336	strc1	stereocilin 1 [Source:ZFIN;Acc:ZDB-GENE-110411-215]	117.831	0.771296	0.223414	3.45232	0.000555791	0.0116614
ENSDARG00000088595	crispld2	cysteine-rich secretory protein LCCL domain containing 2 [Source:ZFIN;Acc:ZDB-GENE-130131-1]	105.372	0.709669	0.220766	3.21457	0.00130639	0.0222239
ENSDARG00000088836	si:ch211-76m11.5	si:ch211-76m11.5 [Source:ZFIN;Acc:ZDB-GENE-041210-278]	159.47	0.632183	0.181595	3.48128	0.000499018	0.0106735
ENSDARG00000090371	si:dkey-46i9.6	si:dkey-46i9.6 [Source:ZFIN;Acc:ZDB-GENE-160114-63]	107.481	0.804818	0.251211	3.20376	0.00135647	0.0227795
ENSDARG00000091136	zgc:174259	zgc:174259 [Source:ZFIN;Acc:ZDB-GENE-080213-10]	404.007	0.689804	0.146414	4.71133	2.46109e-06	0.000122336
ENSDARG00000091234	si:ch73-335l21.4	si:ch73-335l21.4 [Source:ZFIN;Acc:ZDB-GENE-160728-105]	82.2612	0.863205	0.244932	3.52426	0.000424669	0.00945764
ENSDARG00000092003	ccs	copper chaperone for superoxide dismutase [Source:ZFIN;Acc:ZDB-GENE-050417-322]	118.517	0.858807	0.219839	3.90652	9.36341e-05	0.00275081
ENSDARG00000093924	BX890562.2		15.6791	2.40095	0.636428	3.77254	0.000161597	0.00429094
ENSDARG00000094615	si:dkey-9p20.18	si:dkey-9p20.18 [Source:ZFIN;Acc:ZDB-GENE-070705-515]	9.19454	2.28074	0.783801	2.90985	0.00361603	0.0469458
ENSDARG00000094824	si:dkey-23a23.1	si:dkey-23a23.1 [Source:ZFIN;Acc:ZDB-GENE-060503-65]	13.4577	2.24167	0.690283	3.24746	0.00116439	0.0205392
ENSDARG00000098663	fgf19	fibroblast growth factor 19 [Source:ZFIN;Acc:ZDB-GENE-030729-32]	35.3215	1.46839	0.368985	3.97954	6.90498e-05	0.00212134
ENSDARG00000100669	si:dkey-61p9.9	si:dkey-61p9.9 [Source:ZFIN;Acc:ZDB-GENE-041210-240]	21.9555	2.20788	0.533103	4.14156	3.4495e-05	0.00117605
ENSDARG00000101135	si:dkey-85k7.7	si:dkey-85k7.7 [Source:ZFIN;Acc:ZDB-GENE-040128-7]	400.445	0.79789	0.151256	5.27511	1.32675e-07	9.34135e-06
ENSDARG00000102020	pnpla3	patatin-like phospholipase domain containing 3 [Source:ZFIN;Acc:ZDB-GENE-040718-27]	917.923	0.720273	0.118173	6.09506	1.09394e-09	1.21923e-07
ENSDARG00000105384	si:dkey-23a13.22	si:dkey-23a13.22 [Source:ZFIN;Acc:ZDB-GENE-160113-78]	10.131	3.2843	0.882711	3.7207	0.000198674	0.00506966
ENSDARG00000105568	si:ch211-194p6.10	si:ch211-194p6.10 [Source:ZFIN;Acc:ZDB-GENE-160728-3]	105.331	0.807583	0.260482	3.10034	0.00193298	0.0297844
ENSDARG00000111902	FO704772.1		13.2428	2.11552	0.665219	3.18018	0.00147183	0.024274
ENSDARG00000114910	FO704772.2		12.8332	3.418	0.787821	4.33855	1.43428e-05	0.000559617
ENSDARG00000115978	AL935186.10		1219.11	1.8743	0.620813	3.0191	0.00253523	0.0362455
ENSDARG00000116076	FO704772.3		2567.61	2.51038	0.569222	4.4102	1.03277e-05	0.000423574
ENSDARG00000116197	si:dkeyp-4c4.2	si:dkeyp-4c4.2 [Source:ZFIN;Acc:ZDB-GENE-130530-1]	41.8582	1.11607	0.370129	3.01535	0.00256679	0.0365797
ENSDARG00000003144	pxmp2	peroxisomal membrane protein 2 [Source:ZFIN;Acc:ZDB-GENE-040912-184]	234.947	0.820423	0.16638	4.93101	8.18067e-07	4.66101e-05
ENSDARG00000005154	aspa	aspartoacylase [Source:NCBI gene;Acc:557232]	125.404	0.672609	0.223383	3.01101	0.00260378	0.0370282
ENSDARG00000006522	otop2	otopetrin 2 [Source:ZFIN;Acc:ZDB-GENE-050104-2]	143.182	0.707247	0.197566	3.57981	0.000343844	0.00800927
ENSDARG00000007080	rhcgl1	Rh family, C glycoprotein, like 1 [Source:ZFIN;Acc:ZDB-GENE-060209-2]	686.219	1.72749	0.153221	11.2744	1.75472e-29	1.45373e-26
ENSDARG00000007349	dmrt1	doublesex and mab-3 related transcription factor 1 [Source:NCBI gene;Acc:402923]	18.9489	1.80319	0.50956	3.53872	0.000402068	0.00906417
ENSDARG00000008414	exoc3l2a	exocyst complex component 3-like 2a [Source:ZFIN;Acc:ZDB-GENE-060526-343]	147.529	0.715676	0.187732	3.81222	0.000137723	0.00378227
ENSDARG00000009040	si:ch73-141c7.1	si:ch73-141c7.1 [Source:NCBI gene;Acc:393762]	312.286	1.28332	0.163527	7.84775	4.23584e-15	9.48446e-13
ENSDARG00000009196	anxa3a	annexin A3a [Source:ZFIN;Acc:ZDB-GENE-040912-58]	231.925	0.635226	0.177955	3.56959	0.000357547	0.00825114
ENSDARG00000009505	prelid3b	PRELI domain containing 3 [Source:ZFIN;Acc:ZDB-GENE-031002-13]	1830.85	0.619714	0.110012	5.63316	1.76937e-08	1.53762e-06
ENSDARG00000011571	calcrlb	calcitonin receptor-like b [Source:ZFIN;Acc:ZDB-GENE-080924-1]	79.7918	0.858856	0.278076	3.08856	0.00201126	0.0307239
ENSDARG00000013522	pck1	phosphoenolpyruvate carboxykinase 1 (soluble) [Source:ZFIN;Acc:ZDB-GENE-030909-11]	13183.9	0.623478	0.126748	4.91903	8.69725e-07	4.89053e-05
ENSDARG00000014646	aoc2	amine oxidase copper containing 2 [Source:ZFIN;Acc:ZDB-GENE-050320-133]	3885.75	0.693951	0.0972364	7.13674	9.55675e-13	1.72118e-10
ENSDARG00000015922	stk17al	serine/threonine kinase 17a like [Source:ZFIN;Acc:ZDB-GENE-061103-427]	372.015	0.712298	0.140703	5.06242	4.13959e-07	2.56572e-05
ENSDARG00000018478	agxtb	alanine--glyoxylate and serine--pyruvate aminotransferase b [Source:ZFIN;Acc:ZDB-GENE-010302-3]	6707.15	0.625234	0.117643	5.31468	1.06846e-07	7.71962e-06
ENSDARG00000024030	angptl2a	angiopoietin-like 2a [Source:NCBI gene;Acc:569092]	292.379	1.02271	0.14971	6.83129	8.41569e-12	1.34944e-09
ENSDARG00000025436	msrb1a	methionine sulfoxide reductase B1a [Source:NCBI gene;Acc:352916]	553.512	0.605705	0.16209	3.73683	0.000186352	0.00481454
ENSDARG00000028027	trim63a	tripartite motif containing 63a [Source:ZFIN;Acc:ZDB-GENE-040625-139]	652.73	0.946182	0.163926	5.772	7.83384e-09	7.26501e-07
ENSDARG00000029848	zgc:161973	zgc:161973 [Source:ZFIN;Acc:ZDB-GENE-070410-13]	116.18	0.999717	0.228139	4.38206	1.17561e-05	0.000469
ENSDARG00000030157	mybpc2a	myosin binding protein C, fast type a [Source:ZFIN;Acc:ZDB-GENE-060901-1]	203.791	0.627559	0.182853	3.43203	0.000599073	0.0123358
ENSDARG00000030616	nfe2l1a	nuclear factor, erythroid 2-like 1a [Source:ZFIN;Acc:ZDB-GENE-040630-5]	167.578	0.815384	0.215479	3.78405	0.000154294	0.00414576
ENSDARG00000031426	csrnp1a	cysteine-serine-rich nuclear protein 1a [Source:ZFIN;Acc:ZDB-GENE-070912-475]	185.831	0.980777	0.17584	5.57766	2.43778e-08	2.02503e-06
ENSDARG00000033160	nr1d1	nuclear receptor subfamily 1, group d, member 1 [Source:ZFIN;Acc:ZDB-GENE-050105-1]	4517.78	0.756357	0.0954075	7.92765	2.23336e-15	5.26359e-13
ENSDARG00000034207	cx44.2	connexin 44.2 [Source:ZFIN;Acc:ZDB-GENE-010619-1]	100.695	0.754341	0.24268	3.10838	0.00188115	0.0291848
ENSDARG00000038583	abraa	actin binding Rho activating protein a [Source:ZFIN;Acc:ZDB-GENE-120730-1]	585.867	0.867989	0.152023	5.70959	1.1325e-08	1.01982e-06
ENSDARG00000039309	hook2	hook microtubule-tethering protein 2 [Source:ZFIN;Acc:ZDB-GENE-040426-1636]	128.965	0.634917	0.215002	2.95308	0.00314621	0.0423137
ENSDARG00000051956	isca1	iron-sulfur cluster assembly 1 [Source:NCBI gene;Acc:573999]	1185.01	0.59987	0.120367	4.98367	6.2389e-07	3.68317e-05
ENSDARG00000055644	prss60.2	serine protease 60.2 [Source:ZFIN;Acc:ZDB-GENE-050320-109]	155.094	0.652555	0.19942	3.27226	0.0010669	0.0192569
ENSDARG00000056477	ccdc125	coiled-coil domain containing 125 [Source:NCBI gene;Acc:565477]	144.722	0.676407	0.194444	3.47867	0.000503903	0.0107595
ENSDARG00000062884	map3k2	mitogen-activated protein kinase kinase kinase 2 [Source:ZFIN;Acc:ZDB-GENE-120215-96]	234.944	0.734021	0.195363	3.75721	0.000171818	0.00449986
ENSDARG00000063313	plbd1	phospholipase B domain containing 1 [Source:ZFIN;Acc:ZDB-GENE-050411-22]	233.89	0.763174	0.165655	4.607	4.08512e-06	0.000186983
ENSDARG00000070991	mlpha	melanophilin a [Source:ZFIN;Acc:ZDB-GENE-050208-724]	200.34	0.734792	0.17915	4.10155	4.10394e-05	0.00137465
ENSDARG00000076221	fthl28	ferritin, heavy polypeptide-like 28 [Source:ZFIN;Acc:ZDB-GENE-030131-7540]	335.589	0.747231	0.209715	3.56307	0.000366536	0.00838849
ENSDARG00000077155	si:ch211-157p22.10	si:ch211-157p22.10 [Source:NCBI gene;Acc:100003849]	57.0252	0.946054	0.28797	3.28525	0.00101893	0.0185832
ENSDARG00000086374	isg15	ISG15 ubiquitin like modifier [Source:ZFIN;Acc:ZDB-GENE-021211-1]	95.3321	2.97449	0.268317	11.0857	1.47181e-28	1.14314e-25
ENSDARG00000087188	nfil3-6	nuclear factor, interleukin 3 regulated, member 6 [Source:ZFIN;Acc:ZDB-GENE-040704-63]	295.715	1.52667	0.177189	8.61606	6.92967e-18	2.0576e-15
ENSDARG00000087446	mmd2a	monocyte to macrophage differentiation-associated 2a [Source:ZFIN;Acc:ZDB-GENE-081104-52]	68.9815	0.946654	0.263804	3.58848	0.000332608	0.0078059
ENSDARG00000089338	si:ch211-110e21.3	si:ch211-110e21.3 [Source:ZFIN;Acc:ZDB-GENE-131121-389]	111.526	1.19027	0.223377	5.32851	9.90209e-08	7.24163e-06
ENSDARG00000093303	ifitm1	interferon induced transmembrane protein 1 [Source:ZFIN;Acc:ZDB-GENE-060526-259]	596.382	0.777357	0.149775	5.19016	2.10118e-07	1.42297e-05
ENSDARG00000094990	si:dkey-91f15.1	si:dkey-91f15.1 [Source:ZFIN;Acc:ZDB-GENE-060601-4]	108.038	0.926446	0.231483	4.00222	6.27506e-05	0.00195194
ENSDARG00000096851	znf1143	zinc finger protein 1143 [Source:ZFIN;Acc:ZDB-GENE-131125-17]	100.123	0.813977	0.244992	3.32246	0.000892265	0.0168258
ENSDARG00000097006	CR854839.1		155.353	0.705232	0.192638	3.66092	0.000251313	0.00617817
ENSDARG00000097501	si:dkey-111k8.3	si:dkey-111k8.3 [Source:ZFIN;Acc:ZDB-GENE-131119-82]	122.374	0.663939	0.219215	3.02871	0.00245602	0.0354689
ENSDARG00000098121	FP101882.1		195.167	0.913973	0.173298	5.27399	1.3349e-07	9.37218e-06
ENSDARG00000098191	si:dkey-16l2.20	si:dkey-16l2.20 [Source:ZFIN;Acc:ZDB-GENE-141212-380]	302.25	1.103	0.186617	5.91051	3.41058e-09	3.53194e-07
ENSDARG00000098995	cyp2k6	cytochrome P450, family 2, subfamily K, polypeptide 6 [Source:NCBI gene;Acc:393481]	53.8756	4.9286	0.52037	9.47134	2.76285e-21	1.22621e-18
ENSDARG00000099235	hook2	hook microtubule-tethering protein 2 [Source:ZFIN;Acc:ZDB-GENE-040426-1636]	231.165	0.688588	0.165704	4.15552	3.2455e-05	0.00112514
ENSDARG00000100524	abca3b	ATP-binding cassette, sub-family A (ABC1), member 3b [Source:ZFIN;Acc:ZDB-GENE-050517-2]	2539.19	0.873556	0.113165	7.71929	1.16983e-14	2.50645e-12
ENSDARG00000100584	ccdc40	coiled-coil domain containing 40 [Source:NCBI gene;Acc:568590]	100.282	0.756714	0.229104	3.30292	0.000956821	0.0177601
ENSDARG00000100947	mafk	v-maf avian musculoaponeurotic fibrosarcoma oncogene homolog K [Source:ZFIN;Acc:ZDB-GENE-040624-9]	129.215	0.820303	0.219372	3.73932	0.000184517	0.00477808
ENSDARG00000101190	cyp2k8	cytochrome P450, family 2, subfamily K, polypeptide 8 [Source:ZFIN;Acc:ZDB-GENE-080721-19]	71.6463	0.840315	0.280109	2.99996	0.00270017	0.0380443
ENSDARG00000101749	zgc:92161	zgc:92161 [Source:ZFIN;Acc:ZDB-GENE-040912-22]	196.446	1.2299	0.184009	6.68392	2.32628e-11	3.44151e-09
ENSDARG00000102720	zgc:123284	zgc:123284 [Source:ZFIN;Acc:ZDB-GENE-051113-92]	57.1791	1.01754	0.294352	3.45687	0.000546481	0.0115201
ENSDARG00000103341	si:ch211-110e21.4	si:ch211-110e21.4 [Source:ZFIN;Acc:ZDB-GENE-131126-43]	11.2641	2.32819	0.713199	3.26443	0.00109683	0.0196828
ENSDARG00000103806	BX004785.3		17.3624	2.01945	0.58881	3.42971	0.000604237	0.0124113
ENSDARG00000103947	zgc:113295	zgc:113295 [Source:ZFIN;Acc:ZDB-GENE-050320-122]	33.7592	1.80442	0.403068	4.47671	7.58008e-06	0.000322595
ENSDARG00000104436	zgc:153426	zgc:153426 [Source:ZFIN;Acc:ZDB-GENE-060929-220]	1882.51	0.685362	0.113398	6.04386	1.50467e-09	1.61893e-07
ENSDARG00000104568	BX571715.1	UNC93-like protein MFSD11 [Source:NCBI gene;Acc:799265]	219.166	0.758019	0.174489	4.34422	1.39772e-05	0.000547068
ENSDARG00000104847	ptger1b	prostaglandin E receptor 1b (subtype EP1) [Source:ZFIN;Acc:ZDB-GENE-100922-278]	37.3654	1.05345	0.354726	2.96977	0.00298024	0.0407777
ENSDARG00000105112	ntn1a	netrin 1a [Source:ZFIN;Acc:ZDB-GENE-990415-169]	359.464	0.666993	0.144145	4.62724	3.7058e-06	0.000172694
ENSDARG00000112702	BX537263.3		65.939	2.38289	0.73054	3.26182	0.001107	0.019808
ENSDARG00000114676	BX908797.1		57.1431	1.00482	0.305079	3.29364	0.000988989	0.0182482
ENSDARG00000117211	CR936462.1		49.9964	1.28642	0.330747	3.88943	0.00010048	0.00291065
ENSDARG00000117309	BX927081.3		37.4695	1.85712	0.371847	4.99432	5.90445e-07	3.51074e-05
ENSDARG00000004880	acsm3	acyl-CoA synthetase medium chain family member 3 [Source:ZFIN;Acc:ZDB-GENE-080220-22]	190.904	0.840166	0.186421	4.50681	6.5808e-06	0.000283957
ENSDARG00000007086	aqp10a	aquaporin 10a [Source:ZFIN;Acc:ZDB-GENE-040718-40]	228.357	0.601331	0.180481	3.33182	0.000862803	0.0163821
ENSDARG00000008363	mcl1b	MCL1 apoptosis regulator, BCL2 family member b [Source:ZFIN;Acc:ZDB-GENE-030825-1]	960.904	0.690724	0.112045	6.16468	7.06248e-10	8.27975e-08
ENSDARG00000014209	odf3l2a	outer dense fiber of sperm tails 3-like 2a [Source:ZFIN;Acc:ZDB-GENE-050417-380]	52.6043	0.948018	0.299271	3.16776	0.00153618	0.0251339
ENSDARG00000014916	slc10a2	solute carrier family 10 member 2 [Source:ZFIN;Acc:ZDB-GENE-040426-1328]	458.655	0.873789	0.136659	6.39393	1.61674e-10	2.18383e-08
ENSDARG00000015495	klf3	Kruppel-like factor 3 (basic) [Source:ZFIN;Acc:ZDB-GENE-011116-1]	600.32	0.645725	0.136597	4.72724	2.27595e-06	0.000115207
ENSDARG00000040045	cldn1	claudin 1 [Source:ZFIN;Acc:ZDB-GENE-010328-11]	1089.93	0.77105	0.137471	5.60884	2.03691e-08	1.73632e-06
ENSDARG00000040059	gbp	glycogen synthase kinase binding protein [Source:ZFIN;Acc:ZDB-GENE-990714-7]	1221.59	0.907043	0.125571	7.22338	5.07112e-13	9.47651e-11
ENSDARG00000040277	fbxo32	F-box protein 32 [Source:ZFIN;Acc:ZDB-GENE-040426-1040]	263.721	0.655937	0.179385	3.65658	0.000255602	0.00625886
ENSDARG00000041041	cxcr3.2	chemokine (C-X-C motif) receptor 3, tandem duplicate 2 [Source:NCBI gene;Acc:791973]	65.0806	0.816872	0.274391	2.97704	0.00291047	0.0400757
ENSDARG00000042106	mnx2a	motor neuron and pancreas homeobox 2a [Source:ZFIN;Acc:ZDB-GENE-040415-1]	45.9462	1.02221	0.322254	3.17206	0.00151361	0.0248475
ENSDARG00000043719	c3a.6	complement component c3a, duplicate 6 [Source:ZFIN;Acc:ZDB-GENE-041212-2]	646.044	0.604516	0.149407	4.04609	5.20809e-05	0.00167454
ENSDARG00000053731	AL954695.1		3.8953	5.50747	1.5392	3.57814	0.000346052	0.00805317
ENSDARG00000055118	mylipb	myosin regulatory light chain interacting protein b [Source:NCBI gene;Acc:565911]	691.047	0.65363	0.134406	4.8631	1.15563e-06	6.31251e-05
ENSDARG00000059267	hoxd11a	homeobox D11a [Source:NCBI gene;Acc:30405]	91.4477	0.857439	0.26109	3.28407	0.00102318	0.0186438
ENSDARG00000059826	crtac1a	cartilage acidic protein 1a [Source:ZFIN;Acc:ZDB-GENE-030131-9704]	242.045	0.797883	0.162065	4.92322	8.51308e-07	4.80873e-05
ENSDARG00000062341	wfs1a	Wolfram syndrome 1a (wolframin) [Source:ZFIN;Acc:ZDB-GENE-080225-11]	118.823	0.625557	0.209227	2.98985	0.00279114	0.0388416
ENSDARG00000075111	als2a	alsin Rho guanine nucleotide exchange factor ALS2 a [Source:ZFIN;Acc:ZDB-GENE-070402-2]	143.513	0.62632	0.198354	3.15759	0.00159078	0.0257403
ENSDARG00000079703	si:dkey-18p12.4	si:dkey-18p12.4 [Source:ZFIN;Acc:ZDB-GENE-070912-408]	12.8237	7.21746	1.28883	5.60002	2.14332e-08	1.81809e-06
ENSDARG00000088308	notchl	notch receptor, like [Source:ZFIN;Acc:ZDB-GENE-070220-2]	232.454	2.41879	0.185035	13.0721	4.75438e-39	6.56474e-36
ENSDARG00000088975	si:ch211-14k19.8	si:ch211-14k19.8 [Source:ZFIN;Acc:ZDB-GENE-051214-4]	323.274	0.723624	0.166147	4.35532	1.32874e-05	0.000522538
ENSDARG00000093349	si:ch211-141e20.2	si:ch211-141e20.2 [Source:ZFIN;Acc:ZDB-GENE-070912-75]	6.48142	5.24381	1.41471	3.70662	0.000210041	0.00532146
ENSDARG00000093440	tnfaip6	tumor necrosis factor, alpha-induced protein 6 [Source:ZFIN;Acc:ZDB-GENE-060421-2654]	111.298	0.696312	0.213155	3.26669	0.00108814	0.0195782
ENSDARG00000093452	BX511129.2		42.6235	0.976788	0.327024	2.9869	0.00281823	0.0390872
ENSDARG00000093629	si:ch211-106h4.4	si:ch211-106h4.4 [Source:ZFIN;Acc:ZDB-GENE-070705-14]	92.6302	0.776071	0.265492	2.92314	0.00346516	0.0455422
ENSDARG00000094272	map3k19	mitogen-activated protein kinase kinase kinase 19 [Source:ZFIN;Acc:ZDB-GENE-081104-140]	23.3748	1.41315	0.4594	3.07608	0.0020974	0.0315741
ENSDARG00000094929	apoa4b.2	apolipoprotein A-IV b, tandem duplicate 2 [Source:ZFIN;Acc:ZDB-GENE-030131-3143]	525.105	1.20111	0.168729	7.11856	1.09059e-12	1.95003e-10
ENSDARG00000095179	si:ch211-235f1.3	si:ch211-235f1.3 [Source:ZFIN;Acc:ZDB-GENE-091204-440]	9.29814	2.68717	0.837044	3.2103	0.00132595	0.022449
ENSDARG00000098037	CU927934.3	uncharacterized LOC100331996 [Source:NCBI gene;Acc:100331996]	28.4314	3.29355	0.598851	5.49979	3.80246e-08	3.02905e-06
ENSDARG00000099298	xrcc5	X-ray repair complementing defective repair in Chinese hamster cells 5 [Source:ZFIN;Acc:ZDB-GENE-041008-108]	430.669	0.639088	0.133653	4.7817	1.73815e-06	9.09769e-05
ENSDARG00000109678	dap1b	death associated protein 1b [Source:ZFIN;Acc:ZDB-GENE-000511-4]	630.88	1.62616	0.165543	9.82321	8.94491e-23	4.6316e-20
ENSDARG00000004952	rsad2	radical S-adenosyl methionine domain containing 2 [Source:NCBI gene;Acc:570456]	48.1837	2.5224	0.416313	6.0589	1.37057e-09	1.50062e-07
ENSDARG00000007823	atf3	activating transcription factor 3 [Source:ZFIN;Acc:ZDB-GENE-040426-728]	111.288	0.840059	0.225513	3.7251	0.000195234	0.00501275
ENSDARG00000011618	slc26a2	solute carrier family 26 member 2 [Source:ZFIN;Acc:ZDB-GENE-030717-3]	403.53	0.856685	0.139348	6.14781	7.85587e-10	9.02689e-08
ENSDARG00000013685	vsig8b	V-set and immunoglobulin domain containing 8b [Source:ZFIN;Acc:ZDB-GENE-081104-51]	116.873	0.680232	0.213224	3.19022	0.00142162	0.0236499
ENSDARG00000020239	lpin1	lipin 1 [Source:ZFIN;Acc:ZDB-GENE-080722-2]	2413.15	0.922335	0.0994261	9.27659	1.74989e-20	6.79559e-18
ENSDARG00000021250	slc25a48	solute carrier family 25 member 48 [Source:NCBI gene;Acc:436640]	409.724	0.645297	0.149866	4.30583	1.66364e-05	0.000631271
ENSDARG00000022832	bnip4	BCL2 interacting protein 4 [Source:ZFIN;Acc:ZDB-GENE-051113-212]	296.491	0.892269	0.232449	3.83855	0.000123761	0.00347567
ENSDARG00000024032	coch	coagulation factor C homolog, cochlin (Limulus polyphemus) [Source:ZFIN;Acc:ZDB-GENE-030616-403]	595.992	0.653369	0.169919	3.84519	0.000120458	0.00339441
ENSDARG00000024540	tspan36	tetraspanin 36 [Source:NCBI gene;Acc:437021]	761.779	0.738661	0.124083	5.95297	2.63325e-09	2.77317e-07
ENSDARG00000025311	cuzd1.2	CUB and zona pellucida-like domains 1, tandem duplicate 2 [Source:ZFIN;Acc:ZDB-GENE-131119-30]	300.79	0.58968	0.179472	3.28563	0.00101754	0.0185819
ENSDARG00000025465	spon2a	spondin 2a, extracellular matrix protein [Source:ZFIN;Acc:ZDB-GENE-990415-160]	157.488	0.595818	0.186932	3.18735	0.0014358	0.0238062
ENSDARG00000029546	grem1a	gremlin 1a, DAN family BMP antagonist [Source:ZFIN;Acc:ZDB-GENE-040625-1]	11.0504	2.28206	0.713431	3.19871	0.00138042	0.0230571
ENSDARG00000031046	nr1h5	nuclear receptor subfamily 1, group H, member 5 [Source:ZFIN;Acc:ZDB-GENE-080403-3]	96.9805	0.789127	0.233893	3.37388	0.000741176	0.0145622
ENSDARG00000031240	kidins220a	kinase D-interacting substrate 220a [Source:ZFIN;Acc:ZDB-GENE-041014-170]	780.857	0.70814	0.117018	6.05156	1.43447e-09	1.55687e-07
ENSDARG00000037066	lgals8a	galectin 8a [Source:ZFIN;Acc:ZDB-GENE-040724-22]	194.101	0.878779	0.17454	5.03483	4.78273e-07	2.92064e-05
ENSDARG00000038968	ccr6b	chemokine (C-C motif) receptor 6b [Source:ZFIN;Acc:ZDB-GENE-030131-8888]	14.6697	2.07663	0.622801	3.33434	0.000855007	0.0162589
ENSDARG00000041433	si:dkey-7c18.24	si:dkey-7c18.24 [Source:ZFIN;Acc:ZDB-GENE-041014-63]	222.268	0.611464	0.194974	3.13612	0.00171198	0.027223
ENSDARG00000042861	ltk	leukocyte receptor tyrosine kinase [Source:ZFIN;Acc:ZDB-GENE-030616-115]	227.673	0.645959	0.17582	3.67397	0.00023881	0.00592353
ENSDARG00000042956	cyp2ad6	cytochrome P450, family 2, subfamily AD, polypeptide 6 [Source:ZFIN;Acc:ZDB-GENE-041001-157]	551.419	1.05614	0.130603	8.08665	6.13305e-16	1.55542e-13
ENSDARG00000043584	ifit15	interferon-induced protein with tetratricopeptide repeats 15 [Source:ZFIN;Acc:ZDB-GENE-030131-1055]	66.5606	1.64945	0.322301	5.11774	3.09221e-07	1.98077e-05
ENSDARG00000051912	hpxb	hemopexin b [Source:ZFIN;Acc:ZDB-GENE-060929-800]	162.221	0.877048	0.206259	4.25216	2.11718e-05	0.000770431
ENSDARG00000052322	tlr5b	toll-like receptor 5b [Source:ZFIN;Acc:ZDB-GENE-040219-15]	169.774	0.673257	0.182655	3.68596	0.000227846	0.00569134
ENSDARG00000052960	nppa	natriuretic peptide A [Source:ZFIN;Acc:ZDB-GENE-030131-95]	73.2661	0.904398	0.304872	2.96649	0.00301224	0.0411255
ENSDARG00000053702	il2rgb	interleukin 2 receptor, gamma b [Source:ZFIN;Acc:ZDB-GENE-080402-2]	30.8734	1.38411	0.395299	3.50143	0.000462765	0.0100363
ENSDARG00000055752	npas4a	neuronal PAS domain protein 4a [Source:NCBI gene;Acc:724016]	150.19	0.76905	0.264706	2.9053	0.00366903	0.0473715
ENSDARG00000056874	lygl1	lysozyme g-like 1 [Source:ZFIN;Acc:ZDB-GENE-040718-461]	163.332	0.819212	0.226685	3.61387	0.000301656	0.00720206
ENSDARG00000058731	slc2a6	solute carrier family 2 member 6 [Source:ZFIN;Acc:ZDB-GENE-081104-301]	64.2621	1.03368	0.282397	3.6604	0.000251826	0.00618466
ENSDARG00000058944	si:dkey-8e10.3	si:dkey-8e10.3 [Source:ZFIN;Acc:ZDB-GENE-081104-442]	101.548	1.06643	0.236145	4.51599	6.30211e-06	0.000274961
ENSDARG00000062707	plat	plasminogen activator, tissue [Source:ZFIN;Acc:ZDB-GENE-081104-181]	102.662	0.867165	0.229249	3.78264	0.000155176	0.00415597
ENSDARG00000069808	ostm1	osteoclastogenesis associated transmembrane protein 1 [Source:ZFIN;Acc:ZDB-GENE-081104-270]	247.185	0.842399	0.184334	4.56997	4.87805e-06	0.000220435
ENSDARG00000070453	gch1	GTP cyclohydrolase 1 [Source:ZFIN;Acc:ZDB-GENE-070720-5]	462.752	0.660277	0.149732	4.40974	1.03496e-05	0.000423771
ENSDARG00000071012	ifit14	interferon-induced protein with tetratricopeptide repeats 14 [Source:ZFIN;Acc:ZDB-GENE-131120-20]	24.6176	1.75388	0.497531	3.52518	0.000423201	0.00943425
ENSDARG00000075666	tsc22d3	TSC22 domain family, member 3 [Source:ZFIN;Acc:ZDB-GENE-040426-1433]	1549.15	0.688457	0.111604	6.16875	6.88327e-10	8.1079e-08
ENSDARG00000075826	msh4	mutS homolog 4 [Source:ZFIN;Acc:ZDB-GENE-131121-643]	49.2914	5.69204	0.655802	8.67951	3.97486e-18	1.21964e-15
ENSDARG00000076594	pcdh12	protocadherin 12 [Source:ZFIN;Acc:ZDB-GENE-140106-126]	129.299	0.625733	0.202896	3.08401	0.00204231	0.0310266
ENSDARG00000078215	rbsn	rabenosyn, RAB effector [Source:ZFIN;Acc:ZDB-GENE-100525-1]	117.061	0.748995	0.220716	3.39348	0.000690098	0.0137765
ENSDARG00000087574	nox1	NADPH oxidase 1 [Source:ZFIN;Acc:ZDB-GENE-070404-1]	132.528	0.754656	0.210615	3.58311	0.000339527	0.00793102
ENSDARG00000088124	adrb2a	adrenoceptor beta 2, surface a [Source:ZFIN;Acc:ZDB-GENE-100414-3]	159.45	0.890228	0.195582	4.55169	5.32166e-06	0.000237033
ENSDARG00000090722	C20H6orf58	liver-enriched gene 1, tandem duplicate 1 [Source:NCBI gene;Acc:796447]	2875.47	0.668125	0.11497	5.8113	6.19888e-09	5.90295e-07
ENSDARG00000091813	si:dkey-21a6.5	si:dkey-21a6.5 [Source:ZFIN;Acc:ZDB-GENE-131121-257]	237.891	0.603538	0.163255	3.69691	0.00021824	0.00550675
ENSDARG00000092889	zgc:194246	zgc:194246 [Source:ZFIN;Acc:ZDB-GENE-081022-85]	81.8146	0.846404	0.265485	3.18814	0.0014319	0.0237574
ENSDARG00000094451	cfp	complement factor properdin [Source:ZFIN;Acc:ZDB-GENE-030131-9247]	377.024	1.66339	0.160505	10.3635	3.63549e-25	2.15134e-22
ENSDARG00000094471	CU137648.1		5.93525	3.08947	1.05443	2.92999	0.00338975	0.0448848
ENSDARG00000094978	si:ch73-18b11.2	si:ch73-18b11.2 [Source:ZFIN;Acc:ZDB-GENE-070912-333]	61.8872	1.11965	0.283358	3.95137	7.77059e-05	0.00234666
ENSDARG00000096403	CT027638.1		34.3429	2.11539	0.504982	4.18905	2.80129e-05	0.000987563
ENSDARG00000096655	BX901920.1		441.093	0.86428	0.136497	6.33188	2.42191e-10	3.13512e-08
ENSDARG00000100515	dusp1	dual specificity phosphatase 1 [Source:ZFIN;Acc:ZDB-GENE-040426-2018]	860.732	0.756703	0.128631	5.88276	4.03487e-09	4.07653e-07
ENSDARG00000102608	zgc:109986	zgc:109986 [Source:ZFIN;Acc:ZDB-GENE-050522-136]	155.755	0.743121	0.196558	3.78068	0.0001564	0.00418424
ENSDARG00000105411	si:ch211-113d11.5	si:ch211-113d11.5 [Source:ZFIN;Acc:ZDB-GENE-030131-6391]	775.496	0.590437	0.123133	4.79512	1.62579e-06	8.61562e-05
ENSDARG00000110845	pimr107	Pim proto-oncogene, serine/threonine kinase, related 107 [Source:ZFIN;Acc:ZDB-GENE-081104-396]	6.81033	2.94146	0.977616	3.00881	0.00262271	0.037206
ENSDARG00000117789	CU855688.2		3.19133	5.22222	1.61166	3.24028	0.00119414	0.0209009
ENSDARG00000002249	tbxas1	thromboxane A synthase 1 (platelet) [Source:ZFIN;Acc:ZDB-GENE-030131-8805]	365.092	0.705984	0.148121	4.76627	1.87666e-06	9.77833e-05
ENSDARG00000002487	noc3l	NOC3-like DNA replication regulator [Source:NCBI gene;Acc:321289]	454.719	0.58651	0.137402	4.26857	1.96732e-05	0.000726534
ENSDARG00000013721	g6pca.2	glucose-6-phosphatase a, catalytic subunit, tandem duplicate 2 [Source:ZFIN;Acc:ZDB-GENE-050309-17]	4054.57	0.817959	0.0940647	8.69571	3.4466e-18	1.09823e-15
ENSDARG00000015355	fosl1a	FOS-like antigen 1a [Source:ZFIN;Acc:ZDB-GENE-061207-7]	32.4992	1.30753	0.398007	3.2852	0.0010191	0.0185832
ENSDARG00000015654	ca15a	carbonic anhydrase XVa [Source:ZFIN;Acc:ZDB-GENE-070424-7]	675.663	1.44686	0.152356	9.49653	2.17004e-21	9.80623e-19
ENSDARG00000017128	myofl	myoferlin like [Source:ZFIN;Acc:ZDB-GENE-111116-2]	292.707	0.800605	0.1542	5.19198	2.08073e-07	1.41297e-05
ENSDARG00000018621	slc6a19a.1	solute carrier family 6 member 19a, tandem duplicate 1 [Source:ZFIN;Acc:ZDB-GENE-070620-2]	1843.15	0.703774	0.111905	6.28904	3.19433e-10	4.04682e-08
ENSDARG00000021547	vrk2	VRK serine/threonine kinase 2 [Source:ZFIN;Acc:ZDB-GENE-040426-1046]	55.6747	0.942278	0.296384	3.17925	0.00147658	0.0243361
ENSDARG00000022614	ddx43	DEAD (Asp-Glu-Ala-Asp) box polypeptide 43 [Source:ZFIN;Acc:ZDB-GENE-080204-77]	212.77	5.33223	0.296635	17.9757	3.01982e-72	3.75272e-68
ENSDARG00000025320	col21a1	collagen, type XXI, alpha 1 [Source:ZFIN;Acc:ZDB-GENE-110607-3]	84.8197	0.819649	0.253381	3.23485	0.00121707	0.021168
ENSDARG00000030872	cetp	cholesteryl ester transfer protein, plasma [Source:ZFIN;Acc:ZDB-GENE-041114-54]	357.047	0.944074	0.161809	5.8345	5.39512e-09	5.30001e-07
ENSDARG00000031616	g6pca.1	glucose-6-phosphatase a, catalytic subunit, tandem duplicate 1 [Source:ZFIN;Acc:ZDB-GENE-031001-4]	308.414	0.78978	0.148226	5.32823	9.91755e-08	7.24163e-06
ENSDARG00000031702	prkg1b	protein kinase cGMP-dependent 1b [Source:ZFIN;Acc:ZDB-GENE-080225-40]	494.626	0.596035	0.15724	3.7906	0.000150283	0.00406434
ENSDARG00000033029	pkd1b	polycystic kidney disease 1b [Source:ZFIN;Acc:ZDB-GENE-100707-2]	211.799	0.706699	0.182662	3.8689	0.000109328	0.00314133
ENSDARG00000033566	cyp17a1	cytochrome P450, family 17, subfamily A, polypeptide 1 [Source:ZFIN;Acc:ZDB-GENE-040213-2]	37.3874	1.70805	0.37833	4.51471	6.3402e-06	0.000275488
ENSDARG00000036722	slc9a3.2	solute carrier family 9 member A3, tandem duplicate 2 [Source:ZFIN;Acc:ZDB-GENE-060503-640]	104.774	1.06671	0.242795	4.39347	1.11557e-05	0.000450102
ENSDARG00000039243	zgc:152791	zgc:152791 [Source:ZFIN;Acc:ZDB-GENE-060901-4]	29.2642	1.19463	0.406735	2.93712	0.00331278	0.0441953
ENSDARG00000045153	slc16a8	solute carrier family 16 member 8 [Source:ZFIN;Acc:ZDB-GENE-121128-1]	97.6569	1.1045	0.243534	4.53529	5.75244e-06	0.000253495
ENSDARG00000055642		si:ch211-217a12.1 [Source:ZFIN;Acc:ZDB-GENE-121214-95]	195.423	0.736213	0.18804	3.91519	9.03323e-05	0.00267914
ENSDARG00000055652	aclyb	ATP citrate lyase b [Source:ZFIN;Acc:ZDB-GENE-090909-2]	81.56	0.784313	0.256302	3.06011	0.00221259	0.0328701
ENSDARG00000058285	cpt1b	carnitine palmitoyltransferase 1B (muscle) [Source:ZFIN;Acc:ZDB-GENE-041010-9]	411.683	0.635395	0.148532	4.27783	1.88722e-05	0.000700074
ENSDARG00000059054	pdk2b	pyruvate dehydrogenase kinase, isozyme 2b [Source:ZFIN;Acc:ZDB-GENE-040426-939]	2900.67	1.6592	0.1362	12.1821	3.87211e-34	4.18424e-31
ENSDARG00000063186	BEND7	si:ch211-220f12.4 [Source:ZFIN;Acc:ZDB-GENE-050419-200]	48.3667	1.07808	0.332332	3.24398	0.0011787	0.0206889
ENSDARG00000068275	ptx3a	pentraxin 3, long a [Source:ZFIN;Acc:ZDB-GENE-030131-8720]	835.613	0.613153	0.135598	4.52185	6.13004e-06	0.000268706
ENSDARG00000068710	nid1a	nidogen 1a [Source:ZFIN;Acc:ZDB-GENE-050302-58]	2405.53	0.694571	0.101026	6.87519	6.19082e-12	1.00566e-09
ENSDARG00000073820	zgc:174917	zgc:174917 [Source:ZFIN;Acc:ZDB-GENE-070928-42]	52.9785	1.6288	0.333728	4.88061	1.05758e-06	5.84114e-05
ENSDARG00000074745	zmp:0000000760	zmp:0000000760 [Source:ZFIN;Acc:ZDB-GENE-130530-763]	180.279	0.903965	0.264195	3.42158	0.000622585	0.0126938
ENSDARG00000074754	si:dkey-188i13.9	si:dkey-188i13.9 [Source:ZFIN;Acc:ZDB-GENE-090313-211]	8.10362	2.69109	0.876022	3.07194	0.0021267	0.0318416
ENSDARG00000075958	si:dkey-266f7.9	si:dkey-266f7.9 [Source:ZFIN;Acc:ZDB-GENE-070705-440]	302.753	0.590491	0.182402	3.2373	0.00120667	0.0210497
ENSDARG00000076139	si:dkey-71p21.13	si:dkey-71p21.13 [Source:ZFIN;Acc:ZDB-GENE-090313-327]	15.6092	1.81583	0.609914	2.97719	0.00290905	0.0400757
ENSDARG00000076192	ankrd1b	ankyrin repeat domain 1b (cardiac muscle) [Source:ZFIN;Acc:ZDB-GENE-070820-13]	926.143	0.743786	0.149775	4.96602	6.83414e-07	3.97789e-05
ENSDARG00000078425	oat	ornithine aminotransferase [Source:ZFIN;Acc:ZDB-GENE-110411-148]	875.698	0.78524	0.118783	6.61069	3.82528e-11	5.464e-09
ENSDARG00000087190	si:ch73-105b23.6	si:ch73-105b23.6 [Source:ZFIN;Acc:ZDB-GENE-081107-42]	83.6945	0.775853	0.247783	3.13118	0.00174106	0.0274919
ENSDARG00000088885	si:ch1073-340i21.3	si:ch1073-340i21.3 [Source:ZFIN;Acc:ZDB-GENE-030131-199]	206.856	2.2121	0.241697	9.15235	5.57068e-20	2.03608e-17
ENSDARG00000097973	si:ch1073-190k2.1	si:ch1073-190k2.1 [Source:ZFIN;Acc:ZDB-GENE-131127-449]	118.97	2.9559	0.640536	4.61472	3.93618e-06	0.000181325
ENSDARG00000098724	rgrb	retinal G protein coupled receptor b [Source:ZFIN;Acc:ZDB-GENE-050522-447]	406.404	0.860474	0.141765	6.06973	1.28128e-09	1.41533e-07
ENSDARG00000100719	uraha	urate (5-hydroxyiso-) hydrolase a [Source:NCBI gene;Acc:751742]	201.389	0.629824	0.198732	3.16922	0.00152849	0.0250423
ENSDARG00000102234	si:ch211-71n6.4	si:ch211-71n6.4 [Source:ZFIN;Acc:ZDB-GENE-091204-213]	268.427	0.972054	0.165717	5.86576	4.47093e-09	4.49881e-07
ENSDARG00000103634	CU914622.2	si:ch73-329n5.6 [Source:NCBI gene;Acc:101883339]	85.3881	0.818192	0.242295	3.37684	0.000733238	0.0144749
ENSDARG00000103826	gpib	glucose-6-phosphate isomerase b [Source:ZFIN;Acc:ZDB-GENE-020513-3]	1918.94	0.727679	0.13113	5.5493	2.8681e-08	2.33718e-06
ENSDARG00000109276	CABZ01068367.1	uncharacterized LOC100332446 [Source:NCBI gene;Acc:100332446]	347.857	0.591256	0.155507	3.80212	0.000143462	0.00391394
ENSDARG00000117693	CR318673.1		46.2498	0.974348	0.314748	3.09564	0.00196387	0.0301567
ENSDARG00000006603	csrp1a	cysteine and glycine-rich protein 1a [Source:ZFIN;Acc:ZDB-GENE-030909-4]	512.131	0.717635	0.160519	4.47071	7.79586e-06	0.000330082
ENSDARG00000010519	per3	period circadian clock 3 [Source:ZFIN;Acc:ZDB-GENE-000804-1]	4310.99	0.658654	0.105178	6.26229	3.79369e-10	4.69096e-08
ENSDARG00000012381	hsc70	heat shock cognate 70 [Source:ZFIN;Acc:ZDB-GENE-040426-1221]	6805.49	0.656631	0.126641	5.185	2.16015e-07	1.44499e-05
ENSDARG00000016773	cishb	cytokine inducible SH2-containing protein b [Source:ZFIN;Acc:ZDB-GENE-080204-120]	96.5395	0.804906	0.248912	3.2337	0.00122199	0.021209
ENSDARG00000019772	si:ch1073-280e3.1	si:ch1073-280e3.1 [Source:ZFIN;Acc:ZDB-GENE-110411-261]	157.953	0.628461	0.200452	3.13522	0.00171723	0.0272891
ENSDARG00000020761	arrdc2	arrestin domain containing 2 [Source:ZFIN;Acc:ZDB-GENE-030131-7146]	1800.83	0.590454	0.124307	4.74996	2.03452e-06	0.000104909
ENSDARG00000025522	sgk1	serum/glucocorticoid regulated kinase 1 [Source:NCBI gene;Acc:324140]	1600.86	0.657183	0.103402	6.3556	2.07612e-10	2.73016e-08
ENSDARG00000033544	adamts15b	ADAM metallopeptidase with thrombospondin type 1 motif, 15b [Source:ZFIN;Acc:ZDB-GENE-070814-5]	317.389	0.602767	0.176622	3.41274	0.000643121	0.0130514
ENSDARG00000038107	sgcg	sarcoglycan, gamma [Source:ZFIN;Acc:ZDB-GENE-030724-2]	564.182	0.713491	0.147983	4.82145	1.42517e-06	7.65034e-05
ENSDARG00000040815	tsku	tsukushi small leucine rich proteoglycan homolog (Xenopus laevis) [Source:NCBI gene;Acc:325958]	743.272	0.611503	0.120622	5.06959	3.98667e-07	2.48497e-05
ENSDARG00000041421	taz	tafazzin [Source:ZFIN;Acc:ZDB-GENE-030131-684]	468.473	0.731571	0.135816	5.38647	7.18544e-08	5.51195e-06
ENSDARG00000041869	tnfrsf19	tumor necrosis factor receptor superfamily, member 19 [Source:ZFIN;Acc:ZDB-GENE-030131-6760]	483.01	0.801527	0.130102	6.16076	7.23963e-10	8.36901e-08
ENSDARG00000042332	plin2	perilipin 2 [Source:ZFIN;Acc:ZDB-GENE-050913-12]	95.9708	1.06114	0.253276	4.18965	2.79387e-05	0.000986347
ENSDARG00000044629	guca1d	guanylate cyclase activator 1d [Source:ZFIN;Acc:ZDB-GENE-040724-231]	62.0301	0.959682	0.296771	3.23375	0.00122176	0.021209
ENSDARG00000053771	apbb3	amyloid beta (A4) precursor protein-binding, family B, member 3 [Source:ZFIN;Acc:ZDB-GENE-140106-53]	132.304	0.668239	0.207534	3.2199	0.00128237	0.0219203
ENSDARG00000055295	cyb561d1	cytochrome b561 family, member D1 [Source:ZFIN;Acc:ZDB-GENE-040912-157]	47.7699	1.05012	0.336262	3.12293	0.00179058	0.0281664
ENSDARG00000057408	CABZ01067232.1	otolin-1-like [Source:NCBI gene;Acc:101886389]	1141.18	0.607623	0.112292	5.41111	6.26337e-08	4.84953e-06
ENSDARG00000058327	neu3.3	sialidase 3 (membrane sialidase), tandem duplicate 3 [Source:ZFIN;Acc:ZDB-GENE-061103-511]	289.289	0.724726	0.15813	4.58311	4.58104e-06	0.000208529
ENSDARG00000059774	dub	duboraya [Source:ZFIN;Acc:ZDB-GENE-060825-81]	179.88	0.644241	0.204523	3.14997	0.00163286	0.0262592
ENSDARG00000069375	zgc:162608	zgc:162608 [Source:ZFIN;Acc:ZDB-GENE-070410-86]	851.855	1.00034	0.121253	8.25003	1.58358e-16	4.32508e-14
ENSDARG00000073876	si:ch1073-165f9.2	si:ch1073-165f9.2 [Source:ZFIN;Acc:ZDB-GENE-141216-228]	80.1909	0.949336	0.254094	3.73616	0.000186851	0.00482243
ENSDARG00000074210	zgc:110286	zgc:110286 [Source:ZFIN;Acc:ZDB-GENE-050417-68]	30.922	1.80575	0.402773	4.4833	7.34983e-06	0.000314411
ENSDARG00000075676	fndc7b	fibronectin type III domain containing 7b [Source:ZFIN;Acc:ZDB-GENE-100922-114]	299.709	0.924146	0.146204	6.32094	2.59981e-10	3.34797e-08
ENSDARG00000077540	f2rl1.2	coagulation factor II (thrombin) receptor-like 1, tandem duplicate 2 [Source:ZFIN;Acc:ZDB-GENE-070615-24]	60.4214	0.908273	0.30041	3.02345	0.00249911	0.0359658
ENSDARG00000086272	si:dkey-4p15.5	si:dkey-4p15.5 [Source:ZFIN;Acc:ZDB-GENE-121214-193]	1049.33	0.670886	0.156242	4.2939	1.75565e-05	0.000658142
ENSDARG00000087844	plekhn1	pleckstrin homology domain containing, family N member 1 [Source:ZFIN;Acc:ZDB-GENE-090313-357]	165.318	0.622537	0.188868	3.29614	0.000980239	0.0181137
ENSDARG00000088251	lgals17	galectin 17 [Source:ZFIN;Acc:ZDB-GENE-131121-418]	18.0126	1.72086	0.546144	3.15093	0.0016275	0.0261982
ENSDARG00000093126	si:ch73-112l6.1	si:ch73-112l6.1 [Source:ZFIN;Acc:ZDB-GENE-091204-14]	372.367	0.595375	0.135688	4.38784	1.14484e-05	0.000459673
ENSDARG00000093193	chia.6	chitinase, acidic.6 [Source:ZFIN;Acc:ZDB-GENE-030131-1140]	327.758	0.610818	0.169252	3.60894	0.000307455	0.00731243
ENSDARG00000093320	BX323028.1		6.71421	5.29261	1.37902	3.83795	0.000124066	0.00348028
ENSDARG00000095592	si:dkey-11o15.5	si:dkey-11o15.5 [Source:ZFIN;Acc:ZDB-GENE-091204-172]	16.7971	3.45107	0.66533	5.18701	2.13693e-07	1.43682e-05
ENSDARG00000095939	si:ch73-226l13.2	si:ch73-226l13.2 [Source:ZFIN;Acc:ZDB-GENE-110411-18]	225.097	0.829376	0.204761	4.05045	5.11182e-05	0.00165006
ENSDARG00000096382	neu3.1	sialidase 3 (membrane sialidase), tandem duplicate 1 [Source:ZFIN;Acc:ZDB-GENE-061201-39]	67.9221	1.11333	0.274709	4.05278	5.06118e-05	0.0016379
ENSDARG00000097205	ulk2	unc-51 like autophagy activating kinase 2 [Source:ZFIN;Acc:ZDB-GENE-090218-30]	3171.23	0.644541	0.0987632	6.52613	6.74922e-11	9.37123e-09
ENSDARG00000101021	slc22a5	solute carrier family 22 member 5 [Source:ZFIN;Acc:ZDB-GENE-091012-1]	37.8276	1.24022	0.3951	3.13901	0.00169521	0.0270313
ENSDARG00000101271	si:ch211-227n13.3	si:ch211-227n13.3 [Source:ZFIN;Acc:ZDB-GENE-141222-2]	46.2446	1.64319	0.335207	4.90202	9.48557e-07	5.29785e-05
ENSDARG00000102159	ly6m6	lymphocyte antigen 6 family member M6 [Source:ZFIN;Acc:ZDB-GENE-131127-630]	13.2021	4.34327	0.922144	4.70997	2.47759e-06	0.00012291
ENSDARG00000103766	cyp2aa7	cytochrome P450, family 2, subfamily AA, polypeptide 7 [Source:ZFIN;Acc:ZDB-GENE-071004-48]	107.65	0.796445	0.222771	3.57517	0.000350003	0.00812338
ENSDARG00000103773	CR457444.5		13.4666	4.01522	0.851912	4.71319	2.43865e-06	0.000121464
ENSDARG00000103858	arf4a	ADP-ribosylation factor 4a [Source:ZFIN;Acc:ZDB-GENE-040801-109]	31.6611	2.21517	0.422377	5.24454	1.56676e-07	1.08772e-05
ENSDARG00000104489	CR855389.2		20.5029	2.16537	0.518335	4.17755	2.9467e-05	0.00103297
ENSDARG00000001818	c3b.2	complement component c3b, tandem duplicate 2 [Source:ZFIN;Acc:ZDB-GENE-030131-3063]	976.234	0.623314	0.120172	5.18683	2.13899e-07	1.43682e-05
ENSDARG00000007711	rab3il1	RAB3A interacting protein (rabin3)-like 1 [Source:ZFIN;Acc:ZDB-GENE-110921-5]	224.991	0.671606	0.160111	4.19463	2.73313e-05	0.000969032
ENSDARG00000008170	dbnla	drebrin-like a [Source:ZFIN;Acc:ZDB-GENE-040704-42]	138.432	0.67252	0.216124	3.11174	0.0018599	0.0289274
ENSDARG00000008306	rdh5	retinol dehydrogenase 5 (11-cis/9-cis) [Source:ZFIN;Acc:ZDB-GENE-050208-411]	105.124	1.20696	0.243802	4.95057	7.39959e-07	4.28693e-05
ENSDARG00000012535	epx	eosinophil peroxidase [Source:ZFIN;Acc:ZDB-GENE-130425-2]	45.0855	1.03083	0.324434	3.17732	0.00148644	0.0244825
ENSDARG00000021339	cpa5	carboxypeptidase A5 [Source:ZFIN;Acc:ZDB-GENE-020514-1]	28939.9	0.689465	0.149144	4.62281	3.78586e-06	0.000175876
ENSDARG00000026500	xkr9	XK, Kell blood group complex subunit-related family, member 9 [Source:ZFIN;Acc:ZDB-GENE-060421-6224]	75.2737	1.20239	0.285268	4.21494	2.49847e-05	0.000893483
ENSDARG00000029841	tmprss9	transmembrane serine protease 9 [Source:ZFIN;Acc:ZDB-GENE-050208-573]	278.186	0.596621	0.173382	3.44107	0.000579413	0.0120164
ENSDARG00000032650	fuk	fucose kinase [Source:ZFIN;Acc:ZDB-GENE-110819-1]	316.038	0.606841	0.15995	3.79395	0.000148268	0.0040186
ENSDARG00000038429	csrnp1b	cysteine-serine-rich nuclear protein 1b [Source:ZFIN;Acc:ZDB-GENE-030131-1515]	635.974	0.630351	0.129004	4.88628	1.02761e-06	5.68826e-05
ENSDARG00000040133	ackr4b	atypical chemokine receptor 4b [Source:ZFIN;Acc:ZDB-GENE-051107-10]	157.471	0.596317	0.192414	3.09914	0.00194086	0.0298504
ENSDARG00000042872	zdhhc8a	zinc finger DHHC-type containing 8a [Source:ZFIN;Acc:ZDB-GENE-091118-26]	127.103	1.08866	0.250805	4.34065	1.42061e-05	0.000555156
ENSDARG00000043171	cela1.4	chymotrypsin like elastase family member 1, tandem duplicate 4 [Source:ZFIN;Acc:ZDB-GENE-050626-127]	1050.51	0.803487	0.145012	5.54082	3.01054e-08	2.43726e-06
ENSDARG00000045442	cpb1	carboxypeptidase B1 (tissue) [Source:ZFIN;Acc:ZDB-GENE-030131-1132]	18500.3	0.586641	0.148574	3.94848	7.86494e-05	0.00237227
ENSDARG00000045644	ca12	carbonic anhydrase XII [Source:ZFIN;Acc:ZDB-GENE-080815-4]	13.2515	1.99827	0.649976	3.07438	0.00210942	0.0316604
ENSDARG00000056511	arr3a	arrestin 3a, retinal (X-arrestin) [Source:ZFIN;Acc:ZDB-GENE-040718-102]	9058.32	0.598512	0.106341	5.62823	1.82064e-08	1.56575e-06
ENSDARG00000057975	plcd4a	phospholipase C, delta 4a [Source:ZFIN;Acc:ZDB-GENE-050208-654]	76.1063	0.823669	0.251529	3.27465	0.00105793	0.0191367
ENSDARG00000058476	stc1l	stanniocalcin 1, like [Source:ZFIN;Acc:ZDB-GENE-040426-1521]	73.4354	0.839819	0.275024	3.05362	0.00226098	0.0333498
ENSDARG00000060668	tm4sf18	transmembrane 4 L six family member 18 [Source:ZFIN;Acc:ZDB-GENE-050208-690]	176.021	0.716193	0.177121	4.04351	5.26563e-05	0.00168649
ENSDARG00000061417	nub1	negative regulator of ubiquitin-like proteins 1 [Source:ZFIN;Acc:ZDB-GENE-080212-11]	69.2905	1.22002	0.289979	4.20725	2.58492e-05	0.000920423
ENSDARG00000061602	ssx2ipb	synovial sarcoma, X breakpoint 2 interacting protein b [Source:ZFIN;Acc:ZDB-GENE-050208-601]	82.7208	0.839047	0.259202	3.23704	0.00120777	0.0210504
ENSDARG00000067797	spi1a	Spi-1 proto-oncogene a [Source:ZFIN;Acc:ZDB-GENE-060825-351]	109.767	0.669346	0.224032	2.98772	0.00281066	0.0390476
ENSDARG00000069726	glis3	GLIS family zinc finger 3 [Source:ZFIN;Acc:ZDB-GENE-070112-2232]	51.1799	1.07352	0.356643	3.01006	0.00261195	0.0371168
ENSDARG00000071657	si:dkey-19a16.4	si:dkey-19a16.4 [Source:ZFIN;Acc:ZDB-GENE-050208-652]	17.1879	2.54822	0.597333	4.26599	1.99017e-05	0.000732796
ENSDARG00000077058	cela1.5	chymotrypsin like elastase family member 1, tandem duplicate 5 [Source:ZFIN;Acc:ZDB-GENE-040801-186]	315.297	0.633636	0.193445	3.27554	0.00105459	0.0191041
ENSDARG00000077252	si:rp71-36a1.5	si:rp71-36a1.5 [Source:ZFIN;Acc:ZDB-GENE-091204-428]	19.714	4.59814	0.77517	5.93178	2.99667e-09	3.11628e-07
ENSDARG00000077304	erg	ETS transcription factor ERG [Source:ZFIN;Acc:ZDB-GENE-041212-40]	102.387	0.745908	0.239996	3.10801	0.00188354	0.0292037
ENSDARG00000078331	best1	bestrophin 1 [Source:ZFIN;Acc:ZDB-GENE-110411-214]	40.9777	3.00593	0.451984	6.65052	2.92054e-11	4.24485e-09
ENSDARG00000082084	NC_002333.14		20.5675	1.88501	0.54981	3.42847	0.000607004	0.0124373
ENSDARG00000083046	NC_002333.19		54.0597	1.35281	0.343709	3.93593	8.28744e-05	0.00248164
ENSDARG00000086853	dpyda.3	dihydropyrimidine dehydrogenase a, tandem duplicate 3 [Source:ZFIN;Acc:ZDB-GENE-131121-37]	88.3193	0.84724	0.24153	3.5078	0.000451821	0.0098901
ENSDARG00000087046	si:ch211-222k6.2	si:ch211-222k6.2 [Source:ZFIN;Acc:ZDB-GENE-030131-9038]	36.6674	1.08988	0.362628	3.00551	0.00265137	0.0374842
ENSDARG00000087697	lpl	lipoprotein lipase [Source:ZFIN;Acc:ZDB-GENE-990415-139]	2924.23	0.93149	0.117709	7.91349	2.50281e-15	5.81352e-13
ENSDARG00000089217	ubap1la	ubiquitin associated protein 1-like a [Source:ZFIN;Acc:ZDB-GENE-131127-353]	44.0058	1.09193	0.369734	2.9533	0.00314396	0.0423064
ENSDARG00000089390	pnpla2	patatin-like phospholipase domain containing 2 [Source:ZFIN;Acc:ZDB-GENE-120913-3]	133.998	0.605651	0.205028	2.95399	0.00313694	0.0422577
ENSDARG00000089903	CABZ01039863.1		35.9547	1.29059	0.371442	3.47453	0.000511759	0.0109084
ENSDARG00000090814	si:dkey-18a10.3	si:dkey-18a10.3 [Source:ZFIN;Acc:ZDB-GENE-091204-174]	355.742	0.671331	0.140398	4.78164	1.73872e-06	9.09769e-05
ENSDARG00000091209	ucp3	uncoupling protein 3 [Source:ZFIN;Acc:ZDB-GENE-040426-1317]	707.788	1.36841	0.145248	9.42121	4.45906e-21	1.94431e-18
ENSDARG00000093068	c3b.1	complement component c3b, tandem duplicate 1 [Source:ZFIN;Acc:ZDB-GENE-030131-2211]	1510.99	0.727217	0.101451	7.16817	7.60076e-13	1.3789e-10
ENSDARG00000093111	si:ch211-209l18.2	si:ch211-209l18.2 [Source:ZFIN;Acc:ZDB-GENE-060503-682]	43.4869	1.86737	0.357285	5.22654	1.72708e-07	1.1825e-05
ENSDARG00000093640	ugt5a2	UDP glucuronosyltransferase 5 family, polypeptide A2 [Source:ZFIN;Acc:ZDB-GENE-061103-373]	57.6906	1.40854	0.316593	4.44905	8.62509e-06	0.000362196
ENSDARG00000094708	sftpba	surfactant protein Ba [Source:ZFIN;Acc:ZDB-GENE-091204-378]	104.661	1.33958	0.220851	6.06556	1.31494e-09	1.44609e-07
ENSDARG00000097208	C25H11orf96	si:ch1073-281m9.1 [Source:NCBI gene;Acc:100330987]	355.94	0.812566	0.15945	5.09604	3.46825e-07	2.18781e-05
ENSDARG00000097285	ANPEP	si:ch211-147g22.5 [Source:ZFIN;Acc:ZDB-GENE-131127-23]	420.042	0.626449	0.175651	3.56645	0.000361851	0.00831187
ENSDARG00000097513	CT573383.1	annexin A2-A-like [Source:NCBI gene;Acc:100006250]	50.8921	1.31787	0.335159	3.93207	8.4217e-05	0.00251578
ENSDARG00000098174	ACADSB	acyl-CoA dehydrogenase, short/branched chain-like [Source:NCBI gene;Acc:100037342]	324.071	0.736075	0.17769	4.14246	3.43604e-05	0.00117307
ENSDARG00000099056	CABZ01065076.1	3-ketoacyl-CoA thiolase, mitochondrial-like [Source:NCBI gene;Acc:103910030]	667.456	1.26022	0.138455	9.10207	8.863e-20	3.14687e-17
ENSDARG00000099719	cdkn1d	cyclin-dependent kinase inhibitor 1D [Source:ZFIN;Acc:ZDB-GENE-110215-1]	372.24	0.660343	0.153481	4.30244	1.68924e-05	0.000638035
ENSDARG00000100265	rhcgb	Rh family, C glycoprotein b [Source:NCBI gene;Acc:792274]	644.112	0.641341	0.117152	5.47443	4.38934e-08	3.4523e-06
ENSDARG00000101026	CABZ01038709.1		185.524	0.766248	0.22739	3.36975	0.000752355	0.0147353
ENSDARG00000109563	LSM10	LSM10, U7 small nuclear RNA associated [Source:HGNC Symbol;Acc:HGNC:17562]	28.5725	1.18408	0.407042	2.90899	0.00362601	0.0469856
ENSDARG00000109648	si:ch211-147m6.1	si:ch211-147m6.1 [Source:ZFIN;Acc:ZDB-GENE-131120-57]	142.616	0.933673	0.244903	3.81242	0.000137615	0.00378227
ENSDARG00000111240	dhrs13a.2	dehydrogenase/reductase (SDR family) member 13a, tandem duplicate 2 [Source:ZFIN;Acc:ZDB-GENE-040912-69]	542.112	0.723771	0.153484	4.71562	2.40981e-06	0.000120753
ENSDARG00000112575	CU467905.1	caspase 17, apoptosis-related cysteine peptidase [Source:NCBI gene;Acc:101886133]	127.758	0.874087	0.226323	3.86213	0.000112404	0.00321482

## Sheet: leg1_dm_VS_WT
Supplementary Table S6. List of up-regulated genes in leg1a-/- single; leg1b-/- single; leg1a-/- leg1b-/- double mutant embryos at 5dpf
leg1_dm vs WT( FoldChange ≥ 2, Padj < 0.05）
ensembl_gene_id	external_gene_name	description	baseMean	log2FoldChange	lfcSE	stat	pvalue	padj
ENSDARG00000015607	si:ch211-220f21.2	si:ch211-220f21.2 [Source:ZFIN;Acc:ZDB-GENE-160113-17]	10.8542	3.50477	0.8874	3.94947	7.83228e-05	0.00221164
ENSDARG00000016886	dnajb9b	DnaJ heat shock protein family (Hsp40) member B9b [Source:ZFIN;Acc:ZDB-GENE-050522-76]	20.8244	1.67518	0.488915	3.42633	0.000611806	0.0107849
ENSDARG00000025046	AL935186.1		77.1554	5.99594	1.04666	5.72864	1.01237e-08	9.94169e-07
ENSDARG00000029071	creld2	cysteine-rich with EGF-like domains 2 [Source:NCBI gene;Acc:393495]	100.972	1.12014	0.257904	4.34324	1.40399e-05	0.000552844
ENSDARG00000035629	parvab	parvin, alpha b [Source:ZFIN;Acc:ZDB-GENE-070424-60]	125.582	1.12948	0.223054	5.06369	4.11214e-07	2.77839e-05
ENSDARG00000035820	drd4b	dopamine receptor D4b [Source:ZFIN;Acc:ZDB-GENE-070508-3]	30.1317	1.0072	0.361456	2.78651	0.00532791	0.0488043
ENSDARG00000036084	itln2	intelectin 2 [Source:ZFIN;Acc:ZDB-GENE-050411-58]	58.6228	2.68881	0.420559	6.39343	1.6221e-10	2.23555e-08
ENSDARG00000039501	ugt2a6	UDP glucuronosyltransferase 2 family, polypeptide A6 [Source:ZFIN;Acc:ZDB-GENE-081104-3]	34.7337	2.19894	0.334399	6.57581	4.83879e-11	7.62141e-09
ENSDARG00000043781	psmb10	proteasome 20S subunit beta 10 [Source:ZFIN;Acc:ZDB-GENE-040718-278]	119.558	2.16994	0.250425	8.66504	4.51367e-18	1.95507e-15
ENSDARG00000045522	acot15	acyl-CoA thioesterase 15 [Source:ZFIN;Acc:ZDB-GENE-041210-203]	303.462	1.49465	0.239814	6.23253	4.58973e-10	5.79836e-08
ENSDARG00000051914	slc14a2	solute carrier family 14 member 2 [Source:ZFIN;Acc:ZDB-GENE-030131-4833]	27.6472	1.42752	0.466002	3.06332	0.00218894	0.0263629
ENSDARG00000054054	zgc:153219	zgc:153219 [Source:ZFIN;Acc:ZDB-GENE-060929-144]	28.5874	2.83393	0.513475	5.51912	3.40696e-08	2.98337e-06
ENSDARG00000056587	cyp2r1	cytochrome P450, family 2, subfamily R, polypeptide 1 [Source:ZFIN;Acc:ZDB-GENE-110114-1]	192.984	1.98187	0.305024	6.49741	8.17161e-11	1.22856e-08
ENSDARG00000059053	slc13a4	solute carrier family 13 member 4 [Source:ZFIN;Acc:ZDB-GENE-070424-71]	406.817	1.3577	0.19551	6.94442	3.80022e-12	7.37424e-10
ENSDARG00000060049	zgc:195075	zgc:195075 [Source:ZFIN;Acc:ZDB-GENE-080723-70]	7.09646	2.52916	0.855287	2.95709	0.00310555	0.0340082
ENSDARG00000067714	hspb3	heat shock protein, alpha-crystallin-related, b3 [Source:ZFIN;Acc:ZDB-GENE-070705-338]	43.4629	1.44603	0.316529	4.5684	4.91462e-06	0.0002242
ENSDARG00000068114	f11r.2	F11 receptor, tandem duplicate 2 [Source:ZFIN;Acc:ZDB-GENE-060531-67]	71.6958	1.04302	0.278778	3.74139	0.000183004	0.00439064
ENSDARG00000068857	gbp4	guanylate binding protein 4 [Source:ZFIN;Acc:ZDB-GENE-060531-46]	41.3536	1.16359	0.366103	3.17832	0.00148129	0.0201511
ENSDARG00000069563	zgc:153151	zgc:153151 [Source:ZFIN;Acc:ZDB-GENE-060825-103]	75.5341	1.4545	0.316369	4.59747	4.2766e-06	0.000200257
ENSDARG00000077314	mblac1	metallo-beta-lactamase domain containing 1 [Source:ZFIN;Acc:ZDB-GENE-111102-2]	88.3381	1.31707	0.231216	5.69626	1.22466e-08	1.17412e-06
ENSDARG00000077697	si:dkey-105i14.1	si:dkey-105i14.1 [Source:ZFIN;Acc:ZDB-GENE-081103-64]	114.838	1.9209	0.254121	7.55901	4.06134e-14	1.00522e-11
ENSDARG00000086296	znf1137	zinc finger protein 1137 [Source:ZFIN;Acc:ZDB-GENE-071004-87]	23.2948	1.26415	0.451248	2.80146	0.00508719	0.0474048
ENSDARG00000086421	si:ch211-212k18.8	si:ch211-212k18.8 [Source:ZFIN;Acc:ZDB-GENE-041111-14]	258.448	1.24598	0.270842	4.60038	4.21725e-06	0.000198629
ENSDARG00000087440	ponzr4	plac8 onzin related protein 4 [Source:ZFIN;Acc:ZDB-GENE-050411-6]	43.1119	1.37127	0.393005	3.4892	0.000484467	0.00908835
ENSDARG00000087645	znf1064	zinc finger protein 1064 [Source:ZFIN;Acc:ZDB-GENE-110913-175]	17.0445	1.99394	0.499467	3.99214	6.54797e-05	0.00192053
ENSDARG00000088167	si:ch211-112g6.4	si:ch211-112g6.4 [Source:ZFIN;Acc:ZDB-GENE-160728-119]	7.20918	4.19215	1.34368	3.1199	0.00180914	0.0232428
ENSDARG00000088524	acot17	acyl-CoA thioesterase 17 [Source:ZFIN;Acc:ZDB-GENE-040426-2381]	38.8098	2.75868	0.480918	5.73627	9.6782e-09	9.66068e-07
ENSDARG00000088616	si:ch211-152l15.2	si:ch211-152l15.2 [Source:ZFIN;Acc:ZDB-GENE-110913-91]	10.2203	1.86289	0.624268	2.98412	0.00284397	0.0318924
ENSDARG00000089179	si:dkey-16p6.1	si:dkey-16p6.1 [Source:ZFIN;Acc:ZDB-GENE-081103-43]	49.7342	1.43478	0.302266	4.74675	2.06711e-06	0.000111919
ENSDARG00000089432	si:ch211-212k18.15	si:ch211-212k18.15 [Source:ZFIN;Acc:ZDB-GENE-160728-58]	17.3246	2.88468	0.579953	4.97399	6.55887e-07	4.20438e-05
ENSDARG00000090160	zgc:173709	zgc:173709 [Source:ZFIN;Acc:ZDB-GENE-080208-5]	64.7885	1.60687	0.325426	4.93775	7.9031e-07	4.88559e-05
ENSDARG00000090734	si:dkey-16p6.1	si:dkey-16p6.1 [Source:ZFIN;Acc:ZDB-GENE-081103-43]	8.11958	1.98634	0.671507	2.95803	0.00309615	0.0339666
ENSDARG00000091013	si:dkey-84h14.2	si:dkey-84h14.2 [Source:ZFIN;Acc:ZDB-GENE-110913-33]	157.647	1.34183	0.234359	5.72554	1.03107e-08	1.00845e-06
ENSDARG00000091640	si:ch73-352p4.5	si:ch73-352p4.5 [Source:ZFIN;Acc:ZDB-GENE-141219-42]	46.9433	1.02685	0.351459	2.92168	0.0034815	0.036573
ENSDARG00000092938	znf1047	zinc finger protein 1047 [Source:ZFIN;Acc:ZDB-GENE-110914-204]	8.839	2.02321	0.712668	2.83892	0.00452658	0.0439539
ENSDARG00000094023	AL935183.1		87.6934	1.15596	0.315933	3.65887	0.000253329	0.00557152
ENSDARG00000095200	si:ch211-197e7.1	si:ch211-197e7.1 [Source:ZFIN;Acc:ZDB-GENE-081103-26]	50.3758	1.67517	0.287097	5.83486	5.38372e-09	5.58066e-07
ENSDARG00000095993	znf1073	zinc finger protein 1073 [Source:ZFIN;Acc:ZDB-GENE-110913-154]	16.7752	1.56522	0.521419	3.00186	0.00268339	0.030741
ENSDARG00000095997	znf1112	zinc finger protein 1112 [Source:ZFIN;Acc:ZDB-GENE-110913-179]	35.0671	1.42403	0.35792	3.97863	6.93137e-05	0.00200869
ENSDARG00000096172	znf1113	zinc finger protein 1113 [Source:ZFIN;Acc:ZDB-GENE-110913-161]	16.6333	2.02622	0.562852	3.59991	0.000318326	0.00669913
ENSDARG00000096217	si:dkey-51d8.9	si:dkey-51d8.9 [Source:ZFIN;Acc:ZDB-GENE-110914-66]	25.799	1.47943	0.398433	3.71312	0.000204724	0.0047694
ENSDARG00000096762	si:dkey-61p9.11	si:dkey-61p9.11 [Source:ZFIN;Acc:ZDB-GENE-041210-242]	15.5144	3.38927	0.651789	5.19995	1.9934e-07	1.46966e-05
ENSDARG00000096967	CR383662.5		7.83257	4.55576	1.14539	3.97747	6.96538e-05	0.00201614
ENSDARG00000098095	CT027696.1		9.84205	6.40759	1.30386	4.91432	8.90934e-07	5.40262e-05
ENSDARG00000098145	BX572628.1	uncharacterized LOC108183449 [Source:NCBI gene;Acc:108183449]	14.8469	1.95041	0.551388	3.53727	0.000404287	0.0080183
ENSDARG00000098390	si:ch211-76m11.8	si:ch211-76m11.8 [Source:ZFIN;Acc:ZDB-GENE-041210-280]	32.58	1.23648	0.336855	3.67067	0.000241916	0.00537847
ENSDARG00000098986	znf1040	zinc finger protein 1040 [Source:ZFIN;Acc:ZDB-GENE-141210-11]	24.6167	1.2129	0.395432	3.06729	0.00216008	0.0260542
ENSDARG00000098989	CU459012.1	group 3 secretory phospholipase A2-like [Source:NCBI gene;Acc:101885160]	65.4852	1.33356	0.28356	4.70294	2.56446e-06	0.000131787
ENSDARG00000099090	znf1087	zinc finger protein 1087 [Source:ZFIN;Acc:ZDB-GENE-110913-106]	8.27905	2.93475	0.885255	3.31514	0.000915964	0.0143992
ENSDARG00000099444	znf1122	zinc finger protein 1122 [Source:ZFIN;Acc:ZDB-GENE-141211-60]	6.68381	2.95587	1.02167	2.89316	0.00381382	0.0389835
ENSDARG00000100219	si:dkey-264f17.1	si:dkey-264f17.1 [Source:ZFIN;Acc:ZDB-GENE-110913-6]	32.699	1.3885	0.455437	3.04873	0.00229811	0.0273384
ENSDARG00000100259	zgc:171759	zgc:171759 [Source:ZFIN;Acc:ZDB-GENE-071004-32]	5.02581	4.1842	1.25673	3.32942	0.000870259	0.0138875
ENSDARG00000100449	BX322631.1	si:busm1-71b9.3 [Source:NCBI gene;Acc:568436]	54.9742	2.20684	0.315063	7.00444	2.47967e-12	5.05436e-10
ENSDARG00000100568	si:ch211-209j12.3	si:ch211-209j12.3 [Source:ZFIN;Acc:ZDB-GENE-120709-21]	9.15119	3.15581	0.914462	3.451	0.000558504	0.0100722
ENSDARG00000101312	si:dkey-31n13.4	si:dkey-31n13.4 [Source:ZFIN;Acc:ZDB-GENE-071008-3]	101.408	1.14498	0.231749	4.94061	7.78783e-07	4.85608e-05
ENSDARG00000101374	si:dkey-11n14.1	si:dkey-11n14.1 [Source:ZFIN;Acc:ZDB-GENE-060503-332]	277.011	1.00168	0.180744	5.54198	2.99074e-08	2.64757e-06
ENSDARG00000101556	si:ch1073-475a24.1	si:ch1073-475a24.1 [Source:ZFIN;Acc:ZDB-GENE-141216-92]	25.0904	1.28537	0.396525	3.24159	0.00118866	0.0172029
ENSDARG00000101598	si:ch211-215p11.1	si:ch211-215p11.1 [Source:ZFIN;Acc:ZDB-GENE-060531-33]	49.8549	1.47587	0.316534	4.6626	3.12242e-06	0.000154251
ENSDARG00000101807	si:ch211-120c15.3	si:ch211-120c15.3 [Source:ZFIN;Acc:ZDB-GENE-110913-99]	34.0134	2.53219	0.428768	5.90574	3.51073e-09	3.75138e-07
ENSDARG00000101916	si:dkeyp-44d3.5	si:dkeyp-44d3.5 [Source:ZFIN;Acc:ZDB-GENE-120703-2]	13.7501	1.99331	0.591812	3.36815	0.000756744	0.0126503
ENSDARG00000102848	BX927336.3		23.2507	2.20405	0.454101	4.85365	1.21212e-06	6.96713e-05
ENSDARG00000102884	si:ch211-145h19.5	si:ch211-145h19.5 [Source:ZFIN;Acc:ZDB-GENE-110914-112]	7.99961	2.9407	0.80317	3.66137	0.000250868	0.00554195
ENSDARG00000102917	CR388095.1		21.596	1.50954	0.474639	3.18039	0.00147075	0.0201097
ENSDARG00000103031	znf1029	zinc finger protein 1029 [Source:ZFIN;Acc:ZDB-GENE-110914-6]	13.6496	1.37378	0.485628	2.82888	0.00467118	0.0448552
ENSDARG00000103381	si:ch211-196f19.1	si:ch211-196f19.1 [Source:ZFIN;Acc:ZDB-GENE-081103-47]	31.0564	2.03275	0.435307	4.66969	3.01653e-06	0.00014963
ENSDARG00000103597	si:dkey-40j3.3	si:dkey-40j3.3 [Source:ZFIN;Acc:ZDB-GENE-110913-109]	10.4089	1.99204	0.711834	2.79847	0.00513459	0.0477366
ENSDARG00000103955	si:dkey-29j8.1	si:dkey-29j8.1 [Source:ZFIN;Acc:ZDB-GENE-110913-11]	7.82396	2.87991	0.936404	3.0755	0.0021015	0.0256409
ENSDARG00000104654	leap2	liver-expressed antimicrobial peptide 2 [Source:ZFIN;Acc:ZDB-GENE-081022-131]	296.703	1.45451	0.202699	7.17568	7.19494e-13	1.57226e-10
ENSDARG00000104678	CU467646.7	zinc finger protein OZF-like [Source:NCBI gene;Acc:110437726]	137.2	1.51369	0.190324	7.95327	1.81658e-15	5.57758e-13
ENSDARG00000105063	si:ch211-64i20.3	si:ch211-64i20.3 [Source:ZFIN;Acc:ZDB-GENE-110913-55]	27.31	1.2516	0.402553	3.10916	0.00187623	0.0237525
ENSDARG00000105384	si:dkey-23a13.22	si:dkey-23a13.22 [Source:ZFIN;Acc:ZDB-GENE-160113-78]	5.56716	2.7499	0.889698	3.09082	0.00199604	0.0247779
ENSDARG00000105407	CU459186.6		11.0021	6.60384	1.27444	5.18178	2.19784e-07	1.60575e-05
ENSDARG00000105439	CU459186.7		6.19724	2.83322	0.848753	3.3381	0.000843533	0.0135771
ENSDARG00000105450	si:ch211-63p21.1	si:ch211-63p21.1 [Source:ZFIN;Acc:ZDB-GENE-141216-443]	421.256	1.33561	0.168534	7.92487	2.28387e-15	6.7558e-13
ENSDARG00000105829	CR788316.4	neoverrucotoxin subunit beta-like [Source:NCBI gene;Acc:100004951]	35.0671	2.9817	0.535154	5.57166	2.52319e-08	2.29223e-06
ENSDARG00000110637	si:ch211-212k5.1	si:ch211-212k5.1 [Source:ZFIN;Acc:ZDB-GENE-110914-19]	43.3258	1.63714	0.318891	5.13385	2.83873e-07	2.00747e-05
ENSDARG00000111788	BX511067.1		33.0899	9.02647	1.22647	7.35971	1.84316e-13	4.17829e-11
ENSDARG00000112451	FO834823.1		16.0467	1.63796	0.503216	3.25498	0.00113402	0.0166204
ENSDARG00000113582	znf993	zinc finger protein 993 [Source:ZFIN;Acc:ZDB-GENE-110914-103]	14.0781	2.28764	0.542802	4.2145	2.50336e-05	0.000884192
ENSDARG00000113896	si:dkey-29p23.1	si:dkey-29p23.1 [Source:ZFIN;Acc:ZDB-GENE-081103-27]	195.11	1.03806	0.18166	5.7143	1.10158e-08	1.07309e-06
ENSDARG00000113916	FO904860.1		2.45757	4.40859	1.56403	2.81874	0.00482125	0.0457485
ENSDARG00000114577	si:dkey-159n16.2	si:dkey-159n16.2 [Source:ZFIN;Acc:ZDB-GENE-131121-650]	204.202	1.57658	0.165316	9.53675	1.4738e-21	8.12467e-19
ENSDARG00000114711	BX324142.1	proline-rich receptor-like protein kinase PERK8 [Source:NCBI gene;Acc:101884110]	10.1392	2.59611	0.72107	3.60035	0.000317788	0.00669913
ENSDARG00000114716	znf1117	zinc finger protein 1117 [Source:ZFIN;Acc:ZDB-GENE-110914-52]	20.2085	2.46344	0.519575	4.74126	2.12388e-06	0.000114102
ENSDARG00000114894	znf1026	zinc finger protein 1026 [Source:ZFIN;Acc:ZDB-GENE-110913-157]	19.3543	1.57054	0.495891	3.16711	0.00153963	0.0207243
ENSDARG00000114963	BX901962.4		75.2763	1.1337	0.280279	4.04491	5.23439e-05	0.00161124
ENSDARG00000115017	znf1033	zinc finger protein 1033 [Source:ZFIN;Acc:ZDB-GENE-110914-25]	13.2113	1.41706	0.504817	2.80706	0.00499952	0.0468888
ENSDARG00000115988	AL935186.11		157.837	1.65721	0.402701	4.11523	3.86796e-05	0.00125597
ENSDARG00000116216	znf1046	zinc finger protein 1046 [Source:ZFIN;Acc:ZDB-GENE-030131-2092]	12.7231	1.72758	0.585401	2.9511	0.00316644	0.0344882
ENSDARG00000008732	zgc:66479	zgc:66479 [Source:ZFIN;Acc:ZDB-GENE-031030-10]	782.642	1.28459	0.149348	8.60133	7.88003e-18	3.3533e-15
ENSDARG00000012366	fbp2	fructose-1,6-bisphosphatase 2 [Source:ZFIN;Acc:ZDB-GENE-040822-23]	214.09	1.01714	0.277706	3.66264	0.000249628	0.00552461
ENSDARG00000016536	npas2	neuronal PAS domain protein 2 [Source:ZFIN;Acc:ZDB-GENE-030408-3]	57.0743	1.1041	0.309742	3.5646	0.000364416	0.00739689
ENSDARG00000018077	rbp1.1	retinol binding protein 1, cellular, tandem duplicate 1 [Source:ZFIN;Acc:ZDB-GENE-050421-2]	10.2808	3.71017	0.883619	4.19884	2.68286e-05	0.000934993
ENSDARG00000026086		zgc:162324 [Source:ZFIN;Acc:ZDB-GENE-070410-73]	15.7015	1.56873	0.508248	3.08654	0.00202498	0.0250091
ENSDARG00000035151	drll.1	draculin-like, tandem duplicate 1 [Source:ZFIN;Acc:ZDB-GENE-060531-124]	16.9698	5.37494	1.10221	4.87653	1.07969e-06	6.29542e-05
ENSDARG00000038186	zgc:103564	zgc:103564 [Source:NCBI gene;Acc:492461]	19.9374	1.38093	0.473337	2.91744	0.00352921	0.0369622
ENSDARG00000043360	dph3	diphthamide biosynthesis 3 [Source:ZFIN;Acc:ZDB-GENE-050522-545]	20.2614	1.35524	0.479389	2.82701	0.00469849	0.0449928
ENSDARG00000053366	ftr12	finTRIM family, member 12 [Source:ZFIN;Acc:ZDB-GENE-070912-196]	46.5933	2.31114	0.358379	6.44889	1.12672e-10	1.62677e-08
ENSDARG00000056551	slc22a13a	solute carrier family 22 member 13a [Source:ZFIN;Acc:ZDB-GENE-070912-473]	12.8751	1.76408	0.549526	3.21019	0.00132649	0.0186632
ENSDARG00000058508	cfap70	cilia and flagella associated protein 70 [Source:ZFIN;Acc:ZDB-GENE-091204-50]	167.447	2.09666	0.194873	10.7591	5.36996e-27	5.21015e-24
ENSDARG00000059914	sdr42e2	short chain dehydrogenase/reductase family 42E, member 2 [Source:ZFIN;Acc:ZDB-GENE-101203-3]	179.86	1.70588	0.24564	6.94465	3.79395e-12	7.37424e-10
ENSDARG00000067664	si:dkey-172m14.2	si:dkey-172m14.2 [Source:ZFIN;Acc:ZDB-GENE-060526-222]	46.1908	1.52905	0.292021	5.2361	1.64003e-07	1.24195e-05
ENSDARG00000073850	hdac7b	histone deacetylase 7b [Source:ZFIN;Acc:ZDB-GENE-131127-113]	42.5426	1.24129	0.333368	3.72348	0.000196498	0.00461847
ENSDARG00000074345	si:ch211-214b16.4	si:ch211-214b16.4 [Source:ZFIN;Acc:ZDB-GENE-081105-53]	209.532	1.82533	0.266434	6.85098	7.33471e-12	1.34781e-09
ENSDARG00000074765	mhc1zja	major histocompatibility complex class I ZJA [Source:ZFIN;Acc:ZDB-GENE-130206-11]	19.6842	1.5262	0.522485	2.92103	0.00348872	0.0366142
ENSDARG00000076137	si:dkey-98f17.3	si:dkey-98f17.3 [Source:ZFIN;Acc:ZDB-GENE-060526-352]	21.1541	1.26571	0.449211	2.81763	0.004838	0.0458453
ENSDARG00000076411	cavin1a	caveolae associated protein 1a [Source:ZFIN;Acc:ZDB-GENE-091204-151]	86.6634	1.26507	0.308939	4.09489	4.22375e-05	0.00135518
ENSDARG00000077044	arl6ip5a	ADP-ribosylation factor-like 6 interacting protein 5a [Source:ZFIN;Acc:ZDB-GENE-031113-22]	94.1314	1.10704	0.290034	3.81693	0.000135123	0.00348886
ENSDARG00000078004	drl	Danio rerio zgc:136538 (zgc:136538), mRNA. [Source:RefSeq mRNA;Acc:NM_001045237]	12.3703	3.32304	0.838717	3.96205	7.43082e-05	0.002118
ENSDARG00000078598	si:ch1073-184j22.2	si:ch1073-184j22.2 [Source:ZFIN;Acc:ZDB-GENE-081104-32]	88.0181	1.07058	0.239746	4.46547	7.98943e-06	0.00033939
ENSDARG00000079075	si:ch211-71m22.3	si:ch211-71m22.3 [Source:ZFIN;Acc:ZDB-GENE-070705-195]	13.5365	1.61835	0.578732	2.79637	0.00516797	0.047909
ENSDARG00000079403	si:dkey-204l11.1	si:dkey-204l11.1 [Source:ZFIN;Acc:ZDB-GENE-060526-247]	6.7868	3.0245	0.903419	3.34783	0.000814457	0.0132409
ENSDARG00000079467	si:ch73-15b2.5	si:ch73-15b2.5 [Source:ZFIN;Acc:ZDB-GENE-030131-5406]	101.653	1.38122	0.277063	4.98522	6.18905e-07	4.01395e-05
ENSDARG00000087390	hbbe1.3	hemoglobin, beta embryonic 1.3 [Source:ZFIN;Acc:ZDB-GENE-131120-128]	1049.65	1.38045	0.257631	5.35822	8.4045e-08	6.81804e-06
ENSDARG00000087751	CR382337.1		6.77429	3.21776	0.918979	3.50146	0.000462724	0.0087961
ENSDARG00000088711	lgals1l1	lectin, galactoside-binding, soluble, 1 (galectin 1)-like 1 [Source:ZFIN;Acc:ZDB-GENE-030131-4905]	1850.79	3.87348	0.501672	7.72114	1.1529e-14	3.07305e-12
ENSDARG00000088717	ecrg4b	ECRG4 augurin precursor b [Source:NCBI gene;Acc:793804]	350.642	1.01269	0.234331	4.32163	1.5488e-05	0.000596314
ENSDARG00000089124	hbae1.3	hemoglobin, alpha embryonic 1.3 [Source:ZFIN;Acc:ZDB-GENE-061207-39]	676.5	2.73615	0.256327	10.6744	1.34068e-26	1.20443e-23
ENSDARG00000089475	hbae1.1	hemoglobin, alpha embryonic 1.1 [Source:ZFIN;Acc:ZDB-GENE-980526-80]	133.293	1.08501	0.332335	3.26481	0.00109536	0.0162602
ENSDARG00000089749	aqp8b	aquaporin 8b [Source:ZFIN;Acc:ZDB-GENE-080220-47]	78.0176	1.45371	0.303392	4.79154	1.65507e-06	9.16562e-05
ENSDARG00000091140	pik3r6b	phosphoinositide-3-kinase, regulatory subunit 6b [Source:ZFIN;Acc:ZDB-GENE-120524-1]	15.7436	2.34891	0.515437	4.55712	5.18609e-06	0.000235129
ENSDARG00000091465	si:dkey-66a8.7	si:dkey-66a8.7 [Source:ZFIN;Acc:ZDB-GENE-131127-421]	87.661	1.2118	0.34256	3.53749	0.000403956	0.00801829
ENSDARG00000092362	hsp70.2	heat shock cognate 70-kd protein, tandem duplicate 2 [Source:ZFIN;Acc:ZDB-GENE-110405-1]	75.3336	1.47167	0.505181	2.91315	0.00357806	0.0372967
ENSDARG00000094537	si:ch211-137i24.12	si:ch211-137i24.12 [Source:ZFIN;Acc:ZDB-GENE-060526-36]	28.0573	1.46668	0.403791	3.63228	0.000280929	0.00606247
ENSDARG00000095509	CR759885.1		86.4936	1.12263	0.31028	3.61812	0.000296747	0.00634176
ENSDARG00000095909	BX539325.2		12.7675	1.8324	0.56303	3.25453	0.00113579	0.0166364
ENSDARG00000096250	CT573429.2		5.54969	2.56452	0.899079	2.85239	0.00433925	0.0427857
ENSDARG00000097000	BX890558.1	uncharacterized LOC101884792 [Source:NCBI gene;Acc:101884792]	37.927	3.50896	0.509087	6.89266	5.47579e-12	1.0139e-09
ENSDARG00000097118	CU693494.2		7782.92	1.55908	0.218368	7.13971	9.35304e-13	2.0256e-10
ENSDARG00000097197	CR392042.1		34.0138	6.32327	0.778011	8.12748	4.38312e-16	1.44728e-13
ENSDARG00000097493	si:dkey-148h10.5	si:dkey-148h10.5 [Source:ZFIN;Acc:ZDB-GENE-131127-260]	12.9432	2.10299	0.727397	2.89112	0.00383868	0.0391201
ENSDARG00000097574	CR847898.3		14.8389	1.77301	0.581383	3.04964	0.00229113	0.0272963
ENSDARG00000097762	CU693494.3		133.976	1.03932	0.363539	2.85891	0.00425101	0.0421728
ENSDARG00000097966	BX936420.1		6.17997	2.5911	0.823133	3.14785	0.00164476	0.0217678
ENSDARG00000098995	cyp2k6	cytochrome P450, family 2, subfamily K, polypeptide 6 [Source:NCBI gene;Acc:393481]	24.2127	4.05744	0.720685	5.62998	1.80229e-08	1.67495e-06
ENSDARG00000099217	RDH8	zgc:109982 [Source:ZFIN;Acc:ZDB-GENE-050522-139]	110.257	1.28302	0.279934	4.58331	4.57683e-06	0.000211862
ENSDARG00000101032	iqcb1	IQ motif containing B1 [Source:ZFIN;Acc:ZDB-GENE-041212-47]	68.2525	1.53794	0.346544	4.43795	9.08194e-06	0.000378508
ENSDARG00000101189	CR589947.2		23.2705	1.21296	0.409583	2.96146	0.00306181	0.0336919
ENSDARG00000101393	si:dkey-31g6.6	si:dkey-31g6.6 [Source:ZFIN;Acc:ZDB-GENE-110209-1]	579.496	2.99129	0.245452	12.1869	3.65121e-34	5.20963e-31
ENSDARG00000101990	CU571315.3	serine protease 27-like [Source:NCBI gene;Acc:100004427]	35.0905	1.78609	0.431022	4.14386	3.41514e-05	0.00113788
ENSDARG00000102243	si:ch211-180m24.3	si:ch211-180m24.3 [Source:ZFIN;Acc:ZDB-GENE-131119-31]	15.0731	1.64346	0.544619	3.01764	0.00254751	0.0295799
ENSDARG00000102593	si:ch211-214b16.2	si:ch211-214b16.2 [Source:ZFIN;Acc:ZDB-GENE-141212-1]	58.921	2.26166	0.3572	6.33163	2.42585e-10	3.21537e-08
ENSDARG00000103130	BX571960.2		44.3658	1.9478	0.3895	5.00078	5.70989e-07	3.73313e-05
ENSDARG00000103341	si:ch211-110e21.4	si:ch211-110e21.4 [Source:ZFIN;Acc:ZDB-GENE-131126-43]	8.81473	2.26174	0.705775	3.20462	0.00135239	0.0189324
ENSDARG00000105300	BX927081.1		9.41249	2.21741	0.740358	2.99505	0.00274403	0.0311336
ENSDARG00000113599	hbbe1.1	hemoglobin beta embryonic-1.1 [Source:ZFIN;Acc:ZDB-GENE-030616-7]	7271.59	2.91706	0.233689	12.4827	9.28422e-36	1.40749e-32
ENSDARG00000113834	BX537305.1		12.1565	2.06554	0.636299	3.24619	0.00116962	0.0170086
ENSDARG00000115545	clec19a	C-type lectin domain containing 19A [Source:ZFIN;Acc:ZDB-GENE-080917-46]	38.0691	1.47136	0.341189	4.31246	1.61451e-05	0.00061769
ENSDARG00000116723	BX470259.3		43.6374	1.31618	0.331278	3.97303	7.09628e-05	0.00204427
ENSDARG00000011635	scxb	scleraxis bHLH transcription factor b [Source:ZFIN;Acc:ZDB-GENE-090806-1]	12.4712	1.9948	0.646216	3.08689	0.00202259	0.0249924
ENSDARG00000026990	klhl6	kelch-like family member 6 [Source:ZFIN;Acc:ZDB-GENE-030616-325]	25.0509	1.24314	0.447792	2.77615	0.00550068	0.0498332
ENSDARG00000028367	sult2st3	sulfotransferase family 2, cytosolic sulfotransferase 3 [Source:ZFIN;Acc:ZDB-GENE-061117-4]	135.892	1.21059	0.214228	5.65093	1.59581e-08	1.49452e-06
ENSDARG00000037002	zgc:152968	zgc:152968 [Source:ZFIN;Acc:ZDB-GENE-061013-448]	3.44925	4.27543	1.49027	2.86889	0.00411917	0.0412359
ENSDARG00000038424	c4b	complement 4B (Chido blood group) [Source:ZFIN;Acc:ZDB-GENE-100805-2]	443.281	1.66263	0.173951	9.55799	1.20063e-21	6.77266e-19
ENSDARG00000040064	acp6	acid phosphatase 6, lysophosphatidic [Source:ZFIN;Acc:ZDB-GENE-050208-290]	102.609	1.15247	0.305313	3.77469	0.000160204	0.00397331
ENSDARG00000041490	afp4	antifreeze protein type IV [Source:ZFIN;Acc:ZDB-GENE-030131-5217]	44.3978	2.31536	0.492115	4.70491	2.53976e-06	0.000131073
ENSDARG00000043566	nepro	nucleolus and neural progenitor protein [Source:NCBI gene;Acc:550343]	134.165	1.16173	0.275721	4.21342	2.51528e-05	0.000886781
ENSDARG00000053318	lrrc6	leucine rich repeat containing 6 [Source:NCBI gene;Acc:432388]	28.1203	1.26698	0.421909	3.00296	0.00267368	0.0306632
ENSDARG00000055159	cyp27a1.4	cytochrome P450, family 27, subfamily A, polypeptide 1, gene 4 [Source:ZFIN;Acc:ZDB-GENE-030131-1060]	103.26	2.2594	0.267569	8.44415	3.06264e-17	1.12557e-14
ENSDARG00000055934	si:ch1073-416j23.1	si:ch1073-416j23.1 [Source:ZFIN;Acc:ZDB-GENE-100922-35]	12.4348	1.90457	0.640893	2.97174	0.00296116	0.0329174
ENSDARG00000068175	ing5b	inhibitor of growth family, member 5b [Source:ZFIN;Acc:ZDB-GENE-030616-462]	52.9238	1.26998	0.307094	4.13547	3.54231e-05	0.00116821
ENSDARG00000069381	si:ch211-125e6.5	si:ch211-125e6.5 [Source:ZFIN;Acc:ZDB-GENE-070912-39]	33.8145	1.70501	0.563493	3.02578	0.0024799	0.0290103
ENSDARG00000070858	si:busm1-105l16.2	si:busm1-105l16.2 [Source:ZFIN;Acc:ZDB-GENE-030616-108]	47.1225	1.41984	0.367268	3.86596	0.000110653	0.0029527
ENSDARG00000074132	scpp7	secretory calcium-binding phosphoprotein 7 [Source:ZFIN;Acc:ZDB-GENE-090313-257]	40.9187	2.74384	0.395724	6.93373	4.09893e-12	7.82863e-10
ENSDARG00000075517	si:ch211-120k19.1	si:ch211-120k19.1 [Source:ZFIN;Acc:ZDB-GENE-100922-282]	128.724	1.00674	0.283237	3.5544	0.000378837	0.00761315
ENSDARG00000075866	cdcp2	CUB domain containing protein 2 [Source:ZFIN;Acc:ZDB-GENE-070705-485]	24.2533	1.41275	0.446672	3.16283	0.00156246	0.020936
ENSDARG00000076122	si:ch211-160b11.4	si:ch211-160b11.4 [Source:ZFIN;Acc:ZDB-GENE-081104-142]	12.3259	6.45244	1.30803	4.93295	8.09976e-07	4.97387e-05
ENSDARG00000076716	palb2	partner and localizer of BRCA2 [Source:ZFIN;Acc:ZDB-GENE-090313-43]	53.711	1.05681	0.291958	3.61972	0.000294921	0.00630829
ENSDARG00000077559	LO017815.1	nuclear receptor coactivator 7-like [Source:NCBI gene;Acc:792958]	95.033	1.23756	0.242499	5.10339	3.33627e-07	2.31876e-05
ENSDARG00000078415	lrrc3	leucine rich repeat containing 3 [Source:NCBI gene;Acc:100001372]	17.4327	1.63873	0.522575	3.13588	0.00171342	0.0223565
ENSDARG00000078754	gra	granulito [Source:ZFIN;Acc:ZDB-GENE-081022-203]	11.3894	2.34287	0.635634	3.68587	0.000227919	0.00516191
ENSDARG00000079191	zgc:172122	zgc:172122 [Source:ZFIN;Acc:ZDB-GENE-080208-1]	51.4567	1.12416	0.328389	3.42326	0.000618759	0.0108601
ENSDARG00000086215	gpr156	G protein-coupled receptor 156 [Source:ZFIN;Acc:ZDB-GENE-060201-2]	37.8122	1.14707	0.411433	2.78799	0.00530364	0.0486555
ENSDARG00000086957	si:dkeyp-118a3.2	si:dkeyp-118a3.2 [Source:ZFIN;Acc:ZDB-GENE-060810-149]	42.6233	1.16519	0.308848	3.77268	0.000161503	0.00399042
ENSDARG00000087359	c3a.2	complement component c3a, duplicate 2 [Source:ZFIN;Acc:ZDB-GENE-990415-36]	1065.27	1.29722	0.19604	6.61713	3.66244e-11	5.88318e-09
ENSDARG00000092358	BX469930.1		9.9998	2.56358	0.685558	3.7394	0.000184461	0.0044086
ENSDARG00000092361	si:dkey-79f11.7	si:dkey-79f11.7 [Source:ZFIN;Acc:ZDB-GENE-090313-338]	149.029	2.9154	0.229704	12.692	6.55329e-37	1.1558e-33
ENSDARG00000093289	si:dkey-9i23.14	si:dkey-9i23.14 [Source:ZFIN;Acc:ZDB-GENE-090313-360]	11.9177	2.69578	0.670456	4.02082	5.79952e-05	0.00175185
ENSDARG00000093452	BX511129.2		48.6567	1.35204	0.424056	3.18835	0.00143088	0.0197202
ENSDARG00000093760	si:ch211-197h24.9	si:ch211-197h24.9 [Source:ZFIN;Acc:ZDB-GENE-031116-15]	229.999	1.01207	0.2212	4.57538	4.75355e-06	0.000219623
ENSDARG00000094518	si:ch211-125e6.8	si:ch211-125e6.8 [Source:ZFIN;Acc:ZDB-GENE-070912-42]	42.084	1.13077	0.305123	3.70594	0.000210607	0.00486996
ENSDARG00000094734	CR392363.1		6.43641	2.43857	0.812008	3.00314	0.00267207	0.0306593
ENSDARG00000095688	zgc:162509	zgc:162509 [Source:ZFIN;Acc:ZDB-GENE-050809-100]	2.56458	4.94266	1.67318	2.95405	0.00313637	0.0342221
ENSDARG00000096527	BX548015.2		29.0034	2.40729	0.47729	5.04366	4.56722e-07	3.03513e-05
ENSDARG00000097559	cyp8b3	cytochrome P450, family 8, subfamily B, polypeptide 3 [Source:ZFIN;Acc:ZDB-GENE-040912-153]	12.4011	1.94744	0.589052	3.30606	0.00094619	0.0147026
ENSDARG00000097878	CU694532.1		48.9061	2.57182	0.348013	7.39	1.46833e-13	3.35997e-11
ENSDARG00000099839	si:ch211-9d9.1	si:ch211-9d9.1 [Source:ZFIN;Acc:ZDB-GENE-030131-2657]	106.598	1.26198	0.252905	4.98994	6.03989e-07	3.92771e-05
ENSDARG00000100981	CCDC39	coiled-coil domain containing 39 [Source:HGNC Symbol;Acc:HGNC:25244]	108.678	1.70766	0.221434	7.7118	1.24056e-14	3.2356e-12
ENSDARG00000101479	BX908782.2	CD59 glycoprotein-like [Source:NCBI gene;Acc:103910140]	65.3248	1.30132	0.278387	4.67451	2.94662e-06	0.000147064
ENSDARG00000104528	cldn10b	claudin 10b [Source:ZFIN;Acc:ZDB-GENE-050522-42]	36.5619	1.15676	0.342644	3.376	0.00073549	0.0123632
ENSDARG00000105176	zgc:174890	zgc:174890 [Source:ZFIN;Acc:ZDB-GENE-030131-6213]	26.3886	1.14679	0.360519	3.18093	0.00146803	0.0200838
ENSDARG00000110808	FO203514.2		12.8757	2.25849	0.574248	3.93295	8.39089e-05	0.00233477
ENSDARG00000110922	CR847936.6		144.361	1.68264	0.24206	6.95133	3.61871e-12	7.13621e-10
ENSDARG00000111625	wu:fc75a09	wu:fc75a09 [Source:ZFIN;Acc:ZDB-GENE-030131-4139]	90.9111	2.41665	0.309514	7.80789	5.81514e-15	1.64014e-12
ENSDARG00000003181	sult1st4	sulfotransferase family 1, cytosolic sulfotransferase 4 [Source:ZFIN;Acc:ZDB-GENE-040426-2054]	96.7806	1.07282	0.25401	4.22352	2.40511e-05	0.00085672
ENSDARG00000010276	ptgs2b	prostaglandin-endoperoxide synthase 2b [Source:ZFIN;Acc:ZDB-GENE-041014-323]	77.2053	1.03706	0.234855	4.41573	1.00672e-05	0.000415648
ENSDARG00000014039	si:dkeyp-93d12.1	si:dkeyp-93d12.1 [Source:ZFIN;Acc:ZDB-GENE-041014-303]	14.1261	2.91986	0.619456	4.71359	2.43391e-06	0.000126417
ENSDARG00000015869	slc22a16	solute carrier family 22 member 16 [Source:ZFIN;Acc:ZDB-GENE-041001-166]	478.831	1.50454	0.153785	9.78342	1.32656e-22	8.46762e-20
ENSDARG00000016513	setd3	SET domain containing 3, actin histidine methyltransferase [Source:NCBI gene;Acc:337193]	1509.47	1.21365	0.122393	9.91596	3.54836e-23	2.45912e-20
ENSDARG00000020711	rrm2	ribonucleotide reductase regulatory subunit M2 [Source:NCBI gene;Acc:100330864]	380.71	1.43096	0.256254	5.58416	2.34833e-08	2.14947e-06
ENSDARG00000020744	bdkrb1	bradykinin receptor B1 [Source:ZFIN;Acc:ZDB-GENE-030814-1]	29.4281	1.46025	0.403008	3.62337	0.000290791	0.00622543
ENSDARG00000028275	sult1st1	sulfotransferase family 1, cytosolic sulfotransferase 1 [Source:NCBI gene;Acc:323424]	645.356	1.17575	0.200999	5.84953	4.92971e-09	5.13198e-07
ENSDARG00000030938	fermt3b	fermitin family member 3b [Source:ZFIN;Acc:ZDB-GENE-040426-1366]	51.135	1.00166	0.279315	3.58612	0.00033563	0.00694037
ENSDARG00000031683	fosab	v-fos FBJ murine osteosarcoma viral oncogene homolog Ab [Source:ZFIN;Acc:ZDB-GENE-031222-4]	84.3583	1.8472	0.344528	5.36153	8.25178e-08	6.74646e-06
ENSDARG00000036781	si:dkey-170l10.1	si:dkey-170l10.1 [Source:ZFIN;Acc:ZDB-GENE-030131-5201]	34.3413	1.08991	0.388348	2.80652	0.00500796	0.0469133
ENSDARG00000037192	zgc:113364	zgc:113364 [Source:ZFIN;Acc:ZDB-GENE-050410-5]	35.3229	1.16393	0.333237	3.4928	0.00047799	0.00898769
ENSDARG00000037738	fbxl3l	F-box and leucine-rich repeat protein 3, like [Source:ZFIN;Acc:ZDB-GENE-130530-598]	27.7226	2.84099	0.476336	5.96426	2.45748e-09	2.73434e-07
ENSDARG00000038968	ccr6b	chemokine (C-C motif) receptor 6b [Source:ZFIN;Acc:ZDB-GENE-030131-8888]	11.1832	2.04668	0.609713	3.3568	0.000788513	0.0129933
ENSDARG00000039682	si:ch211-121a2.2	si:ch211-121a2.2 [Source:ZFIN;Acc:ZDB-GENE-070705-21]	151.694	1.47628	0.305807	4.82748	1.3827e-06	7.81787e-05
ENSDARG00000041413	adgrg11	adhesion G protein-coupled receptor G11 [Source:ZFIN;Acc:ZDB-GENE-041210-320]	23.0849	1.14917	0.405108	2.83671	0.00455809	0.0441185
ENSDARG00000041919	ccl38.1	chemokine (C-C motif) ligand 38, duplicate 1 [Source:ZFIN;Acc:ZDB-GENE-041014-320]	12.6878	2.11118	0.60567	3.48569	0.000490862	0.00917992
ENSDARG00000042221	mthfd1l	methylenetetrahydrofolate dehydrogenase (NADP+ dependent) 1 like [Source:ZFIN;Acc:ZDB-GENE-041001-133]	705.081	2.05915	0.15088	13.6476	2.08567e-42	8.43166e-39
ENSDARG00000042780	apoba	apolipoprotein Ba [Source:ZFIN;Acc:ZDB-GENE-070702-4]	3737.68	1.04905	0.176722	5.93616	2.91774e-09	3.1595e-07
ENSDARG00000052917	si:ch211-202f3.3	si:ch211-202f3.3 [Source:ZFIN;Acc:ZDB-GENE-080917-19]	230.221	1.24938	0.348359	3.58648	0.000335172	0.00694037
ENSDARG00000052960	nppa	natriuretic peptide A [Source:ZFIN;Acc:ZDB-GENE-030131-95]	78.09	1.01351	0.357364	2.83608	0.00456709	0.044188
ENSDARG00000054076	tatdn3	TatD DNase domain containing 3 [Source:NCBI gene;Acc:553592]	30.2772	1.22616	0.393704	3.11442	0.00184304	0.0235288
ENSDARG00000055723	hsp70l	heat shock cognate 70-kd protein, like [Source:ZFIN;Acc:ZDB-GENE-050321-1]	174.514	1.32914	0.374308	3.55093	0.000383869	0.00770151
ENSDARG00000055752	npas4a	neuronal PAS domain protein 4a [Source:NCBI gene;Acc:724016]	145.583	1.17642	0.33804	3.48012	0.000501195	0.00930145
ENSDARG00000057055	ndufs8b	NADH:ubiquinone oxidoreductase core subunit S8b [Source:ZFIN;Acc:ZDB-GENE-050522-131]	15.9721	1.89712	0.602108	3.1508	0.00162826	0.0216293
ENSDARG00000058246	cysltr1	cysteinyl leukotriene receptor 1 [Source:ZFIN;Acc:ZDB-GENE-050522-250]	22.5522	1.50487	0.462665	3.25261	0.00114349	0.0166987
ENSDARG00000062561	adck1	aarF domain containing kinase 1 [Source:ZFIN;Acc:ZDB-GENE-080401-5]	189.098	1.64009	0.188013	8.72329	2.70234e-18	1.21385e-15
ENSDARG00000062788	irg1l	immunoresponsive gene 1, like [Source:ZFIN;Acc:ZDB-GENE-061103-301]	149.978	1.04061	0.174675	5.95741	2.56266e-09	2.81267e-07
ENSDARG00000068916	ppp1r35	protein phosphatase 1, regulatory subunit 35 [Source:NCBI gene;Acc:751676]	29.089	1.178	0.404314	2.91358	0.00357309	0.0372828
ENSDARG00000071005	ppp1r3ca	protein phosphatase 1, regulatory subunit 3Ca [Source:ZFIN;Acc:ZDB-GENE-040718-70]	314.462	1.0141	0.185537	5.46572	4.6102e-08	3.96543e-06
ENSDARG00000074066	tas2r200.2	taste receptor, type 2, member 200, tandem duplicate 2 [Source:ZFIN;Acc:ZDB-GENE-050510-4]	3.55366	5.82812	1.45174	4.01457	5.95531e-05	0.00178556
ENSDARG00000075421	pttg1	PTTG1 regulator of sister chromatid separation, securin [Source:ZFIN;Acc:ZDB-GENE-081104-345]	44.8562	1.17138	0.398072	2.94264	0.00325429	0.0352058
ENSDARG00000075826	msh4	mutS homolog 4 [Source:ZFIN;Acc:ZDB-GENE-131121-643]	16.3019	4.65241	0.721558	6.44773	1.13536e-10	1.62954e-08
ENSDARG00000078152	si:dkey-56i24.1	si:dkey-56i24.1 [Source:ZFIN;Acc:ZDB-GENE-081105-8]	35.8751	1.07496	0.32819	3.2754	0.00105512	0.0157981
ENSDARG00000078419	filip1a	filamin A interacting protein 1a [Source:ZFIN;Acc:ZDB-GENE-030131-4110]	46.6057	1.03701	0.334134	3.10358	0.00191192	0.0240662
ENSDARG00000078518	kazald2	Kazal-type serine peptidase inhibitor domain 2 [Source:ZFIN;Acc:ZDB-GENE-070928-14]	42.5369	1.14877	0.335248	3.42662	0.000611145	0.010781
ENSDARG00000079079	sult1st7	sulfotransferase family 1, cytosolic sulfotransferase 7 [Source:ZFIN;Acc:ZDB-GENE-081112-3]	87.2479	2.46996	0.326879	7.55619	4.15056e-14	1.01693e-11
ENSDARG00000079880	tas2r200.1	taste receptor, type 2, member 200, tandem duplicate 1 [Source:ZFIN;Acc:ZDB-GENE-070917-4]	8.33207	4.36161	1.03798	4.20203	2.64535e-05	0.000924578
ENSDARG00000086305	si:ch211-63b16.4	si:ch211-63b16.4 [Source:ZFIN;Acc:ZDB-GENE-131121-480]	22.1988	1.41786	0.464926	3.04963	0.0022912	0.0272963
ENSDARG00000089177	cyp46a1.3	cytochrome P450, family 46, subfamily A, polypeptide 1, tandem duplicate 3 [Source:ZFIN;Acc:ZDB-GENE-060519-40]	249.875	1.0835	0.229834	4.71427	2.42577e-06	0.000126265
ENSDARG00000090708	si:dkey-28g23.6	si:dkey-28g23.6 [Source:ZFIN;Acc:ZDB-GENE-131119-80]	23.9229	1.7019	0.430272	3.95541	7.64026e-05	0.00216498
ENSDARG00000091185	FP017295.1		7.29147	2.40108	0.785667	3.05611	0.0022423	0.0268721
ENSDARG00000092042	AL935153.1		97.8501	7.96744	0.887225	8.98018	2.70334e-19	1.31144e-16
ENSDARG00000092379	si:dkeyp-51b9.3	si:dkeyp-51b9.3 [Source:ZFIN;Acc:ZDB-GENE-081104-469]	78.3421	1.36102	0.356589	3.81678	0.000135205	0.00348886
ENSDARG00000092889	zgc:194246	zgc:194246 [Source:ZFIN;Acc:ZDB-GENE-081022-85]	101.521	1.55427	0.406812	3.82061	0.000133124	0.00345353
ENSDARG00000092918	crhr2	corticotropin releasing hormone receptor 2 [Source:NCBI gene;Acc:100002312]	14.5109	1.56106	0.506443	3.0824	0.00205336	0.0252952
ENSDARG00000093378	si:ch211-235i11.5	si:ch211-235i11.5 [Source:ZFIN;Acc:ZDB-GENE-131120-104]	57.3773	1.16191	0.270563	4.29443	1.75143e-05	0.000662755
ENSDARG00000093753	BX004774.2		182.38	1.12827	0.275384	4.09708	4.184e-05	0.00134598
ENSDARG00000094937	CR450833.1		16.4483	2.51119	0.58188	4.31564	1.5914e-05	0.000611745
ENSDARG00000094978	si:ch73-18b11.2	si:ch73-18b11.2 [Source:ZFIN;Acc:ZDB-GENE-070912-333]	48.9541	1.07975	0.301956	3.57587	0.000349067	0.00715721
ENSDARG00000096979	NPC2	zgc:193725 [Source:ZFIN;Acc:ZDB-GENE-080723-11]	35.7531	2.20397	0.462944	4.76078	1.9285e-06	0.000105118
ENSDARG00000097605	CU137681.1		18.2753	2.90786	0.602737	4.82442	1.40413e-06	7.92059e-05
ENSDARG00000098415	CT956093.1		43.9856	3.2526	0.361416	8.99959	2.26554e-19	1.12149e-16
ENSDARG00000098535	BX004823.1		16.5471	1.75257	0.575813	3.04365	0.00233729	0.0276418
ENSDARG00000099252	ipcef1	interaction protein for cytohesin exchange factors 1 [Source:ZFIN;Acc:ZDB-GENE-060929-172]	60.689	1.47024	0.327773	4.48554	7.27278e-06	0.000313894
ENSDARG00000102753	si:dkey-109l4.3	si:dkey-109l4.3 [Source:ZFIN;Acc:ZDB-GENE-160113-11]	53.4633	1.02904	0.291255	3.53312	0.000410693	0.00809943
ENSDARG00000104572	si:dkey-35h6.1	si:dkey-35h6.1 [Source:ZFIN;Acc:ZDB-GENE-141216-112]	980.695	1.59917	0.2311	6.91983	4.52182e-12	8.50454e-10
ENSDARG00000112038	CABZ01062996.1		7.08959	3.11979	0.873835	3.57023	0.000356671	0.00728399
ENSDARG00000116524	zgc:103700	zgc:103700 [Source:ZFIN;Acc:ZDB-GENE-041010-13]	24.4047	8.10412	1.22959	6.59091	4.37137e-11	6.93019e-09
ENSDARG00000003380	si:dkey-275b16.2	si:dkey-275b16.2 [Source:ZFIN;Acc:ZDB-GENE-090312-204]	40.478	2.21643	0.345498	6.41518	1.40655e-10	1.99078e-08
ENSDARG00000007362	sft2d1	SFT2 domain containing 1 [Source:ZFIN;Acc:ZDB-GENE-040426-1350]	471.949	1.05195	0.222159	4.73513	2.18915e-06	0.000116447
ENSDARG00000020224		si:ch211-225b10.3 [Source:ZFIN;Acc:ZDB-GENE-130531-53]	94.3973	1.74694	0.345821	5.05156	4.38205e-07	2.93622e-05
ENSDARG00000022614	ddx43	DEAD (Asp-Glu-Ala-Asp) box polypeptide 43 [Source:ZFIN;Acc:ZDB-GENE-080204-77]	72.7248	4.30192	0.328778	13.0846	4.03404e-39	9.78496e-36
ENSDARG00000026081	lhcgr	luteinizing hormone/choriogonadotropin receptor [Source:ZFIN;Acc:ZDB-GENE-040806-3]	9.62156	1.76774	0.631673	2.79851	0.00513393	0.0477366
ENSDARG00000029100	chchd1	coiled-coil-helix-coiled-coil-helix domain containing 1 [Source:ZFIN;Acc:ZDB-GENE-060810-176]	387.457	1.03624	0.257976	4.0168	5.89931e-05	0.00177316
ENSDARG00000033566	cyp17a1	cytochrome P450, family 17, subfamily A, polypeptide 1 [Source:ZFIN;Acc:ZDB-GENE-040213-2]	41.9103	2.23651	0.391603	5.71117	1.12202e-08	1.08863e-06
ENSDARG00000034605	zgc:153169	zgc:153169 [Source:ZFIN;Acc:ZDB-GENE-060929-764]	112.085	1.06816	0.235793	4.53008	5.89602e-06	0.000260974
ENSDARG00000040319	CABZ01041494.1	C5a anaphylatoxin chemotactic receptor [Source:NCBI gene;Acc:100000959]	15.3805	1.68472	0.595759	2.82785	0.00468616	0.0449456
ENSDARG00000041623	mt2	metallothionein 2 [Source:NCBI gene;Acc:100174951]	1774.54	1.32064	0.278947	4.73436	2.19743e-06	0.000116632
ENSDARG00000045089	si:ch211-270n8.1	si:ch211-270n8.1 [Source:ZFIN;Acc:ZDB-GENE-081107-34]	476.25	1.44871	0.267179	5.42225	5.88521e-08	4.93951e-06
ENSDARG00000054797	zgc:153441	zgc:153441 [Source:ZFIN;Acc:ZDB-GENE-060825-39]	191.406	1.5568	0.201322	7.7329	1.05125e-14	2.83322e-12
ENSDARG00000056021	sostdc1b	sclerostin domain containing 1b [Source:ZFIN;Acc:ZDB-GENE-060503-653]	46.95	1.2199	0.322159	3.78663	0.000152702	0.00384624
ENSDARG00000056330	mhc2dbb	major histocompatibility complex class II DBB gene [Source:ZFIN;Acc:ZDB-GENE-010112-2]	17.5232	1.72383	0.587701	2.93317	0.00335521	0.0358047
ENSDARG00000058372	mcph1	microcephalin 1 [Source:ZFIN;Acc:ZDB-GENE-060421-6122]	29.6717	2.48416	0.416967	5.95768	2.55848e-09	2.81267e-07
ENSDARG00000068303	zgc:171509	zgc:171509 [Source:ZFIN;Acc:ZDB-GENE-080219-48]	13.1385	2.47351	0.743936	3.32489	0.000884526	0.0140229
ENSDARG00000071601	pvalb9	parvalbumin 9 [Source:ZFIN;Acc:ZDB-GENE-030805-4]	838.449	1.18584	0.299648	3.95743	7.57606e-05	0.00215172
ENSDARG00000074628	si:dkey-10o6.2	si:dkey-10o6.2 [Source:ZFIN;Acc:ZDB-GENE-070705-284]	37.666	1.11811	0.342509	3.26447	0.00109669	0.0162692
ENSDARG00000075730	dnph1	2'-deoxynucleoside 5'-phosphate N-hydrolase 1 [Source:NCBI gene;Acc:561810]	63.5164	1.66748	0.307036	5.4309	5.60703e-08	4.73453e-06
ENSDARG00000077572	si:ch211-193k19.2	si:ch211-193k19.2 [Source:ZFIN;Acc:ZDB-GENE-060503-203]	18.2776	3.53412	0.681701	5.18427	2.1686e-07	1.59398e-05
ENSDARG00000077760	ascc1	activating signal cointegrator 1 complex subunit 1 [Source:ZFIN;Acc:ZDB-GENE-050417-80]	109.274	1.02838	0.236324	4.35158	1.35158e-05	0.000536561
ENSDARG00000088885	si:ch1073-340i21.3	si:ch1073-340i21.3 [Source:ZFIN;Acc:ZDB-GENE-030131-199]	218.693	2.9351	0.256351	11.4496	2.3634e-30	2.86633e-27
ENSDARG00000089529	desi1b	desumoylating isopeptidase 1b [Source:ZFIN;Acc:ZDB-GENE-040426-936]	153.602	1.05032	0.238035	4.41248	1.02193e-05	0.000420846
ENSDARG00000092310	si:ch211-199g17.2	si:ch211-199g17.2 [Source:ZFIN;Acc:ZDB-GENE-060503-396]	64.4177	1.1452	0.252603	4.5336	5.79866e-06	0.000258078
ENSDARG00000092483	iqcc	IQ motif containing C [Source:ZFIN;Acc:ZDB-GENE-090313-325]	53.9646	1.08413	0.293657	3.69183	0.000222648	0.00507093
ENSDARG00000092725	si:dkey-188i13.8	si:dkey-188i13.8 [Source:ZFIN;Acc:ZDB-GENE-090312-93]	14.8617	1.56739	0.505848	3.09853	0.0019448	0.0243286
ENSDARG00000092833	CR318588.2	si:dkeyp-1h4.8 [Source:NCBI gene;Acc:100535122]	329.939	1.85821	0.22938	8.10101	5.45061e-16	1.7628e-13
ENSDARG00000093518	CT573204.1	si:dkey-184n3.2 [Source:NCBI gene;Acc:100320750]	4.0227	5.48467	1.48835	3.68508	0.000228635	0.00516377
ENSDARG00000093936	si:dkeyp-1h4.6	si:dkeyp-1h4.6 [Source:ZFIN;Acc:ZDB-GENE-060503-841]	106.402	1.082	0.300537	3.60021	0.000317964	0.00669913
ENSDARG00000094719	CR318588.3	uncharacterized LOC101884954 [Source:NCBI gene;Acc:101884954]	1205.85	1.01016	0.207892	4.85909	1.17926e-06	6.79434e-05
ENSDARG00000095497	si:dkeyp-2e4.5	si:dkeyp-2e4.5 [Source:ZFIN;Acc:ZDB-GENE-061009-49]	24.2859	1.59444	0.471605	3.38088	0.000722538	0.0121877
ENSDARG00000096749	NDUFAF8	si:dkey-21c1.6 [Source:ZFIN;Acc:ZDB-GENE-031118-158]	75.5352	1.10904	0.377198	2.9402	0.00328002	0.03536
ENSDARG00000096784	CU929359.2		30.9387	1.56539	0.40454	3.86956	0.000109031	0.00292467
ENSDARG00000097137	CR753876.1		379.797	1.93179	0.195511	9.88073	5.04639e-23	3.40015e-20
ENSDARG00000097973	si:ch1073-190k2.1	si:ch1073-190k2.1 [Source:ZFIN;Acc:ZDB-GENE-131127-449]	123.18	3.67155	0.634973	5.78222	7.37219e-09	7.482e-07
ENSDARG00000100450	btr21	bloodthirsty-related gene family, member 21 [Source:ZFIN;Acc:ZDB-GENE-081031-80]	54.0223	1.38116	0.378899	3.6452	0.000267184	0.00581667
ENSDARG00000100555	aqp11	aquaporin 11 [Source:ZFIN;Acc:ZDB-GENE-080418-1]	690.395	1.1743	0.148235	7.92187	2.33956e-15	6.83717e-13
ENSDARG00000100917	slc30a8	solute carrier family 30 member 8 [Source:ZFIN;Acc:ZDB-GENE-060315-10]	57.8335	1.07686	0.312623	3.44458	0.000571942	0.0102332
ENSDARG00000102004	apoea	apolipoprotein Ea [Source:ZFIN;Acc:ZDB-GENE-010724-18]	5622.78	1.22542	0.219407	5.58516	2.33487e-08	2.14525e-06
ENSDARG00000102992	btr20	bloodthirsty-related gene family, member 20 [Source:ZFIN;Acc:ZDB-GENE-060421-3419]	30.8783	1.3811	0.477481	2.89246	0.00382237	0.039038
ENSDARG00000103245	BX324224.1		2.6662	5.47764	1.58804	3.44932	0.000562007	0.0101128
ENSDARG00000104929	si:ch211-153f2.7	si:ch211-153f2.7 [Source:ZFIN;Acc:ZDB-GENE-141216-200]	79.9085	1.00711	0.253802	3.96808	7.24529e-05	0.00207979
ENSDARG00000105018	lrrc20	leucine rich repeat containing 20 [Source:ZFIN;Acc:ZDB-GENE-041114-49]	329.089	1.0723	0.257303	4.16745	3.08024e-05	0.00104936
ENSDARG00000114508	tmem101	transmembrane protein 101 [Source:ZFIN;Acc:ZDB-GENE-121214-289]	342.969	1.50191	0.159595	9.41078	4.92468e-21	2.65451e-18
ENSDARG00000001782	prkacba	protein kinase, cAMP-dependent, catalytic, beta a [Source:ZFIN;Acc:ZDB-GENE-040426-1351]	77.8042	1.0872	0.250004	4.34873	1.36929e-05	0.000542703
ENSDARG00000013477	gata1a	GATA binding protein 1a [Source:ZFIN;Acc:ZDB-GENE-980526-268]	33.3532	1.36013	0.391266	3.47622	0.000508542	0.00941619
ENSDARG00000028106	glrx	glutaredoxin (thioltransferase) [Source:ZFIN;Acc:ZDB-GENE-041010-11]	551.329	1.33839	0.328976	4.06834	4.73489e-05	0.00148962
ENSDARG00000028784	si:dkey-24p1.6	si:dkey-24p1.6 [Source:ZFIN;Acc:ZDB-GENE-060503-67]	209.874	1.35488	0.220401	6.14731	7.88091e-10	9.606e-08
ENSDARG00000036876	zgc:153284	zgc:153284 [Source:ZFIN;Acc:ZDB-GENE-060825-317]	116.633	1.91457	0.249353	7.67814	1.61417e-14	4.16524e-12
ENSDARG00000040984	hspa13	heat shock protein 70 family, member 13 [Source:ZFIN;Acc:ZDB-GENE-070410-58]	142.15	1.39249	0.217233	6.41016	1.45371e-10	2.02651e-08
ENSDARG00000042659	thyn1	thymocyte nuclear protein 1 [Source:NCBI gene;Acc:393630]	91.1096	1.03017	0.27248	3.7807	0.000156389	0.0039036
ENSDARG00000044691	ppp1r3b	protein phosphatase 1, regulatory subunit 3B [Source:NCBI gene;Acc:327285]	117.131	1.0536	0.259785	4.05567	4.99913e-05	0.00155063
ENSDARG00000044795	entpd2b	ectonucleoside triphosphate diphosphohydrolase 2b [Source:ZFIN;Acc:ZDB-GENE-061013-2]	17.8939	1.46944	0.437167	3.36127	0.000775849	0.0128195
ENSDARG00000045015	cyp27b1	cytochrome P450, family 27, subfamily B, polypeptide 1 [Source:ZFIN;Acc:ZDB-GENE-111005-2]	214.413	1.12805	0.242518	4.65139	3.29704e-06	0.000161561
ENSDARG00000054846	CU657980.1		27.2177	1.79773	0.502596	3.57688	0.000347715	0.00713617
ENSDARG00000055295	cyb561d1	cytochrome b561 family, member D1 [Source:ZFIN;Acc:ZDB-GENE-040912-157]	47.5063	1.11498	0.305201	3.65328	0.000258914	0.00567581
ENSDARG00000058023	si:dkey-11o15.7	si:dkey-11o15.7 [Source:ZFIN;Acc:ZDB-GENE-091204-328]	21.0007	2.69758	0.531436	5.07602	3.85414e-07	2.62601e-05
ENSDARG00000058725	rfesd	Rieske (Fe-S) domain containing [Source:ZFIN;Acc:ZDB-GENE-050417-254]	25.936	1.25957	0.361488	3.48441	0.000493217	0.00920633
ENSDARG00000068589	vimr1	vimentin-related 1 [Source:ZFIN;Acc:ZDB-GENE-130530-722]	577.527	1.03253	0.247225	4.17649	2.96044e-05	0.00101281
ENSDARG00000068828	bloc1s3	biogenesis of lysosomal organelles complex-1, subunit 3 [Source:ZFIN;Acc:ZDB-GENE-050913-10]	22.5329	1.67813	0.546646	3.06987	0.00214154	0.0259911
ENSDARG00000070165	tnfrsf1b	tumor necrosis factor receptor superfamily, member 1B [Source:ZFIN;Acc:ZDB-GENE-070410-133]	100.726	1.85146	0.243888	7.59144	3.16368e-14	7.91117e-12
ENSDARG00000070348	hoxc10a	homeobox C10a [Source:ZFIN;Acc:ZDB-GENE-990415-110]	69.5755	1.10892	0.307733	3.60349	0.000313969	0.00664812
ENSDARG00000071029	si:dkey-147f3.8	si:dkey-147f3.8 [Source:ZFIN;Acc:ZDB-GENE-061009-32]	62.3912	1.21455	0.346138	3.50887	0.000450011	0.00862201
ENSDARG00000071052	si:dkey-150i13.2	si:dkey-150i13.2 [Source:ZFIN;Acc:ZDB-GENE-090312-157]	27.2891	1.09752	0.349099	3.14385	0.00166739	0.0219448
ENSDARG00000074210	zgc:110286	zgc:110286 [Source:ZFIN;Acc:ZDB-GENE-050417-68]	18.0088	1.31238	0.420902	3.11801	0.00182076	0.023318
ENSDARG00000077479	msh5	mutS homolog 5 [Source:ZFIN;Acc:ZDB-GENE-131127-632]	15.7272	1.84394	0.636714	2.89603	0.00377912	0.038775
ENSDARG00000079525	slc39a5	solute carrier family 39 member 5 [Source:ZFIN;Acc:ZDB-GENE-060608-1]	23.8436	2.90104	0.545658	5.3166	1.05724e-07	8.38051e-06
ENSDARG00000080147	FO704757.1		11.0186	1.53216	0.537275	2.85173	0.00434823	0.0428459
ENSDARG00000087311	lgals9l5	lectin, galactoside-binding, soluble, 9 (galectin 9)-like 5 [Source:ZFIN;Acc:ZDB-GENE-070822-22]	3.31273	5.44162	1.60122	3.39842	0.000677759	0.0116504
ENSDARG00000087741	asb14b	ankyrin repeat and SOCS box containing 14b [Source:ZFIN;Acc:ZDB-GENE-090313-148]	22.229	1.47027	0.420851	3.49357	0.000476607	0.00896864
ENSDARG00000088398	tmem107l	transmembrane protein 107 like [Source:ZFIN;Acc:ZDB-GENE-090313-269]	39.6253	1.05934	0.355975	2.97587	0.00292163	0.0325586
ENSDARG00000090899	sycn.3	syncollin, tandem duplicate 3 [Source:ZFIN;Acc:ZDB-GENE-161220-1]	361.792	1.15484	0.300849	3.83862	0.000123728	0.00324099
ENSDARG00000092036	CR925731.1		2.10514	4.76138	1.59105	2.9926	0.00276612	0.0312747
ENSDARG00000092044	si:dkey-22f5.9	si:dkey-22f5.9 [Source:ZFIN;Acc:ZDB-GENE-091204-260]	302.001	1.02242	0.189068	5.40769	6.38427e-08	5.30332e-06
ENSDARG00000093153	CU137717.1		29.9953	2.86456	0.446599	6.41418	1.41582e-10	1.99078e-08
ENSDARG00000093320	BX323028.1		5.55917	5.52027	1.39985	3.94348	8.03091e-05	0.0022546
ENSDARG00000094085	CR759846.1		8.0011	3.28103	1.04984	3.12526	0.00177646	0.0229295
ENSDARG00000094530	CR388168.2		34.1116	4.7295	0.531798	8.89341	5.92601e-19	2.76426e-16
ENSDARG00000094560	BX005254.2		19.4354	1.89923	0.473694	4.0094	6.08735e-05	0.0018095
ENSDARG00000096876	CR847984.1		16.5143	3.34498	0.663414	5.04207	4.60514e-07	3.05197e-05
ENSDARG00000096904	si:dkeyp-100a5.4	si:dkeyp-100a5.4 [Source:ZFIN;Acc:ZDB-GENE-131122-37]	22.0573	1.51697	0.4184	3.62565	0.000288233	0.00619049
ENSDARG00000097231	ugt1b2	UDP glucuronosyltransferase 1 family, polypeptide B2 [Source:ZFIN;Acc:ZDB-GENE-080227-11]	60.1228	1.07364	0.335251	3.20251	0.00136238	0.0190241
ENSDARG00000097247	BX322555.3		65.1741	2.76912	0.400174	6.9198	4.52294e-12	8.50454e-10
ENSDARG00000097335	CT573316.2		37.4056	6.13769	0.717388	8.55561	1.17243e-17	4.90319e-15
ENSDARG00000097653	si:dkey-23k10.3	si:dkey-23k10.3 [Source:ZFIN;Acc:ZDB-GENE-131126-11]	32.6834	1.1009	0.38717	2.84345	0.00446287	0.043597
ENSDARG00000097812	si:ch73-144d13.5	si:ch73-144d13.5 [Source:ZFIN;Acc:ZDB-GENE-131120-187]	31.7959	1.21673	0.377047	3.227	0.00125095	0.0178549
ENSDARG00000098890	cyp2aa9	cytochrome P450, family 2, subfamily AA, polypeptide 9 [Source:ZFIN;Acc:ZDB-GENE-080724-3]	169.221	3.29765	0.256559	12.8534	8.23143e-38	1.8151e-34
ENSDARG00000099764	CR855389.1		21.3187	1.5867	0.512876	3.09373	0.00197659	0.024612
ENSDARG00000099984	CABZ01023255.1	NACHT, LRR and PYD domains-containing protein 12-like [Source:NCBI gene;Acc:110438218]	57.4174	1.13555	0.282095	4.02542	5.6873e-05	0.00172655
ENSDARG00000100353	si:ch1073-398f15.1	si:ch1073-398f15.1 [Source:ZFIN;Acc:ZDB-GENE-141212-388]	280.039	1.07659	0.2097	5.13395	2.83722e-07	2.00747e-05
ENSDARG00000101271	si:ch211-227n13.3	si:ch211-227n13.3 [Source:ZFIN;Acc:ZDB-GENE-141222-2]	37.9709	1.6807	0.312173	5.38389	7.28943e-08	5.99364e-06
ENSDARG00000101331	tekt1	tektin 1 [Source:ZFIN;Acc:ZDB-GENE-041114-99]	24.4596	1.20413	0.416871	2.88849	0.00387101	0.0393196
ENSDARG00000102050	MCOLN3	mucolipin 3b [Source:NCBI gene;Acc:100001113]	223.201	1.00562	0.22638	4.44218	8.90525e-06	0.000373067
ENSDARG00000102967	CT573282.1		44.8197	1.08289	0.357527	3.02885	0.00245489	0.02878
ENSDARG00000104540	cyp2aa8	cytochrome P450, family 2, subfamily AA, polypeptide 8 [Source:ZFIN;Acc:ZDB-GENE-041010-183]	1016.95	2.2282	0.210308	10.595	3.14476e-26	2.63032e-23
ENSDARG00000104870	FP016239.1		8.52274	5.31152	1.18124	4.49656	6.90615e-06	0.000300746
ENSDARG00000110990	BX908796.2		2.83854	5.33096	1.57661	3.38129	0.000721473	0.0121856
ENSDARG00000113503	CU459094.2	uncharacterized LOC100331538 [Source:NCBI gene;Acc:100331538]	34.2153	1.17422	0.401377	2.92548	0.0034393	0.0363185
ENSDARG00000115843	si:rp71-1k13.6	si:rp71-1k13.6 [Source:ZFIN;Acc:ZDB-GENE-090312-52]	112.524	1.09131	0.235872	4.62669	3.71563e-06	0.000178468
ENSDARG00000116713	si:ch73-265d7.2	si:ch73-265d7.2 [Source:ZFIN;Acc:ZDB-GENE-100922-146]	82.134	1.58099	0.274286	5.76404	8.21216e-09	8.26532e-07
ENSDARG00000117109	CR626884.6	si:dkey-83h2.2 [Source:NCBI gene;Acc:101885518]	136.865	1.00732	0.242679	4.15083	3.31274e-05	0.00111448
ENSDARG00000117241	CABZ01067657.1		20.3911	2.38912	0.602625	3.96453	7.35411e-05	0.0021022
ENSDARG00000117251	CABZ01043506.2		107.997	1.01812	0.230015	4.42631	9.5857e-06	0.000398135
ENSDARG00000002293	si:ch211-197g15.6	si:ch211-197g15.6 [Source:ZFIN;Acc:ZDB-GENE-050208-457]	67.4458	1.15779	0.347261	3.33407	0.00085584	0.0137115
ENSDARG00000004274	zgc:112496	zgc:112496 [Source:ZFIN;Acc:ZDB-GENE-050320-25]	63.3116	1.23845	0.278396	4.44854	8.64574e-06	0.000363451
ENSDARG00000009862	dcps	decapping enzyme, scavenger [Source:ZFIN;Acc:ZDB-GENE-040311-1]	261.594	1.10856	0.184642	6.00382	1.92733e-09	2.19481e-07
ENSDARG00000010146	cpa2	carboxypeptidase A2 (pancreatic) [Source:ZFIN;Acc:ZDB-GENE-040801-182]	27.1954	1.67067	0.448349	3.72626	0.000194339	0.00458103
ENSDARG00000029710	lrrc30a	leucine rich repeat containing 30a [Source:ZFIN;Acc:ZDB-GENE-050506-25]	21.9386	1.31202	0.435591	3.01205	0.00259492	0.0300012
ENSDARG00000034933	chchd3b	coiled-coil-helix-coiled-coil-helix domain containing 3b [Source:ZFIN;Acc:ZDB-GENE-030131-4476]	241.63	1.25852	0.197005	6.38827	1.67769e-10	2.2991e-08
ENSDARG00000035333	mis18a	MIS18 kinetochore protein A [Source:ZFIN;Acc:ZDB-GENE-091204-314]	30.2325	1.01592	0.364935	2.78384	0.00537189	0.049022
ENSDARG00000039601	ier3ip1	immediate early response 3 interacting protein 1 [Source:NCBI gene;Acc:554110]	364.41	1.1833	0.275674	4.2924	1.76753e-05	0.000667807
ENSDARG00000040640	si:ch73-44m9.3	si:ch73-44m9.3 [Source:ZFIN;Acc:ZDB-GENE-081104-290]	22.1951	1.79747	0.510276	3.52255	0.000427414	0.00828725
ENSDARG00000042613	crp3	C-reactive protein 3 [Source:ZFIN;Acc:ZDB-GENE-060503-220]	307.089	1.49003	0.197682	7.53751	4.79026e-14	1.15042e-11
ENSDARG00000043126	blf	bloody fingers [Source:ZFIN;Acc:ZDB-GENE-050721-1]	51.5479	1.39799	0.323997	4.31482	1.59734e-05	0.000612699
ENSDARG00000043131	BX664625.1	natural killer cell receptor 2B4-like [Source:NCBI gene;Acc:100007935]	18.1975	1.80148	0.536721	3.35645	0.000789502	0.0130008
ENSDARG00000045644	ca12	carbonic anhydrase XII [Source:ZFIN;Acc:ZDB-GENE-080815-4]	11.933	1.79035	0.595554	3.00619	0.00264548	0.0304435
ENSDARG00000045827	lyrm5b	LYR motif containing 5b [Source:NCBI gene;Acc:561760]	40.4092	1.28834	0.379501	3.39483	0.000686702	0.0117549
ENSDARG00000056462	crp2	C-reactive protein 2 [Source:ZFIN;Acc:ZDB-GENE-030131-5826]	5.88233	3.23965	0.942574	3.43703	0.000588133	0.0104579
ENSDARG00000056498	crp2	C-reactive protein 2 [Source:ZFIN;Acc:ZDB-GENE-030131-5826]	272.874	3.0916	0.27193	11.3691	5.95977e-30	6.57092e-27
ENSDARG00000061417	nub1	negative regulator of ubiquitin-like proteins 1 [Source:ZFIN;Acc:ZDB-GENE-080212-11]	80.8494	1.98994	0.275026	7.23546	4.63971e-13	1.0231e-10
ENSDARG00000062508	cplx3a	complexin 3a [Source:ZFIN;Acc:ZDB-GENE-090313-349]	50.07	1.85853	0.310522	5.98517	2.16158e-09	2.42738e-07
ENSDARG00000071578	si:ch211-222k6.3	si:ch211-222k6.3 [Source:ZFIN;Acc:ZDB-GENE-050208-567]	132.272	1.09461	0.252931	4.3277	1.50672e-05	0.000584753
ENSDARG00000071590	si:ch211-236g6.1	si:ch211-236g6.1 [Source:ZFIN;Acc:ZDB-GENE-050208-448]	70.5226	2.40213	0.360725	6.65918	2.75352e-11	4.54349e-09
ENSDARG00000071648	zgc:113298	zgc:113298 [Source:ZFIN;Acc:ZDB-GENE-050522-40]	35.7305	1.91651	0.365321	5.24609	1.55358e-07	1.19252e-05
ENSDARG00000071657	si:dkey-19a16.4	si:dkey-19a16.4 [Source:ZFIN;Acc:ZDB-GENE-050208-652]	14.2517	2.47195	0.588886	4.19766	2.69681e-05	0.000938507
ENSDARG00000074844	CABZ01061495.1		115.991	1.42379	0.203984	6.9799	2.95389e-12	5.9708e-10
ENSDARG00000075600	si:dkeyp-41f9.3	si:dkeyp-41f9.3 [Source:ZFIN;Acc:ZDB-GENE-091118-56]	97.4758	1.70665	0.258192	6.61002	3.84281e-11	6.13231e-09
ENSDARG00000075803	slc41a2a	solute carrier family 41 member 2a [Source:ZFIN;Acc:ZDB-GENE-130530-781]	204.071	2.29285	0.230202	9.96015	2.27718e-23	1.62457e-20
ENSDARG00000077068	si:ch211-11p18.6	si:ch211-11p18.6 [Source:ZFIN;Acc:ZDB-GENE-070912-24]	16.3496	1.53087	0.513536	2.98104	0.00287274	0.0321259
ENSDARG00000077115	si:ch73-44m9.1	si:ch73-44m9.1 [Source:ZFIN;Acc:ZDB-GENE-081104-289]	23.6019	1.66596	0.471981	3.52971	0.000416017	0.00815756
ENSDARG00000077252	si:rp71-36a1.5	si:rp71-36a1.5 [Source:ZFIN;Acc:ZDB-GENE-091204-428]	22.9711	5.44082	0.76309	7.12998	1.0038e-12	2.15471e-10
ENSDARG00000079145	CABZ01077217.1	uncharacterized LOC100007503 [Source:NCBI gene;Acc:100007503]	94.3752	2.61934	0.307971	8.50515	1.81364e-17	7.17776e-15
ENSDARG00000079325	CABZ01046432.1	uncharacterized LOC100331045 [Source:NCBI gene;Acc:100331045]	12.8322	2.43556	0.71774	3.39337	0.000690371	0.0117971
ENSDARG00000079645	sc:d217	sc:d217 [Source:ZFIN;Acc:ZDB-GENE-080303-15]	157.762	1.41342	0.187297	7.54639	4.4749e-14	1.08543e-11
ENSDARG00000085561	CR759894.1		25.0564	1.57858	0.462655	3.41201	0.000644865	0.0112128
ENSDARG00000086247	si:ch73-189n23.1	si:ch73-189n23.1 [Source:ZFIN;Acc:ZDB-GENE-070705-217]	2.58185	5.01789	1.75387	2.86104	0.00422255	0.0419591
ENSDARG00000086744	znf1152	zinc finger protein 1152 [Source:ZFIN;Acc:ZDB-GENE-050208-482]	41.4604	1.59644	0.376256	4.24296	2.20593e-05	0.000802204
ENSDARG00000086838	itga2.3	integrin, alpha 2 (CD49B, alpha 2 subunit of VLA-2 receptor), tandem duplicate 3 [Source:ZFIN;Acc:ZDB-GENE-091204-176]	51.5813	2.30159	0.291111	7.90623	2.65295e-15	7.57059e-13
ENSDARG00000087046	si:ch211-222k6.2	si:ch211-222k6.2 [Source:ZFIN;Acc:ZDB-GENE-030131-9038]	42.3097	1.35939	0.366885	3.70523	0.000211202	0.00487432
ENSDARG00000087393	prr11	proline rich 11 [Source:ZFIN;Acc:ZDB-GENE-091118-97]	34.8144	1.17469	0.373311	3.14669	0.00165131	0.021786
ENSDARG00000087999	BX664625.3	uncharacterized LOC100007813 [Source:NCBI gene;Acc:100007813]	49.4123	1.24732	0.332358	3.75293	0.00017478	0.0042437
ENSDARG00000088923	si:ch211-12h2.8	si:ch211-12h2.8 [Source:ZFIN;Acc:ZDB-GENE-091118-43]	2.77135	5.01685	1.56364	3.20844	0.00133456	0.0187441
ENSDARG00000089205	si:dkey-73n8.3	si:dkey-73n8.3 [Source:ZFIN;Acc:ZDB-GENE-141219-27]	136.531	1.7433	0.269932	6.45831	1.05881e-10	1.54714e-08
ENSDARG00000089720	CABZ01077218.1		43.4744	1.43518	0.379941	3.77739	0.000158479	0.00394668
ENSDARG00000089903	CABZ01039863.1		36.4494	1.39916	0.329664	4.24419	2.19384e-05	0.000799944
ENSDARG00000090600	si:ch211-213a13.1	si:ch211-213a13.1 [Source:ZFIN;Acc:ZDB-GENE-050208-471]	132.719	1.67539	0.320055	5.23471	1.65242e-07	1.24475e-05
ENSDARG00000090847	si:ch211-209l18.4	si:ch211-209l18.4 [Source:ZFIN;Acc:ZDB-GENE-110411-221]	239.205	2.6817	0.24292	11.0394	2.46545e-28	2.60008e-25
ENSDARG00000092419	vtg7	vitellogenin 7 [Source:ZFIN;Acc:ZDB-GENE-001201-6]	14.9124	4.21931	0.854261	4.93914	7.84686e-07	4.88034e-05
ENSDARG00000092825	si:dkey-42p14.3	si:dkey-42p14.3 [Source:ZFIN;Acc:ZDB-GENE-041111-13]	15.7077	2.17562	0.689952	3.15329	0.00161439	0.0214922
ENSDARG00000093108	CT573344.1		32.9473	1.1156	0.348163	3.20426	0.00135412	0.0189339
ENSDARG00000093111	si:ch211-209l18.2	si:ch211-209l18.2 [Source:ZFIN;Acc:ZDB-GENE-060503-682]	31.7504	1.59792	0.387204	4.12681	3.67826e-05	0.00120242
ENSDARG00000093164	si:rp71-23d18.8	si:rp71-23d18.8 [Source:ZFIN;Acc:ZDB-GENE-050208-521]	8.54968	5.65559	1.32733	4.26087	2.03632e-05	0.000754093
ENSDARG00000093230	si:ch211-139n6.3	si:ch211-139n6.3 [Source:ZFIN;Acc:ZDB-GENE-041111-114]	20.8494	1.42633	0.46434	3.07173	0.00212822	0.0259278
ENSDARG00000093402	si:dkey-286j17.4	si:dkey-286j17.4 [Source:ZFIN;Acc:ZDB-GENE-130530-2]	209.405	2.10909	0.26415	7.98443	1.41172e-15	4.50562e-13
ENSDARG00000093570	si:dkey-25o1.7	si:dkey-25o1.7 [Source:ZFIN;Acc:ZDB-GENE-091204-375]	10.7922	2.76218	0.747479	3.69534	0.000219596	0.00502447
ENSDARG00000093686	si:rp71-36a1.2	si:rp71-36a1.2 [Source:ZFIN;Acc:ZDB-GENE-050208-646]	49.6255	2.19148	0.379522	5.77431	7.72698e-09	7.8094e-07
ENSDARG00000095015	BX571955.2		17.2364	2.29911	0.577436	3.98158	6.84588e-05	0.00198867
ENSDARG00000095295	si:rp71-36a1.1	si:rp71-36a1.1 [Source:ZFIN;Acc:ZDB-GENE-050208-407]	115.979	1.25402	0.304145	4.1231	3.73802e-05	0.00121704
ENSDARG00000095643	si:dkey-253d23.3	si:dkey-253d23.3 [Source:ZFIN;Acc:ZDB-GENE-050208-330]	101.497	1.0901	0.235652	4.62588	3.73004e-06	0.000178806
ENSDARG00000097721	CU207301.3		20.6168	4.04873	0.841396	4.81192	1.49484e-06	8.37384e-05
ENSDARG00000098332	zgc:112970	zgc:112970 [Source:NCBI gene;Acc:541543]	44.5593	3.46645	0.453521	7.64341	2.11541e-14	5.40119e-12
ENSDARG00000098651	si:dkey-21e2.7	si:dkey-21e2.7 [Source:ZFIN;Acc:ZDB-GENE-050208-378]	13.6673	2.01458	0.576897	3.4921	0.00047923	0.00900366
ENSDARG00000098901	CABZ01002768.1		36.1796	1.48751	0.393959	3.7758	0.000159497	0.00395982
ENSDARG00000098902	ubxn8	UBX domain protein 8 [Source:ZFIN;Acc:ZDB-GENE-050522-266]	57.738	2.12479	0.311053	6.83097	8.43424e-12	1.5382e-09
ENSDARG00000098911	zgc:153293	zgc:153293 [Source:ZFIN;Acc:ZDB-GENE-060825-315]	61.0989	1.0984	0.27155	4.04492	5.23417e-05	0.00161124
ENSDARG00000098963	pcdh1g13	protocadherin 1 gamma 13 [Source:ZFIN;Acc:ZDB-GENE-050609-8]	35.0832	1.18407	0.360783	3.28194	0.00103097	0.0155306
ENSDARG00000099419	CABZ01025780.1		17.3397	8.2507	1.24409	6.6319	3.31393e-11	5.39481e-09
ENSDARG00000099447	pcdh1g18	protocadherin 1 gamma 18 [Source:ZFIN;Acc:ZDB-GENE-050609-13]	50.2558	1.72147	0.309263	5.56636	2.60116e-08	2.34549e-06
ENSDARG00000099506	RAC1	ras-related C3 botulinum toxin substrate 1-like [Source:NCBI gene;Acc:100537765]	49.5772	2.41516	0.399477	6.04582	1.48654e-09	1.74191e-07
ENSDARG00000099574	CABZ01030017.2		45.0967	1.33504	0.369057	3.61743	0.000297539	0.00635309
ENSDARG00000099775	CABZ01074307.1		120.678	5.01798	0.329113	15.247	1.72504e-52	1.39475e-48
ENSDARG00000099827	CABZ01000633.1		25.6064	7.79191	1.25387	6.21427	5.15651e-10	6.41417e-08
ENSDARG00000100188	rnps1	RNA binding protein with serine rich domain 1 [Source:HGNC Symbol;Acc:HGNC:10080]	127.767	3.47622	0.273922	12.6906	6.67099e-37	1.1558e-33
ENSDARG00000100295	ccl39.3	chemokine (C-C motif) ligand 39, duplicate 3 [Source:ZFIN;Acc:ZDB-GENE-131121-94]	20.5499	1.9757	0.524277	3.76843	0.000164276	0.00404482
ENSDARG00000100442	cfh	complement factor H [Source:ZFIN;Acc:ZDB-GENE-050208-661]	1229.13	1.41671	0.16888	8.38884	4.90948e-17	1.75124e-14
ENSDARG00000101164	nansb	N-acetylneuraminic acid synthase b [Source:ZFIN;Acc:ZDB-GENE-041114-125]	88.1367	1.04466	0.232721	4.48889	7.15947e-06	0.000309554
ENSDARG00000101567	guca1e	guanylate cyclase activator 1e [Source:ZFIN;Acc:ZDB-GENE-040426-1577]	26.9131	1.94968	0.399492	4.8804	1.05872e-06	6.24639e-05
ENSDARG00000101754	BX664622.1		55.5521	1.12669	0.342061	3.29383	0.000988324	0.0151057
ENSDARG00000102207	zgc:86738	zgc:86738 [Source:NCBI gene;Acc:415231]	89.5854	2.51072	0.276838	9.0693	1.19786e-19	6.18197e-17
ENSDARG00000102302	WDR48	WD repeat domain 48 [Source:HGNC Symbol;Acc:HGNC:30914]	63.1535	1.58516	0.250593	6.32564	2.52184e-10	3.32444e-08
ENSDARG00000103261	CABZ01038699.1		30.2815	1.36735	0.445191	3.07137	0.00213077	0.0259327
ENSDARG00000104424	CABZ01009512.2	NACHT, LRR and PYD domains-containing protein 3-like [Source:NCBI gene;Acc:110437804]	4.90608	3.46629	1.10663	3.13229	0.00173449	0.0225829
ENSDARG00000104613	znf1179	zinc finger protein 1179 [Source:ZFIN;Acc:ZDB-GENE-050208-622]	701.061	1.36344	0.19964	6.82951	8.52044e-12	1.54233e-09
ENSDARG00000104885	CABZ01033178.1		29.5897	2.26223	0.565344	4.00152	6.29377e-05	0.00185946
ENSDARG00000104903	cdkn1cb	cyclin-dependent kinase inhibitor 1Cb [Source:ZFIN;Acc:ZDB-GENE-131127-286]	24.8566	1.36373	0.481474	2.8324	0.00461997	0.0446107
ENSDARG00000104905	CABZ01075521.1		11.3234	2.91382	0.994644	2.92951	0.00339494	0.0360068
ENSDARG00000105055	CABZ01000633.3		12.5304	7.1146	1.2702	5.60117	2.12904e-08	1.96358e-06
ENSDARG00000109381	CU457778.2	gastrula zinc finger protein XlCGF8.2DB-like [Source:NCBI gene;Acc:100329258]	10.5647	3.56205	0.810513	4.39481	1.10871e-05	0.000450467
ENSDARG00000109869	zgc:174719	zgc:174719 [Source:ZFIN;Acc:ZDB-GENE-080213-13]	17.6089	1.74618	0.52348	3.33572	0.000850789	0.0136396
ENSDARG00000110510	ybey	ybeY metalloendoribonuclease [Source:ZFIN;Acc:ZDB-GENE-030131-437]	90.0907	1.18426	0.265233	4.46497	8.00801e-06	0.000339584
ENSDARG00000111606	smyhc2	slow myosin heavy chain 2 [Source:ZFIN;Acc:ZDB-GENE-070822-12]	40.0182	1.42515	0.405072	3.51826	0.000434381	0.0083888
ENSDARG00000111812	CABZ01073083.1		35.1572	1.33907	0.382806	3.49804	0.000468694	0.00887243
ENSDARG00000113438	CR318624.2	ADP-ribosyl cyclase/cyclic ADP-ribose hydrolase 1-like [Source:NCBI gene;Acc:101886891]	13.5979	2.15856	0.605288	3.56617	0.000362238	0.00737736
ENSDARG00000113721	HPDL	4-hydroxyphenylpyruvate dioxygenase-like protein [Source:NCBI gene;Acc:110438534]	40.3436	2.14983	0.460307	4.67043	3.00568e-06	0.000149397
ENSDARG00000116043	CABZ01049625.1		118.751	1.54442	0.256703	6.01638	1.78366e-09	2.04077e-07
ENSDARG00000116774	PCNP	PEST proteolytic signal-containing nuclear protein-like [Source:NCBI gene;Acc:110437793]	95.9352	2.40276	0.247073	9.72489	2.36165e-22	1.46882e-19
ENSDARG00000117160	CABZ01034596.1	uncharacterized LOC100537502 [Source:NCBI gene;Acc:100537502]	88.5284	1.23698	0.257137	4.81058	1.50496e-06	8.41111e-05
ENSDARG00000117313	CABZ01005857.2		6.58514	6.17026	1.34261	4.59573	4.31227e-06	0.000201539
ENSDARG00000117349	CABZ01038697.1		10.2432	2.42949	0.690166	3.52015	0.000431309	0.00834277
ENSDARG00000117494	BX005392.4		1.98881	4.65432	1.67235	2.7831	0.00538422	0.0491161
