# Supplementary material for: Upf3a but not Upf1 mediates the genetic compensation response induced by leg1 deleterious mutations in an H3K4me3-independent manner
Source: Cell Discov. 2023 Jun 27;9:63. doi: 10.1038/s41421-023-00550-2 (PMC10300044; doi:10.1038/s41421-023-00550-2)
Supplement: Supplementary file 8 — Table S7 [file 41421_2023_550_MOESM8_ESM.xlsx]

## Sheet: Supplementary Table S7
Supplementary Table S7. Quality analysis and mapping infromation of the RNA-seq reads at 3dpf
#Samples	AB3d_1	AB3d_2	AB3d_3	leg1a_mu3d_1	leg1a_mu3d_2	leg1a_mu3d_3	upf3a_mu3d_1	upf3a_mu3d_2	upf3a_mu3d_3	upf3a;leg1a_dm3d_1	upf3a;leg1a_dm3d_2	upf3a;leg1a_dm3d_3
Raw Reads Number	44619144	45449184	40835590	46335260	41601392	45025588	44111810	45147494	46322718	46475784	45252922	44158980
Raw Bases Number	6692871600	6817377600	6125338500	6950289000	6240208800	6753838200	6616771500	6772124100	6948407700	6971367600	6787938300	6623847000
Raw Reads Length (bp)	150	150	150	150	150	150	150	150	150	150	150	150
Clean Reads Number	43250346	43360684	39412810	44753914	40449772	44020326	42789154	43900200	45150722	45287226	43979644	42671060
Clean Bases Number	6487551900	6504102600	5911921500	6713087100	6067465800	6603048900	6418373100	6585030000	6772608300	6793083900	6596946600	6400659000
Clean Reads Length (bp)	150	150	150	150	150	150	150	150	150	150	150	150
Clean Reads Rate (%)	96.9323	95.4048	96.5158	96.5872	97.2318	97.7674	97.0016	97.2373	97.4699	97.4426	97.1863	96.6305
Adapter Polluted Reads Number	1368792	2088396	1422774	1581344	1151616	1005250	1322648	1247294	1171994	1188542	1273276	1487918
Adapter Polluted Reads Rate (%)	3.06772	4.59501	3.48415	3.41283	2.76822	2.23262	2.9984	2.76271	2.53006	2.55734	2.81369	3.36946
Ns Reads Number	0	104	0	0	0	8	2	0	0	0	0	0
Ns Reads Rate (%)	0	0	0	0	0	0	0	0	0	0	0	0
Low-quality Reads Number	6	0	6	2	4	4	6	0	2	16	2	2
Low-quality Reads Rate (%)	0	0	0	0	0	0	0	0	0	0	0	0
Raw Q30 Bases Rate (%)	95.42	95.19	95.16	95.27	94.46	94.99	95.24	95.01	95.41	94.99	95.29	95.28
GC_pct	46.11	45.74	46.76	47.19	47.53	47.38	47.53	47.48	47.47	46.34	47.31	46.32
Mapped Reads	40178998	40164949	36715598	41526428	37592747	40959958	39933169	41040551	42284889	41973256	41087112	39769658
Mapping Rate(%)	0.929	92.63	93.16	92.79	92.94	93.05	93.33	93.49	93.65	92.68	93.42	0.932
Multi Map Reads	6249313	6441123	6013729	6184751	5935871	6340575	6176831	6188948	6359938	5972754	5997342	5872832
Multi Map Rate(%)	14.45	14.85	15.26	13.82	14.67	14.4	14.44	0.141	14.09	13.19	13.64	13.76
	Note: AB strain was used as the WT.
