# Supplementary material for: Upf3a but not Upf1 mediates the genetic compensation response induced by leg1 deleterious mutations in an H3K4me3-independent manner
Source: Cell Discov. 2023 Jun 27;9:63. doi: 10.1038/s41421-023-00550-2 (PMC10300044; doi:10.1038/s41421-023-00550-2)
Supplement: Supplementary file 9 — Table S8 [file 41421_2023_550_MOESM9_ESM.xlsx]

## Sheet: Supplementary Table S8
Supplementary Table S8. Quality analysis and mapping infromation of the RNA-seq reads at 5dpf
#Samples	AB5d_1	AB5d_2	AB5d_3	leg1a_mu5d_1	leg1a_mu5d_2	leg1a_mu5d_3	upf3a_mu5d_1	upf3a_mu5d_2	upf3a_mu5d_3	upf3a;leg1a_dm5d_1	upf3a;leg1a_dm5d_2	upf3a;leg1a_dm5d_3
Raw Reads Number	47789396	45401968	47200894	46335260	45495276	49608526	46671676	47259802	47922864	45891534	45833842	45527304
Raw Bases Number	7168409400	6810295200	7080134100	6950289000	6824291400	7441278900	7000751400	7088970300	7188429600	6883730100	6875076300	6829095600
Raw Reads Length (bp)	150	150	150	150	150	150	150	150	150	150	150	150
Clean Reads Number	44697014	42053688	44136258	42831694	43444572	47251158	44601046	44817870	46004064	43850068	43827754	43229804
Clean Bases Number	6704552100	6308053200	6620438700	6424754100	6516685800	7087673700	6690156900	6722680500	6900609600	6577510200	6574163100	6484470600
Clean Reads Length (bp)	150	150	150	150	150	150	150	150	150	150	150	150
Clean Reads Rate (%)	0.935291	0.926253	0.935073	0.924387	0.954925	0.952481	0.955634	0.94833	0.959961	0.955515	0.956231	0.949536
Adapter Polluted Reads Number	3009320	3203114	2887574	3416764	1968812	2205088	1989914	2325158	1797678	1968630	1937834	2230268
Adapter Polluted Reads Rate (%)	0.0629705	0.0705501	0.0611763	0.07374	0.0432751	0.0444498	0.0426364	0.0491995	0.0375119	0.0428975	0.0422795	0.0489875
Ns Reads Number	19944	79560	103932	19476	19736	81230	21008	53038	63660	20336	19564	20102
Ns Reads Rate (%)	0.000417331	0.00175235	0.00220191	0.000420328	0.000433803	0.00163742	0.000450123	0.00112226	0.00132838	0.000443132	0.000426846	0.000441537
Low-quality Reads Number	63118	65606	73130	67326	62156	71050	59708	63736	57462	52500	48690	47130
Low-quality Reads Rate (%)	0.00132075	0.001445	0.00154934	0.00145302	0.00136621	0.00143221	0.00127932	0.00134863	0.00119905	0.001144	0.00106232	0.0010352
Raw Q30 Bases Rate (%)	93.38	93.62	93.35	93.67	93.7	93.64	93.72	92.97	93.53	93.77	93.94	94.18
GC_pct	46.16	46.58	45.68	45.67	46.55	46.92	46.72	44.84	46.97	47.11	46.52	46.45
Mapped Reads	40554533	38110855	39749017	38658412	39957972	43619290	41185745	41119794	42347801	40482786	40455838	39976746
Mapping Rate(%)	90.73	90.62	90.06	90.26	91.97	92.31	92.34	91.75	92.05	92.32	92.31	92.47
Multi Map Reads	6489009	6356442	6489683	5910041	5932949	6631971	6293483	5958844	6588967	6566897	6116800	6087265
Multi Map Rate(%)	14.52	15.12	14.7	13.8	13.66	14.04	14.11	13.3	14.32	14.98	13.96	14.08
