# Supplementary material for: Upf3a but not Upf1 mediates the genetic compensation response induced by leg1 deleterious mutations in an H3K4me3-independent manner
Source: Cell Discov. 2023 Jun 27;9:63. doi: 10.1038/s41421-023-00550-2 (PMC10300044; doi:10.1038/s41421-023-00550-2)
Supplement: Supplementary file 10 — Table S9 [file 41421_2023_550_MOESM10_ESM.xlsx]

## Sheet: leg1a_mu_VS_WT
Supplementary Table S9. List of down-regulated genes in leg1a-/- single; upf3a-/- single; upf3a-/- leg1a-/- double at 3dpf
leg1a_mu vs WT ( FoldChange ≤ -2, Padj < 0.05）					(yellow shaded genes: DEGs altered in upf3a-/- leg1a-/- double mutant at 3dpf)
ensembl_gene_id	external_gene_name	description	baseMean	log2FoldChange	lfcSE	stat	pvalue	padj
ENSDARG00000004794	ccdc146	coiled-coil domain containing 146 [Source:ZFIN;Acc:ZDB-GENE-041210-217]	44.8792	-1.27215	0.344301	-3.69488	0.000219988	0.00307373
ENSDARG00000021859	erap1b	endoplasmic reticulum aminopeptidase 1b [Source:ZFIN;Acc:ZDB-GENE-040426-934]	48.6255	-1.94458	0.33614	-5.78501	7.25071e-09	4.57344e-07
ENSDARG00000025859	lmf2b	lipase maturation factor 2b [Source:ZFIN;Acc:ZDB-GENE-070206-11]	630.88	-1.35953	0.145912	-9.31746	1.19155e-20	5.05006e-18
ENSDARG00000031693	kif9	kinesin family member 9 [Source:ZFIN;Acc:ZDB-GENE-160728-129]	31.4924	-1.28963	0.360507	-3.57726	0.000347208	0.00445215
ENSDARG00000034095	si:dkey-59l11.10	si:dkey-59l11.10 [Source:ZFIN;Acc:ZDB-GENE-120703-17]	8.79678	-2.14174	0.720726	-2.97165	0.00296205	0.0233694
ENSDARG00000034173	prkcq	protein kinase C, theta [Source:ZFIN;Acc:ZDB-GENE-041210-195]	92.4997	-2.06512	0.253304	-8.15271	3.55854e-16	8.03433e-14
ENSDARG00000035438	myhc4	myosin heavy chain 4 [Source:ZFIN;Acc:ZDB-GENE-030131-6206]	1225.8	-1.84438	0.380831	-4.84303	1.27872e-06	4.12434e-05
ENSDARG00000036140	crybgx	crystallin beta gamma X [Source:ZFIN;Acc:ZDB-GENE-070410-2]	128.056	-1.24542	0.296894	-4.19483	2.73076e-05	0.000559635
ENSDARG00000045851	galnt8b.1	polypeptide N-acetylgalactosaminyltransferase 8b, tandem duplicate 1 [Source:ZFIN;Acc:ZDB-GENE-041210-83]	36.3288	-1.18774	0.329216	-3.6078	0.000308807	0.00405885
ENSDARG00000052578	c6ast4	six-cysteine containing astacin protease 4 [Source:ZFIN;Acc:ZDB-GENE-050626-100]	5.6596	-4.33862	1.34981	-3.21425	0.00130787	0.0127145
ENSDARG00000053136	b2m	beta-2-microglobulin [Source:NCBI gene;Acc:30400]	41.7734	-1.31311	0.33244	-3.94993	7.81756e-05	0.00132904
ENSDARG00000054184	btr06	bloodthirsty-related gene family, member 6 [Source:ZFIN;Acc:ZDB-GENE-080516-2]	20.9826	-1.6692	0.496733	-3.36035	0.000778431	0.00849383
ENSDARG00000055185	tm4sf5	transmembrane 4 L six family member 5 [Source:ZFIN;Acc:ZDB-GENE-040718-65]	18.7068	-2.09317	0.520022	-4.02515	5.69386e-05	0.00102042
ENSDARG00000067592	BX901974.1		3.56557	-5.58924	1.46014	-3.82787	0.000129256	0.00201196
ENSDARG00000069555	CR388165.1		9.00152	-4.71939	1.31733	-3.58253	0.000340286	0.00437734
ENSDARG00000070299	BX942819.1		4.29129	-5.48855	1.53197	-3.58268	0.000340087	0.00437711
ENSDARG00000074613	si:ch211-240l19.6	si:ch211-240l19.6 [Source:ZFIN;Acc:ZDB-GENE-041210-328]	5.21916	-2.5595	0.948766	-2.69771	0.00698175	0.0452185
ENSDARG00000074813	btr05	bloodthirsty-related gene family, member 5 [Source:ZFIN;Acc:ZDB-GENE-080219-8]	27.7369	-1.29153	0.388088	-3.32794	0.000874894	0.00929363
ENSDARG00000078829	ccdc149a	coiled-coil domain containing 149a [Source:NCBI gene;Acc:449999]	16.6461	-1.28991	0.466719	-2.76379	0.00571351	0.0386666
ENSDARG00000086421	si:ch211-212k18.8	si:ch211-212k18.8 [Source:ZFIN;Acc:ZDB-GENE-041111-14]	306.041	-1.03294	0.152776	-6.76118	1.36876e-11	1.51682e-09
ENSDARG00000087070	znf977	zinc finger protein 977 [Source:ZFIN;Acc:ZDB-GENE-110913-138]	15.6195	-3.50613	0.888478	-3.94622	7.93942e-05	0.00134691
ENSDARG00000087767	CABZ01074298.1	uncharacterized LOC100334396 [Source:NCBI gene;Acc:100334396]	6.9673	-4.80874	1.39186	-3.45491	0.000550478	0.00644172
ENSDARG00000087863	cd44a	CD44 molecule (Indian blood group) a [Source:ZFIN;Acc:ZDB-GENE-110429-1]	34.4157	-1.11027	0.40458	-2.74426	0.00606474	0.0405289
ENSDARG00000088847	znf1089	zinc finger protein 1089 [Source:ZFIN;Acc:ZDB-GENE-110913-116]	15.0303	-4.45688	0.973783	-4.57687	4.71982e-06	0.000125298
ENSDARG00000089296	si:dkey-240n22.6	si:dkey-240n22.6 [Source:ZFIN;Acc:ZDB-GENE-070705-411]	66.6325	-3.55899	0.359844	-9.89038	4.58282e-23	2.40678e-20
ENSDARG00000089831	si:dkey-207m2.4	si:dkey-207m2.4 [Source:ZFIN;Acc:ZDB-GENE-081103-58]	43.6975	-1.75255	0.37603	-4.66067	3.15178e-06	8.98945e-05
ENSDARG00000090033	si:dkey-16p6.1	si:dkey-16p6.1 [Source:ZFIN;Acc:ZDB-GENE-081103-43]	99.9184	-1.46907	0.2356	-6.23546	4.50463e-10	3.63956e-08
ENSDARG00000090052	si:dkey-165a24.9	si:dkey-165a24.9 [Source:ZFIN;Acc:ZDB-GENE-141209-1]	24.2436	-1.18568	0.404104	-2.93409	0.00334529	0.0256151
ENSDARG00000090957	CU469420.2		24.7446	-1.87606	0.44529	-4.21312	2.51869e-05	0.000525444
ENSDARG00000091235	CABZ01015525.1		155.042	-1.2778	0.187028	-6.83214	8.36573e-12	9.57816e-10
ENSDARG00000091614	si:dkey-62k3.6	si:dkey-62k3.6 [Source:ZFIN;Acc:ZDB-GENE-160728-111]	17.492	-1.45526	0.538166	-2.70412	0.00684864	0.0445715
ENSDARG00000091972	si:dkey-58f10.7	si:dkey-58f10.7 [Source:ZFIN;Acc:ZDB-GENE-060526-321]	30.9808	-1.3569	0.450396	-3.01268	0.00258954	0.0211702
ENSDARG00000091994	znf1048	zinc finger protein 1048 [Source:ZFIN;Acc:ZDB-GENE-110913-13]	21.9481	-1.36158	0.473506	-2.87552	0.00403359	0.0294526
ENSDARG00000092204	ms4a17a.5	membrane-spanning 4-domains, subfamily A, member 17A.5 [Source:ZFIN;Acc:ZDB-GENE-040912-55]	29.0734	-1.27079	0.386852	-3.28494	0.00102004	0.010486
ENSDARG00000093713	si:dkey-256i11.2	si:dkey-256i11.2 [Source:ZFIN;Acc:ZDB-GENE-110913-47]	33.8184	-1.38462	0.353599	-3.91578	9.01114e-05	0.00150028
ENSDARG00000093732	CR396583.1		4.17019	-4.6376	1.45751	-3.18187	0.00146326	0.0138231
ENSDARG00000094215	BX005417.1	uncharacterized LOC108183423 [Source:NCBI gene;Acc:108183423]	33.5448	-8.3032	1.2414	-6.68858	2.25342e-11	2.37721e-09
ENSDARG00000094612	si:dkey-262g12.3	si:dkey-262g12.3 [Source:ZFIN;Acc:ZDB-GENE-060503-255]	31.2781	-1.15845	0.370771	-3.12444	0.00178147	0.0161012
ENSDARG00000095369	zgc:112966	zgc:112966 [Source:ZFIN;Acc:ZDB-GENE-050320-137]	8.94551	-2.82907	0.85493	-3.30913	0.000935868	0.00980005
ENSDARG00000095717	si:dkey-172k15.6	si:dkey-172k15.6 [Source:ZFIN;Acc:ZDB-GENE-121214-9]	21.5866	-1.61227	0.44353	-3.63509	0.000277885	0.00372125
ENSDARG00000096012	znf1115	zinc finger protein 1115 [Source:ZFIN;Acc:ZDB-GENE-131119-74]	44.998	-1.15158	0.315358	-3.65165	0.000260566	0.0035245
ENSDARG00000096107	BX649516.4		16.3388	-1.86136	0.506332	-3.67616	0.000236768	0.00326488
ENSDARG00000096135	BX119963.1		7.81588	-3.59467	0.935299	-3.84334	0.000121371	0.00191557
ENSDARG00000096210	znf1050	zinc finger protein 1050 [Source:ZFIN;Acc:ZDB-GENE-110913-27]	4.12914	-4.01917	1.50322	-2.67371	0.00750177	0.0477335
ENSDARG00000096684	CR382372.1		24.8075	-1.63088	0.469204	-3.47584	0.000509252	0.00603952
ENSDARG00000097795	zgc:162952	zgc:162952 [Source:ZFIN;Acc:ZDB-GENE-070424-98]	89.9529	-1.05197	0.232346	-4.5276	5.96568e-06	0.000151864
ENSDARG00000097931	BX323557.1		7.66496	-6.44218	1.34193	-4.80067	1.58136e-06	4.9421e-05
ENSDARG00000098095	CT027696.1		13.9134	-4.70273	1.13715	-4.13554	3.54128e-05	0.0006978
ENSDARG00000098324	si:cabz01054394.6	si:cabz01054394.6 [Source:ZFIN;Acc:ZDB-GENE-161017-112]	29.8045	-1.03494	0.376445	-2.74925	0.00597321	0.0400724
ENSDARG00000098326	CU280645.1		5.24111	-5.00197	1.43371	-3.48881	0.000485167	0.00581831
ENSDARG00000098989	CU459012.1	group 3 secretory phospholipase A2-like [Source:NCBI gene;Acc:101885160]	145.062	-1.03258	0.228906	-4.51095	6.4537e-06	0.000162574
ENSDARG00000099099	CABZ01015815.1		87.1031	-1.79019	0.235481	-7.60227	2.90983e-14	4.91578e-12
ENSDARG00000099112	si:dkey-71l4.3	si:dkey-71l4.3 [Source:ZFIN;Acc:ZDB-GENE-120703-25]	14.0568	-1.48071	0.521803	-2.83768	0.00454428	0.032355
ENSDARG00000099337	si:ch211-209j12.2	si:ch211-209j12.2 [Source:ZFIN;Acc:ZDB-GENE-120709-33]	5.70011	-3.93563	1.29895	-3.02985	0.00244674	0.0202751
ENSDARG00000099384	si:dkey-238k10.1	si:dkey-238k10.1 [Source:ZFIN;Acc:ZDB-GENE-070705-399]	45.1582	-6.04468	0.782235	-7.72745	1.09724e-14	1.97814e-12
ENSDARG00000099698	BX548059.1		11.1586	-1.9292	0.670915	-2.87547	0.00403421	0.0294526
ENSDARG00000100061	si:dkey-16p6.1	si:dkey-16p6.1 [Source:ZFIN;Acc:ZDB-GENE-081103-43]	26.2898	-1.60448	0.446568	-3.59291	0.000327008	0.00424713
ENSDARG00000100229	si:ch211-238e22.5	si:ch211-238e22.5 [Source:ZFIN;Acc:ZDB-GENE-041210-374]	8.16228	-3.39167	1.02301	-3.31539	0.000915154	0.00962067
ENSDARG00000100240	CT737123.1		6.66922	-2.70499	0.936581	-2.88815	0.0038751	0.0285934
ENSDARG00000100652	znf1147	zinc finger protein 1147 [Source:ZFIN;Acc:ZDB-GENE-080218-13]	6.91381	-3.86576	1.19995	-3.22159	0.00127481	0.0124684
ENSDARG00000101071	si:dkeyp-80d11.14	si:dkeyp-80d11.14 [Source:ZFIN;Acc:ZDB-GENE-110914-120]	19.3033	-1.98804	0.515119	-3.85937	0.000113678	0.00181509
ENSDARG00000101380	cryabb	crystallin, alpha B, b [Source:ZFIN;Acc:ZDB-GENE-040718-419]	13.2001	-2.31956	0.635117	-3.65218	0.000260021	0.0035245
ENSDARG00000101688	si:dkey-207l24.2	si:dkey-207l24.2 [Source:ZFIN;Acc:ZDB-GENE-131125-92]	40.7159	-6.45277	1.22614	-5.26267	1.41978e-07	6.00685e-06
ENSDARG00000101756	im:7141269	im:7141269 [Source:ZFIN;Acc:ZDB-GENE-041111-134]	56.9721	-1.37229	0.296309	-4.63128	3.63406e-06	0.000100552
ENSDARG00000101775	zgc:172014	zgc:172014 [Source:ZFIN;Acc:ZDB-GENE-080215-22]	27.8767	-1.13105	0.382788	-2.95477	0.00312902	0.0243715
ENSDARG00000101777	pdlim5a	PDZ and LIM domain 5a [Source:NCBI gene;Acc:436927]	150.12	-1.35399	0.190737	-7.09873	1.25904e-12	1.72818e-10
ENSDARG00000101817	si:dkey-5i16.5	si:dkey-5i16.5 [Source:ZFIN;Acc:ZDB-GENE-131120-160]	29.1337	-1.49406	0.409191	-3.65125	0.000260963	0.00352789
ENSDARG00000101843	znf1106	zinc finger protein 1106 [Source:ZFIN;Acc:ZDB-GENE-110913-156]	28.8506	-2.92092	0.510367	-5.72318	1.04547e-08	6.29879e-07
ENSDARG00000101946	si:dkey-92j16.2	si:dkey-92j16.2 [Source:ZFIN;Acc:ZDB-GENE-110914-8]	11.6165	-1.89684	0.655616	-2.89322	0.00381308	0.0282653
ENSDARG00000102191	CPNE8	copine-8 [Source:NCBI gene;Acc:101886030]	198.874	-1.14113	0.177189	-6.4402	1.19317e-10	1.08702e-08
ENSDARG00000102595	si:dkey-250k10.1	si:dkey-250k10.1 [Source:ZFIN;Acc:ZDB-GENE-081103-24]	41.8858	-2.09009	0.395804	-5.28062	1.2875e-07	5.55419e-06
ENSDARG00000102994	znf1034	zinc finger protein 1034 [Source:ZFIN;Acc:ZDB-GENE-120703-37]	8.23525	-2.60939	0.771939	-3.3803	0.000724063	0.0080275
ENSDARG00000103208	il17ra1b	interleukin 17 receptor A1b [Source:ZFIN;Acc:ZDB-GENE-110914-185]	13.4236	-7.08501	1.25895	-5.62773	1.82594e-08	1.03305e-06
ENSDARG00000103239	si:dkey-14o6.8	si:dkey-14o6.8 [Source:ZFIN;Acc:ZDB-GENE-110913-90]	8.02752	-2.98139	1.05446	-2.8274	0.00469279	0.0331583
ENSDARG00000103310	znf1053	zinc finger protein 1053 [Source:ZFIN;Acc:ZDB-GENE-121214-1]	9.89037	-5.04702	1.20322	-4.1946	2.73354e-05	0.000559635
ENSDARG00000103371	si:dkey-190j3.6	si:dkey-190j3.6 [Source:ZFIN;Acc:ZDB-GENE-050208-480]	4.64287	-3.0487	1.13192	-2.69339	0.00707291	0.0456621
ENSDARG00000103405	znf1102	zinc finger protein 1102 [Source:ZFIN;Acc:ZDB-GENE-071004-71]	13.2844	-2.9248	0.695175	-4.20729	2.58454e-05	0.000535647
ENSDARG00000103946	si:dkey-124l13.1	si:dkey-124l13.1 [Source:ZFIN;Acc:ZDB-GENE-141215-10]	50.0491	-1.74628	0.359408	-4.85877	1.18118e-06	3.85088e-05
ENSDARG00000104301	zgc:193726	zgc:193726 [Source:ZFIN;Acc:ZDB-GENE-081022-35]	14.9652	-4.74589	0.951298	-4.98886	6.0738e-07	2.16737e-05
ENSDARG00000104380	si:dkey-238k10.2	si:dkey-238k10.2 [Source:ZFIN;Acc:ZDB-GENE-070705-400]	135.813	-2.43708	0.23125	-10.5387	5.72704e-26	4.06923e-23
ENSDARG00000104407	BX649453.1	gastrula zinc finger protein XlCGF8.2DB-like [Source:NCBI gene;Acc:100150619]	41.0033	-2.21536	0.350998	-6.3116	2.76173e-10	2.34772e-08
ENSDARG00000104704	si:ch211-271g18.1	si:ch211-271g18.1 [Source:ZFIN;Acc:ZDB-GENE-081103-38]	42.7831	-1.54419	0.36163	-4.27009	1.95392e-05	0.000422586
ENSDARG00000104850	si:ch211-215p11.1	si:ch211-215p11.1 [Source:ZFIN;Acc:ZDB-GENE-060531-33]	39.0513	-1.68046	0.366062	-4.59065	4.41875e-06	0.000118609
ENSDARG00000104890	si:ch211-76m11.3	si:ch211-76m11.3 [Source:ZFIN;Acc:ZDB-GENE-041210-276]	70.9589	-2.71603	0.321692	-8.44295	3.09423e-17	8.12505e-15
ENSDARG00000104897	si:dkey-16p6.1	si:dkey-16p6.1 [Source:ZFIN;Acc:ZDB-GENE-081103-43]	21.8769	-1.39524	0.425221	-3.28122	0.00103359	0.0105848
ENSDARG00000105119	si:ch211-258f1.3	si:ch211-258f1.3 [Source:ZFIN;Acc:ZDB-GENE-070912-252]	57.1373	-1.67493	0.306336	-5.46763	4.56092e-08	2.27181e-06
ENSDARG00000105364	si:ch73-223f5.1	si:ch73-223f5.1 [Source:ZFIN;Acc:ZDB-GENE-160113-94]	3.58689	-4.69902	1.47646	-3.18263	0.00145943	0.0138045
ENSDARG00000105694	CABZ01015815.3		4.03733	-5.45864	1.44706	-3.77222	0.0001618	0.00241046
ENSDARG00000105746	LO018124.1	si:cabz01083838.1 [Source:NCBI gene;Acc:101883056]	9.79601	-2.87253	0.733753	-3.91484	9.04642e-05	0.00150408
ENSDARG00000105781	zgc:171727	zgc:171727 [Source:ZFIN;Acc:ZDB-GENE-071004-26]	18.327	-3.81017	0.709007	-5.37395	7.70291e-08	3.57173e-06
ENSDARG00000105800	CABZ01015815.5		41.2964	-1.12308	0.314533	-3.57062	0.000356142	0.0045426
ENSDARG00000106138	BX855618.1		17.0759	-2.27456	0.530639	-4.28645	1.81548e-05	0.000395477
ENSDARG00000109211	znf979	zinc finger protein 979 [Source:ZFIN;Acc:ZDB-GENE-110913-140]	12.4584	-3.69463	0.867902	-4.25697	2.07217e-05	0.000444577
ENSDARG00000110745	znf994	zinc finger protein 994 [Source:ZFIN;Acc:ZDB-GENE-110913-145]	8.24266	-5.35877	1.35224	-3.96287	7.40526e-05	0.00127025
ENSDARG00000110769	znf1098	zinc finger protein 1098 [Source:ZFIN;Acc:ZDB-GENE-110914-13]	10.2572	-4.4819	1.15017	-3.89672	9.75024e-05	0.00159692
ENSDARG00000111518	si:dkey-16p6.1	si:dkey-16p6.1 [Source:ZFIN;Acc:ZDB-GENE-081103-43]	9.00715	-2.28296	0.792674	-2.88008	0.00397573	0.0291401
ENSDARG00000112450	si:ch211-238e22.2	si:ch211-238e22.2 [Source:ZFIN;Acc:ZDB-GENE-041210-346]	9.64501	-3.29324	0.894204	-3.68288	0.000230618	0.00319454
ENSDARG00000112493	BX088712.5		11.5563	-4.40939	0.977781	-4.50959	6.49531e-06	0.000163112
ENSDARG00000112719	si:dkey-4j21.2	si:dkey-4j21.2 [Source:ZFIN;Acc:ZDB-GENE-120703-3]	60.9508	-1.13408	0.276906	-4.09555	4.2116e-05	0.000799244
ENSDARG00000114124	si:dkey-3p4.8	si:dkey-3p4.8 [Source:ZFIN;Acc:ZDB-GENE-120215-16]	5.10118	-4.42324	1.4407	-3.07019	0.00213922	0.0184503
ENSDARG00000114142	si:dkeyp-4f2.1	si:dkeyp-4f2.1 [Source:ZFIN;Acc:ZDB-GENE-081103-33]	80.444	-3.5297	0.391088	-9.02534	1.79142e-19	6.18244e-17
ENSDARG00000114396	znf1017	zinc finger protein 1017 [Source:ZFIN;Acc:ZDB-GENE-110914-38]	12.8624	-1.53789	0.55027	-2.79479	0.00519331	0.0358765
ENSDARG00000117126	BX664603.1		6.84676	-2.54247	0.901184	-2.82125	0.00478362	0.0337016
ENSDARG00000030157	mybpc2a	myosin binding protein C, fast type a [Source:ZFIN;Acc:ZDB-GENE-060901-1]	75.8491	-1.00035	0.258602	-3.86831	0.000109594	0.00176035
ENSDARG00000035602	dao.1	D-amino-acid oxidase, tandem duplicate 1 [Source:ZFIN;Acc:ZDB-GENE-050913-127]	272.713	-1.81449	0.223792	-8.10795	5.14797e-16	1.13059e-13
ENSDARG00000035603	dao.2	D-amino-acid oxidase, tandem duplicate 2 [Source:ZFIN;Acc:ZDB-GENE-040426-2634]	177.382	-1.22338	0.20725	-5.90293	3.57095e-09	2.36997e-07
ENSDARG00000035609	mtnr1c	melatonin receptor 1C [Source:NCBI gene;Acc:30661]	8.70884	-3.86697	1.08478	-3.56475	0.000364199	0.00461853
ENSDARG00000035861	si:rp71-39b20.4	si:rp71-39b20.4 [Source:ZFIN;Acc:ZDB-GENE-070912-704]	52.1867	-1.06556	0.320761	-3.32198	0.000893799	0.00944962
ENSDARG00000037873	cyp3c3	cytochrome P450, family 3, subfamily c, polypeptide 3 [Source:ZFIN;Acc:ZDB-GENE-041114-102]	28.5176	-1.75667	0.416468	-4.21802	2.46454e-05	0.000515037
ENSDARG00000038185	gh1	growth hormone 1 [Source:ZFIN;Acc:ZDB-GENE-030725-2]	55.388	-1.30619	0.273251	-4.78018	1.75138e-06	5.39667e-05
ENSDARG00000038713	tep1	telomerase-associated protein 1 [Source:ZFIN;Acc:ZDB-GENE-030131-6153]	69.8074	-2.07262	0.335556	-6.17666	6.54727e-10	5.15208e-08
ENSDARG00000038898	zgc:113691	zgc:113691 [Source:ZFIN;Acc:ZDB-GENE-050220-7]	8.11526	-2.68351	0.783302	-3.4259	0.000612772	0.0069926
ENSDARG00000045982	si:ch73-55i23.1	phospholipase A2, group IVC (cytosolic, calcium-independent)-like [Source:NCBI gene;Acc:100148581]	2.771	-4.97778	1.63444	-3.04556	0.00232248	0.0196039
ENSDARG00000055656	pdzd3b	PDZ domain containing 3b [Source:ZFIN;Acc:ZDB-GENE-081022-151]	29.3256	-1.74015	0.409817	-4.24616	2.17462e-05	0.000463676
ENSDARG00000056203	si:ch211-201h21.5	si:ch211-201h21.5 [Source:ZFIN;Acc:ZDB-GENE-030131-9599]	175.438	-1.01898	0.180938	-5.63164	1.78505e-08	1.01562e-06
ENSDARG00000058462	zgc:158846	zgc:158846 [Source:ZFIN;Acc:ZDB-GENE-070209-50]	1082.42	-1.00399	0.124597	-8.05787	7.76325e-16	1.68959e-13
ENSDARG00000058508	cfap70	cilia and flagella associated protein 70 [Source:ZFIN;Acc:ZDB-GENE-091204-50]	139.73	-3.27138	0.238676	-13.7064	9.30018e-43	1.81181e-39
ENSDARG00000059695	dusp28	dual specificity phosphatase 28 [Source:ZFIN;Acc:ZDB-GENE-131127-257]	38.4897	-1.60189	0.346184	-4.62728	3.70507e-06	0.000101713
ENSDARG00000059824	soat2	sterol O-acyltransferase 2 [Source:ZFIN;Acc:ZDB-GENE-061013-742]	115.372	-1.77205	0.22555	-7.85658	3.94762e-15	7.73665e-13
ENSDARG00000068011	si:ch211-230g14.3	si:ch211-230g14.3 [Source:ZFIN;Acc:ZDB-GENE-081104-529]	15.1544	-2.33926	0.587762	-3.97995	6.89307e-05	0.0012006
ENSDARG00000068220	mbl2	mannose binding lectin 2 [Source:ZFIN;Acc:ZDB-GENE-000427-2]	56.4019	-1.5223	0.325786	-4.6727	2.97269e-06	8.55952e-05
ENSDARG00000070465	si:dkey-13n23.3	si:dkey-13n23.3 [Source:ZFIN;Acc:ZDB-GENE-120214-42]	16.2208	-2.23825	0.600628	-3.72652	0.000194142	0.00278178
ENSDARG00000078455	best4	bestrophin 4 [Source:ZFIN;Acc:ZDB-GENE-070912-6]	3.77904	-5.11907	1.51191	-3.38582	0.000709658	0.00791136
ENSDARG00000091140	pik3r6b	phosphoinositide-3-kinase, regulatory subunit 6b [Source:ZFIN;Acc:ZDB-GENE-120524-1]	14.6101	-3.10177	0.675132	-4.59432	4.34158e-06	0.000116667
ENSDARG00000092137	si:dkey-4i23.5	si:dkey-4i23.5 [Source:ZFIN;Acc:ZDB-GENE-070912-543]	36.0462	-1.29604	0.356953	-3.63084	0.000282504	0.00377057
ENSDARG00000092228	si:dkey-27p18.3	si:dkey-27p18.3 [Source:ZFIN;Acc:ZDB-GENE-060526-287]	11.9313	-7.13286	1.27821	-5.58037	2.40014e-08	1.29715e-06
ENSDARG00000092602	BX546499.1		22.9212	-1.65292	0.445956	-3.70647	0.000210172	0.00295537
ENSDARG00000093303	ifitm1	interferon induced transmembrane protein 1 [Source:ZFIN;Acc:ZDB-GENE-060526-259]	46.9544	-1.46359	0.336459	-4.34996	1.3616e-05	0.000309732
ENSDARG00000093921	BX276103.2		7.25815	-2.987	0.890707	-3.35352	0.000797918	0.00865564
ENSDARG00000094576	CT025748.1		4.19302	-4.62788	1.5244	-3.03588	0.00239838	0.0199941
ENSDARG00000094681	hbl2	hexose-binding lectin 2 [Source:ZFIN;Acc:ZDB-GENE-070912-286]	15.0134	-2.39367	0.640992	-3.73433	0.000188219	0.00271625
ENSDARG00000094990	si:dkey-91f15.1	si:dkey-91f15.1 [Source:ZFIN;Acc:ZDB-GENE-060601-4]	85.7959	-1.06475	0.254394	-4.18544	2.84618e-05	0.000579746
ENSDARG00000095076	si:dkey-73p2.3	si:dkey-73p2.3 [Source:ZFIN;Acc:ZDB-GENE-131126-12]	9.27241	-2.59514	0.750873	-3.45617	0.000547916	0.00642974
ENSDARG00000095509	CR759885.1		45.9002	-1.31589	0.312834	-4.20635	2.59529e-05	0.00053633
ENSDARG00000096338	CR792438.1		8.5834	-4.28696	1.04444	-4.10456	4.05077e-05	0.00077481
ENSDARG00000096851	znf1143	zinc finger protein 1143 [Source:ZFIN;Acc:ZDB-GENE-131125-17]	182.036	-1.73171	0.165968	-10.434	1.73394e-25	1.19682e-22
ENSDARG00000097197	CR392042.1		26.5056	-3.96271	0.77838	-5.09097	3.56231e-07	1.33839e-05
ENSDARG00000097501	si:dkey-111k8.3	si:dkey-111k8.3 [Source:ZFIN;Acc:ZDB-GENE-131119-82]	272.986	-1.51246	0.168848	-8.95751	3.32099e-19	1.11428e-16
ENSDARG00000097646	BX511021.2		14.0847	-1.49358	0.529689	-2.81973	0.00480644	0.0337784
ENSDARG00000097911	CU179756.1		5.26952	-4.30829	1.35005	-3.19121	0.00141677	0.0134644
ENSDARG00000097966	BX936420.1		9.46759	-3.2828	1.05771	-3.10368	0.00191128	0.0169864
ENSDARG00000099091	CU929418.1		5.4563	-5.37451	1.4145	-3.79958	0.000144941	0.00220358
ENSDARG00000099554	sec16b	SEC16 homolog B, endoplasmic reticulum export factor [Source:ZFIN;Acc:ZDB-GENE-050208-274]	130.874	-1.36356	0.205307	-6.64156	3.10383e-11	3.232e-09
ENSDARG00000100498	CABZ01079251.1	myeloid-associated differentiation marker-like [Source:NCBI gene;Acc:100536607]	71.35	-1.19536	0.276796	-4.31856	1.57047e-05	0.000351024
ENSDARG00000100504	ppp1r27b	protein phosphatase 1, regulatory subunit 27b [Source:ZFIN;Acc:ZDB-GENE-051023-5]	7.24175	-3.7197	1.16454	-3.19413	0.00140251	0.0133709
ENSDARG00000101104	FP102192.1	protein FAM111A-like [Source:NCBI gene;Acc:101886648]	17.7516	-5.80317	1.09649	-5.29251	1.20648e-07	5.23665e-06
ENSDARG00000101163	BX001023.2		21.8958	-1.70544	0.464436	-3.67206	0.000240601	0.00330264
ENSDARG00000101671	zgc:158417	zgc:158417 [Source:ZFIN;Acc:ZDB-GENE-061201-36]	13.4714	-7.30614	1.29399	-5.64622	1.64012e-08	9.4338e-07
ENSDARG00000103020	si:dkey-237i9.8	si:dkey-237i9.8 [Source:ZFIN;Acc:ZDB-GENE-120215-145]	34.5619	-1.37284	0.378739	-3.62476	0.000289231	0.00383704
ENSDARG00000103947	zgc:113295	zgc:113295 [Source:ZFIN;Acc:ZDB-GENE-050320-122]	50.3512	-8.12028	1.20557	-6.7356	1.6325e-11	1.80082e-09
ENSDARG00000104825	trim35-7	tripartite motif containing 35-7 [Source:ZFIN;Acc:ZDB-GENE-050522-333]	34.5362	-1.43046	0.429085	-3.33373	0.000856892	0.00913942
ENSDARG00000105151	cyp2k21	cytochrome P450, family 2, subfamily k, polypeptide 21 [Source:ZFIN;Acc:ZDB-GENE-091113-17]	7.88821	-2.65176	0.832192	-3.18647	0.00144021	0.0136602
ENSDARG00000110179	AL929305.2		8.79459	-2.59232	0.855513	-3.03013	0.00244445	0.0202751
ENSDARG00000112895	FO834857.1	homeobox protein TGIF2-like [Source:NCBI gene;Acc:100535338]	41.5762	-1.46319	0.312116	-4.68797	2.75924e-06	8.02139e-05
ENSDARG00000114184	si:busm1-105l16.2	si:busm1-105l16.2 [Source:ZFIN;Acc:ZDB-GENE-030616-108]	2.85308	-5.44414	1.57057	-3.46634	0.000527593	0.00623561
ENSDARG00000115220	BX005085.6		31.7275	-1.33041	0.360489	-3.69056	0.000223757	0.00311916
ENSDARG00000115857	znf1001	zinc finger protein 1001 [Source:ZFIN;Acc:ZDB-GENE-080213-7]	14.1834	-1.62152	0.551024	-2.94274	0.0032532	0.0250848
ENSDARG00000116743	rnps1	RNA binding protein S1, serine-rich domain [Source:NCBI gene;Acc:327020]	185.726	-2.98468	0.878223	-3.39854	0.000677465	0.00761573
ENSDARG00000116986	zgc:172315	zgc:172315 [Source:ZFIN;Acc:ZDB-GENE-080220-7]	27.9391	-3.03259	0.463706	-6.5399	6.15599e-11	5.97255e-09
ENSDARG00000004396	b3gnt5b	UDP-GlcNAc:betaGal beta-1,3-N-acetylglucosaminyltransferase 5b [Source:NCBI gene;Acc:791470]	76.2531	-1.07486	0.244153	-4.40239	1.07065e-05	0.000252338
ENSDARG00000004880	acsm3	acyl-CoA synthetase medium chain family member 3 [Source:ZFIN;Acc:ZDB-GENE-080220-22]	185.431	-1.00032	0.179827	-5.56267	2.65681e-08	1.41373e-06
ENSDARG00000012609	hpxa	hemopexin a [Source:NCBI gene;Acc:327588]	22.0249	-3.85259	0.622945	-6.18447	6.23106e-10	4.91928e-08
ENSDARG00000019585	gstk2	glutathione S-transferase kappa 2 [Source:ZFIN;Acc:ZDB-GENE-100922-14]	2.2356	-4.82122	1.60794	-2.99838	0.00271422	0.021939
ENSDARG00000021688	mxa	myxovirus (influenza) resistance A [Source:NCBI gene;Acc:360142]	5.2702	-4.2824	1.38181	-3.09912	0.00194098	0.0171633
ENSDARG00000022261	pdzk1	PDZ domain containing 1 [Source:ZFIN;Acc:ZDB-GENE-031222-1]	227.38	-1.28778	0.16617	-7.74978	9.20495e-15	1.6975e-12
ENSDARG00000026663	tlr19	toll-like receptor 19 [Source:ZFIN;Acc:ZDB-GENE-040220-3]	2.9188	-5.46609	1.59734	-3.422	0.000621619	0.00708019
ENSDARG00000028367	sult2st3	sulfotransferase family 2, cytosolic sulfotransferase 3 [Source:ZFIN;Acc:ZDB-GENE-061117-4]	114.225	-1.19191	0.286337	-4.16261	3.14629e-05	0.000632346
ENSDARG00000029955	glb1l	galactosidase, beta 1-like [Source:ZFIN;Acc:ZDB-GENE-050309-196]	172.988	-1.40281	0.183361	-7.65053	2.00151e-14	3.47859e-12
ENSDARG00000030448	sppl2	signal peptide peptidase-like 2 [Source:ZFIN;Acc:ZDB-GENE-030131-4265]	351.199	-1.60215	0.15144	-10.5794	3.71183e-26	2.8022e-23
ENSDARG00000053502	cryaa	crystallin, alpha A [Source:ZFIN;Acc:ZDB-GENE-020508-1]	27.2017	-1.69489	0.450124	-3.76538	0.000166295	0.0024556
ENSDARG00000053802	cbln5	cerebellin 5 [Source:ZFIN;Acc:ZDB-GENE-070912-577]	7.24226	-5.31665	1.32053	-4.02613	5.67019e-05	0.00101783
ENSDARG00000058885	ttc29	tetratricopeptide repeat domain 29 [Source:ZFIN;Acc:ZDB-GENE-100922-181]	26.6787	-2.29682	0.41474	-5.53796	3.06016e-08	1.58303e-06
ENSDARG00000060622	si:ch73-14h1.2	si:ch73-14h1.2 [Source:ZFIN;Acc:ZDB-GENE-070912-263]	45.1522	-2.25739	0.378313	-5.96699	2.41666e-09	1.68247e-07
ENSDARG00000069029	acss2l	acyl-CoA synthetase short chain family member 2 like [Source:ZFIN;Acc:ZDB-GENE-130530-723]	16.1694	-2.07473	0.56104	-3.69801	0.000217294	0.00304136
ENSDARG00000069826	crygm2d15	crystallin, gamma M2d15 [Source:ZFIN;Acc:ZDB-GENE-040718-322]	1366.51	-1.03358	0.366748	-2.81824	0.00482884	0.0339015
ENSDARG00000069827	crygm2d11	crystallin, gamma M2d11 [Source:ZFIN;Acc:ZDB-GENE-071004-42]	1363.51	-1.34884	0.369359	-3.65184	0.000260369	0.0035245
ENSDARG00000069978	cd28l	cd28-like molecule [Source:ZFIN;Acc:ZDB-GENE-070912-309]	58.409	-3.57109	0.434793	-8.21332	2.15152e-16	4.90343e-14
ENSDARG00000070011	hce2l2	high choriolytic enzyme 2-like 2 [Source:ZFIN;Acc:ZDB-GENE-070912-146]	25.0079	-1.69211	0.43233	-3.91392	9.08081e-05	0.00150876
ENSDARG00000070412	mtmr7b	myotubularin related protein 7b [Source:ZFIN;Acc:ZDB-GENE-050913-66]	222.356	-2.26715	0.19528	-11.6098	3.67615e-31	3.86124e-28
ENSDARG00000070858	si:busm1-105l16.2	si:busm1-105l16.2 [Source:ZFIN;Acc:ZDB-GENE-030616-108]	15.7206	-2.02987	0.517328	-3.92375	8.71807e-05	0.00145651
ENSDARG00000077157	synpo2b	synaptopodin 2b [Source:ZFIN;Acc:ZDB-GENE-101230-1]	164.659	-1.03624	0.221969	-4.6684	3.03551e-06	8.70924e-05
ENSDARG00000077201	myo7bb	myosin VIIBb [Source:ZFIN;Acc:ZDB-GENE-070912-482]	37.25	-1.67361	0.428759	-3.90338	9.48603e-05	0.00156
ENSDARG00000078246	si:ch211-114l13.4	si:ch211-114l13.4 [Source:ZFIN;Acc:ZDB-GENE-070424-113]	7.29068	-2.32262	0.871947	-2.66372	0.00772822	0.048763
ENSDARG00000079412	ftr02	finTRIM family, member 2 [Source:ZFIN;Acc:ZDB-GENE-070424-5]	42.2055	-1.70526	0.370223	-4.60603	4.10438e-06	0.000111034
ENSDARG00000087403	si:ch211-214p13.3	si:ch211-214p13.3 [Source:ZFIN;Acc:ZDB-GENE-060503-779]	36.1302	-1.98004	0.367215	-5.39204	6.96616e-08	3.2614e-06
ENSDARG00000091912	si:ch211-15j1.5	si:ch211-15j1.5 [Source:ZFIN;Acc:ZDB-GENE-081031-11]	7.89388	-2.82875	0.844922	-3.34795	0.000814126	0.00878412
ENSDARG00000092159	CR788249.1		17.7313	-5.99713	1.26233	-4.75084	2.02577e-06	6.13472e-05
ENSDARG00000092520	si:dkey-250k15.10	si:dkey-250k15.10 [Source:ZFIN;Acc:ZDB-GENE-100921-41]	6.48082	-4.0843	1.23847	-3.29786	0.000974257	0.01011
ENSDARG00000092604	si:ch211-15j1.4	si:ch211-15j1.4 [Source:ZFIN;Acc:ZDB-GENE-081031-6]	3.44234	-4.05504	1.46358	-2.77064	0.00559465	0.0380827
ENSDARG00000092949	si:ch73-366i20.1	si:ch73-366i20.1 [Source:ZFIN;Acc:ZDB-GENE-070912-338]	12.675	-2.02162	0.75095	-2.69209	0.00710067	0.0458045
ENSDARG00000093232	CR847566.1		2.42532	-4.61531	1.59239	-2.89835	0.00375133	0.0279194
ENSDARG00000093237	si:ch211-89o9.4	si:ch211-89o9.4 [Source:ZFIN;Acc:ZDB-GENE-090313-134]	58.1077	-1.10597	0.288305	-3.8361	0.000125004	0.0019584
ENSDARG00000093323	si:ch211-114l13.1	si:ch211-114l13.1 [Source:ZFIN;Acc:ZDB-GENE-070424-109]	41.0399	-1.77354	0.428968	-4.13443	3.55833e-05	0.000699447
ENSDARG00000093997	si:dkey-9i23.15	si:dkey-9i23.15 [Source:ZFIN;Acc:ZDB-GENE-090313-361]	285.032	-1.16575	0.141909	-8.21479	2.12542e-16	4.8901e-14
ENSDARG00000094433	caspbl	caspase b, like [Source:ZFIN;Acc:ZDB-GENE-090311-53]	40.4232	-1.55556	0.472628	-3.2913	0.000997247	0.0103087
ENSDARG00000095595	BX322575.1		9.26669	-4.53209	1.3281	-3.41247	0.00064376	0.00730482
ENSDARG00000095949	si:dkey-22i16.9	si:dkey-22i16.9 [Source:ZFIN;Acc:ZDB-GENE-090313-261]	61.4788	-4.05993	0.407671	-9.95885	2.30708e-23	1.29615e-20
ENSDARG00000097001	FP245462.1		8.24311	-4.96415	1.34877	-3.68051	0.00023277	0.0032225
ENSDARG00000097556	cyp8b2	cytochrome P450, family 8, subfamily B, polypeptide 2 [Source:ZFIN;Acc:ZDB-GENE-080212-9]	11.2276	-1.7118	0.639899	-2.67511	0.00747054	0.0476309
ENSDARG00000098249	asmt	acetylserotonin O-methyltransferase [Source:ZFIN;Acc:ZDB-GENE-080220-43]	49.8887	-1.00157	0.306028	-3.27279	0.00106491	0.0108366
ENSDARG00000100886	si:dkeyp-97a10.1	si:dkeyp-97a10.1 [Source:ZFIN;Acc:ZDB-GENE-131121-449]	30.2989	-6.39467	1.07573	-5.94448	2.77329e-09	1.90875e-07
ENSDARG00000100981	CCDC39	coiled-coil domain containing 39 [Source:HGNC Symbol;Acc:HGNC:25244]	216.737	-2.81757	0.219849	-12.816	1.33473e-37	2.30318e-34
ENSDARG00000104795	cxcl8a	chemokine (C-X-C motif) ligand 8a [Source:ZFIN;Acc:ZDB-GENE-081104-317]	24.1164	-3.18506	0.518056	-6.14809	7.84212e-10	6.05272e-08
ENSDARG00000109678	dap1b	death associated protein 1b [Source:ZFIN;Acc:ZDB-GENE-000511-4]	413.788	-1.44699	0.175524	-8.24386	1.66742e-16	3.98826e-14
ENSDARG00000115102	CR855320.5		8.88038	-5.74854	1.31826	-4.3607	1.29648e-05	0.000297439
ENSDARG00000115701	crygm2d9	crystallin, gamma M2d9 [Source:ZFIN;Acc:ZDB-GENE-081105-81]	3665.06	-1.35396	0.340721	-3.9738	7.07349e-05	0.00122584
ENSDARG00000001686	uckl1a	uridine-cytidine kinase 1-like 1a [Source:ZFIN;Acc:ZDB-GENE-040724-238]	35.9451	-1.70932	0.393059	-4.34877	1.36901e-05	0.000310541
ENSDARG00000003706	ryr2b	ryanodine receptor 2b (cardiac) [Source:ZFIN;Acc:ZDB-GENE-061226-3]	51.8104	-1.01528	0.316093	-3.21197	0.00131829	0.0127778
ENSDARG00000004262	cyp46a1.2	cytochrome P450, family 46, subfamily A, polypeptide 1, tandem duplicate 2 [Source:ZFIN;Acc:ZDB-GENE-040426-1184]	32.164	-1.76079	0.38706	-4.54913	5.38676e-06	0.000139267
ENSDARG00000013266	colec11	collectin sub-family member 11 [Source:NCBI gene;Acc:492459]	64.3054	-1.13341	0.265698	-4.26578	1.99203e-05	0.000428525
ENSDARG00000014233	sept8b	septin 8b [Source:NCBI gene;Acc:571702]	335.969	-1.8364	0.190718	-9.62887	6.03922e-22	2.91791e-19
ENSDARG00000015657	zgc:77112	zgc:77112 [Source:ZFIN;Acc:ZDB-GENE-040426-2219]	22.334	-1.41999	0.486129	-2.92102	0.00348886	0.0264544
ENSDARG00000016605	pimr110	Pim proto-oncogene, serine/threonine kinase, related 110 [Source:ZFIN;Acc:ZDB-GENE-041014-282]	2.17027	-4.74637	1.66113	-2.85731	0.00427254	0.0308845
ENSDARG00000020944	ezra	ezrin a [Source:ZFIN;Acc:ZDB-GENE-050522-18]	719.203	-1.08206	0.121566	-8.901	5.53461e-19	1.80683e-16
ENSDARG00000021172	cyp2ad2	cytochrome P450, family 2, subfamily AD, polypeptide 2 [Source:ZFIN;Acc:ZDB-GENE-020812-2]	29.2343	-1.36069	0.372595	-3.65193	0.000260281	0.0035245
ENSDARG00000023587	kcnk5a	potassium channel, subfamily K, member 5a [Source:ZFIN;Acc:ZDB-GENE-051113-112]	77.9627	-1.07895	0.246318	-4.3803	1.18515e-05	0.000275032
ENSDARG00000032896	xgb	x globin [Source:ZFIN;Acc:ZDB-GENE-050125-1]	10.7784	-3.48639	0.78285	-4.45345	8.45003e-06	0.000203525
ENSDARG00000036155	gla	galactosidase, alpha [Source:ZFIN;Acc:ZDB-GENE-041010-207]	60.007	-1.51951	0.290315	-5.23401	1.65867e-07	6.8731e-06
ENSDARG00000037142	C14H4orf47	zgc:153146 [Source:NCBI gene;Acc:751702]	47.1462	-1.10504	0.310391	-3.56015	0.00037065	0.0046758
ENSDARG00000042112	dio1	iodothyronine deiodinase 1 [Source:ZFIN;Acc:ZDB-GENE-030328-41]	61.2631	-1.35635	0.282712	-4.79763	1.60556e-06	4.99189e-05
ENSDARG00000042440	p2rx7	purinergic receptor P2X, ligand-gated ion channel, 7 [Source:ZFIN;Acc:ZDB-GENE-030319-6]	66.8402	-1.64503	0.314182	-5.23593	1.64159e-07	6.83749e-06
ENSDARG00000042452	p2rx4b	purinergic receptor P2X, ligand-gated ion channel, 4b [Source:ZFIN;Acc:ZDB-GENE-030319-4]	4.72178	-3.23716	1.18149	-2.73989	0.00614591	0.0409693
ENSDARG00000042961	zgc:100920	zgc:100920 [Source:ZFIN;Acc:ZDB-GENE-040801-156]	402.984	-6.07965	0.297864	-20.4108	1.34121e-92	3.24009e-88
ENSDARG00000043135	pomca	proopiomelanocortin a [Source:ZFIN;Acc:ZDB-GENE-030513-2]	31.5259	-1.31506	0.424585	-3.09728	0.00195303	0.0172338
ENSDARG00000046142	asgrl1	asialoglycoprotein receptor-like 1 [Source:ZFIN;Acc:ZDB-GENE-081105-120]	9.02576	-2.01875	0.695645	-2.90198	0.00370816	0.0276829
ENSDARG00000054420	rpe65c	retinoid isomerohydrolase RPE65 c [Source:NCBI gene;Acc:100004076]	100.078	-1.11493	0.221761	-5.02763	4.96569e-07	1.79852e-05
ENSDARG00000056652	zmp:0000001102	zmp:0000001102 [Source:ZFIN;Acc:ZDB-GENE-140106-62]	38.8747	-1.01473	0.317757	-3.19342	0.00140599	0.0133935
ENSDARG00000058835	si:ch73-212j7.3	si:ch73-212j7.3 [Source:ZFIN;Acc:ZDB-GENE-081104-259]	82.1852	-1.00388	0.2644	-3.79683	0.00014656	0.00221982
ENSDARG00000058944	si:dkey-8e10.3	si:dkey-8e10.3 [Source:ZFIN;Acc:ZDB-GENE-081104-442]	35.5263	-1.3305	0.372469	-3.5721	0.00035413	0.00451932
ENSDARG00000059763	gabrd	gamma-aminobutyric acid (GABA) A receptor, delta [Source:ZFIN;Acc:ZDB-GENE-081105-170]	100.17	-1.03411	0.229829	-4.49949	6.81159e-06	0.000169469
ENSDARG00000061585	cyp4v7	cytochrome P450, family 4, subfamily V, polypeptide 7 [Source:ZFIN;Acc:ZDB-GENE-061103-88]	79.3328	-1.28274	0.275906	-4.6492	3.33232e-06	9.34985e-05
ENSDARG00000062501	hhipl1	HHIP-like 1 [Source:ZFIN;Acc:ZDB-GENE-090306-3]	120.275	-1.00918	0.210592	-4.79209	1.6505e-06	5.10607e-05
ENSDARG00000067665	fam167aa	family with sequence similarity 167 member Aa [Source:ZFIN;Acc:ZDB-GENE-061013-209]	2.22705	-5.13132	1.72533	-2.97411	0.00293843	0.0232591
ENSDARG00000068127	si:ch211-194e1.7	si:ch211-194e1.7 [Source:ZFIN;Acc:ZDB-GENE-081105-104]	4.12439	-5.31594	1.44512	-3.67855	0.000234565	0.00323991
ENSDARG00000068969	zgc:153759	zgc:153759 [Source:ZFIN;Acc:ZDB-GENE-060825-148]	20.3937	-5.78203	1.12721	-5.12949	2.90533e-07	1.11941e-05
ENSDARG00000071005	ppp1r3ca	protein phosphatase 1, regulatory subunit 3Ca [Source:ZFIN;Acc:ZDB-GENE-040718-70]	231.449	-1.15505	0.196948	-5.86475	4.49817e-09	2.9529e-07
ENSDARG00000073709	fam149a	family with sequence similarity 149 member A [Source:ZFIN;Acc:ZDB-GENE-081107-36]	10.576	-3.90601	0.895391	-4.36235	1.28671e-05	0.000295478
ENSDARG00000073870	gdpd2	glycerophosphodiester phosphodiesterase domain containing 2 [Source:ZFIN;Acc:ZDB-GENE-081107-62]	679.506	-1.12612	0.125658	-8.96177	3.19507e-19	1.08713e-16
ENSDARG00000076270	adamts13	ADAM metallopeptidase with thrombospondin type 1 motif, 13 [Source:ZFIN;Acc:ZDB-GENE-070814-7]	145.903	-1.44739	0.219079	-6.60671	3.92963e-11	3.98874e-09
ENSDARG00000078423	zgc:194285	zgc:194285 [Source:ZFIN;Acc:ZDB-GENE-081022-97]	75.4592	-1.4515	0.263605	-5.50634	3.6636e-08	1.87115e-06
ENSDARG00000078550	zgc:194839	zgc:194839 [Source:ZFIN;Acc:ZDB-GENE-081022-153]	199.279	-1.12451	0.222941	-5.04397	4.55965e-07	1.66645e-05
ENSDARG00000087262	zgc:63568	zgc:63568 [Source:ZFIN;Acc:ZDB-GENE-040426-1165]	59.4141	-1.52764	0.293846	-5.19877	2.00607e-07	8.10411e-06
ENSDARG00000087532	si:ch211-278p9.1	si:ch211-278p9.1 [Source:ZFIN;Acc:ZDB-GENE-081028-46]	19.8365	-2.01438	0.470374	-4.28251	1.848e-05	0.000402083
ENSDARG00000088493	si:ch211-149k12.3	si:ch211-149k12.3 [Source:ZFIN;Acc:ZDB-GENE-131127-504]	4.14927	-4.36858	1.42371	-3.06844	0.00215176	0.018532
ENSDARG00000090381		phospholipase C beta 2 [Source:HGNC Symbol;Acc:HGNC:9055]	13.871	-2.08308	0.643602	-3.2366	0.00120961	0.0119516
ENSDARG00000090850	serpina1l	serine (or cysteine) proteinase inhibitor, clade A (alpha-1 antiproteinase, antitrypsin), member 1, like [Source:ZFIN;Acc:ZDB-GENE-040721-3]	3736.7	-1.09181	0.110063	-9.91987	3.41217e-23	1.83181e-20
ENSDARG00000091243	znf975	zinc finger protein 975 [Source:ZFIN;Acc:ZDB-GENE-130531-22]	12.3717	-1.81568	0.599863	-3.02683	0.00247135	0.0203903
ENSDARG00000091723	si:ch211-202f3.4	si:ch211-202f3.4 [Source:ZFIN;Acc:ZDB-GENE-131120-116]	7.42894	-3.20459	0.983831	-3.25726	0.00112493	0.0113046
ENSDARG00000092337	CU467861.6		813.641	-2.08517	0.119622	-17.4313	4.7727e-68	2.88247e-64
ENSDARG00000092658	CR457445.1		23.9628	-5.54474	1.08713	-5.10035	3.39031e-07	1.28778e-05
ENSDARG00000092892	si:dkey-23c22.5	si:dkey-23c22.5 [Source:ZFIN;Acc:ZDB-GENE-081105-147]	6.23644	-5.909	1.38489	-4.26677	1.98325e-05	0.000427398
ENSDARG00000093753	BX004774.2		154.821	-1.1539	0.253733	-4.5477	5.42362e-06	0.000139833
ENSDARG00000094159	BX072561.2		2.76716	-5.13083	1.60444	-3.1979	0.00138432	0.0132456
ENSDARG00000094192	si:dkeyp-82a1.2	si:dkeyp-82a1.2 [Source:ZFIN;Acc:ZDB-GENE-081104-475]	12.9021	-4.75701	1.29443	-3.67499	0.000237863	0.00327424
ENSDARG00000094197	znfl1l	zinc finger-like gene 1l [Source:ZFIN;Acc:ZDB-GENE-081104-493]	42.5776	-5.61067	0.911044	-6.1585	7.34367e-10	5.74137e-08
ENSDARG00000094281	si:ch73-196i15.3	si:ch73-196i15.3 [Source:ZFIN;Acc:ZDB-GENE-091116-4]	120.026	-1.92032	0.226555	-8.47617	2.32736e-17	6.31735e-15
ENSDARG00000094857	dio2	iodothyronine deiodinase 2 [Source:ZFIN;Acc:ZDB-GENE-030327-4]	38.0603	-1.40057	0.351205	-3.98789	6.66622e-05	0.00116534
ENSDARG00000095724	si:ch211-196c10.15	si:ch211-196c10.15 [Source:ZFIN;Acc:ZDB-GENE-141216-138]	188.396	-2.77503	0.237686	-11.6752	1.70727e-31	1.96401e-28
ENSDARG00000096449	si:ch211-194e1.7	si:ch211-194e1.7 [Source:ZFIN;Acc:ZDB-GENE-081105-104]	6.77815	-5.74565	1.40743	-4.08238	4.45769e-05	0.000836093
ENSDARG00000096810	BX279523.1		49.7944	-1.11609	0.310141	-3.59867	0.000319849	0.00416994
ENSDARG00000097605	CU137681.1		39.4218	-2.90464	0.462978	-6.27381	3.52313e-10	2.93173e-08
ENSDARG00000097693	si:ch211-248a14.8	si:ch211-248a14.8 [Source:ZFIN;Acc:ZDB-GENE-131126-33]	344.594	-1.21588	0.128913	-9.43176	4.03248e-21	1.73958e-18
ENSDARG00000097839	si:ch211-235i11.6	si:ch211-235i11.6 [Source:ZFIN;Acc:ZDB-GENE-131120-95]	46.9707	-2.35088	0.352366	-6.6717	2.52855e-11	2.65586e-09
ENSDARG00000098051	opn6b	opsin 6, group member b [Source:ZFIN;Acc:ZDB-GENE-030616-402]	83.4668	-1.3619	0.312918	-4.35225	1.3475e-05	0.000307394
ENSDARG00000098334	exosc3	exosome component 3 [Source:ZFIN;Acc:ZDB-GENE-050706-140]	21.498	-6.58042	1.23577	-5.32494	1.00987e-07	4.50121e-06
ENSDARG00000098566	si:ch73-233f7.4	si:ch73-233f7.4 [Source:ZFIN;Acc:ZDB-GENE-141215-59]	48.3566	-1.22184	0.37399	-3.26704	0.00108679	0.0110129
ENSDARG00000100233	CU633762.1		3.84775	-5.11728	1.519	-3.36886	0.000754807	0.00828471
ENSDARG00000100248	c1r	complement component 1, r subcomponent [Source:ZFIN;Acc:ZDB-GENE-050913-24]	16.982	-2.1326	0.526494	-4.05057	5.10938e-05	0.000932974
ENSDARG00000100547	CR383680.1	MAP7 domain-containing protein 1-like [Source:NCBI gene;Acc:103912069]	19.1079	-2.63219	0.737367	-3.56972	0.000357368	0.00455582
ENSDARG00000102162	BX005043.1		5.74885	-4.98223	1.35541	-3.67581	0.000237093	0.00326636
ENSDARG00000103053	CR383680.2		11.7054	-1.95364	0.68032	-2.87164	0.00408341	0.0297399
ENSDARG00000103759	fahd2a	fumarylacetoacetate hydrolase domain containing 2A [Source:ZFIN;Acc:ZDB-GENE-040426-2499]	1036.48	-1.33472	0.115847	-11.5215	1.02845e-30	9.93816e-28
ENSDARG00000104037	si:dkey-74k8.4	si:dkey-74k8.4 [Source:ZFIN;Acc:ZDB-GENE-141219-40]	16.2979	-2.30656	0.554027	-4.16326	3.13739e-05	0.000631084
ENSDARG00000104899	CR931813.2		34.566	-3.68938	0.641206	-5.75381	8.72518e-09	5.39087e-07
ENSDARG00000105416	adgrg4a	adhesion G protein-coupled receptor G4a [Source:ZFIN;Acc:ZDB-GENE-121129-2]	7.91712	-4.05184	1.20553	-3.36105	0.000776457	0.00847612
ENSDARG00000107748	BX511252.1		8.78833	-5.31393	1.35801	-3.91301	9.11514e-05	0.00151239
ENSDARG00000113820	cyp46a1.4	cytochrome P450, family 46, subfamily A, polypeptide 1, tandem duplicate 4 [Source:ZFIN;Acc:ZDB-GENE-040426-1224]	24.852	-2.60996	0.489018	-5.33715	9.44182e-08	4.23969e-06
ENSDARG00000006944	gdpd3b	glycerophosphodiester phosphodiesterase domain containing 3b [Source:ZFIN;Acc:ZDB-GENE-121210-2]	48.1744	-1.22171	0.302421	-4.03976	5.35048e-05	0.000968217
ENSDARG00000008849	ptprq	protein tyrosine phosphatase receptor type Q [Source:ZFIN;Acc:ZDB-GENE-050419-183]	42.705	-1.03475	0.34718	-2.98046	0.00287819	0.0228646
ENSDARG00000013775	si:dkey-246g23.4	si:dkey-246g23.4 [Source:ZFIN;Acc:ZDB-GENE-050419-234]	69.015	-1.15342	0.256111	-4.50358	6.68184e-06	0.000167101
ENSDARG00000015476	iqch	IQ motif containing H [Source:NCBI gene;Acc:567336]	29.2865	-1.59576	0.431086	-3.70173	0.000214138	0.00300883
ENSDARG00000016337	lctlb	lactase-like b [Source:ZFIN;Acc:ZDB-GENE-060503-93]	55.2429	-1.06542	0.280248	-3.80172	0.000143695	0.00218923
ENSDARG00000019492	shbg	sex hormone-binding globulin [Source:ZFIN;Acc:ZDB-GENE-030131-1324]	54.5453	-1.1895	0.357402	-3.32819	0.000874127	0.00929363
ENSDARG00000035663	zgc:103438	zgc:103438 [Source:ZFIN;Acc:ZDB-GENE-041010-131]	26.3287	-1.34355	0.398428	-3.37212	0.000745932	0.00821716
ENSDARG00000038703	hkdc1	hexokinase domain containing 1 [Source:ZFIN;Acc:ZDB-GENE-030131-9801]	403.38	-1.0443	0.173029	-6.03544	1.5853e-09	1.17118e-07
ENSDARG00000039937	ccdc172	coiled-coil domain containing 172 [Source:ZFIN;Acc:ZDB-GENE-090313-1]	11.4253	-2.30219	0.728889	-3.1585	0.00158584	0.0146785
ENSDARG00000043342	gpx3	glutathione peroxidase 3 [Source:ZFIN;Acc:ZDB-GENE-070222-3]	207.89	-1.0762	0.199411	-5.39691	6.77974e-08	3.20518e-06
ENSDARG00000043816	st6galnac1.2	ST6 (alpha-N-acetyl-neuraminyl-2,3-beta-galactosyl-1,3)-N-acetylgalactosaminide alpha-2,6-sialyltransferase 1, tandem duplicate 2 [Source:ZFIN;Acc:ZDB-GENE-041014-161]	14.0708	-2.49014	0.663289	-3.75424	0.000173871	0.00255187
ENSDARG00000043818	CASKIN2	si:ch211-119c20.2 [Source:ZFIN;Acc:ZDB-GENE-041001-137]	191.217	-1.11057	0.158657	-6.99982	2.56287e-12	3.20796e-10
ENSDARG00000055534	grk7b	G protein-coupled receptor kinase 7b [Source:NCBI gene;Acc:373871]	24.4931	-1.13363	0.409157	-2.77065	0.00559445	0.0380827
ENSDARG00000055630	foxh1	forkhead box H1 [Source:NCBI gene;Acc:57930]	12.491	-2.03467	0.64228	-3.16789	0.00153548	0.0143165
ENSDARG00000059049	zgc:174904	zgc:174904 [Source:ZFIN;Acc:ZDB-GENE-080204-76]	209.775	-1.09579	0.202556	-5.4098	6.30959e-08	3.01239e-06
ENSDARG00000059387	fgf7	fibroblast growth factor 7 [Source:ZFIN;Acc:ZDB-GENE-080122-1]	19.6067	-1.31988	0.482685	-2.73445	0.00624846	0.0414357
ENSDARG00000063319	sqleb	squalene epoxidase b [Source:ZFIN;Acc:ZDB-GENE-060503-750]	16.5682	-1.76638	0.517446	-3.41365	0.000640997	0.00728373
ENSDARG00000068515	chs1	chitin synthase 1 [Source:ZFIN;Acc:ZDB-GENE-030131-1188]	13.0417	-3.43194	0.753153	-4.55676	5.19494e-06	0.000135872
ENSDARG00000069250	uacaa	uveal autoantigen with coiled-coil domains and ankyrin repeats a [Source:ZFIN;Acc:ZDB-GENE-050419-37]	251.796	-1.17008	0.168068	-6.96193	3.35649e-12	4.15826e-10
ENSDARG00000070960	si:ch211-288g17.4	si:ch211-288g17.4 [Source:ZFIN;Acc:ZDB-GENE-060531-62]	52.2547	-1.13902	0.300185	-3.79439	0.000148007	0.00223612
ENSDARG00000071429	tdo2a	tryptophan 2,3-dioxygenase a [Source:NCBI gene;Acc:100008541]	118.72	-1.42098	0.233374	-6.08884	1.13734e-09	8.48022e-08
ENSDARG00000071592	aqp8a.2	aquaporin 8a, tandem duplicate 2 [Source:ZFIN;Acc:ZDB-GENE-070112-1802]	73.8213	-1.40732	0.271185	-5.18953	2.10831e-07	8.48875e-06
ENSDARG00000074509	tacr2	tachykinin receptor 2 [Source:ZFIN;Acc:ZDB-GENE-090312-188]	10.2302	-2.20108	0.725385	-3.03437	0.00241041	0.0200795
ENSDARG00000075561	si:dkey-76k16.5	si:dkey-76k16.5 [Source:ZFIN;Acc:ZDB-GENE-090313-330]	25.3107	-1.38778	0.43183	-3.21371	0.00131031	0.012728
ENSDARG00000075881	SERF2	si:ch211-39k3.2 [Source:ZFIN;Acc:ZDB-GENE-070705-180]	96.1861	-1.01024	0.232654	-4.34223	1.41046e-05	0.000318746
ENSDARG00000079456	si:ch211-149a19.3	si:ch211-149a19.3 [Source:ZFIN;Acc:ZDB-GENE-081104-128]	119.047	-1.46875	0.21886	-6.71092	1.93402e-11	2.09516e-09
ENSDARG00000089402	si:ch73-281i18.3	si:ch73-281i18.3 [Source:ZFIN;Acc:ZDB-GENE-141212-263]	15.2876	-4.97575	0.944488	-5.2682	1.37767e-07	5.85945e-06
ENSDARG00000091897	BX323884.1		51.4835	-1.7923	0.328812	-5.45084	5.01313e-08	2.47663e-06
ENSDARG00000092202	HTRA2	si:dkey-112g5.16 [Source:ZFIN;Acc:ZDB-GENE-141219-11]	4.39044	-3.8838	1.43364	-2.70905	0.00674754	0.0440305
ENSDARG00000092327	si:dkeyp-2e4.3	si:dkeyp-2e4.3 [Source:ZFIN;Acc:ZDB-GENE-061009-48]	30.3222	-1.902	0.396409	-4.79808	1.60192e-06	4.987e-05
ENSDARG00000093656	si:dkeyp-2e4.6	si:dkeyp-2e4.6 [Source:ZFIN;Acc:ZDB-GENE-061009-50]	3.981	-4.01949	1.4777	-2.7201	0.00652613	0.0429353
ENSDARG00000093811	si:dkeyp-2c8.3	si:dkeyp-2c8.3 [Source:ZFIN;Acc:ZDB-GENE-081031-97]	2.90871	-4.4552	1.56442	-2.84783	0.0044018	0.0315904
ENSDARG00000094415	si:ch211-264e16.2	si:ch211-264e16.2 [Source:ZFIN;Acc:ZDB-GENE-060503-320]	8.02175	-3.10402	0.975672	-3.18142	0.00146554	0.0138299
ENSDARG00000094658	BX571681.3	alanine--tRNA ligase, cytoplasmic-like [Source:NCBI gene;Acc:559142]	4.14733	-5.94246	1.49062	-3.98656	6.7038e-05	0.00117101
ENSDARG00000094946	si:ch211-132b12.2	si:ch211-132b12.2 [Source:ZFIN;Acc:ZDB-GENE-050420-178]	48.1559	-1.01523	0.331578	-3.06181	0.00220004	0.0188336
ENSDARG00000094974	BX530068.1		96.2762	-3.23078	0.303516	-10.6445	1.84962e-26	1.44139e-23
ENSDARG00000095674	tmem123	transmembrane protein 123 [Source:ZFIN;Acc:ZDB-GENE-050419-69]	91.1255	-1.02887	0.262467	-3.92	8.85489e-05	0.00147732
ENSDARG00000096505	si:ch73-103l1.2	si:ch73-103l1.2 [Source:ZFIN;Acc:ZDB-GENE-121214-226]	34.6364	-1.07545	0.372169	-2.88968	0.00385632	0.0284983
ENSDARG00000096700	FP565451.1		15.6788	-2.80063	0.620186	-4.51579	6.30809e-06	0.000159072
ENSDARG00000097080	si:ch73-181m17.1	si:ch73-181m17.1 [Source:ZFIN;Acc:ZDB-GENE-131122-49]	10.5067	-2.60099	0.944697	-2.75325	0.00590062	0.0396515
ENSDARG00000097158	BX294100.1		58.0664	-1.28491	0.285402	-4.50211	6.72834e-06	0.000167762
ENSDARG00000097973	si:ch1073-190k2.1	si:ch1073-190k2.1 [Source:ZFIN;Acc:ZDB-GENE-131127-449]	199.65	-2.61632	0.532651	-4.91189	9.02039e-07	3.0649e-05
ENSDARG00000099060	zgc:111868	zgc:111868 [Source:ZFIN;Acc:ZDB-GENE-050809-138]	9.5237	-2.03387	0.740452	-2.7468	0.00601799	0.0402722
ENSDARG00000099070	FP074867.1		10.2152	-2.09945	0.69138	-3.03661	0.00239257	0.019993
ENSDARG00000101010	hpdl	4-hydroxyphenylpyruvate dioxygenase-like [Source:ZFIN;Acc:ZDB-GENE-071004-50]	48.779	-1.58926	0.320206	-4.96326	6.9321e-07	2.42704e-05
ENSDARG00000101160	apoa4a	apolipoprotein A-IV a [Source:ZFIN;Acc:ZDB-GENE-050417-469]	426.914	-1.00247	0.172018	-5.82773	5.61869e-09	3.61964e-07
ENSDARG00000101629	CABZ01079192.1	sucrase-isomaltase (alpha-glucosidase) [Source:NCBI gene;Acc:100148922]	131.213	-2.70982	0.293852	-9.22173	2.9234e-20	1.19701e-17
ENSDARG00000101848	dydc2	DPY30 domain containing 2 [Source:ZFIN;Acc:ZDB-GENE-121030-3]	21.1834	-1.28712	0.464973	-2.76816	0.00563732	0.0382869
ENSDARG00000102533	si:ch73-281i18.4	si:ch73-281i18.4 [Source:ZFIN;Acc:ZDB-GENE-141222-81]	33.8057	-1.27874	0.379202	-3.3722	0.0007457	0.00821716
ENSDARG00000103395	si:ch73-281i18.7	si:ch73-281i18.7 [Source:ZFIN;Acc:ZDB-GENE-141219-35]	11.6967	-5.94783	1.31662	-4.51751	6.25721e-06	0.000158284
ENSDARG00000103618	btr18	bloodthirsty-related gene family, member 18 [Source:ZFIN;Acc:ZDB-GENE-080213-2]	15.417	-1.72434	0.610717	-2.82347	0.0047507	0.0335087
ENSDARG00000104569	CABZ01088484.1		38.0879	-2.23238	0.458707	-4.86667	1.13492e-06	3.73025e-05
ENSDARG00000105273	FP074902.2		37.6297	-1.67141	0.426544	-3.9185	8.91022e-05	0.0014845
ENSDARG00000109818	SPATA48	chromosome 13 C7orf72 homolog [Source:NCBI gene;Acc:101884205]	10.5585	-3.20743	0.927234	-3.45914	0.000541904	0.00637047
ENSDARG00000112674	AL954682.2		677.441	-1.5414	0.15244	-10.1115	4.9113e-24	2.96618e-21
ENSDARG00000113274	AL929536.3		91.6747	-1.35672	0.232497	-5.83541	5.36578e-09	3.48459e-07
ENSDARG00000114964	pimr80	Pim proto-oncogene, serine/threonine kinase, related 80 [Source:ZFIN;Acc:ZDB-GENE-060503-402]	5.76017	-5.60638	1.3892	-4.03568	5.44446e-05	0.000983014
ENSDARG00000115518	CR293501.2		8.49391	-2.25131	0.758188	-2.96933	0.00298449	0.0235005
ENSDARG00000117551	BX005005.2		54.894	-1.05708	0.299346	-3.5313	0.000413524	0.00510993
ENSDARG00000117696	CABZ01068362.1		32.3609	-2.52135	0.455141	-5.53972	3.02957e-08	1.57713e-06
ENSDARG00000001767	slc29a2	solute carrier family 29 member 2 [Source:ZFIN;Acc:ZDB-GENE-050220-15]	262.93	-2.41878	0.201639	-11.9956	3.74714e-33	4.52617e-30
ENSDARG00000013524	cyp2ae1	cytochrome P450, family 2, subfamily AE, polypeptide 1 [Source:ZFIN;Acc:ZDB-GENE-090312-107]	43.4155	-1.25207	0.349895	-3.57843	0.000345661	0.00443467
ENSDARG00000014208	zgc:55413	zgc:55413 [Source:ZFIN;Acc:ZDB-GENE-040426-2909]	20.4339	-1.63858	0.543099	-3.01709	0.00255213	0.0209495
ENSDARG00000015033	slc23a1	solute carrier family 23 member 1 [Source:ZFIN;Acc:ZDB-GENE-080804-2]	76.0813	-1.05654	0.251115	-4.20739	2.58339e-05	0.000535647
ENSDARG00000016448	vtg3	vitellogenin 3, phosvitinless [Source:ZFIN;Acc:ZDB-GENE-991019-2]	2.50228	-4.27308	1.59882	-2.67265	0.00752548	0.0478297
ENSDARG00000016918	ace2	angiotensin I converting enzyme 2 [Source:ZFIN;Acc:ZDB-GENE-041114-6]	36.2992	-1.04398	0.390761	-2.67165	0.00754787	0.0479215
ENSDARG00000017490	cel.1	carboxyl ester lipase, tandem duplicate 1 [Source:ZFIN;Acc:ZDB-GENE-030131-1201]	80.6693	-1.05199	0.382904	-2.74739	0.00600708	0.0402215
ENSDARG00000021633	sh3bgr	SH3 domain binding glutamate-rich protein [Source:ZFIN;Acc:ZDB-GENE-040801-27]	509.614	-1.36642	0.196908	-6.93936	3.9387e-12	4.79592e-10
ENSDARG00000033046	ccni2	cyclin I family, member 2 [Source:ZFIN;Acc:ZDB-GENE-081106-2]	129.456	-1.18614	0.197316	-6.01136	1.8397e-09	1.34208e-07
ENSDARG00000037815	b4galt5	UDP-Gal:betaGlcNAc beta 1,4- galactosyltransferase, polypeptide 5 [Source:NCBI gene;Acc:724080]	60.4058	-1.05	0.361462	-2.90488	0.00367397	0.0274871
ENSDARG00000038107	sgcg	sarcoglycan, gamma [Source:ZFIN;Acc:ZDB-GENE-030724-2]	574.44	-1.04988	0.145494	-7.21595	5.35605e-13	7.79467e-11
ENSDARG00000041685	si:dkey-105h12.2	si:dkey-105h12.2 [Source:ZFIN;Acc:ZDB-GENE-131118-9]	63.7099	-2.15098	0.306412	-7.0199	2.2202e-12	2.85296e-10
ENSDARG00000042293	ca4b	carbonic anhydrase IV b [Source:ZFIN;Acc:ZDB-GENE-080815-5]	49.2384	-1.03991	0.335536	-3.09926	0.00194003	0.0171633
ENSDARG00000042379	TMEM120A	zgc:103681 [Source:ZFIN;Acc:ZDB-GENE-041010-17]	109.763	-1.33952	0.226702	-5.90875	3.44713e-09	2.31322e-07
ENSDARG00000053940	btr32	bloodthirsty-related gene family, member 32 [Source:ZFIN;Acc:ZDB-GENE-060421-3827]	6.41341	-2.41495	0.90459	-2.66966	0.00759276	0.0481611
ENSDARG00000055278	cfb	complement factor B [Source:ZFIN;Acc:ZDB-GENE-980526-487]	1467.5	-1.11927	0.193476	-5.78508	7.24782e-09	4.57344e-07
ENSDARG00000055539	epdl2	ependymin-like 2 [Source:ZFIN;Acc:ZDB-GENE-091204-250]	418.597	-3.65333	0.196597	-18.5829	4.42318e-77	5.34276e-73
ENSDARG00000057027	rtn2b	reticulon 2b [Source:ZFIN;Acc:ZDB-GENE-060331-95]	570.54	-1.39403	0.157274	-8.86369	7.74063e-19	2.49331e-16
ENSDARG00000058329	btr21	bloodthirsty-related gene family, member 21 [Source:ZFIN;Acc:ZDB-GENE-081031-80]	4.40097	-3.71236	1.31566	-2.82168	0.00477725	0.0336665
ENSDARG00000058873	ptpdc1b	protein tyrosine phosphatase domain containing 1b [Source:ZFIN;Acc:ZDB-GENE-090312-138]	127.048	-1.42866	0.297404	-4.80376	1.55714e-06	4.87905e-05
ENSDARG00000068680	ctrl	chymotrypsin-like [Source:ZFIN;Acc:ZDB-GENE-040912-147]	37.6497	-2.5303	0.48806	-5.1844	2.16706e-07	8.69631e-06
ENSDARG00000068828	bloc1s3	biogenesis of lysosomal organelles complex-1, subunit 3 [Source:ZFIN;Acc:ZDB-GENE-050913-10]	39.9763	-2.20512	0.386293	-5.70842	1.14028e-08	6.81856e-07
ENSDARG00000068840	zgc:66024	zgc:66024 [Source:ZFIN;Acc:ZDB-GENE-040426-1511]	7.84802	-2.67199	0.835491	-3.19811	0.0013833	0.0132456
ENSDARG00000068846	zgc:66024	zgc:66024 [Source:ZFIN;Acc:ZDB-GENE-040426-1511]	4.43331	-4.5756	1.50062	-3.04913	0.00229506	0.0194314
ENSDARG00000069464	cox7a1	cytochrome c oxidase subunit 7A1 [Source:ZFIN;Acc:ZDB-GENE-060929-340]	72.5704	-2.21212	0.289278	-7.64705	2.05649e-14	3.54862e-12
ENSDARG00000069966	alox5b.3	arachidonate 5-lipoxygenase b, tandem duplicate 3 [Source:ZFIN;Acc:ZDB-GENE-050522-330]	73.2663	-2.06003	0.328889	-6.2636	3.76189e-10	3.08067e-08
ENSDARG00000076448	serpinf2a	serpin peptidase inhibitor, clade F (alpha-2 antiplasmin, pigment epithelium derived factor), member 2a [Source:ZFIN;Acc:ZDB-GENE-060822-1]	107.809	-1.15908	0.269141	-4.30659	1.65793e-05	0.000368467
ENSDARG00000077261	lmod1b	leiomodin 1b (smooth muscle) [Source:ZFIN;Acc:ZDB-GENE-141215-22]	38.3699	-1.01043	0.353401	-2.85917	0.00424758	0.0307258
ENSDARG00000077571	zgc:174862	zgc:174862 [Source:ZFIN;Acc:ZDB-GENE-080303-29]	38.4426	-6.38016	1.24822	-5.1114	3.19779e-07	1.21849e-05
ENSDARG00000086159	si:ch73-206d17.1	si:ch73-206d17.1 [Source:ZFIN;Acc:ZDB-GENE-090313-143]	38.5481	-1.20174	0.389408	-3.08607	0.0020282	0.0176943
ENSDARG00000088972	si:dkey-238d18.4	si:dkey-238d18.4 [Source:ZFIN;Acc:ZDB-GENE-131121-307]	69.631	-1.01975	0.269888	-3.77844	0.000157816	0.00235917
ENSDARG00000089844	scarb2c	scavenger receptor class B, member 2c [Source:ZFIN;Acc:ZDB-GENE-030131-5789]	194.527	-1.35975	0.172319	-7.89087	3.00082e-15	6.04115e-13
ENSDARG00000090741	tor1l2	torsin family 1 like 2 [Source:ZFIN;Acc:ZDB-GENE-121107-3]	4.73243	-3.04045	1.10081	-2.762	0.00574477	0.0388419
ENSDARG00000090943	CABZ01033205.1	uncharacterized LOC100002960 [Source:NCBI gene;Acc:100002960]	39.4846	-1.3655	0.341731	-3.99585	6.44628e-05	0.00113258
ENSDARG00000090948	si:ch73-29c22.1	si:ch73-29c22.1 [Source:ZFIN;Acc:ZDB-GENE-091204-309]	33.8774	-2.39011	0.453121	-5.27478	1.32916e-07	5.70337e-06
ENSDARG00000091584	si:ch73-217n20.1	si:ch73-217n20.1 [Source:ZFIN;Acc:ZDB-GENE-110411-232]	105.188	-1.27276	0.226594	-5.61693	1.94382e-08	1.0845e-06
ENSDARG00000092025	nlrc8	NLR family CARD domain containing 8 [Source:ZFIN;Acc:ZDB-GENE-070912-363]	13.5267	-2.02419	0.681272	-2.97119	0.00296644	0.0233888
ENSDARG00000092044	si:dkey-22f5.9	si:dkey-22f5.9 [Source:ZFIN;Acc:ZDB-GENE-091204-260]	45.001	-1.94909	0.425839	-4.57705	4.71571e-06	0.000125298
ENSDARG00000093153	CU137717.1		7.60035	-6.63095	1.40359	-4.72429	2.30921e-06	6.8449e-05
ENSDARG00000093176	zgc:77118	zgc:77118 [Source:ZFIN;Acc:ZDB-GENE-040426-2211]	15.64	-3.15591	0.789001	-3.99988	6.33734e-05	0.00111832
ENSDARG00000093317	si:ch211-209j10.6	si:ch211-209j10.6 [Source:ZFIN;Acc:ZDB-GENE-090311-44]	5.6918	-3.3998	1.07592	-3.1599	0.00157824	0.0146305
ENSDARG00000093602	si:ch211-93g21.1	si:ch211-93g21.1 [Source:ZFIN;Acc:ZDB-GENE-060503-703]	3.38969	-5.65356	1.5151	-3.73147	0.000190368	0.00274071
ENSDARG00000094530	CR388168.2		55.2435	-4.77122	0.593082	-8.0448	8.63871e-16	1.86334e-13
ENSDARG00000094753	si:dkey-71d15.2	si:dkey-71d15.2 [Source:ZFIN;Acc:ZDB-GENE-050309-272]	64.1132	-1.28636	0.267002	-4.8178	1.45149e-06	4.60171e-05
ENSDARG00000095163	CR847563.1		7.04047	-2.60468	0.919504	-2.8327	0.00461561	0.0326991
ENSDARG00000095315	CR626907.2	si:dkey-52d15.2 [Source:NCBI gene;Acc:100006993]	41.3245	-1.59419	0.403115	-3.95468	7.66375e-05	0.00131027
ENSDARG00000096545	si:ch211-191a16.5	si:ch211-191a16.5 [Source:ZFIN;Acc:ZDB-GENE-121214-56]	50.2702	-1.19297	0.354739	-3.36296	0.00077112	0.0084331
ENSDARG00000096901	si:dkey-7i4.10	si:dkey-7i4.10 [Source:ZFIN;Acc:ZDB-GENE-131120-94]	88.316	-1.23932	0.232841	-5.32261	1.02291e-07	4.5509e-06
ENSDARG00000096989	fam110c	family with sequence similarity 110 member C [Source:ZFIN;Acc:ZDB-GENE-131121-63]	137.426	-1.16165	0.228377	-5.08655	3.64644e-07	1.36575e-05
ENSDARG00000097134	si:dkey-77f5.11	si:dkey-77f5.11 [Source:ZFIN;Acc:ZDB-GENE-131118-31]	171.119	-1.11102	0.187341	-5.93048	3.02042e-09	2.06122e-07
ENSDARG00000097152	si:dkey-7i4.11	si:dkey-7i4.11 [Source:ZFIN;Acc:ZDB-GENE-131120-102]	23.6255	-1.82658	0.512764	-3.56224	0.00036771	0.00464599
ENSDARG00000097157	si:ch211-207n23.2	si:ch211-207n23.2 [Source:ZFIN;Acc:ZDB-GENE-131121-310]	75.9588	-2.52509	0.321532	-7.8533	4.05225e-15	7.76939e-13
ENSDARG00000097335	CT573316.2		42.8853	-4.43351	0.671974	-6.59774	4.17462e-11	4.21969e-09
ENSDARG00000097526	CU466287.3		6.3085	-5.33644	1.34664	-3.96277	7.40863e-05	0.00127025
ENSDARG00000097533	BX571880.1		198.375	-1.02714	0.172473	-5.95536	2.59494e-09	1.79623e-07
ENSDARG00000097551	si:dkey-7i4.15	si:dkey-7i4.15 [Source:ZFIN;Acc:ZDB-GENE-131127-129]	99.5428	-2.7102	0.32111	-8.44012	3.17013e-17	8.22294e-15
ENSDARG00000097627	si:dkey-7i4.14	si:dkey-7i4.14 [Source:ZFIN;Acc:ZDB-GENE-131127-21]	16.11	-1.8648	0.528288	-3.52989	0.000415734	0.00513082
ENSDARG00000097653	si:dkey-23k10.3	si:dkey-23k10.3 [Source:ZFIN;Acc:ZDB-GENE-131126-11]	25.1922	-6.85521	1.23763	-5.53899	3.04223e-08	1.57713e-06
ENSDARG00000097657	si:dkey-7i4.16	si:dkey-7i4.16 [Source:ZFIN;Acc:ZDB-GENE-131120-168]	9.13419	-4.40431	1.1625	-3.78866	0.000151463	0.00228437
ENSDARG00000097770	si:ch211-167j9.4	si:ch211-167j9.4 [Source:ZFIN;Acc:ZDB-GENE-131121-196]	114.008	-8.88231	1.20657	-7.36163	1.81673e-13	2.84991e-11
ENSDARG00000097816	si:dkey-117a8.1	si:dkey-117a8.1 [Source:ZFIN;Acc:ZDB-GENE-131121-256]	12.1766	-4.20636	1.15651	-3.63711	0.000275715	0.00369425
ENSDARG00000098408	stbd1	starch binding domain 1 [Source:ZFIN;Acc:ZDB-GENE-120817-2]	339.515	-1.12576	0.190464	-5.91062	3.40812e-09	2.29341e-07
ENSDARG00000098667	grin3bb	glutamate receptor, ionotropic, N-methyl-D-aspartate 3Bb [Source:ZFIN;Acc:ZDB-GENE-131122-77]	56.992	-1.58456	0.312657	-5.06805	4.01922e-07	1.49379e-05
ENSDARG00000101048	FQ790208.1		9.83071	-2.24331	0.702219	-3.19461	0.00140021	0.0133542
ENSDARG00000101201	si:dkey-207b20.2	si:dkey-207b20.2 [Source:ZFIN;Acc:ZDB-GENE-141216-467]	2.8132	-4.93979	1.51341	-3.26401	0.00109848	0.011108
ENSDARG00000101423	cyp2y3	cytochrome P450, family 2, subfamily Y, polypeptide 3 [Source:ZFIN;Acc:ZDB-GENE-050522-490]	1461.46	-1.22012	0.105289	-11.5883	4.72669e-31	4.75781e-28
ENSDARG00000101954	hoxc6b	homeobox C6b [Source:NCBI gene;Acc:58045]	71.2305	-1.19914	0.354736	-3.38038	0.000723853	0.0080275
ENSDARG00000102568	si:ch73-106k19.2	si:ch73-106k19.2 [Source:ZFIN;Acc:ZDB-GENE-131121-349]	4.55399	-4.35755	1.3958	-3.12191	0.00179683	0.0162151
ENSDARG00000102805	cyp2aa12	cytochrome P450, family 2, subfamily AA, polypeptide 12 [Source:ZFIN;Acc:ZDB-GENE-071004-47]	15.8223	-1.46249	0.513453	-2.84835	0.00439468	0.0315746
ENSDARG00000103424	si:dkey-13m3.2	si:dkey-13m3.2 [Source:ZFIN;Acc:ZDB-GENE-121214-42]	6.2158	-5.06749	1.39148	-3.64182	0.000270723	0.00364149
ENSDARG00000103456	cyp2aa11	cytochrome P450, family 2, subfamily AA, polypeptide 11 [Source:ZFIN;Acc:ZDB-GENE-110114-3]	54.8844	-1.17366	0.346161	-3.39049	0.000697668	0.00779929
ENSDARG00000103687	sycn.2	syncollin, tandem duplicate 2 [Source:ZFIN;Acc:ZDB-GENE-141212-321]	12.8601	-2.02302	0.70939	-2.85178	0.00434752	0.0313224
ENSDARG00000104649	si:dkey-40c23.2	si:dkey-40c23.2 [Source:ZFIN;Acc:ZDB-GENE-030131-5958]	7.00854	-2.89569	0.864784	-3.34845	0.000812655	0.00877609
ENSDARG00000104870	FP016239.1		8.51381	-4.20944	1.16721	-3.60641	0.00031046	0.00407614
ENSDARG00000105317	si:ch1073-365p7.2	si:ch1073-365p7.2 [Source:ZFIN;Acc:ZDB-GENE-160114-38]	22.9568	-1.90476	0.505769	-3.76606	0.000165846	0.00245496
ENSDARG00000108987	si:dkey-7i4.19	si:dkey-7i4.19 [Source:ZFIN;Acc:ZDB-GENE-131120-166]	18.5288	-3.67062	0.854657	-4.29484	1.74818e-05	0.000384869
ENSDARG00000110366	FO904880.1	cytochrome P450 2J6-like [Source:NCBI gene;Acc:103909721]	24.5824	-2.2483	0.462157	-4.86479	1.14581e-06	3.75584e-05
ENSDARG00000110460	zgc:174357	zgc:174357 [Source:ZFIN;Acc:ZDB-GENE-071004-122]	6.24387	-2.97369	1.08843	-2.73209	0.00629341	0.0416766
ENSDARG00000111799	znf1011	zinc finger protein 1011 [Source:ZFIN;Acc:ZDB-GENE-131120-89]	17.4958	-6.80826	1.25588	-5.42112	5.92255e-08	2.84447e-06
ENSDARG00000113271	CABZ01056628.1		14.0698	-4.70231	1.14327	-4.11305	3.90463e-05	0.000751019
ENSDARG00000114408	AL954137.2		7.1372	-4.60175	1.2356	-3.72431	0.000195852	0.00279799
ENSDARG00000116259	chia.6	chitinase, acidic.6 [Source:ZFIN;Acc:ZDB-GENE-030131-1140]	28.016	-1.6486	0.395338	-4.1701	3.04467e-05	0.000615507
ENSDARG00000117607	FP102158.1		10.7948	-1.94077	0.708785	-2.73816	0.00617844	0.0410842
ENSDARG00000013022	si:ch211-59h6.1	si:ch211-59h6.1 [Source:ZFIN;Acc:ZDB-GENE-091204-418]	41.067	-2.20667	0.42316	-5.21474	1.84077e-07	7.51173e-06
ENSDARG00000013752	tnni2a.3	troponin I type 2a (skeletal, fast), tandem duplicate 3 [Source:ZFIN;Acc:ZDB-GENE-040718-80]	49.179	-1.35936	0.292035	-4.65476	3.24352e-06	9.20764e-05
ENSDARG00000017314	cela1.6	chymotrypsin like elastase family member 1, tandem duplicate 6 [Source:ZFIN;Acc:ZDB-GENE-040808-55]	143.757	-1.29112	0.207699	-6.21631	5.08969e-10	4.08349e-08
ENSDARG00000018637	sec61g	SEC61 translocon gamma subunit [Source:ZFIN;Acc:ZDB-GENE-040718-203]	471.107	-1.36349	0.192396	-7.0869	1.37151e-12	1.851e-10
ENSDARG00000019228	mogat2	monoacylglycerol O-acyltransferase 2 [Source:ZFIN;Acc:ZDB-GENE-041010-186]	56.1193	-1.7125	0.322676	-5.30718	1.11334e-07	4.89912e-06
ENSDARG00000040781	sult3st4	sulfotransferase family 3, cytosolic sulfotransferase 4 [Source:ZFIN;Acc:ZDB-GENE-050913-17]	39.9664	-7.66422	1.22248	-6.26942	3.62393e-10	2.98795e-08
ENSDARG00000040864	si:dkey-286j15.1	si:dkey-286j15.1 [Source:ZFIN;Acc:ZDB-GENE-060503-447]	922.329	-1.32149	0.139312	-9.48583	2.40451e-21	1.05615e-18
ENSDARG00000042065	eef2a.2	eukaryotic translation elongation factor 2a, tandem duplicate 2 [Source:ZFIN;Acc:ZDB-GENE-050208-348]	45.8441	-1.9572	0.338535	-5.78137	7.40957e-09	4.66147e-07
ENSDARG00000043168	cela1.5	chymotrypsin like elastase family member 1, tandem duplicate 5 [Source:ZFIN;Acc:ZDB-GENE-040801-186]	4.4478	-3.70493	1.27377	-2.90864	0.00363004	0.0272174
ENSDARG00000043198	si:rp71-1i20.2	si:rp71-1i20.2 [Source:ZFIN;Acc:ZDB-GENE-040724-207]	44.1035	-1.8939	0.37465	-5.05511	4.30135e-07	1.58162e-05
ENSDARG00000043722	cpa4	carboxypeptidase A4 [Source:ZFIN;Acc:ZDB-GENE-040704-61]	158.968	-1.39282	0.227416	-6.12457	9.0931e-10	6.95161e-08
ENSDARG00000045827	lyrm5b	LYR motif containing 5b [Source:NCBI gene;Acc:561760]	35.4051	-1.39053	0.370788	-3.7502	0.000176694	0.00258388
ENSDARG00000051761	trim44	tripartite motif containing 44 [Source:ZFIN;Acc:ZDB-GENE-050522-37]	207.824	-1.01797	0.160495	-6.34267	2.25818e-10	1.95531e-08
ENSDARG00000053636	cracr2b	calcium release activated channel regulator 2B [Source:NCBI gene;Acc:790936]	56.938	-1.56353	0.278726	-5.60957	2.0283e-08	1.11871e-06
ENSDARG00000057975	plcd4a	phospholipase C, delta 4a [Source:ZFIN;Acc:ZDB-GENE-050208-654]	58.9697	-1.19371	0.283489	-4.21077	2.54499e-05	0.00052956
ENSDARG00000059039	FO904903.1	major histocompatibility complex class I ULA [Source:NCBI gene;Acc:796419]	30.159	-8.36351	1.23153	-6.79113	1.11261e-11	1.25016e-09
ENSDARG00000059391	gyg1b	glycogenin 1b [Source:ZFIN;Acc:ZDB-GENE-040625-30]	792.172	-1.04247	0.197879	-5.26825	1.37732e-07	5.85945e-06
ENSDARG00000062402	frem1b	Fras1 related extracellular matrix 1b [Source:ZFIN;Acc:ZDB-GENE-050208-783]	220.72	-1.07709	0.162868	-6.61325	3.75971e-11	3.84861e-09
ENSDARG00000071036	si:dkey-286j15.3	si:dkey-286j15.3 [Source:ZFIN;Acc:ZDB-GENE-060503-635]	61.3634	-1.0101	0.334396	-3.02067	0.00252216	0.0207317
ENSDARG00000071462	lama3	laminin, alpha 3 [Source:ZFIN;Acc:ZDB-GENE-050208-475]	156.722	-1.16674	0.250978	-4.64877	3.33925e-06	9.35843e-05
ENSDARG00000071629	BX511034.1		75.4394	-9.58921	1.32018	-7.26358	3.76981e-13	5.62167e-11
ENSDARG00000071662	si:rp71-36a1.3	si:rp71-36a1.3 [Source:ZFIN;Acc:ZDB-GENE-050208-566]	7.90575	-2.82137	1.05795	-2.66683	0.00765711	0.0484856
ENSDARG00000074111	bcdin3d	pre-miRNA 5'-monophosphate methyltransferase [Source:NCBI gene;Acc:568375]	19.8696	-2.29568	0.523857	-4.38226	1.17456e-05	0.000272836
ENSDARG00000074546	si:ch211-213a13.2	si:ch211-213a13.2 [Source:ZFIN;Acc:ZDB-GENE-050208-551]	23.5116	-1.88125	0.514812	-3.65424	0.000257944	0.00350276
ENSDARG00000077068	si:ch211-11p18.6	si:ch211-11p18.6 [Source:ZFIN;Acc:ZDB-GENE-070912-24]	14.069	-2.80982	0.804072	-3.49448	0.000474979	0.00572296
ENSDARG00000077138	zgc:195173	zgc:195173 [Source:ZFIN;Acc:ZDB-GENE-081022-190]	108.224	-1.25669	0.215462	-5.83256	5.45824e-09	3.53513e-07
ENSDARG00000077456	si:ch211-113a14.12	si:ch211-113a14.12 [Source:ZFIN;Acc:ZDB-GENE-121214-99]	16.0745	-1.6647	0.565661	-2.94293	0.00325118	0.025082
ENSDARG00000078159	zgc:175284	zgc:175284 [Source:ZFIN;Acc:ZDB-GENE-080219-49]	85.6201	-1.19348	0.243773	-4.89586	9.78756e-07	3.27037e-05
ENSDARG00000078258	CABZ01049847.1	gamma-glutamyltransferase 5b [Source:NCBI gene;Acc:100333757]	158.559	-1.06582	0.217234	-4.9063	9.28109e-07	3.13146e-05
ENSDARG00000078349	zmp:0000000845	zmp:0000000845 [Source:ZFIN;Acc:ZDB-GENE-130530-848]	8.14206	-2.8621	0.921868	-3.10468	0.00190487	0.0169495
ENSDARG00000079986	BX927329.1		8.96535	-1.98408	0.739695	-2.6823	0.00731185	0.046854
ENSDARG00000081938	NC_002333.13		1101.57	-1.49707	0.46248	-3.23704	0.00120777	0.0119474
ENSDARG00000086254	hhla2b.2	HERV-H LTR-associating 2b, tandem duplicate 2 [Source:ZFIN;Acc:ZDB-GENE-131121-425]	297.258	-2.4209	0.219531	-11.0276	2.81258e-28	2.51653e-25
ENSDARG00000086744	znf1152	zinc finger protein 1152 [Source:ZFIN;Acc:ZDB-GENE-050208-482]	60.1428	-1.35386	0.319076	-4.24306	2.20489e-05	0.000469186
ENSDARG00000088680	hhla2b.1	HERV-H LTR-associating 2b, tandem duplicate 1 [Source:ZFIN;Acc:ZDB-GENE-131127-591]	13.1251	-1.77201	0.621716	-2.85019	0.00436933	0.0314243
ENSDARG00000092625	zgc:174193	zgc:174193 [Source:ZFIN;Acc:ZDB-GENE-080215-8]	5.59017	-4.03551	1.21924	-3.30986	0.000933412	0.0097828
ENSDARG00000092662	dnaaf3	dynein, axonemal, assembly factor 3 [Source:NCBI gene;Acc:100148431]	3.64588	-5.5732	1.52529	-3.65387	0.000258321	0.00350591
ENSDARG00000093024	si:ch211-213a13.2	si:ch211-213a13.2 [Source:ZFIN;Acc:ZDB-GENE-050208-551]	35.5049	-1.77798	0.464809	-3.8252	0.000130668	0.00202872
ENSDARG00000093044	si:ch211-161h7.5	si:ch211-161h7.5 [Source:ZFIN;Acc:ZDB-GENE-091204-265]	29.0536	-1.78307	0.381111	-4.6786	2.88842e-06	8.35432e-05
ENSDARG00000093671	BX001030.1		258.23	-1.45056	0.182076	-7.96678	1.62865e-15	3.3918e-13
ENSDARG00000094708	sftpba	surfactant protein Ba [Source:ZFIN;Acc:ZDB-GENE-091204-378]	59.5861	-1.40716	0.371416	-3.78862	0.000151484	0.00228437
ENSDARG00000095455	si:dkey-20i20.10	si:dkey-20i20.10 [Source:ZFIN;Acc:ZDB-GENE-060503-905]	28.4705	-2.15912	0.500122	-4.31719	1.58026e-05	0.000352502
ENSDARG00000096899	CU929451.1		22.5383	-2.60808	0.503315	-5.18182	2.19735e-07	8.80324e-06
ENSDARG00000097229	si:ch211-226h8.15	si:ch211-226h8.15 [Source:ZFIN;Acc:ZDB-GENE-131121-380]	5.67882	-3.87711	1.22803	-3.15718	0.00159303	0.0147224
ENSDARG00000097352	si:ch211-147g22.7	si:ch211-147g22.7 [Source:ZFIN;Acc:ZDB-GENE-131127-358]	9.44899	-6.87769	1.31139	-5.24459	1.56631e-07	6.56925e-06
ENSDARG00000097639	si:ch73-265h17.4	si:ch73-265h17.4 [Source:ZFIN;Acc:ZDB-GENE-131121-594]	29.7681	-1.99914	0.383104	-5.21827	1.80605e-07	7.38251e-06
ENSDARG00000097766	mhc1lia	major histocompatibility complex class I LIA [Source:ZFIN;Acc:ZDB-GENE-140820-10]	12.5092	-1.72873	0.596454	-2.89834	0.0037514	0.0279194
ENSDARG00000098791	cdhr5b	cadherin-related family member 5b [Source:ZFIN;Acc:ZDB-GENE-110518-2]	23.7985	-1.38427	0.470313	-2.94329	0.00324747	0.0250646
ENSDARG00000098861	si:dkey-71b5.6	si:dkey-71b5.6 [Source:NCBI gene;Acc:100294632]	4.24167	-5.65806	1.4748	-3.83649	0.000124806	0.00195657
ENSDARG00000098911	zgc:153293	zgc:153293 [Source:ZFIN;Acc:ZDB-GENE-060825-315]	101.62	-2.87852	0.284785	-10.1077	5.10733e-24	3.00934e-21
ENSDARG00000099006	CABZ01029938.1	NACHT, LRR and PYD domains-containing protein 12 [Source:NCBI gene;Acc:568664]	24.1138	-1.51571	0.459734	-3.29693	0.000977491	0.0101305
ENSDARG00000099364	BX511034.5		69.256	-9.31814	1.32983	-7.00699	2.43491e-12	3.06531e-10
ENSDARG00000099428	si:dkey-15h8.17	si:dkey-15h8.17 [Source:ZFIN;Acc:ZDB-GENE-141222-9]	124.296	-2.81363	0.263954	-10.6595	1.5741e-26	1.26757e-23
ENSDARG00000099646	pcdh1g3	protocadherin 1 gamma 3 [Source:ZFIN;Acc:ZDB-GENE-050608-3]	23.833	-2.05307	0.465745	-4.40815	1.04258e-05	0.000245963
ENSDARG00000101336	CR450808.3		4.93721	-3.69934	1.2484	-2.96327	0.00304393	0.0238518
ENSDARG00000101456	acp5b	acid phosphatase 5b, tartrate resistant [Source:ZFIN;Acc:ZDB-GENE-040718-151]	25.5753	-1.16141	0.392757	-2.95707	0.00310578	0.0242422
ENSDARG00000101885	si:dkey-20i20.11	si:dkey-20i20.11 [Source:ZFIN;Acc:ZDB-GENE-060503-58]	21.9446	-2.72398	0.585766	-4.65028	3.31479e-06	9.32232e-05
ENSDARG00000102302	WDR48	WD repeat domain 48 [Source:HGNC Symbol;Acc:HGNC:30914]	81.0856	-1.14466	0.266927	-4.28827	1.80066e-05	0.000393669
ENSDARG00000103342	wu:fa56d06	wu:fa56d06 [Source:ZFIN;Acc:ZDB-GENE-030131-9298]	74.1898	-1.35098	0.239224	-5.64734	1.62945e-08	9.41731e-07
ENSDARG00000103878	anpepb	alanyl (membrane) aminopeptidase b [Source:ZFIN;Acc:ZDB-GENE-030131-1253]	103.393	-1.31283	0.21733	-6.04074	1.53412e-09	1.13685e-07
ENSDARG00000104613	znf1179	zinc finger protein 1179 [Source:ZFIN;Acc:ZDB-GENE-050208-622]	585.084	-2.1807	0.32862	-6.63593	3.22469e-11	3.34343e-09
ENSDARG00000104640	BX511034.7	uncharacterized LOC100006875 [Source:NCBI gene;Acc:100006875]	15.3238	-7.01261	1.28596	-5.45322	4.94652e-08	2.44873e-06
ENSDARG00000109109	FO393424.2	uncharacterized LOC103909545 [Source:NCBI gene;Acc:103909545]	2.1069	-4.38667	1.61732	-2.71231	0.00668163	0.0436847
ENSDARG00000109267	CABZ01024501.1		38.4842	-8.01281	1.22875	-6.5211	6.97922e-11	6.62819e-09
ENSDARG00000109563	LSM10	LSM10, U7 small nuclear RNA associated [Source:HGNC Symbol;Acc:HGNC:17562]	20.2322	-7.13235	1.29899	-5.4907	4.00352e-08	2.03187e-06
ENSDARG00000109729	CABZ01073197.1		19.7014	-6.10181	1.27806	-4.77428	1.8035e-06	5.5502e-05
ENSDARG00000114991	tmem14cb	transmembrane protein 14Cb [Source:ZFIN;Acc:ZDB-GENE-040912-34]	57.059	-1.06946	0.281327	-3.80149	0.000143828	0.00218941
ENSDARG00000115781	CR339041.3		2.16469	-4.92947	1.84279	-2.67501	0.00747269	0.047632
ENSDARG00000116618	si:ch73-27e22.8	si:ch73-27e22.8 [Source:ZFIN;Acc:ZDB-GENE-100917-4]	11.3617	-5.80036	1.33437	-4.34688	1.38088e-05	0.000312645
ENSDARG00000116978	CABZ01010830.1		15.9851	-7.05263	1.25379	-5.62503	1.85472e-08	1.04443e-06
ENSDARG00000117711	CR354549.11		2.97462	-4.02436	1.51091	-2.66353	0.00773249	0.048763
ENSDARG00000117717	CABZ01079276.1		3.04087	-5.30259	1.58369	-3.34824	0.000813266	0.00877876
ENSDARG00000117799	BX663533.1		6.70831	-4.61908	1.36828	-3.37583	0.000735941	0.00812394
ENSDARG00000035018	thy1	Thy-1 cell surface antigen [Source:ZFIN;Acc:ZDB-GENE-030131-8561]	304.518	-1.87338	0.146342	-12.8014	1.61051e-37	2.59379e-34
ENSDARG00000039393	si:ch211-240l19.5	si:ch211-240l19.5 [Source:ZFIN;Acc:ZDB-GENE-041210-327]	31.8565	-1.69299	0.417648	-4.05362	5.04302e-05	0.00092435
ENSDARG00000039501	ugt2a6	UDP glucuronosyltransferase 2 family, polypeptide A6 [Source:ZFIN;Acc:ZDB-GENE-081104-3]	33.4539	-3.33211	0.492756	-6.76219	1.35923e-11	1.51319e-09
ENSDARG00000039730	zgc:112160	zgc:112160 [Source:ZFIN;Acc:ZDB-GENE-050417-229]	66.0331	-2.21974	0.279782	-7.93383	2.12489e-15	4.38745e-13
ENSDARG00000042090	si:ch73-55i23.1	si:ch73-55i23.1 [Source:NCBI gene;Acc:100148818]	36.8532	-3.75774	0.510779	-7.35689	1.88243e-13	2.93391e-11
ENSDARG00000076388	zgc:194686	zgc:194686 [Source:ZFIN;Acc:ZDB-GENE-080721-26]	10.8265	-3.69303	0.901349	-4.09722	4.18135e-05	0.000794752
ENSDARG00000077794	CU468012.1		13.1321	-2.39163	0.588068	-4.06692	4.76382e-05	0.000881641
ENSDARG00000079892	si:dkey-183c2.4	si:dkey-183c2.4 [Source:ZFIN;Acc:ZDB-GENE-041210-121]	22.5451	-1.54408	0.440458	-3.50563	0.000455525	0.00554386
ENSDARG00000087518	si:dkey-261p22.1	si:dkey-261p22.1 [Source:ZFIN;Acc:ZDB-GENE-081103-60]	23.7232	-1.25034	0.444551	-2.81259	0.00491438	0.0343424
ENSDARG00000087714	si:ch211-226o13.1	si:ch211-226o13.1 [Source:ZFIN;Acc:ZDB-GENE-081104-491]	85.6294	-1.46799	0.229607	-6.39349	1.62145e-10	1.45078e-08
ENSDARG00000090428	ctrb1	chymotrypsinogen B1 [Source:ZFIN;Acc:ZDB-GENE-030131-1171]	174.444	-1.25026	0.270311	-4.62526	3.74133e-06	0.000102591
ENSDARG00000090975	si:dkey-62k3.5	si:dkey-62k3.5 [Source:ZFIN;Acc:ZDB-GENE-160727-7]	10.6795	-2.48354	0.691551	-3.59126	0.000329081	0.00426042
ENSDARG00000091136	zgc:174259	zgc:174259 [Source:ZFIN;Acc:ZDB-GENE-080213-10]	6.21592	-3.50828	1.00971	-3.47453	0.000511756	0.00606624
ENSDARG00000091624	ugt2a7	UDP glucuronosyltransferase 2 family, polypeptide A7 [Source:ZFIN;Acc:ZDB-GENE-141215-33]	59.0745	-1.07665	0.273753	-3.93293	8.39178e-05	0.00141176
ENSDARG00000091746	si:dkey-16p6.1	si:dkey-16p6.1 [Source:ZFIN;Acc:ZDB-GENE-081103-43]	13.049	-3.25832	0.68345	-4.76745	1.86568e-06	5.71968e-05
ENSDARG00000093546	si:ch73-56d11.5	si:ch73-56d11.5 [Source:ZFIN;Acc:ZDB-GENE-161017-12]	30.5555	-1.20548	0.348191	-3.46213	0.000535916	0.00630928
ENSDARG00000094824	si:dkey-23a23.1	si:dkey-23a23.1 [Source:ZFIN;Acc:ZDB-GENE-060503-65]	6.4772	-3.52601	0.995828	-3.54078	0.000398949	0.00496794
ENSDARG00000095082	ITLN1	si:ch211-194p6.12 [Source:ZFIN;Acc:ZDB-GENE-160728-9]	87.3142	-4.55782	0.332616	-13.7029	9.74981e-43	1.81181e-39
ENSDARG00000098179	si:dkeyp-86c4.1	si:dkeyp-86c4.1 [Source:ZFIN;Acc:ZDB-GENE-120214-4]	14.9766	-5.4275	0.941491	-5.76479	8.17579e-09	5.0774e-07
ENSDARG00000098514	si:ch211-59d8.3	si:ch211-59d8.3 [Source:ZFIN;Acc:ZDB-GENE-120709-11]	29.6935	-3.5568	0.513428	-6.92756	4.28169e-12	5.12065e-10
ENSDARG00000098515	si:dkey-16p6.1	si:dkey-16p6.1 [Source:ZFIN;Acc:ZDB-GENE-081103-43]	59.1636	-1.21902	0.267495	-4.55717	5.18466e-06	0.000135847
ENSDARG00000099346	znf1079	zinc finger protein 1079 [Source:ZFIN;Acc:ZDB-GENE-110913-68]	6.313	-2.68256	0.946521	-2.83413	0.00459509	0.0326143
ENSDARG00000099382	si:ch211-209n20.1	si:ch211-209n20.1 [Source:ZFIN;Acc:ZDB-GENE-070705-98]	13.6585	-2.58733	0.56973	-4.54133	5.59012e-06	0.000143361
ENSDARG00000099963	si:dkey-27n6.1	si:dkey-27n6.1 [Source:ZFIN;Acc:ZDB-GENE-041014-40]	12.6493	-1.63391	0.610149	-2.67788	0.007409	0.0473259
ENSDARG00000100464	si:dkey-193i10.1	si:dkey-193i10.1 [Source:ZFIN;Acc:ZDB-GENE-070705-341]	14.3142	-1.58074	0.550312	-2.87244	0.00407321	0.0296834
ENSDARG00000101388	si:ch211-171l17.14	si:ch211-171l17.14 [Source:ZFIN;Acc:ZDB-GENE-070912-153]	10.8287	-2.27145	0.661526	-3.43366	0.000595497	0.00685701
ENSDARG00000101484	si:dkey-264f17.2	si:dkey-264f17.2 [Source:ZFIN;Acc:ZDB-GENE-110913-14]	38.4491	-2.12374	0.345288	-6.15063	7.71767e-10	5.97576e-08
ENSDARG00000101623	znf1109	zinc finger protein 1109 [Source:ZFIN;Acc:ZDB-GENE-110914-77]	31.4543	-1.39231	0.410512	-3.39165	0.000694725	0.00776999
ENSDARG00000101757	si:dkey-27n6.4	si:dkey-27n6.4 [Source:ZFIN;Acc:ZDB-GENE-041014-42]	34.1434	-2.07665	0.359716	-5.77303	7.78607e-09	4.87295e-07
ENSDARG00000102101	si:ch73-174h16.5	si:ch73-174h16.5 [Source:ZFIN;Acc:ZDB-GENE-160728-123]	33.3314	-1.24769	0.361564	-3.45082	0.000558889	0.00651939
ENSDARG00000102212	si:dkey-16p6.1	si:dkey-16p6.1 [Source:ZFIN;Acc:ZDB-GENE-081103-43]	27.5049	-1.99493	0.438431	-4.55016	5.36057e-06	0.000138822
ENSDARG00000102641	CR925761.3	uncharacterized LOC110437858 [Source:NCBI gene;Acc:110437858]	26.2398	-2.38902	0.444049	-5.38009	7.44495e-08	3.45875e-06
ENSDARG00000102713	si:ch211-205a14.1	si:ch211-205a14.1 [Source:ZFIN;Acc:ZDB-GENE-050420-271]	32.5804	-3.28833	0.448988	-7.32387	2.40927e-13	3.6377e-11
ENSDARG00000103324	si:ch211-127b6.2	si:ch211-127b6.2 [Source:ZFIN;Acc:ZDB-GENE-081103-37]	11.9587	-2.3634	0.591246	-3.99732	6.40635e-05	0.0011272
ENSDARG00000103351	FP102192.2		23.511	-7.20151	1.23823	-5.81599	6.02743e-09	3.86235e-07
ENSDARG00000103755	si:dkeyp-4c4.1	si:dkeyp-4c4.1 [Source:ZFIN;Acc:ZDB-GENE-081104-4]	142.423	-5.5467	0.353333	-15.6982	1.55496e-55	4.6956e-52
ENSDARG00000103844	si:ch211-266c8.1	si:ch211-266c8.1 [Source:ZFIN;Acc:ZDB-GENE-070424-173]	30.2538	-1.50749	0.398016	-3.78751	0.000152163	0.00229174
ENSDARG00000105266	si:dkey-16p6.1	si:dkey-16p6.1 [Source:ZFIN;Acc:ZDB-GENE-081103-43]	20.6568	-1.926	0.466063	-4.13248	3.58867e-05	0.000703693
ENSDARG00000105367	si:dkey-88n24.11	si:dkey-88n24.11 [Source:ZFIN;Acc:ZDB-GENE-160113-7]	9.85894	-6.32462	1.30922	-4.83085	1.35954e-06	4.35595e-05
ENSDARG00000105557	BX511061.1	uncharacterized LOC101885004 [Source:NCBI gene;Acc:101885004]	24.4208	-1.67669	0.413901	-4.05095	5.10105e-05	0.000932863
ENSDARG00000105756	CR788316.3		10.5398	-6.337	1.33421	-4.74963	2.03791e-06	6.15397e-05
ENSDARG00000112541	znf1093	zinc finger protein 1093 [Source:ZFIN;Acc:ZDB-GENE-110914-12]	20.9245	-2.02504	0.492328	-4.11319	3.90221e-05	0.000751019
ENSDARG00000112648	si:dkeyp-82b4.2	si:dkeyp-82b4.2 [Source:ZFIN;Acc:ZDB-GENE-060503-561]	158.946	-5.2684	0.320752	-16.4252	1.26331e-60	5.0865e-57
ENSDARG00000113971	LO018181.1	gastrula zinc finger protein XlCGF49.1-like [Source:NCBI gene;Acc:100149352]	3.62428	-5.89213	1.52498	-3.86374	0.000111664	0.00179003
ENSDARG00000116221	LO018205.2		5.7849	-2.60115	0.878774	-2.95997	0.00307665	0.0240848
ENSDARG00000116992	znf1051	zinc finger protein 1051 [Source:ZFIN;Acc:ZDB-GENE-080218-22]	11.3533	-1.91859	0.649387	-2.95447	0.00313208	0.0243814
ENSDARG00000117174	CT583728.27		14.9384	-3.89609	0.680034	-5.72926	1.00869e-08	6.12259e-07
ENSDARG00000001721	oc90	otoconin 90 [Source:ZFIN;Acc:ZDB-GENE-070912-300]	37.7472	-1.9818	0.352562	-5.62115	1.89691e-08	1.06183e-06
ENSDARG00000009196	anxa3a	annexin A3a [Source:ZFIN;Acc:ZDB-GENE-040912-58]	426.083	-1.60163	0.148658	-10.7739	4.57029e-27	3.80721e-24
ENSDARG00000013856	amy2a	amylase alpha 2A [Source:ZFIN;Acc:ZDB-GENE-040426-2393]	14.9053	-2.02397	0.537947	-3.7624	0.000168294	0.00248207
ENSDARG00000023759	zgc:73226	zgc:73226 [Source:NCBI gene;Acc:402792]	46.5029	-1.41286	0.306332	-4.61218	3.98465e-06	0.000108037
ENSDARG00000037121	mat2ab	methionine adenosyltransferase II, alpha b [Source:ZFIN;Acc:ZDB-GENE-050327-6]	97.3207	-2.08968	0.238166	-8.77405	1.72359e-18	5.27068e-16
ENSDARG00000044204	endou	endonuclease, polyU-specific [Source:NCBI gene;Acc:791216]	44.4635	-2.51915	0.356179	-7.0727	1.51946e-12	2.00586e-10
ENSDARG00000052027	tspan1	tetraspanin 1 [Source:ZFIN;Acc:ZDB-GENE-070502-5]	11.5225	-2.09918	0.658685	-3.18692	0.00143794	0.0136441
ENSDARG00000067795	ifngr2	interferon gamma receptor 2 [Source:ZFIN;Acc:ZDB-GENE-030131-5999]	586.417	-1.0478	0.126341	-8.29346	1.09998e-16	2.71155e-14
ENSDARG00000074191	zgc:172253	zgc:172253 [Source:ZFIN;Acc:ZDB-GENE-080215-9]	59.041	-1.51173	0.273381	-5.52977	3.20652e-08	1.65166e-06
ENSDARG00000074773	si:dkey-110g7.8	si:dkey-110g7.8 [Source:ZFIN;Acc:ZDB-GENE-131121-280]	47.8532	-1.48622	0.327722	-4.53499	5.76057e-06	0.000147263
ENSDARG00000076848	zgc:112492	zgc:112492 [Source:ZFIN;Acc:ZDB-GENE-050417-143]	92.4136	-2.11274	0.306016	-6.90404	5.05441e-12	5.98551e-10
ENSDARG00000078551	zgc:171242	zgc:171242 [Source:ZFIN;Acc:ZDB-GENE-071004-79]	46.1873	-2.39078	0.383818	-6.22895	4.69582e-10	3.78139e-08
ENSDARG00000078938	CR936408.1	uncharacterized LOC799523 [Source:NCBI gene;Acc:799523]	4.05913	-6.02567	1.50286	-4.00948	6.08528e-05	0.00108174
ENSDARG00000079245	si:dkey-73p2.2	si:dkey-73p2.2 [Source:ZFIN;Acc:ZDB-GENE-131119-50]	18.2671	-2.47645	0.553812	-4.47164	7.76207e-06	0.000190565
ENSDARG00000083047	dre-mir-10d	dre-mir-10d [Source:miRBase;Acc:MI0001889]	16.49	-2.33588	0.56153	-4.15984	3.18468e-05	0.000636883
ENSDARG00000087306	CABZ01038521.1		23.709	-2.12471	0.435641	-4.87719	1.07609e-06	3.55625e-05
ENSDARG00000088908	CU570691.1		34.4626	-1.25693	0.337757	-3.7214	0.000198123	0.00281875
ENSDARG00000090524	f2rl2	coagulation factor II (thrombin) receptor-like 2 [Source:ZFIN;Acc:ZDB-GENE-110127-4]	29.9008	-2.0899	0.401238	-5.20863	1.90242e-07	7.72416e-06
ENSDARG00000090901	si:ch211-256e16.11	si:ch211-256e16.11 [Source:ZFIN;Acc:ZDB-GENE-131127-41]	66.9741	-2.46458	0.28485	-8.65221	5.05104e-18	1.47016e-15
ENSDARG00000091918	BX548073.1		12.7429	-4.76054	0.867329	-5.48874	4.04805e-08	2.05016e-06
ENSDARG00000093054	BX548073.3		28.86	-5.98399	0.79963	-7.48345	7.23957e-14	1.1979e-11
ENSDARG00000094557	nupr1b	nuclear protein 1b [Source:ZFIN;Acc:ZDB-GENE-030131-4653]	1205.28	-1.25647	0.157012	-8.00237	1.22052e-15	2.56394e-13
ENSDARG00000097518	BX537110.1		18.6666	-6.30502	1.09579	-5.75385	8.72348e-09	5.39087e-07
ENSDARG00000097815	CU928129.2		19.4732	-1.29792	0.445621	-2.91261	0.00358419	0.0269741
ENSDARG00000098191	si:dkey-16l2.20	si:dkey-16l2.20 [Source:ZFIN;Acc:ZDB-GENE-141212-380]	479.154	-1.32093	0.149574	-8.83126	1.03506e-18	3.24739e-16
ENSDARG00000098289	vstm2l	V-set and transmembrane domain containing 2 like [Source:ZFIN;Acc:ZDB-GENE-040426-1548]	43.2047	-2.12825	0.371528	-5.72836	1.01405e-08	6.13973e-07
ENSDARG00000098397	FP016106.1	sterile alpha motif domain-containing protein 9-like [Source:NCBI gene;Acc:101882579]	8.54363	-5.21435	1.21822	-4.28032	1.86629e-05	0.000405448
ENSDARG00000098509	BX005286.1		6.95835	-4.15491	1.05414	-3.9415	8.09728e-05	0.00136985
ENSDARG00000099247	si:dkey-68o6.5	si:dkey-68o6.5 [Source:ZFIN;Acc:ZDB-GENE-030131-5416]	21.5887	-2.51593	0.463753	-5.42516	5.79033e-08	2.79766e-06
ENSDARG00000103806	BX004785.3		14.5621	-6.92298	1.29002	-5.36656	8.02535e-08	3.68586e-06
ENSDARG00000104144	si:dkey-68o6.8	si:dkey-68o6.8 [Source:ZFIN;Acc:ZDB-GENE-141212-374]	3.6403	-5.90355	1.56521	-3.77173	0.00016212	0.00241284
ENSDARG00000104193	CABZ01019904.1		32.7753	-5.55058	0.683154	-8.12494	4.47597e-16	1.00121e-13
ENSDARG00000104396	trim25	tripartite motif containing 25 [Source:ZFIN;Acc:ZDB-GENE-040426-797]	204.113	-1.18658	0.167329	-7.09133	1.32831e-12	1.80565e-10
ENSDARG00000104979	CR388055.1		3.84602	-4.97109	1.47077	-3.37993	0.000725043	0.00803467
ENSDARG00000105044	si:ch211-51i16.3	si:ch211-51i16.3 [Source:ZFIN;Acc:ZDB-GENE-131127-411]	4.52009	-3.4384	1.12607	-3.05346	0.00226222	0.0192162
ENSDARG00000110019	CABZ01079267.1		39.983	-1.03581	0.365142	-2.83674	0.00455774	0.0324222
ENSDARG00000110614	ugt2a7	UDP glucuronosyltransferase 2 family, polypeptide A7 [Source:ZFIN;Acc:ZDB-GENE-141215-33]	6.25307	-6.68091	1.38729	-4.81581	1.46603e-06	4.62353e-05
ENSDARG00000113150	fthl31	ferritin, heavy polypeptide-like 31 [Source:ZFIN;Acc:ZDB-GENE-050522-428]	36.7927	-1.85107	0.406498	-4.5537	5.27101e-06	0.000137513
ENSDARG00000113961	nudt15	nudix (nucleoside diphosphate linked moiety X)-type motif 15 [Source:ZFIN;Acc:ZDB-GENE-040625-95]	60.8103	-1.19462	0.281854	-4.23844	2.25077e-05	0.000476548
ENSDARG00000117309	BX927081.3		37.1558	-1.38111	0.369872	-3.73401	0.000188453	0.002718
ENSDARG00000117625	CABZ01038493.1		11.7559	-7.59264	1.28605	-5.90383	3.55156e-09	2.3636e-07
ENSDARG00000117679	BX548073.11		7.95745	-6.77648	1.36864	-4.95127	7.37318e-07	2.56659e-05
ENSDARG00000007086	aqp10a	aquaporin 10a [Source:ZFIN;Acc:ZDB-GENE-040718-40]	18.3752	-3.43777	0.627933	-5.47474	4.38164e-08	2.19263e-06
ENSDARG00000015678	si:dkeyp-75b4.9	si:dkeyp-75b4.9 [Source:ZFIN;Acc:ZDB-GENE-090313-396]	3.89043	-4.99541	1.46872	-3.4012	0.000670907	0.00755607
ENSDARG00000018263	pdia2	protein disulfide isomerase family A, member 2 [Source:ZFIN;Acc:ZDB-GENE-040426-705]	310.467	-1.28302	0.201919	-6.35413	2.09616e-10	1.83475e-08
ENSDARG00000029230	pnp4b	purine nucleoside phosphorylase 4b [Source:ZFIN;Acc:ZDB-GENE-040426-1887]	328.153	-1.32556	0.190222	-6.96852	3.20289e-12	3.98843e-10
ENSDARG00000029497	tfcp2l1	transcription factor CP2-like 1 [Source:ZFIN;Acc:ZDB-GENE-040704-58]	52.3471	-1.81114	0.32161	-5.63148	1.78674e-08	1.01562e-06
ENSDARG00000033380	gyg2	glycogenin 2 [Source:ZFIN;Acc:ZDB-GENE-080723-74]	23.2429	-2.00903	0.456546	-4.40049	1.08005e-05	0.000253073
ENSDARG00000038248	ggact.2	gamma-glutamylamine cyclotransferase, tandem duplicate 2 [Source:NCBI gene;Acc:447805]	244.002	-11.8233	1.34158	-8.81295	1.21892e-18	3.77522e-16
ENSDARG00000042993	prss1	serine protease 1 [Source:ZFIN;Acc:ZDB-GENE-010131-7]	568.416	-1.2393	0.169095	-7.32899	2.31885e-13	3.52319e-11
ENSDARG00000053500	cbsa	cystathionine beta-synthase a [Source:ZFIN;Acc:ZDB-GENE-050417-367]	212.985	-1.41849	0.163891	-8.65511	4.92448e-18	1.4508e-15
ENSDARG00000070579	ggact.3	gamma-glutamylamine cyclotransferase, tandem duplicate 3 [Source:NCBI gene;Acc:100038780]	109.102	-10.611	1.27615	-8.31484	9.18796e-17	2.28828e-14
ENSDARG00000070581	ggact.1	gamma-glutamylamine cyclotransferase, tandem duplicate 1 [Source:NCBI gene;Acc:777609]	72.0658	-10.0522	1.21448	-8.277	1.26319e-16	3.08243e-14
ENSDARG00000073742	prss59.2	serine protease 59, tandem duplicate 2 [Source:ZFIN;Acc:ZDB-GENE-110408-10]	519.551	-1.05651	0.217388	-4.86002	1.17376e-06	3.83185e-05
ENSDARG00000075517	si:ch211-120k19.1	si:ch211-120k19.1 [Source:ZFIN;Acc:ZDB-GENE-100922-282]	42.4972	-1.96445	0.400489	-4.90512	9.33694e-07	3.13949e-05
ENSDARG00000079274	prss59.1	serine protease 59, tandem duplicate 1 [Source:ZFIN;Acc:ZDB-GENE-030131-1173]	60.296	-1.98955	0.355025	-5.60396	2.09509e-08	1.14769e-06
ENSDARG00000087359	c3a.2	complement component c3a, duplicate 2 [Source:ZFIN;Acc:ZDB-GENE-990415-36]	38.0702	-3.44312	0.50277	-6.84831	7.47286e-12	8.63777e-10
ENSDARG00000089477	si:ch211-132g1.3	si:ch211-132g1.3 [Source:ZFIN;Acc:ZDB-GENE-090312-148]	239.184	-1.64848	0.181372	-9.08896	9.99884e-20	3.55224e-17
ENSDARG00000089853	si:dkey-22n8.3	si:dkey-22n8.3 [Source:ZFIN;Acc:ZDB-GENE-110914-188]	25.2766	-2.02593	0.431483	-4.69528	2.66243e-06	7.75864e-05
ENSDARG00000091657	CT573256.1	serine/threonine-protein kinase VRK1-like [Source:NCBI gene;Acc:794952]	41.8374	-1.81674	0.326849	-5.55835	2.72337e-08	1.43963e-06
ENSDARG00000092200		si:dkey-26i13.6 [Source:ZFIN;Acc:ZDB-GENE-090312-165]	4.05711	-3.31345	1.1373	-2.91342	0.00357491	0.026929
ENSDARG00000092361	si:dkey-79f11.7	si:dkey-79f11.7 [Source:ZFIN;Acc:ZDB-GENE-090313-338]	16.9328	-3.78721	0.634368	-5.97005	2.37186e-09	1.66568e-07
ENSDARG00000092551	si:dkey-56e3.2	si:dkey-56e3.2 [Source:ZFIN;Acc:ZDB-GENE-090313-316]	16.4973	-1.86083	0.54166	-3.43541	0.00059165	0.00681922
ENSDARG00000093974	CR933734.2		10.7122	-4.53223	0.895109	-5.06332	4.12007e-07	1.52191e-05
ENSDARG00000096544	CR774189.1		6.49417	-6.73515	1.36345	-4.9398	7.82038e-07	2.70279e-05
ENSDARG00000096667	hemgn	hemogen [Source:ZFIN;Acc:ZDB-GENE-121214-307]	530.471	-1.60319	0.151873	-10.5561	4.75988e-26	3.48452e-23
ENSDARG00000099207	si:dkey-11f4.7	si:dkey-11f4.7 [Source:ZFIN;Acc:ZDB-GENE-070912-361]	9.46041	-2.27195	0.698477	-3.25273	0.00114304	0.0114247
ENSDARG00000100379	si:dkey-34d22.2	si:dkey-34d22.2 [Source:ZFIN;Acc:ZDB-GENE-131127-261]	3.10455	-5.66557	1.64602	-3.44198	0.000577482	0.00668467
ENSDARG00000102175	hamp	hepcidin antimicrobial peptide [Source:NCBI gene;Acc:402837]	138.448	-1.49838	0.213789	-7.00869	2.40557e-12	3.05862e-10
ENSDARG00000103330	si:ch73-236c18.5	si:ch73-236c18.5 [Source:ZFIN;Acc:ZDB-GENE-121213-7]	7.04618	-5.8216	1.33319	-4.36666	1.26161e-05	0.000291099
ENSDARG00000117510	CU302321.1		3.42916	-5.80985	1.53925	-3.77446	0.000160357	0.00239277
ENSDARG00000117707	CABZ01072532.1		27.5142	-2.79641	0.568887	-4.91557	8.85241e-07	3.01631e-05
ENSDARG00000003523	itln3	intelectin 3 [Source:ZFIN;Acc:ZDB-GENE-090527-4]	19.6381	-2.14896	0.551712	-3.89508	9.8165e-05	0.00160451
ENSDARG00000008931	renbp	renin binding protein [Source:ZFIN;Acc:ZDB-GENE-041212-34]	127.575	-1.13903	0.209429	-5.43875	5.36564e-08	2.63075e-06
ENSDARG00000014975	irge1	immunity-related GTPase family, e1 [Source:ZFIN;Acc:ZDB-GENE-051209-1]	12.3078	-2.04191	0.600086	-3.40269	0.000667248	0.00752539
ENSDARG00000015228	ero1a	endoplasmic reticulum oxidoreductase alpha [Source:NCBI gene;Acc:393321]	33.2732	-1.70417	0.345333	-4.93485	8.02141e-07	2.75257e-05
ENSDARG00000029388	si:dkey-90m5.4	si:dkey-90m5.4 [Source:ZFIN;Acc:ZDB-GENE-041014-250]	111.105	-1.27032	0.253656	-5.00804	5.49874e-07	1.97677e-05
ENSDARG00000030094	malb	mal, T cell differentiation protein b [Source:ZFIN;Acc:ZDB-GENE-050417-175]	95.4662	-1.02365	0.248369	-4.1215	3.76411e-05	0.000730389
ENSDARG00000036171	rnasel3	ribonuclease like 3 [Source:NCBI gene;Acc:798787]	647.038	-1.64863	0.312774	-5.27101	1.35678e-07	5.79332e-06
ENSDARG00000043701	gpd1a	glycerol-3-phosphate dehydrogenase 1a [Source:ZFIN;Acc:ZDB-GENE-050417-209]	308.285	-1.08293	0.183411	-5.90437	3.53988e-09	2.36233e-07
ENSDARG00000051912	hpxb	hemopexin b [Source:ZFIN;Acc:ZDB-GENE-060929-800]	59.9298	-2.48505	0.301585	-8.23998	1.72236e-16	4.04009e-14
ENSDARG00000056744	ela2	elastase 2 [Source:ZFIN;Acc:ZDB-GENE-041117-1]	29.4323	-1.48571	0.371727	-3.99676	6.42142e-05	0.00112903
ENSDARG00000057433	st6galnac5b	ST6 (alpha-N-acetyl-neuraminyl-2,3-beta-galactosyl-1,3)-N-acetylgalactosaminide alpha-2,6-sialyltransferase 5b [Source:ZFIN;Acc:ZDB-GENE-040912-25]	61.9854	-1.92692	0.277725	-6.93823	3.97046e-12	4.79592e-10
ENSDARG00000068006	gck	glucokinase (hexokinase 4) [Source:ZFIN;Acc:ZDB-GENE-060825-204]	376.603	-2.49811	0.421564	-5.92581	3.10754e-09	2.10876e-07
ENSDARG00000068966	si:ch211-261n11.7	si:ch211-261n11.7 [Source:ZFIN;Acc:ZDB-GENE-081105-144]	27.2914	-5.58783	0.783684	-7.1302	1.00221e-12	1.39145e-10
ENSDARG00000077504	si:ch211-103n10.5	si:ch211-103n10.5 [Source:ZFIN;Acc:ZDB-GENE-030131-5155]	21.326	-1.99834	0.420458	-4.75276	2.00659e-06	6.0975e-05
ENSDARG00000088444	selenol	selenoprotein L [Source:NCBI gene;Acc:100462964]	32.2151	-1.62463	0.404814	-4.01328	5.9881e-05	0.00106761
ENSDARG00000089901	si:ch211-261n11.8	si:ch211-261n11.8 [Source:ZFIN;Acc:ZDB-GENE-081105-75]	12.4417	-7.67263	1.29269	-5.93541	2.93109e-09	2.00593e-07
ENSDARG00000090722	C20H6orf58	liver-enriched gene 1, tandem duplicate 1 [Source:NCBI gene;Acc:796447]	167.58	-5.65136	0.336239	-16.8076	2.14806e-63	1.03786e-59
ENSDARG00000092918	crhr2	corticotropin releasing hormone receptor 2 [Source:NCBI gene;Acc:100002312]	13.5516	-1.89907	0.560932	-3.38556	0.000710337	0.00791528
ENSDARG00000093392	CT583651.1		8.39357	-7.10553	2.40111	-2.95927	0.00308373	0.0241246
ENSDARG00000093521	b3gnt3.3	UDP-GlcNAc:betaGal beta-1,3-N-acetylglucosaminyltransferase 3, tandem duplicate 3 [Source:ZFIN;Acc:ZDB-GENE-081105-12]	97.1938	-1.05508	0.231029	-4.56686	4.95076e-06	0.000130854
ENSDARG00000095193	si:dkey-23c22.7	si:dkey-23c22.7 [Source:ZFIN;Acc:ZDB-GENE-081105-139]	6.45223	-5.74164	1.46351	-3.9232	8.73788e-05	0.00145881
ENSDARG00000100439	FAM177A1	zgc:153383 [Source:ZFIN;Acc:ZDB-GENE-060825-178]	52.5093	-1.88345	0.336585	-5.59576	2.19662e-08	1.19788e-06
ENSDARG00000105411	si:ch211-113d11.5	si:ch211-113d11.5 [Source:ZFIN;Acc:ZDB-GENE-030131-6391]	661.194	-1.51909	0.205273	-7.40033	1.35843e-13	2.15901e-11
ENSDARG00000006811	sult1st6	sulfotransferase family 1, cytosolic sulfotransferase 6 [Source:ZFIN;Acc:ZDB-GENE-040718-343]	157.669	-1.13146	0.216152	-5.23457	1.65369e-07	6.86425e-06
ENSDARG00000022614	ddx43	DEAD (Asp-Glu-Ala-Asp) box polypeptide 43 [Source:ZFIN;Acc:ZDB-GENE-080204-77]	116.007	-4.65714	0.32049	-14.5313	7.67755e-48	2.06083e-44
ENSDARG00000039832	gsta.2	glutathione S-transferase, alpha tandem duplicate 2 [Source:ZFIN;Acc:ZDB-GENE-070822-30]	319.419	-1.38339	0.178863	-7.73432	1.03961e-14	1.88833e-12
ENSDARG00000045166	bhlha15	basic helix-loop-helix family, member a15 [Source:ZFIN;Acc:ZDB-GENE-070803-3]	14.2401	-1.61161	0.518413	-3.10874	0.00187888	0.0167677
ENSDARG00000045947	hrc	histidine rich calcium binding protein [Source:ZFIN;Acc:ZDB-GENE-041008-189]	1449.4	-1.84298	0.166972	-11.0376	2.51556e-28	2.33734e-25
ENSDARG00000057498	habp2	hyaluronan binding protein 2 [Source:ZFIN;Acc:ZDB-GENE-030131-4721]	290.845	-1.58253	0.205744	-7.69175	1.45134e-14	2.55923e-12
ENSDARG00000059139	wfikkn2b	WAP, follistatin/kazal, immunoglobulin, kunitz and netrin domain containing 2b [Source:ZFIN;Acc:ZDB-GENE-110414-1]	27.3665	-1.18369	0.366844	-3.22668	0.00125234	0.0122834
ENSDARG00000067730	trpc6b	transient receptor potential cation channel, subfamily C, member 6b [Source:ZFIN;Acc:ZDB-GENE-081030-19]	29.8527	-1.3907	0.37606	-3.69809	0.000217229	0.00304136
ENSDARG00000068947	si:ch211-264e16.1	si:ch211-264e16.1 [Source:ZFIN;Acc:ZDB-GENE-060503-226]	337.991	-1.34984	0.175228	-7.70337	1.32527e-14	2.35411e-12
ENSDARG00000077900	si:ch211-141o9.10	si:ch211-141o9.10 [Source:ZFIN;Acc:ZDB-GENE-130603-5]	29.2869	-1.19213	0.386411	-3.08514	0.00203457	0.0177313
ENSDARG00000088885	si:ch1073-340i21.3	si:ch1073-340i21.3 [Source:ZFIN;Acc:ZDB-GENE-030131-199]	577.484	-2.6583	0.389894	-6.818	9.23142e-12	1.05195e-09
ENSDARG00000096712	si:dkey-193p11.2	si:dkey-193p11.2 [Source:ZFIN;Acc:ZDB-GENE-030131-8407]	488.764	-1.90028	0.197708	-9.61157	7.14506e-22	3.38452e-19
ENSDARG00000098256	si:ch73-329n5.6	si:ch73-329n5.6 [Source:ZFIN;Acc:ZDB-GENE-131121-171]	24.3572	-2.60942	0.468488	-5.56986	2.54937e-08	1.36558e-06
ENSDARG00000103650	si:ch73-329n5.1	si:ch73-329n5.1 [Source:ZFIN;Acc:ZDB-GENE-131121-475]	16.327	-3.104	0.580273	-5.34921	8.834e-08	3.99647e-06
ENSDARG00000104629	SLC16A6	monocarboxylate transporter 7-like [Source:NCBI gene;Acc:103911912]	67.7067	-8.81303	1.22251	-7.20899	5.63678e-13	8.10556e-11
ENSDARG00000104691	cd79b	CD79b molecule, immunoglobulin-associated beta [Source:ZFIN;Acc:ZDB-GENE-121219-1]	3.01848	-5.57941	1.54541	-3.61032	0.000305817	0.00402174
ENSDARG00000105265	zgc:171534	zgc:171534 [Source:ZFIN;Acc:ZDB-GENE-080218-6]	82.7482	-1.0539	0.292719	-3.60039	0.000317742	0.00414696
ENSDARG00000109276	CABZ01068367.1	uncharacterized LOC100332446 [Source:NCBI gene;Acc:100332446]	286.661	-1.4819	0.174979	-8.46899	2.47529e-17	6.64424e-15
ENSDARG00000117001	CABZ01086812.1		59.5347	-1.43194	0.261425	-5.47743	4.31542e-08	2.1674e-06
ENSDARG00000117011	ewsr1b	EWS RNA-binding protein 1b [Source:ZFIN;Acc:ZDB-GENE-030131-1600]	41.0251	-6.15792	0.712522	-8.64243	5.50281e-18	1.58258e-15
ENSDARG00000005616	bfb	complement component bfb [Source:ZFIN;Acc:ZDB-GENE-990415-34]	43.5369	-2.39963	0.325036	-7.38267	1.55151e-13	2.44976e-11
ENSDARG00000019365	krt99	keratin 99 [Source:ZFIN;Acc:ZDB-GENE-050417-50]	91.9249	-1.59542	0.226397	-7.04697	1.82853e-12	2.38776e-10
ENSDARG00000026236	zgc:56585	zgc:56585 [Source:ZFIN;Acc:ZDB-GENE-040426-1084]	166.937	-1.49366	0.195022	-7.65893	1.87483e-14	3.28204e-12
ENSDARG00000029822	cel.2	carboxyl ester lipase, tandem duplicate 2 [Source:ZFIN;Acc:ZDB-GENE-061110-10]	54.1941	-1.55181	0.293059	-5.29522	1.18872e-07	5.18358e-06
ENSDARG00000042811	fgf1b	fibroblast growth factor 1b [Source:ZFIN;Acc:ZDB-GENE-071004-7]	30.9373	-1.41867	0.351592	-4.03499	5.46035e-05	0.000984412
ENSDARG00000054846	CU657980.1		26.4298	-2.9025	0.455415	-6.37331	1.84986e-10	1.64298e-08
ENSDARG00000054916	eif4ebp3	eukaryotic translation initiation factor 4E binding protein 3 [Source:ZFIN;Acc:ZDB-GENE-041114-44]	233.593	-1.11837	0.161869	-6.90906	4.87876e-12	5.80596e-10
ENSDARG00000070078	abcb11b	ATP-binding cassette, sub-family B (MDR/TAP), member 11b [Source:ZFIN;Acc:ZDB-GENE-050517-14]	117.631	-1.78205	0.251919	-7.07388	1.50665e-12	2.00396e-10
ENSDARG00000075757	gig2e	grass carp reovirus (GCRV)-induced gene 2e [Source:ZFIN;Acc:ZDB-GENE-130517-2]	29.1206	-1.26106	0.384959	-3.27581	0.00105358	0.0107575
ENSDARG00000086495	BX546500.1		3.97949	-4.05332	1.34465	-3.0144	0.00257487	0.0210788
ENSDARG00000086998	zgc:64002	zgc:64002 [Source:ZFIN;Acc:ZDB-GENE-040426-1329]	107.577	-1.27934	0.239965	-5.33134	9.74885e-08	4.35329e-06
ENSDARG00000091847	si:ch211-181d7.1	si:ch211-181d7.1 [Source:ZFIN;Acc:ZDB-GENE-121214-14]	20.0322	-1.58802	0.492198	-3.22639	0.0012536	0.0122882
ENSDARG00000093193	chia.6	chitinase, acidic.6 [Source:ZFIN;Acc:ZDB-GENE-030131-1140]	104.426	-3.18698	0.274504	-11.61	3.66757e-31	3.86124e-28
ENSDARG00000095592	si:dkey-11o15.5	si:dkey-11o15.5 [Source:ZFIN;Acc:ZDB-GENE-091204-172]	6.4706	-3.99124	1.11116	-3.59197	0.000328192	0.00425347
ENSDARG00000097085	si:ch211-261a10.5	si:ch211-261a10.5 [Source:ZFIN;Acc:ZDB-GENE-131127-398]	3.49637	-5.7605	1.54085	-3.73851	0.000185112	0.0026778
ENSDARG00000104924	BX072577.1	myozenin-2 [Source:NCBI gene;Acc:100536537]	44.9505	-1.60578	0.327897	-4.89722	9.72032e-07	3.2524e-05
ENSDARG00000108098	CR759952.1		2.06901	-5.08646	1.75743	-2.89426	0.00380048	0.0282032
ENSDARG00000116389	CR450764.17	E3 ubiquitin-protein ligase RBBP6-like [Source:NCBI gene;Acc:103908740]	2.2517	-5.20287	1.71729	-3.02969	0.00244802	0.0202751
ENSDARG00000117241	CABZ01067657.1		35.3472	-3.46979	0.448518	-7.73613	1.02493e-14	1.87577e-12
ENSDARG00000117500	FO904870.1		7.80513	-5.07288	1.187	-4.2737	1.92258e-05	0.000416552
ENSDARG00000117734	CABZ01044023.1		14.7618	-5.80513	1.11412	-5.21051	1.88323e-07	7.65911e-06
ENSDARG00000012535	epx	eosinophil peroxidase [Source:ZFIN;Acc:ZDB-GENE-130425-2]	26.0569	-1.57371	0.429503	-3.66402	0.000248287	0.0033926
ENSDARG00000019122	he1.2	hatching enzyme 1, tandem dupliate 2 [Source:ZFIN;Acc:ZDB-GENE-030131-2100]	110.934	-3.34436	0.265636	-12.59	2.39539e-36	3.21488e-33
ENSDARG00000021339	cpa5	carboxypeptidase A5 [Source:ZFIN;Acc:ZDB-GENE-020514-1]	391.051	-1.30825	0.16502	-7.92781	2.23044e-15	4.52797e-13
ENSDARG00000026764	ahsg1	alpha-2-HS-glycoprotein 1 [Source:ZFIN;Acc:ZDB-GENE-041114-50]	20.3521	-3.1997	0.563553	-5.67773	1.36496e-08	8.02303e-07
ENSDARG00000038805	pigp	phosphatidylinositol glycan anchor biosynthesis, class P [Source:ZFIN;Acc:ZDB-GENE-030131-4041]	139.474	-2.02703	0.198608	-10.2062	1.8601e-24	1.15221e-21
ENSDARG00000039164	mhc1uma	major histocompatibility complex class I UMA [Source:ZFIN;Acc:ZDB-GENE-140820-1]	25.4321	-8.22288	1.2493	-6.582	4.64149e-11	4.63343e-09
ENSDARG00000039687	zgc:194221	zgc:194221 [Source:ZFIN;Acc:ZDB-GENE-081022-77]	7.47256	-6.93116	1.39139	-4.98146	6.31073e-07	2.23541e-05
ENSDARG00000042613	crp3	C-reactive protein 3 [Source:ZFIN;Acc:ZDB-GENE-060503-220]	57.9939	-1.43286	0.33573	-4.26788	1.9734e-05	0.000425655
ENSDARG00000045442	cpb1	carboxypeptidase B1 (tissue) [Source:ZFIN;Acc:ZDB-GENE-030131-1132]	453.04	-1.74096	0.177067	-9.83222	8.17968e-23	4.11676e-20
ENSDARG00000045592	tnni2a.1	troponin I type 2a (skeletal, fast), tandem duplicate 1 [Source:ZFIN;Acc:ZDB-GENE-041114-60]	300.663	-1.27858	0.178014	-7.1825	6.84477e-13	9.78437e-11
ENSDARG00000051713	mhc1lga	major histocompatibility complex class I LGA [Source:ZFIN;Acc:ZDB-GENE-140820-8]	11.7977	-3.48412	0.821493	-4.24121	2.22321e-05	0.000471953
ENSDARG00000053774	alpi.2	alkaline phosphatase, intestinal, tandem duplicate 2 [Source:ZFIN;Acc:ZDB-GENE-050626-142]	23.7968	-1.73417	0.432648	-4.00828	6.11627e-05	0.00108485
ENSDARG00000058794	si:dkey-19a16.2	si:dkey-19a16.2 [Source:ZFIN;Acc:ZDB-GENE-050208-493]	71.6971	-2.50305	0.372238	-6.72432	1.76411e-11	1.93715e-09
ENSDARG00000077252	si:rp71-36a1.5	si:rp71-36a1.5 [Source:ZFIN;Acc:ZDB-GENE-091204-428]	38.1865	-9.29254	1.21571	-7.64369	2.11079e-14	3.61648e-12
ENSDARG00000078962	duox2	dual oxidase 2 [Source:ZFIN;Acc:ZDB-GENE-111007-1]	9.52303	-1.80938	0.673956	-2.68472	0.00725906	0.0466146
ENSDARG00000089802	akap1a	A kinase (PRKA) anchor protein 1a [Source:ZFIN;Acc:ZDB-GENE-030131-5980]	17.787	-1.56387	0.569713	-2.74502	0.00605077	0.0404468
ENSDARG00000091558	si:ch211-251f6.7	si:ch211-251f6.7 [Source:ZFIN;Acc:ZDB-GENE-091113-57]	91.9505	-2.39612	0.604454	-3.96411	7.36706e-05	0.00126581
ENSDARG00000092082	BX649639.1		8.02261	-6.77763	1.37042	-4.94567	7.58836e-07	2.6339e-05
ENSDARG00000095454	si:dkey-19a16.13	si:dkey-19a16.13 [Source:ZFIN;Acc:ZDB-GENE-110411-2]	18.1842	-3.51942	0.583363	-6.03299	1.60956e-09	1.18188e-07
ENSDARG00000097275	si:ch211-147g22.4	si:ch211-147g22.4 [Source:ZFIN;Acc:ZDB-GENE-131121-226]	2.43607	-5.32061	1.74321	-3.05219	0.00227181	0.0192637
ENSDARG00000097513	CT573383.1	annexin A2-A-like [Source:NCBI gene;Acc:100006250]	51.6232	-1.01471	0.33734	-3.00796	0.00263006	0.0214295
ENSDARG00000098036	si:ch211-69l10.4	si:ch211-69l10.4 [Source:ZFIN;Acc:ZDB-GENE-131127-259]	18.5022	-4.9787	0.858226	-5.80115	6.58617e-09	4.19812e-07
ENSDARG00000099418	CABZ01030017.1		1.98968	-5.02675	1.85011	-2.717	0.00658767	0.0432459
ENSDARG00000099775	CABZ01074307.1		95.4211	-1.16741	0.250829	-4.65421	3.25229e-06	9.21586e-05
ENSDARG00000099982	ccl39.7	chemokine (C-C motif) ligand 39, duplicate 7 [Source:ZFIN;Acc:ZDB-GENE-131127-629]	5.9125	-2.71966	0.931313	-2.92024	0.00349758	0.0265122
ENSDARG00000100478	TULP1	tubby-related protein 1-like [Source:NCBI gene;Acc:103908677]	82.7032	-7.01517	0.701861	-9.9951	1.60126e-23	9.21029e-21
ENSDARG00000101127	map1lc3b	microtubule-associated protein 1 light chain 3 beta [Source:ZFIN;Acc:ZDB-GENE-030131-1145]	2097.79	-1.4875	0.116293	-12.791	1.84106e-37	2.77977e-34
ENSDARG00000101693	STK19	serine/threonine kinase 19 [Source:HGNC Symbol;Acc:HGNC:11398]	66.412	-1.11274	0.280011	-3.97389	7.07072e-05	0.00122584
ENSDARG00000102395	HAPLN1	hyaluronan and proteoglycan link protein 1 [Source:HGNC Symbol;Acc:HGNC:2380]	59.5743	-2.96662	0.298341	-9.94373	2.68589e-23	1.47468e-20
ENSDARG00000103225	UBLCP1	ubiquitin-like domain-containing CTD phosphatase 1 [Source:NCBI gene;Acc:103910001]	13.6052	-3.4242	0.653308	-5.24132	1.5943e-07	6.67391e-06
ENSDARG00000103248	FAM167A	protein FAM167A-like [Source:NCBI gene;Acc:100535961]	38.2407	-1.12588	0.331351	-3.39786	0.000679164	0.00762418
ENSDARG00000104040	CABZ01046088.1		6.89118	-6.81591	1.37192	-4.96817	6.75894e-07	2.37329e-05
ENSDARG00000104505	CABZ01046093.1	RCC1 domain containing 1 [Source:NCBI gene;Acc:567613]	16.3572	-8.06779	1.25964	-6.40484	1.50527e-10	1.35184e-08
ENSDARG00000104770	CABZ01072815.1		28.4859	-1.12026	0.36733	-3.04974	0.00229036	0.0194006
ENSDARG00000105212	cfhl1	complement factor H like 1 [Source:ZFIN;Acc:ZDB-GENE-050208-342]	54.687	-1.09083	0.286406	-3.80868	0.000139713	0.00213646
ENSDARG00000112168	CABZ01112387.1		36.5295	-1.31731	0.349988	-3.76386	0.000167307	0.00246904
ENSDARG00000112301	CU570881.2		33.3518	-5.62829	0.666935	-8.43904	3.19959e-17	8.22294e-15
ENSDARG00000114424	CABZ01046087.1		10.4754	-7.40638	1.29973	-5.69839	1.20944e-08	7.21426e-07
ENSDARG00000115161	CABZ01069162.1		25.1249	-8.68826	1.23482	-7.03607	1.97742e-12	2.55458e-10
ENSDARG00000117271	CR954298.1		7.34569	-6.91509	1.34503	-5.14122	2.72959e-07	1.05845e-05
ENSDARG00000117609	CABZ01079281.1		153.26	-2.00844	0.219234	-9.16118	5.13318e-20	1.8789e-17
ENSDARG00000117659	CABZ01079280.1		51.773	-2.9698	0.322273	-9.21518	3.10767e-20	1.25125e-17

## Sheet: upf3a_mu_VS_WT
Supplementary Table S9. List of down-regulated genes in leg1a-/- single; upf3a-/- single; upf3a-/- leg1a-/- double at 3dpf
upf3a_mu vs WT ( FoldChange ≤ -2, Padj < 0.05）
ensembl_gene_id	external_gene_name	description	baseMean	log2FoldChange	lfcSE	stat	pvalue	padj
ENSDARG00000007366	AMDHD1	si:ch73-71d17.1 [Source:NCBI gene;Acc:402826]	83.7755	-2.37716	0.288266	-8.24641	1.63222e-16	4.68855e-14
ENSDARG00000026505	si:ch211-285c6.3	si:ch211-285c6.3 [Source:ZFIN;Acc:ZDB-GENE-040724-148]	19.6001	-7.06586	1.24016	-5.69752	1.21565e-08	7.52111e-07
ENSDARG00000028346	tesca	tescalcin a [Source:NCBI gene;Acc:406633]	107.594	-1.3033	0.223877	-5.82149	5.83252e-09	3.82426e-07
ENSDARG00000029105	ftr51	finTRIM family, member 51 [Source:ZFIN;Acc:ZDB-GENE-081104-54]	167.297	-1.33272	0.166227	-8.01746	1.07958e-15	2.63123e-13
ENSDARG00000036140	crybgx	crystallin beta gamma X [Source:ZFIN;Acc:ZDB-GENE-070410-2]	106.196	-1.22509	0.33753	-3.62956	0.000283909	0.00389229
ENSDARG00000039393	si:ch211-240l19.5	si:ch211-240l19.5 [Source:ZFIN;Acc:ZDB-GENE-041210-327]	29.6722	-2.50056	0.435135	-5.74663	9.10403e-09	5.76564e-07
ENSDARG00000039501	ugt2a6	UDP glucuronosyltransferase 2 family, polypeptide A6 [Source:ZFIN;Acc:ZDB-GENE-081104-3]	32.7787	-3.0717	0.465253	-6.60221	4.05065e-11	4.40262e-09
ENSDARG00000039730	zgc:112160	zgc:112160 [Source:ZFIN;Acc:ZDB-GENE-050417-229]	60.9888	-2.67386	0.296398	-9.02119	1.86064e-19	8.31394e-17
ENSDARG00000042090	si:ch73-55i23.1	si:ch73-55i23.1 [Source:NCBI gene;Acc:100148818]	42.079	-1.54361	0.365732	-4.22061	2.43639e-05	0.000518868
ENSDARG00000045834	si:dkey-14d8.7	si:dkey-14d8.7 [Source:ZFIN;Acc:ZDB-GENE-041210-143]	5.14342	-4.86288	1.43549	-3.38762	0.000705024	0.00803834
ENSDARG00000045835	si:dkey-14d8.6	si:dkey-14d8.6 [Source:ZFIN;Acc:ZDB-GENE-041210-124]	10.3793	-2.5839	0.739025	-3.49636	0.000471649	0.00585713
ENSDARG00000045851	galnt8b.1	polypeptide N-acetylgalactosaminyltransferase 8b, tandem duplicate 1 [Source:ZFIN;Acc:ZDB-GENE-041210-83]	32.878	-1.07708	0.324798	-3.31615	0.000912656	0.00985301
ENSDARG00000052578	c6ast4	six-cysteine containing astacin protease 4 [Source:ZFIN;Acc:ZDB-GENE-050626-100]	4.57571	-6.19814	1.53983	-4.0252	5.69261e-05	0.00105093
ENSDARG00000058564	si:ch73-368j24.17	si:ch73-368j24.17 [Source:ZFIN;Acc:ZDB-GENE-160113-31]	15.7996	-5.13772	1.11455	-4.60967	4.03306e-06	0.000111471
ENSDARG00000060962	btr04	bloodthirsty-related gene family, member 4 [Source:ZFIN;Acc:ZDB-GENE-060825-109]	185.125	-1.7641	0.163935	-10.761	5.26196e-27	6.68241e-24
ENSDARG00000068290	si:dkey-286h2.3	si:dkey-286h2.3 [Source:ZFIN;Acc:ZDB-GENE-161014-2]	5.48671	-3.79522	1.40401	-2.70312	0.00686915	0.0450886
ENSDARG00000070299	BX942819.1		2.72343	-5.5178	1.63235	-3.38029	0.000724088	0.00819106
ENSDARG00000076388	zgc:194686	zgc:194686 [Source:ZFIN;Acc:ZDB-GENE-080721-26]	9.5197	-5.32245	1.1973	-4.44536	8.77446e-06	0.000217371
ENSDARG00000079892	si:dkey-183c2.4	si:dkey-183c2.4 [Source:ZFIN;Acc:ZDB-GENE-041210-121]	21.0949	-1.76804	0.50086	-3.53001	0.000415537	0.00526049
ENSDARG00000086615	CR846087.1		35.4655	-1.57768	0.356554	-4.42479	9.65342e-06	0.000235967
ENSDARG00000086654	cbln11	cerebellin 11 [Source:ZFIN;Acc:ZDB-GENE-111110-2]	66.3844	-1.4742	0.260404	-5.66121	1.50312e-08	9.06721e-07
ENSDARG00000087289	zgc:66473	zgc:66473 [Source:ZFIN;Acc:ZDB-GENE-030131-5708]	9.00787	-2.50348	0.778648	-3.21516	0.0013037	0.0128764
ENSDARG00000087518	si:dkey-261p22.1	si:dkey-261p22.1 [Source:ZFIN;Acc:ZDB-GENE-081103-60]	24.2092	-1.79618	0.502949	-3.57129	0.000355221	0.00464308
ENSDARG00000087544	BX510934.1		18.2487	-1.19905	0.437769	-2.739	0.00616266	0.0416734
ENSDARG00000087714	si:ch211-226o13.1	si:ch211-226o13.1 [Source:ZFIN;Acc:ZDB-GENE-081104-491]	71.6678	-2.35104	0.252637	-9.30601	1.32728e-20	7.27862e-18
ENSDARG00000087788	si:ch211-22k7.9	si:ch211-22k7.9 [Source:ZFIN;Acc:ZDB-GENE-070424-160]	19.0921	-2.1994	0.49569	-4.43704	9.12035e-06	0.000224786
ENSDARG00000087863	cd44a	CD44 molecule (Indian blood group) a [Source:ZFIN;Acc:ZDB-GENE-110429-1]	33.9902	-1.06902	0.387417	-2.75935	0.00579159	0.0397097
ENSDARG00000089706	si:ch211-276a23.5	si:ch211-276a23.5 [Source:ZFIN;Acc:ZDB-GENE-141215-4]	51.5363	-2.91432	0.330892	-8.80747	1.28001e-18	4.82585e-16
ENSDARG00000090392	si:dkey-71l4.2	si:dkey-71l4.2 [Source:ZFIN;Acc:ZDB-GENE-120709-24]	12.2088	-2.213	0.608866	-3.63463	0.000278384	0.00383616
ENSDARG00000090947	si:dkey-29j8.1	si:dkey-29j8.1 [Source:ZFIN;Acc:ZDB-GENE-110913-11]	11.0155	-1.73862	0.640897	-2.71279	0.006672	0.0441065
ENSDARG00000090975	si:dkey-62k3.5	si:dkey-62k3.5 [Source:ZFIN;Acc:ZDB-GENE-160727-7]	9.42064	-3.53465	0.848512	-4.1657	3.104e-05	0.000636874
ENSDARG00000091381	si:ch211-214c20.1	si:ch211-214c20.1 [Source:ZFIN;Acc:ZDB-GENE-081103-49]	19.0213	-1.34071	0.490153	-2.73528	0.00623275	0.0419615
ENSDARG00000091561	si:dkey-156k2.4	si:dkey-156k2.4 [Source:ZFIN;Acc:ZDB-GENE-110913-8]	23.2685	-1.41294	0.447583	-3.15683	0.00159497	0.0150567
ENSDARG00000091624	ugt2a7	UDP glucuronosyltransferase 2 family, polypeptide A7 [Source:ZFIN;Acc:ZDB-GENE-141215-33]	53.1254	-1.99475	0.285545	-6.98575	2.83345e-12	3.77726e-10
ENSDARG00000091746	si:dkey-16p6.1	si:dkey-16p6.1 [Source:ZFIN;Acc:ZDB-GENE-081103-43]	12.5856	-1.9756	0.570076	-3.46551	0.000529233	0.00638174
ENSDARG00000091930	si:ch211-12e13.1	si:ch211-12e13.1 [Source:ZFIN;Acc:ZDB-GENE-060526-24]	25.1654	-1.56036	0.40299	-3.87196	0.000107963	0.00179337
ENSDARG00000091972	si:dkey-58f10.7	si:dkey-58f10.7 [Source:ZFIN;Acc:ZDB-GENE-060526-321]	20.9119	-2.09858	0.554741	-3.78299	0.000154956	0.00241689
ENSDARG00000092003	ccs	copper chaperone for superoxide dismutase [Source:ZFIN;Acc:ZDB-GENE-050417-322]	63.4899	-2.3439	0.285533	-8.20887	2.23285e-16	6.19271e-14
ENSDARG00000092341	AL590150.2		14.7256	-1.48896	0.507332	-2.93488	0.00333672	0.0265378
ENSDARG00000092521	jac1	jacalin 1 [Source:ZFIN;Acc:ZDB-GENE-030131-8429]	33.2152	-1.46921	0.392926	-3.73915	0.00018464	0.00276891
ENSDARG00000092680	si:dkey-58f10.12	si:dkey-58f10.12 [Source:ZFIN;Acc:ZDB-GENE-060526-314]	27.6502	-3.16698	0.509568	-6.21502	5.13195e-10	4.34487e-08
ENSDARG00000093371	BX649476.1		6.89381	-3.82121	1.04473	-3.65759	0.000254596	0.00357575
ENSDARG00000093803	si:dkey-196n19.2	si:dkey-196n19.2 [Source:ZFIN;Acc:ZDB-GENE-081104-8]	11.7818	-1.72103	0.642295	-2.67951	0.00737308	0.0474667
ENSDARG00000093987	si:ch211-165f21.7	si:ch211-165f21.7 [Source:ZFIN;Acc:ZDB-GENE-070912-139]	2.29526	-4.68205	1.58065	-2.96211	0.00305539	0.0249131
ENSDARG00000094374	si:ch211-165f21.2	si:ch211-165f21.2 [Source:ZFIN;Acc:ZDB-GENE-060503-12]	24.1771	-7.27573	1.24821	-5.82892	5.57869e-09	3.66818e-07
ENSDARG00000095082	ITLN1	si:ch211-194p6.12 [Source:ZFIN;Acc:ZDB-GENE-160728-9]	119.585	-1.11067	0.210804	-5.26873	1.37371e-07	6.27174e-06
ENSDARG00000095754	si:dkey-234h16.7	si:dkey-234h16.7 [Source:ZFIN;Acc:ZDB-GENE-060601-3]	170.198	-1.32794	0.169995	-7.81168	5.6432e-15	1.26078e-12
ENSDARG00000095993	znf1073	zinc finger protein 1073 [Source:ZFIN;Acc:ZDB-GENE-110913-154]	24.3251	-1.36085	0.417197	-3.26188	0.00110675	0.0113569
ENSDARG00000095998	CR388052.1		9.73684	-1.98218	0.697758	-2.84079	0.00450017	0.0329544
ENSDARG00000096091	BX927253.2		93.5851	-1.19098	0.28271	-4.21273	2.52302e-05	0.000534955
ENSDARG00000096135	BX119963.1		6.70716	-2.28505	0.793154	-2.88097	0.0039646	0.0301392
ENSDARG00000096189	si:dkey-54j5.2	si:dkey-54j5.2 [Source:ZFIN;Acc:ZDB-GENE-110913-53]	33.2977	-1.23013	0.412745	-2.98036	0.00287907	0.0237908
ENSDARG00000097044	CU468915.1		32.8454	-1.07166	0.374949	-2.85814	0.00426132	0.0318027
ENSDARG00000097353	BX324164.3		45.9104	-1.32745	0.35638	-3.72483	0.000195448	0.00289775
ENSDARG00000098071	znf1049	zinc finger protein 1049 [Source:ZFIN;Acc:ZDB-GENE-131118-26]	8.12846	-2.17772	0.796407	-2.73443	0.00624881	0.0420469
ENSDARG00000098179	si:dkeyp-86c4.1	si:dkeyp-86c4.1 [Source:ZFIN;Acc:ZDB-GENE-120214-4]	15.3724	-3.86865	0.634102	-6.101	1.05408e-09	8.39406e-08
ENSDARG00000098218	si:dkey-261j11.1	si:dkey-261j11.1 [Source:ZFIN;Acc:ZDB-GENE-131121-651]	5.70825	-4.27819	1.41449	-3.02454	0.00249009	0.0212782
ENSDARG00000098357	si:ch211-229l10.4	si:ch211-229l10.4 [Source:ZFIN;Acc:ZDB-GENE-060503-595]	13.2302	-2.336	0.62361	-3.74592	0.000179731	0.00271725
ENSDARG00000098390	si:ch211-76m11.8	si:ch211-76m11.8 [Source:ZFIN;Acc:ZDB-GENE-041210-280]	20.676	-1.77502	0.499906	-3.55072	0.000384183	0.00494398
ENSDARG00000098514	si:ch211-59d8.3	si:ch211-59d8.3 [Source:ZFIN;Acc:ZDB-GENE-120709-11]	29.1526	-8.82829	1.24808	-7.07348	1.51097e-12	2.15598e-10
ENSDARG00000098515	si:dkey-16p6.1	si:dkey-16p6.1 [Source:ZFIN;Acc:ZDB-GENE-081103-43]	52.2763	-2.49173	0.316985	-7.8607	3.81981e-15	8.86232e-13
ENSDARG00000098776	BX640547.2		6.57112	-2.57628	0.962275	-2.67728	0.00742229	0.0477198
ENSDARG00000098892	si:ch211-223a21.1	si:ch211-223a21.1 [Source:ZFIN;Acc:ZDB-GENE-110913-137]	25.3066	-1.6044	0.428414	-3.74497	0.000180414	0.00272246
ENSDARG00000098991	znf1095	zinc finger protein 1095 [Source:ZFIN;Acc:ZDB-GENE-110913-124]	9.85491	-2.46341	0.73276	-3.36183	0.000774291	0.00864794
ENSDARG00000099032	FO818704.1	myozenin-2-like [Source:NCBI gene;Acc:108190739]	12.7784	-5.62804	1.32393	-4.251	2.1282e-05	0.000464524
ENSDARG00000099048	znf1070	zinc finger protein 1070 [Source:ZFIN;Acc:ZDB-GENE-080212-4]	18.9084	-1.62802	0.501397	-3.24697	0.0011664	0.0118054
ENSDARG00000099346	znf1079	zinc finger protein 1079 [Source:ZFIN;Acc:ZDB-GENE-110913-68]	6.37765	-2.68886	0.94199	-2.85445	0.0043112	0.0320472
ENSDARG00000099381	si:dkey-27n6.1	si:dkey-27n6.1 [Source:ZFIN;Acc:ZDB-GENE-041014-40]	13.5404	-3.32404	0.764625	-4.34728	1.37838e-05	0.000319798
ENSDARG00000099382	si:ch211-209n20.1	si:ch211-209n20.1 [Source:ZFIN;Acc:ZDB-GENE-070705-98]	13.5188	-4.71205	0.849213	-5.54873	2.87755e-08	1.60352e-06
ENSDARG00000099384	si:dkey-238k10.1	si:dkey-238k10.1 [Source:ZFIN;Acc:ZDB-GENE-070705-399]	31.5296	-3.63412	1.00484	-3.6166	0.000298495	0.00405311
ENSDARG00000099471	CT476811.1		25.8468	-1.05597	0.392939	-2.68735	0.0072021	0.0467149
ENSDARG00000100001	znf1096	zinc finger protein 1096 [Source:ZFIN;Acc:ZDB-GENE-110913-108]	27.4559	-1.54867	0.438976	-3.52791	0.000418858	0.00529142
ENSDARG00000100061	si:dkey-16p6.1	si:dkey-16p6.1 [Source:ZFIN;Acc:ZDB-GENE-081103-43]	23.4793	-1.20207	0.386436	-3.11065	0.00186674	0.0169843
ENSDARG00000100099	si:dkey-238o14.1	si:dkey-238o14.1 [Source:ZFIN;Acc:ZDB-GENE-081103-10]	6.27512	-3.43338	1.07778	-3.18561	0.00144448	0.0139414
ENSDARG00000100405	BX957252.3		4.32157	-5.16211	1.49395	-3.45535	0.000549575	0.00658321
ENSDARG00000100464	si:dkey-193i10.1	si:dkey-193i10.1 [Source:ZFIN;Acc:ZDB-GENE-070705-341]	14.3754	-1.43742	0.538212	-2.67073	0.0075687	0.0484932
ENSDARG00000100578	si:dkeyp-90h9.1	si:dkeyp-90h9.1 [Source:ZFIN;Acc:ZDB-GENE-131122-5]	13.6774	-3.32815	0.71127	-4.67917	2.88045e-06	8.40416e-05
ENSDARG00000100590	BX649421.1		4.98598	-3.97977	1.26035	-3.15767	0.00159036	0.0150308
ENSDARG00000100669	si:dkey-61p9.9	si:dkey-61p9.9 [Source:ZFIN;Acc:ZDB-GENE-041210-240]	23.7241	-3.84678	0.743609	-5.17313	2.30206e-07	9.7279e-06
ENSDARG00000100740	CU179702.2		10.2345	-4.18413	1.33519	-3.13374	0.00172593	0.0159674
ENSDARG00000100743	si:dkey-190j3.4	si:dkey-190j3.4 [Source:ZFIN;Acc:ZDB-GENE-070424-218]	17.0571	-2.18648	0.539481	-4.05294	5.05784e-05	0.000960193
ENSDARG00000101380	cryabb	crystallin, alpha B, b [Source:ZFIN;Acc:ZDB-GENE-040718-419]	10.4414	-2.56668	0.658002	-3.90071	9.59097e-05	0.00162972
ENSDARG00000101389	zgc:174180	zgc:174180 [Source:ZFIN;Acc:ZDB-GENE-080206-1]	5.84637	-3.49897	1.23293	-2.83792	0.00454085	0.0331818
ENSDARG00000101556	si:ch1073-475a24.1	si:ch1073-475a24.1 [Source:ZFIN;Acc:ZDB-GENE-141216-92]	19.9528	-3.82037	0.866191	-4.41054	1.03115e-05	0.000249805
ENSDARG00000101571	si:ch211-106j21.4	si:ch211-106j21.4 [Source:ZFIN;Acc:ZDB-GENE-081103-9]	9.45122	-1.988	0.714852	-2.78099	0.00541931	0.0377055
ENSDARG00000101828	si:dkey-16p6.1	si:dkey-16p6.1 [Source:ZFIN;Acc:ZDB-GENE-081103-43]	31.1775	-1.55703	0.38036	-4.09357	4.24777e-05	0.000834644
ENSDARG00000101967	sult4a1	sulfotransferase family 4A, member 1 [Source:ZFIN;Acc:ZDB-GENE-060421-2705]	427.827	-1.03085	0.136244	-7.5662	3.84305e-14	7.30149e-12
ENSDARG00000101992	si:dkey-238k10.3	si:dkey-238k10.3 [Source:ZFIN;Acc:ZDB-GENE-070705-401]	14.3468	-4.13041	0.807135	-5.11737	3.0983e-07	1.24598e-05
ENSDARG00000102212	si:dkey-16p6.1	si:dkey-16p6.1 [Source:ZFIN;Acc:ZDB-GENE-081103-43]	26.8304	-2.9868	0.478689	-6.23955	4.38844e-10	3.78174e-08
ENSDARG00000102273	si:ch211-229l10.9	si:ch211-229l10.9 [Source:ZFIN;Acc:ZDB-GENE-110913-139]	2.56836	-5.01463	1.57229	-3.18938	0.00142576	0.0138161
ENSDARG00000102468	si:dkey-71l4.5	si:dkey-71l4.5 [Source:ZFIN;Acc:ZDB-GENE-120703-15]	7.63541	-2.41625	0.771096	-3.13353	0.00172717	0.0159674
ENSDARG00000102473	zgc:171673	zgc:171673 [Source:ZFIN;Acc:ZDB-GENE-071004-20]	53.4571	-2.04168	0.409568	-4.98495	6.1977e-07	2.27964e-05
ENSDARG00000102641	CR925761.3	uncharacterized LOC110437858 [Source:NCBI gene;Acc:110437858]	26.5516	-2.05017	0.462676	-4.43111	9.37484e-06	0.000230352
ENSDARG00000102716	AL645691.2		35.6354	-2.65244	0.419274	-6.32628	2.51147e-10	2.29543e-08
ENSDARG00000103003	si:dkey-211i20.2	si:dkey-211i20.2 [Source:ZFIN;Acc:ZDB-GENE-081027-6]	6.11698	-2.74842	0.929435	-2.95709	0.0031056	0.0251713
ENSDARG00000103186	si:ch73-389k6.1	si:ch73-389k6.1 [Source:ZFIN;Acc:ZDB-GENE-091204-408]	42.463	-5.69853	1.08691	-5.24286	1.58104e-07	7.06463e-06
ENSDARG00000103208	il17ra1b	interleukin 17 receptor A1b [Source:ZFIN;Acc:ZDB-GENE-110914-185]	8.84634	-3.67003	0.826584	-4.43999	8.99632e-06	0.000222183
ENSDARG00000103306	BX927130.4		61.3608	-2.63915	0.357379	-7.38473	1.52765e-13	2.71035e-11
ENSDARG00000103310	znf1053	zinc finger protein 1053 [Source:ZFIN;Acc:ZDB-GENE-121214-1]	9.14812	-2.07175	0.627755	-3.30025	0.000965991	0.0102725
ENSDARG00000103346	si:dkeyp-85d8.5	si:dkeyp-85d8.5 [Source:ZFIN;Acc:ZDB-GENE-110913-144]	43.2188	-1.0832	0.34376	-3.15105	0.00162687	0.0152801
ENSDARG00000103381	si:ch211-196f19.1	si:ch211-196f19.1 [Source:ZFIN;Acc:ZDB-GENE-081103-47]	46.0034	-1.26128	0.344166	-3.66473	0.000247596	0.00349809
ENSDARG00000103405	znf1102	zinc finger protein 1102 [Source:ZFIN;Acc:ZDB-GENE-071004-71]	10.446	-2.95177	0.768771	-3.83959	0.000123238	0.00200513
ENSDARG00000103844	si:ch211-266c8.1	si:ch211-266c8.1 [Source:ZFIN;Acc:ZDB-GENE-070424-173]	31.7508	-2.20091	0.393378	-5.5949	2.20753e-08	1.27735e-06
ENSDARG00000104008	si:ch211-232d10.3	si:ch211-232d10.3 [Source:ZFIN;Acc:ZDB-GENE-081103-4]	5.47366	-4.1782	1.22788	-3.40276	0.000667079	0.00769038
ENSDARG00000104026	si:dkeyp-35e5.5	si:dkeyp-35e5.5 [Source:ZFIN;Acc:ZDB-GENE-050420-335]	42.7237	-2.74846	0.41366	-6.64423	3.04797e-11	3.3736e-09
ENSDARG00000104266	si:dkey-29m1.2	si:dkey-29m1.2 [Source:ZFIN;Acc:ZDB-GENE-141215-2]	10.8965	-2.42091	0.695891	-3.47886	0.000503545	0.00613638
ENSDARG00000104380	si:dkey-238k10.2	si:dkey-238k10.2 [Source:ZFIN;Acc:ZDB-GENE-070705-400]	96.5285	-2.20086	0.251724	-8.74315	2.26706e-18	8.16445e-16
ENSDARG00000104416	si:dkey-16p6.1	si:dkey-16p6.1 [Source:ZFIN;Acc:ZDB-GENE-081103-43]	6.46395	-2.94527	0.96668	-3.04679	0.00231301	0.0200469
ENSDARG00000104561	znf1081	zinc finger protein 1081 [Source:ZFIN;Acc:ZDB-GENE-110913-119]	43.7512	-1.25144	0.376883	-3.32051	0.00089854	0.00975371
ENSDARG00000104697	si:dkey-57k17.1	si:dkey-57k17.1 [Source:ZFIN;Acc:ZDB-GENE-110913-105]	51.3982	-1.07682	0.34445	-3.12622	0.0017707	0.0162825
ENSDARG00000104852	si:ch211-142b24.8	si:ch211-142b24.8 [Source:ZFIN;Acc:ZDB-GENE-141215-45]	34.2579	-1.22324	0.357165	-3.42485	0.000615131	0.00720859
ENSDARG00000104895	BX004857.1		28.8804	-6.44897	1.26071	-5.11534	3.13177e-07	1.25735e-05
ENSDARG00000104916	si:dkey-71l4.4	si:dkey-71l4.4 [Source:ZFIN;Acc:ZDB-GENE-060503-457]	11.8943	-2.58702	0.715695	-3.6147	0.0003007	0.00407388
ENSDARG00000104956	si:dkey-165o8.2	si:dkey-165o8.2 [Source:ZFIN;Acc:ZDB-GENE-131122-2]	36.9374	-7.89868	1.22603	-6.4425	1.17524e-10	1.17179e-08
ENSDARG00000104966	si:dkey-238k10.3	si:dkey-238k10.3 [Source:ZFIN;Acc:ZDB-GENE-070705-401]	9.96035	-2.04071	0.681886	-2.99274	0.00276482	0.0229804
ENSDARG00000105079	BX649411.2		28.9204	-1.79704	0.39767	-4.51892	6.2157e-06	0.000162667
ENSDARG00000105137	zgc:173705	zgc:173705 [Source:ZFIN;Acc:ZDB-GENE-080212-6]	12.1906	-2.48346	0.737225	-3.36866	0.000755332	0.00846906
ENSDARG00000105266	si:dkey-16p6.1	si:dkey-16p6.1 [Source:ZFIN;Acc:ZDB-GENE-081103-43]	20.5063	-2.68842	0.504164	-5.33244	9.69016e-08	4.61148e-06
ENSDARG00000105355	zgc:154164	zgc:154164 [Source:ZFIN;Acc:ZDB-GENE-060929-1050]	14.1567	-2.67119	0.639201	-4.17896	2.92844e-05	0.000607047
ENSDARG00000105367	si:dkey-88n24.11	si:dkey-88n24.11 [Source:ZFIN;Acc:ZDB-GENE-160113-7]	9.54726	-7.31389	1.31782	-5.54998	2.8571e-08	1.59581e-06
ENSDARG00000105372	si:ch211-220f21.1	si:ch211-220f21.1 [Source:ZFIN;Acc:ZDB-GENE-160113-32]	20.6337	-3.85366	0.698786	-5.51479	3.49195e-08	1.89769e-06
ENSDARG00000105455	si:dkey-10h3.7	si:dkey-10h3.7 [Source:ZFIN;Acc:ZDB-GENE-160113-56]	14.3359	-6.77461	1.25946	-5.37898	7.49072e-08	3.69619e-06
ENSDARG00000105473	si:cabz01036006.1	si:cabz01036006.1 [Source:ZFIN;Acc:ZDB-GENE-160113-146]	73.2554	-5.05462	0.528222	-9.56912	1.0782e-21	7.22661e-19
ENSDARG00000105557	BX511061.1	uncharacterized LOC101885004 [Source:NCBI gene;Acc:101885004]	22.1605	-1.67475	0.444845	-3.7648	0.000166685	0.00256501
ENSDARG00000105568	si:ch211-194p6.10	si:ch211-194p6.10 [Source:ZFIN;Acc:ZDB-GENE-160728-3]	36.4388	-1.09692	0.325157	-3.37351	0.000742164	0.00834467
ENSDARG00000105756	CR788316.3		10.7589	-3.01399	0.82531	-3.65195	0.000260261	0.00363837
ENSDARG00000106138	BX855618.1		16.0949	-1.38563	0.473834	-2.9243	0.00345229	0.0272124
ENSDARG00000106267	CR388042.1		10.7826	-5.34913	1.32185	-4.04671	5.19418e-05	0.000980676
ENSDARG00000107425	si:dkeyp-35e5.10	si:dkeyp-35e5.10 [Source:ZFIN;Acc:ZDB-GENE-110913-63]	4.41908	-3.79507	1.26591	-2.99789	0.00271857	0.0226506
ENSDARG00000110810	si:dkey-3h2.2	si:dkey-3h2.2 [Source:ZFIN;Acc:ZDB-GENE-070705-464]	10.6549	-1.91283	0.671717	-2.84767	0.00440412	0.0325174
ENSDARG00000110878	si:dkey-28k24.2	si:dkey-28k24.2 [Source:ZFIN;Acc:ZDB-GENE-121213-4]	16.8562	-3.9144	0.689816	-5.67456	1.39045e-08	8.47225e-07
ENSDARG00000111465	znf1104	zinc finger protein 1104 [Source:ZFIN;Acc:ZDB-GENE-110913-152]	46.8313	-1.67515	0.337114	-4.9691	6.72641e-07	2.45911e-05
ENSDARG00000111788	BX511067.1		36.2961	-8.14462	1.22523	-6.64744	2.98229e-11	3.31611e-09
ENSDARG00000112027	si:ch211-76m11.3	si:ch211-76m11.3 [Source:ZFIN;Acc:ZDB-GENE-041210-276]	13.7217	-1.81596	0.568174	-3.19614	0.00139279	0.0136059
ENSDARG00000112070	znf1121	zinc finger protein 1121 [Source:ZFIN;Acc:ZDB-GENE-110914-9]	10.6537	-2.09113	0.65248	-3.2049	0.00135111	0.0132686
ENSDARG00000112487	CR450780.1		8.2024	-3.89957	1.18332	-3.29546	0.000982601	0.0103942
ENSDARG00000112541	znf1093	zinc finger protein 1093 [Source:ZFIN;Acc:ZDB-GENE-110914-12]	20.0697	-1.51755	0.464743	-3.26536	0.00109325	0.0112514
ENSDARG00000112632	si:ch211-106j21.6	si:ch211-106j21.6 [Source:ZFIN;Acc:ZDB-GENE-081103-22]	9.50265	-2.99969	0.829633	-3.61568	0.000299564	0.00406306
ENSDARG00000113016	CU207245.1		21.2152	-1.26319	0.460975	-2.74025	0.00613926	0.0415641
ENSDARG00000113660	si:ch211-196f19.1	si:ch211-196f19.1 [Source:ZFIN;Acc:ZDB-GENE-081103-47]	31.8897	-2.62783	0.446776	-5.88177	4.05914e-09	2.7904e-07
ENSDARG00000113804	si:dkey-205i10.1	si:dkey-205i10.1 [Source:ZFIN;Acc:ZDB-GENE-081104-499]	9.97946	-3.26311	0.913642	-3.57155	0.000354881	0.00464115
ENSDARG00000113826	si:ch211-223k15.1	si:ch211-223k15.1 [Source:ZFIN;Acc:ZDB-GENE-141215-3]	22.4479	-1.62244	0.474853	-3.41673	0.000633791	0.00739137
ENSDARG00000113896	si:dkey-29p23.1	si:dkey-29p23.1 [Source:ZFIN;Acc:ZDB-GENE-081103-27]	88.557	-1.39148	0.22657	-6.14149	8.17525e-10	6.66421e-08
ENSDARG00000113971	LO018181.1	gastrula zinc finger protein XlCGF49.1-like [Source:NCBI gene;Acc:100149352]	3.69314	-4.95739	1.49613	-3.31348	0.000921443	0.00992567
ENSDARG00000114910	FO704772.2		36.0884	-3.29276	0.92508	-3.55943	0.000371663	0.00481351
ENSDARG00000116086	si:dkey-193i10.4	si:dkey-193i10.4 [Source:ZFIN;Acc:ZDB-GENE-070705-343]	5.99959	-4.38551	1.37925	-3.17963	0.00147464	0.0141421
ENSDARG00000116177	znf1127	zinc finger protein 1127 [Source:ZFIN;Acc:ZDB-GENE-110914-37]	30.3014	-1.62189	0.495057	-3.27616	0.00105228	0.0109253
ENSDARG00000116197	si:dkeyp-4c4.2	si:dkeyp-4c4.2 [Source:ZFIN;Acc:ZDB-GENE-130530-1]	50.9275	-1.91391	0.319863	-5.98353	2.18347e-09	1.61116e-07
ENSDARG00000116625	znf1141	zinc finger protein 1141 [Source:ZFIN;Acc:ZDB-GENE-110913-35]	62.5718	-1.35112	0.283468	-4.76638	1.87567e-06	5.88532e-05
ENSDARG00000117174	CT583728.27		16.7494	-2.28859	0.567791	-4.03069	5.56137e-05	0.00103144
ENSDARG00000007276	ela3l	elastase 3 like [Source:ZFIN;Acc:ZDB-GENE-060710-2]	33.0737	-1.88738	0.462299	-4.0826	4.45338e-05	0.000865183
ENSDARG00000013856	amy2a	amylase alpha 2A [Source:ZFIN;Acc:ZDB-GENE-040426-2393]	15.1009	-2.04997	0.549335	-3.73172	0.000190174	0.00283079
ENSDARG00000017400	klf1	Kruppel-like factor 1 (erythroid) [Source:ZFIN;Acc:ZDB-GENE-980526-55]	53.6882	-1.51164	0.323323	-4.67533	2.93481e-06	8.53181e-05
ENSDARG00000017703	paqr3a	progestin and adipoQ receptor family member IIIa [Source:ZFIN;Acc:ZDB-GENE-040426-1667]	189.192	-2.01652	0.204051	-9.88247	4.9594e-23	3.73954e-20
ENSDARG00000030349	cryba2a	crystallin, beta A2a [Source:ZFIN;Acc:ZDB-GENE-040625-8]	1172.54	-1.13339	0.333909	-3.3943	0.00068804	0.00789073
ENSDARG00000037121	mat2ab	methionine adenosyltransferase II, alpha b [Source:ZFIN;Acc:ZDB-GENE-050327-6]	97.7201	-2.13573	0.227876	-9.37231	7.09616e-21	4.07675e-18
ENSDARG00000044204	endou	endonuclease, polyU-specific [Source:NCBI gene;Acc:791216]	38.8666	-2.74925	0.402389	-6.83232	8.35521e-12	1.03386e-09
ENSDARG00000044326	BX950188.1		141.912	-1.53906	0.266664	-5.77154	7.85502e-09	5.01412e-07
ENSDARG00000046140	zgc:112038	zgc:112038 [Source:ZFIN;Acc:ZDB-GENE-050522-271]	32.2795	-1.09695	0.38485	-2.85035	0.00436716	0.0323336
ENSDARG00000052188	znf541	zinc finger protein 541 [Source:ZFIN;Acc:ZDB-GENE-060526-239]	18.3531	-1.46204	0.444952	-3.28584	0.00101678	0.0106484
ENSDARG00000054741	prkg2	protein kinase cGMP-dependent 2 [Source:ZFIN;Acc:ZDB-GENE-060531-80]	17.9227	-1.54292	0.500481	-3.08288	0.00205008	0.01826
ENSDARG00000058508	cfap70	cilia and flagella associated protein 70 [Source:ZFIN;Acc:ZDB-GENE-091204-50]	84.5788	-3.11068	0.255444	-12.1775	4.09465e-34	8.9818e-31
ENSDARG00000060846	cabp7b	calcium binding protein 7b [Source:ZFIN;Acc:ZDB-GENE-060526-366]	45.1725	-1.14691	0.341036	-3.36301	0.000770979	0.00862047
ENSDARG00000061858	zgc:153968	zgc:153968 [Source:ZFIN;Acc:ZDB-GENE-061027-211]	14.5683	-3.2671	0.743306	-4.39536	1.10588e-05	0.000263935
ENSDARG00000068220	mbl2	mannose binding lectin 2 [Source:ZFIN;Acc:ZDB-GENE-000427-2]	34.2798	-1.0707	0.379769	-2.81936	0.00481197	0.0345934
ENSDARG00000070465	si:dkey-13n23.3	si:dkey-13n23.3 [Source:ZFIN;Acc:ZDB-GENE-120214-42]	10.7193	-2.60305	0.700767	-3.71458	0.000203542	0.00298557
ENSDARG00000070845	si:dkey-56d12.4	si:dkey-56d12.4 [Source:ZFIN;Acc:ZDB-GENE-060531-147]	29.2356	-2.51531	0.479989	-5.24035	1.60274e-07	7.14832e-06
ENSDARG00000074607	unm_sa1506	un-named sa1506 [Source:ZFIN;Acc:ZDB-GENE-120727-17]	4.96227	-3.0053	1.03764	-2.89629	0.00377602	0.029111
ENSDARG00000074773	si:dkey-110g7.8	si:dkey-110g7.8 [Source:ZFIN;Acc:ZDB-GENE-131121-280]	48.7001	-1.30535	0.312186	-4.18133	2.89814e-05	0.000602839
ENSDARG00000076848	zgc:112492	zgc:112492 [Source:ZFIN;Acc:ZDB-GENE-050417-143]	89.1723	-1.20462	0.24918	-4.83435	1.33583e-06	4.43972e-05
ENSDARG00000077666	evi5a	ecotropic viral integration site 5a [Source:ZFIN;Acc:ZDB-GENE-110218-2]	37.371	-1.2555	0.341288	-3.67872	0.000234405	0.00335267
ENSDARG00000078832	si:dkey-73p2.3	si:dkey-73p2.3 [Source:ZFIN;Acc:ZDB-GENE-131126-12]	21.1321	-2.78024	0.607712	-4.57493	4.76388e-06	0.000128004
ENSDARG00000079075	si:ch211-71m22.3	si:ch211-71m22.3 [Source:ZFIN;Acc:ZDB-GENE-070705-195]	5.02066	-5.03365	1.46427	-3.43766	0.000586774	0.00693353
ENSDARG00000079089	fbxw8	F-box and WD repeat domain containing 8 [Source:NCBI gene;Acc:100136859]	211.522	-1.33122	0.169696	-7.84474	4.33863e-15	9.88154e-13
ENSDARG00000079245	si:dkey-73p2.2	si:dkey-73p2.2 [Source:ZFIN;Acc:ZDB-GENE-131119-50]	19.4669	-2.14688	0.531847	-4.03665	5.42209e-05	0.00101183
ENSDARG00000079269	CR589947.1		6.51838	-3.90724	1.05746	-3.69492	0.000219955	0.00318374
ENSDARG00000079727	selenop2	Danio rerio selenoprotein P2 (selenop2), mRNA. [Source:RefSeq mRNA;Acc:NM_001353911]	847.27	-1.02254	0.156645	-6.52773	6.67718e-11	7.00494e-09
ENSDARG00000083047	dre-mir-10d	dre-mir-10d [Source:miRBase;Acc:MI0001889]	16.1514	-1.87558	0.517151	-3.62676	0.000287003	0.00392579
ENSDARG00000087306	CABZ01038521.1		25.444	-1.05261	0.377501	-2.78837	0.00529742	0.037093
ENSDARG00000087390	hbbe1.3	hemoglobin, beta embryonic 1.3 [Source:ZFIN;Acc:ZDB-GENE-131120-128]	11473.8	-1.61212	0.240008	-6.71694	1.85581e-11	2.13233e-09
ENSDARG00000088908	CU570691.1		32.9085	-1.28575	0.353386	-3.63838	0.000274359	0.00379321
ENSDARG00000089475	hbae1.1	hemoglobin, alpha embryonic 1.1 [Source:ZFIN;Acc:ZDB-GENE-980526-80]	1059.8	-2.13344	0.179159	-11.9081	1.07429e-32	1.85153e-29
ENSDARG00000090901	si:ch211-256e16.11	si:ch211-256e16.11 [Source:ZFIN;Acc:ZDB-GENE-131127-41]	65.7969	-1.6115	0.258614	-6.23131	4.62549e-10	3.95774e-08
ENSDARG00000091140	pik3r6b	phosphoinositide-3-kinase, regulatory subunit 6b [Source:ZFIN;Acc:ZDB-GENE-120524-1]	8.75762	-4.1324	0.919206	-4.49561	6.93698e-06	0.000177834
ENSDARG00000092120	BX470185.1		9.79437	-2.59786	0.884342	-2.93762	0.00330745	0.0263995
ENSDARG00000092477	BX284666.1		5.46318	-5.6075	1.50958	-3.71462	0.00020351	0.00298557
ENSDARG00000092780	si:ch1073-170o4.1	si:ch1073-170o4.1 [Source:ZFIN;Acc:ZDB-GENE-030131-7012]	20.1248	-5.49619	1.09408	-5.02356	5.07218e-07	1.90633e-05
ENSDARG00000093476	si:dkey-175d9.2	si:dkey-175d9.2 [Source:ZFIN;Acc:ZDB-GENE-131119-97]	19.3625	-1.73638	0.488384	-3.55537	0.000377453	0.00487296
ENSDARG00000094990	si:dkey-91f15.1	si:dkey-91f15.1 [Source:ZFIN;Acc:ZDB-GENE-060601-4]	75.502	-1.6736	0.278791	-6.00307	1.93618e-09	1.44638e-07
ENSDARG00000095076	si:dkey-73p2.3	si:dkey-73p2.3 [Source:ZFIN;Acc:ZDB-GENE-131126-12]	7.34213	-2.32785	0.83928	-2.77363	0.00554352	0.0384477
ENSDARG00000095142	si:ch211-208h16.4	si:ch211-208h16.4 [Source:ZFIN;Acc:ZDB-GENE-060526-98]	268.846	-1.13342	0.166167	-6.82096	9.04341e-12	1.11331e-09
ENSDARG00000095739	si:dkey-73p2.1	si:dkey-73p2.1 [Source:ZFIN;Acc:ZDB-GENE-131122-97]	6.87069	-5.25964	1.35734	-3.87496	0.000106643	0.00177761
ENSDARG00000096338	CR792438.1		6.9554	-4.89848	1.24728	-3.92732	8.58987e-05	0.00148089
ENSDARG00000097197	CR392042.1		9.21136	-5.30148	1.20568	-4.39711	1.09704e-05	0.000262085
ENSDARG00000097518	BX537110.1		23.5823	-1.48632	0.414112	-3.58917	0.000331735	0.00441153
ENSDARG00000097646	BX511021.2		11.4519	-2.29411	0.600247	-3.82195	0.000132399	0.00212976
ENSDARG00000097815	CU928129.2		19.4593	-1.51978	0.442743	-3.43263	0.000597749	0.00703222
ENSDARG00000098191	si:dkey-16l2.20	si:dkey-16l2.20 [Source:ZFIN;Acc:ZDB-GENE-141212-380]	464.922	-1.24344	0.142643	-8.71717	2.85247e-18	1.01216e-15
ENSDARG00000098289	vstm2l	V-set and transmembrane domain containing 2 like [Source:ZFIN;Acc:ZDB-GENE-040426-1548]	40.3857	-2.4825	0.343188	-7.23363	4.70251e-13	7.32044e-11
ENSDARG00000098403	CR925723.1		5.5654	-4.4252	1.40715	-3.14479	0.00166204	0.0155379
ENSDARG00000098509	BX005286.1		6.69284	-3.44295	0.888355	-3.87565	0.000106342	0.0017745
ENSDARG00000099247	si:dkey-68o6.5	si:dkey-68o6.5 [Source:ZFIN;Acc:ZDB-GENE-030131-5416]	22.7095	-2.20647	0.461522	-4.78084	1.74561e-06	5.53504e-05
ENSDARG00000100246	FP016234.1		129.247	-2.59716	0.523801	-4.95828	7.11195e-07	2.57278e-05
ENSDARG00000100504	ppp1r27b	protein phosphatase 1, regulatory subunit 27b [Source:ZFIN;Acc:ZDB-GENE-051023-5]	6.39653	-5.6666	1.40992	-4.0191	5.84216e-05	0.00107607
ENSDARG00000101163	BX001023.2		18.2186	-1.77492	0.464256	-3.82316	0.000131754	0.00212316
ENSDARG00000101190	cyp2k8	cytochrome P450, family 2, subfamily K, polypeptide 8 [Source:ZFIN;Acc:ZDB-GENE-080721-19]	76.3197	-1.14514	0.225899	-5.06925	3.99387e-07	1.54436e-05
ENSDARG00000101654	si:ch211-188c18.1	si:ch211-188c18.1 [Source:ZFIN;Acc:ZDB-GENE-060503-296]	3.15618	-4.50623	1.47714	-3.05064	0.00228357	0.0198559
ENSDARG00000101671	zgc:158417	zgc:158417 [Source:ZFIN;Acc:ZDB-GENE-061201-36]	11.8681	-2.07923	0.734128	-2.83224	0.00462231	0.033604
ENSDARG00000102856	si:ch73-59f11.3	si:ch73-59f11.3 [Source:ZFIN;Acc:ZDB-GENE-131121-446]	14.4644	-2.30151	0.566844	-4.06021	4.90283e-05	0.000935181
ENSDARG00000103806	BX004785.3		14.4115	-7.91227	1.29042	-6.13156	8.70193e-10	7.06966e-08
ENSDARG00000104144	si:dkey-68o6.8	si:dkey-68o6.8 [Source:ZFIN;Acc:ZDB-GENE-141212-374]	3.59993	-5.93004	1.56798	-3.78195	0.000155602	0.0024254
ENSDARG00000104193	CABZ01019904.1		31.3582	-8.05149	1.2245	-6.5753	4.8555e-11	5.20704e-09
ENSDARG00000104428	AL935044.3	si:ch211-190o19.1 [Source:NCBI gene;Acc:564387]	2.47168	-5.25932	1.5791	-3.33059	0.000866634	0.00945345
ENSDARG00000104979	CR388055.1		3.80365	-5.95948	1.4691	-4.05655	4.98019e-05	0.000947526
ENSDARG00000105044	si:ch211-51i16.3	si:ch211-51i16.3 [Source:ZFIN;Acc:ZDB-GENE-131127-411]	4.06095	-4.96563	1.44448	-3.43766	0.000586771	0.00693353
ENSDARG00000110614	ugt2a7	UDP glucuronosyltransferase 2 family, polypeptide A7 [Source:ZFIN;Acc:ZDB-GENE-141215-33]	7.27626	-2.51645	0.812043	-3.09891	0.00194234	0.0175137
ENSDARG00000111013	dicp1.1	diverse immunoglobulin domain-containing protein 1.1 [Source:ZFIN;Acc:ZDB-GENE-120305-1]	1.89145	-4.53313	1.70452	-2.65948	0.00782613	0.0495164
ENSDARG00000113150	fthl31	ferritin, heavy polypeptide-like 31 [Source:ZFIN;Acc:ZDB-GENE-050522-428]	30.1771	-2.56892	0.497638	-5.16222	2.44032e-07	1.02227e-05
ENSDARG00000115857	znf1001	zinc finger protein 1001 [Source:ZFIN;Acc:ZDB-GENE-080213-7]	10.078	-3.23552	0.782466	-4.13503	3.54915e-05	0.000714241
ENSDARG00000116723	BX470259.3		57.6874	-1.24401	0.308461	-4.03294	5.50825e-05	0.00102304
ENSDARG00000117309	BX927081.3		31.8166	-2.9059	0.457215	-6.35566	2.07533e-10	1.94846e-08
ENSDARG00000117617	CABZ01077121.1		30.9533	-1.68673	0.368973	-4.57141	4.84459e-06	0.000129739
ENSDARG00000117625	CABZ01038493.1		11.7332	-6.65748	1.28173	-5.19415	2.05661e-07	8.81388e-06
ENSDARG00000015076	gja8b	gap junction protein alpha 8 paralog b [Source:ZFIN;Acc:ZDB-GENE-010607-3]	29.125	-1.13694	0.409957	-2.77332	0.0055487	0.0384606
ENSDARG00000015678	si:dkeyp-75b4.9	si:dkeyp-75b4.9 [Source:ZFIN;Acc:ZDB-GENE-090313-396]	3.84666	-5.98353	1.46709	-4.07851	4.53244e-05	0.000875606
ENSDARG00000018263	pdia2	protein disulfide isomerase family A, member 2 [Source:ZFIN;Acc:ZDB-GENE-040426-705]	298.795	-2.08171	0.226973	-9.1716	4.66037e-20	2.29266e-17
ENSDARG00000027826	pudp	pseudouridine 5'-phosphatase [Source:ZFIN;Acc:ZDB-GENE-050522-36]	131.495	-1.02245	0.176341	-5.79815	6.70516e-09	4.34916e-07
ENSDARG00000037619	GNA12	guanine nucleotide-binding protein subunit alpha-12-like [Source:NCBI gene;Acc:797518]	13.2931	-2.25013	0.572645	-3.92937	8.51687e-05	0.00147209
ENSDARG00000038669	gbp2	guanylate binding protein 2 [Source:ZFIN;Acc:ZDB-GENE-070912-618]	66.485	-1.04873	0.37004	-2.83409	0.00459562	0.0334621
ENSDARG00000038682	zgc:171687	zgc:171687 [Source:ZFIN;Acc:ZDB-GENE-071004-9]	22.856	-5.12472	0.928863	-5.51719	3.44454e-08	1.87615e-06
ENSDARG00000038683	MFAP4	si:zfos-2330d3.1 [Source:ZFIN;Acc:ZDB-GENE-110408-35]	9.74159	-2.86661	0.873183	-3.28295	0.00102728	0.010749
ENSDARG00000041179	crygm5	crystallin, gamma M5 [Source:ZFIN;Acc:ZDB-GENE-041024-6]	26.124	-1.64661	0.425472	-3.87007	0.000108804	0.00180559
ENSDARG00000041925	cryba2b	crystallin, beta A2b [Source:ZFIN;Acc:ZDB-GENE-040718-324]	2938.71	-1.23285	0.290022	-4.25089	2.12924e-05	0.000464524
ENSDARG00000042993	prss1	serine protease 1 [Source:ZFIN;Acc:ZDB-GENE-010131-7]	541.55	-1.24117	0.187653	-6.61418	3.73611e-11	4.11637e-09
ENSDARG00000053315	tmprss3a	transmembrane serine protease 3a [Source:ZFIN;Acc:ZDB-GENE-070912-70]	83.9913	-1.04512	0.288781	-3.61908	0.000295657	0.00401911
ENSDARG00000053802	cbln5	cerebellin 5 [Source:ZFIN;Acc:ZDB-GENE-070912-577]	5.31175	-3.13876	0.994714	-3.15545	0.00160253	0.0151163
ENSDARG00000055159	cyp27a1.4	cytochrome P450, family 27, subfamily A, polypeptide 1, gene 4 [Source:ZFIN;Acc:ZDB-GENE-030131-1060]	39.8591	-1.31446	0.349947	-3.75616	0.000172539	0.00262828
ENSDARG00000057460	crygm2d13	crystallin, gamma M2d13 [Source:ZFIN;Acc:ZDB-GENE-040718-105]	2623.33	-1.17674	0.349975	-3.36236	0.000772784	0.00863664
ENSDARG00000058885	ttc29	tetratricopeptide repeat domain 29 [Source:ZFIN;Acc:ZDB-GENE-100922-181]	23.8906	-1.37072	0.384043	-3.56918	0.000358101	0.00466808
ENSDARG00000062341	wfs1a	Wolfram syndrome 1a (wolframin) [Source:ZFIN;Acc:ZDB-GENE-080225-11]	128.779	-1.11909	0.187947	-5.95427	2.6124e-09	1.87603e-07
ENSDARG00000062919	tceanc2	transcription elongation factor A (SII) N-terminal and central domain containing 2 [Source:NCBI gene;Acc:567698]	52.796	-1.32186	0.311576	-4.2425	2.21045e-05	0.00047823
ENSDARG00000063224	nxph2a	neurexophilin 2a [Source:ZFIN;Acc:ZDB-GENE-060503-124]	62.4802	-1.11804	0.280943	-3.97959	6.90339e-05	0.00124122
ENSDARG00000069381	si:ch211-125e6.5	si:ch211-125e6.5 [Source:ZFIN;Acc:ZDB-GENE-070912-39]	16.7951	-2.38999	0.688941	-3.46907	0.000522263	0.00632298
ENSDARG00000069792	crygm2d5	crystallin, gamma M2d5 [Source:ZFIN;Acc:ZDB-GENE-060918-4]	721.354	-1.69925	0.315683	-5.38277	7.3348e-08	3.63183e-06
ENSDARG00000069801	crygm2d12	crystallin, gamma M2d12 [Source:ZFIN;Acc:ZDB-GENE-070822-19]	1544.63	-1.17513	0.338845	-3.46806	0.00052423	0.00633725
ENSDARG00000069817	crygm2d17	crystallin, gamma M2d17 [Source:ZFIN;Acc:ZDB-GENE-070720-9]	3080.92	-1.37275	0.32295	-4.25066	2.13143e-05	0.000464581
ENSDARG00000069826	crygm2d15	crystallin, gamma M2d15 [Source:ZFIN;Acc:ZDB-GENE-040718-322]	1073.77	-1.47822	0.345305	-4.28092	1.86125e-05	0.000415065
ENSDARG00000069827	crygm2d11	crystallin, gamma M2d11 [Source:ZFIN;Acc:ZDB-GENE-071004-42]	1302.91	-1.20852	0.281072	-4.29969	1.71038e-05	0.000386782
ENSDARG00000070272	casp10	caspase 10, apoptosis-related cysteine peptidase [Source:ZFIN;Acc:ZDB-GENE-070608-2]	35.8665	-1.18369	0.349702	-3.38486	0.00071214	0.00809384
ENSDARG00000073750	crygm2d18	crystallin, gamma M2d18 [Source:ZFIN;Acc:ZDB-GENE-040625-154]	1573.29	-1.04245	0.363589	-2.8671	0.00414253	0.0311581
ENSDARG00000073874	crygm2d6	crystallin, gamma M2d6 [Source:ZFIN;Acc:ZDB-GENE-040625-145]	595.112	-1.78064	0.405225	-4.39421	1.11177e-05	0.000264815
ENSDARG00000074117	si:dkey-1h24.2	si:dkey-1h24.2 [Source:ZFIN;Acc:ZDB-GENE-060503-482]	62.9172	-1.01057	0.296645	-3.40667	0.000657616	0.00761037
ENSDARG00000074136	slc47a2.2	solute carrier family 47 member 2.2 [Source:ZFIN;Acc:ZDB-GENE-070615-14]	68.5522	-1.16923	0.299601	-3.90261	9.51595e-05	0.00161925
ENSDARG00000074989	sparcl1	SPARC-like 1 [Source:ZFIN;Acc:ZDB-GENE-060130-6]	222.6	-1.06827	0.197975	-5.39597	6.81532e-08	3.41176e-06
ENSDARG00000075517	si:ch211-120k19.1	si:ch211-120k19.1 [Source:ZFIN;Acc:ZDB-GENE-100922-282]	46.9254	-1.02102	0.357411	-2.85672	0.00428043	0.0318576
ENSDARG00000076572	crygm2d7	crystallin, gamma M2d7 [Source:ZFIN;Acc:ZDB-GENE-060918-5]	3441.9	-1.52359	0.301332	-5.05618	4.27745e-07	1.63567e-05
ENSDARG00000076790	crygm2d16	crystallin, gamma M2d16 [Source:ZFIN;Acc:ZDB-GENE-071004-53]	1651.89	-1.49161	0.407021	-3.66471	0.000247616	0.00349809
ENSDARG00000078001	kbtbd7	kelch repeat and BTB (POZ) domain containing 7 [Source:ZFIN;Acc:ZDB-GENE-070912-204]	68.9626	-1.64713	0.30478	-5.40432	6.50564e-08	3.27713e-06
ENSDARG00000078138	si:ch211-202h22.8	si:ch211-202h22.8 [Source:ZFIN;Acc:ZDB-GENE-090313-78]	53.1206	-1.09536	0.310638	-3.52615	0.000421643	0.00532104
ENSDARG00000079191	zgc:172122	zgc:172122 [Source:ZFIN;Acc:ZDB-GENE-080208-1]	45.9652	-4.9053	0.650422	-7.54171	4.63836e-14	8.6759e-12
ENSDARG00000079274	prss59.1	serine protease 59, tandem duplicate 1 [Source:ZFIN;Acc:ZDB-GENE-030131-1173]	61.601	-1.84503	0.393358	-4.69045	2.72599e-06	8.0214e-05
ENSDARG00000080499	CU638697.1		2.49125	-4.73158	1.73646	-2.72485	0.00643314	0.0430106
ENSDARG00000086658	crygm2d21	crystallin, gamma M2d21 [Source:ZFIN;Acc:ZDB-GENE-081105-133]	2757.47	-1.52827	0.312879	-4.88453	1.03675e-06	3.56857e-05
ENSDARG00000086917	crygm2d2	crystallin, gamma M2d2 [Source:ZFIN;Acc:ZDB-GENE-060918-1]	2982.45	-1.36898	0.165402	-8.27665	1.2669e-16	3.68302e-14
ENSDARG00000087164	crygm2d4	crystallin, gamma M2d4 [Source:ZFIN;Acc:ZDB-GENE-060918-3]	2507.46	-1.21493	0.269864	-4.502	6.73155e-06	0.000173717
ENSDARG00000087301	crygm2d14	crystallin, gamma M2d14 [Source:ZFIN;Acc:ZDB-GENE-070822-20]	1410.47	-1.57418	0.383468	-4.10511	4.04129e-05	0.000798626
ENSDARG00000087324	crygm2d1	crystallin, gamma M2d1 [Source:ZFIN;Acc:ZDB-GENE-050522-395]	3998.49	-1.10479	0.272263	-4.05782	4.95327e-05	0.00094331
ENSDARG00000087765	crygm2d10	crystallin, gamma M2d10 [Source:ZFIN;Acc:ZDB-GENE-071004-96]	4669.83	-1.14024	0.241765	-4.7163	2.40171e-06	7.28027e-05
ENSDARG00000088013	CYP27A1	zgc:136333 [Source:ZFIN;Acc:ZDB-GENE-060616-143]	86.2844	-2.79273	0.281874	-9.90774	3.85268e-23	2.99876e-20
ENSDARG00000088823	crygm2d3	crystallin, gamma M2d3 [Source:ZFIN;Acc:ZDB-GENE-060918-2]	3006.16	-1.26132	0.249208	-5.06132	4.16362e-07	1.60486e-05
ENSDARG00000089853	si:dkey-22n8.3	si:dkey-22n8.3 [Source:ZFIN;Acc:ZDB-GENE-110914-188]	28.6847	-2.14882	0.41314	-5.2012	1.98005e-07	8.51634e-06
ENSDARG00000090097	CR626886.1	uncharacterized LOC101885684 [Source:NCBI gene;Acc:101885684]	21.4699	-1.61683	0.499989	-3.23374	0.00122182	0.0122635
ENSDARG00000090844	CABZ01054965.1	interleukin-1 receptor type 1-like [Source:NCBI gene;Acc:799279]	109.698	-1.91386	0.217209	-8.81115	1.23865e-18	4.74402e-16
ENSDARG00000091148	crygm2d20	crystallin, gamma M2d20 [Source:ZFIN;Acc:ZDB-GENE-070424-32]	2421.47	-1.52718	0.278431	-5.48494	4.13604e-08	2.18857e-06
ENSDARG00000091320	nlrc6	NLR family CARD domain containing 6 [Source:ZFIN;Acc:ZDB-GENE-060421-8264]	90.7342	-1.57278	0.232823	-6.75526	1.4258e-11	1.67005e-09
ENSDARG00000091627	si:dkey-271j15.3	si:dkey-271j15.3 [Source:ZFIN;Acc:ZDB-GENE-100921-27]	32.112	-1.23919	0.356358	-3.47738	0.000506335	0.00616271
ENSDARG00000091657	CT573256.1	serine/threonine-protein kinase VRK1-like [Source:NCBI gene;Acc:794952]	37.0623	-1.91535	0.341365	-5.61087	2.01316e-08	1.17902e-06
ENSDARG00000091912	si:ch211-15j1.5	si:ch211-15j1.5 [Source:ZFIN;Acc:ZDB-GENE-081031-11]	6.24551	-6.52776	1.41827	-4.60261	4.1723e-06	0.000114793
ENSDARG00000092200		si:dkey-26i13.6 [Source:ZFIN;Acc:ZDB-GENE-090312-165]	3.92723	-3.33065	1.15565	-2.88206	0.00395083	0.0300724
ENSDARG00000092361	si:dkey-79f11.7	si:dkey-79f11.7 [Source:ZFIN;Acc:ZDB-GENE-090313-338]	20.7622	-1.13172	0.41848	-2.70436	0.00684354	0.044994
ENSDARG00000092806	si:ch1073-110a20.2	si:ch1073-110a20.2 [Source:ZFIN;Acc:ZDB-GENE-121214-96]	7.23708	-2.91556	0.985679	-2.95792	0.00309727	0.0251207
ENSDARG00000092870	BX936337.1		362.806	-1.03069	0.214568	-4.80356	1.55869e-06	5.04903e-05
ENSDARG00000093224	CR456628.1		5.48279	-5.80868	1.42765	-4.0687	4.7276e-05	0.000905322
ENSDARG00000093318	si:dkey-57a22.15	si:dkey-57a22.15 [Source:ZFIN;Acc:ZDB-GENE-081104-427]	116.462	-2.32182	0.612232	-3.79238	0.000149208	0.00234696
ENSDARG00000093443	BX323559.4		15.6072	-2.67081	0.669733	-3.98787	6.66691e-05	0.00120911
ENSDARG00000093877	si:zfos-2330d3.7	si:zfos-2330d3.7 [Source:ZFIN;Acc:ZDB-GENE-121214-112]	14.4728	-1.86628	0.596895	-3.12664	0.00176815	0.0162724
ENSDARG00000093974	CR933734.2		10.8074	-5.56583	1.14199	-4.87378	1.09484e-06	3.74716e-05
ENSDARG00000094331	BX901918.2		36.7469	-3.00995	0.548465	-5.48795	4.06634e-08	2.15641e-06
ENSDARG00000094518	si:ch211-125e6.8	si:ch211-125e6.8 [Source:ZFIN;Acc:ZDB-GENE-070912-42]	70.9952	-4.46743	0.494535	-9.03359	1.66132e-19	7.56339e-17
ENSDARG00000094554	si:ch73-7i4.1	si:ch73-7i4.1 [Source:ZFIN;Acc:ZDB-GENE-100921-19]	22.5467	-2.74367	0.646708	-4.24252	2.21026e-05	0.00047823
ENSDARG00000094782	si:ch211-196h16.4	si:ch211-196h16.4 [Source:ZFIN;Acc:ZDB-GENE-081029-1]	41.1496	-1.43778	0.333849	-4.30667	1.65728e-05	0.000376539
ENSDARG00000095522	si:dkey-71b5.3	si:dkey-71b5.3 [Source:ZFIN;Acc:ZDB-GENE-100922-91]	25.6944	-6.39269	1.25765	-5.08304	3.71449e-07	1.45735e-05
ENSDARG00000095533	si:ch211-198c19.3	si:ch211-198c19.3 [Source:ZFIN;Acc:ZDB-GENE-100922-226]	37.8878	-1.33417	0.334847	-3.9844	6.76495e-05	0.00122055
ENSDARG00000096527	BX548015.2		29.6147	-7.95955	1.22493	-6.49797	8.14092e-11	8.35882e-09
ENSDARG00000096544	CR774189.1		6.42347	-6.76192	1.36233	-4.96351	6.92303e-07	2.51575e-05
ENSDARG00000097054	CU927934.1		24.3537	-5.12158	1.25507	-4.0807	4.49005e-05	0.000870204
ENSDARG00000097556	cyp8b2	cytochrome P450, family 8, subfamily B, polypeptide 2 [Source:ZFIN;Acc:ZDB-GENE-080212-9]	9.23573	-2.40255	0.806221	-2.98002	0.00288234	0.0238015
ENSDARG00000098037	CU927934.3	uncharacterized LOC100331996 [Source:NCBI gene;Acc:100331996]	36.9146	-1.46188	0.49627	-2.94573	0.0032219	0.0258965
ENSDARG00000098223	AL773558.1		37.2663	-3.30078	0.543586	-6.07223	1.26148e-09	9.78723e-08
ENSDARG00000099839	si:ch211-9d9.1	si:ch211-9d9.1 [Source:ZFIN;Acc:ZDB-GENE-030131-2657]	144.762	-1.10923	0.186814	-5.9376	2.89232e-09	2.04061e-07
ENSDARG00000100065	CU467837.1		2.66857	-4.93089	1.81276	-2.7201	0.00652623	0.0434884
ENSDARG00000100379	si:dkey-34d22.2	si:dkey-34d22.2 [Source:ZFIN;Acc:ZDB-GENE-131127-261]	3.17736	-4.7312	1.60644	-2.94514	0.00322804	0.0259199
ENSDARG00000102175	hamp	hepcidin antimicrobial peptide [Source:NCBI gene;Acc:402837]	167.818	-1.29108	0.21283	-6.06628	1.30909e-09	1.00917e-07
ENSDARG00000103330	si:ch73-236c18.5	si:ch73-236c18.5 [Source:ZFIN;Acc:ZDB-GENE-121213-7]	8.48488	-1.94764	0.667316	-2.91862	0.00351583	0.0275792
ENSDARG00000104083	adgre5b.2	adhesion G protein-coupled receptor E5b, duplicate 2 [Source:ZFIN;Acc:ZDB-GENE-121214-277]	40.0549	-1.04816	0.306682	-3.41775	0.000631406	0.00737068
ENSDARG00000104807	si:ch73-221f6.3	si:ch73-221f6.3 [Source:ZFIN;Acc:ZDB-GENE-121214-21]	77.4503	-1.08366	0.229506	-4.72171	2.33873e-06	7.13415e-05
ENSDARG00000105033	BX897691.1	B- and T-lymphocyte attenuator-like [Source:NCBI gene;Acc:103910066]	5.12071	-5.66965	1.37691	-4.11765	3.82756e-05	0.000763267
ENSDARG00000105122	BX323031.2		10.245	-2.2269	0.649884	-3.42661	0.000611159	0.00716901
ENSDARG00000105176	zgc:174890	zgc:174890 [Source:ZFIN;Acc:ZDB-GENE-030131-6213]	25.5858	-1.61218	0.415013	-3.88466	0.000102473	0.00172112
ENSDARG00000109861	crygm2d17	crystallin, gamma M2d17 [Source:ZFIN;Acc:ZDB-GENE-070720-9]	3852.75	-1.13185	0.270447	-4.18509	2.85051e-05	0.000593954
ENSDARG00000115701	crygm2d9	crystallin, gamma M2d9 [Source:ZFIN;Acc:ZDB-GENE-081105-81]	3021.14	-1.89313	0.263379	-7.18784	6.58243e-13	1.00524e-10
ENSDARG00000115856	BX276105.1		50.822	-1.21756	0.317854	-3.83056	0.00012785	0.0020704
ENSDARG00000116164	crygm2d8	crystallin, gamma M2d8 [Source:ZFIN;Acc:ZDB-GENE-040718-321]	5083.44	-1.19664	0.241327	-4.95858	7.10105e-07	2.57269e-05
ENSDARG00000116928	CABZ01059408.1		38.9658	-5.53312	0.891159	-6.2089	5.3357e-10	4.48622e-08
ENSDARG00000003197	wdr21	WD repeat domain 21 [Source:ZFIN;Acc:ZDB-GENE-040109-2]	129.632	-1.95002	0.205718	-9.47908	2.56542e-21	1.673e-18
ENSDARG00000003523	itln3	intelectin 3 [Source:ZFIN;Acc:ZDB-GENE-090527-4]	19.4431	-1.76512	0.502237	-3.51452	0.000440555	0.00551929
ENSDARG00000008931	renbp	renin binding protein [Source:ZFIN;Acc:ZDB-GENE-041212-34]	126.969	-1.36408	0.196488	-6.9423	3.85776e-12	5.08655e-10
ENSDARG00000009443	zgc:92137	zgc:92137 [Source:ZFIN;Acc:ZDB-GENE-040801-179]	16.5542	-2.25405	0.568648	-3.96388	7.37412e-05	0.00130927
ENSDARG00000015228	ero1a	endoplasmic reticulum oxidoreductase alpha [Source:NCBI gene;Acc:393321]	27.0846	-2.6156	0.407946	-6.41164	1.43959e-10	1.40631e-08
ENSDARG00000023861	dnase1l1l	deoxyribonuclease I-like 1-like [Source:ZFIN;Acc:ZDB-GENE-040718-100]	44.6559	-2.18212	0.422097	-5.16971	2.34456e-07	9.89021e-06
ENSDARG00000028664	ahsa1a	AHA1, activator of heat shock protein ATPase homolog 1a [Source:ZFIN;Acc:ZDB-GENE-030131-1869]	288.967	-2.13361	0.177052	-12.0507	1.92225e-33	3.86516e-30
ENSDARG00000031745	mhc2a	major histocompatibility complex class II integral membrane alpha chain gene [Source:ZFIN;Acc:ZDB-GENE-990415-150]	2.41681	-4.17481	1.56797	-2.66255	0.00775499	0.0492292
ENSDARG00000037192	zgc:113364	zgc:113364 [Source:ZFIN;Acc:ZDB-GENE-050410-5]	41.7656	-6.43674	1.06355	-6.05215	1.42927e-09	1.09482e-07
ENSDARG00000038969	zgc:113142	zgc:113142 [Source:ZFIN;Acc:ZDB-GENE-050220-2]	71.4107	-1.86518	0.28726	-6.493	8.41419e-11	8.6028e-09
ENSDARG00000039682	si:ch211-121a2.2	si:ch211-121a2.2 [Source:ZFIN;Acc:ZDB-GENE-070705-21]	63.4436	-4.06869	1.00848	-4.03447	5.47266e-05	0.00101812
ENSDARG00000041433	si:dkey-7c18.24	si:dkey-7c18.24 [Source:ZFIN;Acc:ZDB-GENE-041014-63]	68.8018	-2.34617	0.323998	-7.24131	4.44383e-13	7.00819e-11
ENSDARG00000042954	slc17a9a	solute carrier family 17 member 9a [Source:ZFIN;Acc:ZDB-GENE-081021-1]	26.3944	-1.21357	0.40976	-2.96167	0.00305978	0.0249255
ENSDARG00000053165	zgc:113377	zgc:113377 [Source:ZFIN;Acc:ZDB-GENE-050913-148]	41.8563	-1.17848	0.387145	-3.04403	0.00233432	0.0202098
ENSDARG00000054150	cx23	connexin 23 [Source:NCBI gene;Acc:541419]	86.5029	-1.01804	0.264241	-3.8527	0.000116821	0.00191623
ENSDARG00000055270	si:ch1073-358c10.1	si:ch1073-358c10.1 [Source:ZFIN;Acc:ZDB-GENE-050309-123]	49.335	-1.45105	0.313985	-4.62138	3.81193e-06	0.00010663
ENSDARG00000056744	ela2	elastase 2 [Source:ZFIN;Acc:ZDB-GENE-041117-1]	34.4156	-1.29071	0.391227	-3.29914	0.000969808	0.0102995
ENSDARG00000056765	ela2l	elastase 2 like [Source:ZFIN;Acc:ZDB-GENE-040511-1]	45.9986	-1.23885	0.347263	-3.56748	0.00036043	0.00469084
ENSDARG00000058299	zgc:173737	zgc:173737 [Source:ZFIN;Acc:ZDB-GENE-071004-109]	10.7715	-6.52659	1.28548	-5.07716	3.83109e-07	1.48618e-05
ENSDARG00000068006	gck	glucokinase (hexokinase 4) [Source:ZFIN;Acc:ZDB-GENE-060825-204]	407.02	-1.96195	0.72868	-2.69247	0.00709259	0.0461908
ENSDARG00000068991	zgc:158862	zgc:158862 [Source:ZFIN;Acc:ZDB-GENE-070209-146]	79.6881	-1.79381	0.260667	-6.88163	5.91725e-12	7.5146e-10
ENSDARG00000069627	si:ch211-255g12.8	si:ch211-255g12.8 [Source:ZFIN;Acc:ZDB-GENE-081104-39]	16.0019	-2.66713	0.615008	-4.33674	1.44611e-05	0.000332632
ENSDARG00000070396	serpinb1l2	serpin peptidase inhibitor, clade B (ovalbumin), member 1, like 2 [Source:ZFIN;Acc:ZDB-GENE-041001-117]	51.7291	-1.09057	0.398079	-2.73957	0.00615192	0.0416264
ENSDARG00000071005	ppp1r3ca	protein phosphatase 1, regulatory subunit 3Ca [Source:ZFIN;Acc:ZDB-GENE-040718-70]	192.949	-1.42992	0.194772	-7.34149	2.11225e-13	3.56489e-11
ENSDARG00000074323	efcab2	EF-hand calcium binding domain 2 [Source:ZFIN;Acc:ZDB-GENE-070521-5]	14.831	-1.78228	0.627424	-2.84064	0.00450236	0.0329604
ENSDARG00000075016	apobb.2	apolipoprotein Bb, tandem duplicate 2 [Source:ZFIN;Acc:ZDB-GENE-070705-554]	1976.16	-1.56612	0.15599	-10.0399	1.01784e-23	9.44595e-21
ENSDARG00000075993	clic5a	chloride intracellular channel 5a [Source:ZFIN;Acc:ZDB-GENE-041114-84]	231.47	-1.02471	0.205109	-4.99591	5.85604e-07	2.17385e-05
ENSDARG00000077504	si:ch211-103n10.5	si:ch211-103n10.5 [Source:ZFIN;Acc:ZDB-GENE-030131-5155]	23.4789	-1.80217	0.403175	-4.46994	7.82415e-06	0.000197272
ENSDARG00000079105	mhc2dab	major histocompatibility complex class II DAB gene [Source:ZFIN;Acc:ZDB-GENE-980526-200]	12.583	-3.29296	0.828654	-3.97386	7.07169e-05	0.00126595
ENSDARG00000088444	selenol	selenoprotein L [Source:NCBI gene;Acc:100462964]	29.7519	-2.12555	0.42857	-4.95963	7.06288e-07	2.56271e-05
ENSDARG00000088493	si:ch211-149k12.3	si:ch211-149k12.3 [Source:ZFIN;Acc:ZDB-GENE-131127-504]	2.66158	-4.39705	1.56991	-2.80082	0.00509729	0.0361235
ENSDARG00000088689	si:ch211-201o1.1	si:ch211-201o1.1 [Source:ZFIN;Acc:ZDB-GENE-120709-60]	67.3557	-1.29984	0.290627	-4.47252	7.7302e-06	0.00019517
ENSDARG00000089556	si:dkey-63j12.4	si:dkey-63j12.4 [Source:ZFIN;Acc:ZDB-GENE-040724-17]	12.238	-4.48699	0.955923	-4.69388	2.68074e-06	7.93664e-05
ENSDARG00000089874	pcdh2ab9	protocadherin 2 alpha b 9 [Source:ZFIN;Acc:ZDB-GENE-041118-8]	55.8753	-1.01794	0.323744	-3.14426	0.00166507	0.0155482
ENSDARG00000091043	pcdh2ab6	protocadherin 2 alpha b 6 [Source:ZFIN;Acc:ZDB-GENE-041118-5]	30.4909	-1.3655	0.442403	-3.08654	0.00202502	0.0180768
ENSDARG00000091723	si:ch211-202f3.4	si:ch211-202f3.4 [Source:ZFIN;Acc:ZDB-GENE-131120-116]	5.94217	-3.54533	1.04894	-3.37991	0.000725085	0.00819849
ENSDARG00000092042	AL935153.1		63.8978	-4.38235	0.545211	-8.0379	9.13947e-16	2.25027e-13
ENSDARG00000092379	si:dkeyp-51b9.3	si:dkeyp-51b9.3 [Source:ZFIN;Acc:ZDB-GENE-081104-469]	52.45	-8.14352	1.20388	-6.76442	1.33849e-11	1.57543e-09
ENSDARG00000092626	zgc:174931	zgc:174931 [Source:ZFIN;Acc:ZDB-GENE-070928-43]	16.0994	-2.05697	0.553677	-3.71511	0.000203115	0.00298293
ENSDARG00000092892	si:dkey-23c22.5	si:dkey-23c22.5 [Source:ZFIN;Acc:ZDB-GENE-081105-147]	4.04331	-3.06653	1.14372	-2.68118	0.00733621	0.047307
ENSDARG00000093354	si:ch211-57i17.2	si:ch211-57i17.2 [Source:ZFIN;Acc:ZDB-GENE-041014-258]	25.9956	-2.38343	0.485824	-4.90595	9.29747e-07	3.26074e-05
ENSDARG00000093378	si:ch211-235i11.5	si:ch211-235i11.5 [Source:ZFIN;Acc:ZDB-GENE-131120-104]	88.6916	-1.01976	0.219736	-4.64083	3.47007e-06	9.89708e-05
ENSDARG00000094281	si:ch73-196i15.3	si:ch73-196i15.3 [Source:ZFIN;Acc:ZDB-GENE-091116-4]	97.9905	-1.02926	0.20091	-5.12298	3.00745e-07	1.21821e-05
ENSDARG00000094451	cfp	complement factor properdin [Source:ZFIN;Acc:ZDB-GENE-030131-9247]	236.045	-1.59961	0.190184	-8.41088	4.06952e-17	1.24296e-14
ENSDARG00000094857	dio2	iodothyronine deiodinase 2 [Source:ZFIN;Acc:ZDB-GENE-030327-4]	34.6626	-1.25602	0.331775	-3.78576	0.00015324	0.00239633
ENSDARG00000095177	BX640478.1		16.8577	-3.87647	0.724375	-5.35147	8.72437e-08	4.21865e-06
ENSDARG00000095707	BX322665.2		23.7963	-1.44729	0.529681	-2.73238	0.00628792	0.0422269
ENSDARG00000095751	C20H6orf58	liver-enriched gene 1, tandem duplicate 2 [Source:NCBI gene;Acc:406484]	132.771	-1.3432	0.218558	-6.14574	7.95916e-10	6.52455e-08
ENSDARG00000096539	BX088688.2		9.87314	-2.07846	0.765111	-2.71654	0.00659678	0.0437819
ENSDARG00000096556	si:dkey-19f4.2	si:dkey-19f4.2 [Source:ZFIN;Acc:ZDB-GENE-121214-262]	12.9069	-6.22952	1.27627	-4.88102	1.05537e-06	3.62233e-05
ENSDARG00000097416	si:ch73-306e8.2	si:ch73-306e8.2 [Source:ZFIN;Acc:ZDB-GENE-131121-409]	26.5229	-1.83612	0.511967	-3.58641	0.000335266	0.00444485
ENSDARG00000097605	CU137681.1		24.5253	-1.09831	0.413348	-2.6571	0.00788172	0.0497197
ENSDARG00000097874	BX548170.1		7.44377	-4.78331	1.39417	-3.43094	0.000601493	0.00706249
ENSDARG00000098415	CT956093.1		16.2841	-4.43547	1.32945	-3.33633	0.000848925	0.00929388
ENSDARG00000100248	c1r	complement component 1, r subcomponent [Source:ZFIN;Acc:ZDB-GENE-050913-24]	11.931	-2.62614	0.611986	-4.29118	1.77727e-05	0.000398177
ENSDARG00000101667	si:ch73-233f7.6	si:ch73-233f7.6 [Source:ZFIN;Acc:ZDB-GENE-141215-55]	20.2238	-1.43351	0.537161	-2.66868	0.00761494	0.048686
ENSDARG00000102198	si:ch73-233f7.3	si:ch73-233f7.3 [Source:ZFIN;Acc:ZDB-GENE-141215-57]	31.8141	-1.34003	0.404364	-3.31392	0.000919972	0.00991868
ENSDARG00000103019	gstp2	glutathione S-transferase pi 2 [Source:ZFIN;Acc:ZDB-GENE-050601-1]	146.114	-1.47033	0.225588	-6.51775	7.13688e-11	7.42266e-09
ENSDARG00000103398	fabp1b.2	fatty acid binding protein 1b, liver, tandem duplicate 2 [Source:ZFIN;Acc:ZDB-GENE-100318-6]	6.34987	-2.72208	1.00246	-2.7154	0.00661952	0.0438251
ENSDARG00000104112	CR383680.3	MAP7 domain-containing protein 1-like [Source:NCBI gene;Acc:566136]	14.1204	-2.03817	0.630861	-3.23077	0.00123457	0.0123605
ENSDARG00000104899	CR931813.2		16.8837	-3.25496	0.610448	-5.33209	9.70879e-08	4.61148e-06
ENSDARG00000000656	psmb9a	proteasome 20S subunit beta 9a [Source:ZFIN;Acc:ZDB-GENE-990415-140]	6.99119	-4.50727	1.37513	-3.27771	0.00104654	0.0108751
ENSDARG00000002259	ca15c	carbonic anhydrase XV c [Source:ZFIN;Acc:ZDB-GENE-061013-737]	30.3909	-2.0404	0.422708	-4.82699	1.38615e-06	4.56901e-05
ENSDARG00000007885	fancl	FA complementation group L [Source:ZFIN;Acc:ZDB-GENE-040426-1045]	29.8679	-1.58383	0.399364	-3.96589	7.31226e-05	0.00130212
ENSDARG00000016337	lctlb	lactase-like b [Source:ZFIN;Acc:ZDB-GENE-060503-93]	43.7836	-2.29236	0.416934	-5.49814	3.83826e-08	2.05807e-06
ENSDARG00000022183	gsto1	glutathione S-transferase omega 1 [Source:ZFIN;Acc:ZDB-GENE-040718-365]	34.6665	-1.18237	0.359005	-3.29346	0.000989629	0.0104502
ENSDARG00000022614	ddx43	DEAD (Asp-Glu-Ala-Asp) box polypeptide 43 [Source:ZFIN;Acc:ZDB-GENE-080204-77]	91.2589	-4.03995	0.287203	-14.0665	6.09849e-45	2.94301e-41
ENSDARG00000027070	acbd4	acyl-CoA binding domain containing 4 [Source:ZFIN;Acc:ZDB-GENE-040426-2074]	58.9118	-2.09158	0.283705	-7.37237	1.6762e-13	2.93079e-11
ENSDARG00000030512	tsnaxip1	translin-associated factor X interacting protein 1 [Source:ZFIN;Acc:ZDB-GENE-070424-39]	72.2805	-1.1734	0.266561	-4.40199	1.07265e-05	0.000257585
ENSDARG00000034605	zgc:153169	zgc:153169 [Source:ZFIN;Acc:ZDB-GENE-060929-764]	125.614	-1.16335	0.197959	-5.8767	4.18535e-09	2.86086e-07
ENSDARG00000036051	irx4b	iroquois homeobox 4b [Source:ZFIN;Acc:ZDB-GENE-040712-4]	34.6557	-1.15578	0.399226	-2.89506	0.00379087	0.029177
ENSDARG00000038147	hbbe3	hemoglobin beta embryonic-3 [Source:ZFIN;Acc:ZDB-GENE-980526-287]	96.6277	-2.14928	0.659228	-3.2603	0.00111294	0.0114031
ENSDARG00000039173	ctslb	cathepsin Lb [Source:ZFIN;Acc:ZDB-GENE-980526-285]	22.4912	-1.32862	0.418763	-3.17273	0.0015101	0.0144382
ENSDARG00000041073	si:dkey-12e7.4	si:dkey-12e7.4 [Source:ZFIN;Acc:ZDB-GENE-050419-83]	20.7873	-2.66384	0.62662	-4.25113	2.12698e-05	0.000464524
ENSDARG00000041595	ces3	carboxylesterase 3 [Source:ZFIN;Acc:ZDB-GENE-030131-9563]	1588.84	-2.6125	0.166595	-15.6817	2.01768e-55	1.62282e-51
ENSDARG00000041623	mt2	metallothionein 2 [Source:NCBI gene;Acc:100174951]	725.402	-1.98491	0.165753	-11.9751	4.8011e-33	8.91121e-30
ENSDARG00000045153	slc16a8	solute carrier family 16 member 8 [Source:ZFIN;Acc:ZDB-GENE-121128-1]	59.1135	-2.59803	0.326207	-7.96436	1.66084e-15	3.96777e-13
ENSDARG00000045947	hrc	histidine rich calcium binding protein [Source:ZFIN;Acc:ZDB-GENE-041008-189]	1566.35	-1.05996	0.150659	-7.03552	1.98523e-12	2.75297e-10
ENSDARG00000053520	LO017829.1	testis expressed 47 [Source:NCBI gene;Acc:100006770]	105.798	-1.35605	0.255654	-5.30425	1.13139e-07	5.29058e-06
ENSDARG00000055630	foxh1	forkhead box H1 [Source:NCBI gene;Acc:57930]	12.1453	-1.82328	0.623054	-2.92636	0.00342955	0.0270656
ENSDARG00000057010	si:dkey-154b15.1	si:dkey-154b15.1 [Source:ZFIN;Acc:ZDB-GENE-060503-52]	51.8445	-1.28431	0.306271	-4.19339	2.74814e-05	0.000577103
ENSDARG00000057881	si:dkey-33c12.3	si:dkey-33c12.3 [Source:ZFIN;Acc:ZDB-GENE-030131-7320]	711.434	-1.32554	0.147666	-8.97662	2.79212e-19	1.18195e-16
ENSDARG00000059139	wfikkn2b	WAP, follistatin/kazal, immunoglobulin, kunitz and netrin domain containing 2b [Source:ZFIN;Acc:ZDB-GENE-110414-1]	27.3398	-1.57956	0.371572	-4.25102	2.12802e-05	0.000464524
ENSDARG00000062442	msrb1b	methionine sulfoxide reductase B1b [Source:ZFIN;Acc:ZDB-GENE-040912-88]	8.21355	-3.31532	0.930401	-3.56333	0.000366183	0.00475545
ENSDARG00000062943	taco1	translational activator of mitochondrially encoded cytochrome c oxidase I [Source:ZFIN;Acc:ZDB-GENE-070410-35]	301.9	-3.45179	0.196	-17.6112	2.0211e-69	4.87672e-65
ENSDARG00000063319	sqleb	squalene epoxidase b [Source:ZFIN;Acc:ZDB-GENE-060503-750]	13.9299	-1.78493	0.55301	-3.22766	0.00124808	0.0124597
ENSDARG00000067730	trpc6b	transient receptor potential cation channel, subfamily C, member 6b [Source:ZFIN;Acc:ZDB-GENE-081030-19]	26.5737	-2.8955	0.447098	-6.4762	9.40589e-11	9.57615e-09
ENSDARG00000069189	si:dkey-242h9.3	si:dkey-242h9.3 [Source:ZFIN;Acc:ZDB-GENE-060503-347]	52.1894	-8.24552	1.21094	-6.80916	9.81686e-12	1.1981e-09
ENSDARG00000069928	prkceb	protein kinase C, epsilon b [Source:ZFIN;Acc:ZDB-GENE-081028-47]	83.933	-1.65351	0.320914	-5.15251	2.57027e-07	1.06969e-05
ENSDARG00000073752	CACNA2D1	si:dkey-266j7.2 [Source:ZFIN;Acc:ZDB-GENE-060503-162]	38.5539	-1.16382	0.3326	-3.49915	0.00046675	0.00579928
ENSDARG00000075527	zgc:174154	zgc:174154 [Source:ZFIN;Acc:ZDB-GENE-071004-116]	5.6572	-3.45782	1.20171	-2.87742	0.00400945	0.0304117
ENSDARG00000075963	mhc1uba	major histocompatibility complex class I UBA [Source:ZFIN;Acc:ZDB-GENE-990415-145]	32.2661	-2.34926	0.710006	-3.30878	0.000937033	0.0100577
ENSDARG00000076487	haao	3-hydroxyanthranilate 3,4-dioxygenase [Source:NCBI gene;Acc:492518]	331.33	-1.34046	0.214463	-6.25031	4.09639e-10	3.55546e-08
ENSDARG00000077900	si:ch211-141o9.10	si:ch211-141o9.10 [Source:ZFIN;Acc:ZDB-GENE-130603-5]	29.3092	-1.40036	0.367156	-3.81407	0.000136695	0.00218431
ENSDARG00000079376	zgc:174153	zgc:174153 [Source:ZFIN;Acc:ZDB-GENE-080215-7]	45.2216	-1.11175	0.398519	-2.78969	0.00527581	0.0370058
ENSDARG00000089402	si:ch73-281i18.3	si:ch73-281i18.3 [Source:ZFIN;Acc:ZDB-GENE-141212-263]	12.5674	-2.41574	0.607293	-3.97788	6.95319e-05	0.00124924
ENSDARG00000089806	si:dkey-239j18.3	si:dkey-239j18.3 [Source:ZFIN;Acc:ZDB-GENE-121214-39]	135.187	-1.38902	0.261163	-5.3186	1.04569e-07	4.92802e-06
ENSDARG00000090767	si:ch211-136m16.8	si:ch211-136m16.8 [Source:ZFIN;Acc:ZDB-GENE-121214-301]	93.1254	-1.61501	0.328842	-4.91119	9.05253e-07	3.18874e-05
ENSDARG00000092833	CR318588.2	si:dkeyp-1h4.8 [Source:NCBI gene;Acc:100535122]	10.6407	-5.67391	1.34536	-4.21739	2.47146e-05	0.000525408
ENSDARG00000092947	cyt1	type I cytokeratin, enveloping layer [Source:ZFIN;Acc:ZDB-GENE-991008-6]	80179.8	-1.24874	0.125061	-9.98502	1.77257e-23	1.58408e-20
ENSDARG00000094423	AL954359.2		2.93259	-4.16215	1.51827	-2.74137	0.00611836	0.0414691
ENSDARG00000094436	CR848723.1		3.4945	-4.14826	1.52892	-2.71319	0.00666392	0.0440772
ENSDARG00000094559	zgc:174855	zgc:174855 [Source:ZFIN;Acc:ZDB-GENE-071004-74]	19.5393	-2.72389	0.664746	-4.09764	4.17392e-05	0.000822815
ENSDARG00000096618	BX000534.1		5.18047	-3.18114	1.12579	-2.8257	0.00471781	0.0341645
ENSDARG00000096700	FP565451.1		12.318	-2.24005	0.618878	-3.61954	0.000295131	0.00401648
ENSDARG00000096712	si:dkey-193p11.2	si:dkey-193p11.2 [Source:ZFIN;Acc:ZDB-GENE-030131-8407]	453.781	-1.68782	0.351371	-4.80353	1.55892e-06	5.04903e-05
ENSDARG00000096990	si:ch1073-340i21.2	si:ch1073-340i21.2 [Source:ZFIN;Acc:ZDB-GENE-131121-430]	152.441	-1.32034	0.241942	-5.45724	4.83583e-08	2.49324e-06
ENSDARG00000097158	BX294100.1		49.5342	-1.80113	0.314244	-5.73164	9.94662e-09	6.26637e-07
ENSDARG00000097536	CR848844.1		19.4242	-2.0174	0.505572	-3.99033	6.59805e-05	0.00119883
ENSDARG00000097539	si:ch211-39f2.3	si:ch211-39f2.3 [Source:ZFIN;Acc:ZDB-GENE-131126-52]	16.5261	-2.46229	0.556156	-4.42733	9.54058e-06	0.000233473
ENSDARG00000098941	CU856520.1		475.13	-1.09718	0.172824	-6.34853	2.17378e-10	2.03299e-08
ENSDARG00000100106	CR385054.1		79.1593	-1.89935	0.372147	-5.10377	3.32947e-07	1.33228e-05
ENSDARG00000100450	btr21	bloodthirsty-related gene family, member 21 [Source:ZFIN;Acc:ZDB-GENE-081031-80]	67.0967	-2.80823	0.415045	-6.76608	1.32321e-11	1.56509e-09
ENSDARG00000100833	si:dkey-269i1.4	si:dkey-269i1.4 [Source:ZFIN;Acc:ZDB-GENE-121214-37]	32.4516	-2.37723	0.467991	-5.07965	3.78125e-07	1.47873e-05
ENSDARG00000101010	hpdl	4-hydroxyphenylpyruvate dioxygenase-like [Source:ZFIN;Acc:ZDB-GENE-071004-50]	28.6005	-1.69483	0.375686	-4.51129	6.44348e-06	0.000167208
ENSDARG00000101160	apoa4a	apolipoprotein A-IV a [Source:ZFIN;Acc:ZDB-GENE-050417-469]	380.387	-1.72008	0.172912	-9.94771	2.58064e-23	2.07561e-20
ENSDARG00000101930	CU914622.1		35.2492	-2.91015	0.596416	-4.87941	1.06404e-06	3.64692e-05
ENSDARG00000104629	SLC16A6	monocarboxylate transporter 7-like [Source:NCBI gene;Acc:103911912]	53.0343	-8.83985	1.20256	-7.35085	1.96944e-13	3.41876e-11
ENSDARG00000104691	cd79b	CD79b molecule, immunoglobulin-associated beta [Source:ZFIN;Acc:ZDB-GENE-121219-1]	2.99366	-4.64464	1.54314	-3.00987	0.00261359	0.0220105
ENSDARG00000105273	FP074902.2		17.5265	-1.63769	0.531761	-3.07975	0.00207174	0.0184121
ENSDARG00000105592	CR936442.1		171.607	-2.44652	0.309967	-7.89284	2.95385e-15	6.91976e-13
ENSDARG00000115120	si:dkey-112g5.12	si:dkey-112g5.12 [Source:ZFIN;Acc:ZDB-GENE-081028-32]	2.12742	-4.74932	1.71118	-2.77547	0.00551212	0.038252
ENSDARG00000005616	bfb	complement component bfb [Source:ZFIN;Acc:ZDB-GENE-990415-34]	46.0188	-1.15395	0.276021	-4.18067	2.90653e-05	0.000604063
ENSDARG00000006174	lrrc23	leucine rich repeat containing 23 [Source:ZFIN;Acc:ZDB-GENE-041010-153]	32.4486	-1.1776	0.372549	-3.16091	0.00157276	0.0148937
ENSDARG00000007715	lgsn	lengsin, lens protein with glutamine synthetase domain [Source:ZFIN;Acc:ZDB-GENE-060312-26]	30.8374	-1.49071	0.482627	-3.08874	0.00201011	0.017957
ENSDARG00000010231	ppm1na	protein phosphatase, Mg2+/Mn2+ dependent, 1Na (putative) [Source:ZFIN;Acc:ZDB-GENE-040426-2731]	20.6532	-1.67573	0.517118	-3.24051	0.00119315	0.0120407
ENSDARG00000012177	rab4b	RAB4B, member RAS oncogene family [Source:NCBI gene;Acc:445498]	141.449	-1.10055	0.19808	-5.55608	2.75897e-08	1.5554e-06
ENSDARG00000013477	gata1a	GATA binding protein 1a [Source:ZFIN;Acc:ZDB-GENE-980526-268]	47.5479	-1.05409	0.288017	-3.6598	0.00025241	0.00354977
ENSDARG00000014849	pih1d2	PIH1 domain containing 2 [Source:NCBI gene;Acc:494086]	20.0214	-1.67338	0.510798	-3.27602	0.00105283	0.0109263
ENSDARG00000016448	vtg3	vitellogenin 3, phosvitinless [Source:ZFIN;Acc:ZDB-GENE-991019-2]	2.37379	-5.2605	1.64197	-3.20377	0.00135643	0.01331
ENSDARG00000017490	cel.1	carboxyl ester lipase, tandem duplicate 1 [Source:ZFIN;Acc:ZDB-GENE-030131-1201]	68.0785	-2.10612	0.318626	-6.61001	3.84303e-11	4.21493e-09
ENSDARG00000019365	krt99	keratin 99 [Source:ZFIN;Acc:ZDB-GENE-050417-50]	103.615	-1.24495	0.211213	-5.89429	3.76297e-09	2.60163e-07
ENSDARG00000020122	endou2	endonuclease, polyU-specific 2 [Source:NCBI gene;Acc:553584]	120.817	-1.52619	0.320368	-4.76386	1.89926e-06	5.94901e-05
ENSDARG00000024815	ogfrl2	opioid growth factor receptor-like 2 [Source:ZFIN;Acc:ZDB-GENE-030616-523]	60.6144	-1.31119	0.316766	-4.13929	3.48387e-05	0.000701689
ENSDARG00000029822	cel.2	carboxyl ester lipase, tandem duplicate 2 [Source:ZFIN;Acc:ZDB-GENE-061110-10]	48.6186	-2.9458	0.340573	-8.64954	5.17065e-18	1.78232e-15
ENSDARG00000041586	dhx40	DEAH (Asp-Glu-Ala-His) box polypeptide 40 [Source:ZFIN;Acc:ZDB-GENE-080507-1]	334.952	-1.34158	0.143225	-9.36695	7.46553e-21	4.1892e-18
ENSDARG00000041685	si:dkey-105h12.2	si:dkey-105h12.2 [Source:ZFIN;Acc:ZDB-GENE-131118-9]	51.5303	-2.19315	0.325693	-6.73378	1.65307e-11	1.91764e-09
ENSDARG00000042293	ca4b	carbonic anhydrase IV b [Source:ZFIN;Acc:ZDB-GENE-080815-5]	30.6223	-1.67388	0.391179	-4.27907	1.87675e-05	0.000417751
ENSDARG00000044626	ccdc90b	coiled-coil domain containing 90B [Source:ZFIN;Acc:ZDB-GENE-040724-162]	97.7724	-3.09307	0.326784	-9.46518	2.93061e-21	1.86086e-18
ENSDARG00000044691	ppp1r3b	protein phosphatase 1, regulatory subunit 3B [Source:NCBI gene;Acc:327285]	280.343	-1.05736	0.1652	-6.40049	1.54881e-10	1.50691e-08
ENSDARG00000053928	si:dkey-117a8.3	si:dkey-117a8.3 [Source:ZFIN;Acc:ZDB-GENE-131121-476]	21.1983	-1.36649	0.476869	-2.86553	0.00416306	0.0312735
ENSDARG00000055690	CU655961.1	THAP domain-containing protein 6-like [Source:NCBI gene;Acc:100535121]	37.9193	-1.28829	0.356401	-3.61473	0.000300665	0.00407388
ENSDARG00000055754	smc1a	structural maintenance of chromosomes 1A [Source:ZFIN;Acc:ZDB-GENE-090506-9]	158.768	-1.08219	0.213117	-5.07789	3.8164e-07	1.48517e-05
ENSDARG00000057884	zgc:114174	zgc:114174 [Source:ZFIN;Acc:ZDB-GENE-050626-103]	71.3942	-1.55389	0.304633	-5.10087	3.38093e-07	1.3484e-05
ENSDARG00000057899	zgc:114081	zgc:114081 [Source:ZFIN;Acc:ZDB-GENE-050913-78]	47.2903	-2.02588	0.353732	-5.72716	1.02127e-08	6.40058e-07
ENSDARG00000058725	rfesd	Rieske (Fe-S) domain containing [Source:ZFIN;Acc:ZDB-GENE-050417-254]	45.6915	-2.35714	0.421466	-5.59271	2.23549e-08	1.29043e-06
ENSDARG00000058873	ptpdc1b	protein tyrosine phosphatase domain containing 1b [Source:ZFIN;Acc:ZDB-GENE-090312-138]	105.136	-1.31888	0.328222	-4.01825	5.86309e-05	0.00107828
ENSDARG00000059235	zgc:113274	zgc:113274 [Source:ZFIN;Acc:ZDB-GENE-050508-2]	47.3959	-2.0957	0.332889	-6.29549	3.06424e-10	2.75885e-08
ENSDARG00000068493	cyp2y3	cytochrome P450, family 2, subfamily Y, polypeptide 3 [Source:ZFIN;Acc:ZDB-GENE-050522-490]	10.8693	-3.41306	0.843384	-4.04687	5.19071e-05	0.000980676
ENSDARG00000068680	ctrl	chymotrypsin-like [Source:ZFIN;Acc:ZDB-GENE-040912-147]	34.0439	-1.6049	0.493337	-3.25314	0.00114137	0.0116301
ENSDARG00000069464	cox7a1	cytochrome c oxidase subunit 7A1 [Source:ZFIN;Acc:ZDB-GENE-060929-340]	60.2019	-1.67888	0.305873	-5.48881	4.04657e-08	2.15351e-06
ENSDARG00000070770	her4.3	hairy-related 4, tandem duplicate 3 [Source:ZFIN;Acc:ZDB-GENE-081030-7]	27.2198	-1.79458	0.455153	-3.94281	8.05341e-05	0.00140903
ENSDARG00000071029	si:dkey-147f3.8	si:dkey-147f3.8 [Source:ZFIN;Acc:ZDB-GENE-061009-32]	88.3096	-1.21679	0.273332	-4.45168	8.52026e-06	0.000211748
ENSDARG00000075757	gig2e	grass carp reovirus (GCRV)-induced gene 2e [Source:ZFIN;Acc:ZDB-GENE-130517-2]	30.0039	-1.53723	0.408734	-3.76096	0.000169261	0.00259307
ENSDARG00000077875	slc2a5	solute carrier family 2 member 5 [Source:ZFIN;Acc:ZDB-GENE-060222-2]	18.0024	-3.29245	0.633917	-5.19382	2.06019e-07	8.81388e-06
ENSDARG00000078859	g0s2	G0/G1 switch 2 [Source:ZFIN;Acc:ZDB-GENE-081022-103]	33.973	-1.53431	0.380678	-4.03048	5.56633e-05	0.00103157
ENSDARG00000079010	si:dkey-7i4.5	si:dkey-7i4.5 [Source:ZFIN;Acc:ZDB-GENE-131120-155]	22.5678	-1.73052	0.462165	-3.74438	0.000180839	0.00272547
ENSDARG00000083280	dre-let-7g-1	dre-let-7g-1 [Source:miRBase;Acc:MI0001873]	1.81756	-4.54215	1.65869	-2.73839	0.00617408	0.0416796
ENSDARG00000086223	si:ch73-144d13.4	si:ch73-144d13.4 [Source:ZFIN;Acc:ZDB-GENE-131120-182]	32.2449	-2.90466	0.531879	-5.46112	4.73128e-08	2.46037e-06
ENSDARG00000086703	si:dkey-126g1.7	si:dkey-126g1.7 [Source:ZFIN;Acc:ZDB-GENE-090313-181]	12.9535	-1.72347	0.573844	-3.00338	0.00266995	0.0223304
ENSDARG00000086998	zgc:64002	zgc:64002 [Source:ZFIN;Acc:ZDB-GENE-040426-1329]	116.345	-1.06392	0.234649	-4.53411	5.78459e-06	0.000152709
ENSDARG00000090301	usp48	ubiquitin specific peptidase 48 [Source:ZFIN;Acc:ZDB-GENE-050522-197]	479.77	-1.07815	0.118666	-9.08556	1.03171e-19	4.88119e-17
ENSDARG00000091602	si:dkey-163f14.6	si:dkey-163f14.6 [Source:ZFIN;Acc:ZDB-GENE-141215-18]	100.334	-1.02784	0.214992	-4.78084	1.74569e-06	5.53504e-05
ENSDARG00000091650	igflr1	IGF-like family receptor 1 [Source:ZFIN;Acc:ZDB-GENE-121211-3]	116.866	-1.17738	0.237924	-4.94855	7.47685e-07	2.67727e-05
ENSDARG00000092044	si:dkey-22f5.9	si:dkey-22f5.9 [Source:ZFIN;Acc:ZDB-GENE-091204-260]	37.6595	-1.63861	0.477592	-3.43098	0.000601402	0.00706249
ENSDARG00000092077	si:dkey-147f3.4	si:dkey-147f3.4 [Source:ZFIN;Acc:ZDB-GENE-061009-29]	65.0858	-1.31773	0.25943	-5.07934	3.7875e-07	1.47878e-05
ENSDARG00000092664	si:dkey-93m18.3	si:dkey-93m18.3 [Source:ZFIN;Acc:ZDB-GENE-091204-346]	9.27788	-2.01787	0.687289	-2.93598	0.00332494	0.0264854
ENSDARG00000093153	CU137717.1		6.06812	-5.69558	1.39175	-4.09238	4.26961e-05	0.000837573
ENSDARG00000093193	chia.6	chitinase, acidic.6 [Source:ZFIN;Acc:ZDB-GENE-030131-1140]	117.85	-1.81246	0.2264	-8.00555	1.18938e-15	2.86986e-13
ENSDARG00000094530	CR388168.2		30.8391	-3.20747	0.502006	-6.38931	1.66635e-10	1.60829e-08
ENSDARG00000094995	HTRA2	si:dkey-84o3.4 [Source:ZFIN;Acc:ZDB-GENE-091113-31]	11.7724	-1.95045	0.659508	-2.95744	0.00310206	0.0251511
ENSDARG00000095139	CR388373.2	uncharacterized LOC101885092 [Source:NCBI gene;Acc:101885092]	47.4232	-1.57398	0.323126	-4.8711	1.10978e-06	3.78752e-05
ENSDARG00000095280	CU682811.3		28.6357	-2.58818	0.555657	-4.65787	3.19495e-06	9.16659e-05
ENSDARG00000095559	si:dkey-246j7.1	si:dkey-246j7.1 [Source:ZFIN;Acc:ZDB-GENE-050419-230]	17.7257	-1.95116	0.513135	-3.80243	0.000143285	0.00227455
ENSDARG00000096856	znf1012	zinc finger protein 1012 [Source:ZFIN;Acc:ZDB-GENE-131120-41]	35.6395	-1.19078	0.327037	-3.64111	0.000271465	0.00376231
ENSDARG00000097085	si:ch211-261a10.5	si:ch211-261a10.5 [Source:ZFIN;Acc:ZDB-GENE-131127-398]	3.36146	-4.82504	1.53504	-3.14326	0.00167075	0.0155891
ENSDARG00000097335	CT573316.2		17.4612	-7.16483	1.28696	-5.56727	2.58755e-08	1.46906e-06
ENSDARG00000097489	si:ch73-390p7.2	si:ch73-390p7.2 [Source:ZFIN;Acc:ZDB-GENE-131121-522]	105.85	-1.62903	0.230325	-7.07274	1.51898e-12	2.15598e-10
ENSDARG00000097635	wu:fb18f06	wu:fb18f06 [Source:ZFIN;Acc:ZDB-GENE-030131-261]	850.187	-1.22873	0.307418	-3.99695	6.41632e-05	0.00117021
ENSDARG00000097770	si:ch211-167j9.4	si:ch211-167j9.4 [Source:ZFIN;Acc:ZDB-GENE-131121-196]	55.478	-9.87042	1.21812	-8.10302	5.36115e-16	1.37616e-13
ENSDARG00000098034	CR848840.1		1.8813	-4.81396	1.75668	-2.74037	0.00613695	0.0415641
ENSDARG00000098408	stbd1	starch binding domain 1 [Source:ZFIN;Acc:ZDB-GENE-120817-2]	326.627	-1.10788	0.187561	-5.90675	3.48919e-09	2.42624e-07
ENSDARG00000098667	grin3bb	glutamate receptor, ionotropic, N-methyl-D-aspartate 3Bb [Source:ZFIN;Acc:ZDB-GENE-131122-77]	55.2667	-1.02327	0.285287	-3.58682	0.000334733	0.00444023
ENSDARG00000098881	si:dkey-238i5.3	si:dkey-238i5.3 [Source:ZFIN;Acc:ZDB-GENE-141222-86]	16.2184	-1.94277	0.576076	-3.37242	0.000745112	0.00837003
ENSDARG00000100406	zgc:112265	zgc:112265 [Source:ZFIN;Acc:ZDB-GENE-050626-133]	1316.12	-1.05144	0.146255	-7.18914	6.52015e-13	1.00207e-10
ENSDARG00000101048	FQ790208.1		6.87493	-6.58541	1.33217	-4.94338	7.67789e-07	2.74053e-05
ENSDARG00000101407	tgm1l4	transglutaminase 1 like 4 [Source:ZFIN;Acc:ZDB-GENE-050913-29]	65.7067	-1.28872	0.325271	-3.96199	7.43288e-05	0.0013168
ENSDARG00000101617	BX530032.1		21.3736	-3.64004	0.655743	-5.55102	2.84013e-08	1.59263e-06
ENSDARG00000103260	si:ch211-57b15.1	si:ch211-57b15.1 [Source:ZFIN;Acc:ZDB-GENE-141210-17]	5.19592	-3.01729	1.01419	-2.97507	0.00292922	0.0240882
ENSDARG00000103687	sycn.2	syncollin, tandem duplicate 2 [Source:ZFIN;Acc:ZDB-GENE-141212-321]	10.8326	-1.9859	0.65884	-3.01423	0.00257628	0.0217772
ENSDARG00000103692	p4ha3	prolyl 4-hydroxylase, alpha polypeptide III [Source:ZFIN;Acc:ZDB-GENE-041010-4]	20.0295	-1.45624	0.495621	-2.93821	0.00330117	0.0263749
ENSDARG00000103766	cyp2aa7	cytochrome P450, family 2, subfamily AA, polypeptide 7 [Source:ZFIN;Acc:ZDB-GENE-071004-48]	73.0771	-1.62518	0.259347	-6.26642	3.69443e-10	3.2894e-08
ENSDARG00000104489	CR855389.2		10.985	-2.25994	0.731074	-3.09126	0.00199312	0.0178582
ENSDARG00000110366	FO904880.1	cytochrome P450 2J6-like [Source:NCBI gene;Acc:103909721]	20.759	-2.15828	0.509539	-4.23574	2.27801e-05	0.00049033
ENSDARG00000111805	timp4.1	TIMP metallopeptidase inhibitor 4, tandem duplicate 1 [Source:ZFIN;Acc:ZDB-GENE-100603-1]	43.4696	-1.4569	0.40949	-3.55785	0.000373908	0.00483237
ENSDARG00000113503	CU459094.2	uncharacterized LOC100331538 [Source:NCBI gene;Acc:100331538]	17.2372	-1.35429	0.466181	-2.90508	0.00367164	0.0284773
ENSDARG00000116259	chia.6	chitinase, acidic.6 [Source:ZFIN;Acc:ZDB-GENE-030131-1140]	23.7084	-1.7258	0.451378	-3.8234	0.000131625	0.00212298
ENSDARG00000012535	epx	eosinophil peroxidase [Source:ZFIN;Acc:ZDB-GENE-130425-2]	25.5789	-1.49979	0.409466	-3.66279	0.000249487	0.00351627
ENSDARG00000014357	amh	anti-Mullerian hormone [Source:ZFIN;Acc:ZDB-GENE-050706-192]	7.74097	-2.0982	0.786575	-2.66751	0.00764155	0.048732
ENSDARG00000017314	cela1.6	chymotrypsin like elastase family member 1, tandem duplicate 6 [Source:ZFIN;Acc:ZDB-GENE-040808-55]	97.7976	-2.90782	0.265461	-10.9539	6.36703e-28	9.03707e-25
ENSDARG00000019122	he1.2	hatching enzyme 1, tandem dupliate 2 [Source:ZFIN;Acc:ZDB-GENE-030131-2100]	114.953	-3.61934	0.263438	-13.7389	5.9406e-43	2.38901e-39
ENSDARG00000019686	fgl2b	fibrinogen-like 2b [Source:ZFIN;Acc:ZDB-GENE-120709-53]	22.7528	-1.28605	0.415827	-3.09275	0.00198308	0.0177946
ENSDARG00000021339	cpa5	carboxypeptidase A5 [Source:ZFIN;Acc:ZDB-GENE-020514-1]	347.351	-2.26282	0.367284	-6.16097	7.23019e-10	5.97751e-08
ENSDARG00000023656	he1.1	hatching enzyme 1, tandem duplicate 1 [Source:ZFIN;Acc:ZDB-GENE-021211-3]	248.088	-2.07487	0.407404	-5.09292	3.52594e-07	1.397e-05
ENSDARG00000026764	ahsg1	alpha-2-HS-glycoprotein 1 [Source:ZFIN;Acc:ZDB-GENE-041114-50]	20.06	-1.23222	0.424076	-2.90567	0.00366468	0.0284325
ENSDARG00000030915	cpa1	carboxypeptidase A1 (pancreatic) [Source:ZFIN;Acc:ZDB-GENE-050522-438]	16.954	-2.40484	0.590401	-4.07323	4.63651e-05	0.00089143
ENSDARG00000034403	zgc:173443	zgc:173443 [Source:ZFIN;Acc:ZDB-GENE-071004-101]	78.9902	-1.81156	0.256806	-7.05419	1.73612e-12	2.42143e-10
ENSDARG00000038805	pigp	phosphatidylinositol glycan anchor biosynthesis, class P [Source:ZFIN;Acc:ZDB-GENE-030131-4041]	141.597	-1.99994	0.191991	-10.4168	2.07775e-25	2.27882e-22
ENSDARG00000039164	mhc1uma	major histocompatibility complex class I UMA [Source:ZFIN;Acc:ZDB-GENE-140820-1]	18.5237	-5.07347	0.789509	-6.42611	1.30911e-10	1.28404e-08
ENSDARG00000039687	zgc:194221	zgc:194221 [Source:ZFIN;Acc:ZDB-GENE-081022-77]	7.39717	-6.95901	1.39307	-4.99544	5.8702e-07	2.17576e-05
ENSDARG00000040640	si:ch73-44m9.3	si:ch73-44m9.3 [Source:ZFIN;Acc:ZDB-GENE-081104-290]	30.5347	-2.0388	0.439703	-4.63676	3.53908e-06	0.000100701
ENSDARG00000040781	sult3st4	sulfotransferase family 3, cytosolic sulfotransferase 4 [Source:ZFIN;Acc:ZDB-GENE-050913-17]	12.2645	-7.69336	1.29406	-5.94514	2.76227e-09	1.9661e-07
ENSDARG00000041828	si:dkeyp-28d2.4	si:dkeyp-28d2.4 [Source:ZFIN;Acc:ZDB-GENE-091204-68]	8.56509	-3.29158	0.884889	-3.71976	0.000199411	0.00294647
ENSDARG00000042065	eef2a.2	eukaryotic translation elongation factor 2a, tandem duplicate 2 [Source:ZFIN;Acc:ZDB-GENE-050208-348]	34.1072	-1.58096	0.352554	-4.48432	7.31484e-06	0.000186258
ENSDARG00000042613	crp3	C-reactive protein 3 [Source:ZFIN;Acc:ZDB-GENE-060503-220]	63.112	-1.16234	0.321776	-3.61226	0.000303538	0.00410542
ENSDARG00000042962	dgcr2	DiGeorge syndrome critical region gene 2 [Source:ZFIN;Acc:ZDB-GENE-040718-404]	208.352	-1.1531	0.202535	-5.69334	1.24576e-08	7.6877e-07
ENSDARG00000043171	cela1.4	chymotrypsin like elastase family member 1, tandem duplicate 4 [Source:ZFIN;Acc:ZDB-GENE-050626-127]	24.2936	-2.95524	0.528169	-5.59527	2.20285e-08	1.27735e-06
ENSDARG00000043236	ccna1	cyclin A1 [Source:ZFIN;Acc:ZDB-GENE-040311-2]	4.07319	-5.39171	1.51193	-3.56612	0.000362311	0.00471024
ENSDARG00000043279	aqp12	aquaporin 12 [Source:ZFIN;Acc:ZDB-GENE-040718-310]	249.223	-1.14384	0.157024	-7.28445	3.22978e-13	5.26563e-11
ENSDARG00000043722	cpa4	carboxypeptidase A4 [Source:ZFIN;Acc:ZDB-GENE-040704-61]	144.168	-1.39836	0.203399	-6.87497	6.20036e-12	7.79211e-10
ENSDARG00000045442	cpb1	carboxypeptidase B1 (tissue) [Source:ZFIN;Acc:ZDB-GENE-030131-1132]	420.333	-1.46576	0.201478	-7.27503	3.46343e-13	5.57128e-11
ENSDARG00000052121	rag2	recombination activating gene 2 [Source:NCBI gene;Acc:30658]	30.4649	-1.34852	0.393792	-3.42443	0.000616088	0.00721253
ENSDARG00000053774	alpi.2	alkaline phosphatase, intestinal, tandem duplicate 2 [Source:ZFIN;Acc:ZDB-GENE-050626-142]	23.3706	-1.69232	0.430837	-3.92797	8.56642e-05	0.00147854
ENSDARG00000059039	FO904903.1	major histocompatibility complex class I ULA [Source:NCBI gene;Acc:796419]	20.4027	-5.2095	0.75667	-6.88477	5.7879e-12	7.38922e-10
ENSDARG00000061481	wu:fj05g07	wu:fj05g07 [Source:ZFIN;Acc:ZDB-GENE-030131-7307]	230.783	-1.22827	0.16202	-7.58098	3.42945e-14	6.67333e-12
ENSDARG00000068465	zgc:136254	zgc:136254 [Source:ZFIN;Acc:ZDB-GENE-060421-3062]	8.21483	-2.74542	0.823711	-3.33299	0.000859194	0.00938926
ENSDARG00000070775	cyp2x9	cytochrome P450, family 2, subfamily X, polypeptide 9 [Source:ZFIN;Acc:ZDB-GENE-061027-109]	51.3937	-1.67751	0.329252	-5.09493	3.48872e-07	1.38453e-05
ENSDARG00000071629	BX511034.1		65.7901	-1.26469	0.323073	-3.91457	9.05646e-05	0.00155422
ENSDARG00000071657	si:dkey-19a16.4	si:dkey-19a16.4 [Source:ZFIN;Acc:ZDB-GENE-050208-652]	15.5125	-2.1736	0.589576	-3.68673	0.000227157	0.00326093
ENSDARG00000077068	si:ch211-11p18.6	si:ch211-11p18.6 [Source:ZFIN;Acc:ZDB-GENE-070912-24]	6.18194	-2.23953	0.811821	-2.75865	0.00580398	0.0397627
ENSDARG00000077115	si:ch73-44m9.1	si:ch73-44m9.1 [Source:ZFIN;Acc:ZDB-GENE-081104-289]	25.0698	-3.42871	0.59275	-5.78441	7.27694e-09	4.68227e-07
ENSDARG00000077252	si:rp71-36a1.5	si:rp71-36a1.5 [Source:ZFIN;Acc:ZDB-GENE-091204-428]	37.7582	-9.31893	1.21483	-7.67099	1.70674e-14	3.46066e-12
ENSDARG00000077862	si:dkey-169i5.4	si:dkey-169i5.4 [Source:ZFIN;Acc:ZDB-GENE-030131-8695]	65.6273	-3.10313	0.420306	-7.38302	1.54734e-13	2.72524e-11
ENSDARG00000078159	zgc:175284	zgc:175284 [Source:ZFIN;Acc:ZDB-GENE-080219-49]	74.7844	-1.18628	0.246684	-4.80891	1.51758e-06	4.94166e-05
ENSDARG00000078258	CABZ01049847.1	gamma-glutamyltransferase 5b [Source:NCBI gene;Acc:100333757]	156.129	-1.01513	0.17926	-5.66289	1.48841e-08	9.00099e-07
ENSDARG00000079296	gcga	glucagon a [Source:ZFIN;Acc:ZDB-GENE-010219-1]	68.5395	-1.09562	0.242369	-4.52046	6.17064e-06	0.000161838
ENSDARG00000079645	sc:d217	sc:d217 [Source:ZFIN;Acc:ZDB-GENE-080303-15]	149.558	-4.32079	0.300845	-14.3622	8.93496e-47	5.38979e-43
ENSDARG00000086744	znf1152	zinc finger protein 1152 [Source:ZFIN;Acc:ZDB-GENE-050208-482]	41.5128	-1.49019	0.350816	-4.2478	2.1588e-05	0.000469699
ENSDARG00000089802	akap1a	A kinase (PRKA) anchor protein 1a [Source:ZFIN;Acc:ZDB-GENE-030131-5980]	17.9086	-1.94282	0.586291	-3.31375	0.000920542	0.00992039
ENSDARG00000090847	si:ch211-209l18.4	si:ch211-209l18.4 [Source:ZFIN;Acc:ZDB-GENE-110411-221]	307.303	-11.1621	1.18573	-9.41368	4.79052e-21	2.81928e-18
ENSDARG00000091203	or110-1	odorant receptor, family D, subfamily 110, member 1 [Source:ZFIN;Acc:ZDB-GENE-990415-193]	2.73555	-4.42839	1.5676	-2.82496	0.00472871	0.0341839
ENSDARG00000091558	si:ch211-251f6.7	si:ch211-251f6.7 [Source:ZFIN;Acc:ZDB-GENE-091113-57]	86.5058	-3.82838	0.368556	-10.3875	2.82567e-25	2.96438e-22
ENSDARG00000091835	si:ch73-264p11.1	si:ch73-264p11.1 [Source:ZFIN;Acc:ZDB-GENE-120703-35]	31.7528	-1.54422	0.38869	-3.97289	7.10065e-05	0.00127006
ENSDARG00000092082	BX649639.1		6.79916	-4.94521	1.25142	-3.95169	7.76005e-05	0.00136673
ENSDARG00000092890	si:ch73-44m9.5	si:ch73-44m9.5 [Source:ZFIN;Acc:ZDB-GENE-081031-86]	14.6193	-4.75522	0.948221	-5.01488	5.30659e-07	1.98824e-05
ENSDARG00000092996	BX005329.2	uncharacterized LOC110439250 [Source:NCBI gene;Acc:110439250]	8.28731	-3.74679	1.19614	-3.1324	0.00173381	0.0160019
ENSDARG00000093111	si:ch211-209l18.2	si:ch211-209l18.2 [Source:ZFIN;Acc:ZDB-GENE-060503-682]	25.4906	-3.91877	0.691416	-5.66775	1.44688e-08	8.7718e-07
ENSDARG00000093531	slc37a4b	solute carrier family 37 member 4b [Source:ZFIN;Acc:ZDB-GENE-040426-827]	8.75064	-6.60538	1.32252	-4.99452	5.89819e-07	2.18278e-05
ENSDARG00000093545	BX294165.1		5.20494	-3.17596	1.10654	-2.87017	0.00410246	0.0308856
ENSDARG00000093841	zgc:152936	zgc:152936 [Source:ZFIN;Acc:ZDB-GENE-060825-355]	8.12657	-4.37774	1.33593	-3.27693	0.00104941	0.0109003
ENSDARG00000094550	BX649490.2		11.797	-5.25639	1.35101	-3.89072	9.99487e-05	0.00168766
ENSDARG00000094708	sftpba	surfactant protein Ba [Source:ZFIN;Acc:ZDB-GENE-091204-378]	45.267	-1.47053	0.396134	-3.7122	0.000205465	0.0030083
ENSDARG00000095432	BX323074.2		23.9965	-1.29132	0.408518	-3.16098	0.00157239	0.0148937
ENSDARG00000095454	si:dkey-19a16.13	si:dkey-19a16.13 [Source:ZFIN;Acc:ZDB-GENE-110411-2]	19.1079	-2.4334	0.46859	-5.19304	2.06891e-07	8.83554e-06
ENSDARG00000095455	si:dkey-20i20.10	si:dkey-20i20.10 [Source:ZFIN;Acc:ZDB-GENE-060503-905]	14.0518	-4.70101	0.848861	-5.53802	3.05906e-08	1.69467e-06
ENSDARG00000095462	cela1.2	chymotrypsin like elastase family member 1, tandem duplicate 2 [Source:ZFIN;Acc:ZDB-GENE-050208-732]	3.352	-4.36703	1.45432	-3.00279	0.0026752	0.0223588
ENSDARG00000096899	CU929451.1		19.1495	-1.18934	0.447542	-2.65749	0.00787255	0.0496879
ENSDARG00000096917	si:ch211-227m13.1	si:ch211-227m13.1 [Source:ZFIN;Acc:ZDB-GENE-131121-45]	166.297	-1.1288	0.181903	-6.20549	5.45255e-10	4.56821e-08
ENSDARG00000096998	CT737162.1		2.74831	-4.32046	1.59743	-2.70463	0.00683805	0.0449701
ENSDARG00000097429	BX005461.3		6.72473	-4.9342	1.39489	-3.53734	0.000404179	0.00515457
ENSDARG00000097639	si:ch73-265h17.4	si:ch73-265h17.4 [Source:ZFIN;Acc:ZDB-GENE-131121-594]	28.3006	-1.12072	0.34631	-3.23616	0.00121149	0.0121816
ENSDARG00000098332	zgc:112970	zgc:112970 [Source:NCBI gene;Acc:541543]	32.5811	-2.18658	0.509872	-4.28849	1.79894e-05	0.000401995
ENSDARG00000098527	CABZ01060491.1		8.10644	-3.68265	1.17723	-3.12823	0.00175862	0.0161961
ENSDARG00000098911	zgc:153293	zgc:153293 [Source:ZFIN;Acc:ZDB-GENE-060825-315]	59.7021	-1.67617	0.26812	-6.25155	4.06391e-10	3.54e-08
ENSDARG00000099428	si:dkey-15h8.17	si:dkey-15h8.17 [Source:ZFIN;Acc:ZDB-GENE-141222-9]	81.4357	-1.98581	0.270683	-7.33629	2.19592e-13	3.67954e-11
ENSDARG00000099511	CABZ01034698.2		88.6509	-2.18864	0.267657	-8.17704	2.90913e-16	7.887e-14
ENSDARG00000099646	pcdh1g3	protocadherin 1 gamma 3 [Source:ZFIN;Acc:ZDB-GENE-050608-3]	14.9967	-1.57156	0.510677	-3.0774	0.00208817	0.0185315
ENSDARG00000099931	pcdh1g26	protocadherin 1 gamma 26 [Source:ZFIN;Acc:ZDB-GENE-050609-21]	169.089	-1.11992	0.268122	-4.17689	2.95516e-05	0.000611537
ENSDARG00000099982	ccl39.7	chemokine (C-C motif) ligand 39, duplicate 7 [Source:ZFIN;Acc:ZDB-GENE-131127-629]	5.63576	-6.3751	1.42256	-4.48143	7.41452e-06	0.000188519
ENSDARG00000100361	znf1174	zinc finger protein 1174 [Source:ZFIN;Acc:ZDB-GENE-050208-785]	46.7048	-1.02564	0.318824	-3.21695	0.00129561	0.0128174
ENSDARG00000100478	TULP1	tubby-related protein 1-like [Source:NCBI gene;Acc:103908677]	104.627	-1.06417	0.247784	-4.29476	1.74882e-05	0.00039363
ENSDARG00000100480	si:ch73-364h19.2	si:ch73-364h19.2 [Source:ZFIN;Acc:ZDB-GENE-131119-21]	15.8	-6.94662	1.28207	-5.41828	6.01751e-08	3.06322e-06
ENSDARG00000101336	CR450808.3		3.11066	-5.6015	1.54165	-3.63344	0.000279664	0.0038494
ENSDARG00000101725	parietopsin	parietopsin [Source:ZFIN;Acc:ZDB-GENE-101129-2]	214.982	-1.1156	0.156865	-7.11181	1.14527e-12	1.67481e-10
ENSDARG00000101736	CABZ01113816.1		1.91985	-4.83523	1.78062	-2.71548	0.00661804	0.0438251
ENSDARG00000101885	si:dkey-20i20.11	si:dkey-20i20.11 [Source:ZFIN;Acc:ZDB-GENE-060503-58]	11.693	-3.27931	0.783456	-4.18569	2.84298e-05	0.000592897
ENSDARG00000102116	CABZ01072487.2	uncharacterized LOC100330694 [Source:NCBI gene;Acc:100330694]	6.65754	-3.90937	1.38662	-2.81936	0.00481196	0.0345934
ENSDARG00000102282	CABZ01063298.1		13.9899	-4.60079	0.94543	-4.86634	1.13684e-06	3.85263e-05
ENSDARG00000102395	HAPLN1	hyaluronan and proteoglycan link protein 1 [Source:HGNC Symbol;Acc:HGNC:2380]	62.8527	-2.80571	0.278227	-10.0843	6.48517e-24	6.52002e-21
ENSDARG00000102449	CABZ01048402.1	zinc finger protein 239-like [Source:NCBI gene;Acc:101883087]	58.7607	-4.04635	0.441283	-9.16953	4.75085e-20	2.29266e-17
ENSDARG00000102665	CABZ01033180.1	gastrula zinc finger protein XlCGF8.2DB-like [Source:NCBI gene;Acc:101882575]	42.8136	-8.1992	1.21031	-6.77448	1.24854e-11	1.48404e-09
ENSDARG00000103225	UBLCP1	ubiquitin-like domain-containing CTD phosphatase 1 [Source:NCBI gene;Acc:103910001]	13.4746	-4.46852	0.804489	-5.55449	2.78428e-08	1.56601e-06
ENSDARG00000103230	CABZ01079302.1		8.41273	-5.80788	1.31995	-4.40006	1.08219e-05	0.000259049
ENSDARG00000103248	FAM167A	protein FAM167A-like [Source:NCBI gene;Acc:100535961]	38.7823	-1.72549	0.354515	-4.86718	1.13204e-06	3.84598e-05
ENSDARG00000103582	znf1166	zinc finger protein 1166 [Source:ZFIN;Acc:ZDB-GENE-050208-722]	19.2725	-1.40509	0.522251	-2.69044	0.00713573	0.0464217
ENSDARG00000103875	CABZ01048402.2		209.93	-11.0414	1.19087	-9.2717	1.83196e-20	9.60942e-18
ENSDARG00000104175	USP30	ubiquitin specific peptidase 30 [Source:HGNC Symbol;Acc:HGNC:20065]	5.59812	-5.79429	1.41472	-4.09572	4.2086e-05	0.000827622
ENSDARG00000104505	CABZ01046093.1	RCC1 domain containing 1 [Source:NCBI gene;Acc:567613]	21.2018	-1.68578	0.425446	-3.9624	7.4201e-05	0.0013155
ENSDARG00000104613	znf1179	zinc finger protein 1179 [Source:ZFIN;Acc:ZDB-GENE-050208-622]	397.508	-1.36981	0.210562	-6.50549	7.7442e-11	7.98546e-09
ENSDARG00000104770	CABZ01072815.1		30.1924	-1.0684	0.355669	-3.00393	0.00266517	0.0222982
ENSDARG00000104885	CABZ01033178.1		41.8936	-7.11232	1.21765	-5.841	5.18875e-09	3.4507e-07
ENSDARG00000105095	AL929028.8		18.3067	-3.2711	0.690743	-4.73562	2.18387e-06	6.73843e-05
ENSDARG00000109263	BX640537.3		38.4545	-1.05416	0.325046	-3.24311	0.00118232	0.0119465
ENSDARG00000109460	CR762420.1		4.67732	-4.92297	1.46441	-3.36175	0.000774512	0.00864794
ENSDARG00000109869	zgc:174719	zgc:174719 [Source:ZFIN;Acc:ZDB-GENE-080213-13]	9.70884	-3.0539	0.825009	-3.70165	0.0002142	0.00311728
ENSDARG00000111856	BX649490.4	CD276 antigen homolog [Source:NCBI gene;Acc:101886973]	10.5203	-5.27103	1.30589	-4.03636	5.42876e-05	0.00101229
ENSDARG00000111876	CABZ01048392.1	CWF19-like protein 2 [Source:NCBI gene;Acc:110438503]	29.6495	-7.84322	1.21739	-6.44266	1.17398e-10	1.17179e-08
ENSDARG00000111934	zgc:112234	zgc:112234 [Source:NCBI gene;Acc:554097]	7.32543	-2.85521	0.897505	-3.18127	0.00146629	0.0141069
ENSDARG00000112301	CU570881.2		32.8809	-8.12351	1.21726	-6.67358	2.49638e-11	2.82794e-09
ENSDARG00000112352	CABZ01093429.1		11.8888	-2.76945	0.759243	-3.64764	0.000264659	0.00368492
ENSDARG00000112651	CU182823.2		4.38107	-4.0722	1.47901	-2.75333	0.00589919	0.0403234
ENSDARG00000115161	CABZ01069162.1		24.8479	-8.71487	1.23409	-7.06175	1.64416e-12	2.30651e-10
ENSDARG00000116618	si:ch73-27e22.8	si:ch73-27e22.8 [Source:ZFIN;Acc:ZDB-GENE-100917-4]	7.05809	-3.92927	1.03636	-3.79142	0.000149786	0.00235186
ENSDARG00000117160	CABZ01034596.1	uncharacterized LOC100537502 [Source:NCBI gene;Acc:100537502]	83.5486	-7.22219	1.21464	-5.94598	2.7481e-09	1.9661e-07
ENSDARG00000117271	CR954298.1		7.26285	-6.94138	1.34387	-5.1652	2.40178e-07	1.01139e-05
ENSDARG00000117609	CABZ01079281.1		147.683	-1.34546	0.218939	-6.14539	7.97688e-10	6.52455e-08
ENSDARG00000117653	CABZ01018269.1		8.00692	-5.93626	1.33105	-4.45984	8.20206e-06	0.000205207
ENSDARG00000117659	CABZ01079280.1		49.1588	-2.05008	0.285492	-7.18088	6.92666e-13	1.05115e-10

## Sheet: upf3a;leg1a_dm_VS_WT
Supplementary Table S9. List of down-regulated genes in leg1a-/- single; upf3a-/- single; upf3a-/- leg1a-/- double at 3dpf
upf3a;leg1a_dm vs WT （ FoldChange ≤ -1.5, Padj < 0.05, TPM > 1 in at least one sample）							(light green shaded genes: shared with the downregulated DEGs in upf1-/- leg1a-/- double at 3dpf shown in Table S15)
ensembl_gene_id	external_gene_name	description	baseMean	log2FoldChange	lfcSE	stat	pvalue	padj
ENSDARG00000004904	gys2	glycogen synthase 2 [Source:ZFIN;Acc:ZDB-GENE-030826-31]	610.669	-0.666371	0.135877	-4.90422	9.38016e-07	4.26478e-05
ENSDARG00000039393	si:ch211-240l19.5	si:ch211-240l19.5 [Source:ZFIN;Acc:ZDB-GENE-041210-327]	31.8565	-1.90386	0.42204	-4.51108	6.4497e-06	0.000224584
ENSDARG00000039501	ugt2a6	UDP glucuronosyltransferase 2 family, polypeptide A6 [Source:ZFIN;Acc:ZDB-GENE-081104-3]	33.4539	-2.9411	0.468503	-6.27765	3.43726e-10	3.52112e-08
ENSDARG00000039730	zgc:112160	zgc:112160 [Source:ZFIN;Acc:ZDB-GENE-050417-229]	66.0331	-1.97548	0.271239	-7.28317	3.26065e-13	5.79129e-11
ENSDARG00000054597	cnot6l	CCR4-NOT transcription complex, subunit 6-like [Source:NCBI gene;Acc:553665]	651.276	-0.593499	0.125357	-4.73448	2.19615e-06	9.00639e-05
ENSDARG00000056587	cyp2r1	cytochrome P450, family 2, subfamily R, polypeptide 1 [Source:ZFIN;Acc:ZDB-GENE-110114-1]	191.655	-0.664363	0.20018	-3.31884	0.000903935	0.0121947
ENSDARG00000067995	myhz1.2	myosin, heavy polypeptide 1.2, skeletal muscle [Source:ZFIN;Acc:ZDB-GENE-070705-73]	12660.6	-0.819934	0.168991	-4.85194	1.2226e-06	5.35171e-05
ENSDARG00000069292	acot16	acyl-CoA thioesterase 16 [Source:ZFIN;Acc:ZDB-GENE-041210-201]	105.738	-1.15343	0.225565	-5.11352	3.16214e-07	1.66809e-05
ENSDARG00000070126	si:dkey-22l11.6	si:dkey-22l11.6 [Source:ZFIN;Acc:ZDB-GENE-041210-251]	9.31733	-2.38295	0.86636	-2.75054	0.00594976	0.0494738
ENSDARG00000076388	zgc:194686	zgc:194686 [Source:ZFIN;Acc:ZDB-GENE-080721-26]	10.8265	-2.59013	0.788646	-3.28427	0.00102247	0.0133772
ENSDARG00000076830	si:dkey-65b12.6	si:dkey-65b12.6 [Source:ZFIN;Acc:ZDB-GENE-060526-329]	3140.56	-1.3131	0.117385	-11.1863	4.7601e-29	5.87587e-26
ENSDARG00000090428	ctrb1	chymotrypsinogen B1 [Source:ZFIN;Acc:ZDB-GENE-030131-1171]	174.444	-1.42745	0.27108	-5.26578	1.39592e-07	8.03324e-06
ENSDARG00000090975	si:dkey-62k3.5	si:dkey-62k3.5 [Source:ZFIN;Acc:ZDB-GENE-160727-7]	10.6795	-2.0684	0.655109	-3.15734	0.00159215	0.0187176
ENSDARG00000091136	zgc:174259	zgc:174259 [Source:ZFIN;Acc:ZDB-GENE-080213-10]	6.21592	-2.57558	0.86924	-2.96303	0.00304631	0.0302159
ENSDARG00000092003	ccs	copper chaperone for superoxide dismutase [Source:ZFIN;Acc:ZDB-GENE-050417-322]	77.2459	-0.787077	0.225356	-3.4926	0.000478346	0.00757013
ENSDARG00000102191	CPNE8	copine-8 [Source:NCBI gene;Acc:101886030]	198.874	-0.742083	0.173016	-4.2891	1.79399e-05	0.000540783
ENSDARG00000103755	si:dkeyp-4c4.1	si:dkeyp-4c4.1 [Source:ZFIN;Acc:ZDB-GENE-081104-4]	142.423	-1.76356	0.18033	-9.77964	1.37697e-22	8.71659e-20
ENSDARG00000103844	si:ch211-266c8.1	si:ch211-266c8.1 [Source:ZFIN;Acc:ZDB-GENE-070424-173]	30.2538	-2.96643	0.458207	-6.47399	9.54483e-11	1.11152e-08
ENSDARG00000104487	mthfs	5,10-methenyltetrahydrofolate synthetase (5-formyltetrahydrofolate cyclo-ligase) [Source:ZFIN;Acc:ZDB-GENE-130103-5]	131.646	-1.03665	0.214693	-4.82852	1.37551e-06	5.91615e-05
ENSDARG00000104654	leap2	liver-expressed antimicrobial peptide 2 [Source:ZFIN;Acc:ZDB-GENE-081022-131]	305.517	-0.614815	0.149259	-4.11912	3.80322e-05	0.001001
ENSDARG00000105756	CR788316.3		10.5398	-3.51401	0.807882	-4.34966	1.36351e-05	0.000433233
ENSDARG00000112648	si:dkeyp-82b4.2	si:dkeyp-82b4.2 [Source:ZFIN;Acc:ZDB-GENE-060503-561]	158.946	-1.72111	0.186766	-9.2153	3.10406e-20	1.32126e-17
ENSDARG00000117174	CT583728.27		14.9384	-4.17726	0.708943	-5.89224	3.80994e-09	3.08393e-07
ENSDARG00000006757	klhl41b	kelch-like family member 41b [Source:NCBI gene;Acc:321064]	1581.76	-0.9015	0.110765	-8.13883	3.9913e-16	1.02643e-13
ENSDARG00000020364	fbp1b	fructose-1,6-bisphosphatase 1b [Source:ZFIN;Acc:ZDB-GENE-021206-11]	1600.21	-1.04921	0.139635	-7.51392	5.73837e-14	1.14249e-11
ENSDARG00000037121	mat2ab	methionine adenosyltransferase II, alpha b [Source:ZFIN;Acc:ZDB-GENE-050327-6]	97.3207	-2.28429	0.240819	-9.48549	2.41252e-21	1.16785e-18
ENSDARG00000059651	cidec	cell death inducing DFFA like effector c [Source:ZFIN;Acc:ZDB-GENE-030131-4591]	61.0556	-1.15605	0.284781	-4.05945	4.91878e-05	0.00121734
ENSDARG00000068194	klf9	Kruppel-like factor 9 [Source:ZFIN;Acc:ZDB-GENE-060526-244]	207.551	-0.921617	0.284062	-3.24442	0.00117689	0.0149153
ENSDARG00000076848	zgc:112492	zgc:112492 [Source:ZFIN;Acc:ZDB-GENE-050417-143]	92.4136	-1.07425	0.289416	-3.71179	0.000205795	0.00389323
ENSDARG00000086724	im:7151449	im:7151449 [Source:ZFIN;Acc:ZDB-GENE-041111-283]	75.9176	-0.943211	0.278947	-3.38132	0.000721375	0.0103075
ENSDARG00000088411	notum2	Danio rerio notum pectinacetylesterase 2 (notum2), mRNA. [Source:RefSeq mRNA;Acc:NM_001353872]	187.624	-0.631338	0.160074	-3.94404	8.01209e-05	0.0018315
ENSDARG00000091918	BX548073.1		12.7429	-5.25044	0.962886	-5.45282	4.95778e-08	3.18744e-06
ENSDARG00000093054	BX548073.3		28.86	-6.0625	0.801207	-7.56671	3.82801e-14	7.6834e-12
ENSDARG00000097613	igfn1.3	immunoglobulin like and fibronectin type III domain containing 1, tandem duplicate 3 [Source:ZFIN;Acc:ZDB-GENE-131122-44]	1292.6	-0.738627	0.198026	-3.72995	0.000191521	0.00369232
ENSDARG00000097815	CU928129.2		19.4732	-1.6015	0.455334	-3.51721	0.000436114	0.00704633
ENSDARG00000101749	zgc:92161	zgc:92161 [Source:ZFIN;Acc:ZDB-GENE-040912-22]	60.6386	-0.795435	0.287154	-2.77006	0.0056046	0.0474507
ENSDARG00000110019	CABZ01079267.1		39.983	-1.10852	0.365121	-3.03602	0.00239721	0.0252825
ENSDARG00000117679	BX548073.11		7.95745	-2.39389	0.810869	-2.95225	0.00315465	0.0309754
ENSDARG00000018263	pdia2	protein disulfide isomerase family A, member 2 [Source:ZFIN;Acc:ZDB-GENE-040426-705]	310.467	-1.82612	0.204803	-8.91645	4.81483e-19	1.77416e-16
ENSDARG00000021787	abcb5	ATP-binding cassette, sub-family B (MDR/TAP), member 5 [Source:ZFIN;Acc:ZDB-GENE-030131-6414]	1730.51	-1.25737	0.12971	-9.69364	3.20876e-22	1.93214e-19
ENSDARG00000022689	itgb1b.2	integrin, beta 1b.2 [Source:ZFIN;Acc:ZDB-GENE-040426-2598]	950.849	-1.2063	0.12807	-9.4191	4.54988e-21	2.11938e-18
ENSDARG00000029230	pnp4b	purine nucleoside phosphorylase 4b [Source:ZFIN;Acc:ZDB-GENE-040426-1887]	328.153	-2.13441	0.195149	-10.9373	7.64012e-28	8.20084e-25
ENSDARG00000037748	slc43a1b	solute carrier family 43 member 1b [Source:ZFIN;Acc:ZDB-GENE-070209-173]	332.611	-0.694964	0.130404	-5.3293	9.85928e-08	5.87937e-06
ENSDARG00000038248	ggact.2	gamma-glutamylamine cyclotransferase, tandem duplicate 2 [Source:NCBI gene;Acc:447805]	244.002	-3.26038	0.649427	-5.0204	5.15632e-07	2.53584e-05
ENSDARG00000042993	prss1	serine protease 1 [Source:ZFIN;Acc:ZDB-GENE-010131-7]	568.416	-1.02028	0.168094	-6.06969	1.28155e-09	1.1632e-07
ENSDARG00000053500	cbsa	cystathionine beta-synthase a [Source:ZFIN;Acc:ZDB-GENE-050417-367]	212.985	-1.71889	0.166387	-10.3306	5.12235e-25	3.9519e-22
ENSDARG00000056196	slc2a2	solute carrier family 2 member 2 [Source:ZFIN;Acc:ZDB-GENE-030131-1213]	520.244	-0.945065	0.190188	-4.96912	6.72578e-07	3.19935e-05
ENSDARG00000069951	eef1a1l2	eukaryotic translation elongation factor 1 alpha 1, like 2 [Source:ZFIN;Acc:ZDB-GENE-050706-188]	123.981	-0.628326	0.192433	-3.26517	0.00109397	0.0141477
ENSDARG00000070272	casp10	caspase 10, apoptosis-related cysteine peptidase [Source:ZFIN;Acc:ZDB-GENE-070608-2]	35.4193	-1.34985	0.331469	-4.07232	4.65472e-05	0.00116903
ENSDARG00000070579	ggact.3	gamma-glutamylamine cyclotransferase, tandem duplicate 3 [Source:NCBI gene;Acc:100038780]	109.102	-2.7945	0.506864	-5.51332	3.52127e-08	2.36231e-06
ENSDARG00000070581	ggact.1	gamma-glutamylamine cyclotransferase, tandem duplicate 1 [Source:NCBI gene;Acc:777609]	72.0658	-3.13928	0.342256	-9.17232	4.62941e-20	1.93713e-17
ENSDARG00000073742	prss59.2	serine protease 59, tandem duplicate 2 [Source:ZFIN;Acc:ZDB-GENE-110408-10]	519.551	-1.53464	0.218635	-7.0192	2.23148e-12	3.48676e-10
ENSDARG00000074635	abca1a	ATP-binding cassette, sub-family A (ABC1), member 1A [Source:ZFIN;Acc:ZDB-GENE-031006-12]	1391.8	-0.685715	0.10376	-6.60864	3.8787e-11	4.78787e-09
ENSDARG00000077157	synpo2b	synaptopodin 2b [Source:ZFIN;Acc:ZDB-GENE-101230-1]	164.659	-0.69066	0.218508	-3.1608	0.00157336	0.0185941
ENSDARG00000079274	prss59.1	serine protease 59, tandem duplicate 1 [Source:ZFIN;Acc:ZDB-GENE-030131-1173]	60.296	-2.12979	0.356517	-5.97388	2.31677e-09	1.97911e-07
ENSDARG00000087359	c3a.2	complement component c3a, duplicate 2 [Source:ZFIN;Acc:ZDB-GENE-990415-36]	38.0702	-2.3721	0.454529	-5.2188	1.80085e-07	1.00587e-05
ENSDARG00000088581	f10	coagulation factor X [Source:ZFIN;Acc:ZDB-GENE-021206-9]	765.448	-1.04115	0.134533	-7.73902	1.00186e-14	2.24854e-12
ENSDARG00000096544	CR774189.1		6.49417	-6.80815	1.36345	-4.99334	5.93445e-07	2.86152e-05
ENSDARG00000100981	CCDC39	coiled-coil domain containing 39 [Source:HGNC Symbol;Acc:HGNC:25244]	216.737	-0.768843	0.19591	-3.92447	8.69208e-05	0.00195973
ENSDARG00000015236	pycr3	pyrroline-5-carboxylate reductase 3 [Source:NCBI gene;Acc:560682]	96.7314	-0.685026	0.220966	-3.10014	0.00193429	0.0216178
ENSDARG00000029388	si:dkey-90m5.4	si:dkey-90m5.4 [Source:ZFIN;Acc:ZDB-GENE-041014-250]	111.105	-1.00943	0.249727	-4.04212	5.29708e-05	0.00129736
ENSDARG00000032571	il20ra	interleukin 20 receptor, alpha [Source:ZFIN;Acc:ZDB-GENE-040724-249]	149.824	-0.741553	0.211406	-3.50772	0.00045196	0.00724545
ENSDARG00000036171	rnasel3	ribonuclease like 3 [Source:NCBI gene;Acc:798787]	647.038	-1.03555	0.311549	-3.32387	0.000887777	0.0120426
ENSDARG00000041787	cx32.3	connexin 32.3 [Source:ZFIN;Acc:ZDB-GENE-030131-1337]	135.098	-0.734389	0.200699	-3.65915	0.000253055	0.00459032
ENSDARG00000042010	pklr	pyruvate kinase L/R [Source:ZFIN;Acc:ZDB-GENE-010907-1]	1426.72	-0.839641	0.12429	-6.75551	1.42335e-11	1.94142e-09
ENSDARG00000053684	aldob	aldolase b, fructose-bisphosphate [Source:NCBI gene;Acc:321664]	13397.8	-1.18457	0.131634	-8.99894	2.27906e-19	8.79146e-17
ENSDARG00000068006	gck	glucokinase (hexokinase 4) [Source:ZFIN;Acc:ZDB-GENE-060825-204]	376.603	-2.89069	0.422887	-6.83561	8.16577e-12	1.1586e-09
ENSDARG00000068966	si:ch211-261n11.7	si:ch211-261n11.7 [Source:ZFIN;Acc:ZDB-GENE-081105-144]	27.2914	-5.9628	0.843968	-7.0652	1.60383e-12	2.55454e-10
ENSDARG00000071345	mgst2	microsomal glutathione S-transferase 2 [Source:ZFIN;Acc:ZDB-GENE-060616-94]	143.132	-0.651815	0.185553	-3.51282	0.000443377	0.007131
ENSDARG00000088444	selenol	selenoprotein L [Source:NCBI gene;Acc:100462964]	32.2151	-1.56567	0.400826	-3.9061	9.37991e-05	0.00208999
ENSDARG00000089901	si:ch211-261n11.8	si:ch211-261n11.8 [Source:ZFIN;Acc:ZDB-GENE-081105-75]	12.4417	-7.74563	1.29269	-5.99188	2.07425e-09	1.79473e-07
ENSDARG00000090722	C20H6orf58	liver-enriched gene 1, tandem duplicate 1 [Source:NCBI gene;Acc:796447]	167.58	-5.44781	0.317126	-17.1787	3.83493e-66	9.46768e-62
ENSDARG00000090850	serpina1l	serine (or cysteine) proteinase inhibitor, clade A (alpha-1 antiproteinase, antitrypsin), member 1, like [Source:ZFIN;Acc:ZDB-GENE-040721-3]	3736.7	-0.642705	0.109679	-5.85985	4.63283e-09	3.67766e-07
ENSDARG00000092042	AL935153.1		64.5895	-4.42509	0.546217	-8.10134	5.43586e-16	1.36939e-13
ENSDARG00000093392	CT583651.1		8.39357	-7.17853	2.40111	-2.98967	0.0027928	0.0283273
ENSDARG00000097693	si:ch211-248a14.8	si:ch211-248a14.8 [Source:ZFIN;Acc:ZDB-GENE-131126-33]	344.594	-0.704244	0.124746	-5.6454	1.64797e-08	1.17927e-06
ENSDARG00000100439	FAM177A1	zgc:153383 [Source:ZFIN;Acc:ZDB-GENE-060825-178]	52.5093	-1.05781	0.316426	-3.34298	0.00082885	0.0114361
ENSDARG00000110496	zgc:162989	zgc:162989 [Source:ZFIN;Acc:ZDB-GENE-070410-123]	110.675	-0.651823	0.201784	-3.2303	0.0012366	0.0155286
ENSDARG00000022614	ddx43	DEAD (Asp-Glu-Ala-Asp) box polypeptide 43 [Source:ZFIN;Acc:ZDB-GENE-080204-77]	116.007	-1.54113	0.202916	-7.59491	3.07999e-14	6.2842e-12
ENSDARG00000038703	hkdc1	hexokinase domain containing 1 [Source:ZFIN;Acc:ZDB-GENE-030131-9801]	403.38	-0.685885	0.171162	-4.00723	6.14343e-05	0.00146399
ENSDARG00000053520	LO017829.1	testis expressed 47 [Source:NCBI gene;Acc:100006770]	111.25	-1.08669	0.244583	-4.44305	8.86918e-06	0.000297908
ENSDARG00000057498	habp2	hyaluronan binding protein 2 [Source:ZFIN;Acc:ZDB-GENE-030131-4721]	290.845	-1.08045	0.202286	-5.34122	9.23242e-08	5.57051e-06
ENSDARG00000059139	wfikkn2b	WAP, follistatin/kazal, immunoglobulin, kunitz and netrin domain containing 2b [Source:ZFIN;Acc:ZDB-GENE-110414-1]	27.3665	-1.65701	0.381182	-4.34704	1.37988e-05	0.000436189
ENSDARG00000071116	eepd1	endonuclease/exonuclease/phosphatase family domain containing 1 [Source:NCBI gene;Acc:402965]	175.89	-0.639506	0.170851	-3.74306	0.000181795	0.00353956
ENSDARG00000076487	haao	3-hydroxyanthranilate 3,4-dioxygenase [Source:NCBI gene;Acc:492518]	373.752	-0.699004	0.191651	-3.64728	0.000265032	0.00476555
ENSDARG00000077572	si:ch211-193k19.2	si:ch211-193k19.2 [Source:ZFIN;Acc:ZDB-GENE-060503-203]	25.7077	-1.68415	0.443377	-3.79845	0.000145601	0.0030005
ENSDARG00000079376	zgc:174153	zgc:174153 [Source:ZFIN;Acc:ZDB-GENE-080215-7]	42.9095	-1.68908	0.398342	-4.24028	2.23238e-05	0.000646865
ENSDARG00000088885	si:ch1073-340i21.3	si:ch1073-340i21.3 [Source:ZFIN;Acc:ZDB-GENE-030131-199]	577.484	-1.09938	0.386321	-2.84577	0.00443047	0.0400071
ENSDARG00000100833	si:dkey-269i1.4	si:dkey-269i1.4 [Source:ZFIN;Acc:ZDB-GENE-121214-37]	31.0061	-3.47561	0.544851	-6.37901	1.78234e-10	1.89666e-08
ENSDARG00000104642	si:dkey-31i7.2	si:dkey-31i7.2 [Source:ZFIN;Acc:ZDB-GENE-131121-104]	122.25	-1.11205	0.227493	-4.88827	1.01724e-06	4.59114e-05
ENSDARG00000011463	CABZ01044048.1	coagulation factor IX-like [Source:NCBI gene;Acc:100004411]	14.7567	-1.63915	0.551129	-2.97417	0.00293783	0.0292928
ENSDARG00000069464	cox7a1	cytochrome c oxidase subunit 7A1 [Source:ZFIN;Acc:ZDB-GENE-060929-340]	72.5704	-0.722341	0.256802	-2.81284	0.00491068	0.04321
ENSDARG00000070770	her4.3	hairy-related 4, tandem duplicate 3 [Source:ZFIN;Acc:ZDB-GENE-081030-7]	26.292	-2.59051	0.529483	-4.89252	9.95532e-07	4.50141e-05
ENSDARG00000070844	gamt	guanidinoacetate N-methyltransferase [Source:NCBI gene;Acc:796865]	4951.58	-1.14408	0.152512	-7.50157	6.30593e-14	1.23556e-11
ENSDARG00000090914	si:ch211-117k10.3	si:ch211-117k10.3 [Source:ZFIN;Acc:ZDB-GENE-141212-273]	390.086	-1.78897	0.140374	-12.7443	3.35576e-37	8.28471e-34
ENSDARG00000091584	si:ch73-217n20.1	si:ch73-217n20.1 [Source:ZFIN;Acc:ZDB-GENE-110411-232]	105.188	-0.676634	0.217597	-3.10958	0.00187355	0.0211238
ENSDARG00000091847	si:ch211-181d7.1	si:ch211-181d7.1 [Source:ZFIN;Acc:ZDB-GENE-121214-14]	20.0322	-8.02137	1.25853	-6.3736	1.84639e-10	1.95638e-08
ENSDARG00000093193	chia.6	chitinase, acidic.6 [Source:ZFIN;Acc:ZDB-GENE-030131-1140]	104.426	-3.15552	0.271369	-11.6281	2.96453e-31	4.87922e-28
ENSDARG00000098011	BX000438.2		413.598	-1.10432	0.15579	-7.08854	1.35538e-12	2.216e-10
ENSDARG00000103347	cyp2aa3	cytochrome P450, family 2, subfamily AA, polypeptide 3 [Source:ZFIN;Acc:ZDB-GENE-031030-8]	566.058	-0.794654	0.127433	-6.23583	4.49384e-10	4.49165e-08
ENSDARG00000103766	cyp2aa7	cytochrome P450, family 2, subfamily AA, polypeptide 7 [Source:ZFIN;Acc:ZDB-GENE-071004-48]	75.7469	-1.4175	0.249986	-5.67034	1.42511e-08	1.03177e-06
ENSDARG00000117734	CABZ01044023.1		14.7618	-2.48712	0.547773	-4.54042	5.61414e-06	0.00019857
ENSDARG00000003934	nxnl2	nucleoredoxin like 2 [Source:ZFIN;Acc:ZDB-GENE-041212-55]	137.398	-0.654127	0.20498	-3.19118	0.00141695	0.0171563
ENSDARG00000008186	syk	spleen tyrosine kinase [Source:ZFIN;Acc:ZDB-GENE-040702-3]	142.516	-0.777908	0.222183	-3.5012	0.00046316	0.00737709
ENSDARG00000021339	cpa5	carboxypeptidase A5 [Source:ZFIN;Acc:ZDB-GENE-020514-1]	391.051	-1.35632	0.164878	-8.22619	1.9326e-16	5.18608e-14
ENSDARG00000023656	he1.1	hatching enzyme 1, tandem duplicate 1 [Source:ZFIN;Acc:ZDB-GENE-021211-3]	228.484	-3.5888	0.464949	-7.7187	1.17524e-14	2.59359e-12
ENSDARG00000039164	mhc1uma	major histocompatibility complex class I UMA [Source:ZFIN;Acc:ZDB-GENE-140820-1]	25.4321	-1.33109	0.45097	-2.95162	0.00316109	0.0310055
ENSDARG00000042613	crp3	C-reactive protein 3 [Source:ZFIN;Acc:ZDB-GENE-060503-220]	57.9939	-1.8375	0.342463	-5.36554	8.07081e-08	4.94422e-06
ENSDARG00000043722	cpa4	carboxypeptidase A4 [Source:ZFIN;Acc:ZDB-GENE-040704-61]	158.968	-0.896861	0.222122	-4.0377	5.39785e-05	0.00131422
ENSDARG00000045442	cpb1	carboxypeptidase B1 (tissue) [Source:ZFIN;Acc:ZDB-GENE-030131-1132]	453.04	-1.08623	0.173666	-6.25473	3.98192e-10	4.0455e-08
ENSDARG00000057975	plcd4a	phospholipase C, delta 4a [Source:ZFIN;Acc:ZDB-GENE-050208-654]	58.9697	-0.790345	0.274402	-2.88025	0.00397359	0.0369213
ENSDARG00000058794	si:dkey-19a16.2	si:dkey-19a16.2 [Source:ZFIN;Acc:ZDB-GENE-050208-493]	71.6971	-1.60661	0.353801	-4.541	5.59887e-06	0.000198314
ENSDARG00000069677	nicn1	nicolin 1 [Source:ZFIN;Acc:ZDB-GENE-040801-129]	37.8072	-1.38936	0.338141	-4.10883	3.97663e-05	0.00103125
ENSDARG00000077252	si:rp71-36a1.5	si:rp71-36a1.5 [Source:ZFIN;Acc:ZDB-GENE-091204-428]	38.1865	-9.36554	1.21571	-7.70374	1.32141e-14	2.88698e-12
ENSDARG00000078258	CABZ01049847.1	gamma-glutamyltransferase 5b [Source:NCBI gene;Acc:100333757]	158.559	-0.990389	0.215868	-4.58793	4.47655e-06	0.00016446
ENSDARG00000087102	si:ch1073-164k15.3	si:ch1073-164k15.3 [Source:ZFIN;Acc:ZDB-GENE-131119-59]	17.3285	-3.61734	0.683354	-5.2935	1.19994e-07	7.03661e-06
ENSDARG00000100478	TULP1	tubby-related protein 1-like [Source:NCBI gene;Acc:103908677]	82.7032	-2.69665	0.309407	-8.71554	2.89368e-18	9.27782e-16
ENSDARG00000101127	map1lc3b	microtubule-associated protein 1 light chain 3 beta [Source:ZFIN;Acc:ZDB-GENE-030131-1145]	2097.79	-1.00803	0.115507	-8.72696	2.61609e-18	8.49816e-16
ENSDARG00000103225	UBLCP1	ubiquitin-like domain-containing CTD phosphatase 1 [Source:NCBI gene;Acc:103910001]	13.6052	-4.51454	0.79909	-5.6496	1.60825e-08	1.1542e-06
ENSDARG00000117271	CR954298.1		7.34569	-6.98809	1.34503	-5.19549	2.04176e-07	1.1302e-05
ENSDARG00000117659	CABZ01079280.1		51.773	-1.74759	0.272968	-6.40216	1.53192e-10	1.67345e-08
ENSDARG00000007366	AMDHD1	si:ch73-71d17.1 [Source:NCBI gene;Acc:402826]	97.1507	-0.731921	0.216775	-3.3764	0.000734403	0.0104682
ENSDARG00000016695	p2rx1	purinergic receptor P2X, ligand-gated ion channel, 1 [Source:ZFIN;Acc:ZDB-GENE-030319-1]	110.437	-0.803523	0.195102	-4.11847	3.81397e-05	0.00100218
ENSDARG00000018105	casq1b	calsequestrin 1b [Source:ZFIN;Acc:ZDB-GENE-060929-1070]	1261.93	-0.590935	0.179009	-3.30115	0.000962882	0.012808
ENSDARG00000018351	hpda	4-hydroxyphenylpyruvate dioxygenase a [Source:NCBI gene;Acc:394142]	524.576	-0.874085	0.156049	-5.60134	2.12702e-08	1.48339e-06
ENSDARG00000020952	si:ch211-214j8.1	si:ch211-214j8.1 [Source:ZFIN;Acc:ZDB-GENE-060526-100]	82.5106	-0.770851	0.23367	-3.29888	0.000970702	0.0128696
ENSDARG00000023036	si:dkey-23a23.2	si:dkey-23a23.2 [Source:ZFIN;Acc:ZDB-GENE-060503-158]	67.564	-0.788715	0.254858	-3.09473	0.00196995	0.021927
ENSDARG00000026726	anxa1a	annexin A1a [Source:ZFIN;Acc:ZDB-GENE-030131-6664]	3093.23	-0.965354	0.149783	-6.445	1.156e-10	1.29724e-08
ENSDARG00000027799	ucmaa	upper zone of growth plate and cartilage matrix associated a [Source:ZFIN;Acc:ZDB-GENE-070410-71]	35.5442	-0.986042	0.357102	-2.76123	0.00575835	0.0484203
ENSDARG00000028386	htatip2	HIV-1 Tat interactive protein 2 [Source:ZFIN;Acc:ZDB-GENE-001219-1]	407.013	-0.653126	0.150235	-4.34735	1.3779e-05	0.000436189
ENSDARG00000029995	tnni2b.2	troponin I type 2b (skeletal, fast), tandem duplicate 2 [Source:ZFIN;Acc:ZDB-GENE-040801-9]	1940.44	-0.683675	0.195401	-3.49883	0.000467297	0.00742383
ENSDARG00000031777	pparaa	peroxisome proliferator-activated receptor alpha a [Source:ZFIN;Acc:ZDB-GENE-041210-169]	152.488	-0.669202	0.195354	-3.42558	0.000613485	0.00910747
ENSDARG00000035018	thy1	Thy-1 cell surface antigen [Source:ZFIN;Acc:ZDB-GENE-030131-8561]	304.518	-1.09338	0.138789	-7.87797	3.32742e-15	7.82356e-13
ENSDARG00000035028	lpcat4	lysophosphatidylcholine acyltransferase 4 [Source:ZFIN;Acc:ZDB-GENE-030131-5777]	210.719	-0.934681	0.17854	-5.23513	1.64869e-07	9.30791e-06
ENSDARG00000035569	cyp1d1	cytochrome P450, family 1, subfamily D, polypeptide 1 [Source:ZFIN;Acc:ZDB-GENE-041114-179]	174.211	-0.659518	0.194432	-3.39203	0.000693769	0.00998917
ENSDARG00000035958	tnni2b.1	troponin I type 2b (skeletal, fast), tandem duplicate 1 [Source:ZFIN;Acc:ZDB-GENE-050417-49]	1607.66	-0.648495	0.134887	-4.80769	1.52683e-06	6.47669e-05
ENSDARG00000036473	snapc2	small nuclear RNA activating complex, polypeptide 2 [Source:ZFIN;Acc:ZDB-GENE-120328-2]	99.8733	-0.645449	0.231864	-2.78374	0.00537359	0.0460157
ENSDARG00000042090	si:ch73-55i23.1	si:ch73-55i23.1 [Source:NCBI gene;Acc:100148818]	36.8532	-2.71619	0.452866	-5.99778	2.00039e-09	1.75126e-07
ENSDARG00000045863	asb15b	ankyrin repeat and SOCS box containing 15b [Source:ZFIN;Acc:ZDB-GENE-041210-265]	9.28346	-2.02869	0.714307	-2.84009	0.00451011	0.040563
ENSDARG00000053405	sord	sorbitol dehydrogenase [Source:ZFIN;Acc:ZDB-GENE-040426-1231]	688.653	-1.18538	0.140148	-8.45805	2.71895e-17	7.89712e-15
ENSDARG00000054856	CSKMT	zgc:113305 [Source:NCBI gene;Acc:553815]	52.5914	-2.17569	0.316274	-6.87911	6.02282e-12	8.79831e-10
ENSDARG00000056656	tspan18a	tetraspanin 18a [Source:ZFIN;Acc:ZDB-GENE-040718-232]	270.573	-0.892243	0.143412	-6.22152	4.92376e-10	4.82372e-08
ENSDARG00000056938	kera	keratocan [Source:NCBI gene;Acc:567017]	2055.62	-0.668281	0.11743	-5.69087	1.2639e-08	9.20448e-07
ENSDARG00000057353	ehbp1l1a	EH domain binding protein 1-like 1a [Source:ZFIN;Acc:ZDB-GENE-080917-27]	334.9	-0.661476	0.189757	-3.48592	0.000490446	0.00771218
ENSDARG00000059817	mtmr12	myotubularin related protein 12 [Source:NCBI gene;Acc:569130]	394.392	-1.03442	0.150903	-6.85487	7.13768e-12	1.02451e-09
ENSDARG00000060962	btr04	bloodthirsty-related gene family, member 4 [Source:ZFIN;Acc:ZDB-GENE-060825-109]	200.622	-1.16532	0.158418	-7.35599	1.8952e-13	3.44034e-11
ENSDARG00000069463	alox12	arachidonate 12-lipoxygenase [Source:ZFIN;Acc:ZDB-GENE-030131-1452]	1498.08	-1.10259	0.115935	-9.51048	1.89779e-21	9.56174e-19
ENSDARG00000070168	sod3a	superoxide dismutase 3, extracellular a [Source:ZFIN;Acc:ZDB-GENE-050309-208]	121.414	-0.821254	0.194968	-4.21225	2.5284e-05	0.000719136
ENSDARG00000073723	zgc:194679	zgc:194679 [Source:ZFIN;Acc:ZDB-GENE-030131-2847]	176.635	-0.77568	0.246447	-3.14746	0.00164698	0.0191344
ENSDARG00000073970	mctp2b	multiple C2 domains, transmembrane 2b [Source:ZFIN;Acc:ZDB-GENE-050506-136]	100.367	-0.770172	0.224729	-3.42711	0.000610042	0.00907271
ENSDARG00000075017	myzap	myocardial zonula adherens protein [Source:ZFIN;Acc:ZDB-GENE-041111-91]	334.392	-0.591101	0.136232	-4.33892	1.43185e-05	0.000449167
ENSDARG00000075501	cdnf	cerebral dopamine neurotrophic factor [Source:ZFIN;Acc:ZDB-GENE-070410-37]	238.785	-0.598705	0.194579	-3.07693	0.00209147	0.0229377
ENSDARG00000076146	zgc:172075	zgc:172075 [Source:ZFIN;Acc:ZDB-GENE-080215-3]	64.4925	-0.773528	0.266491	-2.90264	0.00370028	0.0350546
ENSDARG00000076257	si:ch211-285c6.1	si:ch211-285c6.1 [Source:ZFIN;Acc:ZDB-GENE-041001-89]	10.5051	-3.55037	0.888929	-3.99398	6.49723e-05	0.00153203
ENSDARG00000076386	epdl1	ependymin-like 1 [Source:ZFIN;Acc:ZDB-GENE-090710-3]	560.181	-1.11063	0.144342	-7.69442	1.42138e-14	3.05139e-12
ENSDARG00000077488	si:ch73-289h5.4	si:ch73-289h5.4 [Source:ZFIN;Acc:ZDB-GENE-110913-10]	195.002	-0.621122	0.219575	-2.82874	0.00467317	0.0416503
ENSDARG00000077794	CU468012.1		13.1321	-1.60747	0.532292	-3.01991	0.00252853	0.026306
ENSDARG00000079892	si:dkey-183c2.4	si:dkey-183c2.4 [Source:ZFIN;Acc:ZDB-GENE-041210-121]	22.5451	-1.36425	0.430924	-3.16588	0.00154613	0.0183278
ENSDARG00000086615	CR846087.1		35.9864	-1.54138	0.356886	-4.31896	1.56763e-05	0.000486201
ENSDARG00000087318	jac10	jacalin 10 [Source:ZFIN;Acc:ZDB-GENE-071004-126]	320.509	-1.50019	0.155144	-9.66969	4.05623e-22	2.38429e-19
ENSDARG00000087544	BX510934.1		14.768	-4.48727	0.8393	-5.34645	8.96983e-08	5.45436e-06
ENSDARG00000087714	si:ch211-226o13.1	si:ch211-226o13.1 [Source:ZFIN;Acc:ZDB-GENE-081104-491]	85.6294	-1.05846	0.220967	-4.79013	1.66673e-06	7.00992e-05
ENSDARG00000089582	si:dkey-265e15.2	si:dkey-265e15.2 [Source:ZFIN;Acc:ZDB-GENE-081103-3]	104.4	-0.820693	0.212788	-3.85686	0.000114854	0.00246781
ENSDARG00000089706	si:ch211-276a23.5	si:ch211-276a23.5 [Source:ZFIN;Acc:ZDB-GENE-141215-4]	62.5226	-1.03576	0.253494	-4.08592	4.39029e-05	0.00111053
ENSDARG00000091393	si:ch211-161m3.6	si:ch211-161m3.6 [Source:ZFIN;Acc:ZDB-GENE-161017-36]	89.8613	-0.679925	0.215465	-3.15562	0.00160156	0.0187746
ENSDARG00000091624	ugt2a7	UDP glucuronosyltransferase 2 family, polypeptide A7 [Source:ZFIN;Acc:ZDB-GENE-141215-33]	59.0745	-1.2378	0.275533	-4.49238	7.04328e-06	0.000242855
ENSDARG00000091930	si:ch211-12e13.1	si:ch211-12e13.1 [Source:ZFIN;Acc:ZDB-GENE-060526-24]	25.7197	-1.46733	0.394462	-3.71983	0.000199359	0.00380943
ENSDARG00000093313	ubb	ubiquitin B [Source:ZFIN;Acc:ZDB-GENE-050411-10]	3532.46	-0.982704	0.131713	-7.46095	8.59012e-14	1.65682e-11
ENSDARG00000093371	BX649476.1		7.46232	-2.47034	0.785852	-3.14352	0.00166928	0.0193117
ENSDARG00000093546	si:ch73-56d11.5	si:ch73-56d11.5 [Source:ZFIN;Acc:ZDB-GENE-161017-12]	30.5555	-1.19227	0.345469	-3.45118	0.000558149	0.00849019
ENSDARG00000093823	si:ch211-102c2.8	si:ch211-102c2.8 [Source:ZFIN;Acc:ZDB-GENE-081104-98]	67.898	-1.03358	0.281108	-3.67682	0.000236157	0.00434769
ENSDARG00000094300	nupr1a		732.166	-0.70084	0.143778	-4.87447	1.091e-06	4.87065e-05
ENSDARG00000094458	si:dkey-65b12.12	si:dkey-65b12.12 [Source:ZFIN;Acc:ZDB-GENE-060526-325]	15.6015	-4.57896	1.28443	-3.56498	0.000363883	0.00609603
ENSDARG00000094760	si:dkey-125i10.3	si:dkey-125i10.3 [Source:ZFIN;Acc:ZDB-GENE-060526-198]	488.148	-1.12318	0.195808	-5.73611	9.6875e-09	7.20377e-07
ENSDARG00000094824	si:dkey-23a23.1	si:dkey-23a23.1 [Source:ZFIN;Acc:ZDB-GENE-060503-65]	6.4772	-2.27003	0.821712	-2.76256	0.00573498	0.0482567
ENSDARG00000095013	si:dkey-240n22.3	si:dkey-240n22.3 [Source:ZFIN;Acc:ZDB-GENE-070705-409]	11.1788	-1.9041	0.672017	-2.83342	0.00460533	0.0411738
ENSDARG00000095082	ITLN1	si:ch211-194p6.12 [Source:ZFIN;Acc:ZDB-GENE-160728-9]	87.3142	-4.49139	0.32322	-13.8957	6.72201e-44	2.07441e-40
ENSDARG00000095754	si:dkey-234h16.7	si:dkey-234h16.7 [Source:ZFIN;Acc:ZDB-GENE-060601-3]	185.752	-0.834197	0.168011	-4.96514	6.86514e-07	3.24687e-05
ENSDARG00000096091	BX927253.2		99.1485	-0.821524	0.251375	-3.26812	0.00108263	0.014023
ENSDARG00000096874	tmem176l.3b	transmembrane protein 176l.3b [Source:ZFIN;Acc:ZDB-GENE-080829-14]	628.062	-0.842316	0.141529	-5.95156	2.65597e-09	2.22842e-07
ENSDARG00000097353	BX324164.3		44.1976	-1.82796	0.374253	-4.88429	1.03804e-06	4.65947e-05
ENSDARG00000097795	zgc:162952	zgc:162952 [Source:ZFIN;Acc:ZDB-GENE-070424-98]	89.9529	-0.806202	0.227643	-3.54152	0.000397836	0.00654348
ENSDARG00000098179	si:dkeyp-86c4.1	si:dkeyp-86c4.1 [Source:ZFIN;Acc:ZDB-GENE-120214-4]	14.9766	-5.09055	0.845774	-6.0188	1.75712e-09	1.55483e-07
ENSDARG00000098510	zgc:174650	zgc:174650 [Source:ZFIN;Acc:ZDB-GENE-080219-10]	4.14563	-4.94827	1.50435	-3.28932	0.00100431	0.0132046
ENSDARG00000098514	si:ch211-59d8.3	si:ch211-59d8.3 [Source:ZFIN;Acc:ZDB-GENE-120709-11]	29.6935	-7.01792	1.09762	-6.39375	1.61866e-10	1.74504e-08
ENSDARG00000098515	si:dkey-16p6.1	si:dkey-16p6.1 [Source:ZFIN;Acc:ZDB-GENE-081103-43]	59.1636	-1.43763	0.270692	-5.31093	1.09064e-07	6.44158e-06
ENSDARG00000098892	si:ch211-223a21.1	si:ch211-223a21.1 [Source:ZFIN;Acc:ZDB-GENE-110913-137]	26.707	-1.28558	0.402745	-3.19205	0.00141265	0.017116
ENSDARG00000098989	CU459012.1	group 3 secretory phospholipase A2-like [Source:NCBI gene;Acc:101885160]	145.062	-0.964026	0.227565	-4.23626	2.27271e-05	0.000653946
ENSDARG00000098991	znf1095	zinc finger protein 1095 [Source:ZFIN;Acc:ZDB-GENE-110913-124]	9.72769	-2.92526	0.820292	-3.56612	0.000362312	0.00607661
ENSDARG00000099032	FO818704.1	myozenin-2-like [Source:NCBI gene;Acc:108190739]	13.3317	-2.81964	0.937062	-3.00902	0.00262092	0.0270056
ENSDARG00000099099	CABZ01015815.1		87.1031	-0.793111	0.215688	-3.67712	0.00023588	0.00434582
ENSDARG00000099346	znf1079	zinc finger protein 1079 [Source:ZFIN;Acc:ZDB-GENE-110913-68]	6.313	-2.95904	0.970265	-3.04973	0.00229047	0.0244746
ENSDARG00000099382	si:ch211-209n20.1	si:ch211-209n20.1 [Source:ZFIN;Acc:ZDB-GENE-070705-98]	13.6585	-4.75604	0.850824	-5.58992	2.27172e-08	1.5666e-06
ENSDARG00000099384	si:dkey-238k10.1	si:dkey-238k10.1 [Source:ZFIN;Acc:ZDB-GENE-070705-399]	45.1582	-0.896506	0.323826	-2.76848	0.00563183	0.0476323
ENSDARG00000099963	si:dkey-27n6.1	si:dkey-27n6.1 [Source:ZFIN;Acc:ZDB-GENE-041014-40]	12.6493	-2.21782	0.639549	-3.46779	0.000524753	0.00811156
ENSDARG00000100946	si:ch211-212k18.9	si:ch211-212k18.9 [Source:ZFIN;Acc:ZDB-GENE-160727-12]	256.24	-1.16847	0.176222	-6.63064	3.34227e-11	4.18853e-09
ENSDARG00000101623	znf1109	zinc finger protein 1109 [Source:ZFIN;Acc:ZDB-GENE-110914-77]	31.4543	-1.53493	0.412485	-3.72118	0.000198291	0.00379828
ENSDARG00000101757	si:dkey-27n6.4	si:dkey-27n6.4 [Source:ZFIN;Acc:ZDB-GENE-041014-42]	34.1434	-1.89676	0.350029	-5.41885	5.99838e-08	3.82657e-06
ENSDARG00000101777	pdlim5a	PDZ and LIM domain 5a [Source:NCBI gene;Acc:436927]	150.12	-0.869574	0.184251	-4.71952	2.36403e-06	9.66277e-05
ENSDARG00000101828	si:dkey-16p6.1	si:dkey-16p6.1 [Source:ZFIN;Acc:ZDB-GENE-081103-43]	31.6315	-1.52692	0.412622	-3.70052	0.000215157	0.00402713
ENSDARG00000101967	sult4a1	sulfotransferase family 4A, member 1 [Source:ZFIN;Acc:ZDB-GENE-060421-2705]	426.718	-1.11778	0.143085	-7.81198	5.62964e-15	1.28689e-12
ENSDARG00000102101	si:ch73-174h16.5	si:ch73-174h16.5 [Source:ZFIN;Acc:ZDB-GENE-160728-123]	33.3314	-1.29412	0.360799	-3.58682	0.000334734	0.00572827
ENSDARG00000102212	si:dkey-16p6.1	si:dkey-16p6.1 [Source:ZFIN;Acc:ZDB-GENE-081103-43]	27.5049	-2.79299	0.471779	-5.92011	3.21718e-09	2.65638e-07
ENSDARG00000102370	znf1094	zinc finger protein 1094 [Source:ZFIN;Acc:ZDB-GENE-120703-39]	14.8852	-1.62577	0.54946	-2.95884	0.00308796	0.0305309
ENSDARG00000102435	plekhf1	pleckstrin homology domain containing, family F (with FYVE domain) member 1 [Source:ZFIN;Acc:ZDB-GENE-040426-1289]	319.406	-0.659209	0.216969	-3.03827	0.00237941	0.0251899
ENSDARG00000102641	CR925761.3	uncharacterized LOC110437858 [Source:NCBI gene;Acc:110437858]	26.2398	-2.26928	0.434914	-5.21777	1.81094e-07	1.00922e-05
ENSDARG00000102713	si:ch211-205a14.1	si:ch211-205a14.1 [Source:ZFIN;Acc:ZDB-GENE-050420-271]	32.5804	-1.05496	0.338233	-3.11904	0.00181442	0.0205667
ENSDARG00000102716	AL645691.2		41.7032	-1.16383	0.336871	-3.45483	0.000550638	0.00840703
ENSDARG00000102850	CU469577.1		92.6415	-0.744174	0.244737	-3.04071	0.00236019	0.0250509
ENSDARG00000103306	BX927130.4		66.7262	-1.31848	0.319445	-4.12742	3.66858e-05	0.000977021
ENSDARG00000103351	FP102192.2		23.511	-1.55456	0.427053	-3.6402	0.00027243	0.00488435
ENSDARG00000103498	epd	ependymin [Source:NCBI gene;Acc:30199]	559.8	-0.69985	0.13519	-5.17678	2.25747e-07	1.24403e-05
ENSDARG00000104042	b4galt4	UDP-Gal:betaGlcNAc beta 1,4- galactosyltransferase, polypeptide 4 [Source:ZFIN;Acc:ZDB-GENE-041114-103]	541.13	-0.62098	0.11145	-5.57184	2.52061e-08	1.73339e-06
ENSDARG00000104502	si:ch211-266c8.1	si:ch211-266c8.1 [Source:ZFIN;Acc:ZDB-GENE-070424-173]	102.822	-1.0403	0.242887	-4.28307	1.8433e-05	0.000552944
ENSDARG00000104561	znf1081	zinc finger protein 1081 [Source:ZFIN;Acc:ZDB-GENE-110913-119]	43.5823	-1.40806	0.405736	-3.47039	0.000519705	0.00804924
ENSDARG00000104697	si:dkey-57k17.1	si:dkey-57k17.1 [Source:ZFIN;Acc:ZDB-GENE-110913-105]	52.7056	-0.965576	0.337157	-2.86388	0.00418487	0.038322
ENSDARG00000105058	CT027609.1	gastrula zinc finger protein XlCGF8.2DB-like [Source:NCBI gene;Acc:108183899]	2.1811	-4.97946	1.80805	-2.75405	0.00588625	0.0491111
ENSDARG00000105137	zgc:173705	zgc:173705 [Source:ZFIN;Acc:ZDB-GENE-080212-6]	12.3928	-2.3438	0.733546	-3.19517	0.00139749	0.0170125
ENSDARG00000105266	si:dkey-16p6.1	si:dkey-16p6.1 [Source:ZFIN;Acc:ZDB-GENE-081103-43]	20.6568	-2.73637	0.506953	-5.39767	6.75128e-08	4.26281e-06
ENSDARG00000105473	si:cabz01036006.1	si:cabz01036006.1 [Source:ZFIN;Acc:ZDB-GENE-160113-146]	90.251	-0.915672	0.226487	-4.04293	5.27882e-05	0.00129418
ENSDARG00000105477	si:dkey-88n24.12	si:dkey-88n24.12 [Source:ZFIN;Acc:ZDB-GENE-160113-128]	31.914	-1.23348	0.338939	-3.63925	0.000273437	0.00489885
ENSDARG00000105557	BX511061.1	uncharacterized LOC101885004 [Source:NCBI gene;Acc:101885004]	24.4208	-1.1277	0.3907	-2.88636	0.00389721	0.036431
ENSDARG00000105568	si:ch211-194p6.10	si:ch211-194p6.10 [Source:ZFIN;Acc:ZDB-GENE-160728-3]	36.292	-1.19532	0.340056	-3.51507	0.000439631	0.00707942
ENSDARG00000105590	si:cabz01007794.1	si:cabz01007794.1 [Source:ZFIN;Acc:ZDB-GENE-160728-147]	1186.37	-0.910987	0.105469	-8.63753	5.74434e-18	1.7727e-15
ENSDARG00000111465	znf1104	zinc finger protein 1104 [Source:ZFIN;Acc:ZDB-GENE-110913-152]	51.8009	-0.942271	0.280734	-3.35645	0.000789498	0.0110081
ENSDARG00000111714	BOLA2	zgc:112271 [Source:ZFIN;Acc:ZDB-GENE-050522-443]	166.703	-0.698169	0.200894	-3.4753	0.000510274	0.00792803
ENSDARG00000111788	BX511067.1		36.6911	-8.19066	1.22563	-6.68283	2.34374e-11	3.02944e-09
ENSDARG00000112541	znf1093	zinc finger protein 1093 [Source:ZFIN;Acc:ZDB-GENE-110914-12]	20.9245	-1.33073	0.460499	-2.88976	0.00385534	0.0360943
ENSDARG00000113016	CU207245.1		20.6887	-1.62843	0.542943	-2.99925	0.00270641	0.0277244
ENSDARG00000114910	FO704772.2		35.5812	-3.87088	1.10633	-3.49886	0.000467253	0.00742383
ENSDARG00000115978	AL935186.10		1509.33	-1.46548	0.516584	-2.83686	0.00455594	0.0408675
ENSDARG00000116221	LO018205.2		5.7849	-3.90606	1.08319	-3.60608	0.000310852	0.00541589
ENSDARG00000116625	znf1141	zinc finger protein 1141 [Source:ZFIN;Acc:ZDB-GENE-110913-35]	66.3633	-0.961892	0.274669	-3.502	0.000461781	0.00736475
ENSDARG00000116992	znf1051	zinc finger protein 1051 [Source:ZFIN;Acc:ZDB-GENE-080218-22]	11.3533	-1.99415	0.649536	-3.07011	0.00213979	0.0233129
ENSDARG00000001721	oc90	otoconin 90 [Source:ZFIN;Acc:ZDB-GENE-070912-300]	37.7472	-1.80342	0.344048	-5.24176	1.59055e-07	9.02702e-06
ENSDARG00000001950	ak1	adenylate kinase 1 [Source:ZFIN;Acc:ZDB-GENE-040822-37]	9881.27	-0.796666	0.181395	-4.39189	1.12372e-05	0.000364552
ENSDARG00000002300	p2rx2	purinergic receptor P2X, ligand-gated ion channel, 2 [Source:ZFIN;Acc:ZDB-GENE-030319-2]	61.3768	-0.927666	0.295188	-3.14262	0.0016744	0.0193438
ENSDARG00000005320	nipsnap1	nipsnap homolog 1 (C. elegans) [Source:NCBI gene;Acc:30231]	161.749	-0.592118	0.212132	-2.79127	0.00525017	0.0453362
ENSDARG00000006202	erbb3a	erb-b2 receptor tyrosine kinase 3a [Source:ZFIN;Acc:ZDB-GENE-030916-3]	1085.11	-0.618608	0.122682	-5.04235	4.59848e-07	2.31688e-05
ENSDARG00000007276	ela3l	elastase 3 like [Source:ZFIN;Acc:ZDB-GENE-060710-2]	36.1	-1.18377	0.425946	-2.77916	0.00544994	0.0465379
ENSDARG00000009196	anxa3a	annexin A3a [Source:ZFIN;Acc:ZDB-GENE-040912-58]	426.083	-1.54949	0.147884	-10.4777	1.09317e-25	9.30629e-23
ENSDARG00000013856	amy2a	amylase alpha 2A [Source:ZFIN;Acc:ZDB-GENE-040426-2393]	14.9053	-2.28773	0.549782	-4.16115	3.16644e-05	0.000867627
ENSDARG00000014169	SYT2	synaptotagmin 2 [Source:HGNC Symbol;Acc:HGNC:11510]	52.932	-1.04982	0.334374	-3.13965	0.00169151	0.019514
ENSDARG00000014545	golim4b	golgi integral membrane protein 4b [Source:ZFIN;Acc:ZDB-GENE-050327-74]	268.666	-0.671373	0.168175	-3.99211	6.54879e-05	0.00153539
ENSDARG00000017624	krt4	keratin 4 [Source:ZFIN;Acc:ZDB-GENE-000607-83]	319232	-1.09867	0.122568	-8.96373	3.13866e-19	1.18933e-16
ENSDARG00000019808	evpla	envoplakin a [Source:ZFIN;Acc:ZDB-GENE-030829-19]	1920.97	-1.26919	0.44697	-2.83954	0.00451785	0.0405883
ENSDARG00000021366	fbp1a	fructose-1,6-bisphosphatase 1a [Source:ZFIN;Acc:ZDB-GENE-030131-7171]	641.848	-0.721414	0.137643	-5.2412	1.59535e-07	9.03348e-06
ENSDARG00000023759	zgc:73226	zgc:73226 [Source:NCBI gene;Acc:402792]	46.5029	-1.70682	0.312235	-5.46644	4.59171e-08	3.0069e-06
ENSDARG00000026655	tspo	translocator protein [Source:ZFIN;Acc:ZDB-GENE-041010-125]	596.524	-0.765915	0.136658	-5.60459	2.08743e-08	1.4599e-06
ENSDARG00000027529	hmox1a	heme oxygenase 1a [Source:ZFIN;Acc:ZDB-GENE-030131-3102]	518.154	-1.20503	0.151911	-7.9325	2.14784e-15	5.27362e-13
ENSDARG00000028087	aldh2.2	aldehyde dehydrogenase 2 family member, tandem duplicate 2 [Source:ZFIN;Acc:ZDB-GENE-030326-5]	1854.95	-0.650482	0.117167	-5.55175	2.82817e-08	1.92346e-06
ENSDARG00000031336	hsd20b2	hydroxysteroid (20-beta) dehydrogenase 2 [Source:ZFIN;Acc:ZDB-GENE-030804-21]	213.099	-0.616348	0.214659	-2.87129	0.00408797	0.0376863
ENSDARG00000035136	selenow1	selenoprotein W, 1 [Source:NCBI gene;Acc:352915]	3617	-0.886797	0.153025	-5.7951	6.82787e-09	5.25129e-07
ENSDARG00000035256	eef2l2	eukaryotic translation elongation factor 2, like 2 [Source:ZFIN;Acc:ZDB-GENE-030131-8112]	4611.58	-0.591156	0.138101	-4.28059	1.86401e-05	0.000557137
ENSDARG00000035338	tppp2	tubulin polymerization-promoting protein family member 2 [Source:ZFIN;Acc:ZDB-GENE-140106-24]	275.743	-1.06724	0.154951	-6.88761	5.6736e-12	8.33749e-10
ENSDARG00000035860	rps28	ribosomal protein S28 [Source:NCBI gene;Acc:406307]	4113.27	-0.6	0.171125	-3.5062	0.00045455	0.00727752
ENSDARG00000037894	ezh1	enhancer of zeste 1 polycomb repressive complex 2 subunit [Source:ZFIN;Acc:ZDB-GENE-050114-1]	147.295	-0.588269	0.196795	-2.98924	0.00279668	0.028355
ENSDARG00000038185	gh1	growth hormone 1 [Source:ZFIN;Acc:ZDB-GENE-030725-2]	55.388	-0.797649	0.260601	-3.0608	0.00220745	0.0238814
ENSDARG00000038583	abraa	actin binding Rho activating protein a [Source:ZFIN;Acc:ZDB-GENE-120730-1]	261.883	-0.709312	0.209262	-3.38959	0.000699981	0.010053
ENSDARG00000038694	zgc:101744	zgc:101744 [Source:ZFIN;Acc:ZDB-GENE-050320-111]	758.525	-0.663607	0.142738	-4.64914	3.33319e-06	0.000128578
ENSDARG00000040608	gcnt7	glucosaminyl (N-acetyl) transferase family member 7 [Source:ZFIN;Acc:ZDB-GENE-120919-3]	130.5	-0.750266	0.204094	-3.67608	0.000236848	0.00435715
ENSDARG00000042338	lpar2a	lysophosphatidic acid receptor 2a [Source:ZFIN;Acc:ZDB-GENE-040801-97]	115.661	-0.77601	0.20468	-3.79133	0.000149841	0.00306486
ENSDARG00000044204	endou	endonuclease, polyU-specific [Source:NCBI gene;Acc:791216]	44.4635	-1.63509	0.324577	-5.0376	4.71414e-07	2.35592e-05
ENSDARG00000044326	BX950188.1		151.12	-1.15778	0.279245	-4.14612	3.3816e-05	0.000919437
ENSDARG00000052027	tspan1	tetraspanin 1 [Source:ZFIN;Acc:ZDB-GENE-070502-5]	11.5225	-2.85749	0.71071	-4.02061	5.80488e-05	0.00139407
ENSDARG00000052188	znf541	zinc finger protein 541 [Source:ZFIN;Acc:ZDB-GENE-060526-239]	17.959	-1.73471	0.50389	-3.44264	0.000576074	0.00871226
ENSDARG00000052279	osgn1	oxidative stress induced growth inhibitor 1 [Source:ZFIN;Acc:ZDB-GENE-040426-864]	548.426	-0.625206	0.178881	-3.49509	0.000473896	0.00750933
ENSDARG00000052413	crfb12	cytokine receptor family member B12 [Source:ZFIN;Acc:ZDB-GENE-060421-4184]	143.297	-0.90198	0.187783	-4.80331	1.56064e-06	6.59216e-05
ENSDARG00000052705	pkp1b	plakophilin 1b [Source:ZFIN;Acc:ZDB-GENE-030131-417]	582.894	-0.587314	0.154241	-3.80778	0.00014022	0.00291149
ENSDARG00000054058	h1-10	H1.10 linker histone [Source:ZFIN;Acc:ZDB-GENE-030131-1228]	1734.83	-0.745363	0.120783	-6.17109	6.78229e-10	6.56632e-08
ENSDARG00000056023	hoxb9a	homeobox B9a [Source:NCBI gene;Acc:30344]	694.727	-0.67372	0.126201	-5.33848	9.37284e-08	5.61643e-06
ENSDARG00000056477	ccdc125	coiled-coil domain containing 125 [Source:NCBI gene;Acc:565477]	79.5775	-0.913443	0.257131	-3.55244	0.000381674	0.00632401
ENSDARG00000057984	eps8l1a	eps8 like 1a [Source:ZFIN;Acc:ZDB-GENE-050306-14]	348.125	-0.697215	0.140984	-4.94536	7.60031e-07	3.53364e-05
ENSDARG00000060315	rabgap1l2	RAB GTPase activating protein 1-like 2 [Source:ZFIN;Acc:ZDB-GENE-070912-414]	248.13	-1.26221	0.195232	-6.46519	1.01172e-10	1.16716e-08
ENSDARG00000060637	clstn2	calsyntenin 2 [Source:ZFIN;Acc:ZDB-GENE-070911-2]	343.796	-1.28201	0.157773	-8.12562	4.45069e-16	1.13277e-13
ENSDARG00000067795	ifngr2	interferon gamma receptor 2 [Source:ZFIN;Acc:ZDB-GENE-030131-5999]	586.417	-1.12055	0.126335	-8.86972	7.33311e-19	2.54986e-16
ENSDARG00000067985	ftr23	finTRIM family, member 23 [Source:ZFIN;Acc:ZDB-GENE-070912-322]	77.7069	-0.694797	0.250041	-2.77873	0.00545719	0.0465379
ENSDARG00000068760	tnks1bp1	tankyrase 1 binding protein 1 [Source:NCBI gene;Acc:497601]	387.087	-1.03246	0.233746	-4.41702	1.00072e-05	0.000331177
ENSDARG00000068910	nos1	nitric oxide synthase 1 (neuronal) [Source:NCBI gene;Acc:60658]	562.518	-1.4701	0.117259	-12.5372	4.67195e-36	1.04856e-32
ENSDARG00000070391	tspan4b	tetraspanin 4b [Source:ZFIN;Acc:ZDB-GENE-070410-127]	451.031	-0.755981	0.164361	-4.59953	4.23441e-06	0.000156966
ENSDARG00000070484	zgc:195001	zgc:195001 [Source:ZFIN;Acc:ZDB-GENE-081022-173]	568.084	-0.631578	0.157774	-4.00306	6.25279e-05	0.00148432
ENSDARG00000071213	rgl3a	ral guanine nucleotide dissociation stimulator-like 3a [Source:ZFIN;Acc:ZDB-GENE-101130-1]	237.017	-0.901736	0.158649	-5.68383	1.31709e-08	9.56365e-07
ENSDARG00000074191	zgc:172253	zgc:172253 [Source:ZFIN;Acc:ZDB-GENE-080215-9]	59.041	-1.40273	0.269179	-5.21116	1.87667e-07	1.04349e-05
ENSDARG00000074773	si:dkey-110g7.8	si:dkey-110g7.8 [Source:ZFIN;Acc:ZDB-GENE-131121-280]	47.8532	-1.49433	0.32616	-4.58161	4.61419e-06	0.000169014
ENSDARG00000075181	crfb16	cytokine receptor family member B16 [Source:ZFIN;Acc:ZDB-GENE-071120-9]	145.24	-1.1958	0.209603	-5.70509	1.16284e-08	8.51879e-07
ENSDARG00000076221	fthl28	ferritin, heavy polypeptide-like 28 [Source:ZFIN;Acc:ZDB-GENE-030131-7540]	244.845	-0.713846	0.170535	-4.18593	2.84003e-05	0.000794051
ENSDARG00000077004	aldh1l1	aldehyde dehydrogenase 1 family, member L1 [Source:ZFIN;Acc:ZDB-GENE-100519-4]	2341.15	-1.07712	0.115019	-9.36477	7.62144e-21	3.42106e-18
ENSDARG00000078411	hspb15	heat shock protein, alpha-crystallin-related, b15 [Source:ZFIN;Acc:ZDB-GENE-080214-5]	73.8633	-2.00051	0.310691	-6.43891	1.20331e-10	1.34422e-08
ENSDARG00000078551	zgc:171242	zgc:171242 [Source:ZFIN;Acc:ZDB-GENE-071004-79]	46.1873	-1.14334	0.348616	-3.27967	0.0010393	0.0135443
ENSDARG00000078781	si:ch211-161c3.6	si:ch211-161c3.6 [Source:ZFIN;Acc:ZDB-GENE-131126-51]	339.017	-0.841155	0.171492	-4.90491	9.34694e-07	4.25751e-05
ENSDARG00000078938	CR936408.1	uncharacterized LOC799523 [Source:NCBI gene;Acc:799523]	4.05913	-5.13687	1.50286	-3.41808	0.000630656	0.00927869
ENSDARG00000079245	si:dkey-73p2.2	si:dkey-73p2.2 [Source:ZFIN;Acc:ZDB-GENE-131119-50]	18.2671	-2.98042	0.581778	-5.12296	3.00783e-07	1.60037e-05
ENSDARG00000079347	zgc:194659	zgc:194659 [Source:ZFIN;Acc:ZDB-GENE-081022-139]	138.334	-0.679628	0.211897	-3.20735	0.00133964	0.0164624
ENSDARG00000079727	selenop2	Danio rerio selenoprotein P2 (selenop2), mRNA. [Source:RefSeq mRNA;Acc:NM_001353911]	840.981	-1.14417	0.159375	-7.17912	7.01623e-13	1.17834e-10
ENSDARG00000083047	dre-mir-10d	dre-mir-10d [Source:miRBase;Acc:MI0001889]	16.49	-1.80983	0.528998	-3.42124	0.000623352	0.00918765
ENSDARG00000086512	prodhb	proline dehydrogenase (oxidase) 1b [Source:ZFIN;Acc:ZDB-GENE-101116-1]	57.4216	-0.806625	0.28975	-2.78386	0.00537158	0.0460144
ENSDARG00000086569	zgc:172051	zgc:172051 [Source:ZFIN;Acc:ZDB-GENE-080219-23]	224.04	-0.676487	0.188876	-3.58164	0.000341445	0.00581753
ENSDARG00000087306	CABZ01038521.1		23.709	-1.52306	0.406053	-3.75089	0.000176209	0.00346082
ENSDARG00000087390	hbbe1.3	hemoglobin, beta embryonic 1.3 [Source:ZFIN;Acc:ZDB-GENE-131120-128]	13295.2	-0.58919	0.16931	-3.47994	0.000501527	0.00783652
ENSDARG00000087751	CR382337.1		2.40366	-5.31318	1.65848	-3.20365	0.00135698	0.0166176
ENSDARG00000088069	CR759879.1	interferon-induced protein with tetratricopeptide repeats 5 [Source:NCBI gene;Acc:572297]	67.2471	-1.59979	0.319749	-5.00328	5.63642e-07	2.73921e-05
ENSDARG00000088225	STRADB	wu:fj77h11 [Source:NCBI gene;Acc:100536950]	342.008	-0.621208	0.14305	-4.34259	1.40815e-05	0.000443424
ENSDARG00000088908	CU570691.1		34.4626	-1.0781	0.330526	-3.26179	0.00110712	0.0142864
ENSDARG00000089109	bcl2b	BCL2 apoptosis regulator b [Source:ZFIN;Acc:ZDB-GENE-110411-185]	189.382	-1.17601	0.199057	-5.9079	3.46489e-09	2.82314e-07
ENSDARG00000089338	si:ch211-110e21.3	si:ch211-110e21.3 [Source:ZFIN;Acc:ZDB-GENE-131121-389]	89.1039	-0.824694	0.243671	-3.38445	0.000713204	0.0102129
ENSDARG00000090156	pttg1ipa	PTTG1 interacting protein a [Source:ZFIN;Acc:ZDB-GENE-030131-505]	328.104	-0.720112	0.191491	-3.76056	0.000169534	0.00335968
ENSDARG00000090195	mtx3	metaxin 3 [Source:NCBI gene;Acc:402916]	129.129	-0.875374	0.193354	-4.52731	5.97406e-06	0.000209797
ENSDARG00000090524	f2rl2	coagulation factor II (thrombin) receptor-like 2 [Source:ZFIN;Acc:ZDB-GENE-110127-4]	29.9008	-1.85051	0.389032	-4.7567	1.96785e-06	8.22035e-05
ENSDARG00000090901	si:ch211-256e16.11	si:ch211-256e16.11 [Source:ZFIN;Acc:ZDB-GENE-131127-41]	66.9741	-1.57004	0.258996	-6.06205	1.34397e-09	1.21095e-07
ENSDARG00000092120	BX470185.1		9.8793	-2.64894	0.885886	-2.99016	0.00278833	0.028314
ENSDARG00000092508	si:ch73-376l24.2	si:ch73-376l24.2 [Source:ZFIN;Acc:ZDB-GENE-100922-46]	207.243	-0.653867	0.230845	-2.83249	0.00461868	0.0412391
ENSDARG00000093774	rbp2b	retinol binding protein 2b, cellular [Source:ZFIN;Acc:ZDB-GENE-040715-7]	1515.9	-0.809151	0.159331	-5.07843	3.8057e-07	1.96148e-05
ENSDARG00000094557	nupr1b	nuclear protein 1b [Source:ZFIN;Acc:ZDB-GENE-030131-4653]	1205.28	-1.0051	0.156447	-6.42453	1.32281e-10	1.46414e-08
ENSDARG00000094990	si:dkey-91f15.1	si:dkey-91f15.1 [Source:ZFIN;Acc:ZDB-GENE-060601-4]	85.7959	-0.900045	0.250987	-3.58603	0.000335751	0.00573634
ENSDARG00000095142	si:ch211-208h16.4	si:ch211-208h16.4 [Source:ZFIN;Acc:ZDB-GENE-060526-98]	269.888	-1.19458	0.161929	-7.3772	1.61657e-13	2.97836e-11
ENSDARG00000095259	tmem119a	transmembrane protein 119a [Source:ZFIN;Acc:ZDB-GENE-060526-69]	76.9695	-0.780153	0.272178	-2.86633	0.00415263	0.0381399
ENSDARG00000096257	si:ch73-367p23.2	si:ch73-367p23.2 [Source:ZFIN;Acc:ZDB-GENE-120215-61]	10921	-0.850931	0.152087	-5.59504	2.20572e-08	1.52963e-06
ENSDARG00000096851	znf1143	zinc finger protein 1143 [Source:ZFIN;Acc:ZDB-GENE-131125-17]	182.036	-0.743111	0.152958	-4.85828	1.18411e-06	5.20519e-05
ENSDARG00000097011	hbaa1	hemoglobin, alpha adult 1 [Source:NCBI gene;Acc:30507]	4.77387	-4.04305	1.41091	-2.86556	0.00416267	0.0382037
ENSDARG00000097018	CR628341.1		20.6079	-1.87184	0.5323	-3.51652	0.000437238	0.00705525
ENSDARG00000097518	BX537110.1		18.6666	-4.04937	0.604591	-6.6977	2.11723e-11	2.76562e-09
ENSDARG00000097799	zgc:194207	zgc:194207 [Source:ZFIN;Acc:ZDB-LINCRNAG-081022-74]	7.96805	-2.56482	0.864945	-2.9653	0.00302391	0.0300178
ENSDARG00000098017	pet100	PET100 cytochrome c oxidase chaperone [Source:ZFIN;Acc:ZDB-GENE-131121-608]	130.943	-0.586119	0.18866	-3.10674	0.0018916	0.0212755
ENSDARG00000098191	si:dkey-16l2.20	si:dkey-16l2.20 [Source:ZFIN;Acc:ZDB-GENE-141212-380]	479.154	-1.12768	0.148308	-7.60364	2.87919e-14	5.92344e-12
ENSDARG00000098289	vstm2l	V-set and transmembrane domain containing 2 like [Source:ZFIN;Acc:ZDB-GENE-040426-1548]	43.2047	-1.93447	0.363567	-5.32082	1.03302e-07	6.14535e-06
ENSDARG00000098481	anxa1d	annexin A1d [Source:ZFIN;Acc:ZDB-GENE-050417-72]	439.034	-0.657192	0.156624	-4.19598	2.71698e-05	0.000763358
ENSDARG00000098509	BX005286.1		6.95835	-3.00676	0.845758	-3.55511	0.000377822	0.00627281
ENSDARG00000099247	si:dkey-68o6.5	si:dkey-68o6.5 [Source:ZFIN;Acc:ZDB-GENE-030131-5416]	21.5887	-2.9045	0.484332	-5.99691	2.01107e-09	1.75439e-07
ENSDARG00000100430	CU634008.1		103.201	-0.624044	0.211007	-2.95746	0.00310181	0.0305752
ENSDARG00000100446	si:ch211-286o17.1	si:ch211-286o17.1 [Source:ZFIN;Acc:ZDB-GENE-141216-411]	1648.97	-0.702772	0.163933	-4.28695	1.81144e-05	0.000545376
ENSDARG00000100476	si:dkeyp-110c7.4	si:dkeyp-110c7.4 [Source:ZFIN;Acc:ZDB-GENE-070705-532]	63.6531	-0.889494	0.282144	-3.15263	0.00161807	0.0189142
ENSDARG00000101043	ppl	periplakin [Source:ZFIN;Acc:ZDB-GENE-041008-196]	6396.75	-0.927344	0.137011	-6.76841	1.30209e-11	1.78589e-09
ENSDARG00000101190	cyp2k8	cytochrome P450, family 2, subfamily K, polypeptide 8 [Source:ZFIN;Acc:ZDB-GENE-080721-19]	84.0758	-0.664627	0.219421	-3.02901	0.0024536	0.025678
ENSDARG00000101906	zgc:113442	zgc:113442 [Source:ZFIN;Acc:ZDB-GENE-050227-2]	91.9836	-1.02061	0.290817	-3.50944	0.000449045	0.00720807
ENSDARG00000102411	CR847850.1	zinc finger protein 271-like [Source:NCBI gene;Acc:100534733]	16.0709	-4.11322	0.796706	-5.16278	2.43306e-07	1.32892e-05
ENSDARG00000102856	si:ch73-59f11.3	si:ch73-59f11.3 [Source:ZFIN;Acc:ZDB-GENE-131121-446]	14.8031	-2.15013	0.577468	-3.72337	0.000196581	0.00377387
ENSDARG00000103167	si:dkey-245n4.2	si:dkey-245n4.2 [Source:ZFIN;Acc:ZDB-GENE-141216-258]	143.89	-0.837835	0.182302	-4.59586	4.30971e-06	0.000159278
ENSDARG00000103806	BX004785.3		14.5621	-7.95778	1.29002	-6.16871	6.8849e-10	6.63963e-08
ENSDARG00000103947	zgc:113295	zgc:113295 [Source:ZFIN;Acc:ZDB-GENE-050320-122]	50.3512	-0.945091	0.280315	-3.37153	0.000747524	0.0105933
ENSDARG00000104099	FP236513.1	uncharacterized LOC101883013 [Source:NCBI gene;Acc:101883013]	131.453	-0.953793	0.184279	-5.17581	2.2692e-07	1.2477e-05
ENSDARG00000104144	si:dkey-68o6.8	si:dkey-68o6.8 [Source:ZFIN;Acc:ZDB-GENE-141212-374]	3.6403	-5.97655	1.56521	-3.81837	0.000134337	0.00280823
ENSDARG00000104193	CABZ01019904.1		32.7753	-4.73498	0.553914	-8.54823	1.24993e-17	3.7632e-15
ENSDARG00000104359	anxa1c	annexin A1c [Source:ZFIN;Acc:ZDB-GENE-030131-5274]	1260.08	-0.988987	0.14831	-6.66836	2.58681e-11	3.32621e-09
ENSDARG00000104367	casp20	caspase 20, apoptosis-related cysteine peptidase [Source:ZFIN;Acc:ZDB-GENE-081022-114]	307.29	-0.724599	0.137164	-5.2827	1.2729e-07	7.42919e-06
ENSDARG00000104396	trim25	tripartite motif containing 25 [Source:ZFIN;Acc:ZDB-GENE-040426-797]	204.113	-1.21293	0.166865	-7.26891	3.6241e-13	6.35846e-11
ENSDARG00000104979	CR388055.1		3.84602	-6.00589	1.47077	-4.0835	4.43616e-05	0.00111983
ENSDARG00000105044	si:ch211-51i16.3	si:ch211-51i16.3 [Source:ZFIN;Acc:ZDB-GENE-131127-411]	4.52009	-2.79796	1.00066	-2.79611	0.00517215	0.0448192
ENSDARG00000110614	ugt2a7	UDP glucuronosyltransferase 2 family, polypeptide A7 [Source:ZFIN;Acc:ZDB-GENE-141215-33]	6.25307	-6.75391	1.38729	-4.86843	1.12487e-06	4.97684e-05
ENSDARG00000111474	cfap100	cilia and flagella associated protein 100 [Source:ZFIN;Acc:ZDB-GENE-060929-352]	45.6662	-0.932002	0.331492	-2.81154	0.00493047	0.0433488
ENSDARG00000113150	fthl31	ferritin, heavy polypeptide-like 31 [Source:ZFIN;Acc:ZDB-GENE-050522-428]	36.7927	-1.10612	0.385004	-2.87301	0.00406578	0.037594
ENSDARG00000113599	hbbe1.1	hemoglobin beta embryonic-1.1 [Source:ZFIN;Acc:ZDB-GENE-030616-7]	28918.4	-0.941605	0.149121	-6.31438	2.71238e-10	2.83743e-08
ENSDARG00000113961	nudt15	nudix (nucleoside diphosphate linked moiety X)-type motif 15 [Source:ZFIN;Acc:ZDB-GENE-040625-95]	60.8103	-1.23448	0.281194	-4.39015	1.13271e-05	0.000366506
ENSDARG00000117133	cst14b.1	cystatin 14b, tandem duplicate 1 [Source:NCBI gene;Acc:768128]	807.503	-0.658113	0.141174	-4.6617	3.13607e-06	0.000122312
ENSDARG00000117309	BX927081.3		37.1558	-1.43038	0.369234	-3.87392	0.000107098	0.00232749
ENSDARG00000117407	AL954191.2	uncharacterized LOC101885516 [Source:NCBI gene;Acc:101885516]	83.4919	-1.1525	0.239538	-4.81135	1.49912e-06	6.40318e-05
ENSDARG00000117617	CABZ01077121.1		31.8822	-1.53698	0.368693	-4.16873	3.06307e-05	0.000842778
ENSDARG00000117625	CABZ01038493.1		11.7559	-7.66565	1.28605	-5.96059	2.51323e-09	2.13218e-07
ENSDARG00000004724	tcea3	transcription elongation factor A (SII), 3 [Source:ZFIN;Acc:ZDB-GENE-040426-1860]	138.609	-0.691208	0.190816	-3.62238	0.000291899	0.00514744
ENSDARG00000004930	lmo7a	LIM domain 7a [Source:ZFIN;Acc:ZDB-GENE-030219-74]	969.728	-0.686398	0.102026	-6.7277	1.72362e-11	2.33807e-09
ENSDARG00000005544	btbd3a	BTB (POZ) domain containing 3a [Source:ZFIN;Acc:ZDB-GENE-090312-7]	134.65	-1.07892	0.191549	-5.63263	1.77485e-08	1.26275e-06
ENSDARG00000005799	smim14	small integral membrane protein 14 [Source:ZFIN;Acc:ZDB-GENE-040426-22]	428.945	-0.626306	0.165826	-3.7769	0.000158795	0.00319245
ENSDARG00000006422	esyt3	extended synaptotagmin-like protein 3 [Source:ZFIN;Acc:ZDB-GENE-050809-35]	438.399	-0.606438	0.137153	-4.42162	9.79624e-06	0.000325067
ENSDARG00000007086	aqp10a	aquaporin 10a [Source:ZFIN;Acc:ZDB-GENE-040718-40]	18.3752	-1.63039	0.504949	-3.22882	0.00124301	0.0155932
ENSDARG00000010946	cbsb	cystathionine beta-synthase b [Source:ZFIN;Acc:ZDB-GENE-021030-3]	845.985	-1.1681	0.111825	-10.4458	1.53153e-25	1.26035e-22
ENSDARG00000011157	arhgef18a	rho/rac guanine nucleotide exchange factor (GEF) 18a [Source:ZFIN;Acc:ZDB-GENE-040516-14]	674.346	-0.649476	0.127598	-5.09002	3.58021e-07	1.853e-05
ENSDARG00000011934	gyg1a	glycogenin 1a [Source:ZFIN;Acc:ZDB-GENE-040426-2910]	649.341	-0.618542	0.150876	-4.09967	4.13738e-05	0.00105629
ENSDARG00000012600	si:dkey-97a13.6	si:dkey-97a13.6 [Source:ZFIN;Acc:ZDB-GENE-070912-617]	86.3581	-0.84086	0.253572	-3.31606	0.00091297	0.0122764
ENSDARG00000015678	si:dkeyp-75b4.9	si:dkeyp-75b4.9 [Source:ZFIN;Acc:ZDB-GENE-090313-396]	3.89043	-6.0302	1.46872	-4.10576	4.02994e-05	0.0010407
ENSDARG00000018569	tnfrsf1a	tumor necrosis factor receptor superfamily, member 1a [Source:ZFIN;Acc:ZDB-GENE-040426-2252]	313.91	-0.726326	0.181047	-4.0118	6.02568e-05	0.0014401
ENSDARG00000019260	dhrs9	dehydrogenase/reductase (SDR family) member 9 [Source:ZFIN;Acc:ZDB-GENE-030131-1249]	116.956	-0.959765	0.195288	-4.91461	8.89577e-07	4.06701e-05
ENSDARG00000019986	grhprb	glyoxylate reductase/hydroxypyruvate reductase b [Source:ZFIN;Acc:ZDB-GENE-040426-1847]	2886.55	-0.592305	0.12228	-4.84384	1.27356e-06	5.53206e-05
ENSDARG00000027609	hpn	hepsin [Source:ZFIN;Acc:ZDB-GENE-141212-373]	107.1	-0.702177	0.219302	-3.20188	0.00136536	0.0166954
ENSDARG00000027826	pudp	pseudouridine 5'-phosphatase [Source:ZFIN;Acc:ZDB-GENE-050522-36]	141.825	-0.646143	0.183215	-3.52669	0.000420788	0.00683898
ENSDARG00000029019	epb41b	erythrocyte membrane protein band 4.1b [Source:ZFIN;Acc:ZDB-GENE-030130-1]	442.867	-0.881024	0.185972	-4.7374	2.16473e-06	8.89231e-05
ENSDARG00000029497	tfcp2l1	transcription factor CP2-like 1 [Source:ZFIN;Acc:ZDB-GENE-040704-58]	52.3471	-1.9221	0.32259	-5.95834	2.54819e-09	2.15444e-07
ENSDARG00000029718	p2rx3b	purinergic receptor P2X, ligand-gated ion channel, 3b [Source:ZFIN;Acc:ZDB-GENE-030319-3]	209.605	-0.934917	0.189034	-4.94575	7.58506e-07	3.53321e-05
ENSDARG00000032496	pon1	paraoxonase 1 [Source:ZFIN;Acc:ZDB-GENE-040912-6]	255.169	-0.635775	0.15803	-4.02314	5.74272e-05	0.00138318
ENSDARG00000033380	gyg2	glycogenin 2 [Source:ZFIN;Acc:ZDB-GENE-080723-74]	23.2429	-1.38605	0.428492	-3.23471	0.00121766	0.0153298
ENSDARG00000033802	cyp27a7	cytochrome P450, family 27, subfamily A, polypeptide 7 [Source:ZFIN;Acc:ZDB-GENE-081104-519]	295.312	-1.19173	0.164829	-7.23009	4.82689e-13	8.33331e-11
ENSDARG00000034677	scel	sciellin [Source:ZFIN;Acc:ZDB-GENE-030616-15]	1217.11	-0.860549	0.165398	-5.20289	1.96211e-07	1.08855e-05
ENSDARG00000037144	cpb2	carboxypeptidase B2 (plasma) [Source:ZFIN;Acc:ZDB-GENE-050522-259]	249.034	-0.674855	0.181721	-3.71369	0.000204262	0.00387949
ENSDARG00000037281	fgg	fibrinogen gamma chain [Source:ZFIN;Acc:ZDB-GENE-040426-1998]	4120.38	-0.69278	0.131342	-5.27464	1.33018e-07	7.72692e-06
ENSDARG00000038682	zgc:171687	zgc:171687 [Source:ZFIN;Acc:ZDB-GENE-071004-9]	24.4458	-2.76144	0.528529	-5.22476	1.74377e-07	9.80641e-06
ENSDARG00000039517	c8b	complement component 8, beta polypeptide [Source:ZFIN;Acc:ZDB-GENE-070912-163]	1103.98	-0.744349	0.149587	-4.97603	6.49031e-07	3.10529e-05
ENSDARG00000040045	cldn1	claudin 1 [Source:ZFIN;Acc:ZDB-GENE-010328-11]	765.607	-0.607204	0.14515	-4.18328	2.87333e-05	0.000800641
ENSDARG00000040277	fbxo32	F-box protein 32 [Source:ZFIN;Acc:ZDB-GENE-040426-1040]	108.652	-0.637657	0.219469	-2.90545	0.00366724	0.0348353
ENSDARG00000040684	plcd4b	phospholipase C, delta 4b [Source:ZFIN;Acc:ZDB-GENE-080512-3]	138.451	-0.611396	0.201421	-3.03542	0.00240201	0.0253098
ENSDARG00000046079	cacng6b	calcium channel, voltage-dependent, gamma subunit 6b [Source:ZFIN;Acc:ZDB-GENE-100922-272]	104.574	-0.896772	0.270111	-3.32001	0.000900145	0.0121645
ENSDARG00000053315	tmprss3a	transmembrane serine protease 3a [Source:ZFIN;Acc:ZDB-GENE-070912-70]	85.3599	-1.0152	0.279869	-3.6274	0.000286286	0.00507747
ENSDARG00000055159	cyp27a1.4	cytochrome P450, family 27, subfamily A, polypeptide 1, gene 4 [Source:ZFIN;Acc:ZDB-GENE-030131-1060]	40.8665	-1.1904	0.324936	-3.6635	0.000248791	0.00452627
ENSDARG00000055514	icn2	ictacalcin 2 [Source:ZFIN;Acc:ZDB-GENE-070822-9]	2192.52	-0.709508	0.159853	-4.43851	9.05851e-06	0.000303442
ENSDARG00000055589	s100t	S100 calcium binding protein T [Source:ZFIN;Acc:ZDB-GENE-050320-61]	1075.17	-0.773972	0.154669	-5.00407	5.61337e-07	2.73339e-05
ENSDARG00000055705	f5	coagulation factor V [Source:ZFIN;Acc:ZDB-GENE-030131-5531]	636.281	-0.723221	0.174626	-4.14154	3.44979e-05	0.000932841
ENSDARG00000055934	si:ch1073-416j23.1	si:ch1073-416j23.1 [Source:ZFIN;Acc:ZDB-GENE-100922-35]	16.7093	-1.95516	0.58191	-3.3599	0.000779701	0.0109193
ENSDARG00000056464	fitm1l	fat storage-inducing transmembrane protein 1 [Source:NCBI gene;Acc:503747]	133.21	-0.771781	0.181876	-4.24345	2.20107e-05	0.000640049
ENSDARG00000058090	cfap57	cilia and flagella associated protein 57 [Source:ZFIN;Acc:ZDB-GENE-110411-266]	31.942	-1.31964	0.420592	-3.13758	0.00170347	0.019597
ENSDARG00000059274	hoxd9a	homeobox D9a [Source:NCBI gene;Acc:30350]	250.33	-0.591557	0.171046	-3.45848	0.000543236	0.00833007
ENSDARG00000059294	marco	macrophage receptor with collagenous structure [Source:ZFIN;Acc:ZDB-GENE-120514-2]	79.8355	-0.741263	0.269044	-2.75518	0.00586607	0.0489729
ENSDARG00000059841	exosc1	exosome component 1 [Source:ZFIN;Acc:ZDB-GENE-080926-3]	390.991	-0.809312	0.150735	-5.3691	7.9129e-08	4.87399e-06
ENSDARG00000061747	dipk2b	divergent protein kinase domain 2B [Source:ZFIN;Acc:ZDB-GENE-110411-223]	76.8214	-0.828762	0.242028	-3.42424	0.000616527	0.00914163
ENSDARG00000062341	wfs1a	Wolfram syndrome 1a (wolframin) [Source:ZFIN;Acc:ZDB-GENE-080225-11]	137.716	-0.788142	0.193939	-4.06386	4.82687e-05	0.00119765
ENSDARG00000062429	trim109	tripartite motif containing 109 [Source:ZFIN;Acc:ZDB-GENE-060616-101]	93.3032	-0.822791	0.236591	-3.4777	0.000505743	0.00788742
ENSDARG00000068711	crfb4	cytokine receptor family member b4 [Source:ZFIN;Acc:ZDB-GENE-070905-3]	93.2726	-0.814658	0.238389	-3.41734	0.000632359	0.00929266
ENSDARG00000068888	klhl41a	kelch-like family member 41a [Source:NCBI gene;Acc:100148315]	255.957	-0.614591	0.147435	-4.16854	3.06552e-05	0.000842778
ENSDARG00000069559	muc13a	mucin 13a, cell surface associated [Source:ZFIN;Acc:ZDB-GENE-061207-26]	446.025	-1.23112	0.438528	-2.8074	0.00499438	0.0437912
ENSDARG00000070028	tmem41aa	transmembrane protein 41aa [Source:NCBI gene;Acc:553803]	331.501	-0.673969	0.139639	-4.82651	1.3895e-06	5.95555e-05
ENSDARG00000070412	mtmr7b	myotubularin related protein 7b [Source:ZFIN;Acc:ZDB-GENE-050913-66]	222.356	-0.872709	0.180442	-4.8365	1.32147e-06	5.70958e-05
ENSDARG00000070669	cxcr3.3	chemokine (C-X-C motif) receptor 3, tandem duplicate 3 [Source:ZFIN;Acc:ZDB-GENE-100922-34]	188.671	-0.643082	0.186692	-3.44462	0.000571861	0.00866636
ENSDARG00000070755	ccr11.1	chemokine (C-C motif) receptor 11.1 [Source:ZFIN;Acc:ZDB-GENE-070302-5]	8.43048	-2.84129	0.946794	-3.00095	0.00269135	0.0276017
ENSDARG00000074052	si:ch211-281g13.5	si:ch211-281g13.5 [Source:ZFIN;Acc:ZDB-GENE-090311-7]	14.7365	-7.10999	1.26173	-5.63512	1.74934e-08	1.2482e-06
ENSDARG00000074136	slc47a2.2	solute carrier family 47 member 2.2 [Source:ZFIN;Acc:ZDB-GENE-070615-14]	55.6795	-9.0438	1.20535	-7.50306	6.23467e-14	1.23137e-11
ENSDARG00000074451	mnd1	meiotic nuclear divisions 1 homolog (S. cerevisiae) [Source:NCBI gene;Acc:445203]	197.37	-0.802476	0.17422	-4.60612	4.10261e-06	0.000152768
ENSDARG00000074860	slc5a7a	solute carrier family 5 member 7a [Source:ZFIN;Acc:ZDB-GENE-090313-273]	145.851	-0.621957	0.19283	-3.22542	0.00125787	0.0157236
ENSDARG00000074867	stim2a	tromal interaction molecule 2a [Source:ZFIN;Acc:ZDB-GENE-130530-765]	109.471	-0.634902	0.201692	-3.14788	0.00164462	0.019125
ENSDARG00000075517	si:ch211-120k19.1	si:ch211-120k19.1 [Source:ZFIN;Acc:ZDB-GENE-100922-282]	42.4972	-1.68808	0.391495	-4.31189	1.61867e-05	0.000497656
ENSDARG00000076950	kel	Kell metallo-endopeptidase (Kell blood group) [Source:ZFIN;Acc:ZDB-GENE-110411-118]	54.5785	-0.926137	0.294597	-3.14375	0.001668	0.019306
ENSDARG00000078001	kbtbd7	kelch repeat and BTB (POZ) domain containing 7 [Source:ZFIN;Acc:ZDB-GENE-070912-204]	60.753	-7.09972	1.05767	-6.71261	1.91172e-11	2.56503e-09
ENSDARG00000078363	mcoln3a	mucolipin 3a [Source:ZFIN;Acc:ZDB-GENE-121116-4]	87.6395	-0.813594	0.283263	-2.87223	0.00407592	0.0376512
ENSDARG00000079175	si:ch211-79k12.1	si:ch211-79k12.1 [Source:ZFIN;Acc:ZDB-GENE-080303-9]	534.844	-0.779999	0.16228	-4.80649	1.53602e-06	6.50453e-05
ENSDARG00000079412	ftr02	finTRIM family, member 2 [Source:ZFIN;Acc:ZDB-GENE-070424-5]	42.2055	-0.970616	0.351039	-2.76498	0.00569267	0.0479988
ENSDARG00000079501	si:ch211-149l1.2	si:ch211-149l1.2 [Source:ZFIN;Acc:ZDB-GENE-090313-40]	123.859	-0.597122	0.183091	-3.26134	0.00110888	0.0142956
ENSDARG00000079543	dpys	dihydropyrimidinase [Source:ZFIN;Acc:ZDB-GENE-070508-1]	217.19	-0.603706	0.165219	-3.65397	0.000258214	0.00467361
ENSDARG00000086056	plekhg6	pleckstrin homology domain containing, family G (with RhoGef domain) member 6 [Source:ZFIN;Acc:ZDB-GENE-030131-2517]	222.01	-0.886075	0.191119	-4.63626	3.54774e-06	0.000135165
ENSDARG00000086184	FBXO48	si:dkey-202b17.4 [Source:ZFIN;Acc:ZDB-GENE-121214-308]	249.174	-0.731359	0.174769	-4.18471	2.85528e-05	0.000797411
ENSDARG00000086819	scn1laa	sodium channel, voltage-gated, type I-like, alpha [Source:ZFIN;Acc:ZDB-GENE-040426-751]	79.7149	-0.920818	0.25565	-3.60186	0.000315946	0.00548143
ENSDARG00000086847	irgq1	immunity-related GTPase family, q1 [Source:ZFIN;Acc:ZDB-GENE-051212-3]	29.4541	-1.18747	0.364645	-3.25652	0.00112787	0.0144724
ENSDARG00000086877	mhc1zda	major histocompatibility complex class I ZDA [Source:ZFIN;Acc:ZDB-GENE-130206-7]	140.32	-1.34178	0.220969	-6.07225	1.26134e-09	1.14907e-07
ENSDARG00000087403	si:ch211-214p13.3	si:ch211-214p13.3 [Source:ZFIN;Acc:ZDB-GENE-060503-779]	36.1302	-0.997106	0.334649	-2.97956	0.00288664	0.028962
ENSDARG00000088013	CYP27A1	zgc:136333 [Source:ZFIN;Acc:ZDB-GENE-060616-143]	85.0243	-3.4396	0.320674	-10.7261	7.67396e-27	7.01684e-24
ENSDARG00000088959	pdxka	pyridoxal (pyridoxine, vitamin B6) kinase a [Source:ZFIN;Acc:ZDB-GENE-030131-8376]	287.505	-0.599829	0.142753	-4.20187	2.64724e-05	0.000746915
ENSDARG00000089441	si:ch211-105c13.3	si:ch211-105c13.3 [Source:ZFIN;Acc:ZDB-GENE-030131-4483]	1255.98	-0.589384	0.1944	-3.0318	0.00243097	0.0255278
ENSDARG00000089477	si:ch211-132g1.3	si:ch211-132g1.3 [Source:ZFIN;Acc:ZDB-GENE-090312-148]	239.184	-1.20021	0.176888	-6.78513	1.1598e-11	1.59962e-09
ENSDARG00000089853	si:dkey-22n8.3	si:dkey-22n8.3 [Source:ZFIN;Acc:ZDB-GENE-110914-188]	25.2766	-4.74919	0.660956	-7.18533	6.70454e-13	1.13371e-10
ENSDARG00000090844	CABZ01054965.1	interleukin-1 receptor type 1-like [Source:NCBI gene;Acc:799279]	112.176	-1.77887	0.214109	-8.30827	9.71108e-17	2.7244e-14
ENSDARG00000091609	spink4	serine peptidase inhibitor, Kazal type 4 [Source:ZFIN;Acc:ZDB-GENE-130821-1]	37.525	-1.05805	0.324707	-3.25846	0.00112018	0.0144073
ENSDARG00000091657	CT573256.1	serine/threonine-protein kinase VRK1-like [Source:NCBI gene;Acc:794952]	41.8374	-1.16452	0.305957	-3.80617	0.000141137	0.00292806
ENSDARG00000092200		si:dkey-26i13.6 [Source:ZFIN;Acc:ZDB-GENE-090312-165]	4.05711	-2.97081	1.05837	-2.80698	0.00500082	0.0438269
ENSDARG00000092361	si:dkey-79f11.7	si:dkey-79f11.7 [Source:ZFIN;Acc:ZDB-GENE-090313-338]	16.9328	-2.64156	0.520468	-5.07536	3.86756e-07	1.98922e-05
ENSDARG00000092551	si:dkey-56e3.2	si:dkey-56e3.2 [Source:ZFIN;Acc:ZDB-GENE-090313-316]	16.4973	-1.69112	0.53009	-3.19024	0.00142152	0.0172032
ENSDARG00000092870	BX936337.1		358.002	-1.34845	0.221081	-6.09937	1.06486e-09	9.80938e-08
ENSDARG00000093237	si:ch211-89o9.4	si:ch211-89o9.4 [Source:ZFIN;Acc:ZDB-GENE-090313-134]	58.1077	-0.902441	0.283092	-3.1878	0.0014336	0.0173053
ENSDARG00000093877	si:zfos-2330d3.7	si:zfos-2330d3.7 [Source:ZFIN;Acc:ZDB-GENE-121214-112]	13.8937	-2.55745	0.617334	-4.14273	3.43203e-05	0.000929058
ENSDARG00000093974	CR933734.2		10.7122	-7.46692	1.29247	-5.77726	7.59255e-09	5.76754e-07
ENSDARG00000093997	si:dkey-9i23.15	si:dkey-9i23.15 [Source:ZFIN;Acc:ZDB-GENE-090313-361]	285.032	-0.7319	0.137977	-5.3045	1.12983e-07	6.64123e-06
ENSDARG00000093998	si:ch73-7i4.2	si:ch73-7i4.2 [Source:ZFIN;Acc:ZDB-GENE-060810-137]	28.0567	-1.43828	0.510562	-2.81705	0.00484662	0.0428558
ENSDARG00000094012	si:dkey-192g7.3	si:dkey-192g7.3 [Source:ZFIN;Acc:ZDB-GENE-070912-411]	48.2073	-0.9047	0.286487	-3.15791	0.00158902	0.0186986
ENSDARG00000094518	si:ch211-125e6.8	si:ch211-125e6.8 [Source:ZFIN;Acc:ZDB-GENE-070912-42]	70.4527	-8.11471	1.21106	-6.70048	2.07739e-11	2.72802e-09
ENSDARG00000094554	si:ch73-7i4.1	si:ch73-7i4.1 [Source:ZFIN;Acc:ZDB-GENE-100921-19]	22.2499	-3.65726	0.750486	-4.87319	1.09813e-06	4.89362e-05
ENSDARG00000095066	BX088713.1		3.35508	-5.06724	1.51675	-3.34084	0.000835245	0.0115006
ENSDARG00000095434	si:ch211-217k17.8	si:ch211-217k17.8 [Source:ZFIN;Acc:ZDB-GENE-031010-46]	192.336	-0.875588	0.238484	-3.67148	0.000241152	0.00442316
ENSDARG00000095615	si:dkeyp-86h10.3	si:dkeyp-86h10.3 [Source:ZFIN;Acc:ZDB-GENE-100922-65]	1079.08	-0.701544	0.16982	-4.13111	3.61013e-05	0.000964576
ENSDARG00000096092	BX548032.3		6.81665	-2.67771	0.847363	-3.16005	0.0015774	0.018624
ENSDARG00000096667	hemgn	hemogen [Source:ZFIN;Acc:ZDB-GENE-121214-307]	530.471	-1.01492	0.148929	-6.81477	9.44168e-12	1.31966e-09
ENSDARG00000097110	si:dkey-56f14.4	si:dkey-56f14.4 [Source:ZFIN;Acc:ZDB-GENE-131121-272]	312.654	-0.694177	0.136307	-5.09276	3.52885e-07	1.83411e-05
ENSDARG00000097420	si:ch73-250a16.5	si:ch73-250a16.5 [Source:ZFIN;Acc:ZDB-GENE-131121-255]	26.8061	-1.26633	0.419227	-3.02062	0.00252254	0.0262659
ENSDARG00000097425	CU638870.1	uncharacterized LOC110437975 [Source:NCBI gene;Acc:110437975]	116.712	-0.671977	0.229025	-2.93407	0.00334544	0.0323637
ENSDARG00000100190	si:ch211-188p14.4	si:ch211-188p14.4 [Source:ZFIN;Acc:ZDB-GENE-121214-355]	132.082	-0.604265	0.212071	-2.84936	0.00438073	0.0397597
ENSDARG00000100792	zgc:154142	zgc:154142 [Source:ZFIN;Acc:ZDB-GENE-070615-2]	30.4112	-1.23775	0.368436	-3.35947	0.000780933	0.0109295
ENSDARG00000101181	s100w	S100 calcium binding protein W [Source:ZFIN;Acc:ZDB-GENE-080407-2]	341.736	-0.797469	0.194428	-4.10162	4.10276e-05	0.00105181
ENSDARG00000101892	ino80e	INO80 complex subunit E [Source:ZFIN;Acc:ZDB-GENE-040426-1818]	766.387	-0.868028	0.154561	-5.61609	1.95323e-08	1.36992e-06
ENSDARG00000102175	hamp	hepcidin antimicrobial peptide [Source:NCBI gene;Acc:402837]	138.448	-3.57545	0.256965	-13.9142	5.19578e-44	1.83248e-40
ENSDARG00000104656	si:dkeyp-97a10.3	si:dkeyp-97a10.3 [Source:ZFIN;Acc:ZDB-GENE-131127-642]	117.601	-0.596892	0.207157	-2.88134	0.00395982	0.0368384
ENSDARG00000116628	ly97.3	lymphocyte antigen 97, tandem duplicate 3 [Source:ZFIN;Acc:ZDB-GENE-170621-3]	170.438	-1.64815	0.186413	-8.84143	9.4502e-19	3.19598e-16
ENSDARG00000117258	FP236157.4		87.2373	-1.0371	0.279064	-3.71635	0.000202121	0.00385325
ENSDARG00000117461	CR932999.1		163.227	-0.687465	0.1691	-4.06543	4.79433e-05	0.001193
ENSDARG00000117484	CABZ01052570.1		64.1937	-1.14908	0.272469	-4.21727	2.47277e-05	0.000708211
ENSDARG00000117485	FO681323.1		126.928	-1.01877	0.271819	-3.74797	0.00017827	0.00349295
ENSDARG00000117510	CU302321.1		3.42916	-5.88285	1.53925	-3.82188	0.000132437	0.00277471
ENSDARG00000117555	FP236157.6		124.371	-0.837251	0.202838	-4.12768	3.66439e-05	0.000977021
ENSDARG00000117636	FP236157.7		101.627	-1.2044	0.249035	-4.83629	1.32286e-06	5.70958e-05
ENSDARG00000117707	CABZ01072532.1		27.5142	-1.46213	0.51887	-2.81791	0.00483378	0.0427828
ENSDARG00000002745	tdh	L-threonine dehydrogenase [Source:ZFIN;Acc:ZDB-GENE-040426-2379]	3188.89	-0.907796	0.109881	-8.26162	1.43706e-16	3.94202e-14
ENSDARG00000003181	sult1st4	sulfotransferase family 1, cytosolic sulfotransferase 4 [Source:ZFIN;Acc:ZDB-GENE-040426-2054]	199.943	-0.787264	0.179505	-4.38576	1.15582e-05	0.000373007
ENSDARG00000003523	itln3	intelectin 3 [Source:ZFIN;Acc:ZDB-GENE-090527-4]	19.6381	-1.77255	0.532228	-3.33043	0.000867134	0.0118406
ENSDARG00000006577	nadka	NAD kinase a [Source:ZFIN;Acc:ZDB-GENE-050417-39]	149.734	-0.623003	0.206665	-3.01455	0.0025736	0.0266291
ENSDARG00000006865	glra4a	glycine receptor, alpha 4a [Source:ZFIN;Acc:ZDB-GENE-010410-3]	309.859	-0.761639	0.141858	-5.36902	7.91668e-08	4.87399e-06
ENSDARG00000008829	chga	chromogranin A [Source:ZFIN;Acc:ZDB-GENE-041010-161]	506.846	-0.616923	0.119891	-5.14568	2.66552e-07	1.44312e-05
ENSDARG00000008931	renbp	renin binding protein [Source:ZFIN;Acc:ZDB-GENE-041212-34]	127.575	-1.40678	0.211914	-6.63845	3.17e-11	4.01338e-09
ENSDARG00000009470	hnf1a	HNF1 homeobox a [Source:ZFIN;Acc:ZDB-GENE-021206-12]	102.641	-0.632291	0.209738	-3.01468	0.00257253	0.0266291
ENSDARG00000014233	sept8b	septin 8b [Source:NCBI gene;Acc:571702]	335.969	-0.702019	0.183691	-3.82175	0.000132509	0.00277471
ENSDARG00000014805	fhl5	four and a half LIM domains 5 [Source:ZFIN;Acc:ZDB-GENE-040822-3]	106.8	-1.07526	0.253758	-4.23733	2.2619e-05	0.000652357
ENSDARG00000014975	irge1	immunity-related GTPase family, e1 [Source:ZFIN;Acc:ZDB-GENE-051209-1]	12.3078	-1.8889	0.5859	-3.22393	0.00126443	0.0157977
ENSDARG00000015228	ero1a	endoplasmic reticulum oxidoreductase alpha [Source:NCBI gene;Acc:393321]	33.2732	-1.06155	0.321788	-3.29891	0.000970613	0.0128696
ENSDARG00000015887	b2ml	beta-2-microglobulin, like [Source:ZFIN;Acc:ZDB-GENE-040426-2136]	1205.14	-0.690292	0.192253	-3.59054	0.000329991	0.00566932
ENSDARG00000020239	lpin1	lipin 1 [Source:ZFIN;Acc:ZDB-GENE-080722-2]	352.867	-0.827085	0.195156	-4.23807	2.25448e-05	0.000650979
ENSDARG00000023111	plg	plasminogen [Source:ZFIN;Acc:ZDB-GENE-030131-1411]	3148.85	-0.588906	0.141022	-4.17598	2.96707e-05	0.00082212
ENSDARG00000023587	kcnk5a	potassium channel, subfamily K, member 5a [Source:ZFIN;Acc:ZDB-GENE-051113-112]	77.9627	-0.877756	0.241853	-3.6293	0.000284192	0.0050512
ENSDARG00000024195	znf395b	zinc finger protein 395b [Source:ZFIN;Acc:ZDB-GENE-041001-193]	411.881	-0.77282	0.116449	-6.63655	3.21112e-11	4.04469e-09
ENSDARG00000026406	anxa5a	annexin A5a [Source:ZFIN;Acc:ZDB-GENE-080220-29]	124.106	-0.653923	0.231957	-2.81916	0.00481495	0.0426522
ENSDARG00000030094	malb	mal, T cell differentiation protein b [Source:ZFIN;Acc:ZDB-GENE-050417-175]	95.4662	-3.00661	0.289021	-10.4028	2.40838e-25	1.918e-22
ENSDARG00000033227	lect2l	leukocyte cell-derived chemotaxin 2 like [Source:ZFIN;Acc:ZDB-GENE-070127-4]	288.694	-0.859635	0.211118	-4.07183	4.66449e-05	0.00117029
ENSDARG00000034836	si:dkey-222n6.2	si:dkey-222n6.2 [Source:ZFIN;Acc:ZDB-GENE-031118-10]	403.697	-0.798877	0.185394	-4.30908	1.63939e-05	0.000502278
ENSDARG00000037091	asah1a	N-acylsphingosine amidohydrolase (acid ceramidase) 1a [Source:ZFIN;Acc:ZDB-GENE-041010-191]	228.572	-0.589629	0.160027	-3.68456	0.000229101	0.00424946
ENSDARG00000037192	zgc:113364	zgc:113364 [Source:ZFIN;Acc:ZDB-GENE-050410-5]	51.1641	-1.03626	0.313212	-3.30851	0.000937948	0.0125303
ENSDARG00000038439	fabp10a	fatty acid binding protein 10a, liver basic [Source:NCBI gene;Acc:171481]	384.601	-0.909539	0.188159	-4.83388	1.33896e-06	5.76897e-05
ENSDARG00000041433	si:dkey-7c18.24	si:dkey-7c18.24 [Source:ZFIN;Acc:ZDB-GENE-041014-63]	80.6459	-1.01906	0.325706	-3.12876	0.00175543	0.0200454
ENSDARG00000042055	niban1a	niban apoptosis regulator 1a [Source:ZFIN;Acc:ZDB-GENE-041014-181]	342.282	-0.937618	0.163282	-5.74232	9.33884e-09	6.96548e-07
ENSDARG00000042112	dio1	iodothyronine deiodinase 1 [Source:ZFIN;Acc:ZDB-GENE-030328-41]	61.2631	-0.866361	0.271852	-3.18688	0.00143816	0.0173451
ENSDARG00000042848	pcmtl	l-isoaspartyl protein carboxyl methyltransferase, like [Source:ZFIN;Acc:ZDB-GENE-040426-1738]	175.325	-0.669905	0.181464	-3.69167	0.000222786	0.00415418
ENSDARG00000042899	ELAPOR1	si:ch211-163l21.8 [Source:ZFIN;Acc:ZDB-GENE-041008-93]	129.668	-0.589888	0.192851	-3.05877	0.00222248	0.0239903
ENSDARG00000043406	slc8a1b	solute carrier family 8 member 1b [Source:ZFIN;Acc:ZDB-GENE-060110-3]	501.137	-0.664187	0.126534	-5.24907	1.5287e-07	8.7469e-06
ENSDARG00000043701	gpd1a	glycerol-3-phosphate dehydrogenase 1a [Source:ZFIN;Acc:ZDB-GENE-050417-209]	308.285	-1.23297	0.183852	-6.7063	1.99622e-11	2.66392e-09
ENSDARG00000044072	TATDN3	TatD DNase domain containing 3-like [Source:NCBI gene;Acc:571912]	95.929	-1.05766	0.204686	-5.16722	2.37607e-07	1.30356e-05
ENSDARG00000051912	hpxb	hemopexin b [Source:ZFIN;Acc:ZDB-GENE-060929-800]	59.9298	-1.32471	0.267309	-4.95572	7.20633e-07	3.38876e-05
ENSDARG00000053424	myl2b	myosin, light chain 2b, regulatory, cardiac, slow [Source:ZFIN;Acc:ZDB-GENE-060331-137]	84.3655	-0.806587	0.255675	-3.15473	0.00160645	0.018823
ENSDARG00000053509	kazald3	Kazal-type serine peptidase inhibitor domain 3 [Source:ZFIN;Acc:ZDB-GENE-050208-155]	263.384	-0.58682	0.163021	-3.59966	0.000318637	0.00551649
ENSDARG00000054122	tmem30b	transmembrane protein 30B [Source:ZFIN;Acc:ZDB-GENE-040704-17]	527.034	-0.629433	0.167336	-3.7615	0.000168899	0.0033546
ENSDARG00000054420	rpe65c	retinoid isomerohydrolase RPE65 c [Source:NCBI gene;Acc:100004076]	100.078	-0.714224	0.215149	-3.31966	0.00090126	0.0121719
ENSDARG00000055120	ctsba	cathepsin Ba [Source:ZFIN;Acc:ZDB-GENE-040426-2650]	2238.21	-1.22612	0.139464	-8.79168	1.47343e-18	4.91568e-16
ENSDARG00000056535	pla2g4f.1	phospholipase A2, group IVF, tandem duplicate 1 [Source:ZFIN;Acc:ZDB-GENE-131121-408]	196.068	-0.71472	0.179363	-3.98478	6.7544e-05	0.0015776
ENSDARG00000056680	stc2a	stanniocalcin 2a [Source:ZFIN;Acc:ZDB-GENE-041008-14]	291.693	-0.908626	0.154286	-5.88924	3.87977e-09	3.13019e-07
ENSDARG00000056744	ela2	elastase 2 [Source:ZFIN;Acc:ZDB-GENE-041117-1]	29.4323	-2.90124	0.433974	-6.68528	2.3049e-11	2.99492e-09
ENSDARG00000056765	ela2l	elastase 2 like [Source:ZFIN;Acc:ZDB-GENE-040511-1]	42.0093	-2.13468	0.357162	-5.97679	2.27574e-09	1.95761e-07
ENSDARG00000056836	si:ch211-125o16.4	si:ch211-125o16.4 [Source:ZFIN;Acc:ZDB-GENE-131120-100]	4725.4	-1.20637	0.129176	-9.33899	9.72585e-21	4.21249e-18
ENSDARG00000057058	minpp1a	multiple inositol-polyphosphate phosphatase 1a [Source:ZFIN;Acc:ZDB-GENE-060929-1194]	394.343	-0.778649	0.134729	-5.77939	7.49706e-09	5.71258e-07
ENSDARG00000057368	rps8b	ribosomal protein S8b [Source:ZFIN;Acc:ZDB-GENE-050522-202]	58.3913	-0.956709	0.257632	-3.71347	0.00020444	0.00387949
ENSDARG00000057433	st6galnac5b	ST6 (alpha-N-acetyl-neuraminyl-2,3-beta-galactosyl-1,3)-N-acetylgalactosaminide alpha-2,6-sialyltransferase 5b [Source:ZFIN;Acc:ZDB-GENE-040912-25]	61.9854	-1.44372	0.264145	-5.46566	4.61183e-08	3.01046e-06
ENSDARG00000058579	si:ch211-274f20.2	si:ch211-274f20.2 [Source:ZFIN;Acc:ZDB-GENE-091204-91]	52.9883	-1.31193	0.278688	-4.70753	2.5074e-06	0.000101314
ENSDARG00000058835	si:ch73-212j7.3	si:ch73-212j7.3 [Source:ZFIN;Acc:ZDB-GENE-081104-259]	82.1852	-0.759637	0.259978	-2.92193	0.00347872	0.0334174
ENSDARG00000058940	si:ch211-248e11.2	si:ch211-248e11.2 [Source:NCBI gene;Acc:557793]	63.439	-0.810237	0.277567	-2.91906	0.00351085	0.0336631
ENSDARG00000060034	tmem151ba	transmembrane protein 151Ba [Source:NCBI gene;Acc:100006371]	103.99	-0.834834	0.237147	-3.52032	0.000431027	0.00698699
ENSDARG00000060126	acyp1	acylphosphatase 1, erythrocyte (common) type [Source:ZFIN;Acc:ZDB-GENE-050309-125]	102.76	-0.945058	0.221271	-4.27104	1.94562e-05	0.000575942
ENSDARG00000062750	si:ch73-74h11.1	si:ch73-74h11.1 [Source:ZFIN;Acc:ZDB-GENE-091204-215]	1473.95	-0.763984	0.152756	-5.00135	5.69305e-07	2.7613e-05
ENSDARG00000067524	fut9b	fucosyltransferase 9b [Source:ZFIN;Acc:ZDB-GENE-030131-9925]	158.77	-0.663462	0.19465	-3.40848	0.000653261	0.00954867
ENSDARG00000068217	stx2b	syntaxin 2b [Source:ZFIN;Acc:ZDB-GENE-091204-424]	300.927	-0.636935	0.149099	-4.27188	1.9383e-05	0.000575116
ENSDARG00000069279	elovl7a	ELOVL fatty acid elongase 7a [Source:ZFIN;Acc:ZDB-GENE-030131-6149]	697.824	-0.628081	0.134765	-4.66056	3.15343e-06	0.000122601
ENSDARG00000069296	moxd1l	monooxygenase, DBH-like 1, like [Source:NCBI gene;Acc:553484]	143.879	-0.774991	0.185381	-4.18052	2.90839e-05	0.000807676
ENSDARG00000073747	si:dkey-1j5.4	si:dkey-1j5.4 [Source:ZFIN;Acc:ZDB-GENE-130603-91]	63.9352	-0.765912	0.272171	-2.81409	0.00489161	0.04313
ENSDARG00000074809	zgc:194392	zgc:194392 [Source:ZFIN;Acc:ZDB-GENE-030131-4774]	138.285	-0.688429	0.235498	-2.92329	0.00346353	0.0332844
ENSDARG00000074889	CT025742.1	mutY DNA glycosylase [Source:NCBI gene;Acc:558403]	153.46	-0.600791	0.207168	-2.90003	0.00373132	0.0352811
ENSDARG00000075016	apobb.2	apolipoprotein Bb, tandem duplicate 2 [Source:ZFIN;Acc:ZDB-GENE-070705-554]	2155.19	-1.01064	0.175549	-5.75701	8.5615e-09	6.44409e-07
ENSDARG00000075444	cgref1	cell growth regulator with EF-hand domain 1 [Source:ZFIN;Acc:ZDB-GENE-131121-137]	293.73	-0.652419	0.158238	-4.12302	3.73931e-05	0.000990516
ENSDARG00000075727	map1lc3cl	microtubule-associated protein 1 light chain 3 gamma, like [Source:ZFIN;Acc:ZDB-GENE-140819-1]	92.1781	-1.20846	0.265527	-4.55117	5.33487e-06	0.000190643
ENSDARG00000075993	clic5a	chloride intracellular channel 5a [Source:ZFIN;Acc:ZDB-GENE-041114-84]	239.821	-0.870703	0.243808	-3.57127	0.00035525	0.00599891
ENSDARG00000076241	txlnbb	taxilin beta b [Source:ZFIN;Acc:ZDB-GENE-070424-77]	801.787	-0.623876	0.173947	-3.58658	0.000335046	0.00572827
ENSDARG00000076500	chgb	chromogranin B [Source:ZFIN;Acc:ZDB-GENE-070705-268]	203.912	-0.723279	0.18602	-3.88819	0.000100995	0.00221829
ENSDARG00000076632	zdhhc12a	zinc finger DHHC-type containing 12a [Source:ZFIN;Acc:ZDB-GENE-081104-40]	69.6881	-0.72806	0.237528	-3.06515	0.00217561	0.0236312
ENSDARG00000076673	dspb	desmoplakin b [Source:ZFIN;Acc:ZDB-GENE-030131-1662]	2808.31	-0.724869	0.108171	-6.70117	2.06755e-11	2.72802e-09
ENSDARG00000077504	si:ch211-103n10.5	si:ch211-103n10.5 [Source:ZFIN;Acc:ZDB-GENE-030131-5155]	21.326	-2.95194	0.476233	-6.19853	5.69946e-10	5.5397e-08
ENSDARG00000078072	si:ch211-232i5.1	si:ch211-232i5.1 [Source:ZFIN;Acc:ZDB-GENE-070705-127]	469.366	-1.40935	0.150822	-9.34447	9.23528e-21	4.07144e-18
ENSDARG00000078550	zgc:194839	zgc:194839 [Source:ZFIN;Acc:ZDB-GENE-081022-153]	199.279	-0.689074	0.219421	-3.14042	0.00168704	0.0194715
ENSDARG00000079530	si:dkey-17m8.1	si:dkey-17m8.1 [Source:ZFIN;Acc:ZDB-GENE-110411-225]	348.777	-0.656513	0.152037	-4.31813	1.57358e-05	0.000486664
ENSDARG00000079591	si:ch211-203d1.3	si:ch211-203d1.3 [Source:ZFIN;Acc:ZDB-GENE-160113-15]	358.914	-0.730657	0.161239	-4.53151	5.85623e-06	0.000206541
ENSDARG00000079745	si:ch211-166a6.5	si:ch211-166a6.5 [Source:ZFIN;Acc:ZDB-GENE-030131-9913]	3409.65	-1.04121	0.101747	-10.2333	1.40588e-24	1.02083e-21
ENSDARG00000079753	kiz	kizuna centrosomal protein [Source:NCBI gene;Acc:567100]	196.292	-0.600856	0.199519	-3.01153	0.00259936	0.0268169
ENSDARG00000086070	fgf20b	fibroblast growth factor 20b [Source:ZFIN;Acc:ZDB-GENE-060117-5]	44.9972	-0.906069	0.298588	-3.03451	0.00240923	0.0253534
ENSDARG00000086874	si:ch211-232i5.3	si:ch211-232i5.3 [Source:ZFIN;Acc:ZDB-GENE-091204-88]	288.359	-1.30293	0.176394	-7.38646	1.50789e-13	2.79901e-11
ENSDARG00000087251	si:ch73-50f9.4	si:ch73-50f9.4 [Source:ZFIN;Acc:ZDB-GENE-131122-9]	105.938	-0.616568	0.220507	-2.79613	0.00517182	0.0448192
ENSDARG00000089245	dusp23b	dual specificity phosphatase 23b [Source:ZFIN;Acc:ZDB-GENE-040718-163]	184	-0.80841	0.177833	-4.54589	5.47048e-06	0.000194604
ENSDARG00000089556	si:dkey-63j12.4	si:dkey-63j12.4 [Source:ZFIN;Acc:ZDB-GENE-040724-17]	12.2625	-5.11684	1.12384	-4.55299	5.28896e-06	0.000189512
ENSDARG00000090286	serpina1	serpin peptidase inhibitor, clade A (alpha-1 antiproteinase, antitrypsin), member 1 [Source:ZFIN;Acc:ZDB-GENE-030131-1421]	8482	-0.757952	0.11549	-6.56293	5.27605e-11	6.32307e-09
ENSDARG00000091902	b3gnt2b	UDP-GlcNAc:betaGal beta-1,3-N-acetylglucosaminyltransferase 2b [Source:ZFIN;Acc:ZDB-GENE-050913-158]	839.541	-0.589583	0.0983569	-5.99432	2.04338e-09	1.7763e-07
ENSDARG00000092379	si:dkeyp-51b9.3	si:dkeyp-51b9.3 [Source:ZFIN;Acc:ZDB-GENE-081104-469]	68.3303	-1.09918	0.263127	-4.17737	2.94902e-05	0.000818039
ENSDARG00000092918	crhr2	corticotropin releasing hormone receptor 2 [Source:NCBI gene;Acc:100002312]	13.5516	-2.03266	0.564574	-3.60034	0.000317799	0.00550971
ENSDARG00000093354	si:ch211-57i17.2	si:ch211-57i17.2 [Source:ZFIN;Acc:ZDB-GENE-041014-258]	26.332	-2.34954	0.483612	-4.85831	1.18391e-06	5.20519e-05
ENSDARG00000093521	b3gnt3.3	UDP-GlcNAc:betaGal beta-1,3-N-acetylglucosaminyltransferase 3, tandem duplicate 3 [Source:ZFIN;Acc:ZDB-GENE-081105-12]	97.1938	-1.21602	0.232294	-5.23483	1.65136e-07	9.30791e-06
ENSDARG00000094088	si:ch211-229n2.7	si:ch211-229n2.7 [Source:ZFIN;Acc:ZDB-GENE-030131-8579]	124.01	-0.71897	0.216502	-3.32085	0.00089743	0.0121601
ENSDARG00000094451	cfp	complement factor properdin [Source:ZFIN;Acc:ZDB-GENE-030131-9247]	234.997	-1.78132	0.214139	-8.31854	8.90508e-17	2.527e-14
ENSDARG00000095177	BX640478.1		18.2872	-2.33835	0.524436	-4.45879	8.24251e-06	0.000278374
ENSDARG00000097602	BX072559.1		2.03664	-4.87925	1.75931	-2.77339	0.00554764	0.047138
ENSDARG00000097959	si:dkey-248g15.3	si:dkey-248g15.3 [Source:ZFIN;Acc:ZDB-GENE-131127-95]	730.603	-0.830666	0.201849	-4.11529	3.86701e-05	0.00101025
ENSDARG00000098588	gchfr	GTP cyclohydrolase I feedback regulator [Source:NCBI gene;Acc:393735]	71.0298	-1.3182	0.297144	-4.43624	9.15437e-06	0.000306237
ENSDARG00000099772	CU928046.1		12.314	-1.88639	0.631763	-2.98591	0.00282738	0.0285841
ENSDARG00000102332	spint1a	serine peptidase inhibitor, Kunitz type 1 a [Source:ZFIN;Acc:ZDB-GENE-040426-2169]	2289.8	-0.612805	0.108813	-5.6317	1.78438e-08	1.26588e-06
ENSDARG00000103917	znf185	zinc finger protein 185 with LIM domain [Source:ZFIN;Acc:ZDB-GENE-061103-355]	1312.82	-1.19759	0.412256	-2.90495	0.00367307	0.0348638
ENSDARG00000105411	si:ch211-113d11.5	si:ch211-113d11.5 [Source:ZFIN;Acc:ZDB-GENE-030131-6391]	661.194	-1.27477	0.204422	-6.236	4.48892e-10	4.49165e-08
ENSDARG00000002197	pygl	phosphorylase, glycogen, liver [Source:ZFIN;Acc:ZDB-GENE-041205-1]	2604.19	-0.644537	0.157379	-4.09546	4.21338e-05	0.00107459
ENSDARG00000002259	ca15c	carbonic anhydrase XV c [Source:ZFIN;Acc:ZDB-GENE-061013-737]	28.8111	-2.91097	0.503446	-5.78209	7.37791e-09	5.63919e-07
ENSDARG00000002764	miox	myo-inositol oxygenase [Source:NCBI gene;Acc:571850]	364.373	-0.961523	0.144264	-6.66503	2.64609e-11	3.3848e-09
ENSDARG00000003208	pomk	protein O-mannose kinase [Source:NCBI gene;Acc:492773]	260.871	-0.770571	0.142811	-5.39575	6.82397e-08	4.29771e-06
ENSDARG00000004151	rab23	RAB23, member RAS oncogene family [Source:ZFIN;Acc:ZDB-GENE-050522-328]	177.877	-0.624938	0.17616	-3.54757	0.000388809	0.00642498
ENSDARG00000006811	sult1st6	sulfotransferase family 1, cytosolic sulfotransferase 6 [Source:ZFIN;Acc:ZDB-GENE-040718-343]	157.669	-1.43772	0.218497	-6.58005	4.70283e-11	5.71938e-09
ENSDARG00000006891	kcns3a	potassium voltage-gated channel, delayed-rectifier, subfamily S, member 3a [Source:ZFIN;Acc:ZDB-GENE-080723-45]	90.4494	-0.70364	0.229097	-3.07137	0.00213081	0.0232446
ENSDARG00000007885	fancl	FA complementation group L [Source:ZFIN;Acc:ZDB-GENE-040426-1045]	32.0127	-1.03881	0.37111	-2.79919	0.00512312	0.0445529
ENSDARG00000008697	epas1a	endothelial PAS domain protein 1a [Source:ZFIN;Acc:ZDB-GENE-030131-4490]	3231.57	-0.736112	0.115234	-6.38796	1.68118e-10	1.80457e-08
ENSDARG00000008859	mylipa	myosin regulatory light chain interacting protein a [Source:NCBI gene;Acc:335888]	274.571	-0.989005	0.153057	-6.46166	1.03558e-10	1.17817e-08
ENSDARG00000008946	ccdc127b	coiled-coil domain containing 127b [Source:ZFIN;Acc:ZDB-GENE-060503-656]	85.3481	-0.785007	0.214103	-3.6665	0.000245891	0.00448673
ENSDARG00000011583	cry1b	cryptochrome circadian regulator 1b [Source:ZFIN;Acc:ZDB-GENE-010426-3]	161.284	-0.7648	0.178289	-4.28966	1.78945e-05	0.000540072
ENSDARG00000011693	ttc36	tetratricopeptide repeat domain 36 [Source:NCBI gene;Acc:492516]	253.143	-1.30021	0.186858	-6.95826	3.44509e-12	5.18611e-10
ENSDARG00000013855	slc12a3	solute carrier family 12 member 3 [Source:ZFIN;Acc:ZDB-GENE-030131-9505]	85.2859	-1.35015	0.300456	-4.49369	7.00007e-06	0.000242042
ENSDARG00000015654	ca15a	carbonic anhydrase XVa [Source:ZFIN;Acc:ZDB-GENE-070424-7]	452.88	-1.05452	0.154747	-6.81447	9.46127e-12	1.31966e-09
ENSDARG00000015662	pla2g12b	phospholipase A2, group XIIB [Source:ZFIN;Acc:ZDB-GENE-040426-2771]	5246.24	-0.626449	0.133784	-4.68254	2.83348e-06	0.000111746
ENSDARG00000016412	agt	angiotensinogen [Source:ZFIN;Acc:ZDB-GENE-030131-1205]	906.275	-1.14527	0.157069	-7.2915	3.06517e-13	5.48354e-11
ENSDARG00000016704	pbld	phenazine biosynthesis like protein domain containing [Source:ZFIN;Acc:ZDB-GENE-050522-217]	154.106	-0.677321	0.179932	-3.76432	0.000167006	0.00332772
ENSDARG00000017960	sfxn2	sideroflexin 2 [Source:ZFIN;Acc:ZDB-GENE-040426-2831]	1111.25	-0.59097	0.137359	-4.30237	1.68978e-05	0.000514393
ENSDARG00000022503	pkd2l1	polycystic kidney disease 2-like 1 [Source:ZFIN;Acc:ZDB-GENE-030616-558]	117.677	-0.706632	0.212958	-3.31818	0.000906063	0.0122101
ENSDARG00000027070	acbd4	acyl-CoA binding domain containing 4 [Source:ZFIN;Acc:ZDB-GENE-040426-2074]	63.54	-1.44582	0.25351	-5.7032	1.17579e-08	8.58815e-07
ENSDARG00000028012	tpmt.2	thiopurine S-methyltransferase, tandem duplicate 2 [Source:ZFIN;Acc:ZDB-GENE-041010-177]	28.563	-1.85602	0.520247	-3.56757	0.000360313	0.00605129
ENSDARG00000028088	galk1	galactokinase 1 [Source:ZFIN;Acc:ZDB-GENE-041010-79]	134.5	-0.651779	0.194178	-3.35661	0.000789032	0.0110081
ENSDARG00000029305	baiap2l1a	BAR/IMD domain containing adaptor protein 2 like 1a [Source:ZFIN;Acc:ZDB-GENE-031201-1]	227.955	-0.631075	0.189642	-3.32771	0.000875627	0.011917
ENSDARG00000030872	cetp	cholesteryl ester transfer protein, plasma [Source:ZFIN;Acc:ZDB-GENE-041114-54]	223.632	-0.65861	0.198415	-3.31935	0.000902265	0.0121788
ENSDARG00000033566	cyp17a1	cytochrome P450, family 17, subfamily A, polypeptide 1 [Source:ZFIN;Acc:ZDB-GENE-040213-2]	240.943	-0.750562	0.168779	-4.44699	8.708e-06	0.000292893
ENSDARG00000033754	rbm48	RNA binding motif protein 48 [Source:NCBI gene;Acc:402897]	120.386	-0.599502	0.208224	-2.87913	0.0039878	0.0369837
ENSDARG00000035875	tmem54b	transmembrane protein 54b [Source:ZFIN;Acc:ZDB-GENE-060503-898]	10.9394	-1.74344	0.619452	-2.81449	0.00488551	0.043107
ENSDARG00000035882	rida	reactive intermediate imine deaminase A homolog [Source:ZFIN;Acc:ZDB-GENE-040718-315]	1235.74	-0.712764	0.15035	-4.7407	2.1298e-06	8.79272e-05
ENSDARG00000035957	gmnn	geminin DNA replication inhibitor [Source:ZFIN;Acc:ZDB-GENE-030429-30]	197.858	-0.6309	0.163373	-3.86172	0.000112593	0.00242981
ENSDARG00000036107	txnipa	thioredoxin interacting protein a [Source:ZFIN;Acc:ZDB-GENE-030804-10]	5111.34	-1.06428	0.0989792	-10.7525	5.76506e-27	5.47414e-24
ENSDARG00000036186	mbpa	myelin basic protein a [Source:ZFIN;Acc:ZDB-GENE-030128-2]	360.961	-0.672614	0.153627	-4.37822	1.19652e-05	0.00038463
ENSDARG00000036457	cacng6a	calcium channel, voltage-dependent, gamma subunit 6a [Source:ZFIN;Acc:ZDB-GENE-060503-440]	158.222	-0.912924	0.2037	-4.48171	7.40461e-06	0.000253544
ENSDARG00000036830	krt91	keratin 91 [Source:ZFIN;Acc:ZDB-GENE-040801-181]	34342	-0.738946	0.125762	-5.87575	4.20939e-09	3.37408e-07
ENSDARG00000036832	cyt1l	type I cytokeratin, enveloping layer, like [Source:ZFIN;Acc:ZDB-GENE-061026-4]	59502.9	-1.1954	0.139292	-8.58192	9.33021e-18	2.84376e-15
ENSDARG00000038639	elovl6l	ELOVL family member 6, elongation of long chain fatty acids like [Source:ZFIN;Acc:ZDB-GENE-031110-3]	230.19	-0.851726	0.167945	-5.07147	3.94753e-07	2.02192e-05
ENSDARG00000039064	st3gal7	ST3 beta-galactoside alpha-2,3-sialyltransferase 7 [Source:ZFIN;Acc:ZDB-GENE-060322-2]	251.185	-0.951546	0.193473	-4.91823	8.73282e-07	4.00736e-05
ENSDARG00000039173	ctslb	cathepsin Lb [Source:ZFIN;Acc:ZDB-GENE-980526-285]	19.5999	-3.73172	0.667284	-5.59241	2.23938e-08	1.54863e-06
ENSDARG00000039269	arg2	arginase 2 [Source:ZFIN;Acc:ZDB-GENE-030131-1334]	213.704	-0.632876	0.16397	-3.85971	0.00011352	0.00244553
ENSDARG00000039381	ch25hl1.1	cholesterol 25-hydroxylase like 1, tandem duplicate 1 [Source:NCBI gene;Acc:336673]	452.18	-0.930809	0.184579	-5.04288	4.58571e-07	2.31517e-05
ENSDARG00000039605	mat1a	methionine adenosyltransferase I, alpha [Source:ZFIN;Acc:ZDB-GENE-030131-6127]	6114.36	-0.594772	0.110835	-5.36628	8.03756e-08	4.9361e-06
ENSDARG00000039726	zgc:123321	zgc:123321 [Source:ZFIN;Acc:ZDB-GENE-051023-1]	87.2417	-0.744308	0.23789	-3.12879	0.00175529	0.0200454
ENSDARG00000039832	gsta.2	glutathione S-transferase, alpha tandem duplicate 2 [Source:ZFIN;Acc:ZDB-GENE-070822-30]	319.419	-1.84856	0.181561	-10.1815	2.39834e-24	1.69172e-21
ENSDARG00000041108	ctsh	cathepsin H [Source:ZFIN;Acc:ZDB-GENE-030131-3539]	196.486	-0.648926	0.176791	-3.67059	0.000241991	0.00443524
ENSDARG00000041595	ces3	carboxylesterase 3 [Source:ZFIN;Acc:ZDB-GENE-030131-9563]	1849.46	-0.615999	0.178139	-3.45796	0.00054428	0.00833664
ENSDARG00000041623	mt2	metallothionein 2 [Source:NCBI gene;Acc:100174951]	776.914	-1.48269	0.151892	-9.76148	1.64733e-22	1.01673e-19
ENSDARG00000045064	ablim1b	actin binding LIM protein 1b [Source:ZFIN;Acc:ZDB-GENE-050327-91]	1382.61	-0.778798	0.103946	-7.49235	6.76506e-14	1.31509e-11
ENSDARG00000045071	chad	chondroadherin [Source:ZFIN;Acc:ZDB-GENE-040426-1130]	267.368	-0.695212	0.183067	-3.79759	0.000146111	0.00300849
ENSDARG00000045143	hbbe2	hemoglobin beta embryonic-2 [Source:ZFIN;Acc:ZDB-GENE-040702-1]	3268.27	-0.748008	0.128946	-5.80094	6.59429e-09	5.10344e-07
ENSDARG00000045153	slc16a8	solute carrier family 16 member 8 [Source:ZFIN;Acc:ZDB-GENE-121128-1]	58.0998	-3.11075	0.347093	-8.96231	3.1795e-19	1.18933e-16
ENSDARG00000045166	bhlha15	basic helix-loop-helix family, member a15 [Source:ZFIN;Acc:ZDB-GENE-070803-3]	14.2401	-2.04412	0.53909	-3.79179	0.000149566	0.0030642
ENSDARG00000045947	hrc	histidine rich calcium binding protein [Source:ZFIN;Acc:ZDB-GENE-041008-189]	1449.4	-1.5962	0.166423	-9.59122	8.70506e-22	4.88433e-19
ENSDARG00000054835	ugt5f1	UDP glucuronosyltransferase 5 family, polypeptide F1 [Source:ZFIN;Acc:ZDB-GENE-100406-6]	76.8137	-0.678994	0.24225	-2.80287	0.00506503	0.0441721
ENSDARG00000057741	nr1h4	nuclear receptor subfamily 1, group H, member 4 [Source:ZFIN;Acc:ZDB-GENE-040718-313]	105.534	-0.747218	0.22442	-3.32955	0.000869862	0.0118647
ENSDARG00000057881	si:dkey-33c12.3	si:dkey-33c12.3 [Source:ZFIN;Acc:ZDB-GENE-030131-7320]	747.221	-1.06204	0.158069	-6.71882	1.83198e-11	2.47147e-09
ENSDARG00000058690	cgnb	cingulin b [Source:NCBI gene;Acc:100005752]	355.57	-0.690232	0.159795	-4.31948	1.56399e-05	0.000485683
ENSDARG00000058939	b4galnt3b	beta-1,4-N-acetyl-galactosaminyl transferase 3b [Source:ZFIN;Acc:ZDB-GENE-030131-8615]	318.751	-0.636414	0.167476	-3.80003	0.000144677	0.00298645
ENSDARG00000059054	pdk2b	pyruvate dehydrogenase kinase, isozyme 2b [Source:ZFIN;Acc:ZDB-GENE-040426-939]	165.364	-1.08243	0.200471	-5.39941	6.68622e-08	4.23255e-06
ENSDARG00000061351	tfpi2	tissue factor pathway inhibitor 2 [Source:ZFIN;Acc:ZDB-GENE-060503-38]	63.3978	-0.839188	0.293208	-2.86209	0.00420861	0.0384868
ENSDARG00000062634	kat2b	K(lysine) acetyltransferase 2B [Source:NCBI gene;Acc:563942]	184.858	-0.746167	0.253574	-2.9426	0.00325467	0.0316886
ENSDARG00000062943	taco1	translational activator of mitochondrially encoded cytochrome c oxidase I [Source:ZFIN;Acc:ZDB-GENE-070410-35]	367.193	-0.934896	0.158096	-5.91345	3.3501e-09	2.74949e-07
ENSDARG00000063435	trpm4b.2	transient receptor potential cation channel, subfamily M, member 4b, transient receptor potential cation channel, subfamily M, member 4b, tandem duplicate 2 [Source:ZFIN;Acc:ZDB-GENE-061214-2]	409.517	-0.669883	0.134683	-4.97376	6.5665e-07	3.13566e-05
ENSDARG00000067730	trpc6b	transient receptor potential cation channel, subfamily C, member 6b [Source:ZFIN;Acc:ZDB-GENE-081030-19]	29.8527	-1.72734	0.385003	-4.48655	7.23849e-06	0.0002482
ENSDARG00000068947	si:ch211-264e16.1	si:ch211-264e16.1 [Source:ZFIN;Acc:ZDB-GENE-060503-226]	337.991	-1.24509	0.174176	-7.14845	8.77655e-13	1.4542e-10
ENSDARG00000069378	pard6a	par-6 family cell polarity regulator alpha [Source:ZFIN;Acc:ZDB-GENE-070705-215]	649.229	-0.654433	0.129028	-5.07203	3.93587e-07	2.02014e-05
ENSDARG00000069928	prkceb	protein kinase C, epsilon b [Source:ZFIN;Acc:ZDB-GENE-081028-47]	88.1225	-1.29969	0.319051	-4.07362	4.62884e-05	0.0011649
ENSDARG00000071010	tuft1b	tuftelin 1b [Source:ZFIN;Acc:ZDB-GENE-060503-150]	446.296	-0.846928	0.13571	-6.24071	4.35589e-10	4.4073e-08
ENSDARG00000071429	tdo2a	tryptophan 2,3-dioxygenase a [Source:NCBI gene;Acc:100008541]	118.72	-0.740709	0.224271	-3.30274	0.000957444	0.0127632
ENSDARG00000075527	zgc:174154	zgc:174154 [Source:ZFIN;Acc:ZDB-GENE-071004-116]	5.7073	-3.50418	1.1998	-2.92065	0.00349306	0.033529
ENSDARG00000075730	dnph1	2'-deoxynucleoside 5'-phosphate N-hydrolase 1 [Source:NCBI gene;Acc:561810]	54.0982	-1.36793	0.27875	-4.90738	9.23018e-07	4.2121e-05
ENSDARG00000077855	znrf2a	zinc and ring finger 2a [Source:ZFIN;Acc:ZDB-GENE-070820-15]	186.156	-0.830279	0.188852	-4.39646	1.10029e-05	0.000357892
ENSDARG00000077900	si:ch211-141o9.10	si:ch211-141o9.10 [Source:ZFIN;Acc:ZDB-GENE-130603-5]	29.2869	-1.47826	0.392978	-3.76169	0.000168768	0.0033546
ENSDARG00000078069	rrm2	ribonucleotide reductase M2 polypeptide [Source:NCBI gene;Acc:30733]	1690.66	-0.587232	0.158682	-3.70068	0.000215024	0.00402713
ENSDARG00000078636	BX322577.1		9.41879	-1.9254	0.661296	-2.91156	0.00359633	0.0342671
ENSDARG00000078918	comtd1	catechol-O-methyltransferase domain containing 1 [Source:ZFIN;Acc:ZDB-GENE-030131-1072]	361.7	-1.64965	0.181747	-9.07661	1.12006e-19	4.53312e-17
ENSDARG00000079011	col17a1b	collagen, type XVII, alpha 1b [Source:ZFIN;Acc:ZDB-GENE-030131-7145]	943.655	-0.6649	0.128874	-5.15929	2.47883e-07	1.345e-05
ENSDARG00000079399	F2RL3	si:ch211-132p1.2 [Source:ZFIN;Acc:ZDB-GENE-130530-869]	121.325	-0.981428	0.211442	-4.6416	3.4572e-06	0.000132739
ENSDARG00000080018	kif16bb	kinesin family member 16Bb [Source:ZFIN;Acc:ZDB-GENE-070424-241]	108.382	-1.0622	0.214385	-4.95463	7.24687e-07	3.40135e-05
ENSDARG00000089806	si:dkey-239j18.3	si:dkey-239j18.3 [Source:ZFIN;Acc:ZDB-GENE-121214-39]	120.207	-3.10379	0.32876	-9.4409	3.696e-21	1.75475e-18
ENSDARG00000090767	si:ch211-136m16.8	si:ch211-136m16.8 [Source:ZFIN;Acc:ZDB-GENE-121214-301]	94.3251	-1.59794	0.368309	-4.33859	1.43397e-05	0.000449262
ENSDARG00000092483	iqcc	IQ motif containing C [Source:ZFIN;Acc:ZDB-GENE-090313-325]	84.7133	-0.863693	0.239659	-3.60384	0.000313552	0.00545139
ENSDARG00000092774	tars3	threonyl-tRNA synthetase 3 [Source:ZFIN;Acc:ZDB-GENE-081104-490]	253.705	-0.59848	0.149892	-3.99275	6.5311e-05	0.00153461
ENSDARG00000092947	cyt1	type I cytokeratin, enveloping layer [Source:ZFIN;Acc:ZDB-GENE-991008-6]	78797.4	-1.46228	0.130523	-11.2033	3.92869e-29	5.10481e-26
ENSDARG00000093936	si:dkeyp-1h4.6	si:dkeyp-1h4.6 [Source:ZFIN;Acc:ZDB-GENE-060503-841]	255.92	-2.03255	0.187915	-10.8163	2.88025e-27	2.84431e-24
ENSDARG00000094041	krt17	keratin 17 [Source:ZFIN;Acc:ZDB-GENE-060503-86]	9216.82	-0.634332	0.165024	-3.84387	0.000121109	0.00257753
ENSDARG00000094559	zgc:174855	zgc:174855 [Source:ZFIN;Acc:ZDB-GENE-071004-74]	19.3772	-3.13035	0.666917	-4.69376	2.68225e-06	0.000106805
ENSDARG00000096712	si:dkey-193p11.2	si:dkey-193p11.2 [Source:ZFIN;Acc:ZDB-GENE-030131-8407]	488.764	-1.27376	0.194808	-6.53852	6.21318e-11	7.33928e-09
ENSDARG00000096721	si:rp71-1c10.11	si:rp71-1c10.11 [Source:ZFIN;Acc:ZDB-GENE-130603-61]	246.226	-0.873356	0.203321	-4.29545	1.74337e-05	0.000527454
ENSDARG00000097158	BX294100.1		58.0664	-0.844103	0.275246	-3.06673	0.00216417	0.0235474
ENSDARG00000098256	si:ch73-329n5.6	si:ch73-329n5.6 [Source:ZFIN;Acc:ZDB-GENE-131121-171]	24.3572	-3.73768	0.544555	-6.86373	6.70855e-12	9.7424e-10
ENSDARG00000098315	cyp1a	cytochrome P450, family 1, subfamily A [Source:ZFIN;Acc:ZDB-GENE-011219-1]	232.568	-0.66348	0.16276	-4.07643	4.57331e-05	0.00115328
ENSDARG00000098662	si:ch73-359m17.9	si:ch73-359m17.9 [Source:ZFIN;Acc:ZDB-GENE-141212-237]	86.9788	-0.986645	0.262492	-3.75876	0.000170758	0.00337523
ENSDARG00000099672	capgb	capping protein (actin filament), gelsolin-like b [Source:ZFIN;Acc:ZDB-GENE-030131-8541]	1905.23	-0.80974	0.138287	-5.8555	4.75567e-09	3.7521e-07
ENSDARG00000100106	CR385054.1		82.9414	-1.12924	0.344524	-3.27769	0.00104661	0.0136136
ENSDARG00000100917	slc30a8	solute carrier family 30 member 8 [Source:ZFIN;Acc:ZDB-GENE-060315-10]	582.557	-0.784451	0.181201	-4.32919	1.49661e-05	0.000466518
ENSDARG00000101088	si:ch73-359m17.5	si:ch73-359m17.5 [Source:ZFIN;Acc:ZDB-GENE-141212-366]	24.8005	-1.77582	0.618282	-2.87218	0.00407654	0.0376512
ENSDARG00000101160	apoa4a	apolipoprotein A-IV a [Source:ZFIN;Acc:ZDB-GENE-050417-469]	426.914	-0.993646	0.171666	-5.78827	7.11164e-09	5.45255e-07
ENSDARG00000101431	gas8	growth arrest-specific 8 [Source:NCBI gene;Acc:323260]	192.021	-0.616813	0.183882	-3.3544	0.000795361	0.0110687
ENSDARG00000102895	si:dkey-31i7.1	si:dkey-31i7.1 [Source:ZFIN;Acc:ZDB-GENE-131127-342]	3.59885	-4.77587	1.51968	-3.14268	0.00167411	0.0193438
ENSDARG00000104255	arhgap27	Rho GTPase activating protein 27 [Source:ZFIN;Acc:ZDB-GENE-030131-3922]	372.879	-0.703469	0.150119	-4.68609	2.78477e-06	0.000110241
ENSDARG00000104629	SLC16A6	monocarboxylate transporter 7-like [Source:NCBI gene;Acc:103911912]	67.7067	-1.90735	0.34972	-5.45395	4.92624e-08	3.17543e-06
ENSDARG00000104691	cd79b	CD79b molecule, immunoglobulin-associated beta [Source:ZFIN;Acc:ZDB-GENE-121219-1]	3.01848	-4.69062	1.54541	-3.0352	0.00240375	0.0253173
ENSDARG00000104929	si:ch211-153f2.7	si:ch211-153f2.7 [Source:ZFIN;Acc:ZDB-GENE-141216-200]	96.4923	-0.849569	0.239373	-3.54914	0.000386488	0.00639136
ENSDARG00000105265	zgc:171534	zgc:171534 [Source:ZFIN;Acc:ZDB-GENE-080218-6]	82.7482	-1.07111	0.291974	-3.6685	0.000243977	0.00445841
ENSDARG00000106669	CABZ01068358.1	uncharacterized LOC562542 [Source:NCBI gene;Acc:562542]	212.768	-0.95903	0.18365	-5.22205	1.76956e-07	9.92885e-06
ENSDARG00000109276	CABZ01068367.1	uncharacterized LOC100332446 [Source:NCBI gene;Acc:100332446]	286.661	-1.37725	0.173673	-7.93014	2.18903e-15	5.29831e-13
ENSDARG00000112674	AL954682.2		677.441	-0.667166	0.149322	-4.46797	7.89656e-06	0.000267789
ENSDARG00000117001	CABZ01086812.1		59.5347	-1.5384	0.262222	-5.86677	4.4437e-09	3.53891e-07
ENSDARG00000117011	ewsr1b	EWS RNA-binding protein 1b [Source:ZFIN;Acc:ZDB-GENE-030131-1600]	41.0251	-4.9631	0.513626	-9.66286	4.33592e-22	2.48942e-19
ENSDARG00000117808	CABZ01068366.1		84.7326	-1.17107	0.300984	-3.89079	9.99179e-05	0.00220444
ENSDARG00000001782	prkacba	protein kinase, cAMP-dependent, catalytic, beta a [Source:ZFIN;Acc:ZDB-GENE-040426-1351]	234.704	-0.734202	0.176125	-4.16864	3.0642e-05	0.000842778
ENSDARG00000005616	bfb	complement component bfb [Source:ZFIN;Acc:ZDB-GENE-990415-34]	43.5369	-1.54151	0.292188	-5.27574	1.32219e-07	7.69863e-06
ENSDARG00000007024	uox	urate oxidase [Source:NCBI gene;Acc:436604]	397.627	-0.852156	0.176529	-4.82729	1.38401e-06	5.94233e-05
ENSDARG00000007988	masp2	mannan-binding lectin serine peptidase 2 [Source:ZFIN;Acc:ZDB-GENE-060130-154]	169.831	-0.641909	0.1752	-3.66386	0.000248442	0.00452326
ENSDARG00000012381	hsc70	heat shock cognate 70 [Source:ZFIN;Acc:ZDB-GENE-040426-1221]	1903.82	-1.25555	0.179177	-7.00736	2.42861e-12	3.72407e-10
ENSDARG00000013477	gata1a	GATA binding protein 1a [Source:ZFIN;Acc:ZDB-GENE-980526-268]	48.5295	-0.998554	0.307762	-3.24457	0.00117628	0.0149153
ENSDARG00000014849	pih1d2	PIH1 domain containing 2 [Source:NCBI gene;Acc:494086]	20.6906	-1.38641	0.480266	-2.88676	0.00389234	0.0363993
ENSDARG00000018264	trim101	tripartite motif containing 101 [Source:ZFIN;Acc:ZDB-GENE-040801-100]	310.812	-0.761893	0.203371	-3.74631	0.000179453	0.00350223
ENSDARG00000018334	rpl35	ribosomal protein L35 [Source:NCBI gene;Acc:192299]	12918.6	-0.600992	0.161886	-3.71245	0.000205262	0.0038921
ENSDARG00000019365	krt99	keratin 99 [Source:ZFIN;Acc:ZDB-GENE-050417-50]	91.9249	-2.27843	0.239526	-9.51223	1.86616e-21	9.56174e-19
ENSDARG00000019772	si:ch1073-280e3.1	si:ch1073-280e3.1 [Source:ZFIN;Acc:ZDB-GENE-110411-261]	36.0012	-1.51712	0.360016	-4.21402	2.50861e-05	0.000715157
ENSDARG00000021633	sh3bgr	SH3 domain binding glutamate-rich protein [Source:ZFIN;Acc:ZDB-GENE-040801-27]	509.614	-0.621155	0.194276	-3.19728	0.00138732	0.0169054
ENSDARG00000024047	tmem38a	transmembrane protein 38A [Source:NCBI gene;Acc:393874]	2834.19	-0.587656	0.12513	-4.69634	2.64861e-06	0.000105807
ENSDARG00000024815	ogfrl2	opioid growth factor receptor-like 2 [Source:ZFIN;Acc:ZDB-GENE-030616-523]	62.4364	-1.18333	0.345482	-3.42516	0.000614444	0.00911622
ENSDARG00000025595	agmo	alkylglycerol monooxygenase [Source:NCBI gene;Acc:405819]	197.296	-1.14026	0.179249	-6.36132	2.0003e-10	2.1104e-08
ENSDARG00000025788	chp2	calcineurin-like EF-hand protein 2 [Source:ZFIN;Acc:ZDB-GENE-030131-5810]	221.196	-0.90042	0.182191	-4.94217	7.72576e-07	3.58522e-05
ENSDARG00000026236	zgc:56585	zgc:56585 [Source:ZFIN;Acc:ZDB-GENE-040426-1084]	166.937	-1.44072	0.193575	-7.4427	9.86506e-14	1.87345e-11
ENSDARG00000029822	cel.2	carboxyl ester lipase, tandem duplicate 2 [Source:ZFIN;Acc:ZDB-GENE-061110-10]	54.1941	-1.83582	0.298424	-6.15173	7.66434e-10	7.334e-08
ENSDARG00000036840	krt15	keratin 15 [Source:ZFIN;Acc:ZDB-GENE-040426-2931]	2454.49	-0.618682	0.143053	-4.32484	1.52644e-05	0.000475218
ENSDARG00000038729	s100z	S100 calcium binding protein Z [Source:ZFIN;Acc:ZDB-GENE-050522-69]	66.537	-0.850323	0.247684	-3.43309	0.000596734	0.00893011
ENSDARG00000040178	havcr1	hepatitis A virus cellular receptor 1 [Source:ZFIN;Acc:ZDB-GENE-040718-131]	79.5862	-0.919182	0.299743	-3.06656	0.00216536	0.0235499
ENSDARG00000041685	si:dkey-105h12.2	si:dkey-105h12.2 [Source:ZFIN;Acc:ZDB-GENE-131118-9]	63.7099	-0.889781	0.2772	-3.20989	0.00132787	0.0163504
ENSDARG00000042811	fgf1b	fibroblast growth factor 1b [Source:ZFIN;Acc:ZDB-GENE-071004-7]	30.9373	-1.41945	0.349168	-4.06523	4.79849e-05	0.001193
ENSDARG00000044691	ppp1r3b	protein phosphatase 1, regulatory subunit 3B [Source:NCBI gene;Acc:327285]	276.395	-1.22588	0.175232	-6.99572	2.63894e-12	4.02162e-10
ENSDARG00000044925	cdk5rap1	CDK5 regulatory subunit associated protein 1 [Source:ZFIN;Acc:ZDB-GENE-070424-90]	130.925	-0.672366	0.220381	-3.05092	0.00228142	0.0244224
ENSDARG00000045015	cyp27b1	cytochrome P450, family 27, subfamily B, polypeptide 1 [Source:ZFIN;Acc:ZDB-GENE-111005-2]	79.3927	-0.912714	0.290798	-3.13865	0.00169725	0.0195528
ENSDARG00000045299	vmo1b	vitelline membrane outer layer 1 homolog b [Source:ZFIN;Acc:ZDB-GENE-120215-131]	209.496	-0.811364	0.187906	-4.31792	1.57503e-05	0.000486664
ENSDARG00000053820	pcmtd2a	protein-L-isoaspartate (D-aspartate) O-methyltransferase domain containing 2a [Source:ZFIN;Acc:ZDB-GENE-060312-14]	124.917	-0.700913	0.206166	-3.39974	0.00067449	0.00978367
ENSDARG00000053928	si:dkey-117a8.3	si:dkey-117a8.3 [Source:ZFIN;Acc:ZDB-GENE-131121-476]	21.099	-1.49219	0.472066	-3.16098	0.00157237	0.0185914
ENSDARG00000054060	pof1b	POF1B actin binding protein [Source:ZFIN;Acc:ZDB-GENE-030131-4287]	1872.47	-0.754566	0.131902	-5.72067	1.06102e-08	7.81923e-07
ENSDARG00000054846	CU657980.1		26.4298	-1.33447	0.373874	-3.56931	0.000357919	0.00602707
ENSDARG00000054916	eif4ebp3	eukaryotic translation initiation factor 4E binding protein 3 [Source:ZFIN;Acc:ZDB-GENE-041114-44]	233.593	-1.04131	0.160587	-6.4844	8.90863e-11	1.04235e-08
ENSDARG00000055036	itih3a	inter-alpha-trypsin inhibitor heavy chain 3a [Source:ZFIN;Acc:ZDB-GENE-050522-262]	375.195	-0.716143	0.158467	-4.5192	6.20731e-06	0.000216449
ENSDARG00000055278	cfb	complement factor B [Source:ZFIN;Acc:ZDB-GENE-980526-487]	1467.5	-0.659801	0.192904	-3.42035	0.000625405	0.0092124
ENSDARG00000056921	ankk1	ankyrin repeat and kinase domain containing 1 [Source:ZFIN;Acc:ZDB-GENE-071015-4]	109.837	-0.683091	0.235409	-2.90172	0.00371125	0.0351317
ENSDARG00000057408	CABZ01067232.1	otolin-1-like [Source:NCBI gene;Acc:101886389]	185.2	-0.705214	0.211707	-3.33109	0.000865077	0.0118191
ENSDARG00000058256	draxin	dorsal inhibitory axon guidance protein [Source:NCBI gene;Acc:619245]	515.559	-0.881702	0.133803	-6.58958	4.41069e-11	5.39066e-09
ENSDARG00000058693	cast	calpastatin [Source:ZFIN;Acc:ZDB-GENE-050810-2]	5013.49	-0.769748	0.107083	-7.18835	6.55807e-13	1.11659e-10
ENSDARG00000058994	stx1a	syntaxin 1A (brain) [Source:ZFIN;Acc:ZDB-GENE-100802-1]	13.2378	-1.53721	0.557325	-2.75819	0.00581221	0.0487275
ENSDARG00000060439	clcn2c	chloride channel 2c [Source:ZFIN;Acc:ZDB-GENE-050506-73]	251.273	-0.600983	0.194831	-3.08463	0.00203804	0.0224923
ENSDARG00000060980	atp8b1	ATPase phospholipid transporting 8B1 [Source:ZFIN;Acc:ZDB-GENE-091116-14]	842.635	-0.708347	0.121486	-5.83067	5.5204e-09	4.29929e-07
ENSDARG00000061383	serpinf2b	serpin peptidase inhibitor, clade F (alpha-2 antiplasmin, pigment epithelium derived factor), member 2b [Source:ZFIN;Acc:ZDB-GENE-061215-114]	1444.47	-0.891361	0.11994	-7.43173	1.07187e-13	2.0158e-11
ENSDARG00000063370	sgk2a	serum/glucocorticoid regulated kinase 2a [Source:ZFIN;Acc:ZDB-GENE-030131-9632]	292.83	-0.612481	0.22219	-2.75656	0.0058413	0.0488504
ENSDARG00000063475	abcg1	ATP-binding cassette, sub-family G (WHITE), member 1 [Source:ZFIN;Acc:ZDB-GENE-070424-84]	71.5158	-1.25386	0.249161	-5.03233	4.84558e-07	2.41185e-05
ENSDARG00000068851	rnf183	ring finger protein 183 [Source:ZFIN;Acc:ZDB-GENE-060929-1090]	415.305	-0.644899	0.174582	-3.69397	0.000220781	0.00411991
ENSDARG00000068883	tspan13a	tetraspanin 13a [Source:ZFIN;Acc:ZDB-GENE-040718-19]	458.975	-0.810656	0.161677	-5.01405	5.32954e-07	2.60031e-05
ENSDARG00000069476	spint2	serine peptidase inhibitor, Kunitz type, 2 [Source:ZFIN;Acc:ZDB-GENE-061013-323]	1982.58	-0.691208	0.114295	-6.04761	1.47013e-09	1.31502e-07
ENSDARG00000070078	abcb11b	ATP-binding cassette, sub-family B (MDR/TAP), member 11b [Source:ZFIN;Acc:ZDB-GENE-050517-14]	117.631	-1.51424	0.247261	-6.12406	9.12205e-10	8.56294e-08
ENSDARG00000070348	hoxc10a	homeobox C10a [Source:ZFIN;Acc:ZDB-GENE-990415-110]	173.858	-0.727799	0.192273	-3.78524	0.000153559	0.00312537
ENSDARG00000070507	trpc4a	transient receptor potential cation channel, subfamily C, member 4a [Source:ZFIN;Acc:ZDB-GENE-131217-1]	111.539	-0.612101	0.193878	-3.15715	0.00159318	0.0187209
ENSDARG00000071029	si:dkey-147f3.8	si:dkey-147f3.8 [Source:ZFIN;Acc:ZDB-GENE-061009-32]	80.055	-2.54802	0.309057	-8.24449	1.6587e-16	4.5e-14
ENSDARG00000073757	pdzrn3a	PDZ domain containing RING finger 3a [Source:ZFIN;Acc:ZDB-GENE-090313-307]	119.253	-0.734051	0.207931	-3.53027	0.000415136	0.0067694
ENSDARG00000074827	si:ch73-184c24.1	si:ch73-184c24.1 [Source:ZFIN;Acc:ZDB-GENE-100922-80]	54.2102	-0.840999	0.300044	-2.80292	0.00506427	0.0441721
ENSDARG00000075697	si:ch73-380l3.2	si:ch73-380l3.2 [Source:ZFIN;Acc:ZDB-GENE-080303-1]	140.504	-0.668767	0.20895	-3.2006	0.00137142	0.0167446
ENSDARG00000075757	gig2e	grass carp reovirus (GCRV)-induced gene 2e [Source:ZFIN;Acc:ZDB-GENE-130517-2]	29.1206	-1.86982	0.403207	-4.63736	3.52889e-06	0.000134654
ENSDARG00000076011	PPM1K	si:ch211-149b19.3 [Source:ZFIN;Acc:ZDB-GENE-110411-37]	233.427	-0.609734	0.143595	-4.2462	2.17429e-05	0.000635192
ENSDARG00000076710	si:dkey-42l23.7	si:dkey-42l23.7 [Source:ZFIN;Acc:ZDB-GENE-131121-326]	149.344	-0.875585	0.212404	-4.12227	3.75157e-05	0.0009927
ENSDARG00000077673	nlrp16	NACHT, LRR and PYD domains-containing protein 16 [Source:ZFIN;Acc:ZDB-GENE-030131-8582]	87.4154	-1.33597	0.277427	-4.81559	1.46763e-06	6.27951e-05
ENSDARG00000078859	g0s2	G0/G1 switch 2 [Source:ZFIN;Acc:ZDB-GENE-081022-103]	34.057	-1.63358	0.381626	-4.28058	1.86404e-05	0.000557137
ENSDARG00000079010	si:dkey-7i4.5	si:dkey-7i4.5 [Source:ZFIN;Acc:ZDB-GENE-131120-155]	23.5458	-1.46428	0.443255	-3.30347	0.000954976	0.0127371
ENSDARG00000086223	si:ch73-144d13.4	si:ch73-144d13.4 [Source:ZFIN;Acc:ZDB-GENE-131120-182]	32.8468	-2.70698	0.509072	-5.31749	1.05211e-07	6.24384e-06
ENSDARG00000086998	zgc:64002	zgc:64002 [Source:ZFIN;Acc:ZDB-GENE-040426-1329]	107.577	-1.65811	0.244331	-6.78632	1.15027e-11	1.59538e-09
ENSDARG00000087331	si:dkey-77f5.3	si:dkey-77f5.3 [Source:ZFIN;Acc:ZDB-GENE-030131-5102]	151.65	-0.642679	0.176175	-3.64796	0.000264335	0.00475996
ENSDARG00000087762	rab27b	RAB27B, member RAS oncogene family [Source:ZFIN;Acc:ZDB-GENE-120215-85]	84.1803	-0.828865	0.265357	-3.12358	0.00178666	0.0203173
ENSDARG00000087793	si:dkey-54n8.2	si:dkey-54n8.2 [Source:ZFIN;Acc:ZDB-GENE-131121-569]	318.457	-0.597004	0.144084	-4.14343	3.42143e-05	0.000927203
ENSDARG00000089429	si:dkey-205h13.2	si:dkey-205h13.2 [Source:ZFIN;Acc:ZDB-GENE-080225-18]	979.059	-0.827019	0.132814	-6.2269	4.75757e-10	4.71707e-08
ENSDARG00000090481	trarg1a	trafficking regulator of GLUT4 (SLC2A4) 1a [Source:ZFIN;Acc:ZDB-GENE-131121-306]	694.074	-0.717344	0.117749	-6.09215	1.11401e-09	1.02241e-07
ENSDARG00000091574	suox	sulfite oxidase [Source:ZFIN;Acc:ZDB-GENE-070718-3]	331.416	-0.668229	0.132183	-5.05535	4.29613e-07	2.17788e-05
ENSDARG00000091602	si:dkey-163f14.6	si:dkey-163f14.6 [Source:ZFIN;Acc:ZDB-GENE-141215-18]	102.234	-0.975398	0.238771	-4.08508	4.40609e-05	0.00111338
ENSDARG00000092077	si:dkey-147f3.4	si:dkey-147f3.4 [Source:ZFIN;Acc:ZDB-GENE-061009-29]	61.1212	-2.10835	0.298788	-7.05634	1.70946e-12	2.70533e-10
ENSDARG00000092664	si:dkey-93m18.3	si:dkey-93m18.3 [Source:ZFIN;Acc:ZDB-GENE-091204-346]	8.18527	-6.38236	1.31963	-4.83648	1.32158e-06	5.70958e-05
ENSDARG00000092967	si:dkey-93m18.4	si:dkey-93m18.4 [Source:ZFIN;Acc:ZDB-GENE-091204-318]	10.836	-6.54179	1.31048	-4.99189	5.97927e-07	2.87751e-05
ENSDARG00000093173	si:dkey-93m18.6	si:dkey-93m18.6 [Source:ZFIN;Acc:ZDB-GENE-091204-133]	16.6822	-7.55824	1.26502	-5.97481	2.30364e-09	1.97473e-07
ENSDARG00000094123	CR318674.1		5.78222	-2.79764	1.00881	-2.77322	0.00555047	0.047138
ENSDARG00000094753	si:dkey-71d15.2	si:dkey-71d15.2 [Source:ZFIN;Acc:ZDB-GENE-050309-272]	64.1132	-0.770456	0.255808	-3.01186	0.00259655	0.0267991
ENSDARG00000095280	CU682811.3		31.8747	-1.16398	0.411822	-2.82642	0.00470709	0.0418619
ENSDARG00000095559	si:dkey-246j7.1	si:dkey-246j7.1 [Source:ZFIN;Acc:ZDB-GENE-050419-230]	19.1641	-1.36166	0.488701	-2.78628	0.00533164	0.0458178
ENSDARG00000095665	si:ch211-191a16.2	si:ch211-191a16.2 [Source:ZFIN;Acc:ZDB-GENE-081028-45]	125.024	-1.22811	0.212762	-5.77222	7.82319e-09	5.92451e-07
ENSDARG00000095708	si:dkey-7i4.9	si:dkey-7i4.9 [Source:ZFIN;Acc:ZDB-GENE-131120-99]	182.771	-0.627223	0.188428	-3.32871	0.000872483	0.0118939
ENSDARG00000096989	fam110c	family with sequence similarity 110 member C [Source:ZFIN;Acc:ZDB-GENE-131121-63]	137.426	-0.773218	0.223764	-3.45551	0.000549254	0.00839628
ENSDARG00000097085	si:ch211-261a10.5	si:ch211-261a10.5 [Source:ZFIN;Acc:ZDB-GENE-131127-398]	3.49637	-3.9942	1.42844	-2.79619	0.00517097	0.0448192
ENSDARG00000098176	si:rp71-1h20.5	si:rp71-1h20.5 [Source:ZFIN;Acc:ZDB-GENE-030131-7869]	108.943	-0.668478	0.201536	-3.31691	0.000910192	0.0122457
ENSDARG00000098408	stbd1	starch binding domain 1 [Source:ZFIN;Acc:ZDB-GENE-120817-2]	339.515	-0.949586	0.189238	-5.01796	5.22243e-07	2.55816e-05
ENSDARG00000098667	grin3bb	glutamate receptor, ionotropic, N-methyl-D-aspartate 3Bb [Source:ZFIN;Acc:ZDB-GENE-131122-77]	56.992	-0.921355	0.297926	-3.09256	0.00198437	0.022038
ENSDARG00000099306	zgc:175088	zgc:175088 [Source:ZFIN;Acc:ZDB-GENE-080204-124]	1850.05	-1.32897	0.149111	-8.91263	4.98347e-19	1.78307e-16
ENSDARG00000099329	macroh2a1	macroH2A.1 histone [Source:ZFIN;Acc:ZDB-GENE-060421-4796]	361.443	-0.825089	0.138576	-5.95404	2.61604e-09	2.20426e-07
ENSDARG00000099600	si:dkey-93h22.7	si:dkey-93h22.7 [Source:ZFIN;Acc:ZDB-GENE-141216-252]	69.8138	-0.736475	0.247179	-2.97952	0.002887	0.028962
ENSDARG00000099902	il17rc	interleukin 17 receptor C [Source:ZFIN;Acc:ZDB-GENE-120111-3]	532.048	-0.603045	0.143074	-4.21493	2.49856e-05	0.000713115
ENSDARG00000100452	nop53	NOP53 ribosome biogenesis factor [Source:ZFIN;Acc:ZDB-GENE-051120-21]	1928.74	-0.689736	0.103648	-6.65463	2.84011e-11	3.61427e-09
ENSDARG00000100709	agxt2	alanine--glyoxylate aminotransferase 2 [Source:ZFIN;Acc:ZDB-GENE-050913-100]	304.102	-0.753847	0.139888	-5.38892	7.08832e-08	4.4191e-06
ENSDARG00000100728	mkrn2os.2	MKRN2 opposite strand, tandem duplicate 2 [Source:ZFIN;Acc:ZDB-GENE-160114-87]	20.0026	-1.3655	0.435466	-3.13573	0.0017143	0.0196849
ENSDARG00000101093	zgc:162971	zgc:162971 [Source:ZFIN;Acc:ZDB-GENE-070424-48]	130.905	-0.640523	0.196985	-3.25163	0.00114746	0.0146476
ENSDARG00000101212	CU681841.1		144.43	-0.886991	0.239205	-3.70809	0.000208831	0.00393259
ENSDARG00000101407	tgm1l4	transglutaminase 1 like 4 [Source:ZFIN;Acc:ZDB-GENE-050913-29]	63.9099	-1.58798	0.30226	-5.25369	1.4908e-07	8.55928e-06
ENSDARG00000101423	cyp2y3	cytochrome P450, family 2, subfamily Y, polypeptide 3 [Source:ZFIN;Acc:ZDB-GENE-050522-490]	1461.46	-0.714311	0.104106	-6.86138	6.81967e-12	9.84586e-10
ENSDARG00000101617	BX530032.1		22.5165	-2.49635	0.504511	-4.94806	7.49567e-07	3.49817e-05
ENSDARG00000102959	zgc:171220	zgc:171220 [Source:ZFIN;Acc:ZDB-GENE-071004-11]	76.7798	-0.638134	0.227308	-2.80736	0.00499498	0.0437912
ENSDARG00000103117	tmprss4a	transmembrane serine protease 4a [Source:ZFIN;Acc:ZDB-GENE-061103-631]	406.087	-0.58894	0.162477	-3.62475	0.000289236	0.00510411
ENSDARG00000103590	cyp2aa6	cytochrome P450, family 2, subfamily AA, polypeptide 6 [Source:ZFIN;Acc:ZDB-GENE-030131-2932]	391.94	-0.596056	0.130449	-4.56927	4.89415e-06	0.000177426
ENSDARG00000104200	BX901923.2	alpha-2-macroglobulin-like protein 1 [Source:NCBI gene;Acc:407643]	695.921	-0.850845	0.128792	-6.60636	3.93873e-11	4.83778e-09
ENSDARG00000104280	bnip1b	BCL2 interacting protein 1b [Source:ZFIN;Acc:ZDB-GENE-120203-6]	307.994	-0.600311	0.142569	-4.21067	2.54614e-05	0.000723349
ENSDARG00000104489	CR855389.2		10.5394	-3.31174	0.868216	-3.81442	0.000136501	0.00284143
ENSDARG00000104775	ly6m2	lymphocyte antigen 6 family member M2 [Source:ZFIN;Acc:ZDB-GENE-131121-523]	65.9743	-0.757161	0.259463	-2.91818	0.0035208	0.0337115
ENSDARG00000104834	ANO7	si:dkey-83h2.5 [Source:ZFIN;Acc:ZDB-GENE-131125-81]	47.479	-0.839333	0.276563	-3.03487	0.00240642	0.0253346
ENSDARG00000104924	BX072577.1	myozenin-2 [Source:NCBI gene;Acc:100536537]	44.9505	-1.50687	0.323376	-4.6598	3.16524e-06	0.000122867
ENSDARG00000105114	crebrf	creb3 regulatory factor [Source:ZFIN;Acc:ZDB-GENE-120203-3]	116.455	-0.756463	0.232762	-3.24994	0.0011543	0.0147046
ENSDARG00000105341	si:dkey-9l20.3	si:dkey-9l20.3 [Source:ZFIN;Acc:ZDB-GENE-090313-369]	1484.63	-0.692442	0.120576	-5.74281	9.3119e-09	6.96548e-07
ENSDARG00000108098	CR759952.1		2.06901	-5.15946	1.75743	-2.9358	0.00332686	0.0322092
ENSDARG00000113009	FO704721.1		69.6401	-0.754797	0.266901	-2.828	0.00468395	0.0417162
ENSDARG00000116389	CR450764.17	E3 ubiquitin-protein ligase RBBP6-like [Source:NCBI gene;Acc:103908740]	2.2517	-5.27587	1.71729	-3.0722	0.00212485	0.0232014
ENSDARG00000117130	BX936439.1	ADP-ribosylation factor-like 10 [Source:NCBI gene;Acc:560654]	60.1424	-1.04689	0.282685	-3.70337	0.000212756	0.00399411
ENSDARG00000117241	CABZ01067657.1		35.3472	-1.81625	0.363578	-4.99548	5.86891e-07	2.84101e-05
ENSDARG00000117260	CABZ01079870.1		24.1872	-1.5902	0.424992	-3.74171	0.000182771	0.00355295
ENSDARG00000117500	FO904870.1		7.80513	-6.04758	1.32719	-4.5567	5.19639e-06	0.000187009
ENSDARG00000000212	krt97	keratin 97 [Source:ZFIN;Acc:ZDB-GENE-040718-78]	3338.19	-0.735659	0.133097	-5.52722	3.25341e-08	2.20055e-06
ENSDARG00000002196	bach1b	BTB and CNC homology 1, basic leucine zipper transcription factor 1 b [Source:ZFIN;Acc:ZDB-GENE-050522-220]	609.557	-0.59501	0.134833	-4.41295	1.01972e-05	0.000337014
ENSDARG00000007418	chmp4c	charged multivesicular body protein 4C [Source:ZFIN;Acc:ZDB-GENE-050417-389]	230.667	-0.735901	0.225621	-3.26167	0.00110759	0.0142864
ENSDARG00000007421	ftcd	formimidoyltransferase cyclodeaminase [Source:ZFIN;Acc:ZDB-GENE-030131-9643]	1352.72	-0.71895	0.122783	-5.85546	4.757e-09	3.7521e-07
ENSDARG00000008170	dbnla	drebrin-like a [Source:ZFIN;Acc:ZDB-GENE-040704-42]	404.385	-0.648392	0.157088	-4.12757	3.66622e-05	0.000977021
ENSDARG00000010312	cp	ceruloplasmin [Source:ZFIN;Acc:ZDB-GENE-010522-1]	865.816	-2.18693	0.154963	-14.1126	3.17635e-45	1.30696e-41
ENSDARG00000012395	mmp13a	matrix metallopeptidase 13a [Source:ZFIN;Acc:ZDB-GENE-031202-2]	33.6945	-1.55174	0.377883	-4.10641	4.01854e-05	0.00103884
ENSDARG00000012535	epx	eosinophil peroxidase [Source:ZFIN;Acc:ZDB-GENE-130425-2]	26.0569	-1.45419	0.422933	-3.43835	0.000585262	0.00881033
ENSDARG00000013752	tnni2a.3	troponin I type 2a (skeletal, fast), tandem duplicate 3 [Source:ZFIN;Acc:ZDB-GENE-040718-80]	49.179	-0.76068	0.276511	-2.75099	0.00594154	0.0494363
ENSDARG00000016364	gna15.1	guanine nucleotide binding protein (G protein), alpha 15 (Gq class), tandem duplicate 1 [Source:ZFIN;Acc:ZDB-GENE-040801-146]	425.094	-0.596476	0.15541	-3.83809	0.000123996	0.0026209
ENSDARG00000017444	hal	histidine ammonia-lyase [Source:ZFIN;Acc:ZDB-GENE-070410-5]	353.687	-0.632446	0.130183	-4.85814	1.18491e-06	5.20519e-05
ENSDARG00000018159	ano10b	anoctamin 10b [Source:ZFIN;Acc:ZDB-GENE-061013-169]	442.454	-0.620942	0.137356	-4.52069	6.16383e-06	0.000215237
ENSDARG00000019122	he1.2	hatching enzyme 1, tandem dupliate 2 [Source:ZFIN;Acc:ZDB-GENE-030131-2100]	110.934	-5.17597	0.356503	-14.5187	9.223e-48	4.55395e-44
ENSDARG00000020956	pck2	phosphoenolpyruvate carboxykinase 2 (mitochondrial) [Source:ZFIN;Acc:ZDB-GENE-040426-2266]	2460.81	-0.637209	0.108906	-5.85098	4.88686e-09	3.84225e-07
ENSDARG00000022413	ing5a	inhibitor of growth family, member 5a [Source:ZFIN;Acc:ZDB-GENE-031016-1]	156.143	-0.862572	0.186913	-4.61483	3.93424e-06	0.000147599
ENSDARG00000023583	coq9	coenzyme Q9 homolog (S. cerevisiae) [Source:ZFIN;Acc:ZDB-GENE-061207-37]	612.223	-0.678389	0.145632	-4.65824	3.18925e-06	0.000123577
ENSDARG00000026764	ahsg1	alpha-2-HS-glycoprotein 1 [Source:ZFIN;Acc:ZDB-GENE-041114-50]	20.3521	-1.21887	0.443289	-2.7496	0.0059668	0.0495487
ENSDARG00000027851	ccdc191	coiled-coil domain containing 191 [Source:ZFIN;Acc:ZDB-GENE-050102-4]	30.0124	-1.41464	0.373219	-3.79038	0.000150415	0.00307151
ENSDARG00000028164	cst14a.1	cystatin 14a, tandem duplicate 1 [Source:ZFIN;Acc:ZDB-GENE-141031-1]	55.0142	-0.734244	0.261036	-2.8128	0.00491119	0.04321
ENSDARG00000029841	tmprss9	transmembrane serine protease 9 [Source:ZFIN;Acc:ZDB-GENE-050208-573]	354.747	-1.025	0.15854	-6.46527	1.01119e-10	1.16716e-08
ENSDARG00000030270	tnnt3a	troponin T type 3a (skeletal, fast) [Source:ZFIN;Acc:ZDB-GENE-000322-3]	8617.76	-0.600625	0.180039	-3.33609	0.000849666	0.0116472
ENSDARG00000030915	cpa1	carboxypeptidase A1 (pancreatic) [Source:ZFIN;Acc:ZDB-GENE-050522-438]	18.5356	-1.62208	0.519629	-3.12161	0.00179868	0.0204071
ENSDARG00000031954	rbck1	RanBP-type and C3HC4-type zinc finger containing 1 [Source:ZFIN;Acc:ZDB-GENE-040704-3]	167.06	-0.72762	0.200481	-3.62937	0.000284115	0.0050512
ENSDARG00000032098	c8g	complement component 8, gamma polypeptide [Source:ZFIN;Acc:ZDB-GENE-040426-1898]	429.124	-1.62227	0.182401	-8.89401	5.89427e-19	2.07882e-16
ENSDARG00000034403	zgc:173443	zgc:173443 [Source:ZFIN;Acc:ZDB-GENE-071004-101]	73.9857	-2.73204	0.286045	-9.55107	1.28359e-21	6.77434e-19
ENSDARG00000036028	arrdc3b	arrestin domain containing 3b [Source:ZFIN;Acc:ZDB-GENE-040912-182]	964.091	-0.590017	0.10713	-5.5075	3.63963e-08	2.42197e-06
ENSDARG00000036888	zgc:153935	zgc:153935 [Source:ZFIN;Acc:ZDB-GENE-061103-148]	168.572	-0.73292	0.229099	-3.19914	0.00137839	0.016813
ENSDARG00000038805	pigp	phosphatidylinositol glycan anchor biosynthesis, class P [Source:ZFIN;Acc:ZDB-GENE-030131-4041]	139.474	-2.24251	0.201141	-11.1489	7.24656e-29	8.13195e-26
ENSDARG00000039687	zgc:194221	zgc:194221 [Source:ZFIN;Acc:ZDB-GENE-081022-77]	7.47256	-7.00416	1.39139	-5.03392	4.80544e-07	2.3967e-05
ENSDARG00000042684	serpinc1	serpin peptidase inhibitor, clade C (antithrombin), member 1 [Source:ZFIN;Acc:ZDB-GENE-030131-264]	2363.44	-0.6965	0.148992	-4.67474	2.94321e-06	0.000115704
ENSDARG00000043131	BX664625.1	natural killer cell receptor 2B4-like [Source:NCBI gene;Acc:100007935]	10.5006	-6.18877	1.34238	-4.6103	4.0209e-06	0.000150179
ENSDARG00000043180	gpd1b	glycerol-3-phosphate dehydrogenase 1b [Source:ZFIN;Acc:ZDB-GENE-030131-3906]	1524.07	-0.868374	0.123813	-7.01362	2.32236e-12	3.58341e-10
ENSDARG00000045342	si:ch211-140b10.6	si:ch211-140b10.6 [Source:ZFIN;Acc:ZDB-GENE-091204-382]	197.878	-0.69831	0.169663	-4.11586	3.85741e-05	0.00100881
ENSDARG00000045592	tnni2a.1	troponin I type 2a (skeletal, fast), tandem duplicate 1 [Source:ZFIN;Acc:ZDB-GENE-041114-60]	300.663	-1.10874	0.176484	-6.28241	3.33374e-10	3.44365e-08
ENSDARG00000045611	nfybb	nuclear transcription factor Y, beta b [Source:ZFIN;Acc:ZDB-GENE-050306-25]	389.601	-0.687897	0.136795	-5.02866	4.93914e-07	2.44854e-05
ENSDARG00000051713	mhc1lga	major histocompatibility complex class I LGA [Source:ZFIN;Acc:ZDB-GENE-140820-8]	11.7977	-2.01455	0.69537	-2.89709	0.00376643	0.0355313
ENSDARG00000051761	trim44	tripartite motif containing 44 [Source:ZFIN;Acc:ZDB-GENE-050522-37]	207.824	-0.958281	0.159252	-6.0174	1.77244e-09	1.56279e-07
ENSDARG00000053774	alpi.2	alkaline phosphatase, intestinal, tandem duplicate 2 [Source:ZFIN;Acc:ZDB-GENE-050626-142]	23.7968	-1.64054	0.426035	-3.85071	0.000117775	0.00251761
ENSDARG00000053973	fetub	fetuin B [Source:ZFIN;Acc:ZDB-GENE-050208-4]	14668.9	-0.635407	0.123926	-5.12733	2.93882e-07	1.56703e-05
ENSDARG00000056498	crp2	C-reactive protein 2 [Source:ZFIN;Acc:ZDB-GENE-030131-5826]	5.34383	-3.10261	1.09769	-2.82648	0.0047062	0.0418619
ENSDARG00000056909	LO018309.1	epidermal growth factor receptor-like [Source:NCBI gene;Acc:571431]	40.4137	-1.51828	0.347322	-4.37139	1.23455e-05	0.000395314
ENSDARG00000058005	hgd	homogentisate 1,2-dioxygenase [Source:ZFIN;Acc:ZDB-GENE-020802-5]	777.834	-0.707876	0.143735	-4.92487	8.44181e-07	3.89554e-05
ENSDARG00000058318	c1qtnf9	C1q and TNF related 9 [Source:ZFIN;Acc:ZDB-GENE-080303-33]	140.797	-0.919866	0.19924	-4.61688	3.89556e-06	0.000146383
ENSDARG00000058476	stc1l	stanniocalcin 1, like [Source:ZFIN;Acc:ZDB-GENE-040426-1521]	30.327	-1.76889	0.405069	-4.36689	1.26027e-05	0.000402503
ENSDARG00000059391	gyg1b	glycogenin 1b [Source:ZFIN;Acc:ZDB-GENE-040625-30]	792.172	-0.606131	0.196909	-3.07823	0.00208234	0.0228621
ENSDARG00000061481	wu:fj05g07	wu:fj05g07 [Source:ZFIN;Acc:ZDB-GENE-030131-7307]	251.149	-0.757781	0.159591	-4.74828	2.05152e-06	8.54096e-05
ENSDARG00000062077	acsbg1	acyl-CoA synthetase bubblegum family member 1 [Source:ZFIN;Acc:ZDB-GENE-110914-219]	64.2164	-1.06215	0.277804	-3.82338	0.000131633	0.00276575
ENSDARG00000062402	frem1b	Fras1 related extracellular matrix 1b [Source:ZFIN;Acc:ZDB-GENE-050208-783]	220.72	-0.959258	0.161189	-5.95114	2.66277e-09	2.22842e-07
ENSDARG00000062632	duox	dual oxidase [Source:ZFIN;Acc:ZDB-GENE-091117-14]	108.357	-2.15113	0.261854	-8.21499	2.12183e-16	5.63266e-14
ENSDARG00000069377	si:dkey-242g16.2	si:dkey-242g16.2 [Source:ZFIN;Acc:ZDB-GENE-030131-8324]	128.524	-0.837035	0.203762	-4.10789	3.99283e-05	0.00103437
ENSDARG00000070918	si:ch211-284e20.8	si:ch211-284e20.8 [Source:ZFIN;Acc:ZDB-GENE-050208-451]	857.458	-1.03321	0.146035	-7.07505	1.49398e-12	2.41068e-10
ENSDARG00000071024	zgc:171679	zgc:171679 [Source:ZFIN;Acc:ZDB-GENE-071004-95]	497.061	-0.610185	0.150601	-4.05167	5.08541e-05	0.00125214
ENSDARG00000071518	krt222	keratin 222 [Source:ZFIN;Acc:ZDB-GENE-070912-343]	235.741	-0.848324	0.165764	-5.11765	3.09365e-07	1.6425e-05
ENSDARG00000071578	si:ch211-222k6.3	si:ch211-222k6.3 [Source:ZFIN;Acc:ZDB-GENE-050208-567]	121.149	-3.2764	0.277846	-11.7922	4.28403e-32	8.1357e-29
ENSDARG00000071590	si:ch211-236g6.1	si:ch211-236g6.1 [Source:ZFIN;Acc:ZDB-GENE-050208-448]	101.369	-9.21909	1.20647	-7.64138	2.149e-14	4.53457e-12
ENSDARG00000071594	TIMM21	si:dkey-118j18.1 [Source:ZFIN;Acc:ZDB-GENE-120709-89]	175.839	-1.1707	0.182242	-6.42388	1.32845e-10	1.46414e-08
ENSDARG00000071596	neto1l	neuropilin (NRP) and tolloid (TLL)-like 1, like [Source:ZFIN;Acc:ZDB-GENE-091207-1]	116.46	-0.680078	0.212069	-3.20687	0.00134187	0.0164816
ENSDARG00000071657	si:dkey-19a16.4	si:dkey-19a16.4 [Source:ZFIN;Acc:ZDB-GENE-050208-652]	15.3134	-2.46682	0.611412	-4.03463	5.46894e-05	0.00132851
ENSDARG00000073786	cmbl	carboxymethylenebutenolidase homolog (Pseudomonas) [Source:ZFIN;Acc:ZDB-GENE-071004-21]	279.848	-1.36489	0.175994	-7.75532	8.81204e-15	1.99589e-12
ENSDARG00000073821	znf1177	zinc finger protein 1177 [Source:ZFIN;Acc:ZDB-GENE-050913-13]	11.5263	-4.41695	1.15573	-3.82177	0.000132497	0.00277471
ENSDARG00000074085	si:ch1073-188e1.1	si:ch1073-188e1.1 [Source:ZFIN;Acc:ZDB-GENE-070705-5]	7.85621	-6.58513	1.35204	-4.8705	1.11315e-06	4.93382e-05
ENSDARG00000076238	gramd1c	GRAM domain containing 1c [Source:ZFIN;Acc:ZDB-GENE-050506-88]	265.194	-0.770777	0.156677	-4.91952	8.67568e-07	3.99599e-05
ENSDARG00000076320	ano9a	anoctamin 9a [Source:ZFIN;Acc:ZDB-GENE-071004-46]	121.115	-0.704641	0.185585	-3.79686	0.000146543	0.00301488
ENSDARG00000076361	CABZ01039859.1	beta-1,4 N-acetylgalactosaminyltransferase 2-like [Source:NCBI gene;Acc:100333855]	261.056	-1.26414	0.148212	-8.52926	1.47287e-17	4.381e-15
ENSDARG00000076721	zgc:171686	zgc:171686 [Source:ZFIN;Acc:ZDB-GENE-080220-56]	12.7351	-1.92184	0.585021	-3.28508	0.00101954	0.0133601
ENSDARG00000077115	si:ch73-44m9.1	si:ch73-44m9.1 [Source:ZFIN;Acc:ZDB-GENE-081104-289]	24.3737	-6.6927	1.24234	-5.38719	7.15663e-08	4.45045e-06
ENSDARG00000077263	si:ch73-27e22.3	si:ch73-27e22.3 [Source:ZFIN;Acc:ZDB-GENE-070705-231]	25.5062	-1.30916	0.424381	-3.08486	0.00203647	0.0224849
ENSDARG00000078962	duox2	dual oxidase 2 [Source:ZFIN;Acc:ZDB-GENE-111007-1]	9.52303	-2.63592	0.733857	-3.59188	0.000328305	0.00565216
ENSDARG00000079145	CABZ01077217.1	uncharacterized LOC100007503 [Source:NCBI gene;Acc:100007503]	157.071	-0.786207	0.190854	-4.11941	3.79836e-05	0.00100079
ENSDARG00000079325	CABZ01046432.1	uncharacterized LOC100331045 [Source:NCBI gene;Acc:100331045]	11.7184	-5.92832	1.3091	-4.52853	5.93947e-06	0.00020888
ENSDARG00000079645	sc:d217	sc:d217 [Source:ZFIN;Acc:ZDB-GENE-080303-15]	160.332	-2.42695	0.204718	-11.8551	2.02549e-32	4.16711e-29
ENSDARG00000079762	si:dkey-253d23.4	si:dkey-253d23.4 [Source:ZFIN;Acc:ZDB-GENE-050208-730]	574.652	-0.929578	0.198908	-4.67341	2.96237e-06	0.000115977
ENSDARG00000082753	NC_002333.17		1232.02	-0.698186	0.150981	-4.62432	3.75836e-06	0.000141443
ENSDARG00000086254	hhla2b.2	HERV-H LTR-associating 2b, tandem duplicate 2 [Source:ZFIN;Acc:ZDB-GENE-131121-425]	297.258	-0.87356	0.208194	-4.1959	2.71789e-05	0.000763358
ENSDARG00000086458	hdac10	histone deacetylase 10 [Source:NCBI gene;Acc:327253]	250.052	-0.656494	0.161687	-4.06028	4.90138e-05	0.00121491
ENSDARG00000087046	si:ch211-222k6.2	si:ch211-222k6.2 [Source:ZFIN;Acc:ZDB-GENE-030131-9038]	60.1885	-0.791412	0.287645	-2.75135	0.00593499	0.0494176
ENSDARG00000087697	lpl	lipoprotein lipase [Source:ZFIN;Acc:ZDB-GENE-990415-139]	1722.24	-0.966319	0.109269	-8.84351	9.27557e-19	3.18049e-16
ENSDARG00000087999	BX664625.3	uncharacterized LOC100007813 [Source:NCBI gene;Acc:100007813]	53.1508	-4.6117	0.582213	-7.92098	2.35644e-15	5.64813e-13
ENSDARG00000089227	si:ch211-91p5.3	si:ch211-91p5.3 [Source:ZFIN;Acc:ZDB-GENE-131119-65]	63.8006	-1.00089	0.293275	-3.41281	0.000642978	0.00941101
ENSDARG00000089802	akap1a	A kinase (PRKA) anchor protein 1a [Source:ZFIN;Acc:ZDB-GENE-030131-5980]	17.787	-2.10131	0.589469	-3.56474	0.000364211	0.00609603
ENSDARG00000090346	zmp:0000000991	zmp:0000000991 [Source:ZFIN;Acc:ZDB-GENE-130530-994]	209.036	-0.918615	0.213739	-4.29783	1.72475e-05	0.000523103
ENSDARG00000090847	si:ch211-209l18.4	si:ch211-209l18.4 [Source:ZFIN;Acc:ZDB-GENE-110411-221]	367.945	-1.25949	0.171538	-7.3423	2.09953e-13	3.78344e-11
ENSDARG00000091558	si:ch211-251f6.7	si:ch211-251f6.7 [Source:ZFIN;Acc:ZDB-GENE-091113-57]	91.9505	-2.8867	0.609266	-4.73799	2.15843e-06	8.88123e-05
ENSDARG00000092073	znf1165	zinc finger protein 1165 [Source:ZFIN;Acc:ZDB-GENE-050208-641]	46.3399	-0.887805	0.294682	-3.01276	0.00258886	0.0267362
ENSDARG00000092082	BX649639.1		8.02261	-2.29686	0.806895	-2.84654	0.0044197	0.039953
ENSDARG00000093111	si:ch211-209l18.2	si:ch211-209l18.2 [Source:ZFIN;Acc:ZDB-GENE-060503-682]	28.5884	-1.68456	0.456819	-3.6876	0.000226378	0.00421162
ENSDARG00000093402	si:dkey-286j17.4	si:dkey-286j17.4 [Source:ZFIN;Acc:ZDB-GENE-130530-2]	233.145	-4.84788	0.305587	-15.8641	1.12229e-56	1.38536e-52
ENSDARG00000093531	slc37a4b	solute carrier family 37 member 4b [Source:ZFIN;Acc:ZDB-GENE-040426-827]	10.3068	-1.99029	0.666594	-2.98575	0.0028288	0.0285862
ENSDARG00000093608	ccl34b.1	chemokine (C-C motif) ligand 34b, duplicate 1 [Source:ZFIN;Acc:ZDB-GENE-091204-276]	73.3363	-1.2323	0.263649	-4.67403	2.95346e-06	0.000115922
ENSDARG00000093699	si:ch73-27e22.4	si:ch73-27e22.4 [Source:ZFIN;Acc:ZDB-GENE-070705-232]	58.7693	-1.00314	0.295567	-3.39395	0.000688927	0.00994633
ENSDARG00000095034	C24H8orf34	zgc:162928 [Source:NCBI gene;Acc:557144]	67.5404	-0.791689	0.261726	-3.02488	0.00248729	0.0259756
ENSDARG00000095397	znf1170	zinc finger protein 1170 [Source:ZFIN;Acc:ZDB-GENE-081031-81]	50.6925	-0.949844	0.308134	-3.08257	0.00205222	0.0226285
ENSDARG00000095454	si:dkey-19a16.13	si:dkey-19a16.13 [Source:ZFIN;Acc:ZDB-GENE-110411-2]	18.1842	-3.18172	0.54536	-5.83416	5.40626e-09	4.22373e-07
ENSDARG00000095643	si:dkey-253d23.3	si:dkey-253d23.3 [Source:ZFIN;Acc:ZDB-GENE-050208-330]	139.379	-1.85829	0.203432	-9.13469	6.55974e-20	2.69912e-17
ENSDARG00000096626	CU914144.1		32.9939	-1.18115	0.356774	-3.31063	0.000930876	0.0124628
ENSDARG00000096917	si:ch211-227m13.1	si:ch211-227m13.1 [Source:ZFIN;Acc:ZDB-GENE-131121-45]	163.613	-1.30748	0.204376	-6.39744	1.58002e-10	1.71086e-08
ENSDARG00000097285	ANPEP	si:ch211-147g22.5 [Source:ZFIN;Acc:ZDB-GENE-131127-23]	258.13	-0.636339	0.147929	-4.30166	1.69523e-05	0.000515417
ENSDARG00000097429	BX005461.3		6.79873	-4.9809	1.39559	-3.56902	0.000358317	0.00602707
ENSDARG00000097513	CT573383.1	annexin A2-A-like [Source:NCBI gene;Acc:100006250]	51.6232	-1.6378	0.348405	-4.70086	2.59073e-06	0.000104
ENSDARG00000098036	si:ch211-69l10.4	si:ch211-69l10.4 [Source:ZFIN;Acc:ZDB-GENE-131127-259]	18.5022	-1.74124	0.517036	-3.36772	0.000757916	0.0106984
ENSDARG00000098332	zgc:112970	zgc:112970 [Source:NCBI gene;Acc:541543]	31.3738	-3.97879	0.685213	-5.80665	6.37367e-09	4.94821e-07
ENSDARG00000099035	pcdh1g33	protocadherin 1 gamma 33 [Source:ZFIN;Acc:ZDB-GENE-071004-76]	274.321	-0.758996	0.213796	-3.55009	0.000385094	0.00637639
ENSDARG00000099205	RAB19	RAB19, member RAS oncogene family [Source:HGNC Symbol;Acc:HGNC:19982]	15.314	-2.06806	0.628198	-3.29204	0.000994624	0.0131241
ENSDARG00000099511	CABZ01034698.2		93.1188	-1.64026	0.254924	-6.43432	1.24026e-10	1.37925e-08
ENSDARG00000099633	sec14l7	SEC14-like lipid binding 7 [Source:ZFIN;Acc:ZDB-GENE-141216-145]	202.523	-1.21145	0.202194	-5.9915	2.07912e-09	1.79473e-07
ENSDARG00000099731	CABZ01066719.1	zinc finger protein 501-like [Source:NCBI gene;Acc:100536030]	46.2397	-1.10964	0.291233	-3.81014	0.00013889	0.00288629
ENSDARG00000099775	CABZ01074307.1		95.4211	-2.08211	0.264803	-7.86287	3.75437e-15	8.74414e-13
ENSDARG00000099931	pcdh1g26	protocadherin 1 gamma 26 [Source:ZFIN;Acc:ZDB-GENE-050609-21]	166.365	-1.31104	0.239048	-5.48442	4.14834e-08	2.74569e-06
ENSDARG00000099982	ccl39.7	chemokine (C-C motif) ligand 39, duplicate 7 [Source:ZFIN;Acc:ZDB-GENE-131127-629]	5.9125	-4.55851	1.26449	-3.60501	0.000312142	0.0054307
ENSDARG00000100702	zgc:174680	zgc:174680 [Source:NCBI gene;Acc:100136843]	6.20408	-2.66041	0.923853	-2.87969	0.00398072	0.036932
ENSDARG00000101020	KHDRBS3	KH domain containing, RNA binding, signal transduction associated 3 [Source:NCBI gene;Acc:101867535]	165.027	-0.62834	0.193414	-3.24868	0.00115943	0.0147471
ENSDARG00000101665	pcdh1g11	protocadherin 1 gamma 11 [Source:NCBI gene;Acc:553999]	92.1792	-1.38814	0.271812	-5.107	3.27316e-07	1.72298e-05
ENSDARG00000101693	STK19	serine/threonine kinase 19 [Source:HGNC Symbol;Acc:HGNC:11398]	66.412	-1.1934	0.280136	-4.26008	2.04357e-05	0.00060133
ENSDARG00000102371	CU570769.1		77.6383	-0.709406	0.249144	-2.84737	0.00440826	0.0399087
ENSDARG00000102395	HAPLN1	hyaluronan and proteoglycan link protein 1 [Source:HGNC Symbol;Acc:HGNC:2380]	59.5743	-3.98662	0.349777	-11.3976	4.29723e-30	6.24059e-27
ENSDARG00000102414	myhz1.1	myosin, heavy polypeptide 1.1, skeletal muscle [Source:ZFIN;Acc:ZDB-GENE-000322-5]	1176	-0.615957	0.119729	-5.14458	2.6812e-07	1.44635e-05
ENSDARG00000102440	CABZ01070852.1		288.359	-1.53672	0.193738	-7.93194	2.15747e-15	5.27362e-13
ENSDARG00000102441	ctnna1	catenin (cadherin-associated protein), alpha 1 [Source:ZFIN;Acc:ZDB-GENE-991207-24]	3101.03	-0.702123	0.0845326	-8.30594	9.90292e-17	2.747e-14
ENSDARG00000102449	CABZ01048402.1	zinc finger protein 239-like [Source:NCBI gene;Acc:101883087]	74.3349	-0.781483	0.262296	-2.97939	0.00288822	0.028962
ENSDARG00000102665	CABZ01033180.1	gastrula zinc finger protein XlCGF8.2DB-like [Source:NCBI gene;Acc:101882575]	43.4831	-6.39026	1.05867	-6.03614	1.57842e-09	1.40679e-07
ENSDARG00000102725	CABZ01081909.1	coiled-coil domain-containing protein 34-like [Source:NCBI gene;Acc:103909961]	99.9795	-2.05937	0.311249	-6.61646	3.67894e-11	4.5641e-09
ENSDARG00000103230	CABZ01079302.1		8.50615	-5.85443	1.32154	-4.43001	9.42288e-06	0.000314368
ENSDARG00000103248	FAM167A	protein FAM167A-like [Source:NCBI gene;Acc:100535961]	38.2407	-1.94842	0.353742	-5.50803	3.62869e-08	2.42122e-06
ENSDARG00000103459	evplb	envoplakin b [Source:ZFIN;Acc:ZDB-GENE-030131-212]	4541.47	-1.03546	0.109057	-9.49466	2.20928e-21	1.09085e-18
ENSDARG00000103644	BX088524.3		36.2632	-1.32981	0.350558	-3.7934	0.000148596	0.0030495
ENSDARG00000103875	CABZ01048402.2		266.142	-1.22553	0.203984	-6.00794	1.87896e-09	1.65081e-07
ENSDARG00000104040	CABZ01046088.1		6.89118	-6.88891	1.37192	-5.02138	5.13028e-07	2.52807e-05
ENSDARG00000104505	CABZ01046093.1	RCC1 domain containing 1 [Source:NCBI gene;Acc:567613]	16.3572	-8.14079	1.25964	-6.46279	1.02788e-10	1.17817e-08
ENSDARG00000105118		zgc:171566 [Source:ZFIN;Acc:ZDB-GENE-050309-193]	528.809	-0.648316	0.137633	-4.71048	2.47135e-06	0.00010035
ENSDARG00000105212	cfhl1	complement factor H like 1 [Source:ZFIN;Acc:ZDB-GENE-050208-342]	54.687	-1.07535	0.284581	-3.7787	0.00015765	0.00318362
ENSDARG00000107066	CABZ01074888.1		23.7473	-1.78881	0.441339	-4.05313	5.05373e-05	0.00124642
ENSDARG00000108505	mmd2b	monocyte to macrophage differentiation-associated 2b [Source:ZFIN;Acc:ZDB-GENE-090313-336]	4.99935	-4.3754	1.39245	-3.14224	0.00167663	0.0193604
ENSDARG00000109368	si:dkey-182g1.2	si:dkey-182g1.2 [Source:ZFIN;Acc:ZDB-GENE-060503-619]	48.6232	-2.07013	0.324399	-6.38143	1.75445e-10	1.87506e-08
ENSDARG00000109648	si:ch211-147m6.1	si:ch211-147m6.1 [Source:ZFIN;Acc:ZDB-GENE-131120-57]	78.392	-0.884211	0.23837	-3.70941	0.000207745	0.00392224
ENSDARG00000110192	CABZ01081535.1	utrophin-like [Source:NCBI gene;Acc:103909931]	94.8108	-0.783767	0.231384	-3.38731	0.000705826	0.0101193
ENSDARG00000112168	CABZ01112387.1		36.5295	-1.29756	0.347444	-3.73458	0.00018803	0.00363515
ENSDARG00000112301	CU570881.2		33.3518	-7.27353	1.06548	-6.82652	8.70007e-12	1.22736e-09
ENSDARG00000112454	FO744833.2	poly [ADP-ribose] polymerase 14 [Source:NCBI gene;Acc:562648]	69.8129	-1.55374	0.291416	-5.3317	9.72998e-08	5.81631e-06
ENSDARG00000114424	CABZ01046087.1		10.4754	-6.51758	1.29973	-5.01456	5.31551e-07	2.5986e-05
ENSDARG00000115161	CABZ01069162.1		25.1249	-8.76126	1.23482	-7.09518	1.29179e-12	2.12611e-10
ENSDARG00000116814	CU570894.2		144.58	-0.663911	0.175738	-3.77785	0.000158187	0.00318541
ENSDARG00000116833	CABZ01077220.3	uncharacterized LOC110438269 [Source:NCBI gene;Acc:110438269]	78.5768	-0.905541	0.27865	-3.24974	0.00115509	0.014707
ENSDARG00000117609	CABZ01079281.1		153.26	-1.19358	0.208286	-5.7305	1.00135e-08	7.42383e-07

## Sheet: GO
Supplementary Table S9. List of down-regulated genes in leg1a-/- single; upf3a-/- single; upf3a-/- leg1a-/- double at 3dpf
GO analysis of the leg1a_mu vs WT down-regulated DEGs altered by the Upf3a-depletion at 3dpf (493 out of 718)
Category	Term	Count	%	PValue	Genes	List Total	Pop Hits	Pop Total	Fold Enrichment	Bonferroni	Benjamini	FDR
KEGG_PATHWAY	dre01100:Metabolic pathways	43	12.0112	2.32239e-07	ENSDARG00000097795, ENSDARG00000097556, ENSDARG00000078258, ENSDARG00000098249, ENSDARG00000045851, ENSDARG00000004880, ENSDARG00000116259, ENSDARG00000054420, ENSDARG00000093176, ENSDARG00000063319, ENSDARG00000006944, ENSDARG00000037873, ENSDARG00000101629, ENSDARG00000068515, ENSDARG00000094415, ENSDARG00000069029, ENSDARG00000037815, ENSDARG00000019228, ENSDARG00000069464, ENSDARG00000038703,…	79	1849	6984	2.05593	2.1598e-05	2.18305e-05	2.18305e-05
KEGG_PATHWAY	dre00062:Fatty acid elongation	4	1.11732	0.011255	ENSDARG00000068846, ENSDARG00000068840, ENSDARG00000093176, ENSDARG00000014208	79	42	6984	8.41953	0.650987	0.46285	0.46285
KEGG_PATHWAY	dre04142:Lysosome	7	1.95531	0.0161095	ENSDARG00000089844, ENSDARG00000036155, ENSDARG00000068846, ENSDARG00000068840, ENSDARG00000093176, ENSDARG00000101456, ENSDARG00000014208	79	183	6984	3.38161	0.779174	0.46285	0.46285
KEGG_PATHWAY	dre00830:Retinol metabolism	5	1.39665	0.0198773	ENSDARG00000037873, ENSDARG00000087262, ENSDARG00000054420, ENSDARG00000116986	79	93	6984	4.75296	0.845446	0.46285	0.46285
KEGG_PATHWAY	dre00100:Steroid biosynthesis	3	0.837989	0.0246197	ENSDARG00000059824, ENSDARG00000017490, ENSDARG00000063319	79	22	6984	12.0552	0.901558	0.46285	0.46285
KEGG_PATHWAY	dre00520:Amino sugar and nucleotide sugar metabolism	4	1.11732	0.0357055	ENSDARG00000068515, ENSDARG00000094415, ENSDARG00000116259, ENSDARG00000038703	79	65	6984	5.44031	0.965998	0.518284	0.518284
KEGG_PATHWAY	dre00120:Primary bile acid biosynthesis	3	0.837989	0.0385956	ENSDARG00000097556, ENSDARG00000004262, ENSDARG00000113820	79	28	6984	9.47197	0.97428	0.518284	0.518284
GOTERM_MF_DIRECT	GO:0020037~heme binding	14	3.91061	3.2636e-07	ENSDARG00000021172, ENSDARG00000097556, ENSDARG00000105151, ENSDARG00000113820, ENSDARG00000110366, ENSDARG00000037873, ENSDARG00000061585, ENSDARG00000102805, ENSDARG00000004262, ENSDARG00000103456, ENSDARG00000032896, ENSDARG00000101423, ENSDARG00000071429, ENSDARG00000013524	221	173	17340	6.34949	0.000103125	0.00010313	0.000100193
GOTERM_MF_DIRECT	GO:0016705~oxidoreductase activity, acting on paired donors, with incorporation or reduction of molecular oxygen	11	3.07263	1.61412e-06	ENSDARG00000037873, ENSDARG00000061585, ENSDARG00000021172, ENSDARG00000102805, ENSDARG00000097556, ENSDARG00000105151, ENSDARG00000004262, ENSDARG00000103456, ENSDARG00000101423, ENSDARG00000113820, ENSDARG00000013524	221	112	17340	7.70604	0.000509931	0.000229509	0.000222973
GOTERM_MF_DIRECT	GO:0005506~iron ion binding	13	3.63128	2.17889e-06	ENSDARG00000021172, ENSDARG00000097556, ENSDARG00000105151, ENSDARG00000113820, ENSDARG00000110366, ENSDARG00000037873, ENSDARG00000061585, ENSDARG00000102805, ENSDARG00000069966, ENSDARG00000004262, ENSDARG00000103456, ENSDARG00000101423, ENSDARG00000013524	221	173	17340	5.89595	0.000688292	0.000229509	0.000222973
GOTERM_MF_DIRECT	GO:0016712~oxidoreductase activity, acting on paired donors, with incorporation or reduction of molecular oxygen, reduced flavin or flavoprotein as one donor, and incorporation of one atom of oxygen	7	1.95531	3.88508e-05	ENSDARG00000021172, ENSDARG00000102805, ENSDARG00000105151, ENSDARG00000103456, ENSDARG00000101423, ENSDARG00000110366, ENSDARG00000013524	221	50	17340	10.9846	0.012202	0.00306921	0.0029818
GOTERM_MF_DIRECT	GO:0008395~steroid hydroxylase activity	7	1.95531	8.24067e-05	ENSDARG00000037873, ENSDARG00000021172, ENSDARG00000102805, ENSDARG00000103456, ENSDARG00000101423, ENSDARG00000110366, ENSDARG00000013524	221	57	17340	9.63563	0.0257054	0.00520811	0.00505977
GOTERM_MF_DIRECT	GO:0004497~monooxygenase activity	9	2.51397	0.000184441	ENSDARG00000037873, ENSDARG00000061585, ENSDARG00000021172, ENSDARG00000102805, ENSDARG00000097556, ENSDARG00000105151, ENSDARG00000103456, ENSDARG00000101423, ENSDARG00000013524	221	124	17340	5.69479	0.0566226	0.00971391	0.00943725
GOTERM_MF_DIRECT	GO:0005212~structural constituent of eye lens	6	1.67598	0.00160186	ENSDARG00000069827, ENSDARG00000069826, ENSDARG00000053502, ENSDARG00000101380, ENSDARG00000115701, ENSDARG00000036140	221	67	17340	7.02641	0.397456	0.0723128	0.0702532
GOTERM_MF_DIRECT	GO:0016491~oxidoreductase activity	19	5.30726	0.0019473	ENSDARG00000021172, ENSDARG00000097556, ENSDARG00000105151, ENSDARG00000043342, ENSDARG00000019585, ENSDARG00000063319, ENSDARG00000037873, ENSDARG00000061585, ENSDARG00000102805, ENSDARG00000094857, ENSDARG00000069966, ENSDARG00000042112, ENSDARG00000035603, ENSDARG00000103456, ENSDARG00000035602, ENSDARG00000087262, ENSDARG00000101423, ENSDARG00000071429, ENSDARG00000013524	221	661	17340	2.25532	0.45987	0.0769182	0.0747275
GOTERM_MF_DIRECT	GO:0016790~thiolester hydrolase activity	4	1.11732	0.00226332	ENSDARG00000068846, ENSDARG00000068840, ENSDARG00000093176, ENSDARG00000014208	221	21	17340	14.9451	0.511306	0.0794676	0.0772043
GOTERM_MF_DIRECT	GO:0008474~palmitoyl-(protein) hydrolase activity	4	1.11732	0.00259635	ENSDARG00000068846, ENSDARG00000068840, ENSDARG00000093176, ENSDARG00000014208	221	22	17340	14.2657	0.560234	0.0820446	0.0797079
GOTERM_MF_DIRECT	GO:0016758~transferase activity, transferring hexosyl groups	6	1.67598	0.00430621	ENSDARG00000097795, ENSDARG00000068515, ENSDARG00000045851, ENSDARG00000094415, ENSDARG00000004396, ENSDARG00000078550	221	84	17340	5.6044	0.744287	0.123706	0.120182
GOTERM_MF_DIRECT	GO:0004553~hydrolase activity, hydrolyzing O-glycosyl compounds	5	1.39665	0.00588985	ENSDARG00000029955, ENSDARG00000016337, ENSDARG00000036155, ENSDARG00000101629, ENSDARG00000116259	221	57	17340	6.88259	0.845366	0.155099	0.150682
GOTERM_MF_DIRECT	GO:2001069~glycogen binding	3	0.837989	0.00972632	ENSDARG00000071005, ENSDARG00000098408, ENSDARG00000015657	221	12	17340	19.6154	0.954432	0.236424	0.229691
GOTERM_MF_DIRECT	GO:0030246~carbohydrate binding	7	1.95531	0.0183484	ENSDARG00000046142, ENSDARG00000013266, ENSDARG00000101629, ENSDARG00000059049, ENSDARG00000045851, ENSDARG00000098408, ENSDARG00000068220	221	164	17340	3.34897	0.997126	0.405029	0.393493
GOTERM_MF_DIRECT	GO:0008374~O-acyltransferase activity	3	0.837989	0.0192261	ENSDARG00000019585, ENSDARG00000059824, ENSDARG00000019228	221	17	17340	13.8462	0.997833	0.405029	0.393493
GOTERM_MF_DIRECT	GO:0000977~RNA polymerase II regulatory region sequence-specific DNA binding	11	3.07263	0.0228283	ENSDARG00000101756, ENSDARG00000098324, ENSDARG00000097501, ENSDARG00000078159, ENSDARG00000104407, ENSDARG00000094612, ENSDARG00000055630, ENSDARG00000102994, ENSDARG00000104613, ENSDARG00000100652, ENSDARG00000103310	221	378	17340	2.28327	0.999323	0.450859	0.438018
GOTERM_MF_DIRECT	GO:0008233~peptidase activity	12	3.35196	0.0275633	ENSDARG00000052578, ENSDARG00000021859, ENSDARG00000100248, ENSDARG00000017314, ENSDARG00000103878, ENSDARG00000016918, ENSDARG00000055278, ENSDARG00000092202, ENSDARG00000094433, ENSDARG00000076270, ENSDARG00000043722, ENSDARG00000068680	221	446	17340	2.11107	0.999854	0.512353	0.49776
GOTERM_MF_DIRECT	GO:0008237~metallopeptidase activity	6	1.67598	0.0357686	ENSDARG00000052578, ENSDARG00000021859, ENSDARG00000103878, ENSDARG00000016918, ENSDARG00000076270, ENSDARG00000043722	221	143	17340	3.29209	0.99999	0.625074	0.607271
GOTERM_MF_DIRECT	GO:0047961~glycine N-acyltransferase activity	2	0.558659	0.0375836	ENSDARG00000102568, ENSDARG00000075561	221	3	17340	52.3077	0.999994	0.625074	0.607271
GOTERM_MF_DIRECT	GO:0004252~serine-type endopeptidase activity	7	1.95531	0.0459928	ENSDARG00000100248, ENSDARG00000092625, ENSDARG00000017314, ENSDARG00000043168, ENSDARG00000055278, ENSDARG00000092202, ENSDARG00000068680	221	204	17340	2.69231	1	0.638782	0.620589
GOTERM_MF_DIRECT	GO:0016787~hydrolase activity	26	7.26257	0.0490615	ENSDARG00000008849, ENSDARG00000056203, ENSDARG00000116259, ENSDARG00000055278, ENSDARG00000092202, ENSDARG00000076270, ENSDARG00000093176, ENSDARG00000016337, ENSDARG00000021859, ENSDARG00000058873, ENSDARG00000016918, ENSDARG00000029955, ENSDARG00000052578, ENSDARG00000094433, ENSDARG00000043722, ENSDARG00000017490, ENSDARG00000036155, ENSDARG00000100248, ENSDARG00000068846, ENSDARG00000017314,…	221	1392	17340	1.46552	1	0.638782	0.620589
GOTERM_MF_DIRECT	GO:0004100~chitin synthase activity	2	0.558659	0.0497963	ENSDARG00000068515, ENSDARG00000094415	221	4	17340	39.2308	1	0.638782	0.620589
GOTERM_MF_DIRECT	GO:0003884~D-amino-acid oxidase activity	2	0.558659	0.0497963	ENSDARG00000035603, ENSDARG00000035602	221	4	17340	39.2308	1	0.638782	0.620589
GOTERM_MF_DIRECT	GO:0004800~thyroxine 5'-deiodinase activity	2	0.558659	0.0497963	ENSDARG00000094857, ENSDARG00000042112	221	4	17340	39.2308	1	0.638782	0.620589
GOTERM_CC_DIRECT	GO:0016021~integral component of membrane	91	25.419	0.000187942	ENSDARG00000046142, ENSDARG00000035609, ENSDARG00000071462, ENSDARG00000098667, ENSDARG00000071662, ENSDARG00000045851, ENSDARG00000116618, ENSDARG00000092520, ENSDARG00000114991, ENSDARG00000095674, ENSDARG00000063319, ENSDARG00000097693, ENSDARG00000037873, ENSDARG00000095949, ENSDARG00000016337, ENSDARG00000094857, ENSDARG00000094415, ENSDARG00000059824, ENSDARG00000069464, ENSDARG00000101201,…	237	5161	18868	1.40373	0.0256049	0.0259359	0.0259359
GOTERM_CC_DIRECT	GO:0009897~external side of plasma membrane	10	2.7933	0.00797389	ENSDARG00000068969, ENSDARG00000046142, ENSDARG00000095949, ENSDARG00000069978, ENSDARG00000059049, ENSDARG00000097766, ENSDARG00000059039, ENSDARG00000088680, ENSDARG00000092892, ENSDARG00000086254	237	275	18868	2.89498	0.668725	0.366333	0.366333
GOTERM_CC_DIRECT	GO:0005764~lysosome	8	2.23464	0.00908309	ENSDARG00000055539, ENSDARG00000089844, ENSDARG00000036155, ENSDARG00000068846, ENSDARG00000035663, ENSDARG00000068840, ENSDARG00000093176, ENSDARG00000014208	237	186	18868	3.42416	0.716117	0.366333	0.366333
GOTERM_CC_DIRECT	GO:0015630~microtubule cytoskeleton	5	1.39665	0.0126463	ENSDARG00000089402, ENSDARG00000103395, ENSDARG00000014233, ENSDARG00000021688, ENSDARG00000102533	237	72	18868	5.5286	0.827321	0.366333	0.366333
GOTERM_CC_DIRECT	GO:0016020~membrane	107	29.8883	0.0132729	ENSDARG00000046142, ENSDARG00000103020, ENSDARG00000071462, ENSDARG00000055534, ENSDARG00000098667, ENSDARG00000045851, ENSDARG00000095315, ENSDARG00000095674, ENSDARG00000063319, ENSDARG00000097693, ENSDARG00000095949, ENSDARG00000016337, ENSDARG00000094857, ENSDARG00000018637, ENSDARG00000071592, ENSDARG00000105151, ENSDARG00000026663, ENSDARG00000025859, ENSDARG00000110460, ENSDARG00000086159,…	237	7112	18868	1.19776	0.841805	0.366333	0.366333
GOTERM_CC_DIRECT	GO:0043231~intracellular membrane-bounded organelle	10	2.7933	0.0194054	ENSDARG00000021172, ENSDARG00000102805, ENSDARG00000068840, ENSDARG00000103456, ENSDARG00000116986, ENSDARG00000093176, ENSDARG00000101423, ENSDARG00000014208, ENSDARG00000110366, ENSDARG00000013524	237	319	18868	2.49567	0.933081	0.446323	0.446323
GOTERM_CC_DIRECT	GO:0030428~cell septum	2	0.558659	0.0491047	ENSDARG00000068515, ENSDARG00000094415	237	4	18868	39.8059	0.99904	0.968065	0.968065
GOTERM_BP_DIRECT	GO:0035556~intracellular signal transduction	21	5.86592	3.82375e-05	ENSDARG00000099006, ENSDARG00000104890, ENSDARG00000074546, ENSDARG00000096545, ENSDARG00000093323, ENSDARG00000077068, ENSDARG00000079456, ENSDARG00000078246, ENSDARG00000034095, ENSDARG00000099112, ENSDARG00000034173, ENSDARG00000087532, ENSDARG00000092604, ENSDARG00000091912, ENSDARG00000114142, ENSDARG00000068127, ENSDARG00000103946, ENSDARG00000104704, ENSDARG00000096449, ENSDARG00000057975,…	237	560	18397	2.91092	0.0175485	0.0176657	0.017551
GOTERM_BP_DIRECT	GO:0042738~exogenous drug catabolic process	6	1.67598	0.000192326	ENSDARG00000021172, ENSDARG00000102805, ENSDARG00000103456, ENSDARG00000101423, ENSDARG00000110366, ENSDARG00000013524	237	42	18397	11.0892	0.085205	0.0296181	0.0294258
GOTERM_BP_DIRECT	GO:0006082~organic acid metabolic process	6	1.67598	0.000192326	ENSDARG00000021172, ENSDARG00000102805, ENSDARG00000103456, ENSDARG00000101423, ENSDARG00000110366, ENSDARG00000013524	237	42	18397	11.0892	0.085205	0.0296181	0.0294258
GOTERM_BP_DIRECT	GO:0006805~xenobiotic metabolic process	6	1.67598	0.000529538	ENSDARG00000021172, ENSDARG00000102805, ENSDARG00000103456, ENSDARG00000101423, ENSDARG00000110366, ENSDARG00000013524	237	52	18397	8.95667	0.217484	0.0611617	0.0607645
GOTERM_BP_DIRECT	GO:0006955~immune response	12	3.35196	0.0018658	ENSDARG00000068969, ENSDARG00000046142, ENSDARG00000095949, ENSDARG00000053136, ENSDARG00000059049, ENSDARG00000097766, ENSDARG00000026663, ENSDARG00000088680, ENSDARG00000055278, ENSDARG00000092892, ENSDARG00000086254, ENSDARG00000104795	237	302	18397	3.08442	0.578811	0.1724	0.171281
GOTERM_BP_DIRECT	GO:0005975~carbohydrate metabolic process	9	2.51397	0.00424322	ENSDARG00000029955, ENSDARG00000016337, ENSDARG00000036155, ENSDARG00000101629, ENSDARG00000071005, ENSDARG00000116259, ENSDARG00000037815, ENSDARG00000038703, ENSDARG00000015657	237	199	18397	3.51065	0.860374	0.326728	0.324606
GOTERM_BP_DIRECT	GO:0031295~T cell costimulation	3	0.837989	0.00835067	ENSDARG00000095949, ENSDARG00000088680, ENSDARG00000086254	237	11	18397	21.1703	0.979403	0.517529	0.514169
GOTERM_BP_DIRECT	GO:0042130~negative regulation of T cell proliferation	3	0.837989	0.00993662	ENSDARG00000095949, ENSDARG00000088680, ENSDARG00000086254	237	12	18397	19.4061	0.990183	0.517529	0.514169
GOTERM_BP_DIRECT	GO:0071222~cellular response to lipopolysaccharide	4	1.11732	0.0100817	ENSDARG00000095949, ENSDARG00000088680, ENSDARG00000086254, ENSDARG00000104795	237	35	18397	8.87137	0.990827	0.517529	0.514169
GOTERM_BP_DIRECT	GO:0042102~positive regulation of T cell proliferation	3	0.837989	0.0196323	ENSDARG00000095949, ENSDARG00000088680, ENSDARG00000086254	237	17	18397	13.6984	0.999897	0.907013	0.901123
GOTERM_BP_DIRECT	GO:0050731~positive regulation of peptidyl-tyrosine phosphorylation	3	0.837989	0.021902	ENSDARG00000068969, ENSDARG00000059387, ENSDARG00000092892	237	18	18397	12.9374	0.999965	0.919883	0.913909
GOTERM_BP_DIRECT	GO:0006508~proteolysis	14	3.91061	0.0297919	ENSDARG00000052578, ENSDARG00000043168, ENSDARG00000055278, ENSDARG00000092202, ENSDARG00000094433, ENSDARG00000076270, ENSDARG00000043722, ENSDARG00000091723, ENSDARG00000021859, ENSDARG00000100248, ENSDARG00000017314, ENSDARG00000103878, ENSDARG00000016918, ENSDARG00000068680	237	561	18397	1.93715	0.999999	1	0.995662
GOTERM_BP_DIRECT	GO:0055130~D-alanine catabolic process	2	0.558659	0.037995	ENSDARG00000035603, ENSDARG00000035602	237	3	18397	51.7496	1	1	0.995662
GOTERM_BP_DIRECT	GO:0042403~thyroid hormone metabolic process	2	0.558659	0.037995	ENSDARG00000094857, ENSDARG00000042112	237	3	18397	51.7496	1	1	0.995662
GOTERM_BP_DIRECT	GO:0002088~lens development in camera-type eye	5	1.39665	0.041109	ENSDARG00000069827, ENSDARG00000069826, ENSDARG00000053502, ENSDARG00000115701, ENSDARG00000036140	237	101	18397	3.8428	1	1	0.995662
dre01100:Metabolic pathways
ENSDARG00000097795	b3galt8	beta-1,3-galactosyltransferase 8
ENSDARG00000097556	cyp8b1.2	cytochrome P450 family 8 subfamily B member 1, tandem duplicate 2
ENSDARG00000078258	ggt5b	gamma-glutamyltransferase 5b
ENSDARG00000098249	asmt	acetylserotonin O-methyltransferase
ENSDARG00000045851	galnt8b.1	polypeptide N-acetylgalactosaminyltransferase 8b, tandem duplicate 1
ENSDARG00000004880	acsm3	acyl-CoA synthetase medium chain family member 3
ENSDARG00000116259	chia.5	chitinase, acidic.5
ENSDARG00000054420	rpe65c	retinoid isomerohydrolase RPE65 c
ENSDARG00000093176	ppt2a.4	palmitoyl-protein thioesterase 2a, tandem duplicate 4
ENSDARG00000063319	sqleb	squalene epoxidase b
ENSDARG00000006944	gdpd3b	glycerophosphodiester phosphodiesterase domain containing 3b
ENSDARG00000037873	cyp3c3	cytochrome P450, family 3, subfamily c, polypeptide 3
ENSDARG00000101629	si	sucrase-isomaltase (alpha-glucosidase)
ENSDARG00000068515	chs1	chitin synthase 1
ENSDARG00000094415	si:ch211-264e16.2	si:ch211-264e16.2
ENSDARG00000069029	acss2l	acyl-CoA synthetase short chain family member 2 like
ENSDARG00000037815	b4galt5	UDP-Gal:betaGlcNAc beta 1,4- galactosyltransferase, polypeptide 5
ENSDARG00000019228	mogat2	monoacylglycerol O-acyltransferase 2
ENSDARG00000069464	cox7a1	cytochrome c oxidase subunit 7A1
ENSDARG00000038703	hkdc1	hexokinase domain containing 1
ENSDARG00000001686	uckl1a	uridine-cytidine kinase 1-like 1a
ENSDARG00000028367	sult2st3	sulfotransferase family 2, cytosolic sulfotransferase 3
ENSDARG00000043342	gpx3	glutathione peroxidase 3
ENSDARG00000045982	pla2g4cl1	phospholipase A2, group IVC (cytosolic, calcium-independent), like 1
ENSDARG00000004396	b3gnt5b	UDP-GlcNAc:betaGal beta-1,3-N-acetylglucosaminyltransferase 5b
ENSDARG00000116986	ugt2b5	UDP glucuronosyltransferase 2 family, polypeptide B5
ENSDARG00000059391	gyg1b	glycogenin 1b
ENSDARG00000017490	cel.1	carboxyl ester lipase, tandem duplicate 1
ENSDARG00000036155	gla	galactosidase, alpha
ENSDARG00000068846	ppt2a.2	palmitoyl-protein thioesterase 2a, tandem duplicate 2
ENSDARG00000043816	st6galnac1.2	ST6 (alpha-N-acetyl-neuraminyl-2,3-beta-galactosyl-1,3)-N-acetylgalactosaminide alpha-2,6-sialyltransferase 1, tandem duplicate 2
ENSDARG00000103878	anpepb.1	alanyl (membrane) aminopeptidase b, tandem duplicate 1
ENSDARG00000035603	dao.2	D-amino-acid oxidase, tandem duplicate 2
ENSDARG00000068840	ppt2a.1	palmitoyl-protein thioesterase 2a, tandem duplicate 1
ENSDARG00000087262	adh5l	alcohol dehydrogenase 5-like
ENSDARG00000070412	mtmr7b	myotubularin related protein 7b
ENSDARG00000057975	plcd4a	phospholipase C, delta 4a
ENSDARG00000035602	dao.1	D-amino-acid oxidase, tandem duplicate 1
ENSDARG00000071429	tdo2a	tryptophan 2,3-dioxygenase a
ENSDARG00000101456	acp5b	acid phosphatase 5b, tartrate resistant
ENSDARG00000042293	ca4b	carbonic anhydrase IV b
ENSDARG00000014208	ppt2a.3	palmitoyl-protein thioesterase 2a, tandem duplicate 3
dre00062:Fatty acid elongation
ENSDARG00000068846	ppt2a.2	palmitoyl-protein thioesterase 2a, tandem duplicate 2
ENSDARG00000068840	ppt2a.1	palmitoyl-protein thioesterase 2a, tandem duplicate 1
ENSDARG00000093176	ppt2a.4	palmitoyl-protein thioesterase 2a, tandem duplicate 4
ENSDARG00000014208	ppt2a.3	palmitoyl-protein thioesterase 2a, tandem duplicate 3
dre04142:Lysosome
ENSDARG00000089844	scarb2c	scavenger receptor class B, member 2c
ENSDARG00000036155	gla	galactosidase, alpha
ENSDARG00000068846	ppt2a.2	palmitoyl-protein thioesterase 2a, tandem duplicate 2
ENSDARG00000068840	ppt2a.1	palmitoyl-protein thioesterase 2a, tandem duplicate 1
ENSDARG00000093176	ppt2a.4	palmitoyl-protein thioesterase 2a, tandem duplicate 4
ENSDARG00000101456	acp5b	acid phosphatase 5b, tartrate resistant
ENSDARG00000014208	ppt2a.3	palmitoyl-protein thioesterase 2a, tandem duplicate 3
dre00830:Retinol metabolism
ENSDARG00000037873	cyp3c3	cytochrome P450, family 3, subfamily c, polypeptide 3
ENSDARG00000087262	adh5l	alcohol dehydrogenase 5-like
ENSDARG00000054420	rpe65c	retinoid isomerohydrolase RPE65 c
ENSDARG00000116986	ugt2b5	UDP glucuronosyltransferase 2 family, polypeptide B5
dre00100:Steroid biosynthesis
ENSDARG00000059824	soat2	sterol O-acyltransferase 2
ENSDARG00000017490	cel.1	carboxyl ester lipase, tandem duplicate 1
ENSDARG00000063319	sqleb	squalene epoxidase b
dre00520:Amino sugar and nucleotide sugar metabolism
ENSDARG00000068515	chs1	chitin synthase 1
ENSDARG00000094415	si:ch211-264e16.2	si:ch211-264e16.2
ENSDARG00000116259	chia.5	chitinase, acidic.5
ENSDARG00000038703	hkdc1	hexokinase domain containing 1
dre00120:Primary bile acid biosynthesis
ENSDARG00000097556	cyp8b1.2	cytochrome P450 family 8 subfamily B member 1, tandem duplicate 2
ENSDARG00000004262	cyp46a1.2	cytochrome P450, family 46, subfamily A, polypeptide 1, tandem duplicate 2
ENSDARG00000113820	cyp46a1.4	cytochrome P450, family 46, subfamily A, polypeptide 1, tandem duplicate 4
GO:0020037~heme binding
ENSDARG00000021172	cyp2ad2	cytochrome P450, family 2, subfamily AD, polypeptide 2
ENSDARG00000097556	cyp8b1.2	cytochrome P450 family 8 subfamily B member 1, tandem duplicate 2
ENSDARG00000105151	cyp2k21	cytochrome P450, family 2, subfamily k, polypeptide 21
ENSDARG00000113820	cyp46a1.4	cytochrome P450, family 46, subfamily A, polypeptide 1, tandem duplicate 4
ENSDARG00000110366	LOC103909721	cytochrome P450 2J6-like
ENSDARG00000037873	cyp3c3	cytochrome P450, family 3, subfamily c, polypeptide 3
ENSDARG00000061585	cyp4v2b	cytochrome P450, family 4, subfamily V, member 2b
ENSDARG00000102805	cyp2aa12	cytochrome P450, family 2, subfamily AA, polypeptide 12
ENSDARG00000004262	cyp46a1.2	cytochrome P450, family 46, subfamily A, polypeptide 1, tandem duplicate 2
ENSDARG00000103456	cyp2aa11	cytochrome P450, family 2, subfamily AA, polypeptide 11
ENSDARG00000032896	xgb	x globin
ENSDARG00000101423	cyp2y3	cytochrome P450, family 2, subfamily Y, polypeptide 3
ENSDARG00000071429	tdo2a	tryptophan 2,3-dioxygenase a
ENSDARG00000013524	cyp2ae1	cytochrome P450, family 2, subfamily AE, polypeptide 1
GO:0016705~oxidoreductase activity_ acting on paired donors_ with incorporation or reduction of molecular oxygen
ENSDARG00000037873	cyp3c3	cytochrome P450, family 3, subfamily c, polypeptide 3
ENSDARG00000061585	cyp4v2b	cytochrome P450, family 4, subfamily V, member 2b
ENSDARG00000021172	cyp2ad2	cytochrome P450, family 2, subfamily AD, polypeptide 2
ENSDARG00000102805	cyp2aa12	cytochrome P450, family 2, subfamily AA, polypeptide 12
ENSDARG00000097556	cyp8b1.2	cytochrome P450 family 8 subfamily B member 1, tandem duplicate 2
ENSDARG00000105151	cyp2k21	cytochrome P450, family 2, subfamily k, polypeptide 21
ENSDARG00000004262	cyp46a1.2	cytochrome P450, family 46, subfamily A, polypeptide 1, tandem duplicate 2
ENSDARG00000103456	cyp2aa11	cytochrome P450, family 2, subfamily AA, polypeptide 11
ENSDARG00000101423	cyp2y3	cytochrome P450, family 2, subfamily Y, polypeptide 3
ENSDARG00000113820	cyp46a1.4	cytochrome P450, family 46, subfamily A, polypeptide 1, tandem duplicate 4
ENSDARG00000013524	cyp2ae1	cytochrome P450, family 2, subfamily AE, polypeptide 1
GO:0005506~iron ion binding
ENSDARG00000021172	cyp2ad2	cytochrome P450, family 2, subfamily AD, polypeptide 2
ENSDARG00000097556	cyp8b1.2	cytochrome P450 family 8 subfamily B member 1, tandem duplicate 2
ENSDARG00000105151	cyp2k21	cytochrome P450, family 2, subfamily k, polypeptide 21
ENSDARG00000113820	cyp46a1.4	cytochrome P450, family 46, subfamily A, polypeptide 1, tandem duplicate 4
ENSDARG00000110366	LOC103909721	cytochrome P450 2J6-like
ENSDARG00000037873	cyp3c3	cytochrome P450, family 3, subfamily c, polypeptide 3
ENSDARG00000061585	cyp4v2b	cytochrome P450, family 4, subfamily V, member 2b
ENSDARG00000102805	cyp2aa12	cytochrome P450, family 2, subfamily AA, polypeptide 12
ENSDARG00000069966	alox5b.3	arachidonate 5-lipoxygenase b, tandem duplicate 3
ENSDARG00000004262	cyp46a1.2	cytochrome P450, family 46, subfamily A, polypeptide 1, tandem duplicate 2
ENSDARG00000103456	cyp2aa11	cytochrome P450, family 2, subfamily AA, polypeptide 11
ENSDARG00000101423	cyp2y3	cytochrome P450, family 2, subfamily Y, polypeptide 3
ENSDARG00000013524	cyp2ae1	cytochrome P450, family 2, subfamily AE, polypeptide 1
GO:0016712~oxidoreductase activity_ acting on paired donors_ with incorporation or reduction of molecular oxygen_ reduced flavin or flavoprotein as one donor_ and incorporation of one atom of oxygen
ENSDARG00000021172	cyp2ad2	cytochrome P450, family 2, subfamily AD, polypeptide 2
ENSDARG00000102805	cyp2aa12	cytochrome P450, family 2, subfamily AA, polypeptide 12
ENSDARG00000105151	cyp2k21	cytochrome P450, family 2, subfamily k, polypeptide 21
ENSDARG00000103456	cyp2aa11	cytochrome P450, family 2, subfamily AA, polypeptide 11
ENSDARG00000101423	cyp2y3	cytochrome P450, family 2, subfamily Y, polypeptide 3
ENSDARG00000110366	LOC103909721	cytochrome P450 2J6-like
ENSDARG00000013524	cyp2ae1	cytochrome P450, family 2, subfamily AE, polypeptide 1
GO:0008395~steroid hydroxylase activity
ENSDARG00000037873	cyp3c3	cytochrome P450, family 3, subfamily c, polypeptide 3
ENSDARG00000021172	cyp2ad2	cytochrome P450, family 2, subfamily AD, polypeptide 2
ENSDARG00000102805	cyp2aa12	cytochrome P450, family 2, subfamily AA, polypeptide 12
ENSDARG00000103456	cyp2aa11	cytochrome P450, family 2, subfamily AA, polypeptide 11
ENSDARG00000101423	cyp2y3	cytochrome P450, family 2, subfamily Y, polypeptide 3
ENSDARG00000110366	LOC103909721	cytochrome P450 2J6-like
ENSDARG00000013524	cyp2ae1	cytochrome P450, family 2, subfamily AE, polypeptide 1
GO:0004497~monooxygenase activity
ENSDARG00000037873	cyp3c3	cytochrome P450, family 3, subfamily c, polypeptide 3
ENSDARG00000061585	cyp4v2b	cytochrome P450, family 4, subfamily V, member 2b
ENSDARG00000021172	cyp2ad2	cytochrome P450, family 2, subfamily AD, polypeptide 2
ENSDARG00000102805	cyp2aa12	cytochrome P450, family 2, subfamily AA, polypeptide 12
ENSDARG00000097556	cyp8b1.2	cytochrome P450 family 8 subfamily B member 1, tandem duplicate 2
ENSDARG00000105151	cyp2k21	cytochrome P450, family 2, subfamily k, polypeptide 21
ENSDARG00000103456	cyp2aa11	cytochrome P450, family 2, subfamily AA, polypeptide 11
ENSDARG00000101423	cyp2y3	cytochrome P450, family 2, subfamily Y, polypeptide 3
ENSDARG00000013524	cyp2ae1	cytochrome P450, family 2, subfamily AE, polypeptide 1
GO:0005212~structural constituent of eye lens
ENSDARG00000069827	crygm2d11	crystallin, gamma M2d11
ENSDARG00000069826	crygm2d15	crystallin, gamma M2d15
ENSDARG00000053502	cryaa	crystallin, alpha A
ENSDARG00000101380	cryabb	crystallin, alpha B, b
ENSDARG00000115701	crygm2d9	crystallin, gamma M2d9
ENSDARG00000036140	crybgx	crystallin beta gamma X
GO:0016491~oxidoreductase activity
ENSDARG00000021172	cyp2ad2	cytochrome P450, family 2, subfamily AD, polypeptide 2
ENSDARG00000097556	cyp8b1.2	cytochrome P450 family 8 subfamily B member 1, tandem duplicate 2
ENSDARG00000105151	cyp2k21	cytochrome P450, family 2, subfamily k, polypeptide 21
ENSDARG00000043342	gpx3	glutathione peroxidase 3
ENSDARG00000019585	gstk2	glutathione S-transferase kappa 2
ENSDARG00000063319	sqleb	squalene epoxidase b
ENSDARG00000037873	cyp3c3	cytochrome P450, family 3, subfamily c, polypeptide 3
ENSDARG00000061585	cyp4v2b	cytochrome P450, family 4, subfamily V, member 2b
ENSDARG00000102805	cyp2aa12	cytochrome P450, family 2, subfamily AA, polypeptide 12
ENSDARG00000094857	dio2	iodothyronine deiodinase 2
ENSDARG00000069966	alox5b.3	arachidonate 5-lipoxygenase b, tandem duplicate 3
ENSDARG00000042112	dio1	iodothyronine deiodinase 1
ENSDARG00000035603	dao.2	D-amino-acid oxidase, tandem duplicate 2
ENSDARG00000103456	cyp2aa11	cytochrome P450, family 2, subfamily AA, polypeptide 11
ENSDARG00000035602	dao.1	D-amino-acid oxidase, tandem duplicate 1
ENSDARG00000087262	adh5l	alcohol dehydrogenase 5-like
ENSDARG00000101423	cyp2y3	cytochrome P450, family 2, subfamily Y, polypeptide 3
ENSDARG00000071429	tdo2a	tryptophan 2,3-dioxygenase a
ENSDARG00000013524	cyp2ae1	cytochrome P450, family 2, subfamily AE, polypeptide 1
GO:0016790~thiolester hydrolase activity
ENSDARG00000068846	ppt2a.2	palmitoyl-protein thioesterase 2a, tandem duplicate 2
ENSDARG00000068840	ppt2a.1	palmitoyl-protein thioesterase 2a, tandem duplicate 1
ENSDARG00000093176	ppt2a.4	palmitoyl-protein thioesterase 2a, tandem duplicate 4
ENSDARG00000014208	ppt2a.3	palmitoyl-protein thioesterase 2a, tandem duplicate 3
GO:0008474~palmitoyl-(protein) hydrolase activity
ENSDARG00000068846	ppt2a.2	palmitoyl-protein thioesterase 2a, tandem duplicate 2
ENSDARG00000068840	ppt2a.1	palmitoyl-protein thioesterase 2a, tandem duplicate 1
ENSDARG00000093176	ppt2a.4	palmitoyl-protein thioesterase 2a, tandem duplicate 4
ENSDARG00000014208	ppt2a.3	palmitoyl-protein thioesterase 2a, tandem duplicate 3
GO:0016758~transferase activity_ transferring hexosyl groups
ENSDARG00000097795	b3galt8	beta-1,3-galactosyltransferase 8
ENSDARG00000068515	chs1	chitin synthase 1
ENSDARG00000045851	galnt8b.1	polypeptide N-acetylgalactosaminyltransferase 8b, tandem duplicate 1
ENSDARG00000094415	si:ch211-264e16.2	si:ch211-264e16.2
ENSDARG00000004396	b3gnt5b	UDP-GlcNAc:betaGal beta-1,3-N-acetylglucosaminyltransferase 5b
ENSDARG00000078550	zgc:194839	zgc:194839
GO:0004553~hydrolase activity_ hydrolyzing O-glycosyl compounds
ENSDARG00000029955	glb1l	galactosidase, beta 1-like
ENSDARG00000016337	lctlb	lactase-like b
ENSDARG00000036155	gla	galactosidase, alpha
ENSDARG00000101629	si	sucrase-isomaltase (alpha-glucosidase)
ENSDARG00000116259	chia.5	chitinase, acidic.5
GO:2001069~glycogen binding
ENSDARG00000071005	ppp1r3ca	protein phosphatase 1, regulatory subunit 3Ca
ENSDARG00000098408	stbd1	starch binding domain 1
ENSDARG00000015657	ppp1r3c2b	protein phosphatase 1 regulatory subunit 3C2, duplicate b
GO:0030246~carbohydrate binding
ENSDARG00000046142	asgrl1	asialoglycoprotein receptor-like 1
ENSDARG00000013266	colec11	collectin sub-family member 11
ENSDARG00000101629	si	sucrase-isomaltase (alpha-glucosidase)
ENSDARG00000059049	zgc:174904	zgc:174904
ENSDARG00000045851	galnt8b.1	polypeptide N-acetylgalactosaminyltransferase 8b, tandem duplicate 1
ENSDARG00000098408	stbd1	starch binding domain 1
ENSDARG00000068220	mbl2	mannose binding lectin 2
GO:0008374~O-acyltransferase activity
ENSDARG00000019585	gstk2	glutathione S-transferase kappa 2
ENSDARG00000059824	soat2	sterol O-acyltransferase 2
ENSDARG00000019228	mogat2	monoacylglycerol O-acyltransferase 2
GO:0000977~RNA polymerase II regulatory region sequence-specific DNA binding
ENSDARG00000101756	im:7141269	im:7141269
ENSDARG00000098324	si:cabz01054394.6	si:cabz01054394.6
ENSDARG00000097501	LOC101884750	gastrula zinc finger protein XlCGF8.2DB-like
ENSDARG00000078159	zgc:175284	zgc:175284
ENSDARG00000104407	LOC100150619	C2H2-type zinc finger protein
ENSDARG00000094612	si:dkey-262g12.3	si:dkey-262g12.3
ENSDARG00000055630	foxh1	forkhead box H1
ENSDARG00000102994	znf1034	zinc finger protein 1034
ENSDARG00000104613	znf1179	zinc finger protein 1179
ENSDARG00000100652	znf1147	zinc finger protein 1147
ENSDARG00000103310	LOC108183319	gastrula zinc finger protein XlCGF57.1-like
GO:0008233~peptidase activity
ENSDARG00000052578	c6ast4	six-cysteine containing astacin protease 4
ENSDARG00000021859	erap1b	endoplasmic reticulum aminopeptidase 1b
ENSDARG00000100248	c1r	complement component 1, r subcomponent
ENSDARG00000017314	cela1.6	chymotrypsin like elastase family member 1, tandem duplicate 6
ENSDARG00000103878	anpepb.1	alanyl (membrane) aminopeptidase b, tandem duplicate 1
ENSDARG00000016918	ace2	angiotensin I converting enzyme 2
ENSDARG00000055278	cfb	complement factor B
ENSDARG00000092202	si:dkey-112g5.16	si:dkey-112g5.16
ENSDARG00000094433	caspbl	caspase b, like
ENSDARG00000076270	adamts13	ADAM metallopeptidase with thrombospondin type 1 motif, 13
ENSDARG00000043722	cpa4	carboxypeptidase A4
ENSDARG00000068680	ctrl	chymotrypsin-like
GO:0008237~metallopeptidase activity
ENSDARG00000052578	c6ast4	six-cysteine containing astacin protease 4
ENSDARG00000021859	erap1b	endoplasmic reticulum aminopeptidase 1b
ENSDARG00000103878	anpepb.1	alanyl (membrane) aminopeptidase b, tandem duplicate 1
ENSDARG00000016918	ace2	angiotensin I converting enzyme 2
ENSDARG00000076270	adamts13	ADAM metallopeptidase with thrombospondin type 1 motif, 13
ENSDARG00000043722	cpa4	carboxypeptidase A4
GO:0047961~glycine N-acyltransferase activity
ENSDARG00000102568	si:ch73-106k19.2	si:ch73-106k19.2
ENSDARG00000075561	si:dkey-76k16.5	si:dkey-76k16.5
GO:0004252~serine-type endopeptidase activity
ENSDARG00000100248	c1r	complement component 1, r subcomponent
ENSDARG00000092625	si:dkey-10b15.8	si:dkey-10b15.8
ENSDARG00000017314	cela1.6	chymotrypsin like elastase family member 1, tandem duplicate 6
ENSDARG00000043168	cela1.5	chymotrypsin like elastase family member 1, tandem duplicate 5
ENSDARG00000055278	cfb	complement factor B
ENSDARG00000092202	si:dkey-112g5.16	si:dkey-112g5.16
ENSDARG00000068680	ctrl	chymotrypsin-like
GO:0016787~hydrolase activity
ENSDARG00000008849	ptprq	protein tyrosine phosphatase receptor type Q
ENSDARG00000056203	si:ch211-201h21.5	si:ch211-201h21.5
ENSDARG00000116259	chia.5	chitinase, acidic.5
ENSDARG00000055278	cfb	complement factor B
ENSDARG00000092202	si:dkey-112g5.16	si:dkey-112g5.16
ENSDARG00000076270	adamts13	ADAM metallopeptidase with thrombospondin type 1 motif, 13
ENSDARG00000093176	ppt2a.4	palmitoyl-protein thioesterase 2a, tandem duplicate 4
ENSDARG00000016337	lctlb	lactase-like b
ENSDARG00000021859	erap1b	endoplasmic reticulum aminopeptidase 1b
ENSDARG00000058873	ptpdc1b	protein tyrosine phosphatase domain containing 1b
ENSDARG00000016918	ace2	angiotensin I converting enzyme 2
ENSDARG00000029955	glb1l	galactosidase, beta 1-like
ENSDARG00000052578	c6ast4	six-cysteine containing astacin protease 4
ENSDARG00000094433	caspbl	caspase b, like
ENSDARG00000043722	cpa4	carboxypeptidase A4
ENSDARG00000017490	cel.1	carboxyl ester lipase, tandem duplicate 1
ENSDARG00000036155	gla	galactosidase, alpha
ENSDARG00000100248	c1r	complement component 1, r subcomponent
ENSDARG00000068846	ppt2a.2	palmitoyl-protein thioesterase 2a, tandem duplicate 2
ENSDARG00000017314	cela1.6	chymotrypsin like elastase family member 1, tandem duplicate 6
ENSDARG00000103878	anpepb.1	alanyl (membrane) aminopeptidase b, tandem duplicate 1
ENSDARG00000068840	ppt2a.1	palmitoyl-protein thioesterase 2a, tandem duplicate 1
ENSDARG00000057975	plcd4a	phospholipase C, delta 4a
ENSDARG00000101456	acp5b	acid phosphatase 5b, tartrate resistant
ENSDARG00000014208	ppt2a.3	palmitoyl-protein thioesterase 2a, tandem duplicate 3
ENSDARG00000068680	ctrl	chymotrypsin-like
GO:0004100~chitin synthase activity
ENSDARG00000068515	chs1	chitin synthase 1
ENSDARG00000094415	si:ch211-264e16.2	si:ch211-264e16.2
GO:0003884~D-amino-acid oxidase activity
ENSDARG00000035603	dao.2	D-amino-acid oxidase, tandem duplicate 2
ENSDARG00000035602	dao.1	D-amino-acid oxidase, tandem duplicate 1
GO:0004800~thyroxine 5&#039;-deiodinase activity
ENSDARG00000094857	dio2	iodothyronine deiodinase 2
ENSDARG00000042112	dio1	iodothyronine deiodinase 1
GO:0016021~integral component of membrane
ENSDARG00000046142	asgrl1	asialoglycoprotein receptor-like 1
ENSDARG00000035609	mtnr1c	melatonin receptor 1C
ENSDARG00000071462	LOC110439061	laminin subunit alpha-3-like
ENSDARG00000098667	grin3bb	glutamate receptor, ionotropic, N-methyl-D-aspartate 3Bb
ENSDARG00000071662	si:rp71-36a1.3	si:rp71-36a1.3
ENSDARG00000045851	galnt8b.1	polypeptide N-acetylgalactosaminyltransferase 8b, tandem duplicate 1
ENSDARG00000116618	si:dkey-182g1.3	si:dkey-182g1.3
ENSDARG00000092520	si:dkey-250k15.10	si:dkey-250k15.10
ENSDARG00000114991	tmem14cb	transmembrane protein 14Cb
ENSDARG00000095674	tmem123	transmembrane protein 123
ENSDARG00000063319	sqleb	squalene epoxidase b
ENSDARG00000097693	si:ch211-248a14.8	si:ch211-248a14.8
ENSDARG00000037873	cyp3c3	cytochrome P450, family 3, subfamily c, polypeptide 3
ENSDARG00000095949	si:dkey-22i16.9	si:dkey-22i16.9
ENSDARG00000016337	lctlb	lactase-like b
ENSDARG00000094857	dio2	iodothyronine deiodinase 2
ENSDARG00000094415	si:ch211-264e16.2	si:ch211-264e16.2
ENSDARG00000059824	soat2	sterol O-acyltransferase 2
ENSDARG00000069464	cox7a1	cytochrome c oxidase subunit 7A1
ENSDARG00000101201	si:dkey-207b20.2	si:dkey-207b20.2
ENSDARG00000018637	sec61g	SEC61 translocon subunit gamma
ENSDARG00000071592	aqp8a.2	aquaporin 8a, tandem duplicate 2
ENSDARG00000021172	cyp2ad2	cytochrome P450, family 2, subfamily AD, polypeptide 2
ENSDARG00000097766	mhc1lia	major histocompatibility complex class I LIA
ENSDARG00000105151	cyp2k21	cytochrome P450, family 2, subfamily k, polypeptide 21
ENSDARG00000099428	si:dkey-15h8.17	si:dkey-15h8.17
ENSDARG00000025859	lmf2b	lipase maturation factor 2b
ENSDARG00000056652	slc22a7b.1	solute carrier family 22 member 7b, tandem duplicate 1
ENSDARG00000110460	zgc:174358	zgc:174358
ENSDARG00000093044	si:ch211-161h7.5	si:ch211-161h7.5
ENSDARG00000090052	si:dkey-165a24.9	si:dkey-165a24.9
ENSDARG00000086159	si:ch73-206d17.1	si:ch73-206d17.1
ENSDARG00000062402	frem1b	Fras1 related extracellular matrix 1b
ENSDARG00000043816	st6galnac1.2	ST6 (alpha-N-acetyl-neuraminyl-2,3-beta-galactosyl-1,3)-N-acetylgalactosaminide alpha-2,6-sialyltransferase 1, tandem duplicate 2
ENSDARG00000102805	cyp2aa12	cytochrome P450, family 2, subfamily AA, polypeptide 12
ENSDARG00000042379	tmem120ab	transmembrane protein 120Ab
ENSDARG00000087403	si:ch211-214p13.3	si:ch211-214p13.3
ENSDARG00000093997	si:dkey-9i23.15	si:dkey-9i23.15
ENSDARG00000059039	mhc1ula	major histocompatibility complex class I ULA
ENSDARG00000104704	si:ch211-271g18.1	si:ch211-271g18.1
ENSDARG00000098408	stbd1	starch binding domain 1
ENSDARG00000101671	zgc:158417	zgc:158417
ENSDARG00000103456	cyp2aa11	cytochrome P450, family 2, subfamily AA, polypeptide 11
ENSDARG00000042293	ca4b	carbonic anhydrase IV b
ENSDARG00000097795	b3galt8	beta-1,3-galactosyltransferase 8
ENSDARG00000109267	bcam	basal cell adhesion molecule (Lutheran blood group)
ENSDARG00000008849	ptprq	protein tyrosine phosphatase receptor type Q
ENSDARG00000053136	b2m	beta-2-microglobulin
ENSDARG00000097556	cyp8b1.2	cytochrome P450 family 8 subfamily B member 1, tandem duplicate 2
ENSDARG00000019585	gstk2	glutathione S-transferase kappa 2
ENSDARG00000102191	LOC101886030	copine-8
ENSDARG00000060622	si:ch73-14h1.2	si:ch73-14h1.2
ENSDARG00000006944	gdpd3b	glycerophosphodiester phosphodiesterase domain containing 3b
ENSDARG00000078550	zgc:194839	zgc:194839
ENSDARG00000038107	sgcg	sarcoglycan, gamma
ENSDARG00000086421	si:ch211-212k18.8	si:ch211-212k18.8
ENSDARG00000059049	zgc:174904	zgc:174904
ENSDARG00000068515	chs1	chitin synthase 1
ENSDARG00000042961	nkain5	sodium/potassium transporting ATPase interacting 5
ENSDARG00000103208	LOC100005924	interleukin-17 receptor A-like
ENSDARG00000093303	ifitm1	interferon induced transmembrane protein 1
ENSDARG00000057027	rtn2b	reticulon 2b
ENSDARG00000016918	ace2	angiotensin I converting enzyme 2
ENSDARG00000088680	hhla2b.1	HERV-H LTR-associating 2b, tandem duplicate 1
ENSDARG00000037815	b4galt5	UDP-Gal:betaGlcNAc beta 1,4- galactosyltransferase, polypeptide 5
ENSDARG00000019228	mogat2	monoacylglycerol O-acyltransferase 2
ENSDARG00000100498	LOC100536607	myeloid-associated differentiation marker-like
ENSDARG00000074509	tacr2	tachykinin receptor 2
ENSDARG00000073870	gdpd2	glycerophosphodiester phosphodiesterase domain containing 2
ENSDARG00000004396	b3gnt5b	UDP-GlcNAc:betaGal beta-1,3-N-acetylglucosaminyltransferase 5b
ENSDARG00000116986	ugt2b5	UDP glucuronosyltransferase 2 family, polypeptide B5
ENSDARG00000092892	si:dkey-23c22.5	si:dkey-23c22.5
ENSDARG00000001767	slc29a2	solute carrier family 29 member 2
ENSDARG00000098791	cdhr5b	cadherin-related family member 5b
ENSDARG00000055185	tm4sf5	transmembrane 4 L six family member 5
ENSDARG00000094990	gjc4a.2	gap junction protein gamma 4a.2
ENSDARG00000068969	zgc:153759	zgc:153759
ENSDARG00000087863	cd44a	CD44 molecule (Indian blood group) a
ENSDARG00000090943	LOC100002960	uncharacterized LOC100002960
ENSDARG00000089844	scarb2c	scavenger receptor class B, member 2c
ENSDARG00000013775	si:dkey-246g23.4	si:dkey-246g23.4
ENSDARG00000062501	hhipl1	HHIP-like 1
ENSDARG00000069978	cd28l	cd28-like molecule
ENSDARG00000103878	anpepb.1	alanyl (membrane) aminopeptidase b, tandem duplicate 1
ENSDARG00000035861	si:rp71-39b20.4	si:rp71-39b20.4
ENSDARG00000015033	slc23a1	solute carrier family 23 member 1
ENSDARG00000092204	ms4a17a.5	membrane-spanning 4-domains, subfamily A, member 17A.5
ENSDARG00000042112	dio1	iodothyronine deiodinase 1
ENSDARG00000097816	si:dkey-117a8.1	si:dkey-117a8.1
ENSDARG00000086254	hhla2b.2	HERV-H LTR-associating 2b, tandem duplicate 2
GO:0009897~external side of plasma membrane
ENSDARG00000068969	zgc:153759	zgc:153759
ENSDARG00000046142	asgrl1	asialoglycoprotein receptor-like 1
ENSDARG00000095949	si:dkey-22i16.9	si:dkey-22i16.9
ENSDARG00000069978	cd28l	cd28-like molecule
ENSDARG00000059049	zgc:174904	zgc:174904
ENSDARG00000097766	mhc1lia	major histocompatibility complex class I LIA
ENSDARG00000059039	mhc1ula	major histocompatibility complex class I ULA
ENSDARG00000088680	hhla2b.1	HERV-H LTR-associating 2b, tandem duplicate 1
ENSDARG00000092892	si:dkey-23c22.5	si:dkey-23c22.5
ENSDARG00000086254	hhla2b.2	HERV-H LTR-associating 2b, tandem duplicate 2
GO:0005764~lysosome
ENSDARG00000055539	epdl2	ependymin-like 2
ENSDARG00000089844	scarb2c	scavenger receptor class B, member 2c
ENSDARG00000036155	gla	galactosidase, alpha
ENSDARG00000068846	ppt2a.2	palmitoyl-protein thioesterase 2a, tandem duplicate 2
ENSDARG00000035663	zgc:103438	zgc:103438
ENSDARG00000068840	ppt2a.1	palmitoyl-protein thioesterase 2a, tandem duplicate 1
ENSDARG00000093176	ppt2a.4	palmitoyl-protein thioesterase 2a, tandem duplicate 4
ENSDARG00000014208	ppt2a.3	palmitoyl-protein thioesterase 2a, tandem duplicate 3
GO:0015630~microtubule cytoskeleton
ENSDARG00000089402	si:ch73-281i18.3	si:ch73-281i18.3
ENSDARG00000103395	si:ch73-281i18.7	si:ch73-281i18.7
ENSDARG00000014233	septin8b	septin 8b
ENSDARG00000021688	mxa	myxovirus (influenza) resistance A
ENSDARG00000102533	si:ch73-281i18.4	si:ch73-281i18.4
GO:0016020~membrane
ENSDARG00000046142	asgrl1	asialoglycoprotein receptor-like 1
ENSDARG00000103020	pecam1b	platelet and endothelial cell adhesion molecule 1b
ENSDARG00000071462	LOC110439061	laminin subunit alpha-3-like
ENSDARG00000055534	grk7b	G protein-coupled receptor kinase 7b
ENSDARG00000098667	grin3bb	glutamate receptor, ionotropic, N-methyl-D-aspartate 3Bb
ENSDARG00000045851	galnt8b.1	polypeptide N-acetylgalactosaminyltransferase 8b, tandem duplicate 1
ENSDARG00000095315	a2ml2	alpha-2-macroglobulin-like 2
ENSDARG00000095674	tmem123	transmembrane protein 123
ENSDARG00000063319	sqleb	squalene epoxidase b
ENSDARG00000097693	si:ch211-248a14.8	si:ch211-248a14.8
ENSDARG00000095949	si:dkey-22i16.9	si:dkey-22i16.9
ENSDARG00000016337	lctlb	lactase-like b
ENSDARG00000094857	dio2	iodothyronine deiodinase 2
ENSDARG00000018637	sec61g	SEC61 translocon subunit gamma
ENSDARG00000071592	aqp8a.2	aquaporin 8a, tandem duplicate 2
ENSDARG00000105151	cyp2k21	cytochrome P450, family 2, subfamily k, polypeptide 21
ENSDARG00000026663	tlr19.1	toll-like receptor 19, tandem duplicate 1
ENSDARG00000025859	lmf2b	lipase maturation factor 2b
ENSDARG00000110460	zgc:174358	zgc:174358
ENSDARG00000086159	si:ch73-206d17.1	si:ch73-206d17.1
ENSDARG00000043816	st6galnac1.2	ST6 (alpha-N-acetyl-neuraminyl-2,3-beta-galactosyl-1,3)-N-acetylgalactosaminide alpha-2,6-sialyltransferase 1, tandem duplicate 2
ENSDARG00000062402	frem1b	Fras1 related extracellular matrix 1b
ENSDARG00000043818	caskin2	CASK interacting protein 2
ENSDARG00000087403	si:ch211-214p13.3	si:ch211-214p13.3
ENSDARG00000093997	si:dkey-9i23.15	si:dkey-9i23.15
ENSDARG00000098408	stbd1	starch binding domain 1
ENSDARG00000042452	p2rx4b	purinergic receptor P2X, ligand-gated ion channel, 4b
ENSDARG00000070412	mtmr7b	myotubularin related protein 7b
ENSDARG00000032896	xgb	x globin
ENSDARG00000042293	ca4b	carbonic anhydrase IV b
ENSDARG00000008849	ptprq	protein tyrosine phosphatase receptor type Q
ENSDARG00000054420	rpe65c	retinoid isomerohydrolase RPE65 c
ENSDARG00000060622	si:ch73-14h1.2	si:ch73-14h1.2
ENSDARG00000006944	gdpd3b	glycerophosphodiester phosphodiesterase domain containing 3b
ENSDARG00000078550	zgc:194839	zgc:194839
ENSDARG00000038107	sgcg	sarcoglycan, gamma
ENSDARG00000101629	si	sucrase-isomaltase (alpha-glucosidase)
ENSDARG00000059763	gabrd	gamma-aminobutyric acid type A receptor subunit delta
ENSDARG00000042961	nkain5	sodium/potassium transporting ATPase interacting 5
ENSDARG00000068515	chs1	chitin synthase 1
ENSDARG00000093303	ifitm1	interferon induced transmembrane protein 1
ENSDARG00000037815	b4galt5	UDP-Gal:betaGlcNAc beta 1,4- galactosyltransferase, polypeptide 5
ENSDARG00000042440	p2rx7	purinergic receptor P2X, ligand-gated ion channel, 7
ENSDARG00000074509	tacr2	tachykinin receptor 2
ENSDARG00000099646	pcdh1g3	protocadherin 1 gamma 3
ENSDARG00000003706	ryr2b	ryanodine receptor 2b (cardiac)
ENSDARG00000001767	slc29a2	solute carrier family 29 member 2
ENSDARG00000098791	cdhr5b	cadherin-related family member 5b
ENSDARG00000020944	ezra	ezrin a
ENSDARG00000055185	tm4sf5	transmembrane 4 L six family member 5
ENSDARG00000094990	gjc4a.2	gap junction protein gamma 4a.2
ENSDARG00000089844	scarb2c	scavenger receptor class B, member 2c
ENSDARG00000069978	cd28l	cd28-like molecule
ENSDARG00000103878	anpepb.1	alanyl (membrane) aminopeptidase b, tandem duplicate 1
ENSDARG00000035861	si:rp71-39b20.4	si:rp71-39b20.4
ENSDARG00000092204	ms4a17a.5	membrane-spanning 4-domains, subfamily A, member 17A.5
ENSDARG00000105416	adgrg4a	adhesion G protein-coupled receptor G4a
ENSDARG00000035609	mtnr1c	melatonin receptor 1C
ENSDARG00000023587	kcnk5a	potassium channel, subfamily K, member 5a
ENSDARG00000071662	si:rp71-36a1.3	si:rp71-36a1.3
ENSDARG00000021688	mxa	myxovirus (influenza) resistance A
ENSDARG00000092520	si:dkey-250k15.10	si:dkey-250k15.10
ENSDARG00000114991	tmem14cb	transmembrane protein 14Cb
ENSDARG00000078455	best4	bestrophin 4
ENSDARG00000037873	cyp3c3	cytochrome P450, family 3, subfamily c, polypeptide 3
ENSDARG00000094415	si:ch211-264e16.2	si:ch211-264e16.2
ENSDARG00000059824	soat2	sterol O-acyltransferase 2
ENSDARG00000069464	cox7a1	cytochrome c oxidase subunit 7A1
ENSDARG00000101201	si:dkey-207b20.2	si:dkey-207b20.2
ENSDARG00000030448	sppl2	signal peptide peptidase-like 2
ENSDARG00000021172	cyp2ad2	cytochrome P450, family 2, subfamily AD, polypeptide 2
ENSDARG00000097766	mhc1lia	major histocompatibility complex class I LIA
ENSDARG00000099428	si:dkey-15h8.17	si:dkey-15h8.17
ENSDARG00000056652	slc22a7b.1	solute carrier family 22 member 7b, tandem duplicate 1
ENSDARG00000098051	opn6b	opsin 6, group member b
ENSDARG00000093044	si:ch211-161h7.5	si:ch211-161h7.5
ENSDARG00000090052	si:dkey-165a24.9	si:dkey-165a24.9
ENSDARG00000102805	cyp2aa12	cytochrome P450, family 2, subfamily AA, polypeptide 12
ENSDARG00000042379	tmem120ab	transmembrane protein 120Ab
ENSDARG00000104704	si:ch211-271g18.1	si:ch211-271g18.1
ENSDARG00000101671	zgc:158417	zgc:158417
ENSDARG00000103456	cyp2aa11	cytochrome P450, family 2, subfamily AA, polypeptide 11
ENSDARG00000109267	bcam	basal cell adhesion molecule (Lutheran blood group)
ENSDARG00000094281	si:ch73-196i15.3	si:ch73-196i15.3
ENSDARG00000097556	cyp8b1.2	cytochrome P450 family 8 subfamily B member 1, tandem duplicate 2
ENSDARG00000053136	b2m	beta-2-microglobulin
ENSDARG00000019585	gstk2	glutathione S-transferase kappa 2
ENSDARG00000086421	si:ch211-212k18.8	si:ch211-212k18.8
ENSDARG00000059049	zgc:174904	zgc:174904
ENSDARG00000057027	rtn2b	reticulon 2b
ENSDARG00000016918	ace2	angiotensin I converting enzyme 2
ENSDARG00000088680	hhla2b.1	HERV-H LTR-associating 2b, tandem duplicate 1
ENSDARG00000019228	mogat2	monoacylglycerol O-acyltransferase 2
ENSDARG00000073870	gdpd2	glycerophosphodiester phosphodiesterase domain containing 2
ENSDARG00000004396	b3gnt5b	UDP-GlcNAc:betaGal beta-1,3-N-acetylglucosaminyltransferase 5b
ENSDARG00000116986	ugt2b5	UDP glucuronosyltransferase 2 family, polypeptide B5
ENSDARG00000092892	si:dkey-23c22.5	si:dkey-23c22.5
ENSDARG00000068969	zgc:153759	zgc:153759
ENSDARG00000087863	cd44a	CD44 molecule (Indian blood group) a
ENSDARG00000013775	si:dkey-246g23.4	si:dkey-246g23.4
ENSDARG00000062501	hhipl1	HHIP-like 1
ENSDARG00000094946	si:ch211-132b12.2	si:ch211-132b12.2
ENSDARG00000015033	slc23a1	solute carrier family 23 member 1
ENSDARG00000042112	dio1	iodothyronine deiodinase 1
ENSDARG00000097816	si:dkey-117a8.1	si:dkey-117a8.1
ENSDARG00000086254	hhla2b.2	HERV-H LTR-associating 2b, tandem duplicate 2
GO:0043231~intracellular membrane-bounded organelle
ENSDARG00000021172	cyp2ad2	cytochrome P450, family 2, subfamily AD, polypeptide 2
ENSDARG00000102805	cyp2aa12	cytochrome P450, family 2, subfamily AA, polypeptide 12
ENSDARG00000068840	ppt2a.1	palmitoyl-protein thioesterase 2a, tandem duplicate 1
ENSDARG00000103456	cyp2aa11	cytochrome P450, family 2, subfamily AA, polypeptide 11
ENSDARG00000116986	ugt2b5	UDP glucuronosyltransferase 2 family, polypeptide B5
ENSDARG00000093176	ppt2a.4	palmitoyl-protein thioesterase 2a, tandem duplicate 4
ENSDARG00000101423	cyp2y3	cytochrome P450, family 2, subfamily Y, polypeptide 3
ENSDARG00000014208	ppt2a.3	palmitoyl-protein thioesterase 2a, tandem duplicate 3
ENSDARG00000110366	LOC103909721	cytochrome P450 2J6-like
ENSDARG00000013524	cyp2ae1	cytochrome P450, family 2, subfamily AE, polypeptide 1
GO:0030428~cell septum
ENSDARG00000068515	chs1	chitin synthase 1
ENSDARG00000094415	si:ch211-264e16.2	si:ch211-264e16.2
GO:0035556~intracellular signal transduction
ENSDARG00000099006	LOC568664	NACHT, LRR and PYD domains-containing protein 12
ENSDARG00000104890	si:dkey-29j8.1	si:dkey-29j8.1
ENSDARG00000074546	si:ch211-213a13.9	si:ch211-213a13.9
ENSDARG00000096545	si:ch211-191a16.5	si:ch211-191a16.5
ENSDARG00000093323	si:ch211-114l13.1	si:ch211-114l13.1
ENSDARG00000077068	si:ch211-11p18.6	si:ch211-11p18.6
ENSDARG00000079456	si:ch211-149a19.3	si:ch211-149a19.3
ENSDARG00000078246	nlrc10	NLR family, CARD domain containing 10
ENSDARG00000034095	si:dkey-59l11.10	si:dkey-59l11.10
ENSDARG00000099112	si:dkey-71l4.3	si:dkey-71l4.3
ENSDARG00000034173	prkcq	protein kinase C, theta
ENSDARG00000087532	si:ch211-278p9.1	si:ch211-278p9.1
ENSDARG00000092604	si:ch211-15j1.4	si:ch211-15j1.4
ENSDARG00000091912	si:ch211-15j1.5	si:ch211-15j1.5
ENSDARG00000114142	si:dkeyp-4f2.1	si:dkeyp-4f2.1
ENSDARG00000068127	si:ch211-194e1.9	si:ch211-194e1.9
ENSDARG00000103946	si:dkey-124l13.1	si:dkey-124l13.1
ENSDARG00000104704	si:ch211-271g18.1	si:ch211-271g18.1
ENSDARG00000096449	si:ch211-194e1.7	si:ch211-194e1.7
ENSDARG00000057975	plcd4a	phospholipase C, delta 4a
ENSDARG00000105119	LOC108183940	protein NLRC3-like
GO:0042738~exogenous drug catabolic process
ENSDARG00000021172	cyp2ad2	cytochrome P450, family 2, subfamily AD, polypeptide 2
ENSDARG00000102805	cyp2aa12	cytochrome P450, family 2, subfamily AA, polypeptide 12
ENSDARG00000103456	cyp2aa11	cytochrome P450, family 2, subfamily AA, polypeptide 11
ENSDARG00000101423	cyp2y3	cytochrome P450, family 2, subfamily Y, polypeptide 3
ENSDARG00000110366	LOC103909721	cytochrome P450 2J6-like
ENSDARG00000013524	cyp2ae1	cytochrome P450, family 2, subfamily AE, polypeptide 1
GO:0006082~organic acid metabolic process
ENSDARG00000021172	cyp2ad2	cytochrome P450, family 2, subfamily AD, polypeptide 2
ENSDARG00000102805	cyp2aa12	cytochrome P450, family 2, subfamily AA, polypeptide 12
ENSDARG00000103456	cyp2aa11	cytochrome P450, family 2, subfamily AA, polypeptide 11
ENSDARG00000101423	cyp2y3	cytochrome P450, family 2, subfamily Y, polypeptide 3
ENSDARG00000110366	LOC103909721	cytochrome P450 2J6-like
ENSDARG00000013524	cyp2ae1	cytochrome P450, family 2, subfamily AE, polypeptide 1
GO:0006805~xenobiotic metabolic process
ENSDARG00000021172	cyp2ad2	cytochrome P450, family 2, subfamily AD, polypeptide 2
ENSDARG00000102805	cyp2aa12	cytochrome P450, family 2, subfamily AA, polypeptide 12
ENSDARG00000103456	cyp2aa11	cytochrome P450, family 2, subfamily AA, polypeptide 11
ENSDARG00000101423	cyp2y3	cytochrome P450, family 2, subfamily Y, polypeptide 3
ENSDARG00000110366	LOC103909721	cytochrome P450 2J6-like
ENSDARG00000013524	cyp2ae1	cytochrome P450, family 2, subfamily AE, polypeptide 1
GO:0006955~immune response
ENSDARG00000068969	zgc:153759	zgc:153759
ENSDARG00000046142	asgrl1	asialoglycoprotein receptor-like 1
ENSDARG00000095949	si:dkey-22i16.9	si:dkey-22i16.9
ENSDARG00000053136	b2m	beta-2-microglobulin
ENSDARG00000059049	zgc:174904	zgc:174904
ENSDARG00000097766	mhc1lia	major histocompatibility complex class I LIA
ENSDARG00000026663	tlr19.1	toll-like receptor 19, tandem duplicate 1
ENSDARG00000088680	hhla2b.1	HERV-H LTR-associating 2b, tandem duplicate 1
ENSDARG00000055278	cfb	complement factor B
ENSDARG00000092892	si:dkey-23c22.5	si:dkey-23c22.5
ENSDARG00000086254	hhla2b.2	HERV-H LTR-associating 2b, tandem duplicate 2
ENSDARG00000104795	cxcl8a	chemokine (C-X-C motif) ligand 8a
GO:0005975~carbohydrate metabolic process
ENSDARG00000029955	glb1l	galactosidase, beta 1-like
ENSDARG00000016337	lctlb	lactase-like b
ENSDARG00000036155	gla	galactosidase, alpha
ENSDARG00000101629	si	sucrase-isomaltase (alpha-glucosidase)
ENSDARG00000071005	ppp1r3ca	protein phosphatase 1, regulatory subunit 3Ca
ENSDARG00000116259	chia.5	chitinase, acidic.5
ENSDARG00000037815	b4galt5	UDP-Gal:betaGlcNAc beta 1,4- galactosyltransferase, polypeptide 5
ENSDARG00000038703	hkdc1	hexokinase domain containing 1
ENSDARG00000015657	ppp1r3c2b	protein phosphatase 1 regulatory subunit 3C2, duplicate b
GO:0031295~T cell costimulation
ENSDARG00000095949	si:dkey-22i16.9	si:dkey-22i16.9
ENSDARG00000088680	hhla2b.1	HERV-H LTR-associating 2b, tandem duplicate 1
ENSDARG00000086254	hhla2b.2	HERV-H LTR-associating 2b, tandem duplicate 2
GO:0042130~negative regulation of T cell proliferation
ENSDARG00000095949	si:dkey-22i16.9	si:dkey-22i16.9
ENSDARG00000088680	hhla2b.1	HERV-H LTR-associating 2b, tandem duplicate 1
ENSDARG00000086254	hhla2b.2	HERV-H LTR-associating 2b, tandem duplicate 2
GO:0071222~cellular response to lipopolysaccharide
ENSDARG00000095949	si:dkey-22i16.9	si:dkey-22i16.9
ENSDARG00000088680	hhla2b.1	HERV-H LTR-associating 2b, tandem duplicate 1
ENSDARG00000086254	hhla2b.2	HERV-H LTR-associating 2b, tandem duplicate 2
ENSDARG00000104795	cxcl8a	chemokine (C-X-C motif) ligand 8a
GO:0042102~positive regulation of T cell proliferation
ENSDARG00000095949	si:dkey-22i16.9	si:dkey-22i16.9
ENSDARG00000088680	hhla2b.1	HERV-H LTR-associating 2b, tandem duplicate 1
ENSDARG00000086254	hhla2b.2	HERV-H LTR-associating 2b, tandem duplicate 2
GO:0050731~positive regulation of peptidyl-tyrosine phosphorylation
ENSDARG00000068969	zgc:153759	zgc:153759
ENSDARG00000059387	fgf7	fibroblast growth factor 7
ENSDARG00000092892	si:dkey-23c22.5	si:dkey-23c22.5
GO:0006508~proteolysis
ENSDARG00000052578	c6ast4	six-cysteine containing astacin protease 4
ENSDARG00000043168	cela1.5	chymotrypsin like elastase family member 1, tandem duplicate 5
ENSDARG00000055278	cfb	complement factor B
ENSDARG00000092202	si:dkey-112g5.16	si:dkey-112g5.16
ENSDARG00000094433	caspbl	caspase b, like
ENSDARG00000076270	adamts13	ADAM metallopeptidase with thrombospondin type 1 motif, 13
ENSDARG00000043722	cpa4	carboxypeptidase A4
ENSDARG00000091723	si:ch211-202f3.4	si:ch211-202f3.4
ENSDARG00000021859	erap1b	endoplasmic reticulum aminopeptidase 1b
ENSDARG00000100248	c1r	complement component 1, r subcomponent
ENSDARG00000017314	cela1.6	chymotrypsin like elastase family member 1, tandem duplicate 6
ENSDARG00000103878	anpepb.1	alanyl (membrane) aminopeptidase b, tandem duplicate 1
ENSDARG00000016918	ace2	angiotensin I converting enzyme 2
ENSDARG00000068680	ctrl	chymotrypsin-like
GO:0055130~D-alanine catabolic process
ENSDARG00000035603	dao.2	D-amino-acid oxidase, tandem duplicate 2
ENSDARG00000035602	dao.1	D-amino-acid oxidase, tandem duplicate 1
GO:0042403~thyroid hormone metabolic process
ENSDARG00000094857	dio2	iodothyronine deiodinase 2
ENSDARG00000042112	dio1	iodothyronine deiodinase 1
GO:0002088~lens development in camera-type eye
ENSDARG00000069827	crygm2d11	crystallin, gamma M2d11
ENSDARG00000069826	crygm2d15	crystallin, gamma M2d15
ENSDARG00000053502	cryaa	crystallin, alpha A
ENSDARG00000115701	crygm2d9	crystallin, gamma M2d9
ENSDARG00000036140	crybgx	crystallin beta gamma X
