# Supplementary material for: Upf3a but not Upf1 mediates the genetic compensation response induced by leg1 deleterious mutations in an H3K4me3-independent manner
Source: Cell Discov. 2023 Jun 27;9:63. doi: 10.1038/s41421-023-00550-2 (PMC10300044; doi:10.1038/s41421-023-00550-2)
Supplement: Supplementary file 11 — Table S10 [file 41421_2023_550_MOESM11_ESM.xlsx]

## Sheet: leg1a_mu_VS_WT
Supplementary Table S10. List of up-regulated genes in leg1a-/- single; upf3a-/- single; upf3a-/- leg1a-/- double at 3dpf
leg1a_mu vs WT ( FoldChange ≥ 2, Padj < 0.05）				(yellow shaded genes: DEGs altered in upf3a-/- leg1a-/- double mutant at 3dpf)
ensembl_gene_id	external_gene_name	description	baseMean	log2FoldChange	lfcSE	stat	pvalue	padj
ENSDARG00000031150	gba3	glucosidase, beta, acid 3 (gene/pseudogene) [Source:ZFIN;Acc:ZDB-GENE-050522-351]	11.3274	2.30967	0.661781	3.49008	0.000482881	0.00580296
ENSDARG00000043798	ms4a17a.1	membrane-spanning 4-domains, subfamily A, member 17A.1 [Source:ZFIN;Acc:ZDB-GENE-050417-307]	22.8299	1.45607	0.411161	3.54136	0.000398069	0.00496287
ENSDARG00000043802	ms4a17a.8	membrane-spanning 4-domains, subfamily A, member 17A.8 [Source:ZFIN;Acc:ZDB-GENE-070705-365]	25.371	1.27836	0.426354	2.99835	0.00271445	0.021939
ENSDARG00000051914	slc14a2	solute carrier family 14 member 2 [Source:ZFIN;Acc:ZDB-GENE-030131-4833]	37.046	1.30771	0.387001	3.37909	0.000727259	0.00805185
ENSDARG00000058159	ipo8	importin 8 [Source:ZFIN;Acc:ZDB-GENE-060503-3]	768.604	1.20373	0.15019	8.01474	1.10375e-15	2.33898e-13
ENSDARG00000061110	zbtb44	zinc finger and BTB domain containing 44 [Source:ZFIN;Acc:ZDB-GENE-060526-201]	113.337	1.14653	0.201465	5.691	1.26301e-08	7.47836e-07
ENSDARG00000063126	gusb	glucuronidase, beta [Source:ZFIN;Acc:ZDB-GENE-070705-256]	717.989	1.14742	0.311768	3.68036	0.000232907	0.00322255
ENSDARG00000087293	si:dkey-84h14.1	si:dkey-84h14.1 [Source:ZFIN;Acc:ZDB-GENE-110913-51]	6.80714	2.46635	0.887079	2.7803	0.00543084	0.0372088
ENSDARG00000087867	SLC2A13	proton myo-inositol cotransporter-like [Source:NCBI gene;Acc:101882338]	27.9372	1.38454	0.490882	2.82051	0.00479467	0.0337324
ENSDARG00000088915	si:ch211-241n15.3	si:ch211-241n15.3 [Source:ZFIN;Acc:ZDB-GENE-110913-169]	27.3723	1.06974	0.400081	2.67381	0.00749946	0.0477335
ENSDARG00000091841	si:cabz01071909.2	si:cabz01071909.2 [Source:ZFIN;Acc:ZDB-GENE-161017-114]	28.2559	1.3999	0.426058	3.28571	0.00101727	0.010462
ENSDARG00000092131	AL954694.1		2.18165	4.69196	1.66091	2.82493	0.00472906	0.0333659
ENSDARG00000092968	znf1128	zinc finger protein 1128 [Source:ZFIN;Acc:ZDB-GENE-110913-167]	21.7902	1.54151	0.449534	3.42913	0.000605529	0.00694275
ENSDARG00000094308	si:dkey-247i3.6	si:dkey-247i3.6 [Source:ZFIN;Acc:ZDB-GENE-110913-83]	26.4761	1.67453	0.429078	3.90261	9.51592e-05	0.00156278
ENSDARG00000094458	si:dkey-65b12.12	si:dkey-65b12.12 [Source:ZFIN;Acc:ZDB-GENE-060526-325]	15.6015	2.24034	0.529378	4.23202	2.31602e-05	0.000488223
ENSDARG00000094615	si:dkey-9p20.18	si:dkey-9p20.18 [Source:ZFIN;Acc:ZDB-GENE-070705-515]	4.4376	3.73308	1.29154	2.8904	0.00384755	0.0284422
ENSDARG00000095272	htr7c	5-hydroxytryptamine (serotonin) receptor 7c [Source:ZFIN;Acc:ZDB-GENE-060526-5]	5.80333	2.76755	1.01137	2.73645	0.00621068	0.0412531
ENSDARG00000098115	si:dkey-178j11.5	si:dkey-178j11.5 [Source:ZFIN;Acc:ZDB-GENE-131118-10]	24.8829	1.53387	0.423761	3.61966	0.000294995	0.00390707
ENSDARG00000098196	znf1077	zinc finger protein 1077 [Source:ZFIN;Acc:ZDB-GENE-080218-11]	20.5071	1.82636	0.490343	3.72465	0.000195585	0.00279748
ENSDARG00000098311	si:zfos-932h1.3	si:zfos-932h1.3 [Source:ZFIN;Acc:ZDB-GENE-141222-4]	153.163	1.05057	0.214429	4.89937	9.61454e-07	3.22595e-05
ENSDARG00000099032	FO818704.1	myozenin-2-like [Source:NCBI gene;Acc:108190739]	13.3317	1.74445	0.616156	2.83118	0.00463761	0.032826
ENSDARG00000099090	znf1087	zinc finger protein 1087 [Source:ZFIN;Acc:ZDB-GENE-110913-106]	6.87536	2.31338	0.808478	2.8614	0.00421779	0.030562
ENSDARG00000100112	znf1118	zinc finger protein 1118 [Source:ZFIN;Acc:ZDB-GENE-131125-21]	33.4691	1.10862	0.348844	3.17798	0.00148306	0.0139513
ENSDARG00000100740	CU179702.2		11.3978	1.93445	0.613692	3.15216	0.0016207	0.014937
ENSDARG00000101030	si:ch73-158p21.3	si:ch73-158p21.3 [Source:ZFIN;Acc:ZDB-GENE-030131-4747]	10.9007	1.85216	0.613974	3.01668	0.00255562	0.020971
ENSDARG00000101087	si:dkeyp-80d11.1	si:dkeyp-80d11.1 [Source:ZFIN;Acc:ZDB-GENE-030131-4126]	23.2392	1.25481	0.425765	2.94719	0.0032068	0.0248221
ENSDARG00000101960	si:dkeyp-44d3.3	si:dkeyp-44d3.3 [Source:ZFIN;Acc:ZDB-GENE-120703-45]	7.9662	2.73038	0.802651	3.4017	0.000669672	0.00754568
ENSDARG00000102020	pnpla3	patatin-like phospholipase domain containing 3 [Source:ZFIN;Acc:ZDB-GENE-040718-27]	275.761	1.00476	0.144694	6.94408	3.80946e-12	4.67152e-10
ENSDARG00000102884	si:ch211-145h19.5	si:ch211-145h19.5 [Source:ZFIN;Acc:ZDB-GENE-110914-112]	8.42243	2.77826	0.816316	3.40341	0.000665503	0.00750921
ENSDARG00000103186	si:ch73-389k6.1	si:ch73-389k6.1 [Source:ZFIN;Acc:ZDB-GENE-091204-408]	62.935	1.4824	0.33184	4.46722	7.92425e-06	0.000193563
ENSDARG00000103247	znf993	zinc finger protein 993 [Source:ZFIN;Acc:ZDB-GENE-110914-103]	4.38057	2.9941	1.1139	2.68795	0.0071892	0.0462595
ENSDARG00000103306	BX927130.4		66.7262	1.01132	0.282819	3.57587	0.000349066	0.00446886
ENSDARG00000104439	cldnd1a	claudin domain containing 1a [Source:ZFIN;Acc:ZDB-GENE-030131-7568]	305.824	1.12755	0.186884	6.03339	1.60552e-09	1.18188e-07
ENSDARG00000105486	si:cabz01040626.2	si:cabz01040626.2 [Source:ZFIN;Acc:ZDB-GENE-160113-147]	12.5148	1.83139	0.585931	3.1256	0.00177441	0.0160548
ENSDARG00000110950	CU929544.1	receptor-type tyrosine-protein phosphatase delta-like [Source:NCBI gene;Acc:103911449]	165.739	1.17368	0.208804	5.62098	1.8988e-08	1.06183e-06
ENSDARG00000111237	CT583728.13		21.7657	3.04447	1.05638	2.88197	0.00395191	0.0290232
ENSDARG00000112275	AL935186.7		30.3805	5.65	1.73248	3.26121	0.00110936	0.01119
ENSDARG00000113671	AL935186.9		64.3886	2.4206	0.851805	2.84173	0.00448691	0.0321078
ENSDARG00000116076	FO704772.3		758.819	1.55929	0.396848	3.92918	8.52355e-05	0.00142926
ENSDARG00000006939	tbx16l	T-box transcription factor 16, like [Source:NCBI gene;Acc:30254]	40.6186	1.31432	0.372874	3.52483	0.000423762	0.00520979
ENSDARG00000007349	dmrt1	doublesex and mab-3 related transcription factor 1 [Source:NCBI gene;Acc:402923]	18.6381	2.96924	0.597454	4.96982	6.70142e-07	2.35996e-05
ENSDARG00000011701	ctsll	cathepsin L, like [Source:ZFIN;Acc:ZDB-GENE-041010-76]	38.932	2.03292	0.330325	6.15431	7.54027e-10	5.87606e-08
ENSDARG00000011841	atp5l	ATP synthase, H+ transporting, mitochondrial F0 complex, subunit g [Source:ZFIN;Acc:ZDB-GENE-030131-5177]	2241.25	1.0962	0.139728	7.84522	4.32193e-15	8.2212e-13
ENSDARG00000035150	drll.2	draculin-like, tandem duplicate 2 [Source:ZFIN;Acc:ZDB-GENE-060531-125]	11.8284	1.57124	0.590265	2.66193	0.00776951	0.0489046
ENSDARG00000038467	igsf8	immunoglobulin superfamily, member 8 [Source:ZFIN;Acc:ZDB-GENE-040426-2444]	476.365	1.1338	0.157938	7.17873	7.03613e-13	9.99875e-11
ENSDARG00000040528	lgals3bpb	lectin, galactoside-binding, soluble, 3 binding protein b [Source:NCBI gene;Acc:405809]	319.409	1.07863	0.173529	6.21585	5.10479e-10	4.08349e-08
ENSDARG00000056768	rprml	reprimo-like [Source:NCBI gene;Acc:100073335]	42.9418	1.15713	0.338205	3.42138	0.000623051	0.00709315
ENSDARG00000060012	f2r	coagulation factor II (thrombin) receptor [Source:ZFIN;Acc:ZDB-GENE-060526-30]	40.1358	1.12898	0.340361	3.31702	0.000909822	0.00958547
ENSDARG00000074266	si:ch1073-314i13.4	si:ch1073-314i13.4 [Source:ZFIN;Acc:ZDB-GENE-120214-41]	130.773	1.52115	0.22816	6.66704	2.61017e-11	2.72972e-09
ENSDARG00000075530	pigu	phosphatidylinositol glycan anchor biosynthesis, class U [Source:ZFIN;Acc:ZDB-GENE-100629-1]	405.186	1.34647	0.131068	10.273	9.32504e-25	6.25762e-22
ENSDARG00000075737	zgc:165518	zgc:165518 [Source:ZFIN;Acc:ZDB-GENE-070720-15]	14.1245	2.08072	0.544626	3.82047	0.0001332	0.00206139
ENSDARG00000076137	si:dkey-98f17.3	si:dkey-98f17.3 [Source:ZFIN;Acc:ZDB-GENE-060526-352]	34.9856	1.23181	0.357299	3.44756	0.00056568	0.00657637
ENSDARG00000076797	si:dkey-178o16.4	si:dkey-178o16.4 [Source:ZFIN;Acc:ZDB-GENE-131127-163]	12.7503	1.62747	0.599249	2.71585	0.00661055	0.0433475
ENSDARG00000076831	iqck	IQ motif containing K [Source:ZFIN;Acc:ZDB-GENE-081022-109]	43.9921	1.04039	0.309488	3.36165	0.000774788	0.00846172
ENSDARG00000078868	tmem74b	transmembrane protein 74B [Source:ZFIN;Acc:ZDB-GENE-120120-1]	37.0017	1.22192	0.381483	3.20307	0.0013597	0.0130838
ENSDARG00000079348	GRIN2B	glutamate receptor ionotropic, NMDA 2B-like [Source:NCBI gene;Acc:110438919]	119.476	1.10237	0.308016	3.57894	0.000344997	0.004433
ENSDARG00000089124	hbae1.3	hemoglobin, alpha embryonic 1.3 [Source:ZFIN;Acc:ZDB-GENE-061207-39]	2554.99	1.29285	0.288853	4.47579	7.61304e-06	0.000187861
ENSDARG00000089382	zgc:158463	zgc:158463 [Source:ZFIN;Acc:ZDB-GENE-070410-9]	1219.67	1.48024	0.42826	3.4564	0.000547437	0.00642926
ENSDARG00000090876	si:dkey-217f16.5	si:dkey-217f16.5 [Source:ZFIN;Acc:ZDB-GENE-111011-1]	44.2359	1.26189	0.30761	4.10225	4.09157e-05	0.00078076
ENSDARG00000094176	cdkn2d	cyclin-dependent kinase inhibitor 2D (p19, inhibits CDK4) [Source:ZFIN;Acc:ZDB-GENE-110316-1]	37.0697	1.44802	0.344867	4.19878	2.68357e-05	0.000552683
ENSDARG00000095826	smdt1a	single-pass membrane protein with aspartate-rich tail 1a [Source:ZFIN;Acc:ZDB-GENE-110411-114]	42.1213	1.36336	0.386521	3.52727	0.000419874	0.00516988
ENSDARG00000096271	2022-03-07	membrane-associated ring finger (C3HC4) 7 [Source:ZFIN;Acc:ZDB-GENE-080204-121]	60.9204	1.19878	0.284955	4.20691	2.58881e-05	0.000535647
ENSDARG00000097714	FP017215.1		49.2348	1.37075	0.296169	4.62827	3.68736e-06	0.000101342
ENSDARG00000098751	lzts3a	leucine zipper, putative tumor suppressor family member 3a [Source:ZFIN;Acc:ZDB-GENE-060313-2]	96.672	1.01368	0.289691	3.49918	0.000466683	0.00564836
ENSDARG00000100960	AL928901.1		23.8261	1.39769	0.429822	3.2518	0.00114676	0.0114525
ENSDARG00000101411	wbp11	WW domain binding protein 11 [Source:NCBI gene;Acc:110437720]	294.677	1.09254	0.182762	5.97798	2.25923e-09	1.59121e-07
ENSDARG00000102368	trim35-23	tripartite motif containing 35-23 [Source:ZFIN;Acc:ZDB-GENE-060503-295]	2.01596	4.72853	1.74944	2.70289	0.00687397	0.0446882
ENSDARG00000102578	mif4gdb	MIF4G domain containing b [Source:NCBI gene;Acc:503596]	171.45	1.02694	0.171488	5.98837	2.11959e-09	1.51944e-07
ENSDARG00000106212	LO017965.1	DELTA-actitoxin-Aeq1c-like [Source:NCBI gene;Acc:100534815]	15.9582	1.46284	0.487627	2.99991	0.00270059	0.0218688
ENSDARG00000109611	FP236810.1		17.8028	1.69853	0.522898	3.2483	0.00116097	0.0115638
ENSDARG00000110710	CU210890.1		20.8331	1.38396	0.503997	2.74598	0.00603306	0.0403618
ENSDARG00000112702	BX537263.3		17.5725	2.77664	0.739096	3.75681	0.000172093	0.00252885
ENSDARG00000113977	fthl29	ferritin, heavy polypeptide-like 29 [Source:ZFIN;Acc:ZDB-GENE-080722-16]	250.843	1.31768	0.196378	6.70992	1.94731e-11	2.10014e-09
ENSDARG00000116302	ANGPTL2	angiopoietin like 2 [Source:HGNC Symbol;Acc:HGNC:490]	26.562	1.21831	0.407611	2.98891	0.00279975	0.0223962
ENSDARG00000116751	BX537263.5		26.4765	3.49594	0.572051	6.11123	9.88674e-10	7.48727e-08
ENSDARG00000002299	arsh	arylsulfatase H [Source:ZFIN;Acc:ZDB-GENE-081104-120]	172.623	1.01734	0.181321	5.61073	2.01472e-08	1.11377e-06
ENSDARG00000003244	gbp3	guanylate binding protein 3 [Source:ZFIN;Acc:ZDB-GENE-070912-176]	258.528	1.09508	0.151129	7.246	4.2926e-13	6.36201e-11
ENSDARG00000003290	dab1b	DAB adaptor protein 1b [Source:ZFIN;Acc:ZDB-GENE-060421-7958]	66.1263	1.00921	0.318209	3.17154	0.00151632	0.0141732
ENSDARG00000006848	parp9	poly(ADP-ribose) polymerase family member 9 [Source:ZFIN;Acc:ZDB-GENE-081104-179]	33.0812	2.67277	0.424035	6.30318	2.91605e-10	2.45456e-08
ENSDARG00000035648	irx4a	iroquois homeobox 4a [Source:ZFIN;Acc:ZDB-GENE-040426-1825]	87.086	1.07786	0.357552	3.01456	0.0025735	0.0210748
ENSDARG00000037383	pax5	paired box 5 [Source:ZFIN;Acc:ZDB-GENE-001030-2]	16.4476	1.67658	0.575351	2.91401	0.0035682	0.026904
ENSDARG00000043226	nfixa	nuclear factor I/Xa [Source:ZFIN;Acc:ZDB-GENE-080722-15]	61.1435	1.00119	0.302303	3.31188	0.000926713	0.00972525
ENSDARG00000043587	srd5a2a	steroid-5-alpha-reductase, alpha polypeptide 2a [Source:ZFIN;Acc:ZDB-GENE-050417-199]	45.9483	1.26393	0.32594	3.87781	0.000105401	0.00170777
ENSDARG00000052012	rtn4rl2a	reticulon 4 receptor-like 2 a [Source:ZFIN;Acc:ZDB-GENE-040310-4]	29.3489	1.07639	0.383125	2.8095	0.00496183	0.0345939
ENSDARG00000067966	fem1a	fem-1 homolog a [Source:NCBI gene;Acc:327613]	343.905	1.04065	0.16504	6.30547	2.87326e-10	2.427e-08
ENSDARG00000069566	mucms1	mucin, multiple PTS and SEA group, member 1 [Source:ZFIN;Acc:ZDB-GENE-061009-17]	15.5772	7.91316	1.27612	6.20094	5.61263e-10	4.47492e-08
ENSDARG00000074082	gpc5c	glypican 5c [Source:ZFIN;Acc:ZDB-GENE-141112-1]	54.2417	1.04947	0.315805	3.32315	0.000890056	0.00942078
ENSDARG00000078878	METTL21C	si:ch73-244f7.3 [Source:ZFIN;Acc:ZDB-GENE-121214-178]	4.0923	4.50098	1.43089	3.14557	0.00165762	0.0151906
ENSDARG00000079332	AL928650.1	endonuclease domain-containing 1 protein-like [Source:NCBI gene;Acc:101883376]	2.86454	4.46057	1.56536	2.84955	0.00437818	0.0314786
ENSDARG00000081252	dre-mir-16b	dre-mir-16b [Source:miRBase;Acc:MI0001895]	7.14416	3.42015	0.967743	3.53415	0.000409083	0.00507061
ENSDARG00000089237	vsig10l	V-set and immunoglobulin domain containing 10 like [Source:ZFIN;Acc:ZDB-GENE-131127-231]	24.9094	1.32734	0.420051	3.15995	0.00157794	0.0146305
ENSDARG00000090544	CABZ01085658.1	protein ANTAGONIST OF LIKE HETEROCHROMATIN PROTEIN 1-like [Source:NCBI gene;Acc:110438156]	176.63	1.11618	0.191068	5.84181	5.16382e-09	3.37156e-07
ENSDARG00000092801	CR855277.2	RIIa domain-containing protein 1-like [Source:NCBI gene;Acc:100536995]	13.0989	4.93085	0.974692	5.05888	4.21725e-07	1.55305e-05
ENSDARG00000092870	BX936337.1		358.002	1.34983	0.209135	6.45434	1.0869e-10	1.00603e-08
ENSDARG00000093926	CR855277.3		12.0768	2.59837	0.643052	4.04069	5.32949e-05	0.000965865
ENSDARG00000093998	si:ch73-7i4.2	si:ch73-7i4.2 [Source:ZFIN;Acc:ZDB-GENE-060810-137]	28.0567	1.72704	0.416543	4.14612	3.38156e-05	0.000671171
ENSDARG00000094331	BX901918.2		45.2986	1.64469	0.362663	4.53503	5.75942e-06	0.000147263
ENSDARG00000095522	si:dkey-71b5.3	si:dkey-71b5.3 [Source:ZFIN;Acc:ZDB-GENE-100922-91]	33.2068	2.0573	0.408059	5.04168	4.61466e-07	1.68146e-05
ENSDARG00000098223	AL773558.1		41.8717	1.28062	0.363861	3.51954	0.000432289	0.0052957
ENSDARG00000098790	sowahca	sosondowah ankyrin repeat domain family Ca [Source:ZFIN;Acc:ZDB-GENE-081104-106]	19.866	1.38539	0.454368	3.04906	0.0022956	0.0194314
ENSDARG00000101526	si:dkey-82o10.4	si:dkey-82o10.4 [Source:ZFIN;Acc:ZDB-GENE-141222-46]	68.9984	1.21728	0.2726	4.46546	7.98952e-06	0.000194567
ENSDARG00000102339	si:dkey-5n7.2	si:dkey-5n7.2 [Source:ZFIN;Acc:ZDB-GENE-050420-254]	14.9774	1.63684	0.608107	2.69169	0.00710905	0.0458464
ENSDARG00000102407	cep97	centrosomal protein 97 [Source:ZFIN;Acc:ZDB-GENE-031030-11]	265.228	1.01656	0.17363	5.85478	4.77638e-09	3.12704e-07
ENSDARG00000102746	tmem39a	transmembrane protein 39A [Source:NCBI gene;Acc:323208]	597.35	1.04638	0.157966	6.62407	3.49435e-11	3.59219e-09
ENSDARG00000113858	AL928650.4		12.0607	2.93508	0.729535	4.02322	5.74089e-05	0.00102732
ENSDARG00000117321	CZQB01066256.1		84.4801	1.26643	0.282991	4.47515	7.63568e-06	0.000188227
ENSDARG00000003041	CABZ01111496.1	E3 ubiquitin-protein ligase pellino homolog 2-like [Source:NCBI gene;Acc:100334245]	176.821	1.10028	0.194403	5.6598	1.51546e-08	8.80062e-07
ENSDARG00000034063	unm_sa911	un-named sa911 [Source:ZFIN;Acc:ZDB-GENE-120727-3]	89.2908	1.84296	0.245383	7.51054	5.8882e-14	9.81016e-12
ENSDARG00000034650	fabp7b	fatty acid binding protein 7, brain, b [Source:ZFIN;Acc:ZDB-GENE-040614-4]	141.296	1.20623	0.22681	5.31822	1.04786e-07	4.64097e-06
ENSDARG00000037532	mcm3l	MCM3 minichromosome maintenance deficient 3 (S. cerevisiae), like [Source:ZFIN;Acc:ZDB-GENE-040121-2]	13.9012	1.53622	0.577462	2.6603	0.00780719	0.0491034
ENSDARG00000037995	gdf3	growth differentiation factor 3 [Source:NCBI gene;Acc:30125]	20.0586	1.57413	0.503147	3.12856	0.00175667	0.0159171
ENSDARG00000043307	srd5a3	steroid 5 alpha-reductase 3 [Source:NCBI gene;Acc:560717]	43.7263	1.02267	0.302809	3.37728	0.000732078	0.00809406
ENSDARG00000043569	dram2a	DNA-damage regulated autophagy modulator 2a [Source:ZFIN;Acc:ZDB-GENE-081104-360]	25.788	1.115	0.404768	2.75465	0.00587542	0.0395372
ENSDARG00000055431	BX248515.1	serpin peptidase inhibitor, clade B (ovalbumin), member 1-like [Source:NCBI gene;Acc:569077]	16.5283	1.7494	0.490254	3.56835	0.000359239	0.00457004
ENSDARG00000058558	lzts3b	leucine zipper, putative tumor suppressor family member 3b [Source:ZFIN;Acc:ZDB-GENE-110411-249]	84.4635	1.01743	0.273427	3.72103	0.000198413	0.00281898
ENSDARG00000062561	adck1	aarF domain containing kinase 1 [Source:ZFIN;Acc:ZDB-GENE-080401-5]	152.266	1.19564	0.20934	5.71145	1.1202e-08	6.71511e-07
ENSDARG00000071336	mif	macrophage migration inhibitory factor [Source:ZFIN;Acc:ZDB-GENE-080708-1]	484.163	1.17542	0.149625	7.85578	3.97279e-15	7.73665e-13
ENSDARG00000073913	pimr213	Pim proto-oncogene, serine/threonine kinase, related 213 [Source:ZFIN;Acc:ZDB-GENE-041014-208]	8.35856	4.016	1.0684	3.75888	0.000170673	0.00251257
ENSDARG00000074389	gpr26	G protein-coupled receptor 26 [Source:ZFIN;Acc:ZDB-GENE-131121-131]	8.70727	2.14641	0.726537	2.95431	0.00313371	0.0243814
ENSDARG00000075500	smim1	small integral membrane protein 1 [Source:NCBI gene;Acc:799079]	61.2778	1.22781	0.286165	4.29055	1.78229e-05	0.000390712
ENSDARG00000075818	dok2	docking protein 2 [Source:ZFIN;Acc:ZDB-GENE-080721-4]	16.8267	2.30469	0.605678	3.80514	0.000141724	0.00216147
ENSDARG00000076943	lhfpl4b	LHFPL tetraspan subfamily member 4b [Source:ZFIN;Acc:ZDB-GENE-110216-4]	45.3647	1.28275	0.34064	3.7657	0.000166082	0.00245545
ENSDARG00000087625	si:ch211-173a9.6	si:ch211-173a9.6 [Source:ZFIN;Acc:ZDB-GENE-030131-4623]	184.464	1.24668	0.196366	6.34874	2.17081e-10	1.89166e-08
ENSDARG00000091001	mycbp	MYC binding protein [Source:ZFIN;Acc:ZDB-GENE-060331-97]	85.6281	1.35987	0.273298	4.9758	6.49784e-07	2.29496e-05
ENSDARG00000092042	AL935153.1		64.5895	1.0898	0.269765	4.03981	5.34946e-05	0.000968217
ENSDARG00000094890	si:ch211-163b2.4	si:ch211-163b2.4 [Source:ZFIN;Acc:ZDB-GENE-081104-502]	4.59009	3.04885	1.1343	2.68787	0.00719094	0.0462595
ENSDARG00000095751	C20H6orf58	liver-enriched gene 1, tandem duplicate 2 [Source:NCBI gene;Acc:406484]	155.752	1.25592	0.182301	6.88926	5.60834e-12	6.60909e-10
ENSDARG00000096508	BX322618.1		926.171	1.2162	0.118975	10.2223	1.57615e-24	1.0291e-21
ENSDARG00000096979	NPC2	zgc:193725 [Source:ZFIN;Acc:ZDB-GENE-080723-11]	90.4383	1.34707	0.30317	4.44327	8.86015e-06	0.000212134
ENSDARG00000097503	si:ch73-288o11.5	si:ch73-288o11.5 [Source:ZFIN;Acc:ZDB-GENE-131121-416]	18.9714	1.78498	0.479535	3.7223	0.000197414	0.00281362
ENSDARG00000097874	BX548170.1		9.40227	1.8382	0.692416	2.65476	0.00793637	0.049683
ENSDARG00000097883	CR759927.2		23.6297	1.16088	0.43441	2.6723	0.0075333	0.0478632
ENSDARG00000102071	slc25a47b		55.8568	1.31341	0.27648	4.75048	2.02935e-06	6.13581e-05
ENSDARG00000102419	azi2	5-azacytidine induced 2 [Source:ZFIN;Acc:ZDB-GENE-040426-2097]	340.663	1.77912	0.193756	9.18228	4.22054e-20	1.59312e-17
ENSDARG00000104448	zgc:77287	zgc:77287 [Source:ZFIN;Acc:ZDB-GENE-040426-2337]	123.173	1.0475	0.235675	4.44469	8.80185e-06	0.000210947
ENSDARG00000104635	mhc2b	major histocompatibility complex class II integral membrane beta chain gene [Source:ZFIN;Acc:ZDB-GENE-030616-319]	4.27963	5.92063	1.52552	3.88106	0.000104004	0.00168966
ENSDARG00000114226	CABZ01102109.1		145.062	1.41561	0.236009	5.99812	1.99609e-09	1.43945e-07
ENSDARG00000013822	anapc16	anaphase promoting complex subunit 16 [Source:ZFIN;Acc:ZDB-GENE-050417-430]	362.466	1.32138	0.186343	7.09111	1.33043e-12	1.80565e-10
ENSDARG00000020224		si:ch211-225b10.3 [Source:ZFIN;Acc:ZDB-GENE-130531-53]	188.96	1.69655	0.183779	9.23148	2.66925e-20	1.11179e-17
ENSDARG00000028012	tpmt.2	thiopurine S-methyltransferase, tandem duplicate 2 [Source:ZFIN;Acc:ZDB-GENE-041010-177]	28.563	1.77176	0.389382	4.55018	5.3601e-06	0.000138822
ENSDARG00000030630	mfsd2aa	major facilitator superfamily domain containing 2aa [Source:NCBI gene;Acc:492810]	88.1178	1.07664	0.245466	4.38612	1.1539e-05	0.000268942
ENSDARG00000039535	dapp1	dual adaptor of phosphotyrosine and 3-phosphoinositides [Source:ZFIN;Acc:ZDB-GENE-050417-180]	30.9304	3.78656	0.525198	7.20978	5.60439e-13	8.10556e-11
ENSDARG00000039579	cfd	complement factor D (adipsin) [Source:ZFIN;Acc:ZDB-GENE-050522-411]	1003.75	2.5754	0.159324	16.1646	8.96491e-59	3.09392e-55
ENSDARG00000041595	ces3	carboxylesterase 3 [Source:ZFIN;Acc:ZDB-GENE-030131-9563]	1849.46	1.048	0.176871	5.92521	3.11899e-09	2.11061e-07
ENSDARG00000045089	si:ch211-270n8.1	si:ch211-270n8.1 [Source:ZFIN;Acc:ZDB-GENE-081107-34]	186.634	1.71949	0.230929	7.44594	9.62593e-14	1.56069e-11
ENSDARG00000052779	zgc:153932	zgc:153932 [Source:ZFIN;Acc:ZDB-GENE-070209-223]	15.2837	2.10804	0.539385	3.90823	9.29729e-05	0.00153733
ENSDARG00000055746	si:ch211-238g23.1	si:ch211-238g23.1 [Source:ZFIN;Acc:ZDB-GENE-050420-173]	2.74697	5.18604	1.59658	3.24823	0.00116126	0.0115638
ENSDARG00000058672	nuggc.3	nuclear GTPase, germinal center associated, tandem duplicate 3 [Source:ZFIN;Acc:ZDB-GENE-061207-67]	15.9954	2.48642	0.542296	4.58499	4.54018e-06	0.000120928
ENSDARG00000058678	aqp10b	aquaporin 10b [Source:ZFIN;Acc:ZDB-GENE-060503-57]	6.29774	3.07928	1.02246	3.01165	0.00259831	0.0212348
ENSDARG00000062874	hcar1-3	hydroxycarboxylic acid receptor 1-3 [Source:ZFIN;Acc:ZDB-GENE-081107-48]	17.1439	2.00256	0.492215	4.06845	4.7326e-05	0.000878112
ENSDARG00000063186	BEND7	si:ch211-220f12.4 [Source:ZFIN;Acc:ZDB-GENE-050419-200]	31.7736	1.3101	0.385076	3.40218	0.000668509	0.00753609
ENSDARG00000068303	zgc:171509	zgc:171509 [Source:ZFIN;Acc:ZDB-GENE-080219-48]	6.6251	3.26724	0.9583	3.40941	0.000651035	0.0073666
ENSDARG00000070041	zgc:153920	zgc:153920 [Source:ZFIN;Acc:ZDB-GENE-061013-702]	13.9059	2.65212	0.634279	4.18132	2.89819e-05	0.000589348
ENSDARG00000074150	si:ch211-226h7.5	si:ch211-226h7.5 [Source:ZFIN;Acc:ZDB-GENE-130531-3]	7.61845	2.54618	0.795711	3.19989	0.00137482	0.0131954
ENSDARG00000075454	hdc	histidine decarboxylase [Source:ZFIN;Acc:ZDB-GENE-080102-5]	53.1652	1.24856	0.342286	3.64772	0.00026458	0.0035728
ENSDARG00000075963	mhc1uba	major histocompatibility complex class I UBA [Source:ZFIN;Acc:ZDB-GENE-990415-145]	40.4372	2.85363	0.424513	6.72214	1.79076e-11	1.95752e-09
ENSDARG00000077760	ascc1	activating signal cointegrator 1 complex subunit 1 [Source:ZFIN;Acc:ZDB-GENE-050417-80]	111.844	1.17036	0.212997	5.49475	3.91264e-08	1.98993e-06
ENSDARG00000086114	CR792417.1	androgen-dependent TFPI-regulating protein-like [Source:NCBI gene;Acc:100537455]	5.73602	2.6323	0.983512	2.67643	0.00744103	0.0474929
ENSDARG00000087529	zgc:85936	zgc:85936 [Source:ZFIN;Acc:ZDB-GENE-040426-2450]	396.796	1.12274	0.145568	7.71283	1.23062e-14	2.20216e-12
ENSDARG00000089627	si:ch211-160d20.5	si:ch211-160d20.5 [Source:ZFIN;Acc:ZDB-GENE-050420-242]	2.80924	4.36384	1.58249	2.75758	0.0058231	0.0392507
ENSDARG00000092731	mhc1uka	major histocompatibility complex class I UKA [Source:ZFIN;Acc:ZDB-GENE-060825-152]	3.70317	3.65673	1.32236	2.76531	0.00568688	0.0385346
ENSDARG00000094866	pimr152	Pim proto-oncogene, serine/threonine kinase, related 152 [Source:ZFIN;Acc:ZDB-GENE-081028-8]	8.43895	7.03738	1.3233	5.31804	1.04892e-07	4.64097e-06
ENSDARG00000096816	si:dkeyp-106c3.2	si:dkeyp-106c3.2 [Source:ZFIN;Acc:ZDB-GENE-070705-527]	7.67217	2.94226	0.891795	3.29926	0.00096941	0.010077
ENSDARG00000099898	si:ch211-27e6.1	si:ch211-27e6.1 [Source:ZFIN;Acc:ZDB-GENE-130530-569]	7.81049	3.13601	0.831479	3.7716	0.000162201	0.00241284
ENSDARG00000100104	zgc:101785	zgc:101785 [Source:ZFIN;Acc:ZDB-GENE-041010-152]	22.821	1.40393	0.483751	2.90217	0.00370591	0.0276746
ENSDARG00000100106	CR385054.1		82.9414	1.97705	0.302349	6.53898	6.19408e-11	5.98546e-09
ENSDARG00000100450	btr21	bloodthirsty-related gene family, member 21 [Source:ZFIN;Acc:ZDB-GENE-081031-80]	78.7675	1.55176	0.333888	4.64755	3.35907e-06	9.40305e-05
ENSDARG00000100719	uraha	urate (5-hydroxyiso-) hydrolase a [Source:NCBI gene;Acc:751742]	331.292	1.28371	0.204627	6.27344	3.53147e-10	2.93173e-08
ENSDARG00000101088	si:ch73-359m17.5	si:ch73-359m17.5 [Source:ZFIN;Acc:ZDB-GENE-141212-366]	24.8005	1.72373	0.506046	3.40627	0.000658569	0.00743792
ENSDARG00000101930	CU914622.1		40.3638	1.90039	0.373924	5.08228	3.72923e-07	1.39244e-05
ENSDARG00000103595	sfxn5a	sideroflexin 5a [Source:ZFIN;Acc:ZDB-GENE-090312-174]	6.74473	3.61263	0.963191	3.75069	0.00017635	0.00258052
ENSDARG00000103791	nme2b.1	NME/NM23 nucleoside diphosphate kinase 2b, tandem duplicate 1 [Source:ZFIN;Acc:ZDB-GENE-000210-32]	8155.19	1.1376	0.123534	9.20881	3.29775e-20	1.30602e-17
ENSDARG00000105018	lrrc20	leucine rich repeat containing 20 [Source:ZFIN;Acc:ZDB-GENE-041114-49]	334.767	1.1009	0.205456	5.35834	8.39919e-08	3.82124e-06
ENSDARG00000106491	CR559945.2	probable N-acetyltransferase CML5 [Source:NCBI gene;Acc:100150906]	2.3578	5.19584	1.67088	3.10964	0.00187312	0.016741
ENSDARG00000109442	hrc	histidine rich calcium binding protein [Source:ZFIN;Acc:ZDB-GENE-041008-189]	59.5311	1.43755	0.292166	4.92033	8.63992e-07	2.95224e-05
ENSDARG00000111043	FO681288.3		34.2149	1.00149	0.348834	2.87096	0.00409221	0.029786
ENSDARG00000112431	LO018598.1		65.0115	1.10878	0.267268	4.1486	3.3452e-05	0.000665131
ENSDARG00000113315	zgc:153932	zgc:153932 [Source:ZFIN;Acc:ZDB-GENE-070209-223]	78.3034	1.94656	0.26765	7.27277	3.52177e-13	5.28441e-11
ENSDARG00000114159	FO904989.1	transmembrane protein 196 [Source:NCBI gene;Acc:798466]	66.3993	1.0563	0.277344	3.80865	0.00013973	0.00213646
ENSDARG00000115015	PSTK	L-seryl-tRNA(Sec) kinase-like [Source:NCBI gene;Acc:103911967]	53.2006	1.02026	0.267378	3.81579	0.000135748	0.00209412
ENSDARG00000117284	CU627988.1	transcription initiation factor TFIID subunit 4-like [Source:NCBI gene;Acc:101885225]	22.3711	1.71152	0.58134	2.9441	0.003239	0.0250073
ENSDARG00000117740	CABZ01113369.1		102.009	1.04453	0.239548	4.36042	1.29812e-05	0.000297533
ENSDARG00000117772	CABZ01102518.1		30.1333	1.28629	0.47853	2.68801	0.00718802	0.0462595
ENSDARG00000117808	CABZ01068366.1		84.7326	1.43432	0.26585	5.39523	6.84374e-08	3.22283e-06
ENSDARG00000006580	cldnd	claudin d [Source:NCBI gene;Acc:81583]	6.88843	2.78066	0.860135	3.23282	0.00122577	0.0120718
ENSDARG00000022560	clcnk	chloride channel K [Source:ZFIN;Acc:ZDB-GENE-040426-1379]	27.0678	1.04224	0.392605	2.65467	0.0079386	0.0496841
ENSDARG00000043899	psma6l	proteasome 20S subunit alpha 6, like [Source:ZFIN;Acc:ZDB-GENE-010502-2]	23.3957	1.1853	0.406539	2.91559	0.00355021	0.0268186
ENSDARG00000044626	ccdc90b	coiled-coil domain containing 90B [Source:ZFIN;Acc:ZDB-GENE-040724-162]	124.647	1.07831	0.218497	4.93513	8.00955e-07	2.75257e-05
ENSDARG00000045367	tuba1b	tubulin, alpha 1b [Source:ZFIN;Acc:ZDB-GENE-030822-1]	2856.42	1.01065	0.103915	9.72571	2.34276e-22	1.15503e-19
ENSDARG00000046021	CU914487.1	peptidase inhibitor 16-like [Source:NCBI gene;Acc:101883528]	17.673	1.92937	0.503349	3.83307	0.000126551	0.00197623
ENSDARG00000056618	xk	X-linked Kx blood group (McLeod syndrome) [Source:ZFIN;Acc:ZDB-GENE-080908-1]	66.0106	1.03053	0.276331	3.72934	0.000191982	0.00276214
ENSDARG00000057121	c7b	complement component 7b [Source:ZFIN;Acc:ZDB-GENE-021120-1]	45.2887	1.02699	0.29723	3.45521	0.000549859	0.00644122
ENSDARG00000070709	wu:fi42e03	wu:fi42e03 [Source:ZFIN;Acc:ZDB-GENE-030131-6284]	4.29333	4.64271	1.40786	3.29772	0.000974743	0.0101107
ENSDARG00000074210	zgc:110286	zgc:110286 [Source:ZFIN;Acc:ZDB-GENE-050417-68]	11.075	2.10655	0.751113	2.80457	0.00503834	0.0349859
ENSDARG00000079532	zgc:194242	zgc:194242 [Source:ZFIN;Acc:ZDB-GENE-081022-84]	27.5858	1.61987	0.446171	3.63059	0.00028277	0.00377204
ENSDARG00000087489	fam124b	family with sequence similarity 124B [Source:ZFIN;Acc:ZDB-GENE-130327-1]	39.9177	1.01441	0.311217	3.25949	0.00111615	0.0112349
ENSDARG00000090969	cbln18	cerebellin 18 [Source:ZFIN;Acc:ZDB-GENE-111109-3]	35.1008	1.23419	0.344397	3.58361	0.000338873	0.0043638
ENSDARG00000094085	CR759846.1		12.6831	3.21859	0.697125	4.61695	3.89428e-06	0.000105944
ENSDARG00000094609	si:ch73-68b22.2	si:ch73-68b22.2 [Source:ZFIN;Acc:ZDB-GENE-091204-355]	2.08889	4.79039	1.7298	2.76933	0.00561723	0.0382134
ENSDARG00000095512	rca2.2	regulator of complement activation group 2 gene 2 [Source:ZFIN;Acc:ZDB-GENE-060503-646]	10.7925	2.10226	0.665798	3.1575	0.00159129	0.0147176
ENSDARG00000095536	trim62.2	tripartite motif containing 62, tandem duplicate 2 [Source:ZFIN;Acc:ZDB-GENE-141216-17]	30.591	1.21461	0.359287	3.3806	0.000723274	0.0080275
ENSDARG00000096876	CR847984.1		22.2254	1.54694	0.445015	3.47614	0.00050868	0.0060357
ENSDARG00000098030	BX571794.3		10.5086	2.69904	0.731866	3.68788	0.00022613	0.00314392
ENSDARG00000098909	SHC3	SHC (Src homology 2 domain containing) transforming protein 3 [Source:NCBI gene;Acc:100332111]	42.552	1.24466	0.352135	3.5346	0.000408395	0.00506469
ENSDARG00000099648	LO018363.1		205.833	1.11426	0.220179	5.06071	4.17695e-07	1.54056e-05
ENSDARG00000100339	arf4b	ADP-ribosylation factor 4b [Source:ZFIN;Acc:ZDB-GENE-050417-205]	21.6064	2.04633	0.492011	4.15911	3.19494e-05	0.000638407
ENSDARG00000102540	CR450832.1	sb:cb449 [Source:NCBI gene;Acc:100151018]	13.7839	2.5556	0.648905	3.93833	8.20495e-05	0.00138515
ENSDARG00000102845	dclk2b	doublecortin-like kinase 2b [Source:ZFIN;Acc:ZDB-GENE-110411-1]	113.407	1.06335	0.312168	3.40635	0.000658376	0.00743792
ENSDARG00000105511	BX248521.2		11.9835	1.70388	0.624155	2.72989	0.00633546	0.0418861
ENSDARG00000107858	CABZ01073424.1		73.6842	1.03043	0.259125	3.97656	6.99198e-05	0.00121432
ENSDARG00000110517	CU459094.1	uncharacterized LOC108191666 [Source:NCBI gene;Acc:108191666]	5.95199	2.98354	0.933656	3.19555	0.00139567	0.0133214
ENSDARG00000110653	CABZ01088049.1		47.8325	1.05355	0.302802	3.47933	0.000502668	0.00598495
ENSDARG00000111805	timp4.1	TIMP metallopeptidase inhibitor 4, tandem duplicate 1 [Source:ZFIN;Acc:ZDB-GENE-100603-1]	50.9432	1.10258	0.338216	3.25997	0.00111422	0.0112296
ENSDARG00000113372	BX248501.2		16.0065	1.53701	0.513474	2.99335	0.00275937	0.0221759
ENSDARG00000115906	FP016005.3		15.3783	1.48682	0.520875	2.85446	0.00431099	0.031126
ENSDARG00000117256	BX640522.2		58.0695	1.95137	0.308215	6.3312	2.43259e-10	2.08392e-08
ENSDARG00000039934	hlcs	holocarboxylase synthetase (biotin-(proprionyl-CoA-carboxylase (ATP-hydrolysing)) ligase) [Source:ZFIN;Acc:ZDB-GENE-030131-5333]	200.315	1.23302	0.205199	6.00891	1.8677e-09	1.35495e-07
ENSDARG00000039951	si:ch211-87j1.4	si:ch211-87j1.4 [Source:ZFIN;Acc:ZDB-GENE-131127-49]	38.1894	1.23162	0.378174	3.25675	0.00112696	0.0113155
ENSDARG00000053448	si:ch211-251f6.6	si:ch211-251f6.6 [Source:ZFIN;Acc:ZDB-GENE-030131-3219]	1371.79	1.09721	0.194419	5.64354	1.66588e-08	9.55922e-07
ENSDARG00000060829	car15	carbonic anhydrase 15 [Source:ZFIN;Acc:ZDB-GENE-091204-152]	11.038	2.14853	0.676313	3.17683	0.00148896	0.0139729
ENSDARG00000067859	scospondin	subcommissural organ spondin [Source:ZFIN;Acc:ZDB-GENE-051114-1]	50.3272	1.44106	0.299041	4.81896	1.44309e-06	4.58712e-05
ENSDARG00000071558	fblim1	filamin binding LIM protein 1 [Source:ZFIN;Acc:ZDB-GENE-061013-662]	163.541	1.75376	0.183778	9.54282	1.38995e-21	6.2182e-19
ENSDARG00000071644	si:dkey-19a16.7	si:dkey-19a16.7 [Source:ZFIN;Acc:ZDB-GENE-060503-903]	204.101	1.41138	0.166688	8.46723	2.51305e-17	6.67145e-15
ENSDARG00000075027	fgfr1bl	fibroblast growth factor receptor 1b, like [Source:ZFIN;Acc:ZDB-GENE-091204-406]	40.8861	2.25333	0.447612	5.03411	4.80075e-07	1.74663e-05
ENSDARG00000075229	slc46a2	solute carrier family 46 member 2 [Source:ZFIN;Acc:ZDB-GENE-170126-3]	14.6738	1.84261	0.600647	3.0677	0.00215711	0.0185715
ENSDARG00000076373	vopp1	VOPP1 WW domain binding protein [Source:ZFIN;Acc:ZDB-GENE-091204-64]	135.881	1.0786	0.305273	3.53322	0.000410533	0.00508076
ENSDARG00000077862	si:dkey-169i5.4	si:dkey-169i5.4 [Source:ZFIN;Acc:ZDB-GENE-030131-8695]	89.7174	1.61799	0.220179	7.34854	2.00377e-13	3.10302e-11
ENSDARG00000078657	FNDC10	si:zfos-1324h11.5 [Source:ZFIN;Acc:ZDB-GENE-141216-142]	125.298	1.17008	0.20637	5.66981	1.42957e-08	8.34193e-07
ENSDARG00000078785	tmem258	transmembrane protein 258 [Source:NCBI gene;Acc:393742]	402.58	1.48149	0.167711	8.83358	1.01381e-18	3.22259e-16
ENSDARG00000083046	NC_002333.19		14.8164	2.22288	0.607559	3.65871	0.00025349	0.00345032
ENSDARG00000086247	si:ch73-189n23.1	si:ch73-189n23.1 [Source:ZFIN;Acc:ZDB-GENE-070705-217]	2.62665	4.78536	1.56771	3.05245	0.0022698	0.0192534
ENSDARG00000086665	si:dkey-175g6.2	si:dkey-175g6.2 [Source:ZFIN;Acc:ZDB-GENE-030131-8061]	116.906	1.03343	0.233104	4.43334	9.27842e-06	0.000221053
ENSDARG00000087401	slc25a34	solute carrier family 25 member 34 [Source:NCBI gene;Acc:393552]	126.515	2.05462	0.223525	9.19193	3.85844e-20	1.47956e-17
ENSDARG00000090145	tmem240b	transmembrane protein 240b [Source:ZFIN;Acc:ZDB-GENE-131127-474]	70.1476	1.46767	0.321566	4.56415	5.01523e-06	0.000132413
ENSDARG00000092124	cox14	cytochrome c oxidase assembly factor COX14 [Source:NCBI gene;Acc:568423]	201.492	1.1547	0.170757	6.76222	1.35897e-11	1.51319e-09
ENSDARG00000094550	BX649490.2		17.289	2.07505	0.581974	3.56555	0.000363096	0.00460697
ENSDARG00000098332	zgc:112970	zgc:112970 [Source:NCBI gene;Acc:541543]	31.3738	1.06506	0.366094	2.90925	0.00362301	0.0272069
ENSDARG00000099401	ccl33.3	chemokine (C-C motif) ligand 33, duplicate 3 [Source:ZFIN;Acc:ZDB-GENE-081104-131]	3.02428	5.01408	1.56542	3.20302	0.00135994	0.0130838
ENSDARG00000099827	CABZ01000633.1		21.3421	7.4066	1.23827	5.9814	2.21228e-09	1.57189e-07
ENSDARG00000099913	snrnp35	small nuclear ribonucleoprotein 35 (U11/U12) [Source:NCBI gene;Acc:569999]	73.739	1.23733	0.261392	4.73362	2.20548e-06	6.56966e-05
ENSDARG00000100052	cckb	cholecystokinin b [Source:ZFIN;Acc:ZDB-GENE-060720-30]	167.45	1.35973	0.23689	5.73993	9.47139e-09	5.77802e-07
ENSDARG00000100265	rhcgb	Rh family, C glycoprotein b [Source:NCBI gene;Acc:792274]	123.106	1.01619	0.214751	4.73194	2.22384e-06	6.60805e-05
ENSDARG00000101098	LAMP5	lysosomal associated membrane protein family member 5 [Source:HGNC Symbol;Acc:HGNC:16097]	70.2094	1.10652	0.287237	3.85227	0.000117026	0.00185807
ENSDARG00000101434	slc39a3	solute carrier family 39 member 3 [Source:NCBI gene;Acc:792986]	56.8536	1.17863	0.289077	4.0772	4.55814e-05	0.000850313
ENSDARG00000101754	BX664622.1		53.9185	1.28457	0.331567	3.87423	0.000106963	0.00172696
ENSDARG00000102725	CABZ01081909.1	coiled-coil domain-containing protein 34-like [Source:NCBI gene;Acc:103909961]	99.9795	1.33124	0.257006	5.1798	2.22122e-07	8.88416e-06
ENSDARG00000103006	si:ch1073-303d10.1	si:ch1073-303d10.1 [Source:ZFIN;Acc:ZDB-GENE-141216-327]	33.5628	1.06877	0.39354	2.71577	0.00661212	0.0433475
ENSDARG00000103470	polm	polymerase (DNA directed), mu [Source:ZFIN;Acc:ZDB-GENE-040426-911]	40.4067	1.245	0.322589	3.85939	0.00011367	0.00181509
ENSDARG00000103973	CABZ01051602.1	sushi, nidogen and EGF-like domain-containing protein 1 [Source:NCBI gene;Acc:103910028]	90.4089	2.22628	0.280729	7.93036	2.18519e-15	4.47372e-13
ENSDARG00000104246	exosc3	exosome component 3 [Source:ZFIN;Acc:ZDB-GENE-050706-140]	150.726	1.17659	0.18534	6.34832	2.17685e-10	1.89166e-08
ENSDARG00000104567	kdm5a	lysine (K)-specific demethylase 5A [Source:ZFIN;Acc:ZDB-GENE-150114-1]	575.58	1.02258	0.148575	6.8826	5.87694e-12	6.892e-10
ENSDARG00000104885	CABZ01033178.1		42.5697	2.04022	0.321798	6.34006	2.29672e-10	1.97452e-08
ENSDARG00000105055	CABZ01000633.3		12.1224	6.58286	1.27895	5.14706	2.64596e-07	1.03432e-05
ENSDARG00000109823	pdxp	pyridoxal (pyridoxine, vitamin B6) phosphatase [Source:ZFIN;Acc:ZDB-GENE-080723-69]	163.444	1.23641	0.222426	5.55874	2.71731e-08	1.43958e-06
ENSDARG00000110137	si:dkey-240e12.6	si:dkey-240e12.6 [Source:ZFIN;Acc:ZDB-GENE-050208-367]	7.43854	2.8619	0.86693	3.30118	0.000962776	0.010021
ENSDARG00000111856	BX649490.4	CD276 antigen homolog [Source:NCBI gene;Acc:101886973]	13.7825	1.84692	0.546339	3.38053	0.000723452	0.0080275
ENSDARG00000111916	CABZ01050105.2	histone deacetylase complex subunit SAP30L-like [Source:NCBI gene;Acc:103910016]	12.0558	1.60409	0.569289	2.81771	0.00483674	0.0339169
ENSDARG00000112606	BX248128.4		6.82232	3.99059	1.04346	3.82439	0.000131097	0.00203406
ENSDARG00000112681	CABZ01080371.2	wu:fj30f06 [Source:NCBI gene;Acc:792477]	74.5769	1.52303	0.275844	5.52134	3.36417e-08	1.72919e-06
ENSDARG00000113012	CABZ01112050.1		24.1097	1.21291	0.398327	3.04502	0.00232663	0.0196166
ENSDARG00000116043	CABZ01049625.1		91.9661	1.86777	0.665774	2.80541	0.00502529	0.0349154
ENSDARG00000117160	CABZ01034596.1	uncharacterized LOC100537502 [Source:NCBI gene;Acc:100537502]	98.9448	3.07708	0.301417	10.2087	1.81257e-24	1.15221e-21
ENSDARG00000117313	CABZ01005857.2		5.33078	3.26657	1.1813	2.76524	0.00568815	0.0385346
ENSDARG00000011410	aadat	aminoadipate aminotransferase [Source:ZFIN;Acc:ZDB-GENE-111229-1]	55.8093	1.43959	0.370509	3.88543	0.000102148	0.00166287
ENSDARG00000058702	vax2	ventral anterior homeobox 2 [Source:NCBI gene;Acc:373869]	22.1559	1.78849	0.565149	3.16463	0.00155279	0.0144501
ENSDARG00000087017	si:dkey-11k2.7	si:dkey-11k2.7 [Source:ZFIN;Acc:ZDB-GENE-160728-22]	23.595	1.43158	0.496748	2.8819	0.00395287	0.0290232
ENSDARG00000093461	si:dkey-56m15.6	si:dkey-56m15.6 [Source:ZFIN;Acc:ZDB-GENE-110914-102]	8.89792	4.72443	1.3339	3.54181	0.000397388	0.00495872
ENSDARG00000095997	znf1112	zinc finger protein 1112 [Source:ZFIN;Acc:ZDB-GENE-110913-179]	37.618	1.32169	0.343561	3.84702	0.000119563	0.00189032
ENSDARG00000096026	si:dkey-4e4.1	si:dkey-4e4.1 [Source:ZFIN;Acc:ZDB-GENE-110914-73]	17.3957	1.50151	0.542961	2.76541	0.00568516	0.0385346
ENSDARG00000100219	si:dkey-264f17.1	si:dkey-264f17.1 [Source:ZFIN;Acc:ZDB-GENE-110913-6]	26.6623	1.36767	0.431238	3.17149	0.00151659	0.0141732
ENSDARG00000101374	si:dkey-11n14.1	si:dkey-11n14.1 [Source:ZFIN;Acc:ZDB-GENE-060503-332]	64.5065	1.0741	0.282196	3.80622	0.000141108	0.00215343
ENSDARG00000101807	si:ch211-120c15.3	si:ch211-120c15.3 [Source:ZFIN;Acc:ZDB-GENE-110913-99]	29.8022	2.00401	0.476021	4.20993	2.55452e-05	0.000531085
ENSDARG00000104895	BX004857.1		41.4196	2.1955	0.410896	5.34321	9.13165e-08	4.11571e-06
ENSDARG00000105731	CR788316.1	verrucotoxin subunit beta-like [Source:NCBI gene;Acc:103908715]	117.163	2.3357	0.280221	8.33522	7.73549e-17	1.96709e-14
ENSDARG00000105749	CR788316.2		15.4423	3.8061	0.780761	4.87486	1.08886e-06	3.59355e-05
ENSDARG00000105829	CR788316.4	neoverrucotoxin subunit beta-like [Source:NCBI gene;Acc:100004951]	34.6577	6.80818	1.0885	6.25462	3.98485e-10	3.25223e-08
ENSDARG00000007080	rhcgl1	Rh family, C glycoprotein, like 1 [Source:ZFIN;Acc:ZDB-GENE-060209-2]	11.9464	5.2929	1.14009	4.64253	3.44177e-06	9.61228e-05
ENSDARG00000009874	cyp2k6	cytochrome P450, family 2, subfamily k, polypeptide 31 [Source:NCBI gene;Acc:100001426]	3.92159	4.67595	1.49858	3.12025	0.00180698	0.0162885
ENSDARG00000019763	acp5a	acid phosphatase 5a, tartrate resistant [Source:ZFIN;Acc:ZDB-GENE-040426-2864]	284.76	2.68229	0.191363	14.0168	1.23022e-44	2.97197e-41
ENSDARG00000036700	si:ch211-114n24.6	si:ch211-114n24.6 [Source:ZFIN;Acc:ZDB-GENE-120214-26]	3158.75	1.75666	0.126937	13.8388	1.48596e-43	3.26344e-40
ENSDARG00000052288	zmp:0000000634	zmp:0000000634 [Source:ZFIN;Acc:ZDB-GENE-130530-637]	83.5785	2.62561	0.290215	9.04711	1.46805e-19	5.13989e-17
ENSDARG00000059689	mblac2	metallo-beta-lactamase domain containing 2 [Source:ZFIN;Acc:ZDB-GENE-081104-313]	55.919	1.54735	0.311804	4.96257	6.95671e-07	2.43213e-05
ENSDARG00000062565	kcnh4a	potassium voltage-gated channel, subfamily H (eag-related), member 4a [Source:ZFIN;Acc:ZDB-GENE-131125-34]	44.2476	1.06066	0.333859	3.17696	0.00148827	0.0139729
ENSDARG00000078272	CABP7	calcium-binding protein 7-like [Source:NCBI gene;Acc:100329495]	18.2332	1.66173	0.533248	3.11624	0.00183174	0.016438
ENSDARG00000088711	lgals1l1	lectin, galactoside-binding, soluble, 1 (galectin 1)-like 1 [Source:ZFIN;Acc:ZDB-GENE-030131-4905]	3653.77	2.37185	0.186523	12.7161	4.81354e-37	6.84032e-34
ENSDARG00000094417	si:dkey-13n15.2	si:dkey-13n15.2 [Source:ZFIN;Acc:ZDB-GENE-060526-209]	35.181	1.59892	0.407357	3.92511	8.66914e-05	0.00144934
ENSDARG00000097000	BX890558.1	uncharacterized LOC101884792 [Source:NCBI gene;Acc:101884792]	40.459	2.51271	0.411436	6.10718	1.01409e-09	7.65571e-08
ENSDARG00000097118	CU693494.2		1788.42	1.33645	0.123509	10.8207	2.74727e-27	2.3703e-24
ENSDARG00000097574	CR847898.3		14.9511	4.8734	1.1181	4.35863	1.30879e-05	0.000299411
ENSDARG00000097807	BX530017.2		29.0564	3.72757	0.585763	6.36362	1.97048e-10	1.73733e-08
ENSDARG00000103717	CT978957.2		11.5742	3.79732	1.14992	3.30224	0.000959158	0.00998824
ENSDARG00000111323	si:ch211-51i16.1	si:ch211-51i16.1 [Source:ZFIN;Acc:ZDB-GENE-131127-39]	15.3939	2.14615	0.623665	3.44118	0.000579175	0.0066946
ENSDARG00000007358	cxcr3.1	chemokine (C-X-C motif) receptor 3, tandem duplicate 1 [Source:ZFIN;Acc:ZDB-GENE-060130-38]	21.7246	1.92241	0.467216	4.11461	3.87829e-05	0.000748337
ENSDARG00000037411	npy1r	neuropeptide Y receptor Y1 [Source:ZFIN;Acc:ZDB-GENE-080221-1]	23.6049	2.16219	0.515377	4.19536	2.72441e-05	0.000559594
ENSDARG00000041490	afp4	antifreeze protein type IV [Source:ZFIN;Acc:ZDB-GENE-030131-5217]	1724.22	1.17913	0.168281	7.00692	2.43621e-12	3.06531e-10
ENSDARG00000090496	thsd7ab	thrombospondin, type I, domain containing 7Ab [Source:ZFIN;Acc:ZDB-GENE-130530-999]	71.2754	1.0803	0.304565	3.54704	0.000389592	0.00487657
ENSDARG00000091280	si:ch211-66k16.27	si:ch211-66k16.27 [Source:ZFIN;Acc:ZDB-GENE-120709-9]	240.157	3.47495	0.196365	17.6964	4.46823e-70	3.59811e-66
ENSDARG00000093289	si:dkey-9i23.14	si:dkey-9i23.14 [Source:ZFIN;Acc:ZDB-GENE-090313-360]	16.7709	2.86092	0.606062	4.7205	2.35262e-06	6.95649e-05
ENSDARG00000096599	AL928650.3		18.3651	4.73382	0.843152	5.61443	1.9721e-08	1.09542e-06
ENSDARG00000097054	CU927934.1		39.5104	2.33143	0.4028	5.78806	7.12035e-09	4.51479e-07
ENSDARG00000097878	CU694532.1		37.7403	1.9154	0.357182	5.36252	8.20685e-08	3.74785e-06
ENSDARG00000098037	CU927934.3	uncharacterized LOC100331996 [Source:NCBI gene;Acc:100331996]	59.4423	2.38441	0.337836	7.05788	1.69065e-12	2.21971e-10
ENSDARG00000102087	pop1	POP1 homolog, ribonuclease P/MRP subunit [Source:ZFIN;Acc:ZDB-GENE-120911-1]	94.9165	1.31677	0.274419	4.7984	1.5994e-06	4.9856e-05
ENSDARG00000102729	SAMD9	sterile alpha motif domain-containing protein 9-like [Source:NCBI gene;Acc:101886156]	8.3599	4.1273	1.21025	3.41028	0.000648966	0.00735585
ENSDARG00000004219	slc6a3	solute carrier family 6 member 3 [Source:ZFIN;Acc:ZDB-GENE-010316-1]	35.7301	2.36659	0.430373	5.49892	3.82114e-08	1.94749e-06
ENSDARG00000022841	ptk2ba	protein tyrosine kinase 2 beta, a [Source:ZFIN;Acc:ZDB-GENE-080207-1]	142.236	2.19319	0.229581	9.55298	1.26013e-21	5.74381e-19
ENSDARG00000039682	si:ch211-121a2.2	si:ch211-121a2.2 [Source:ZFIN;Acc:ZDB-GENE-070705-21]	168.948	2.55916	0.550928	4.64517	3.3979e-06	9.50076e-05
ENSDARG00000042990	cyp2p10	cytochrome P450, family 2, subfamily P, polypeptide 10 [Source:ZFIN;Acc:ZDB-GENE-040120-1]	82.298	1.26415	0.25828	4.8945	9.85582e-07	3.28863e-05
ENSDARG00000057055	ndufs8b	NADH:ubiquinone oxidoreductase core subunit S8b [Source:ZFIN;Acc:ZDB-GENE-050522-131]	10.385	2.3064	0.79114	2.91529	0.00355362	0.0268276
ENSDARG00000069661	si:dkey-121j17.6	si:dkey-121j17.6 [Source:ZFIN;Acc:ZDB-GENE-121214-361]	227.41	1.32242	0.169846	7.786	6.91622e-15	1.28525e-12
ENSDARG00000074897	hes2.1	hes family bHLH transcription factor 2, tandem duplicate 1 [Source:ZFIN;Acc:ZDB-GENE-081104-104]	26.3408	1.49798	0.405692	3.6924	0.000222144	0.00309847
ENSDARG00000075766	sccpdha.1	saccharopine dehydrogenase a, tandem duplicate 1 [Source:ZFIN;Acc:ZDB-GENE-040718-51]	186.299	1.56063	0.188945	8.2597	1.46038e-16	3.52798e-14
ENSDARG00000076747	TMCC1	transmembrane and coiled-coil domain family 1a [Source:NCBI gene;Acc:100330322]	18.4371	1.34784	0.478969	2.81405	0.00489215	0.0342267
ENSDARG00000079664	zgc:172341	zgc:172341 [Source:ZFIN;Acc:ZDB-GENE-080204-116]	105.224	1.03639	0.218906	4.73439	2.19713e-06	6.55982e-05
ENSDARG00000086418	si:ch211-236p5.3	si:ch211-236p5.3 [Source:ZFIN;Acc:ZDB-GENE-081028-31]	66.4724	5.24862	0.608249	8.62906	6.18563e-18	1.75803e-15
ENSDARG00000090946	si:zfos-364h11.2	si:zfos-364h11.2 [Source:ZFIN;Acc:ZDB-GENE-120703-46]	19.3984	2.4944	0.663049	3.76201	0.000168554	0.0024844
ENSDARG00000093008	adgrf3b	adhesion G protein-coupled receptor F3b [Source:ZFIN;Acc:ZDB-GENE-041001-207]	32.5697	1.51577	0.409992	3.69708	0.000218095	0.0030508
ENSDARG00000093808	pimr113	Pim proto-oncogene, serine/threonine kinase, related 113 [Source:ZFIN;Acc:ZDB-GENE-041014-289]	5.83928	5.97436	1.39244	4.29058	1.78209e-05	0.000390712
ENSDARG00000098415	CT956093.1		30.2136	3.5534	0.558867	6.35822	2.04111e-10	1.79306e-08
ENSDARG00000116524	zgc:103700	zgc:103700 [Source:ZFIN;Acc:ZDB-GENE-041010-13]	3.55432	4.87686	1.46109	3.33782	0.000844381	0.0090339
ENSDARG00000069321	fam169b	family with sequence similarity 169 member B [Source:ZFIN;Acc:ZDB-GENE-050419-217]	10.1741	2.37847	0.849535	2.79973	0.00511449	0.0354155
ENSDARG00000074653	si:ch211-233m11.1	si:ch211-233m11.1 [Source:ZFIN;Acc:ZDB-GENE-081028-16]	8.97706	6.45737	1.31103	4.92542	8.41799e-07	2.88048e-05
ENSDARG00000091951	nuggc.2	nuclear GTPase, germinal center associated, tandem duplicate 2 [Source:ZFIN;Acc:ZDB-GENE-060503-185]	5.2374	5.83457	1.37693	4.23736	2.2616e-05	0.000478004
ENSDARG00000093591	si:ch211-282k23.2	si:ch211-282k23.2 [Source:ZFIN;Acc:ZDB-GENE-050420-314]	33.8499	1.44427	0.377105	3.82988	0.000128205	0.00199947
ENSDARG00000114099	trim35-30	tripartite motif containing 35-30 [Source:ZFIN;Acc:ZDB-GENE-060503-557]	16.7165	2.54119	0.663955	3.82736	0.000129526	0.00201486
ENSDARG00000115872	CU855552.1		12.1045	4.94522	1.14317	4.32589	1.51917e-05	0.000341354
ENSDARG00000063594	hipk1a	homeodomain interacting protein kinase 1a [Source:ZFIN;Acc:ZDB-GENE-081031-101]	135.104	1.43198	0.193011	7.41915	1.1787e-13	1.88577e-11
ENSDARG00000077799	egr4	early growth response 4 [Source:ZFIN;Acc:ZDB-GENE-080204-90]	42.0586	1.57846	0.409156	3.85785	0.000114387	0.0018228
ENSDARG00000079393	tmprss15	transmembrane serine protease 15 [Source:ZFIN;Acc:ZDB-GENE-091204-83]	23.9488	1.68242	0.476148	3.5334	0.000410246	0.00507982
ENSDARG00000089200	si:dkey-103g5.4	si:dkey-103g5.4 [Source:ZFIN;Acc:ZDB-GENE-131127-503]	39.3833	1.35489	0.351757	3.85178	0.000117262	0.00186003
ENSDARG00000098175	dgkab	diacylglycerol kinase, alpha b [Source:ZFIN;Acc:ZDB-GENE-121105-5]	80.1521	1.1118	0.315149	3.52786	0.000418938	0.005161
ENSDARG00000100002	ctbs	chitobiase, di-N-acetyl- [Source:ZFIN;Acc:ZDB-GENE-050522-422]	153.824	1.94374	0.227998	8.52526	1.5247e-17	4.23377e-15
ENSDARG00000101716	bace1	beta-secretase 1 [Source:ZFIN;Acc:ZDB-GENE-040426-1835]	170.415	1.45126	0.265711	5.46181	4.71312e-08	2.34279e-06
ENSDARG00000101873	dtwd2	DTW domain containing 2 [Source:ZFIN;Acc:ZDB-GENE-120215-183]	93.953	1.22349	0.268105	4.56349	5.03093e-06	0.000132487
ENSDARG00000109600	CU302316.1		3.95706	5.20862	1.51133	3.44639	0.00056813	0.0065985
ENSDARG00000112439	CABZ01092982.2		38.9909	1.7601	0.368207	4.7802	1.75117e-06	5.39667e-05
ENSDARG00000002293	si:ch211-197g15.6	si:ch211-197g15.6 [Source:ZFIN;Acc:ZDB-GENE-050208-457]	144.111	2.07468	0.232166	8.93619	4.02827e-19	1.33308e-16
ENSDARG00000009477	prkar2ab	protein kinase, cAMP-dependent, regulatory, type II, alpha, B [Source:ZFIN;Acc:ZDB-GENE-040426-2427]	68.6577	2.41431	0.341313	7.07359	1.50973e-12	2.00396e-10
ENSDARG00000024277	pigm	phosphatidylinositol glycan anchor biosynthesis, class M [Source:NCBI gene;Acc:393361]	103.744	1.1498	0.252549	4.55278	5.29427e-06	0.000137674
ENSDARG00000070387	nudt7	nudix (nucleoside diphosphate linked moiety X)-type motif 7 [Source:ZFIN;Acc:ZDB-GENE-131127-212]	71.0649	1.35055	0.276198	4.88978	1.00947e-06	3.35905e-05
ENSDARG00000071643	zgc:171490	zgc:171490 [Source:ZFIN;Acc:ZDB-GENE-080204-29]	86.6636	1.2608	0.274322	4.59607	4.30526e-06	0.000115949
ENSDARG00000080329	NC_002333.3		12.4818	3.70336	0.831766	4.4524	8.49142e-06	0.000204319
ENSDARG00000086838	itga2.3	integrin, alpha 2 (CD49B, alpha 2 subunit of VLA-2 receptor), tandem duplicate 3 [Source:ZFIN;Acc:ZDB-GENE-091204-176]	76.163	1.39371	0.24477	5.69397	1.24117e-08	7.38529e-07
ENSDARG00000087545	fbxo42	F-box protein 42 [Source:ZFIN;Acc:ZDB-GENE-030131-7399]	188.117	1.52208	0.231408	6.57748	4.78492e-11	4.75696e-09
ENSDARG00000089205	si:dkey-73n8.3	si:dkey-73n8.3 [Source:ZFIN;Acc:ZDB-GENE-141219-27]	90.0147	1.4276	0.277913	5.13686	2.79365e-07	1.08155e-05
ENSDARG00000089903	CABZ01039863.1		82.8214	1.44211	0.253612	5.68629	1.29829e-08	7.66847e-07
ENSDARG00000090543	tmem138	transmembrane protein 138 [Source:NCBI gene;Acc:100332440]	129.133	1.17009	0.192139	6.08982	1.13038e-09	8.45437e-08
ENSDARG00000092419	vtg7	vitellogenin 7 [Source:ZFIN;Acc:ZDB-GENE-001201-6]	87.1964	2.69441	0.375718	7.17138	7.42479e-13	1.04894e-10
ENSDARG00000093862	si:ch211-274k16.2	si:ch211-274k16.2 [Source:ZFIN;Acc:ZDB-GENE-110411-199]	25.217	1.74719	0.434674	4.01954	5.83111e-05	0.00104269
ENSDARG00000094747	si:ch211-197g15.6	si:ch211-197g15.6 [Source:ZFIN;Acc:ZDB-GENE-050208-457]	11.5676	3.3022	0.914296	3.61174	0.00030415	0.00400636
ENSDARG00000097721	CU207301.3		23.8425	3.84827	0.646287	5.95442	2.60991e-09	1.80143e-07
ENSDARG00000098976	CU457778.1	uncharacterized LOC100535115 [Source:NCBI gene;Acc:100535115]	22.9226	1.84527	0.526496	3.50482	0.000456914	0.00555517
ENSDARG00000099506	RAC1	ras-related C3 botulinum toxin substrate 1-like [Source:NCBI gene;Acc:100537765]	14.5665	6.80645	1.28042	5.3158	1.06188e-07	4.68974e-06
ENSDARG00000100000	CR352226.5		281.443	1.50339	0.212299	7.08147	1.42634e-12	1.91431e-10
ENSDARG00000100089	camk2b2	calcium/calmodulin-dependent protein kinase (CaM kinase) II beta 2 [Source:ZFIN;Acc:ZDB-GENE-090312-34]	30.5756	1.44158	0.413074	3.48989	0.000483215	0.00580296
ENSDARG00000100188	rnps1	RNA binding protein with serine rich domain 1 [Source:HGNC Symbol;Acc:HGNC:10080]	161.567	3.31778	0.269946	12.2905	1.01836e-34	1.29482e-31
ENSDARG00000100295	ccl39.3	chemokine (C-C motif) ligand 39, duplicate 3 [Source:ZFIN;Acc:ZDB-GENE-131121-94]	38.5663	2.19192	0.379323	5.7785	7.5369e-09	4.72926e-07
ENSDARG00000100614	zgc:171497	zgc:171497 [Source:ZFIN;Acc:ZDB-GENE-080220-58]	21.7504	1.6311	0.609022	2.67823	0.00740122	0.0473012
ENSDARG00000100810	CABZ01076758.1		71.1748	1.17859	0.272633	4.323	1.53919e-05	0.000344933
ENSDARG00000101026	CABZ01038709.1		39.678	2.19299	0.438012	5.00669	5.5375e-07	1.98774e-05
ENSDARG00000103976	BX544877.2		4.74559	5.42875	1.39075	3.90348	9.48202e-05	0.00156
ENSDARG00000104905	CABZ01075521.1		39.6084	2.25868	0.359855	6.27665	3.45942e-10	2.89179e-08
ENSDARG00000110103	FO834799.1	Fanconi anemia group A protein-like [Source:NCBI gene;Acc:110438398]	127.747	1.21926	0.21747	5.60658	2.06368e-08	1.13305e-06
ENSDARG00000113721	HPDL	4-hydroxyphenylpyruvate dioxygenase-like protein [Source:NCBI gene;Acc:110438534]	44.3077	3.43522	0.394021	8.71836	2.82248e-18	8.52318e-16
ENSDARG00000114704	KCTD20	potassium channel tetramerization domain containing 20 [Source:NCBI gene;Acc:570693]	147.577	1.19756	0.262481	4.56246	5.05589e-06	0.000132761
ENSDARG00000116774	PCNP	PEST proteolytic signal-containing nuclear protein-like [Source:NCBI gene;Acc:110437793]	76.1634	6.2535	0.679698	9.20041	3.56579e-20	1.38939e-17

## Sheet: upf3a_mu_VS_WT
Supplementary Table S10. List of up-regulated genes in leg1a-/- single; upf3a-/- single; upf3a-/- leg1a-/- double at 3dpf
upf3a_mu vs WT ( FoldChange ≥ 2, Padj < 0.05）
ensembl_gene_id	external_gene_name	description	baseMean	log2FoldChange	lfcSE	stat	pvalue	padj
ENSDARG00000003203	rhcga	Rh family, C glycoprotein a [Source:ZFIN;Acc:ZDB-GENE-070424-81]	304.967	2.46299	0.683185	3.60515	0.00031197	0.00420297
ENSDARG00000011410	aadat	aminoadipate aminotransferase [Source:ZFIN;Acc:ZDB-GENE-111229-1]	61.2677	1.6795	0.276447	6.0753	1.23755e-09	9.6325e-08
ENSDARG00000015607	si:ch211-220f21.2	si:ch211-220f21.2 [Source:ZFIN;Acc:ZDB-GENE-160113-17]	12.252	2.65632	0.632873	4.19724	2.70183e-05	0.000568373
ENSDARG00000025046	AL935186.1		17.622	1.27435	0.448425	2.84184	0.00448545	0.0328865
ENSDARG00000032631	ltb4r	leukotriene B4 receptor [Source:ZFIN;Acc:ZDB-GENE-070705-164]	29.966	1.05219	0.392937	2.67775	0.00741195	0.047671
ENSDARG00000035018	thy1	Thy-1 cell surface antigen [Source:ZFIN;Acc:ZDB-GENE-030131-8561]	584.668	1.07685	0.115798	9.29944	1.41184e-20	7.57029e-18
ENSDARG00000043781	psmb10	proteasome 20S subunit beta 10 [Source:ZFIN;Acc:ZDB-GENE-040718-278]	162.758	2.40721	0.195293	12.3262	6.54782e-35	1.57992e-31
ENSDARG00000045095	elac1	elaC ribonuclease Z 1 [Source:NCBI gene;Acc:445109]	201.274	1.73973	0.160252	10.8562	1.8633e-27	2.49776e-24
ENSDARG00000045837	si:dkey-14d8.20	si:dkey-14d8.20 [Source:ZFIN;Acc:ZDB-GENE-041210-146]	50.1714	1.11772	0.294487	3.79549	0.000147353	0.00232688
ENSDARG00000051914	slc14a2	solute carrier family 14 member 2 [Source:ZFIN;Acc:ZDB-GENE-030131-4833]	38.5525	1.06346	0.388352	2.7384	0.0061739	0.0416796
ENSDARG00000058159	ipo8	importin 8 [Source:ZFIN;Acc:ZDB-GENE-060503-3]	915.835	1.32777	0.133279	9.96237	2.2269e-23	1.85285e-20
ENSDARG00000058702	vax2	ventral anterior homeobox 2 [Source:NCBI gene;Acc:373869]	21.2653	1.60286	0.582084	2.75365	0.0058934	0.0403181
ENSDARG00000061486	DNAH10	si:dkeyp-86b9.1 [Source:ZFIN;Acc:ZDB-GENE-060531-163]	227.791	2.02634	0.18057	11.2219	3.18395e-29	4.8016e-26
ENSDARG00000077090	si:ch211-127b11.1	si:ch211-127b11.1 [Source:ZFIN;Acc:ZDB-GENE-041210-159]	70.1613	2.77616	0.776827	3.57372	0.000351948	0.00461098
ENSDARG00000077909	rce1a	Ras converting CAAX endopeptidase 1a [Source:ZFIN;Acc:ZDB-GENE-041008-116]	52.5689	1.01399	0.290114	3.49514	0.000473807	0.00587062
ENSDARG00000078728	znf1068	zinc finger protein 1068 [Source:ZFIN;Acc:ZDB-GENE-080215-12]	14.6419	2.02803	0.545595	3.71709	0.000201533	0.00296512
ENSDARG00000078882	slc22a31	solute carrier family 22 member 31 [Source:ZFIN;Acc:ZDB-GENE-130530-858]	393.507	1.09813	0.127438	8.61696	6.87561e-18	2.30419e-15
ENSDARG00000087293	si:dkey-84h14.1	si:dkey-84h14.1 [Source:ZFIN;Acc:ZDB-GENE-110913-51]	7.3965	2.68082	0.879937	3.0466	0.00231446	0.0200523
ENSDARG00000088245	si:dkey-16p6.1	si:dkey-16p6.1 [Source:ZFIN;Acc:ZDB-GENE-081103-43]	67.685	1.27224	0.262582	4.84513	1.26532e-06	4.24039e-05
ENSDARG00000088378	znf1000	zinc finger protein 1000 [Source:ZFIN;Acc:ZDB-GENE-110913-165]	5.81539	5.04445	1.33989	3.76481	0.000166673	0.00256501
ENSDARG00000089831	si:dkey-207m2.4	si:dkey-207m2.4 [Source:ZFIN;Acc:ZDB-GENE-081103-58]	44.6224	1.00548	0.304363	3.30357	0.000954624	0.0101876
ENSDARG00000091013	si:dkey-84h14.2	si:dkey-84h14.2 [Source:ZFIN;Acc:ZDB-GENE-110913-33]	253.285	1.57494	0.17853	8.82169	1.12745e-18	4.38778e-16
ENSDARG00000091499	zmp:0000001020	zmp:0000001020 [Source:ZFIN;Acc:ZDB-GENE-130530-1023]	40.3316	1.67358	0.319732	5.23433	1.65586e-07	7.34221e-06
ENSDARG00000091841	si:cabz01071909.2	si:cabz01071909.2 [Source:ZFIN;Acc:ZDB-GENE-161017-114]	31.4201	1.43033	0.397363	3.59957	0.000318749	0.00427758
ENSDARG00000092285	cenpv	centromere protein V [Source:ZFIN;Acc:ZDB-GENE-060526-76]	47.8465	1.06875	0.29592	3.61161	0.000304297	0.00411338
ENSDARG00000092784	znf1109	zinc finger protein 1109 [Source:ZFIN;Acc:ZDB-GENE-110914-77]	14.8246	1.54556	0.504259	3.06501	0.00217665	0.0191331
ENSDARG00000092938	znf1047	zinc finger protein 1047 [Source:ZFIN;Acc:ZDB-GENE-110914-204]	11.5863	2.24416	0.616939	3.63757	0.000275221	0.00380126
ENSDARG00000093461	si:dkey-56m15.6	si:dkey-56m15.6 [Source:ZFIN;Acc:ZDB-GENE-110914-102]	6.80723	4.79431	1.35655	3.53418	0.000409042	0.00519461
ENSDARG00000095200	si:ch211-197e7.1	si:ch211-197e7.1 [Source:ZFIN;Acc:ZDB-GENE-081103-26]	96.1807	1.12814	0.229741	4.91047	9.08604e-07	3.19588e-05
ENSDARG00000095293	si:dkey-265e7.1	si:dkey-265e7.1 [Source:ZFIN;Acc:ZDB-GENE-081103-25]	16.6115	1.45064	0.495723	2.9263	0.00343017	0.0270656
ENSDARG00000095997	znf1112	zinc finger protein 1112 [Source:ZFIN;Acc:ZDB-GENE-110913-179]	42.5277	1.55993	0.326804	4.77328	1.81247e-06	5.71676e-05
ENSDARG00000096026	si:dkey-4e4.1	si:dkey-4e4.1 [Source:ZFIN;Acc:ZDB-GENE-110914-73]	19.3268	2.46574	0.510372	4.83126	1.3567e-06	4.49667e-05
ENSDARG00000096186	si:dkey-247i3.5	si:dkey-247i3.5 [Source:ZFIN;Acc:ZDB-GENE-110914-32]	31.3575	1.13458	0.35583	3.18855	0.00142987	0.0138449
ENSDARG00000096762	si:dkey-61p9.11	si:dkey-61p9.11 [Source:ZFIN;Acc:ZDB-GENE-041210-242]	29.3667	1.08821	0.347274	3.13357	0.00172697	0.0159674
ENSDARG00000098115	si:dkey-178j11.5	si:dkey-178j11.5 [Source:ZFIN;Acc:ZDB-GENE-131118-10]	34.0222	2.03925	0.411381	4.95708	7.15609e-07	2.58487e-05
ENSDARG00000098196	znf1077	zinc finger protein 1077 [Source:ZFIN;Acc:ZDB-GENE-080218-11]	27.023	1.70258	0.439729	3.87189	0.000107993	0.00179337
ENSDARG00000098326	CU280645.1		15.8461	2.84395	0.547425	5.19514	2.04568e-07	8.78296e-06
ENSDARG00000099090	znf1087	zinc finger protein 1087 [Source:ZFIN;Acc:ZDB-GENE-110913-106]	10.7065	2.51988	0.754822	3.33837	0.000842699	0.00926355
ENSDARG00000099277	znf1039	zinc finger protein 1039 [Source:ZFIN;Acc:ZDB-GENE-110913-141]	11.0502	2.13716	0.674366	3.16915	0.00152887	0.0145695
ENSDARG00000100110	si:ch211-237a4.2	si:ch211-237a4.2 [Source:ZFIN;Acc:ZDB-GENE-060503-504]	7.70116	2.43873	0.847814	2.87649	0.00402121	0.030464
ENSDARG00000100164	si:dkey-16p6.1	si:dkey-16p6.1 [Source:ZFIN;Acc:ZDB-GENE-081103-43]	11.4401	1.66909	0.586441	2.84614	0.00442523	0.0325935
ENSDARG00000100568	si:ch211-209j12.3	si:ch211-209j12.3 [Source:ZFIN;Acc:ZDB-GENE-120709-21]	17.312	1.48167	0.539128	2.74827	0.00599112	0.04079
ENSDARG00000100723	znf1097	zinc finger protein 1097 [Source:ZFIN;Acc:ZDB-GENE-110914-20]	19.11	1.17547	0.439866	2.67233	0.00753264	0.0483134
ENSDARG00000100865	si:dkey-269o24.1	si:dkey-269o24.1 [Source:ZFIN;Acc:ZDB-GENE-041210-347]	76.839	1.33489	0.278115	4.79978	1.58841e-06	5.11455e-05
ENSDARG00000101030	si:ch73-158p21.3	si:ch73-158p21.3 [Source:ZFIN;Acc:ZDB-GENE-030131-4747]	15.467	1.9241	0.560245	3.43439	0.000593896	0.00700055
ENSDARG00000101049	CABZ01075274.1		19.818	2.15792	0.518051	4.16545	3.1074e-05	0.00063703
ENSDARG00000101374	si:dkey-11n14.1	si:dkey-11n14.1 [Source:ZFIN;Acc:ZDB-GENE-060503-332]	57.5193	1.8147	0.284532	6.37783	1.79614e-10	1.71981e-08
ENSDARG00000101706	csrp3	cysteine and glycine-rich protein 3 (cardiac LIM protein) [Source:ZFIN;Acc:ZDB-GENE-041010-119]	27.0673	1.594	0.427949	3.72474	0.000195513	0.00289775
ENSDARG00000101807	si:ch211-120c15.3	si:ch211-120c15.3 [Source:ZFIN;Acc:ZDB-GENE-110913-99]	34.4237	2.44007	0.48047	5.07851	3.80411e-07	1.48287e-05
ENSDARG00000101883	zgc:172128	zgc:172128 [Source:ZFIN;Acc:ZDB-GENE-080220-2]	77.4533	1.16819	0.224297	5.20822	1.90665e-07	8.25955e-06
ENSDARG00000102020	pnpla3	patatin-like phospholipase domain containing 3 [Source:ZFIN;Acc:ZDB-GENE-040718-27]	348.143	1.62309	0.131427	12.3497	4.88759e-35	1.31036e-31
ENSDARG00000102215	si:ch211-227e10.6	si:ch211-227e10.6 [Source:ZFIN;Acc:ZDB-GENE-050420-355]	85.1242	1.40508	0.218406	6.43331	1.24856e-10	1.22965e-08
ENSDARG00000102706	BX511128.3		58.0222	1.61288	0.26402	6.10893	1.00303e-09	8.06736e-08
ENSDARG00000102848	BX927336.3		42.0664	1.89661	0.324524	5.84428	5.08776e-09	3.40063e-07
ENSDARG00000102884	si:ch211-145h19.5	si:ch211-145h19.5 [Source:ZFIN;Acc:ZDB-GENE-110914-112]	8.86181	2.30087	0.831354	2.76762	0.0056467	0.0389729
ENSDARG00000103265	si:ch211-223g7.2	si:ch211-223g7.2 [Source:ZFIN;Acc:ZDB-GENE-050420-153]	48.6131	1.30963	0.30102	4.35063	1.35745e-05	0.000316158
ENSDARG00000103495	zgc:173714	zgc:173714 [Source:ZFIN;Acc:ZDB-GENE-071004-90]	14.838	1.5466	0.543562	2.84531	0.00443689	0.0326398
ENSDARG00000103597	si:dkey-40j3.3	si:dkey-40j3.3 [Source:ZFIN;Acc:ZDB-GENE-110913-109]	14.9502	1.73678	0.52005	3.33964	0.00083888	0.00922997
ENSDARG00000104476	si:dkey-41c6.3	si:dkey-41c6.3 [Source:ZFIN;Acc:ZDB-GENE-070705-469]	73.665	1.30705	0.266082	4.91219	9.00662e-07	3.17721e-05
ENSDARG00000104584	si:dkeyp-4f2.3	si:dkeyp-4f2.3 [Source:ZFIN;Acc:ZDB-GENE-110914-117]	31.4104	1.45891	0.361986	4.03029	5.5707e-05	0.00103158
ENSDARG00000104654	leap2	liver-expressed antimicrobial peptide 2 [Source:ZFIN;Acc:ZDB-GENE-081022-131]	493.496	1.01266	0.119228	8.49348	2.00536e-17	6.20352e-15
ENSDARG00000104678	CU467646.7	zinc finger protein OZF-like [Source:NCBI gene;Acc:110437726]	194.279	1.75457	0.217242	8.07655	6.66258e-16	1.69223e-13
ENSDARG00000104804	si:ch211-238e22.8	si:ch211-238e22.8 [Source:ZFIN;Acc:ZDB-GENE-050419-231]	38.4194	1.28019	0.362113	3.53533	0.000407268	0.00517588
ENSDARG00000104822	znf1131	zinc finger protein 1131 [Source:ZFIN;Acc:ZDB-GENE-110914-31]	8.71129	2.1808	0.785681	2.77568	0.00550864	0.0382498
ENSDARG00000105063	si:ch211-64i20.3	si:ch211-64i20.3 [Source:ZFIN;Acc:ZDB-GENE-110913-55]	21.55	1.64423	0.456534	3.60154	0.000316336	0.00425467
ENSDARG00000105304	CR762475.4		5.23618	2.96209	1.05005	2.82089	0.00478899	0.0344936
ENSDARG00000105407	CU459186.6		9.58609	7.17032	1.30166	5.50859	3.61722e-08	1.94821e-06
ENSDARG00000105746	LO018124.1	si:cabz01083838.1 [Source:NCBI gene;Acc:101883056]	22.6774	1.26939	0.420926	3.01571	0.00256381	0.0217163
ENSDARG00000110290	BX005380.1		18.9037	1.61098	0.441452	3.64928	0.000262977	0.00366572
ENSDARG00000112451	FO834823.1		33.3249	1.42025	0.351109	4.04506	5.23108e-05	0.0009861
ENSDARG00000112725	si:dkey-22h13.2	si:dkey-22h13.2 [Source:ZFIN;Acc:ZDB-GENE-120703-42]	16.236	1.38395	0.468665	2.95296	0.00314745	0.0254166
ENSDARG00000113027	BX005073.3		4.0717	4.96155	1.45834	3.40219	0.000668485	0.00769933
ENSDARG00000113582	znf993	zinc finger protein 993 [Source:ZFIN;Acc:ZDB-GENE-110914-103]	21.4782	1.31636	0.435344	3.02373	0.0024968	0.0213107
ENSDARG00000113916	FO904860.1		3.40222	5.74573	1.53405	3.74545	0.000180069	0.00271895
ENSDARG00000114172	znf996	zinc finger protein 996 [Source:ZFIN;Acc:ZDB-GENE-110913-147]	22.3109	1.27763	0.444778	2.87252	0.00407219	0.0307056
ENSDARG00000114536	si:dkey-149m13.4	si:dkey-149m13.4 [Source:ZFIN;Acc:ZDB-GENE-110914-34]	9.68358	2.00502	0.674156	2.97411	0.00293836	0.0241319
ENSDARG00000114894	znf1026	zinc finger protein 1026 [Source:ZFIN;Acc:ZDB-GENE-110913-157]	32.1321	1.1327	0.359987	3.14649	0.0016524	0.0154718
ENSDARG00000115524	znf1118	zinc finger protein 1118 [Source:ZFIN;Acc:ZDB-GENE-131125-21]	25.5398	1.45544	0.468444	3.10698	0.0018901	0.0171452
ENSDARG00000117132	BX663613.1		14.6272	1.77145	0.544598	3.25277	0.00114284	0.0116402
ENSDARG00000117262	CT030017.3		45.5967	1.04163	0.296715	3.51055	0.000447179	0.00557911
ENSDARG00000117809	CR388228.1		2.23184	5.13749	1.71317	2.99883	0.00271018	0.0226042
ENSDARG00000007080	rhcgl1	Rh family, C glycoprotein, like 1 [Source:ZFIN;Acc:ZDB-GENE-060209-2]	35.8622	6.85893	1.07398	6.38644	1.69791e-10	1.63223e-08
ENSDARG00000013522	pck1	phosphoenolpyruvate carboxykinase 1 (soluble) [Source:ZFIN;Acc:ZDB-GENE-030909-11]	2851.68	2.02206	0.257762	7.84467	4.34102e-15	9.88154e-13
ENSDARG00000014280	dlgap1a	discs, large (Drosophila) homolog-associated protein 1a [Source:NCBI gene;Acc:569898]	51.4157	1.06356	0.289785	3.67018	0.00024238	0.00344428
ENSDARG00000020957	pth1r	parathyroid hormone 1 receptor [Source:ZFIN;Acc:ZDB-GENE-991123-8]	36.4109	1.24819	0.389212	3.20698	0.00134139	0.0132
ENSDARG00000035339	ftr99	finTRIM family, member 99 [Source:ZFIN;Acc:ZDB-GENE-141212-215]	10.9076	1.6268	0.6064	2.68271	0.00730274	0.0471648
ENSDARG00000036700	si:ch211-114n24.6	si:ch211-114n24.6 [Source:ZFIN;Acc:ZDB-GENE-120214-26]	2781.22	1.5102	0.119683	12.6184	1.67266e-36	5.04496e-33
ENSDARG00000038009	CT573429.1	GTPase IMAP family member 4-like [Source:NCBI gene;Acc:798736]	2.26477	4.56232	1.62993	2.79908	0.00512478	0.0362203
ENSDARG00000038293	zgc:103559	zgc:103559 [Source:ZFIN;Acc:ZDB-GENE-041212-22]	36.9012	1.56234	0.366773	4.25971	2.04696e-05	0.00045065
ENSDARG00000052288	zmp:0000000634	zmp:0000000634 [Source:ZFIN;Acc:ZDB-GENE-130530-637]	71.8421	1.63935	0.304569	5.38251	7.34524e-08	3.63183e-06
ENSDARG00000052618	ahrrb	aryl-hydrocarbon receptor repressor b [Source:ZFIN;Acc:ZDB-GENE-051018-2]	11.5564	1.99317	0.646846	3.08138	0.00206047	0.0183323
ENSDARG00000060012	f2r	coagulation factor II (thrombin) receptor [Source:ZFIN;Acc:ZDB-GENE-060526-30]	55.6891	1.75329	0.276722	6.33593	2.35912e-10	2.18097e-08
ENSDARG00000067646	tmem232	transmembrane protein 232 [Source:ZFIN;Acc:ZDB-GENE-070705-434]	7.47865	2.59281	0.824276	3.14557	0.00165766	0.015509
ENSDARG00000070735	rnd2	Rho family GTPase 2 [Source:ZFIN;Acc:ZDB-GENE-030616-177]	110.647	1.05621	0.197426	5.34988	8.8011e-08	4.24723e-06
ENSDARG00000074266	si:ch1073-314i13.4	si:ch1073-314i13.4 [Source:ZFIN;Acc:ZDB-GENE-120214-41]	146.551	1.1565	0.191812	6.02933	1.64641e-09	1.24925e-07
ENSDARG00000075530	pigu	phosphatidylinositol glycan anchor biosynthesis, class U [Source:ZFIN;Acc:ZDB-GENE-100629-1]	431.68	1.13583	0.122741	9.25386	2.16535e-20	1.11165e-17
ENSDARG00000088145	atg4db	autophagy related 4D, cysteine peptidase b [Source:ZFIN;Acc:ZDB-GENE-131025-1]	61.6175	1.17226	0.269279	4.35334	1.34076e-05	0.000312573
ENSDARG00000088711	lgals1l1	lectin, galactoside-binding, soluble, 1 (galectin 1)-like 1 [Source:ZFIN;Acc:ZDB-GENE-030131-4905]	3327.46	1.31153	0.262315	4.99984	5.73768e-07	2.13649e-05
ENSDARG00000090930	si:ch211-120g10.1	si:ch211-120g10.1 [Source:ZFIN;Acc:ZDB-GENE-130531-56]	37.6055	1.59126	0.354764	4.48539	7.27792e-06	0.000185633
ENSDARG00000095826	smdt1a	single-pass membrane protein with aspartate-rich tail 1a [Source:ZFIN;Acc:ZDB-GENE-110411-114]	50.0877	1.35274	0.340722	3.97021	7.18102e-05	0.00128159
ENSDARG00000096235	BX936397.1		3.52271	5.79523	1.51394	3.82791	0.000129235	0.00209003
ENSDARG00000096373	BX936397.2		12.1781	1.65198	0.614516	2.68826	0.00718246	0.0466251
ENSDARG00000096825	CU914157.1		3.44476	5.46363	1.45959	3.74326	0.000181645	0.0027342
ENSDARG00000097119	AL928657.1		25.6398	1.38553	0.419942	3.29933	0.000969154	0.0102971
ENSDARG00000097553	BX908750.1	uncharacterized LOC110439470 [Source:NCBI gene;Acc:110439470]	126.106	1.11119	0.303351	3.66305	0.00024923	0.00351472
ENSDARG00000097610	BX005183.3		37.9786	1.84424	0.324598	5.68161	1.33434e-08	8.19244e-07
ENSDARG00000097737	si:dkey-188h10.3	si:dkey-188h10.3 [Source:ZFIN;Acc:ZDB-LINCRNAG-030131-376]	40.3183	1.0309	0.307422	3.35336	0.000798368	0.008861
ENSDARG00000097807	BX530017.2		36.3792	3.6277	0.535027	6.78041	1.19838e-11	1.43859e-09
ENSDARG00000098397	FP016106.1	sterile alpha motif domain-containing protein 9-like [Source:NCBI gene;Acc:101882579]	32.8663	1.58235	0.436507	3.62504	0.000288922	0.00394533
ENSDARG00000099750	BX682557.2		6.79156	2.41031	0.90132	2.6742	0.00749074	0.0480703
ENSDARG00000103341	si:ch211-110e21.4	si:ch211-110e21.4 [Source:ZFIN;Acc:ZDB-GENE-131126-43]	26.4134	1.59774	0.384828	4.15184	3.29813e-05	0.000667622
ENSDARG00000106212	LO017965.1	DELTA-actitoxin-Aeq1c-like [Source:NCBI gene;Acc:100534815]	22.9502	1.89268	0.470843	4.01977	5.8255e-05	0.00107382
ENSDARG00000109568	PLPP7	phospholipid phosphatase 7 (inactive) [Source:NCBI gene;Acc:568758]	34.3623	1.13489	0.380887	2.9796	0.00288623	0.0238173
ENSDARG00000115199	dicp1.3-4	diverse immunoglobulin domain-containing protein 1.3-4 [Source:ZFIN;Acc:ZDB-GENE-120305-3]	16.304	2.36615	0.538427	4.39456	1.10995e-05	0.000264645
ENSDARG00000116302	ANGPTL2	angiopoietin like 2 [Source:HGNC Symbol;Acc:HGNC:490]	38.3223	1.4375	0.350284	4.10381	4.06393e-05	0.000802443
ENSDARG00000116751	BX537263.5		29.1346	1.85949	0.644334	2.88591	0.0039028	0.0297728
ENSDARG00000001971	cthrc1b	collagen triple helix repeat containing 1b [Source:ZFIN;Acc:ZDB-GENE-050420-46]	34.2412	1.18917	0.329153	3.61283	0.000302879	0.0040988
ENSDARG00000002299	arsh	arylsulfatase H [Source:ZFIN;Acc:ZDB-GENE-081104-120]	181.232	1.08095	0.170753	6.33046	2.44435e-10	2.24258e-08
ENSDARG00000003290	dab1b	DAB adaptor protein 1b [Source:ZFIN;Acc:ZDB-GENE-060421-7958]	66.4006	1.02583	0.310063	3.30844	0.000938175	0.0100591
ENSDARG00000006848	parp9	poly(ADP-ribose) polymerase family member 9 [Source:ZFIN;Acc:ZDB-GENE-081104-179]	50.3964	2.00369	0.366126	5.4727	4.43237e-08	2.32497e-06
ENSDARG00000012903	slc34a2a	solute carrier family 34 member 2a [Source:ZFIN;Acc:ZDB-GENE-000524-1]	16.9315	1.71506	0.530097	3.23537	0.00121486	0.0122088
ENSDARG00000014916	slc10a2	solute carrier family 10 member 2 [Source:ZFIN;Acc:ZDB-GENE-040426-1328]	22.0093	1.28473	0.478911	2.68261	0.00730491	0.0471662
ENSDARG00000017984	zgc:172106	zgc:172106 [Source:ZFIN;Acc:ZDB-GENE-080204-42]	68.4248	1.80867	0.254868	7.09648	1.27978e-12	1.84909e-10
ENSDARG00000043587	srd5a2a	steroid-5-alpha-reductase, alpha polypeptide 2a [Source:ZFIN;Acc:ZDB-GENE-050417-199]	49.9684	1.0589	0.318912	3.32036	0.000899012	0.00975371
ENSDARG00000052207	c3a.3	complement component c3a, duplicate 3 [Source:ZFIN;Acc:ZDB-GENE-990415-37]	479.299	1.16522	0.370105	3.14835	0.00164197	0.0153981
ENSDARG00000057729	ephb6	eph receptor B6 [Source:ZFIN;Acc:ZDB-GENE-100922-51]	149.374	1.77593	0.294501	6.03032	1.63639e-09	1.24556e-07
ENSDARG00000060671	lct	lactase [Source:ZFIN;Acc:ZDB-GENE-081104-434]	21.3404	3.13405	0.57786	5.42355	5.84267e-08	2.98682e-06
ENSDARG00000069029	acss2l	acyl-CoA synthetase short chain family member 2 like [Source:ZFIN;Acc:ZDB-GENE-130530-723]	34.5699	1.66088	0.337542	4.92051	8.6319e-07	3.05843e-05
ENSDARG00000074571	gpaa1	glycosylphosphatidylinositol anchor attachment 1 [Source:ZFIN;Acc:ZDB-GENE-131121-587]	381.577	1.07145	0.133007	8.05563	7.90735e-16	1.98746e-13
ENSDARG00000082222	dre-mir-137-1	dre-mir-137-1 [Source:miRBase;Acc:MI0002000]	6.84532	3.04595	0.966009	3.15312	0.00161533	0.0152014
ENSDARG00000089090	mmd2b	monocyte to macrophage differentiation-associated 2b [Source:ZFIN;Acc:ZDB-GENE-090313-336]	4.62238	3.44245	1.0939	3.14695	0.00164982	0.0154536
ENSDARG00000091592	peli1a	pellino E3 ubiquitin protein ligase 1a [Source:ZFIN;Acc:ZDB-GENE-110310-6]	36.4773	1.36209	0.329543	4.13328	3.57617e-05	0.00071848
ENSDARG00000092272	BX511161.1		13.6986	1.8708	0.527496	3.54657	0.000390277	0.0050117
ENSDARG00000092604	si:ch211-15j1.4	si:ch211-15j1.4 [Source:ZFIN;Acc:ZDB-GENE-081031-6]	10.749	2.15285	0.592487	3.63358	0.000279512	0.0038494
ENSDARG00000094202	CT583646.2		14.6026	1.51484	0.506664	2.98984	0.00279122	0.02316
ENSDARG00000094297	si:dkey-222h21.2	si:dkey-222h21.2 [Source:ZFIN;Acc:ZDB-GENE-081031-20]	45.0796	1.51747	0.360965	4.20394	2.62312e-05	0.000552297
ENSDARG00000094344	si:dkey-222h21.8	si:dkey-222h21.8 [Source:ZFIN;Acc:ZDB-GENE-081031-103]	2.03165	4.64645	1.65557	2.80656	0.0050074	0.0356622
ENSDARG00000094433	caspbl	caspase b, like [Source:ZFIN;Acc:ZDB-GENE-090311-53]	63.4831	2.56963	0.339487	7.56916	3.75646e-14	7.19363e-12
ENSDARG00000095479	CR933734.3		5.79339	3.97135	1.11817	3.55165	0.000382829	0.00493181
ENSDARG00000095789	ccr8.1	chemokine (C-C motif) receptor 8.1 [Source:ZFIN;Acc:ZDB-GENE-070302-1]	5.72059	2.58256	0.906615	2.84858	0.00439151	0.0324641
ENSDARG00000096412	si:ch211-15j1.7	si:ch211-15j1.7 [Source:ZFIN;Acc:ZDB-GENE-120214-34]	16.7941	3.31685	0.607057	5.46382	4.65994e-08	2.4285e-06
ENSDARG00000096564	CU915827.1		10.8536	1.97662	0.592386	3.33672	0.000847742	0.00928514
ENSDARG00000096599	AL928650.3		17.215	3.29887	0.843755	3.90975	9.23932e-05	0.00157746
ENSDARG00000097001	FP245462.1		14.6241	1.56632	0.556749	2.81334	0.00490295	0.0350736
ENSDARG00000097164	CR848746.1		14.7275	1.58791	0.544536	2.91607	0.00354472	0.0277516
ENSDARG00000097878	CU694532.1		31.8288	1.43224	0.383743	3.7323	0.000189743	0.00282611
ENSDARG00000098702	zgc:165603	zgc:165603 [Source:ZFIN;Acc:ZDB-GENE-070620-21]	16.8879	1.60473	0.534994	2.99954	0.00270391	0.0225675
ENSDARG00000099538	si:ch211-188p14.3	si:ch211-188p14.3 [Source:ZFIN;Acc:ZDB-GENE-121214-334]	31.4767	1.00905	0.337971	2.98562	0.00283005	0.0234258
ENSDARG00000100886	si:dkeyp-97a10.1	si:dkeyp-97a10.1 [Source:ZFIN;Acc:ZDB-GENE-131121-449]	59.4095	1.14915	0.252077	4.55874	5.14626e-06	0.000136907
ENSDARG00000101597	si:dkeyp-57d7.4	si:dkeyp-57d7.4 [Source:ZFIN;Acc:ZDB-GENE-141216-425]	51.6061	1.17537	0.379624	3.09615	0.00196054	0.0176449
ENSDARG00000102825	olfm2b	olfactomedin 2b [Source:ZFIN;Acc:ZDB-GENE-040426-2402]	114.316	1.7362	0.238818	7.26998	3.59547e-13	5.74536e-11
ENSDARG00000105022	KCNJ10	ATP-sensitive inward rectifier potassium channel 10 [Source:NCBI gene;Acc:100329607]	38.4972	1.0665	0.396079	2.69264	0.0070888	0.0461786
ENSDARG00000105408	BX248082.2		180.402	2.02964	0.210959	9.62102	6.51819e-22	4.49364e-19
ENSDARG00000113332	CABZ01084501.2		146.468	1.01909	0.209243	4.8704	1.11374e-06	3.7957e-05
ENSDARG00000117457	FP236157.5		28.8044	1.34694	0.453106	2.97268	0.00295214	0.0242204
ENSDARG00000117512	LO018605.3		42.0735	2.0255	0.3904	5.18826	2.12266e-07	9.04906e-06
ENSDARG00000005518	slc5a9	solute carrier family 5 member 9 [Source:NCBI gene;Acc:564815]	160.786	1.08197	0.164578	6.57422	4.89087e-11	5.22177e-09
ENSDARG00000010276	ptgs2b	prostaglandin-endoperoxide synthase 2b [Source:ZFIN;Acc:ZDB-GENE-041014-323]	83.2066	1.17724	0.254889	4.61862	3.86291e-06	0.000107631
ENSDARG00000018361	sult1st3	sulfotransferase family 1, cytosolic sulfotransferase 3 [Source:NCBI gene;Acc:368270]	17.3918	2.23759	0.50165	4.46047	8.17798e-06	0.00020505
ENSDARG00000022631	cyp2p9	cytochrome P450, family 2, subfamily P, polypeptide 9 [Source:ZFIN;Acc:ZDB-GENE-040120-2]	86.1708	8.54412	1.04295	8.19227	2.56337e-16	7.02857e-14
ENSDARG00000022832	bnip4	BCL2 interacting protein 4 [Source:ZFIN;Acc:ZDB-GENE-051113-212]	303.941	1.17726	0.161259	7.30044	2.86832e-13	4.7404e-11
ENSDARG00000022841	ptk2ba	protein tyrosine kinase 2 beta, a [Source:ZFIN;Acc:ZDB-GENE-080207-1]	138.46	2.51283	0.220206	11.4113	3.6741e-30	5.91016e-27
ENSDARG00000029290	stx11b.1	syntaxin 11b, tandem duplicate 1 [Source:ZFIN;Acc:ZDB-GENE-040426-1893]	328.193	1.07423	0.140902	7.62395	2.46034e-14	4.90625e-12
ENSDARG00000030357	zgc:66313	zgc:66313 [Source:ZFIN;Acc:ZDB-GENE-040426-1606]	28.5453	2.60271	0.4729	5.50372	3.71862e-08	1.99837e-06
ENSDARG00000031046	nr1h5	nuclear receptor subfamily 1, group H, member 5 [Source:ZFIN;Acc:ZDB-GENE-080403-3]	76.2089	1.74826	0.25374	6.88998	5.58001e-12	7.16171e-10
ENSDARG00000040179	zgc:101562	zgc:101562 [Source:ZFIN;Acc:ZDB-GENE-041010-74]	78.5351	1.33591	0.224703	5.94522	2.76089e-09	1.9661e-07
ENSDARG00000040261	runx2a	RUNX family transcription factor 2a [Source:ZFIN;Acc:ZDB-GENE-040629-3]	8.18638	2.20492	0.807857	2.72934	0.00634612	0.0425585
ENSDARG00000042982	cyp2p8	cytochrome P450, family 2, subfamily P, polypeptide 8 [Source:ZFIN;Acc:ZDB-GENE-061030-1]	36.0965	1.92811	0.344843	5.59127	2.25419e-08	1.29812e-06
ENSDARG00000068966	si:ch211-261n11.7	si:ch211-261n11.7 [Source:ZFIN;Acc:ZDB-GENE-081105-144]	87.9439	1.23723	0.306793	4.03279	5.51184e-05	0.00102304
ENSDARG00000069026	adcy1a	adenylate cyclase 1a [Source:ZFIN;Acc:ZDB-GENE-070705-302]	40.9079	1.11352	0.350529	3.17669	0.00148967	0.0142689
ENSDARG00000074014	zgc:194275	zgc:194275 [Source:ZFIN;Acc:ZDB-GENE-081022-92]	2.33584	4.64713	1.62598	2.85805	0.0042625	0.0318027
ENSDARG00000075766	sccpdha.1	saccharopine dehydrogenase a, tandem duplicate 1 [Source:ZFIN;Acc:ZDB-GENE-040718-51]	221.032	2.13324	0.166148	12.8394	9.8652e-38	3.40054e-34
ENSDARG00000075826	msh4	mutS homolog 4 [Source:ZFIN;Acc:ZDB-GENE-131121-643]	11.8574	4.25483	0.829114	5.13178	2.87018e-07	1.17381e-05
ENSDARG00000079079	sult1st7	sulfotransferase family 1, cytosolic sulfotransferase 7 [Source:ZFIN;Acc:ZDB-GENE-081112-3]	50.9248	1.04579	0.307274	3.40344	0.000665439	0.0076788
ENSDARG00000079664	zgc:172341	zgc:172341 [Source:ZFIN;Acc:ZDB-GENE-080204-116]	107.352	1.21474	0.214282	5.6689	1.4372e-08	8.73508e-07
ENSDARG00000086015	BX537109.2		4.05812	5.91963	1.50916	3.92247	8.76446e-05	0.00150733
ENSDARG00000086418	si:ch211-236p5.3	si:ch211-236p5.3 [Source:ZFIN;Acc:ZDB-GENE-081028-31]	64.8186	5.37187	0.600587	8.94437	3.74088e-19	1.55627e-16
ENSDARG00000087197	ros1	c-ros oncogene 1 , receptor tyrosine kinase [Source:ZFIN;Acc:ZDB-GENE-020506-1]	40.209	1.08203	0.301979	3.58312	0.000339513	0.00448146
ENSDARG00000088929	ypel5	yippee-like 5 [Source:ZFIN;Acc:ZDB-GENE-040426-1220]	341.298	1.18918	0.146508	8.11683	4.78501e-16	1.24148e-13
ENSDARG00000090722	C20H6orf58	liver-enriched gene 1, tandem duplicate 1 [Source:NCBI gene;Acc:796447]	593.228	1.43968	0.158693	9.07215	1.1669e-19	5.41462e-17
ENSDARG00000090946	si:zfos-364h11.2	si:zfos-364h11.2 [Source:ZFIN;Acc:ZDB-GENE-120703-46]	27.2656	4.52596	0.606403	7.46361	8.41804e-14	1.55053e-11
ENSDARG00000092243	BX005065.1		81.6651	1.36189	0.303924	4.48104	7.42817e-06	0.000188668
ENSDARG00000093008	adgrf3b	adhesion G protein-coupled receptor F3b [Source:ZFIN;Acc:ZDB-GENE-041001-207]	29.1881	1.50826	0.423753	3.5593	0.000371851	0.00481351
ENSDARG00000093042	si:dkey-104n9.1	si:dkey-104n9.1 [Source:ZFIN;Acc:ZDB-GENE-081104-300]	3.61329	5.74884	1.50553	3.81848	0.000134276	0.00215422
ENSDARG00000093309	BX890559.1		7.00339	3.09909	0.908551	3.41102	0.000647197	0.00751502
ENSDARG00000095767	dio3b	iodothyronine deiodinase 3b [Source:NCBI gene;Acc:798872]	296.139	1.38956	0.180862	7.68299	1.55422e-14	3.2329e-12
ENSDARG00000095822	BX324132.2	uncharacterized LOC100148399 [Source:NCBI gene;Acc:100148399]	6.9422	2.62157	0.900138	2.91242	0.00358646	0.0279787
ENSDARG00000095833	alk	ALK receptor tyrosine kinase [Source:ZFIN;Acc:ZDB-GENE-031027-1]	77.8061	1.04646	0.274755	3.80871	0.000139694	0.0022234
ENSDARG00000096567	si:ch211-155o21.4	si:ch211-155o21.4 [Source:ZFIN;Acc:ZDB-GENE-121214-169]	3.02191	4.91966	1.52569	3.22454	0.00126175	0.0125805
ENSDARG00000096655	BX901920.1		365.921	1.47234	0.155873	9.44577	3.52806e-21	2.13554e-18
ENSDARG00000096708	si:dkeyp-104f11.8	si:dkeyp-104f11.8 [Source:ZFIN;Acc:ZDB-GENE-130531-24]	10.0086	2.80685	0.727882	3.85619	0.00011517	0.00189609
ENSDARG00000096979	NPC2	zgc:193725 [Source:ZFIN;Acc:ZDB-GENE-080723-11]	117.7	1.08498	0.279927	3.87592	0.000106223	0.00177373
ENSDARG00000097314	si:zfos-1714f5.3	si:zfos-1714f5.3 [Source:ZFIN;Acc:ZDB-GENE-131127-148]	6.43136	2.59394	0.900196	2.88153	0.00395752	0.0301138
ENSDARG00000100772	si:ch211-154c21.1	si:ch211-154c21.1 [Source:ZFIN;Acc:ZDB-GENE-141216-146]	40.364	1.0857	0.311774	3.48231	0.000497109	0.00608001
ENSDARG00000101511	CU972516.1		2.55164	4.32806	1.58042	2.73856	0.0061709	0.0416796
ENSDARG00000101753	CABZ01085195.1	uncharacterized LOC110440004 [Source:NCBI gene;Acc:110440004]	27.9424	1.03932	0.375085	2.7709	0.0055901	0.0386707
ENSDARG00000102071	slc25a47b		59.631	1.05442	0.270273	3.9013	9.56767e-05	0.00162691
ENSDARG00000104125	ttc6	tetratricopeptide repeat domain 6 [Source:ZFIN;Acc:ZDB-GENE-090429-2]	65.9597	1.12846	0.248686	4.53768	5.68756e-06	0.000150312
ENSDARG00000106671	CABZ01078261.1		8.45967	2.60128	0.790703	3.28983	0.00100248	0.0105352
ENSDARG00000111290	ERG28	ergosterol biosynthesis 28 homolog [Source:NCBI gene;Acc:565132]	62.2331	1.47741	0.268139	5.50986	3.59126e-08	1.93856e-06
ENSDARG00000112136	CABZ01079748.1		28.2735	1.50793	0.423328	3.5621	0.000367907	0.00477014
ENSDARG00000116524	zgc:103700	zgc:103700 [Source:ZFIN;Acc:ZDB-GENE-041010-13]	4.1368	5.15601	1.41716	3.63827	0.000274481	0.00379321
ENSDARG00000017165	slc3a1	solute carrier family 3 member 1 [Source:ZFIN;Acc:ZDB-GENE-090313-225]	110.415	1.13654	0.208208	5.45866	4.79728e-08	2.48398e-06
ENSDARG00000031278	si:ch73-193i2.2	si:ch73-193i2.2 [Source:ZFIN;Acc:ZDB-GENE-141215-32]	2.24814	5.06985	1.75306	2.89199	0.00382804	0.0293975
ENSDARG00000039535	dapp1	dual adaptor of phosphotyrosine and 3-phosphoinositides [Source:ZFIN;Acc:ZDB-GENE-050417-180]	43.8727	2.99305	0.508401	5.88718	3.92835e-09	2.7082e-07
ENSDARG00000045011	tapbp.2	TAP binding protein (tapasin), tandem duplicate 2 [Source:ZFIN;Acc:ZDB-GENE-060503-136]	30.714	1.60848	0.442779	3.6327	0.000280476	0.00385619
ENSDARG00000045142	hbae5	hemoglobin, alpha embryonic 5 [Source:ZFIN;Acc:ZDB-GENE-101028-1]	76.7731	1.00134	0.288886	3.4662	0.000527868	0.00637484
ENSDARG00000057417	nudt13	nudix (nucleoside diphosphate linked moiety X)-type motif 13 [Source:ZFIN;Acc:ZDB-GENE-040724-60]	41.5818	2.20648	0.36917	5.97688	2.27456e-09	1.66312e-07
ENSDARG00000057644	adam8b	ADAM metallopeptidase domain 8b [Source:ZFIN;Acc:ZDB-GENE-070808-1]	115.894	1.23701	0.223864	5.52573	3.28122e-08	1.79938e-06
ENSDARG00000059163	rbp3	retinol binding protein 3 [Source:ZFIN;Acc:ZDB-GENE-990415-132]	361.334	1.41466	0.381913	3.70415	0.000212103	0.00308861
ENSDARG00000062964	si:dkey-246g23.2	si:dkey-246g23.2 [Source:ZFIN;Acc:ZDB-GENE-050419-100]	19.8751	1.26316	0.439035	2.87713	0.00401305	0.0304117
ENSDARG00000068274	si:ch211-203b8.6	si:ch211-203b8.6 [Source:ZFIN;Acc:ZDB-GENE-050419-160]	48.5444	1.02585	0.3186	3.21985	0.00128258	0.0127251
ENSDARG00000069265	matn3b	matrilin 3b [Source:ZFIN;Acc:ZDB-GENE-050221-9]	212.026	1.22859	0.160146	7.6717	1.69732e-14	3.46066e-12
ENSDARG00000069321	fam169b	family with sequence similarity 169 member B [Source:ZFIN;Acc:ZDB-GENE-050419-217]	7.76558	2.36999	0.881568	2.68838	0.00718003	0.0466236
ENSDARG00000070831	rftn1a	raftlin, lipid raft linker 1a [Source:ZFIN;Acc:ZDB-GENE-060503-293]	25.1772	1.13564	0.395624	2.87049	0.00409832	0.0308737
ENSDARG00000075151	si:dkey-188i13.10	si:dkey-188i13.10 [Source:ZFIN;Acc:ZDB-GENE-090313-208]	17.4715	1.38885	0.465355	2.9845	0.0028404	0.0234954
ENSDARG00000075245	wdr11	WD repeat domain 11 [Source:NCBI gene;Acc:558865]	625.766	1.08265	0.101788	10.6364	2.01772e-26	2.43428e-23
ENSDARG00000076820	xkr8.2	XK, Kell blood group complex subunit-related family, member 8, tandem duplicate 2 [Source:ZFIN;Acc:ZDB-GENE-110106-2]	148.615	1.03901	0.289503	3.58894	0.000332021	0.00441153
ENSDARG00000077760	ascc1	activating signal cointegrator 1 complex subunit 1 [Source:ZFIN;Acc:ZDB-GENE-050417-80]	240.75	2.72771	0.163927	16.6398	3.58666e-62	4.32713e-58
ENSDARG00000078425	oat	ornithine aminotransferase [Source:ZFIN;Acc:ZDB-GENE-110411-148]	208.112	1.29376	0.153997	8.4012	4.41924e-17	1.3329e-14
ENSDARG00000093591	si:ch211-282k23.2	si:ch211-282k23.2 [Source:ZFIN;Acc:ZDB-GENE-050420-314]	34.6029	1.46771	0.37774	3.88551	0.000102117	0.00171706
ENSDARG00000097080	si:ch73-181m17.1	si:ch73-181m17.1 [Source:ZFIN;Acc:ZDB-GENE-131122-49]	18.9761	2.58326	0.558843	4.62251	3.79117e-06	0.000106369
ENSDARG00000097137	CR753876.1		279.755	1.51188	0.168248	8.98601	2.56363e-19	1.10461e-16
ENSDARG00000097973	si:ch1073-190k2.1	si:ch1073-190k2.1 [Source:ZFIN;Acc:ZDB-GENE-131127-449]	374.939	1.39027	0.517766	2.68514	0.00724999	0.0469624
ENSDARG00000098983	CABZ01112656.1		355.826	1.19921	0.154252	7.77433	7.5847e-15	1.61957e-12
ENSDARG00000099712	zgc:163073	zgc:163073 [Source:ZFIN;Acc:ZDB-GENE-070410-135]	85.9459	1.01999	0.301406	3.38409	0.000714133	0.00810885
ENSDARG00000099898	si:ch211-27e6.1	si:ch211-27e6.1 [Source:ZFIN;Acc:ZDB-GENE-130530-569]	9.99715	2.28115	0.81365	2.8036	0.00505354	0.0359061
ENSDARG00000100443	CR376766.2		69.6455	1.07174	0.247067	4.33785	1.43882e-05	0.000331273
ENSDARG00000103595	sfxn5a	sideroflexin 5a [Source:ZFIN;Acc:ZDB-GENE-090312-174]	9.57415	2.94288	0.903966	3.25552	0.00113186	0.0115625
ENSDARG00000109626	si:ch211-226h7.3	si:ch211-226h7.3 [Source:ZFIN;Acc:ZDB-GENE-130531-9]	86.0663	1.51057	0.241769	6.24798	4.15799e-10	3.59599e-08
ENSDARG00000112431	LO018598.1		68.8005	1.16853	0.262829	4.44596	8.74998e-06	0.000216987
ENSDARG00000115504	CABZ01080056.1		59.389	1.02416	0.285994	3.58104	0.000342223	0.00450737
ENSDARG00000115872	CU855552.1		15.9397	5.22346	1.11752	4.67417	2.95149e-06	8.56997e-05
ENSDARG00000117772	CABZ01102518.1		31.2474	1.34305	0.439865	3.05333	0.00226318	0.0197142
ENSDARG00000009386	mpp4l	membrane protein, palmitoylated 4-like [Source:ZFIN;Acc:ZDB-GENE-091118-7]	28.4205	1.59047	0.415632	3.82662	0.000129916	0.00209823
ENSDARG00000009822	her4.4	hairy-related 4, tandem duplicate 4 [Source:ZFIN;Acc:ZDB-GENE-081031-104]	132.722	1.4856	0.211257	7.0322	2.033e-12	2.8031e-10
ENSDARG00000014208	zgc:55413	zgc:55413 [Source:ZFIN;Acc:ZDB-GENE-040426-2909]	20.8148	1.19874	0.429831	2.78886	0.00528936	0.0370685
ENSDARG00000018650	gtpbp3	GTP binding protein 3, mitochondrial [Source:NCBI gene;Acc:553807]	45.4646	1.02418	0.310736	3.29599	0.000980761	0.0103901
ENSDARG00000018671	si:ch211-262i1.4	si:ch211-262i1.4 [Source:ZFIN;Acc:ZDB-GENE-140106-10]	2.89736	4.66338	1.54164	3.02494	0.0024868	0.0212705
ENSDARG00000037527	si:rp71-17i16.5	si:rp71-17i16.5 [Source:ZFIN;Acc:ZDB-GENE-090312-117]	7.03013	2.34938	0.801613	2.93081	0.00338075	0.0268054
ENSDARG00000037554	arhgef3l	Rho guanine nucleotide exchange factor (GEF) 3, like [Source:ZFIN;Acc:ZDB-GENE-050522-85]	68.6886	1.91149	0.275733	6.93242	4.13709e-12	5.39589e-10
ENSDARG00000039077	tyr	tyrosinase [Source:ZFIN;Acc:ZDB-GENE-991026-3]	281.626	1.13804	0.133326	8.53575	1.39253e-17	4.48004e-15
ENSDARG00000040568	pdzd3a	PDZ domain containing 3a [Source:ZFIN;Acc:ZDB-GENE-080430-1]	148.989	1.09624	0.238577	4.5949	4.32963e-06	0.000118581
ENSDARG00000043238	atg16l2	ATG16 autophagy related 16-like 2 (S. cerevisiae) [Source:ZFIN;Acc:ZDB-GENE-060503-197]	15.2811	1.66957	0.580446	2.87636	0.00402292	0.0304674
ENSDARG00000043918	FO904943.1	neuromedin-K receptor-like [Source:NCBI gene;Acc:100333270]	18.2054	1.52029	0.454096	3.34794	0.000814132	0.00900696
ENSDARG00000063594	hipk1a	homeodomain interacting protein kinase 1a [Source:ZFIN;Acc:ZDB-GENE-081031-101]	121.879	1.03612	0.194439	5.32875	9.88924e-08	4.68797e-06
ENSDARG00000068621	si:ch211-181d7.3	si:ch211-181d7.3 [Source:ZFIN;Acc:ZDB-GENE-121214-30]	66.0519	1.59187	0.308334	5.16281	2.43268e-07	1.021e-05
ENSDARG00000069966	alox5b.3	arachidonate 5-lipoxygenase b, tandem duplicate 3 [Source:ZFIN;Acc:ZDB-GENE-050522-330]	56.8446	1.09995	0.244241	4.50352	6.6836e-06	0.000172665
ENSDARG00000070157	tgm2a	transglutaminase 2, C polypeptide A [Source:ZFIN;Acc:ZDB-GENE-040912-78]	282.848	1.50765	0.159617	9.44541	3.5402e-21	2.13554e-18
ENSDARG00000076819	nlrc8	NLR family CARD domain containing 8 [Source:ZFIN;Acc:ZDB-GENE-070912-363]	26.1696	1.17993	0.40315	2.92677	0.00342505	0.0270517
ENSDARG00000077571	zgc:174862	zgc:174862 [Source:ZFIN;Acc:ZDB-GENE-080303-29]	26.1852	2.07785	0.466841	4.45087	8.55232e-06	0.000212303
ENSDARG00000079393	tmprss15	transmembrane serine protease 15 [Source:ZFIN;Acc:ZDB-GENE-091204-83]	20.7733	1.60765	0.496262	3.23952	0.0011973	0.0120675
ENSDARG00000087311	lgals9l5	lectin, galactoside-binding, soluble, 9 (galectin 9)-like 5 [Source:ZFIN;Acc:ZDB-GENE-070822-22]	29.3041	4.95026	0.601858	8.22496	1.95257e-16	5.47831e-14
ENSDARG00000087489	fam124b	family with sequence similarity 124B [Source:ZFIN;Acc:ZDB-GENE-130327-1]	45.8306	1.00676	0.317298	3.17292	0.00150915	0.0144382
ENSDARG00000089200	si:dkey-103g5.4	si:dkey-103g5.4 [Source:ZFIN;Acc:ZDB-GENE-131127-503]	38.2157	1.28613	0.34629	3.71404	0.000203975	0.00298829
ENSDARG00000090617	ctif	CBP80/20-dependent translation initiation factor [Source:ZFIN;Acc:ZDB-GENE-130530-1003]	128.33	1.11208	0.212548	5.23212	1.67574e-07	7.40546e-06
ENSDARG00000090969	cbln18	cerebellin 18 [Source:ZFIN;Acc:ZDB-GENE-111109-3]	45.9042	1.25682	0.320269	3.92425	8.6999e-05	0.00149836
ENSDARG00000091847	si:ch211-181d7.1	si:ch211-181d7.1 [Source:ZFIN;Acc:ZDB-GENE-121214-14]	61.7431	1.49326	0.286828	5.20612	1.92829e-07	8.33828e-06
ENSDARG00000093176	zgc:77118	zgc:77118 [Source:ZFIN;Acc:ZDB-GENE-040426-2211]	16.4981	1.21217	0.455897	2.65887	0.0078403	0.0495362
ENSDARG00000094067	si:dkey-121n8.7	si:dkey-121n8.7 [Source:ZFIN;Acc:ZDB-GENE-070912-366]	5.9578	3.11599	0.925944	3.36521	0.000764862	0.00857192
ENSDARG00000094560	BX005254.2		21.4035	1.85922	0.465291	3.99582	6.44716e-05	0.00117407
ENSDARG00000094655	AL928977.1		8.1375	2.1216	0.761573	2.78581	0.00533941	0.0372677
ENSDARG00000095528	CR854897.1	NLR family CARD domain-containing protein 3-like [Source:NCBI gene;Acc:108179100]	3.67884	3.70104	1.29767	2.85206	0.00434362	0.0322088
ENSDARG00000095536	trim62.2	tripartite motif containing 62, tandem duplicate 2 [Source:ZFIN;Acc:ZDB-GENE-141216-17]	38.3573	1.1226	0.322253	3.4836	0.000494715	0.00607171
ENSDARG00000095843	col24a1	collagen type XXIV alpha 1 [Source:ZFIN;Acc:ZDB-GENE-110411-128]	365.289	1.14016	0.146008	7.80889	5.76916e-15	1.2771e-12
ENSDARG00000097035	CR450813.1		2.00948	4.83285	1.7224	2.80589	0.00501783	0.0357049
ENSDARG00000097157	si:ch211-207n23.2	si:ch211-207n23.2 [Source:ZFIN;Acc:ZDB-GENE-131121-310]	89.8895	1.15862	0.223624	5.18112	2.2056e-07	9.36953e-06
ENSDARG00000097247	BX322555.3		34.6453	1.0453	0.35916	2.91041	0.00360957	0.0281134
ENSDARG00000097249	BX537104.1		2.23425	4.65274	1.73616	2.67991	0.00736427	0.0474397
ENSDARG00000097816	si:dkey-117a8.1	si:dkey-117a8.1 [Source:ZFIN;Acc:ZDB-GENE-131121-256]	15.1043	1.42944	0.482013	2.96556	0.00302128	0.0247024
ENSDARG00000098030	BX571794.3		15.8421	2.70174	0.633024	4.26798	1.97247e-05	0.000436239
ENSDARG00000098988	si:ch211-193i15.1	si:ch211-193i15.1 [Source:ZFIN;Acc:ZDB-GENE-141216-405]	11.5719	2.1319	0.690358	3.08811	0.00201436	0.0179883
ENSDARG00000101186	CABZ01087566.1	transmembrane protein 25 [Source:NCBI gene;Acc:101883340]	11.0735	2.62948	0.692083	3.79937	0.000145067	0.00229529
ENSDARG00000101568	CR352338.1		3.49194	3.97471	1.45764	2.72681	0.00639493	0.0428263
ENSDARG00000102160	si:dkeyp-61b2.1	si:dkeyp-61b2.1 [Source:ZFIN;Acc:ZDB-GENE-141216-430]	16.69	1.83202	0.588715	3.11191	0.00185884	0.0169252
ENSDARG00000102442	folr	folate receptor [Source:ZFIN;Acc:ZDB-GENE-070615-23]	54.1367	1.20419	0.275573	4.36976	1.24384e-05	0.000292235
ENSDARG00000104172	diabloa	diablo, IAP-binding mitochondrial protein a [Source:ZFIN;Acc:ZDB-GENE-040426-1303]	684.761	1.31755	0.153194	8.60051	7.93636e-18	2.62324e-15
ENSDARG00000104296	zgc:165508	zgc:165508 [Source:ZFIN;Acc:ZDB-GENE-070719-4]	26.4175	1.33148	0.409363	3.25256	0.00114372	0.0116442
ENSDARG00000105456	FO834831.1		13.1024	3.24892	0.651392	4.98765	6.11171e-07	2.25488e-05
ENSDARG00000108098	CR759952.1		10.1731	1.98498	0.65466	3.03207	0.00242879	0.0208482
ENSDARG00000109769	LO017835.1	tumor protein p53 inducible nuclear protein 2 [Source:NCBI gene;Acc:569441]	466.363	1.08446	0.127159	8.52837	1.48426e-17	4.71232e-15
ENSDARG00000110460	zgc:174357	zgc:174357 [Source:ZFIN;Acc:ZDB-GENE-071004-122]	15.1912	2.24982	0.552983	4.06852	4.73128e-05	0.000905322
ENSDARG00000112439	CABZ01092982.2		42.4303	1.57673	0.341799	4.61304	3.96819e-06	0.000110182
ENSDARG00000113372	BX248501.2		17.3509	1.71801	0.490556	3.50217	0.000461488	0.00573981
ENSDARG00000115264	BX649300.2		45.95	1.24258	0.28975	4.28844	1.79931e-05	0.000401995
ENSDARG00000117109	CR626884.6	si:dkey-83h2.2 [Source:NCBI gene;Acc:101885518]	139.187	1.72999	0.275376	6.28228	3.33647e-10	2.9925e-08
ENSDARG00000117235	CR293531.4		3.64135	3.90766	1.39599	2.7992	0.0051229	0.0362203
ENSDARG00000117256	BX640522.2		61.082	1.0004	0.319187	3.13422	0.00172311	0.0159543
ENSDARG00000009477	prkar2ab	protein kinase, cAMP-dependent, regulatory, type II, alpha, B [Source:ZFIN;Acc:ZDB-GENE-040426-2427]	59.2704	1.938	0.34251	5.65823	1.52943e-08	9.20289e-07
ENSDARG00000013871	slc5a1	solute carrier family 5 member 1 [Source:ZFIN;Acc:ZDB-GENE-040426-1524]	48.8098	1.05501	0.298557	3.53369	0.0004098	0.00519877
ENSDARG00000014373	ddx4	DEAD (Asp-Glu-Ala-Asp) box polypeptide 4 [Source:ZFIN;Acc:ZDB-GENE-990415-272]	43.3631	1.59945	0.331374	4.82672	1.38799e-06	4.56901e-05
ENSDARG00000029710	lrrc30a	leucine rich repeat containing 30a [Source:ZFIN;Acc:ZDB-GENE-050506-25]	47.7244	1.28481	0.31814	4.03851	5.37918e-05	0.00100616
ENSDARG00000039934	hlcs	holocarboxylase synthetase (biotin-(proprionyl-CoA-carboxylase (ATP-hydrolysing)) ligase) [Source:ZFIN;Acc:ZDB-GENE-030131-5333]	229.155	1.25865	0.16424	7.66343	1.81033e-14	3.64013e-12
ENSDARG00000044526	camk1ga	calcium/calmodulin-dependent protein kinase IGa [Source:ZFIN;Acc:ZDB-GENE-030131-7594]	16.8198	1.59849	0.580003	2.75601	0.00585119	0.040052
ENSDARG00000045554	snx20	sorting nexin 20 [Source:ZFIN;Acc:ZDB-GENE-100806-1]	20.1908	1.75459	0.464354	3.77856	0.000157739	0.00245237
ENSDARG00000054036	rnf34b	ring finger protein 34b [Source:ZFIN;Acc:ZDB-GENE-071004-31]	28.0721	1.20125	0.43144	2.78428	0.00536465	0.0373974
ENSDARG00000061417	nub1	negative regulator of ubiquitin-like proteins 1 [Source:ZFIN;Acc:ZDB-GENE-080212-11]	118.735	1.41729	0.197765	7.16655	7.69091e-13	1.13849e-10
ENSDARG00000062058	slc12a7b	solute carrier family 12 member 7b [Source:ZFIN;Acc:ZDB-GENE-030829-61]	1732.8	1.05312	0.106821	9.85873	6.28386e-23	4.59464e-20
ENSDARG00000068516	hapln1b	hyaluronan and proteoglycan link protein 1b [Source:ZFIN;Acc:ZDB-GENE-050920-1]	906.879	1.19051	0.119403	9.97051	2.05177e-23	1.76811e-20
ENSDARG00000070387	nudt7	nudix (nucleoside diphosphate linked moiety X)-type motif 7 [Source:ZFIN;Acc:ZDB-GENE-131127-212]	62.4456	1.09432	0.303276	3.60835	0.000308157	0.00416089
ENSDARG00000071074	rccd1	RCC1 domain containing 1 [Source:ZFIN;Acc:ZDB-GENE-030131-3552]	93.8727	1.16488	0.231439	5.03319	4.82392e-07	1.82154e-05
ENSDARG00000071558	fblim1	filamin binding LIM protein 1 [Source:ZFIN;Acc:ZDB-GENE-061013-662]	168.024	1.06378	0.18537	5.73871	9.54006e-09	6.02597e-07
ENSDARG00000071662	si:rp71-36a1.3	si:rp71-36a1.3 [Source:ZFIN;Acc:ZDB-GENE-050208-566]	17.6139	2.71005	0.519326	5.2184	1.80478e-07	7.87478e-06
ENSDARG00000073769	magi2b	membrane associated guanylate kinase, WW and PDZ domain containing 2b [Source:ZFIN;Acc:ZDB-GENE-141211-6]	80.2491	1.25952	0.260187	4.84083	1.29295e-06	4.30906e-05
ENSDARG00000074322	si:ch211-194m7.3	si:ch211-194m7.3 [Source:ZFIN;Acc:ZDB-GENE-131121-19]	188.798	1.30073	0.207905	6.25636	3.94067e-10	3.45762e-08
ENSDARG00000075027	fgfr1bl	fibroblast growth factor receptor 1b, like [Source:ZFIN;Acc:ZDB-GENE-091204-406]	57.7024	2.10037	0.344334	6.09981	1.06196e-09	8.42898e-08
ENSDARG00000077456	si:ch211-113a14.12	si:ch211-113a14.12 [Source:ZFIN;Acc:ZDB-GENE-121214-99]	21.9563	1.13854	0.426818	2.66751	0.00764167	0.048732
ENSDARG00000078542	inpp5ja	inositol polyphosphate-5-phosphatase Ja [Source:ZFIN;Acc:ZDB-GENE-091117-4]	16.6078	1.72358	0.540817	3.187	0.00143756	0.0138915
ENSDARG00000080151	NC_002333.2		12.7813	2.21505	0.600876	3.68637	0.000227472	0.00326318
ENSDARG00000080329	NC_002333.3		15.8726	3.76888	0.784474	4.80435	1.55259e-06	5.04204e-05
ENSDARG00000083046	NC_002333.19		20.9853	2.3357	0.542133	4.30836	1.64471e-05	0.000374605
ENSDARG00000085561	CR759894.1		32.1138	1.02014	0.357507	2.85347	0.00432443	0.0321158
ENSDARG00000086838	itga2.3	integrin, alpha 2 (CD49B, alpha 2 subunit of VLA-2 receptor), tandem duplicate 3 [Source:ZFIN;Acc:ZDB-GENE-091204-176]	89.1446	2.02178	0.226103	8.94184	3.82761e-19	1.56536e-16
ENSDARG00000087401	slc25a34	solute carrier family 25 member 34 [Source:NCBI gene;Acc:393552]	161.163	1.80617	0.206055	8.76547	1.86005e-18	6.80016e-16
ENSDARG00000087545	fbxo42	F-box protein 42 [Source:ZFIN;Acc:ZDB-GENE-030131-7399]	197.982	1.25812	0.200901	6.26238	3.79155e-10	3.35114e-08
ENSDARG00000089903	CABZ01039863.1		73.3908	1.0253	0.256515	3.99702	6.41449e-05	0.00117021
ENSDARG00000091667	si:dkey-234i14.3	si:dkey-234i14.3 [Source:ZFIN;Acc:ZDB-GENE-131121-422]	19.4227	1.60943	0.464404	3.46557	0.000529103	0.00638174
ENSDARG00000092274	si:dkey-3k20.1	si:dkey-3k20.1 [Source:ZFIN;Acc:ZDB-GENE-050208-745]	2.03487	4.66656	1.67608	2.78422	0.00536573	0.0373974
ENSDARG00000093230	si:ch211-139n6.3	si:ch211-139n6.3 [Source:ZFIN;Acc:ZDB-GENE-041111-114]	73.0229	1.06305	0.299912	3.54455	0.000393282	0.00504493
ENSDARG00000094747	si:ch211-197g15.6	si:ch211-197g15.6 [Source:ZFIN;Acc:ZDB-GENE-050208-457]	8.54307	2.99792	0.959938	3.12303	0.00178999	0.0164219
ENSDARG00000095325	si:dkey-49n23.3	si:dkey-49n23.3 [Source:ZFIN;Acc:ZDB-GENE-050208-799]	2.49872	5.22742	1.63583	3.19558	0.00139552	0.0136216
ENSDARG00000097643	CU138509.1		5.64999	3.14056	1.12643	2.78807	0.00530229	0.0370995
ENSDARG00000097929	BX005392.3	si:dkey-90a24.1 [Source:NCBI gene;Acc:101883724]	8.8142	6.10218	1.34843	4.52539	6.02832e-06	0.000158311
ENSDARG00000098174	ACADSB	acyl-CoA dehydrogenase, short/branched chain-like [Source:NCBI gene;Acc:100037342]	290.92	1.1275	0.138797	8.12335	4.53482e-16	1.18936e-13
ENSDARG00000098258	SLC16A7	zgc:165507 [Source:ZFIN;Acc:ZDB-GENE-070620-11]	116.834	1.01044	0.239665	4.21606	2.48603e-05	0.00052804
ENSDARG00000098512	si:ch73-215f7.1	si:ch73-215f7.1 [Source:ZFIN;Acc:ZDB-GENE-141216-478]	19.3019	1.70628	0.540437	3.15722	0.00159281	0.0150433
ENSDARG00000098901	CABZ01002768.1		52.7855	1.35005	0.377908	3.57244	0.000353668	0.00462779
ENSDARG00000099506	RAC1	ras-related C3 botulinum toxin substrate 1-like [Source:NCBI gene;Acc:100537765]	33.5588	8.70538	1.22267	7.11998	1.07944e-12	1.58816e-10
ENSDARG00000099775	CABZ01074307.1		222.1	1.32906	0.174599	7.6121	2.69685e-14	5.33379e-12
ENSDARG00000099913	snrnp35	small nuclear ribonucleoprotein 35 (U11/U12) [Source:NCBI gene;Acc:569999]	94.2681	1.42781	0.223132	6.39896	1.56441e-10	1.51597e-08
ENSDARG00000100052	cckb	cholecystokinin b [Source:ZFIN;Acc:ZDB-GENE-060720-30]	202.465	1.19251	0.219146	5.44162	5.27971e-08	2.71051e-06
ENSDARG00000100484	CR450808.2	C-C motif chemokine 5-like [Source:NCBI gene;Acc:101884623]	18.2597	2.14936	0.475704	4.51827	6.23483e-06	0.000162985
ENSDARG00000100552	taco1	translational activator of mitochondrially encoded cytochrome c oxidase I [Source:ZFIN;Acc:ZDB-GENE-070410-35]	96.0581	10.5636	1.1924	8.85909	8.06668e-19	3.24401e-16
ENSDARG00000100614	zgc:171497	zgc:171497 [Source:ZFIN;Acc:ZDB-GENE-080220-58]	38.7742	3.73625	0.459236	8.13581	4.09201e-16	1.08501e-13
ENSDARG00000100747	GUCA1A	si:ch211-103a14.5 [Source:ZFIN;Acc:ZDB-GENE-091204-414]	31.7645	1.42682	0.410187	3.47847	0.000504292	0.00614238
ENSDARG00000100810	CABZ01076758.1		69.3732	1.26937	0.256517	4.94851	7.47847e-07	2.67727e-05
ENSDARG00000101026	CABZ01038709.1		48.0149	2.20948	0.403602	5.4744	4.39008e-08	2.3078e-06
ENSDARG00000101434	slc39a3	solute carrier family 39 member 3 [Source:NCBI gene;Acc:792986]	64.1661	1.35509	0.269074	5.03612	4.75056e-07	1.8023e-05
ENSDARG00000102733	EMC4	ER membrane protein complex subunit 4 [Source:HGNC Symbol;Acc:HGNC:28032]	64.0524	1.77356	0.293752	6.0376	1.56427e-09	1.19444e-07
ENSDARG00000103006	si:ch1073-303d10.1	si:ch1073-303d10.1 [Source:ZFIN;Acc:ZDB-GENE-141216-327]	47.7067	1.61229	0.403826	3.99254	6.53706e-05	0.00118864
ENSDARG00000103285	CCDC134	si:dkey-167k11.5 [Source:ZFIN;Acc:ZDB-GENE-091204-218]	8.38187	6.02502	1.31241	4.59082	4.41517e-06	0.000119997
ENSDARG00000106630	LO018627.1		136.453	2.03879	0.192845	10.5722	4.01123e-26	4.60891e-23
ENSDARG00000109823	pdxp	pyridoxal (pyridoxine, vitamin B6) phosphatase [Source:ZFIN;Acc:ZDB-GENE-080723-69]	172.934	1.0523	0.203825	5.16278	2.43307e-07	1.021e-05
ENSDARG00000112168	CABZ01112387.1		108.45	2.01118	0.200168	10.0475	9.42531e-24	9.09693e-21
ENSDARG00000112606	BX248128.4		9.32199	3.29106	1.04807	3.14011	0.00168886	0.0157277
ENSDARG00000113721	HPDL	4-hydroxyphenylpyruvate dioxygenase-like protein [Source:NCBI gene;Acc:110438534]	60.6907	3.33368	0.370963	8.98657	2.55072e-19	1.10461e-16
ENSDARG00000114704	KCTD20	potassium channel tetramerization domain containing 20 [Source:NCBI gene;Acc:570693]	125.924	1.194	0.275196	4.33872	1.43318e-05	0.000330289
ENSDARG00000116043	CABZ01049625.1		120.187	2.58063	0.669612	3.85392	0.000116241	0.00190801
ENSDARG00000116774	PCNP	PEST proteolytic signal-containing nuclear protein-like [Source:NCBI gene;Acc:110437793]	57.3283	4.5154	0.693583	6.51025	7.50255e-11	7.76949e-09
ENSDARG00000116978	CABZ01010830.1		24.5343	1.04625	0.37696	2.77549	0.00551179	0.038252
ENSDARG00000117379	CABZ01088275.1		13.1588	2.03326	0.697827	2.9137	0.00357168	0.0278993

## Sheet: upf3a;leg1a_dm_VS_WT
Supplementary Table S10. List of up-regulated genes in leg1a-/- single; upf3a-/- single; upf3a-/- leg1a-/- double at 3dpf
upf3a;leg1a_dm vs WT（FoldChange ≥ 1.5, Padj < 0.05, TPM > 1 in at least one sample）						(light green shaded genes: shared with the upregulated DEGs in upf1-/- leg1a-/- double at 3dpf shown in Table S16)
ensembl_gene_id	external_gene_name	description	baseMean	log2FoldChange	lfcSE	stat	pvalue	padj
ENSDARG00000058159	ipo8	importin 8 [Source:ZFIN;Acc:ZDB-GENE-060503-3]	768.604	0.607132	0.151098	4.01813	5.86621e-05	0.00140607
ENSDARG00000077697	si:dkey-105i14.1	si:dkey-105i14.1 [Source:ZFIN;Acc:ZDB-GENE-081103-64]	193.739	0.776215	0.152247	5.09838	3.42574e-07	1.79184e-05
ENSDARG00000092285	cenpv	centromere protein V [Source:ZFIN;Acc:ZDB-GENE-060526-76]	49.3076	1.13371	0.300066	3.7782	0.000157969	0.00318362
ENSDARG00000092608	si:dkey-262g12.12	si:dkey-262g12.12 [Source:ZFIN;Acc:ZDB-GENE-161017-24]	96.2847	0.606153	0.211996	2.85926	0.00424625	0.0387118
ENSDARG00000095997	znf1112	zinc finger protein 1112 [Source:ZFIN;Acc:ZDB-GENE-110913-179]	37.618	1.09796	0.345758	3.17551	0.00149576	0.0178911
ENSDARG00000100219	si:dkey-264f17.1	si:dkey-264f17.1 [Source:ZFIN;Acc:ZDB-GENE-110913-6]	26.6623	1.29633	0.431197	3.00634	0.00264412	0.0271992
ENSDARG00000101374	si:dkey-11n14.1	si:dkey-11n14.1 [Source:ZFIN;Acc:ZDB-GENE-060503-332]	64.5065	2.08178	0.270338	7.70065	1.35381e-14	2.93182e-12
ENSDARG00000101807	si:ch211-120c15.3	si:ch211-120c15.3 [Source:ZFIN;Acc:ZDB-GENE-110913-99]	29.8022	1.97561	0.475456	4.15519	3.25011e-05	0.000886615
ENSDARG00000104804	si:ch211-238e22.8	si:ch211-238e22.8 [Source:ZFIN;Acc:ZDB-GENE-050419-231]	40.0914	1.37036	0.329741	4.15587	3.24058e-05	0.000885975
ENSDARG00000026582	iscub	iron-sulfur cluster assembly enzyme b [Source:ZFIN;Acc:ZDB-GENE-050417-332]	100.316	0.839122	0.217923	3.85055	0.000117855	0.00251761
ENSDARG00000038296	tmem86b	transmembrane protein 86B [Source:ZFIN;Acc:ZDB-GENE-060825-132]	269.968	1.11025	0.180984	6.13451	8.54197e-10	8.07985e-08
ENSDARG00000038713	tep1	telomerase-associated protein 1 [Source:ZFIN;Acc:ZDB-GENE-030131-6153]	69.8074	1.06179	0.267419	3.97052	7.17169e-05	0.00165937
ENSDARG00000052288	zmp:0000000634	zmp:0000000634 [Source:ZFIN;Acc:ZDB-GENE-130530-637]	83.5785	2.21664	0.292581	7.57617	3.55906e-14	7.20214e-12
ENSDARG00000075163	cxcl20	chemokine (C-X-C motif) ligand 20 [Source:ZFIN;Acc:ZDB-GENE-111004-2]	60.9036	0.915427	0.261134	3.50559	0.000455595	0.00728952
ENSDARG00000078272	CABP7	calcium-binding protein 7-like [Source:NCBI gene;Acc:100329495]	18.2332	1.61229	0.532795	3.02611	0.00247725	0.0258926
ENSDARG00000097000	BX890558.1	uncharacterized LOC101884792 [Source:NCBI gene;Acc:101884792]	40.459	1.63363	0.420211	3.88765	0.000101219	0.00221975
ENSDARG00000097574	CR847898.3		14.9511	5.1006	1.11524	4.57353	4.79566e-06	0.000174624
ENSDARG00000102401	zgc:173517	zgc:173517 [Source:ZFIN;Acc:ZDB-GENE-071004-104]	12.695	2.83215	0.69021	4.10332	4.07261e-05	0.00104952
ENSDARG00000102578	mif4gdb	MIF4G domain containing b [Source:NCBI gene;Acc:503596]	171.45	0.867147	0.17206	5.0398	4.66027e-07	2.33847e-05
ENSDARG00000103277	cyp24a1	cytochrome P450, family 24, subfamily A, polypeptide 1 [Source:ZFIN;Acc:ZDB-GENE-060825-1]	79.8494	2.74712	0.26814	10.2451	1.24525e-24	9.31596e-22
ENSDARG00000003244	gbp3	guanylate binding protein 3 [Source:ZFIN;Acc:ZDB-GENE-070912-176]	258.528	0.942743	0.151518	6.222	4.90854e-10	4.82372e-08
ENSDARG00000007358	cxcr3.1	chemokine (C-X-C motif) receptor 3, tandem duplicate 1 [Source:ZFIN;Acc:ZDB-GENE-060130-38]	21.7246	1.53935	0.472697	3.25653	0.00112782	0.0144724
ENSDARG00000007480	rpe65a	retinoid isomerohydrolase RPE65 a [Source:NCBI gene;Acc:393724]	497.616	1.27859	0.127376	10.0379	1.03883e-23	7.12404e-21
ENSDARG00000037550	cyp21a2	cytochrome P450, family 21, subfamily A, polypeptide 2 [Source:ZFIN;Acc:ZDB-GENE-070103-6]	49.9724	1.16103	0.358415	3.23934	0.00119806	0.0151418
ENSDARG00000040257	slc38a11	solute carrier family 38 member 11 [Source:NCBI gene;Acc:550337]	32.4152	1.69686	0.396518	4.2794	1.87399e-05	0.000559434
ENSDARG00000041490	afp4	antifreeze protein type IV [Source:ZFIN;Acc:ZDB-GENE-030131-5217]	1724.22	1.02851	0.168331	6.11005	9.95987e-10	9.27885e-08
ENSDARG00000053293	ftr14	finTRIM family, member 14 [Source:ZFIN;Acc:ZDB-GENE-060512-201]	94.4529	0.695136	0.250771	2.77199	0.0055714	0.0472344
ENSDARG00000089090	mmd2b	monocyte to macrophage differentiation-associated 2b [Source:ZFIN;Acc:ZDB-GENE-090313-336]	7.538	4.25709	1.02943	4.1354	3.54344e-05	0.000948812
ENSDARG00000105408	BX248082.2		134.937	1.22616	0.233683	5.24712	1.54496e-07	8.80877e-06
ENSDARG00000117380	LO017954.1		27.8628	1.33094	0.388997	3.42146	0.00062285	0.00918765
ENSDARG00000005629	smyd2b	SET and MYND domain containing 2b [Source:NCBI gene;Acc:568616]	666.772	0.835954	0.126326	6.61746	3.65429e-11	4.55642e-09
ENSDARG00000022841	ptk2ba	protein tyrosine kinase 2 beta, a [Source:ZFIN;Acc:ZDB-GENE-080207-1]	142.236	2.55766	0.227255	11.2546	2.1992e-29	3.01632e-26
ENSDARG00000042990	cyp2p10	cytochrome P450, family 2, subfamily P, polypeptide 10 [Source:ZFIN;Acc:ZDB-GENE-040120-1]	82.298	1.30457	0.257268	5.07085	3.9604e-07	2.02432e-05
ENSDARG00000058444	snx6	sorting nexin 6 [Source:ZFIN;Acc:ZDB-GENE-050913-152]	596.03	0.629944	0.166142	3.79159	0.000149685	0.0030642
ENSDARG00000069661	si:dkey-121j17.6	si:dkey-121j17.6 [Source:ZFIN;Acc:ZDB-GENE-121214-361]	227.41	1.22627	0.169953	7.21536	5.37928e-13	9.22247e-11
ENSDARG00000086418	si:ch211-236p5.3	si:ch211-236p5.3 [Source:ZFIN;Acc:ZDB-GENE-081028-31]	66.4724	5.41371	0.607315	8.91416	4.91514e-19	1.78307e-16
ENSDARG00000094937	CR450833.1		12.1878	2.08834	0.585166	3.5688	0.000358627	0.00602707
ENSDARG00000105258	cep72	centrosomal protein 72 [Source:NCBI gene;Acc:553488]	84.6041	0.829675	0.220844	3.75683	0.00017208	0.00339593
ENSDARG00000111290	ERG28	ergosterol biosynthesis 28 homolog [Source:NCBI gene;Acc:565132]	57.031	1.18116	0.281287	4.19911	2.67966e-05	0.000754339
ENSDARG00000005246	asb3	ankyrin repeat and SOCS box containing 3 [Source:ZFIN;Acc:ZDB-GENE-030131-6142]	157.167	0.754706	0.187741	4.01994	5.82123e-05	0.00139664
ENSDARG00000010758	capn12	calpain 12 [Source:ZFIN;Acc:ZDB-GENE-050419-245]	671.373	0.723834	0.14584	4.96319	6.93442e-07	3.27337e-05
ENSDARG00000022160	ttc23	tetratricopeptide repeat domain 23 [Source:ZFIN;Acc:ZDB-GENE-050419-126]	77.5237	1.66587	0.240866	6.91616	4.64064e-12	6.88748e-10
ENSDARG00000069192	zgc:163030	zgc:163030 [Source:ZFIN;Acc:ZDB-GENE-060810-77]	500.833	0.748916	0.175956	4.25627	2.07867e-05	0.000609478
ENSDARG00000095603	grid2ipb	glutamate receptor, ionotropic, delta 2 (Grid2) interacting protein, b [Source:NCBI gene;Acc:559717]	203.261	1.19936	0.222324	5.39466	6.8652e-08	4.31267e-06
ENSDARG00000096990	si:ch1073-340i21.2	si:ch1073-340i21.2 [Source:ZFIN;Acc:ZDB-GENE-131121-430]	208.7	0.635794	0.213464	2.97846	0.00289699	0.0290263
ENSDARG00000105273	FP074902.2		37.6297	1.10442	0.352154	3.13618	0.00171164	0.0196663
ENSDARG00000026787	aqp7	aquaporin 7 [Source:ZFIN;Acc:ZDB-GENE-030131-6461]	78.0491	0.850329	0.251797	3.37705	0.00073269	0.0104498
ENSDARG00000028900	odf2a	outer dense fiber of sperm tails 2a [Source:ZFIN;Acc:ZDB-GENE-091117-46]	234.934	0.770142	0.149713	5.14412	2.68781e-07	1.44635e-05
ENSDARG00000033444	map4k6	mitogen-activated protein kinase kinase kinase kinase 6 [Source:ZFIN;Acc:ZDB-GENE-060512-339]	270.012	0.961084	0.156642	6.13554	8.48724e-10	8.05896e-08
ENSDARG00000055838	mettl16	methyltransferase like 16 [Source:NCBI gene;Acc:445217]	118.443	0.633663	0.198402	3.19384	0.00140396	0.0170659
ENSDARG00000061120	slc43a2b	solute carrier family 43 member 2b [Source:ZFIN;Acc:ZDB-GENE-041212-6]	2348.6	0.59013	0.127885	4.61453	3.93989e-06	0.000147599
ENSDARG00000075169	bbs1	Bardet-Biedl syndrome 1 [Source:ZFIN;Acc:ZDB-GENE-060126-1]	158.116	0.781602	0.212552	3.67722	0.000235791	0.00434582
ENSDARG00000075295	tulp1a	TUB like protein 1a [Source:ZFIN;Acc:ZDB-GENE-110411-122]	755.132	0.769336	0.197444	3.89649	9.75984e-05	0.00216488
ENSDARG00000079199	megf6a	multiple EGF-like-domains 6a [Source:ZFIN;Acc:ZDB-GENE-090312-12]	88.5302	0.741121	0.217134	3.4132	0.000642052	0.00940711
ENSDARG00000088040	si:dkeyp-27c8.2	si:dkeyp-27c8.2 [Source:ZFIN;Acc:ZDB-GENE-090311-51]	107.849	0.653476	0.211306	3.09256	0.00198438	0.022038
ENSDARG00000096988	CR589944.1		71.2813	0.942839	0.238413	3.95464	7.66494e-05	0.0017603
ENSDARG00000098639	pycr1b	pyrroline-5-carboxylate reductase 1b [Source:ZFIN;Acc:ZDB-GENE-050522-26]	1408.24	0.613108	0.0948834	6.4617	1.03536e-10	1.17817e-08
ENSDARG00000101422	hdac12	histone deacetylase 12 [Source:ZFIN;Acc:ZDB-GENE-131121-613]	61.3713	0.981821	0.269383	3.6447	0.000267703	0.00481009
ENSDARG00000002293	si:ch211-197g15.6	si:ch211-197g15.6 [Source:ZFIN;Acc:ZDB-GENE-050208-457]	144.111	1.89719	0.232707	8.15269	3.55919e-16	9.24939e-14
ENSDARG00000034825	uspl1	ubiquitin specific peptidase like 1 [Source:NCBI gene;Acc:445403]	610.854	0.642269	0.135669	4.73407	2.20058e-06	9.0096e-05
ENSDARG00000040640	si:ch73-44m9.3	si:ch73-44m9.3 [Source:ZFIN;Acc:ZDB-GENE-081104-290]	55.1385	1.22689	0.273957	4.47842	7.51988e-06	0.000256424
ENSDARG00000077862	si:dkey-169i5.4	si:dkey-169i5.4 [Source:ZFIN;Acc:ZDB-GENE-030131-8695]	89.7174	0.668287	0.228962	2.91877	0.00351412	0.0336788
ENSDARG00000094747	si:ch211-197g15.6	si:ch211-197g15.6 [Source:ZFIN;Acc:ZDB-GENE-050208-457]	11.5676	3.84085	0.904675	4.24556	2.18052e-05	0.000635568
ENSDARG00000095295	si:rp71-36a1.1	si:rp71-36a1.1 [Source:ZFIN;Acc:ZDB-GENE-050208-407]	230.935	0.6614	0.191432	3.45502	0.000550258	0.00840641
ENSDARG00000098976	CU457778.1	uncharacterized LOC100535115 [Source:NCBI gene;Acc:100535115]	22.9226	2.14297	0.521051	4.11279	3.90912e-05	0.00101802
ENSDARG00000100000	CR352226.5		281.443	1.06048	0.213466	4.96791	6.7678e-07	3.21314e-05
ENSDARG00000100295	ccl39.3	chemokine (C-C motif) ligand 39, duplicate 3 [Source:ZFIN;Acc:ZDB-GENE-131121-94]	38.5663	1.51317	0.386823	3.91178	9.16178e-05	0.00204839
ENSDARG00000100614	zgc:171497	zgc:171497 [Source:ZFIN;Acc:ZDB-GENE-080220-58]	21.7504	2.45607	0.59641	4.11809	3.82031e-05	0.00100229
ENSDARG00000100810	CABZ01076758.1		71.1748	1.3197	0.270533	4.87815	1.07085e-06	4.79802e-05
ENSDARG00000104905	CABZ01075521.1		39.6084	1.81032	0.364464	4.96706	6.79763e-07	3.22111e-05
ENSDARG00000107385	aars2	alanyl-tRNA synthetase 2, mitochondrial (putative) [Source:ZFIN;Acc:ZDB-GENE-041008-213]	188.158	0.621343	0.158196	3.92768	8.57705e-05	0.00193911
ENSDARG00000113721	HPDL	4-hydroxyphenylpyruvate dioxygenase-like protein [Source:NCBI gene;Acc:110438534]	44.3077	1.99281	0.408974	4.87272	1.10074e-06	4.89639e-05
ENSDARG00000116774	PCNP	PEST proteolytic signal-containing nuclear protein-like [Source:NCBI gene;Acc:110437793]	76.1634	5.76381	0.680977	8.46403	2.58296e-17	7.59144e-15
ENSDARG00000117535	AL929493.2		13.9027	1.93058	0.566632	3.40711	0.00065655	0.0095854
ENSDARG00000003403	tenm1	teneurin transmembrane protein 1 [Source:ZFIN;Acc:ZDB-GENE-060531-26]	419.343	0.653159	0.177571	3.6783	0.000234794	0.00433626
ENSDARG00000011410	aadat	aminoadipate aminotransferase [Source:ZFIN;Acc:ZDB-GENE-111229-1]	55.8093	1.33326	0.370796	3.59568	0.000323546	0.005578
ENSDARG00000012649	smad4b	SMAD family member 4b [Source:ZFIN;Acc:ZDB-GENE-060130-140]	225.172	0.641421	0.159047	4.0329	5.50921e-05	0.00133232
ENSDARG00000014657	casp23	caspase 23, apoptosis-related cysteine peptidase [Source:ZFIN;Acc:ZDB-GENE-071004-27]	11.4856	2.22286	0.637646	3.48604	0.000490231	0.00771218
ENSDARG00000022020	focad	focadhesin [Source:ZFIN;Acc:ZDB-GENE-080213-1]	355.96	0.962998	0.13772	6.99242	2.70181e-12	4.09217e-10
ENSDARG00000024877	ptgr1	prostaglandin reductase 1 [Source:ZFIN;Acc:ZDB-GENE-041212-80]	1564.23	0.80354	0.10772	7.4595	8.68542e-14	1.66221e-11
ENSDARG00000027424	slc25a3a	solute carrier family 25 member 3a [Source:ZFIN;Acc:ZDB-GENE-040426-1673]	323.406	1.05609	0.225985	4.67328	2.96424e-06	0.000115977
ENSDARG00000029204	tyrp1a	tyrosinase-related protein 1a [Source:ZFIN;Acc:ZDB-GENE-070718-2]	546.653	0.627133	0.169026	3.71028	0.000207032	0.00391364
ENSDARG00000034420	irx6a	iroquois homeobox 6a [Source:ZFIN;Acc:ZDB-GENE-040712-5]	74.1051	0.872922	0.292271	2.98669	0.0028202	0.0285348
ENSDARG00000034424	atp1b2b	ATPase Na+/K+ transporting subunit beta 2b [Source:ZFIN;Acc:ZDB-GENE-010718-1]	771.9	0.743783	0.188852	3.93844	8.20138e-05	0.00186786
ENSDARG00000044815	serinc4	serine incorporator 4 [Source:ZFIN;Acc:ZDB-GENE-121031-1]	135.76	0.865678	0.296977	2.91497	0.00355728	0.0339746
ENSDARG00000045095	elac1	elaC ribonuclease Z 1 [Source:NCBI gene;Acc:445109]	163.468	1.11991	0.170636	6.56317	5.26772e-11	6.32307e-09
ENSDARG00000045685	cntn1b	contactin 1b [Source:ZFIN;Acc:ZDB-GENE-041210-236]	265.226	0.832229	0.195449	4.25803	2.06234e-05	0.000605412
ENSDARG00000045936	pax6b	paired box 6b [Source:ZFIN;Acc:ZDB-GENE-001031-1]	514.049	0.641511	0.172434	3.72033	0.000198966	0.0038078
ENSDARG00000054786	faah2b	fatty acid amide hydrolase 2b [Source:NCBI gene;Acc:768298]	29.371	1.07415	0.36654	2.93052	0.00338391	0.0326591
ENSDARG00000056781	zanl	zonadhesin, like [Source:ZFIN;Acc:ZDB-GENE-060131-2]	119.354	1.06338	0.258078	4.12038	3.7825e-05	0.000997675
ENSDARG00000058702	vax2	ventral anterior homeobox 2 [Source:NCBI gene;Acc:373869]	22.1559	1.70394	0.565297	3.01424	0.00257622	0.0266451
ENSDARG00000059792	trpm5	transient receptor potential cation channel, subfamily M, member 5 [Source:ZFIN;Acc:ZDB-GENE-060503-736]	66.6491	1.01191	0.267764	3.77912	0.000157384	0.00318244
ENSDARG00000061110	zbtb44	zinc finger and BTB domain containing 44 [Source:ZFIN;Acc:ZDB-GENE-060526-201]	113.337	0.814394	0.203672	3.99856	6.37299e-05	0.00150705
ENSDARG00000068283	cyp2x10.2	cytochrome P450, family 2, subfamily X, polypeptide 10.2 [Source:ZFIN;Acc:ZDB-GENE-060818-12]	5.75561	4.11637	1.22867	3.35027	0.000807335	0.0112164
ENSDARG00000077523	tdrd7b	Danio rerio tudor domain containing 7 b (tdrd7b), mRNA. [Source:RefSeq mRNA;Acc:NM_001353929]	186.991	0.63922	0.175174	3.64907	0.000263196	0.00474637
ENSDARG00000078728	znf1068	zinc finger protein 1068 [Source:ZFIN;Acc:ZDB-GENE-080215-12]	13.766	1.84102	0.56147	3.27893	0.00104201	0.0135682
ENSDARG00000078882	slc22a31	solute carrier family 22 member 31 [Source:ZFIN;Acc:ZDB-GENE-130530-858]	362.815	0.773435	0.150396	5.14265	2.70891e-07	1.45386e-05
ENSDARG00000087017	si:dkey-11k2.7	si:dkey-11k2.7 [Source:ZFIN;Acc:ZDB-GENE-160728-22]	23.595	1.39679	0.49613	2.81537	0.00487206	0.0430191
ENSDARG00000088245	si:dkey-16p6.1	si:dkey-16p6.1 [Source:ZFIN;Acc:ZDB-GENE-081103-43]	66.9462	1.21146	0.292845	4.13687	3.52078e-05	0.000943768
ENSDARG00000088810	prox3	prospero homeobox 3 [Source:ZFIN;Acc:ZDB-GENE-050107-3]	160.637	0.714352	0.208327	3.42899	0.000605842	0.00903144
ENSDARG00000089304	si:dkeyp-4f2.1	si:dkeyp-4f2.1 [Source:ZFIN;Acc:ZDB-GENE-081103-33]	47.3895	0.91484	0.286403	3.19424	0.00140198	0.0170503
ENSDARG00000089831	si:dkey-207m2.4	si:dkey-207m2.4 [Source:ZFIN;Acc:ZDB-GENE-081103-58]	43.6975	0.928717	0.305285	3.04214	0.00234905	0.0249541
ENSDARG00000091013	si:dkey-84h14.2	si:dkey-84h14.2 [Source:ZFIN;Acc:ZDB-GENE-110913-33]	196.287	0.828809	0.195826	4.23238	2.31236e-05	0.00066458
ENSDARG00000092784	znf1109	zinc finger protein 1109 [Source:ZFIN;Acc:ZDB-GENE-110914-77]	16.3766	1.76206	0.500409	3.52123	0.000429543	0.00697106
ENSDARG00000092938	znf1047	zinc finger protein 1047 [Source:ZFIN;Acc:ZDB-GENE-110914-204]	10.4891	1.97778	0.626527	3.15673	0.0015955	0.0187392
ENSDARG00000093461	si:dkey-56m15.6	si:dkey-56m15.6 [Source:ZFIN;Acc:ZDB-GENE-110914-102]	8.89792	5.45376	1.32271	4.12316	3.73712e-05	0.000990516
ENSDARG00000094118	si:dkey-21o22.2	si:dkey-21o22.2 [Source:ZFIN;Acc:ZDB-GENE-061106-4]	6.78225	3.49283	1.1181	3.1239	0.00178469	0.0203043
ENSDARG00000096026	si:dkey-4e4.1	si:dkey-4e4.1 [Source:ZFIN;Acc:ZDB-GENE-110914-73]	17.3957	2.16858	0.528388	4.10414	4.0583e-05	0.00104693
ENSDARG00000096186	si:dkey-247i3.5	si:dkey-247i3.5 [Source:ZFIN;Acc:ZDB-GENE-110914-32]	32.2968	1.18956	0.359782	3.30634	0.000945245	0.0126142
ENSDARG00000098311	si:zfos-932h1.3	si:zfos-932h1.3 [Source:ZFIN;Acc:ZDB-GENE-141222-4]	153.163	0.893097	0.214924	4.15541	3.24701e-05	0.000886615
ENSDARG00000100865	si:dkey-269o24.1	si:dkey-269o24.1 [Source:ZFIN;Acc:ZDB-GENE-041210-347]	76.2856	1.28498	0.275266	4.66812	3.03967e-06	0.00011874
ENSDARG00000101217	fam78aa	family with sequence similarity 78 member Aa [Source:ZFIN;Acc:ZDB-GENE-061027-351]	32.8859	0.960832	0.343979	2.79329	0.00521752	0.0451123
ENSDARG00000101645	myrfl	myelin regulatory factor like [Source:ZFIN;Acc:ZDB-GENE-180312-1]	119.51	1.10873	0.222134	4.99128	5.99816e-07	2.88098e-05
ENSDARG00000101688	si:dkey-207l24.2	si:dkey-207l24.2 [Source:ZFIN;Acc:ZDB-GENE-131125-92]	40.7159	1.53822	0.350836	4.38443	1.16291e-05	0.000374804
ENSDARG00000101948	si:ch211-223g7.6	si:ch211-223g7.6 [Source:ZFIN;Acc:ZDB-GENE-050420-222]	31.0057	1.35861	0.352431	3.85497	0.000115744	0.00248477
ENSDARG00000102020	pnpla3	patatin-like phospholipase domain containing 3 [Source:ZFIN;Acc:ZDB-GENE-040718-27]	275.761	0.817007	0.145254	5.62466	1.85874e-08	1.30736e-06
ENSDARG00000102226	gpr19	G protein-coupled receptor 19 [Source:ZFIN;Acc:ZDB-GENE-040426-1295]	158.668	0.625341	0.162108	3.85756	0.000114527	0.00246292
ENSDARG00000102848	BX927336.3		36.5879	1.50979	0.329691	4.57941	4.66294e-06	0.000170294
ENSDARG00000103375	si:ch211-161m3.4	si:ch211-161m3.4 [Source:ZFIN;Acc:ZDB-GENE-110914-169]	93.8867	1.00351	0.241209	4.16033	3.17782e-05	0.000869778
ENSDARG00000103478	nsun6	NOP2/Sun RNA methyltransferase 6 [Source:ZFIN;Acc:ZDB-GENE-080808-8]	36.2966	1.04539	0.343523	3.04314	0.0023412	0.0249028
ENSDARG00000103597	si:dkey-40j3.3	si:dkey-40j3.3 [Source:ZFIN;Acc:ZDB-GENE-110913-109]	16.1528	1.90859	0.513709	3.71531	0.000202958	0.00386026
ENSDARG00000104227	nop10	NOP10 ribonucleoprotein homolog (yeast) [Source:NCBI gene;Acc:445391]	269.881	0.722638	0.147892	4.88627	1.02767e-06	4.62974e-05
ENSDARG00000104439	cldnd1a	claudin domain containing 1a [Source:ZFIN;Acc:ZDB-GENE-030131-7568]	305.824	0.704414	0.188093	3.74503	0.000180371	0.00351737
ENSDARG00000104895	BX004857.1		41.4196	1.22164	0.420868	2.90266	0.00370007	0.0350546
ENSDARG00000105450	si:ch211-63p21.1	si:ch211-63p21.1 [Source:ZFIN;Acc:ZDB-GENE-141216-443]	86.0659	0.885572	0.263088	3.36607	0.000762465	0.0107473
ENSDARG00000105570	crestin	crestin [Source:ZFIN;Acc:ZDB-GENE-000208-13]	71.4721	1.22121	0.309139	3.95037	7.80315e-05	0.00178871
ENSDARG00000105655	BX571811.2		49.7021	0.97077	0.280678	3.45866	0.000542874	0.0083297
ENSDARG00000105731	CR788316.1	verrucotoxin subunit beta-like [Source:NCBI gene;Acc:103908715]	117.163	1.06783	0.287413	3.71531	0.000202951	0.00386026
ENSDARG00000105749	CR788316.2		15.4423	3.56363	0.783023	4.55113	5.33597e-06	0.000190643
ENSDARG00000105829	CR788316.4	neoverrucotoxin subunit beta-like [Source:NCBI gene;Acc:100004951]	34.6577	5.13768	1.09665	4.68489	2.80116e-06	0.000110648
ENSDARG00000110950	CU929544.1	receptor-type tyrosine-protein phosphatase delta-like [Source:NCBI gene;Acc:103911449]	165.739	0.595401	0.211718	2.81224	0.0049198	0.0432704
ENSDARG00000111837	trhde.2	thyrotropin releasing hormone degrading enzyme, tandem duplicate 2 [Source:ZFIN;Acc:ZDB-GENE-070705-89]	55.8622	1.06959	0.349071	3.06409	0.00218333	0.0236865
ENSDARG00000112175	zgc:173552	zgc:173552 [Source:ZFIN;Acc:ZDB-GENE-080220-24]	5.82333	3.5095	1.09892	3.19358	0.00140519	0.0170668
ENSDARG00000114172	znf996	zinc finger protein 996 [Source:ZFIN;Acc:ZDB-GENE-110913-147]	25.0577	1.55975	0.433244	3.60016	0.000318025	0.00550976
ENSDARG00000114236	znf974	zinc finger protein 974 [Source:ZFIN;Acc:ZDB-GENE-131119-54]	16.2876	2.05212	0.637629	3.21836	0.00128926	0.0159866
ENSDARG00000114577	si:dkey-159n16.2	si:dkey-159n16.2 [Source:ZFIN;Acc:ZDB-GENE-131121-650]	143.144	0.954489	0.221583	4.30759	1.65041e-05	0.000504898
ENSDARG00000115588	si:dkeyp-82b4.3	si:dkeyp-82b4.3 [Source:ZFIN;Acc:ZDB-GENE-110913-166]	10.5428	1.79893	0.618618	2.90798	0.00363768	0.0345943
ENSDARG00000117132	BX663613.1		16.5331	2.05654	0.528762	3.88934	0.000100516	0.00221171
ENSDARG00000001803	kcnh6a	potassium voltage-gated channel, subfamily H (eag-related), member 6a [Source:ZFIN;Acc:ZDB-GENE-040702-5]	64.5839	0.793187	0.248946	3.18618	0.00144163	0.0173699
ENSDARG00000002405	si:ch211-225b11.1	si:ch211-225b11.1 [Source:ZFIN;Acc:ZDB-GENE-060531-39]	258.415	0.702853	0.148109	4.7455	2.07991e-06	8.64457e-05
ENSDARG00000002771	SLC4A5	si:ch211-48m9.1 [Source:ZFIN;Acc:ZDB-GENE-060531-64]	124.17	1.88926	0.482353	3.91676	8.97488e-05	0.00201246
ENSDARG00000007553	opn4.1	opsin 4.1 [Source:NCBI gene;Acc:352918]	282.038	0.826806	0.170238	4.85677	1.19319e-06	5.23223e-05
ENSDARG00000011125	snrpb	small nuclear ribonucleoprotein polypeptides B and B1 [Source:ZFIN;Acc:ZDB-GENE-040426-1819]	2943.86	0.616841	0.138448	4.45539	8.37416e-06	0.000282048
ENSDARG00000014280	dlgap1a	discs, large (Drosophila) homolog-associated protein 1a [Source:NCBI gene;Acc:569898]	53.9716	1.17576	0.288936	4.06927	4.71608e-05	0.00117964
ENSDARG00000016480	slc17a7a	solute carrier family 17 member 7a [Source:ZFIN;Acc:ZDB-GENE-050105-5]	129.12	0.818576	0.276014	2.9657	0.00301995	0.0299906
ENSDARG00000019763	acp5a	acid phosphatase 5a, tartrate resistant [Source:ZFIN;Acc:ZDB-GENE-040426-2864]	284.76	1.92159	0.193597	9.92569	3.21863e-23	2.14761e-20
ENSDARG00000020771	tnr	tenascin R (restrictin, janusin) [Source:ZFIN;Acc:ZDB-GENE-030804-1]	423.282	1.16455	0.220887	5.27218	1.34814e-07	7.79456e-06
ENSDARG00000021735	cacna1ba	calcium channel, voltage-dependent, N type, alpha 1B subunit, a [Source:ZFIN;Acc:ZDB-GENE-060531-44]	300.141	0.585917	0.203782	2.87521	0.00403755	0.037361
ENSDARG00000026400	rad51d	RAD51 paralog D [Source:ZFIN;Acc:ZDB-GENE-040426-2490]	71.1044	1.08528	0.247318	4.38819	1.14296e-05	0.000369336
ENSDARG00000026820	gucy2d	guanylate cyclase 2D, retinal [Source:ZFIN;Acc:ZDB-GENE-011128-9]	479.35	0.999732	0.330292	3.02682	0.00247145	0.0258429
ENSDARG00000028663	tek	TEK tyrosine kinase, endothelial [Source:NCBI gene;Acc:30747]	203.112	1.11437	0.198068	5.62621	1.84214e-08	1.29939e-06
ENSDARG00000032737	gria3a	glutamate receptor, ionotropic, AMPA 3a [Source:ZFIN;Acc:ZDB-GENE-020125-5]	439.444	0.613842	0.218785	2.80568	0.00502098	0.0439184
ENSDARG00000035151	drll.1	draculin-like, tandem duplicate 1 [Source:ZFIN;Acc:ZDB-GENE-060531-124]	17.1458	1.50083	0.49153	3.05339	0.00226269	0.0242757
ENSDARG00000036700	si:ch211-114n24.6	si:ch211-114n24.6 [Source:ZFIN;Acc:ZDB-GENE-120214-26]	3158.75	1.90325	0.126839	15.0053	6.78292e-51	4.18642e-47
ENSDARG00000038667	fggy	FGGY carbohydrate kinase domain containing [Source:NCBI gene;Acc:406567]	333.439	0.758727	0.180378	4.20633	2.59552e-05	0.000735687
ENSDARG00000039935	CABZ01064671.1		39.8773	0.958063	0.338663	2.82895	0.00467004	0.0416374
ENSDARG00000040321	rx2	retinal homeobox gene 2 [Source:NCBI gene;Acc:30473]	200.811	0.84667	0.218191	3.88042	0.000104278	0.00227422
ENSDARG00000046091	si:ch211-283g2.1	si:ch211-283g2.1 [Source:ZFIN;Acc:ZDB-GENE-060531-57]	86.7636	0.762674	0.234602	3.25092	0.00115031	0.0146613
ENSDARG00000052734	hmgcra	3-hydroxy-3-methylglutaryl-CoA reductase a [Source:ZFIN;Acc:ZDB-GENE-040401-2]	285.463	0.630654	0.182259	3.46021	0.00053975	0.00828691
ENSDARG00000058695	ddr2b	discoidin domain receptor tyrosine kinase 2b [Source:ZFIN;Acc:ZDB-GENE-060503-361]	363.512	0.592873	0.158416	3.74252	0.000182187	0.0035444
ENSDARG00000059442	smtnb	smoothelin b [Source:ZFIN;Acc:ZDB-GENE-070912-2]	608.393	0.586265	0.152226	3.85127	0.000117505	0.002516
ENSDARG00000059466	wasf3a	WASP family member 3a [Source:ZFIN;Acc:ZDB-GENE-060531-55]	106.663	1.30709	0.299719	4.36105	1.29441e-05	0.00041234
ENSDARG00000059689	mblac2	metallo-beta-lactamase domain containing 2 [Source:ZFIN;Acc:ZDB-GENE-081104-313]	55.919	1.55299	0.310973	4.99397	5.91508e-07	2.85776e-05
ENSDARG00000062008	hs2st1b	heparan sulfate 2-O-sulfotransferase 1b [Source:ZFIN;Acc:ZDB-GENE-100304-1]	225.412	0.606892	0.176763	3.43337	0.000596138	0.00893011
ENSDARG00000062565	kcnh4a	potassium voltage-gated channel, subfamily H (eag-related), member 4a [Source:ZFIN;Acc:ZDB-GENE-131125-34]	44.2476	1.0563	0.332952	3.17251	0.00151126	0.0180408
ENSDARG00000062906	kcnv2b	potassium channel, subfamily V, member 2b [Source:NCBI gene;Acc:567780]	73.8059	0.999859	0.327142	3.05635	0.00224052	0.0241441
ENSDARG00000063438	srebf2	sterol regulatory element binding transcription factor 2 [Source:NCBI gene;Acc:100037309]	1808.1	0.645946	0.0915991	7.05188	1.76518e-12	2.77571e-10
ENSDARG00000070864	bcl6aa	BCL6A transcription repressor a [Source:ZFIN;Acc:ZDB-GENE-040426-1696]	128.243	0.614715	0.192417	3.1947	0.00139975	0.0170315
ENSDARG00000070951	hmga1b	high mobility group AT-hook 1b [Source:ZFIN;Acc:ZDB-GENE-061013-204]	1906.99	1.0637	0.144456	7.36347	1.79184e-13	3.27681e-11
ENSDARG00000074064	rem2	RAS (RAD and GEM)-like GTP binding 2 [Source:ZFIN;Acc:ZDB-GENE-081110-1]	115.431	0.749467	0.245914	3.04768	0.00230617	0.0245672
ENSDARG00000074086	tecpr1b	tectonin beta-propeller repeat containing 1b [Source:ZFIN;Acc:ZDB-GENE-100812-12]	88.8831	0.805765	0.235811	3.41699	0.000633179	0.00929917
ENSDARG00000075159	meltf	melanotransferrin [Source:ZFIN;Acc:ZDB-GENE-050309-40]	309.952	0.89634	0.143813	6.23267	4.58557e-10	4.56486e-08
ENSDARG00000075339	ipp	intracisternal A particle-promoted polypeptide [Source:ZFIN;Acc:ZDB-GENE-080204-28]	169.877	0.683256	0.182345	3.74705	0.000178925	0.00349748
ENSDARG00000075530	pigu	phosphatidylinositol glycan anchor biosynthesis, class U [Source:ZFIN;Acc:ZDB-GENE-100629-1]	405.186	0.83712	0.132657	6.31041	2.78299e-10	2.89901e-08
ENSDARG00000075726	dhrs7b	dehydrogenase/reductase (SDR family) member 7B [Source:NCBI gene;Acc:550454]	141.965	0.719104	0.195223	3.68351	0.000230048	0.00426383
ENSDARG00000076904	loxl5b	lysyl oxidase-like 5b [Source:ZFIN;Acc:ZDB-GENE-070818-3]	49.08	1.04563	0.343022	3.04829	0.00230146	0.0245436
ENSDARG00000077072	si:ch73-280o22.2	si:ch73-280o22.2 [Source:ZFIN;Acc:ZDB-GENE-141216-272]	126.622	0.94944	0.206867	4.58962	4.44057e-06	0.000163381
ENSDARG00000079618	sik2a	salt-inducible kinase 2a [Source:ZFIN;Acc:ZDB-GENE-070705-451]	34.7638	1.44988	0.3521	4.1178	3.82512e-05	0.00100249
ENSDARG00000086490	si:dkey-92f12.2	si:dkey-92f12.2 [Source:ZFIN;Acc:ZDB-GENE-091204-379]	251.852	0.635629	0.171229	3.71215	0.000205504	0.00389323
ENSDARG00000087873	eevs	2-epi-5-epi-valiolone synthase [Source:ZFIN;Acc:ZDB-GENE-131121-365]	659.749	0.778323	0.163851	4.7502	2.03211e-06	8.47446e-05
ENSDARG00000088634	adcy1b	adenylate cyclase 1b [Source:ZFIN;Acc:ZDB-GENE-100805-1]	73.4783	0.912057	0.316674	2.88011	0.00397532	0.0369236
ENSDARG00000088711	lgals1l1	lectin, galactoside-binding, soluble, 1 (galectin 1)-like 1 [Source:ZFIN;Acc:ZDB-GENE-030131-4905]	3653.77	1.69092	0.186684	9.05769	1.33241e-19	5.30557e-17
ENSDARG00000089310	gc	GC vitamin D binding protein [Source:ZFIN;Acc:ZDB-GENE-040718-307]	201.165	1.49777	0.216578	6.9156	4.65898e-12	6.88748e-10
ENSDARG00000092472	AL953896.1		11.7561	2.84168	0.816286	3.48124	0.000499106	0.00780857
ENSDARG00000093079	proca	protein C (inactivator of coagulation factors Va and VIIIa), a [Source:ZFIN;Acc:ZDB-GENE-060824-5]	106.706	0.659003	0.220278	2.99168	0.00277446	0.0282341
ENSDARG00000094417	si:dkey-13n15.2	si:dkey-13n15.2 [Source:ZFIN;Acc:ZDB-GENE-060526-209]	35.181	1.39051	0.409071	3.39919	0.000675856	0.00979773
ENSDARG00000095402	BX897741.1		7.0063	2.27534	0.791743	2.87384	0.00405511	0.0375094
ENSDARG00000096398	si:ch211-276a17.5	si:ch211-276a17.5 [Source:ZFIN;Acc:ZDB-GENE-120215-248]	80.6312	1.04976	0.357271	2.93828	0.00330038	0.0320283
ENSDARG00000097118	CU693494.2		1788.42	1.69276	0.123148	13.7458	5.39919e-43	1.48106e-39
ENSDARG00000097807	BX530017.2		29.0564	2.77021	0.594748	4.65779	3.19625e-06	0.000123577
ENSDARG00000098162	zgc:77748	zgc:77748 [Source:ZFIN;Acc:ZDB-GENE-040426-1864]	480.985	0.69397	0.145385	4.77333	1.81205e-06	7.58235e-05
ENSDARG00000098420	SNTA1	syntrophin, alpha 1 [Source:NCBI gene;Acc:100332905]	132.589	0.704793	0.204631	3.44421	0.000572721	0.00866913
ENSDARG00000098860	tlcd3a	TLC domain containing 3A [Source:ZFIN;Acc:ZDB-GENE-170623-4]	190.627	0.722544	0.167121	4.32347	1.53594e-05	0.000477573
ENSDARG00000099008	EGFLAM	EGF like, fibronectin type III and laminin G domains [Source:NCBI gene;Acc:799405]	221.673	0.793955	0.235507	3.37126	0.000748263	0.0105933
ENSDARG00000100255	si:ch73-29l19.1	si:ch73-29l19.1 [Source:ZFIN;Acc:ZDB-GENE-141222-33]	96.9932	1.17589	0.329382	3.56998	0.000357011	0.00601631
ENSDARG00000101322	tfr1a	transferrin receptor 1a [Source:ZFIN;Acc:ZDB-GENE-041220-1]	503.925	0.731919	0.126244	5.79766	6.7247e-09	5.1881e-07
ENSDARG00000101411	wbp11	WW domain binding protein 11 [Source:NCBI gene;Acc:110437720]	294.677	0.834159	0.183431	4.54755	5.42744e-06	0.000193562
ENSDARG00000102472	btbd17b	BTB (POZ) domain containing 17b [Source:ZFIN;Acc:ZDB-GENE-091204-214]	72.0018	1.20943	0.304535	3.9714	7.14507e-05	0.00165476
ENSDARG00000102558	pde6ha	phosphodiesterase 6H, cGMP-specific, cone, gamma, paralog a [Source:ZFIN;Acc:ZDB-GENE-040426-1754]	266.491	0.858849	0.252719	3.39844	0.000677714	0.00981315
ENSDARG00000102610	r3hdm2	R3H domain containing 2 [Source:ZFIN;Acc:ZDB-GENE-180313-1]	145.323	0.832746	0.226977	3.66887	0.000243629	0.00445534
ENSDARG00000103717	CT978957.2		11.5742	5.13732	1.1303	4.54511	5.49062e-06	0.00019504
ENSDARG00000104339	SMARCA4	transcription activator BRG1-like [Source:NCBI gene;Acc:100535713]	179.206	0.748386	0.267396	2.79879	0.00512947	0.0445817
ENSDARG00000104773	junbb	JunB proto-oncogene, AP-1 transcription factor subunit b [Source:ZFIN;Acc:ZDB-GENE-040426-2666]	357.655	0.668219	0.162914	4.10166	4.10194e-05	0.00105181
ENSDARG00000104841	JMJD8	jumonji domain containing 8 [Source:NCBI gene;Acc:100330060]	72.2147	0.676573	0.233451	2.89814	0.00375387	0.0354264
ENSDARG00000108939	FQ378016.1	high affinity cGMP-specific 3',5'-cyclic phosphodiesterase 9A-like [Source:NCBI gene;Acc:571737]	8.91486	2.30334	0.820878	2.80595	0.00501691	0.0439184
ENSDARG00000112811	CZQB01141835.1	zinc finger protein 883-like [Source:NCBI gene;Acc:110439853]	512.458	0.610789	0.150539	4.05735	4.9632e-05	0.00122654
ENSDARG00000001549	sp3a	sp3a transcription factor [Source:ZFIN;Acc:ZDB-GENE-070410-111]	221.35	0.874734	0.160169	5.46133	4.72593e-08	3.07036e-06
ENSDARG00000002299	arsh	arylsulfatase H [Source:ZFIN;Acc:ZDB-GENE-081104-120]	172.623	0.861943	0.181831	4.74035	2.13346e-06	8.79315e-05
ENSDARG00000002377	mief2	mitochondrial elongation factor 2 [Source:ZFIN;Acc:ZDB-GENE-060929-864]	273.009	0.594899	0.147833	4.02412	5.71887e-05	0.00137878
ENSDARG00000003290	dab1b	DAB adaptor protein 1b [Source:ZFIN;Acc:ZDB-GENE-060421-7958]	66.1263	0.972589	0.317862	3.05978	0.00221499	0.0239316
ENSDARG00000006008	dct	dopachrome tautomerase [Source:ZFIN;Acc:ZDB-GENE-000508-1]	1062.56	0.645043	0.126068	5.11663	3.1104e-07	1.64432e-05
ENSDARG00000008131	sox1b	SRY-box transcription factor 1b [Source:NCBI gene;Acc:562710]	172.499	0.620324	0.208909	2.96935	0.00298429	0.0296842
ENSDARG00000008662	fign	fidgetin [Source:NCBI gene;Acc:553599]	82.4012	0.979469	0.292745	3.34582	0.00082041	0.0113453
ENSDARG00000010078	nup133	nucleoporin 133 [Source:NCBI gene;Acc:406852]	944.406	0.698549	0.129861	5.37921	7.48118e-08	4.64059e-06
ENSDARG00000011373	mknk2a	MAPK interacting serine/threonine kinase 2a [Source:ZFIN;Acc:ZDB-GENE-030131-6099]	228.264	0.823585	0.181992	4.52539	6.02846e-06	0.000211107
ENSDARG00000014916	slc10a2	solute carrier family 10 member 2 [Source:ZFIN;Acc:ZDB-GENE-040426-1328]	25.3846	1.66974	0.421657	3.95994	7.49689e-05	0.00172813
ENSDARG00000017984	zgc:172106	zgc:172106 [Source:ZFIN;Acc:ZDB-GENE-080204-42]	81.1376	2.15872	0.246591	8.75426	2.05448e-18	6.7628e-16
ENSDARG00000020866	apoa4b.2	apolipoprotein A-IV b, tandem duplicate 2 [Source:ZFIN;Acc:ZDB-GENE-030131-3143]	4183.47	1.19371	0.132085	9.03746	1.60358e-19	6.28401e-17
ENSDARG00000025420	fzd5	frizzled class receptor 5 [Source:ZFIN;Acc:ZDB-GENE-990415-218]	241.988	0.728867	0.155543	4.68597	2.78638e-06	0.000110241
ENSDARG00000025808	taf5l	TAF5-like RNA polymerase II, p300/CBP-associated factor (PCAF)-associated factor [Source:ZFIN;Acc:ZDB-GENE-030131-5987]	241.558	0.75218	0.163184	4.6094	4.03826e-06	0.000150599
ENSDARG00000029955	glb1l	galactosidase, beta 1-like [Source:ZFIN;Acc:ZDB-GENE-050309-196]	172.988	0.662057	0.159942	4.13936	3.48276e-05	0.000935608
ENSDARG00000030636	tex30	testis expressed 30 [Source:ZFIN;Acc:ZDB-GENE-041210-219]	27.0423	1.43253	0.461095	3.10679	0.00189131	0.0212755
ENSDARG00000031952	mb	Danio rerio myoglobin (mb), transcript variant 2, mRNA. [Source:RefSeq mRNA;Acc:NM_001362390]	548.351	0.63118	0.123067	5.12875	2.91666e-07	1.55858e-05
ENSDARG00000034940	slc1a7a	solute carrier family 1 member 7a [Source:ZFIN;Acc:ZDB-GENE-061009-24]	87.8407	1.23102	0.339021	3.63112	0.000282196	0.00503022
ENSDARG00000035023	khdc4	KH domain containing 4, pre-mRNA splicing factor [Source:NCBI gene;Acc:321686]	611.001	0.846961	0.155815	5.43567	5.45899e-08	3.50056e-06
ENSDARG00000036546	pdxkb	pyridoxal (pyridoxine, vitamin B6) kinase b [Source:ZFIN;Acc:ZDB-GENE-030616-521]	103.932	0.670052	0.200766	3.33748	0.000845406	0.0116081
ENSDARG00000037286	si:dkey-30k22.7	si:dkey-30k22.7 [Source:ZFIN;Acc:ZDB-GENE-090313-302]	68.4416	0.868315	0.268436	3.23472	0.00121763	0.0153298
ENSDARG00000037411	npy1r	neuropeptide Y receptor Y1 [Source:ZFIN;Acc:ZDB-GENE-080221-1]	23.6049	2.33384	0.511877	4.55938	5.13057e-06	0.00018491
ENSDARG00000037487	44621	membrane-associated ring finger (C3HC4) 1 [Source:ZFIN;Acc:ZDB-GENE-081112-1]	65.0841	0.914021	0.319398	2.8617	0.00421379	0.0384868
ENSDARG00000038321	zgc:172053	zgc:172053 [Source:ZFIN;Acc:ZDB-GENE-080219-25]	9.54299	2.10967	0.756326	2.78937	0.00528111	0.0455396
ENSDARG00000038894	tmx3a	thioredoxin related transmembrane protein 3a [Source:ZFIN;Acc:ZDB-GENE-050522-396]	577.957	0.640264	0.186738	3.42868	0.000606535	0.00903144
ENSDARG00000041382	si:dkey-283b15.2	si:dkey-283b15.2 [Source:ZFIN;Acc:ZDB-GENE-100921-93]	478.36	1.00066	0.359395	2.78429	0.00536454	0.0459779
ENSDARG00000043226	nfixa	nuclear factor I/Xa [Source:ZFIN;Acc:ZDB-GENE-080722-15]	61.1435	0.86869	0.302922	2.8677	0.00413469	0.0380176
ENSDARG00000052468	gsk3bb	glycogen synthase kinase 3 beta, genome duplicate b [Source:ZFIN;Acc:ZDB-GENE-090312-2]	96.4627	1.03693	0.250474	4.13987	3.47507e-05	0.000934765
ENSDARG00000055876	msmo1	methylsterol monooxygenase 1 [Source:NCBI gene;Acc:406662]	261.821	0.668057	0.174553	3.82724	0.000129587	0.00272739
ENSDARG00000056151	tyrp1b	tyrosinase-related protein 1b [Source:ZFIN;Acc:ZDB-GENE-040718-249]	2377.88	0.829053	0.111567	7.431	1.07779e-13	2.0158e-11
ENSDARG00000057729	ephb6	eph receptor B6 [Source:ZFIN;Acc:ZDB-GENE-100922-51]	116.762	1.00852	0.297681	3.38792	0.00070426	0.0101027
ENSDARG00000057751	zbtb47a	zinc finger and BTB domain containing 47a [Source:ZFIN;Acc:ZDB-GENE-081104-121]	52.2115	2.07235	0.299021	6.93045	4.19507e-12	6.27684e-10
ENSDARG00000058606	sik1	salt-inducible kinase 1 [Source:ZFIN;Acc:ZDB-GENE-030131-9446]	727.615	0.608408	0.123146	4.94055	7.79044e-07	3.60169e-05
ENSDARG00000058803	grk1a	G protein-coupled receptor kinase 1 a [Source:ZFIN;Acc:ZDB-GENE-050823-1]	192.402	0.681035	0.233634	2.91496	0.00355736	0.0339746
ENSDARG00000059826	crtac1a	cartilage acidic protein 1a [Source:ZFIN;Acc:ZDB-GENE-030131-9704]	92.0594	0.930111	0.236189	3.93799	8.21683e-05	0.00186841
ENSDARG00000061265	lmln	leishmanolysin-like (metallopeptidase M8 family) [Source:ZFIN;Acc:ZDB-GENE-081104-298]	143.346	0.73477	0.216617	3.39203	0.000693781	0.00998917
ENSDARG00000061274	lss	lanosterol synthase (2,3-oxidosqualene-lanosterol cyclase) [Source:ZFIN;Acc:ZDB-GENE-050119-7]	163.52	0.894009	0.19286	4.63554	3.56001e-06	0.000135423
ENSDARG00000061621	them4	thioesterase superfamily member 4 [Source:ZFIN;Acc:ZDB-GENE-070112-982]	191.873	0.586643	0.178878	3.27958	0.00103963	0.0135443
ENSDARG00000068691	kctd4	potassium channel tetramerization domain containing 4 [Source:ZFIN;Acc:ZDB-GENE-040704-71]	206.768	0.642354	0.189736	3.38552	0.00071044	0.0101795
ENSDARG00000069018	cyp7a1	cytochrome P450, family 7, subfamily A, polypeptide 1 [Source:ZFIN;Acc:ZDB-GENE-040426-1296]	28.4798	1.60139	0.426879	3.7514	0.000175852	0.00345656
ENSDARG00000069866	sox1a	SRY-box transcription factor 1a [Source:NCBI gene;Acc:436756]	272.236	0.632069	0.145479	4.34473	1.39446e-05	0.000439674
ENSDARG00000069978	cd28l	cd28-like molecule [Source:ZFIN;Acc:ZDB-GENE-070912-309]	58.409	0.761279	0.255692	2.97733	0.00290767	0.0290979
ENSDARG00000074378	junba	JunB proto-oncogene, AP-1 transcription factor subunit a [Source:ZFIN;Acc:ZDB-GENE-040426-2172]	92.009	0.807429	0.286209	2.82112	0.00478561	0.0424311
ENSDARG00000074691	mms22l	MMS22-like, DNA repair protein [Source:NCBI gene;Acc:563411]	225.785	0.70424	0.149946	4.69662	2.64508e-06	0.000105807
ENSDARG00000075264	FAM124A	si:dkeyp-74a11.1 [Source:ZFIN;Acc:ZDB-GENE-081104-474]	129.034	0.793694	0.214011	3.70867	0.000208354	0.0039296
ENSDARG00000075754	mri1	methylthioribose-1-phosphate isomerase 1 [Source:NCBI gene;Acc:100002302]	505.539	0.704737	0.160319	4.39585	1.1034e-05	0.000358431
ENSDARG00000076804	ttyh1	tweety family member 1 [Source:ZFIN;Acc:ZDB-GENE-100922-257]	371.377	0.631911	0.226606	2.78859	0.00529374	0.0455872
ENSDARG00000076844	plin6	perilipin 6 [Source:ZFIN;Acc:ZDB-GENE-070410-23]	282.244	0.875607	0.171478	5.10624	3.28625e-07	1.72619e-05
ENSDARG00000078392	chpfa	chondroitin polymerizing factor a [Source:ZFIN;Acc:ZDB-GENE-100504-2]	266.677	0.645129	0.144303	4.47065	7.79837e-06	0.000264823
ENSDARG00000078415	lrrc3	leucine rich repeat containing 3 [Source:NCBI gene;Acc:100001372]	9.35615	2.05374	0.713164	2.87976	0.00397979	0.036932
ENSDARG00000079217	bbs9	Bardet-Biedl syndrome 9 [Source:ZFIN;Acc:ZDB-GENE-081027-4]	141.212	0.89857	0.250525	3.58674	0.000334835	0.00572827
ENSDARG00000079782	myh7l	myosin heavy chain 7-like [Source:ZFIN;Acc:ZDB-GENE-061027-393]	327.616	0.631035	0.164217	3.8427	0.000121688	0.00258494
ENSDARG00000086215	gpr156	G protein-coupled receptor 156 [Source:ZFIN;Acc:ZDB-GENE-060201-2]	69.954	0.742227	0.246984	3.00516	0.00265444	0.0272826
ENSDARG00000086950	si:ch211-269k10.2	si:ch211-269k10.2 [Source:ZFIN;Acc:ZDB-GENE-131120-171]	345.279	0.630016	0.128577	4.8999	9.58846e-07	4.34348e-05
ENSDARG00000089399	tmem176l.2	transmembrane protein 176l.2 [Source:ZFIN;Acc:ZDB-GENE-080829-12]	99.2375	0.706071	0.227542	3.10303	0.00191547	0.0214745
ENSDARG00000090496	thsd7ab	thrombospondin, type I, domain containing 7Ab [Source:ZFIN;Acc:ZDB-GENE-130530-999]	71.2754	1.41304	0.300987	4.69469	2.67005e-06	0.000106491
ENSDARG00000090544	CABZ01085658.1	protein ANTAGONIST OF LIKE HETEROCHROMATIN PROTEIN 1-like [Source:NCBI gene;Acc:110438156]	176.63	0.764155	0.192687	3.96579	7.31536e-05	0.00168944
ENSDARG00000090557	MFAP4	si:ch1073-110a20.7 [Source:ZFIN;Acc:ZDB-GENE-121214-133]	59.4621	0.818946	0.266224	3.07616	0.00209688	0.0229671
ENSDARG00000091280	si:ch211-66k16.27	si:ch211-66k16.27 [Source:ZFIN;Acc:ZDB-GENE-120709-9]	240.157	3.03279	0.197655	15.3439	3.89393e-53	3.20445e-49
ENSDARG00000093125	RANBP2	si:ch1073-55a19.2 [Source:ZFIN;Acc:ZDB-GENE-081104-93]	1794.79	0.76105	0.104705	7.26851	3.63476e-13	6.35846e-11
ENSDARG00000093289	si:dkey-9i23.14	si:dkey-9i23.14 [Source:ZFIN;Acc:ZDB-GENE-090313-360]	16.7709	2.33178	0.613672	3.79972	0.000144861	0.00298775
ENSDARG00000094433	caspbl	caspase b, like [Source:ZFIN;Acc:ZDB-GENE-090311-53]	40.4232	1.69262	0.392976	4.3072	1.65335e-05	0.000505171
ENSDARG00000094466	si:ch73-199e17.1	si:ch73-199e17.1 [Source:ZFIN;Acc:ZDB-GENE-100921-8]	239.584	0.769233	0.210746	3.65004	0.0002622	0.00473533
ENSDARG00000094929	apoa4b.2	apolipoprotein A-IV b, tandem duplicate 2 [Source:ZFIN;Acc:ZDB-GENE-030131-3143]	160.077	0.698014	0.174542	3.99911	6.35813e-05	0.00150643
ENSDARG00000095831	si:ch211-175f12.2	si:ch211-175f12.2 [Source:ZFIN;Acc:ZDB-GENE-110411-220]	83.7841	1.26039	0.363752	3.46497	0.000530282	0.00817204
ENSDARG00000096412	si:ch211-15j1.7	si:ch211-15j1.7 [Source:ZFIN;Acc:ZDB-GENE-120214-34]	11.353	2.56402	0.647667	3.95886	7.53092e-05	0.00173436
ENSDARG00000096576	si:ch211-286b5.6	si:ch211-286b5.6 [Source:ZFIN;Acc:ZDB-GENE-121214-216]	12.2768	1.92765	0.64522	2.98758	0.00281196	0.0284749
ENSDARG00000096599	AL928650.3		18.3651	3.57	0.855534	4.17283	3.00841e-05	0.000832642
ENSDARG00000097054	CU927934.1		39.5104	1.88815	0.406858	4.64083	3.47019e-06	0.000133031
ENSDARG00000097878	CU694532.1		37.7403	1.99852	0.355134	5.6275	1.82839e-08	1.29339e-06
ENSDARG00000098037	CU927934.3	uncharacterized LOC100331996 [Source:NCBI gene;Acc:100331996]	59.4423	2.09409	0.339692	6.16467	7.06312e-10	6.785e-08
ENSDARG00000098263	CU929294.1	transmembrane protein 132A [Source:NCBI gene;Acc:100002045]	18.5306	1.52571	0.537145	2.8404	0.00450567	0.0405526
ENSDARG00000098944	nme8	NME/NM23 family member 8 [Source:ZFIN;Acc:ZDB-GENE-070410-39]	54.4359	0.786894	0.271391	2.89949	0.0037377	0.0353207
ENSDARG00000099298	xrcc5	X-ray repair complementing defective repair in Chinese hamster cells 5 [Source:ZFIN;Acc:ZDB-GENE-041008-108]	929.378	0.898011	0.117797	7.6234	2.47084e-14	5.12606e-12
ENSDARG00000101526	si:dkey-82o10.4	si:dkey-82o10.4 [Source:ZFIN;Acc:ZDB-GENE-141222-46]	68.9984	0.946462	0.274615	3.44651	0.000567882	0.00861171
ENSDARG00000101890	pigr	polymeric immunoglobulin receptor [Source:ZFIN;Acc:ZDB-GENE-060503-327]	145.179	0.909279	0.187602	4.84684	1.25442e-06	5.47156e-05
ENSDARG00000102087	pop1	POP1 homolog, ribonuclease P/MRP subunit [Source:ZFIN;Acc:ZDB-GENE-120911-1]	94.9165	1.35543	0.27361	4.95387	7.27507e-07	3.4081e-05
ENSDARG00000102185	PCDH8	si:ch211-199f5.1 [Source:ZFIN;Acc:ZDB-GENE-120215-215]	128.563	0.760432	0.249357	3.04957	0.00229167	0.0244746
ENSDARG00000102252	USP34	ubiquitin specific peptidase 34 [Source:NCBI gene;Acc:562779]	618.164	0.609001	0.125733	4.84361	1.27501e-06	5.53206e-05
ENSDARG00000102265	smarcal1		132.321	0.717687	0.217338	3.30217	0.000959405	0.0127755
ENSDARG00000102407	cep97	centrosomal protein 97 [Source:ZFIN;Acc:ZDB-GENE-031030-11]	265.228	0.679428	0.174768	3.8876	0.000101241	0.00221975
ENSDARG00000102506	lrp2a	low density lipoprotein receptor-related protein 2a [Source:ZFIN;Acc:ZDB-GENE-050119-2]	1068.04	0.809001	0.123915	6.52867	6.63582e-11	7.80119e-09
ENSDARG00000102746	tmem39a	transmembrane protein 39A [Source:NCBI gene;Acc:323208]	597.35	0.778956	0.15837	4.91859	8.71691e-07	4.00736e-05
ENSDARG00000102825	olfm2b	olfactomedin 2b [Source:ZFIN;Acc:ZDB-GENE-040426-2402]	105.971	1.49498	0.237132	6.30442	2.89275e-10	3.00068e-08
ENSDARG00000102914	dennd4b	DENN/MADD domain containing 4B [Source:ZFIN;Acc:ZDB-GENE-130530-684]	658.811	0.605235	0.129855	4.66084	3.14926e-06	0.000122601
ENSDARG00000103145	cdk2ap2	cyclin-dependent kinase 2 associated protein 2 [Source:ZFIN;Acc:ZDB-GENE-040718-35]	706.997	0.594302	0.140858	4.21916	2.45213e-05	0.000703113
ENSDARG00000104231	opn9	opsin 9 [Source:ZFIN;Acc:ZDB-GENE-141216-390]	55.3793	1.2049	0.423634	2.8442	0.00445234	0.0401605
ENSDARG00000111625	wu:fc75a09	wu:fc75a09 [Source:ZFIN;Acc:ZDB-GENE-030131-4139]	150.014	0.630426	0.206421	3.05408	0.00225754	0.024248
ENSDARG00000112870	CABZ01021599.1	receptor-interacting serine/threonine-protein kinase 2-like [Source:NCBI gene;Acc:110437957]	39.124	0.985156	0.333115	2.95741	0.00310236	0.0305752
ENSDARG00000002193	rho	rhodopsin [Source:NCBI gene;Acc:30295]	4773.38	0.968379	0.346784	2.79245	0.00523099	0.0452022
ENSDARG00000002991	cep135	centrosomal protein 135 [Source:NCBI gene;Acc:553303]	361.096	0.692766	0.125693	5.51157	3.55638e-08	2.3794e-06
ENSDARG00000003041	CABZ01111496.1	E3 ubiquitin-protein ligase pellino homolog 2-like [Source:NCBI gene;Acc:100334245]	176.821	0.853817	0.195381	4.37001	1.2424e-05	0.00039731
ENSDARG00000004219	slc6a3	solute carrier family 6 member 3 [Source:ZFIN;Acc:ZDB-GENE-010316-1]	35.7301	2.84331	0.424197	6.70282	2.04441e-11	2.71357e-09
ENSDARG00000005670	ttbk2a	tau tubulin kinase 2a [Source:ZFIN;Acc:ZDB-GENE-120928-3]	240.583	0.680035	0.184798	3.67989	0.000233337	0.0043183
ENSDARG00000007127	acat2	acetyl-CoA acetyltransferase 2 [Source:ZFIN;Acc:ZDB-GENE-990714-22]	591.603	0.615505	0.116441	5.28599	1.25028e-07	7.31442e-06
ENSDARG00000007576	crybb1l1	crystallin, beta B1, like 1 [Source:ZFIN;Acc:ZDB-GENE-100112-3]	887.622	1.92358	0.177287	10.8501	1.99179e-27	2.04889e-24
ENSDARG00000008553	zgc:136872	zgc:136872 [Source:ZFIN;Acc:ZDB-GENE-060421-5204]	114.998	0.613456	0.205469	2.98563	0.00282991	0.0285862
ENSDARG00000010276	ptgs2b	prostaglandin-endoperoxide synthase 2b [Source:ZFIN;Acc:ZDB-GENE-041014-323]	83.3734	1.14829	0.259606	4.42319	9.72542e-06	0.000323151
ENSDARG00000010933	cacna1fa	calcium channel, voltage-dependent, L type, alpha 1F subunit a [Source:ZFIN;Acc:ZDB-GENE-091204-7]	153.639	0.823445	0.263349	3.12682	0.00176708	0.0201412
ENSDARG00000012137	cyp46a1.1	cytochrome P450, family 46, subfamily A, polypeptide 1, tandem duplicate 1 [Source:ZFIN;Acc:ZDB-GENE-050522-464]	68.0554	1.22562	0.268168	4.57032	4.8697e-06	0.000176799
ENSDARG00000013236	dhcr24	24-dehydrocholesterol reductase [Source:ZFIN;Acc:ZDB-GENE-041212-73]	226.885	0.743347	0.149262	4.98014	6.35382e-07	3.04588e-05
ENSDARG00000014232	prkg3	protein kinase cGMP-dependent 3 [Source:ZFIN;Acc:ZDB-GENE-030131-4745]	60.8619	0.732215	0.255751	2.863	0.00419656	0.0384006
ENSDARG00000018361	sult1st3	sulfotransferase family 1, cytosolic sulfotransferase 3 [Source:NCBI gene;Acc:368270]	17.6036	2.23794	0.491278	4.55534	5.23016e-06	0.000187678
ENSDARG00000020711	rrm2	ribonucleotide reductase regulatory subunit M2 [Source:NCBI gene;Acc:100330864]	911.285	1.6114	0.388532	4.1474	3.36272e-05	0.000915313
ENSDARG00000021086	znf367	zinc finger protein 367 [Source:NCBI gene;Acc:550421]	196.051	0.587056	0.168561	3.48274	0.000496303	0.0077795
ENSDARG00000021916	vax1	ventral anterior homeobox 1 [Source:NCBI gene;Acc:373870]	97.4239	1.21598	0.258237	4.70877	2.49222e-06	0.000100865
ENSDARG00000022631	cyp2p9	cytochrome P450, family 2, subfamily P, polypeptide 9 [Source:ZFIN;Acc:ZDB-GENE-040120-2]	21.028	6.46183	1.08852	5.93637	2.91396e-09	2.42222e-07
ENSDARG00000022832	bnip4	BCL2 interacting protein 4 [Source:ZFIN;Acc:ZDB-GENE-051113-212]	293.343	1.04456	0.17077	6.11675	9.55025e-10	8.93093e-08
ENSDARG00000023683	cacna1fb	calcium channel, voltage-dependent, L type, alpha 1F subunit [Source:ZFIN;Acc:ZDB-GENE-031104-1]	85.2829	1.12329	0.355189	3.16251	0.00156414	0.0185206
ENSDARG00000029157	med23	mediator complex subunit 23 [Source:NCBI gene;Acc:445483]	852.826	0.601283	0.110019	5.46529	4.62154e-08	3.01046e-06
ENSDARG00000030357	zgc:66313	zgc:66313 [Source:ZFIN;Acc:ZDB-GENE-040426-1606]	24.8551	2.33318	0.495675	4.70707	2.51304e-06	0.000101376
ENSDARG00000030844	klf11a	Kruppel-like factor 11a [Source:ZFIN;Acc:ZDB-GENE-030131-3568]	600.474	1.29197	0.110514	11.6905	1.42496e-31	2.51282e-28
ENSDARG00000031316	six6b	SIX homeobox 6b [Source:ZFIN;Acc:ZDB-GENE-050522-308]	412.833	0.591472	0.211918	2.79104	0.00525391	0.0453527
ENSDARG00000031683	fosab	v-fos FBJ murine osteosarcoma viral oncogene homolog Ab [Source:ZFIN;Acc:ZDB-GENE-031222-4]	36.2871	1.32332	0.386711	3.42198	0.000621662	0.00917946
ENSDARG00000032838	si:dkey-206f10.1	si:dkey-206f10.1 [Source:ZFIN;Acc:ZDB-GENE-041014-154]	171.023	0.881843	0.279844	3.1512	0.00162603	0.0189894
ENSDARG00000037421	egr1	early growth response 1 [Source:NCBI gene;Acc:30498]	353.189	0.659792	0.123524	5.3414	9.22339e-08	5.57051e-06
ENSDARG00000038974	FO904844.1	dihydropyrimidinase like 2a [Source:NCBI gene;Acc:798555]	303.641	0.588306	0.189636	3.10229	0.00192032	0.0214907
ENSDARG00000039682	si:ch211-121a2.2	si:ch211-121a2.2 [Source:ZFIN;Acc:ZDB-GENE-070705-21]	168.948	3.51222	0.548967	6.39787	1.5756e-10	1.71086e-08
ENSDARG00000040179	zgc:101562	zgc:101562 [Source:ZFIN;Acc:ZDB-GENE-041010-74]	66.0535	0.700531	0.252679	2.77241	0.00556423	0.0471899
ENSDARG00000040255	ephx2	epoxide hydrolase 2, cytoplasmic [Source:ZFIN;Acc:ZDB-GENE-041212-70]	540.457	0.600647	0.118516	5.06805	4.01916e-07	2.0501e-05
ENSDARG00000041864	capn3a	calpain 3a, (p94) [Source:ZFIN;Acc:ZDB-GENE-040912-97]	155.664	1.94632	0.203005	9.58753	9.02213e-22	4.94974e-19
ENSDARG00000042014	cyp11c1	cytochrome P450, family 11, subfamily C, polypeptide 1 [Source:ZFIN;Acc:ZDB-GENE-070828-1]	74.3428	0.71271	0.244576	2.91406	0.00356764	0.0340595
ENSDARG00000042980	cyp2p7	cytochrome P450, family 2, subfamily P, polypeptide 7 [Source:ZFIN;Acc:ZDB-GENE-041001-155]	20.3969	1.69469	0.507327	3.34042	0.00083651	0.0115116
ENSDARG00000042982	cyp2p8	cytochrome P450, family 2, subfamily P, polypeptide 8 [Source:ZFIN;Acc:ZDB-GENE-061030-1]	28.9468	1.36281	0.364549	3.73833	0.000185245	0.00358692
ENSDARG00000043031	ints10	integrator complex subunit 10 [Source:NCBI gene;Acc:323368]	373.058	0.863296	0.146859	5.87841	4.14217e-09	3.33101e-07
ENSDARG00000046024	pym1	PYM homolog 1, exon junction complex associated factor [Source:NCBI gene;Acc:393566]	324.413	0.597853	0.198426	3.01297	0.00258704	0.0267346
ENSDARG00000053517	EML5	si:dkey-1f12.3 [Source:ZFIN;Acc:ZDB-GENE-030131-1677]	365.461	0.681276	0.20926	3.25564	0.00113137	0.0145098
ENSDARG00000055723	hsp70l	heat shock cognate 70-kd protein, like [Source:ZFIN;Acc:ZDB-GENE-050321-1]	92.6721	1.19609	0.300153	3.98494	6.74972e-05	0.0015776
ENSDARG00000055752	npas4a	neuronal PAS domain protein 4a [Source:NCBI gene;Acc:724016]	33.2146	2.2247	0.399817	5.5643	2.63204e-08	1.79502e-06
ENSDARG00000057055	ndufs8b	NADH:ubiquinone oxidoreductase core subunit S8b [Source:ZFIN;Acc:ZDB-GENE-050522-131]	10.385	3.15238	0.771039	4.08848	4.34205e-05	0.00110285
ENSDARG00000057151	prep	prolyl endopeptidase [Source:ZFIN;Acc:ZDB-GENE-050522-14]	578.348	0.586785	0.120097	4.88591	1.02954e-06	4.62974e-05
ENSDARG00000058692	fzd3b	frizzled class receptor 3b [Source:ZFIN;Acc:ZDB-GENE-070122-1]	172.265	0.625124	0.187067	3.34171	0.00083264	0.0114775
ENSDARG00000059888	ago3a	argonaute RISC catalytic component 3a [Source:ZFIN;Acc:ZDB-GENE-051107-16]	257.636	0.616141	0.172886	3.56385	0.000365461	0.0061128
ENSDARG00000060081	crb2b	crumbs cell polarity complex component 2b [Source:ZFIN;Acc:ZDB-GENE-060610-1]	147.937	1.04394	0.245695	4.24894	2.14787e-05	0.000628276
ENSDARG00000062788	irg1l	immunoresponsive gene 1, like [Source:ZFIN;Acc:ZDB-GENE-061103-301]	393.986	1.17257	0.190871	6.14327	8.08391e-10	7.70562e-08
ENSDARG00000063663	clp1	cleavage and polyadenylation factor I subunit 1 [Source:NCBI gene;Acc:565621]	313.876	0.601542	0.154218	3.90059	9.59584e-05	0.00213425
ENSDARG00000069929	CABZ01053976.1		241.217	0.697568	0.169688	4.11088	3.94162e-05	0.0010251
ENSDARG00000070794	greb1	growth regulating estrogen receptor binding 1 [Source:ZFIN;Acc:ZDB-GENE-070112-332]	251.253	0.641004	0.162302	3.94944	7.83332e-05	0.00179396
ENSDARG00000071336	mif	macrophage migration inhibitory factor [Source:ZFIN;Acc:ZDB-GENE-080708-1]	484.163	0.604777	0.151	4.00514	6.19808e-05	0.00147559
ENSDARG00000074897	hes2.1	hes family bHLH transcription factor 2, tandem duplicate 1 [Source:ZFIN;Acc:ZDB-GENE-081104-104]	26.3408	1.1848	0.409875	2.89065	0.00384448	0.0360093
ENSDARG00000075058	gabra6a	gamma-aminobutyric acid (GABA) A receptor, alpha 6a [Source:ZFIN;Acc:ZDB-GENE-040426-1692]	95.7705	0.970189	0.301421	3.21872	0.00128766	0.0159828
ENSDARG00000075107	nkx2.4a	NK2 homeobox 4a [Source:ZFIN;Acc:ZDB-GENE-030131-6336]	52.6584	1.87364	0.365058	5.13244	2.86007e-07	1.53166e-05
ENSDARG00000075766	sccpdha.1	saccharopine dehydrogenase a, tandem duplicate 1 [Source:ZFIN;Acc:ZDB-GENE-040718-51]	186.299	1.58553	0.188434	8.41424	3.95442e-17	1.13519e-14
ENSDARG00000075949	prkd1	protein kinase D1 [Source:ZFIN;Acc:ZDB-GENE-080131-1]	52.7334	0.854005	0.263563	3.24023	0.00119432	0.0151052
ENSDARG00000076414	espn	espin [Source:ZFIN;Acc:ZDB-GENE-081105-173]	83.6767	0.866463	0.278177	3.1148	0.00184073	0.0208172
ENSDARG00000076747	TMCC1	transmembrane and coiled-coil domain family 1a [Source:NCBI gene;Acc:100330322]	18.4371	1.36983	0.476957	2.87203	0.00407843	0.0376546
ENSDARG00000076943	lhfpl4b	LHFPL tetraspan subfamily member 4b [Source:ZFIN;Acc:ZDB-GENE-110216-4]	45.3647	0.982424	0.343439	2.86055	0.00422903	0.0385976
ENSDARG00000077489	lrfn2b	leucine rich repeat and fibronectin type III domain containing 2b [Source:ZFIN;Acc:ZDB-GENE-121214-111]	127.776	0.986951	0.226935	4.34904	1.36733e-05	0.000433891
ENSDARG00000078502	si:ch211-150o23.3	si:ch211-150o23.3 [Source:ZFIN;Acc:ZDB-GENE-060503-479]	62.8735	1.14413	0.309326	3.69877	0.000216644	0.00404577
ENSDARG00000079664	zgc:172341	zgc:172341 [Source:ZFIN;Acc:ZDB-GENE-080204-116]	105.224	1.10896	0.217679	5.09449	3.49686e-07	1.82517e-05
ENSDARG00000079946	sqlea	squalene epoxidase a [Source:ZFIN;Acc:ZDB-GENE-071004-98]	182.578	0.809526	0.183209	4.41859	9.93448e-06	0.000329211
ENSDARG00000086015	BX537109.2		3.66838	5.74821	1.49749	3.83856	0.00012376	0.00261816
ENSDARG00000086453	cx52.9	connexin 52.9 [Source:ZFIN;Acc:ZDB-GENE-040426-2421]	21.8749	1.33257	0.451732	2.94991	0.00317868	0.0311039
ENSDARG00000087197	ros1	c-ros oncogene 1 , receptor tyrosine kinase [Source:ZFIN;Acc:ZDB-GENE-020506-1]	45.4726	1.38191	0.320701	4.30902	1.63981e-05	0.000502278
ENSDARG00000091792	akap12a	A kinase (PRKA) anchor protein 12a [Source:ZFIN;Acc:ZDB-GENE-110310-3]	383.279	0.621956	0.175473	3.54445	0.000393434	0.00648405
ENSDARG00000093008	adgrf3b	adhesion G protein-coupled receptor F3b [Source:ZFIN;Acc:ZDB-GENE-041001-207]	32.5697	1.82348	0.404781	4.50487	6.6415e-06	0.000230612
ENSDARG00000093561	BX571854.1		7.06725	3.18746	0.99064	3.21758	0.00129277	0.0160191
ENSDARG00000094192	si:dkeyp-82a1.2	si:dkeyp-82a1.2 [Source:ZFIN;Acc:ZDB-GENE-081104-475]	12.9021	1.58373	0.5574	2.84128	0.00449322	0.0404553
ENSDARG00000095802	pcare2	photoreceptor cilium actin regulator 2 [Source:ZFIN;Acc:ZDB-GENE-110411-72]	232.372	0.821468	0.244098	3.36532	0.000764552	0.0107613
ENSDARG00000095822	BX324132.2	uncharacterized LOC100148399 [Source:NCBI gene;Acc:100148399]	7.35378	2.7481	0.891856	3.08132	0.00206082	0.0226906
ENSDARG00000095833	alk	ALK receptor tyrosine kinase [Source:ZFIN;Acc:ZDB-GENE-031027-1]	73.117	0.807923	0.278533	2.90064	0.00372401	0.0352254
ENSDARG00000096810	BX279523.1		49.7944	0.791031	0.268929	2.94141	0.00326719	0.0317686
ENSDARG00000098081	GABRR1	gamma-aminobutyric acid receptor subunit rho-1-like [Source:NCBI gene;Acc:100330554]	74.6145	0.957897	0.308735	3.10265	0.00191798	0.0214745
ENSDARG00000098108	dusp2	dual specificity phosphatase 2 [Source:ZFIN;Acc:ZDB-GENE-040801-188]	92.0599	1.08287	0.226795	4.77467	1.80006e-06	7.54498e-05
ENSDARG00000098164	aipl2	aryl hydrocarbon receptor interacting protein like 2 [Source:ZFIN;Acc:ZDB-GENE-141216-23]	151.729	0.771973	0.279909	2.75795	0.00581659	0.0487275
ENSDARG00000098415	CT956093.1		30.2136	3.41352	0.559502	6.101	1.05406e-09	9.74632e-08
ENSDARG00000100043	CABZ01111454.1		76.6441	0.870449	0.23215	3.74951	0.00017718	0.00347713
ENSDARG00000100547	CR383680.1	MAP7 domain-containing protein 1-like [Source:NCBI gene;Acc:103912069]	19.1079	1.51832	0.510006	2.97707	0.0029102	0.0291072
ENSDARG00000100956	si:ch211-276i12.4	si:ch211-276i12.4 [Source:ZFIN;Acc:ZDB-GENE-141216-218]	91.7706	1.80721	0.605984	2.98227	0.00286124	0.028811
ENSDARG00000101180	mcm7	minichromosome maintenance complex component 7 [Source:ZFIN;Acc:ZDB-GENE-020419-27]	2326.94	0.619785	0.105969	5.84876	4.95263e-09	3.88161e-07
ENSDARG00000101485	si:ch1073-469d17.2	si:ch1073-469d17.2 [Source:ZFIN;Acc:ZDB-GENE-141216-487]	139.703	0.799135	0.25414	3.14447	0.00166388	0.0192854
ENSDARG00000102147	fem1c	fem-1 homolog c [Source:NCBI gene;Acc:378965]	362.113	0.67735	0.133038	5.09142	3.55399e-07	1.8433e-05
ENSDARG00000102288	CABZ01056321.1	photoreceptor cilium actin regulator 1 [Source:NCBI gene;Acc:100537793]	190.651	0.900152	0.258381	3.48381	0.000494328	0.00776333
ENSDARG00000103933	fancm	FA complementation group M [Source:ZFIN;Acc:ZDB-GENE-090929-1]	44.5649	1.05646	0.316734	3.33548	0.000851536	0.0116534
ENSDARG00000104107	nkx2.4b	NK2 homeobox 4b [Source:ZFIN;Acc:ZDB-GENE-000830-1]	46.8554	1.56006	0.408975	3.81456	0.000136426	0.00284143
ENSDARG00000104125	ttc6	tetratricopeptide repeat domain 6 [Source:ZFIN;Acc:ZDB-GENE-090429-2]	80.6401	1.68188	0.283693	5.92854	3.05638e-09	2.53208e-07
ENSDARG00000104448	zgc:77287	zgc:77287 [Source:ZFIN;Acc:ZDB-GENE-040426-2337]	123.173	0.918691	0.236042	3.89207	9.9393e-05	0.00219876
ENSDARG00000108787	TRIM67	tripartite motif containing 67 [Source:NCBI gene;Acc:100332164]	59.7586	1.08407	0.34591	3.13397	0.00172458	0.0197662
ENSDARG00000110572	CABZ01090785.1		97.9746	0.839102	0.219151	3.82887	0.000128732	0.00271403
ENSDARG00000110642	cacna1db	calcium channel, voltage-dependent, L type, alpha 1D subunit, b [Source:ZFIN;Acc:ZDB-GENE-040525-3]	20.9392	1.30657	0.468338	2.78981	0.00527398	0.045494
ENSDARG00000114226	CABZ01102109.1		145.062	0.97926	0.238024	4.11411	3.88669e-05	0.00101432
ENSDARG00000115528	FO082780.1		86.06	1.03025	0.351806	2.92845	0.00340654	0.0328134
ENSDARG00000117273	FO905052.1		136.53	0.744839	0.209866	3.54912	0.000386516	0.00639136
ENSDARG00000004405	snx10a	sorting nexin 10a [Source:NCBI gene;Acc:403027]	63.6408	0.839766	0.255672	3.28455	0.00102146	0.013371
ENSDARG00000008127	pcdh15b	protocadherin-related 15b [Source:ZFIN;Acc:ZDB-GENE-050214-1]	224.573	0.775193	0.220157	3.5211	0.000429762	0.00697106
ENSDARG00000008861	tfap2e	transcription factor AP-2 epsilon [Source:NCBI gene;Acc:393794]	224.612	0.694307	0.195007	3.56042	0.00037026	0.00618416
ENSDARG00000012789	plek2	pleckstrin 2 [Source:ZFIN;Acc:ZDB-GENE-080219-2]	45.0224	1.21702	0.308735	3.94197	8.08157e-05	0.00184568
ENSDARG00000014673	fzd9b	frizzled class receptor 9b [Source:ZFIN;Acc:ZDB-GENE-000906-4]	468.171	0.678444	0.114774	5.91112	3.39797e-09	2.77779e-07
ENSDARG00000016855	sf3b5	splicing factor 3b, subunit 5 [Source:ZFIN;Acc:ZDB-GENE-040718-181]	589.365	0.60147	0.131846	4.5619	5.06926e-06	0.000183236
ENSDARG00000017165	slc3a1	solute carrier family 3 member 1 [Source:ZFIN;Acc:ZDB-GENE-090313-225]	115.503	1.24337	0.204209	6.08871	1.13823e-09	1.04076e-07
ENSDARG00000017367	rhbdf1b	rhomboid 5 homolog 1b (Drosophila) [Source:ZFIN;Acc:ZDB-GENE-130531-6]	135.359	0.664787	0.194031	3.42619	0.000612118	0.00909265
ENSDARG00000018124	psmd3	proteasome 26S subunit, non-ATPase 3 [Source:ZFIN;Acc:ZDB-GENE-040426-1444]	2733.65	0.730733	0.123752	5.90482	3.53023e-09	2.86692e-07
ENSDARG00000018574	sf3b4	splicing factor 3b, subunit 4 [Source:ZFIN;Acc:ZDB-GENE-020419-22]	719.608	0.771185	0.125882	6.12624	8.99789e-10	8.47862e-08
ENSDARG00000020611	C18H19orf47	si:ch211-160d20.3 [Source:ZFIN;Acc:ZDB-GENE-030131-8906]	220.28	0.619462	0.167371	3.70114	0.000214636	0.0040235
ENSDARG00000024771	slc24a5	solute carrier family 24 member 5 [Source:ZFIN;Acc:ZDB-GENE-031210-1]	69.7818	0.7596	0.262575	2.89289	0.00381715	0.0358728
ENSDARG00000030630	mfsd2aa	major facilitator superfamily domain containing 2aa [Source:NCBI gene;Acc:492810]	88.1178	0.955688	0.245887	3.88669	0.00010162	0.00222608
ENSDARG00000035005	bag2	BCL2 associated athanogene 2 [Source:ZFIN;Acc:ZDB-GENE-040426-1399]	242.88	0.701708	0.168603	4.16189	3.15623e-05	0.00086579
ENSDARG00000036227	npvf	neuropeptide VF precursor [Source:ZFIN;Acc:ZDB-GENE-070424-226]	29.8195	1.29534	0.424289	3.05295	0.00226602	0.0242916
ENSDARG00000037337	cnrip1b	cannabinoid receptor interacting protein 1b [Source:ZFIN;Acc:ZDB-GENE-080722-33]	163.2	0.715994	0.23616	3.03181	0.00243091	0.0255278
ENSDARG00000039266	rbm25a	RNA binding motif protein 25a [Source:ZFIN;Acc:ZDB-GENE-090312-142]	220.821	0.670691	0.23248	2.88494	0.00391493	0.036569
ENSDARG00000040036	tcf19l	transcription factor 19 (SC1), like [Source:ZFIN;Acc:ZDB-GENE-060324-2]	88.1212	0.665806	0.22378	2.97527	0.00292733	0.0292235
ENSDARG00000040274	scamp5b	secretory carrier membrane protein 5b [Source:ZFIN;Acc:ZDB-GENE-120215-76]	361.893	0.650572	0.230043	2.82805	0.00468328	0.0417162
ENSDARG00000042387	zgc:77752	zgc:77752 [Source:ZFIN;Acc:ZDB-GENE-040426-1867]	40.5105	1.56467	0.355165	4.40548	1.0555e-05	0.000345143
ENSDARG00000042637	tert	telomerase reverse transcriptase [Source:ZFIN;Acc:ZDB-GENE-080405-1]	186.798	0.932122	0.204601	4.5558	5.21855e-06	0.000187534
ENSDARG00000045051	slc16a3	solute carrier family 16 member 3 [Source:ZFIN;Acc:ZDB-GENE-030131-5487]	428.563	0.761173	0.149717	5.08408	3.69416e-07	1.90798e-05
ENSDARG00000045089	si:ch211-270n8.1	si:ch211-270n8.1 [Source:ZFIN;Acc:ZDB-GENE-081107-34]	186.634	0.789088	0.234856	3.35988	0.000779762	0.0109193
ENSDARG00000053862	crygmx	crystallin, gamma MX [Source:ZFIN;Acc:ZDB-GENE-030131-7732]	131.196	1.11447	0.320494	3.47735	0.000506402	0.00789271
ENSDARG00000054879	six3b	SIX homeobox 3b [Source:ZFIN;Acc:ZDB-GENE-990415-128]	321.758	0.70833	0.236319	2.99735	0.00272341	0.0278754
ENSDARG00000054890	rgra	retinal G protein coupled receptor a [Source:ZFIN;Acc:ZDB-GENE-040924-6]	149.552	1.103	0.176847	6.23701	4.46019e-10	4.49165e-08
ENSDARG00000055463	lrit3a	info leucine-rich repeat, immunoglobulin-like and transmembrane domains 3a [Source:ZFIN;Acc:ZDB-GENE-080723-63]	98.2035	0.783349	0.272936	2.87008	0.00410371	0.0377749
ENSDARG00000055679	mto1	mitochondrial tRNA translation optimization 1 [Source:ZFIN;Acc:ZDB-GENE-070209-253]	335.113	0.600133	0.141385	4.24467	2.18913e-05	0.000637325
ENSDARG00000056080	si:dkey-191g9.5	si:dkey-191g9.5 [Source:ZFIN;Acc:ZDB-GENE-090313-217]	130.371	0.819658	0.255728	3.20519	0.00134971	0.0165615
ENSDARG00000057141	zgc:110045	zgc:110045 [Source:ZFIN;Acc:ZDB-GENE-050706-149]	272.523	0.878267	0.257348	3.41276	0.000643081	0.00941101
ENSDARG00000057417	nudt13	nudix (nucleoside diphosphate linked moiety X)-type motif 13 [Source:ZFIN;Acc:ZDB-GENE-040724-60]	31.6755	1.61011	0.395969	4.06626	4.77738e-05	0.00119123
ENSDARG00000057644	adam8b	ADAM metallopeptidase domain 8b [Source:ZFIN;Acc:ZDB-GENE-070808-1]	100.969	0.814143	0.236593	3.44111	0.000579331	0.00875084
ENSDARG00000058571	pdp2	putative pyruvate dehydrogenase phosphatase isoenzyme 2 [Source:ZFIN;Acc:ZDB-GENE-000921-2]	131.27	0.586217	0.188357	3.11227	0.00185654	0.0209671
ENSDARG00000059116	heatr5b	HEAT repeat containing 5B [Source:ZFIN;Acc:ZDB-GENE-130530-676]	518.082	0.669759	0.185633	3.60797	0.000308608	0.00538439
ENSDARG00000059163	rbp3	retinol binding protein 3 [Source:ZFIN;Acc:ZDB-GENE-990415-132]	349.513	1.29007	0.224308	5.75134	8.85391e-09	6.64393e-07
ENSDARG00000059850	slc35f3b	solute carrier family 35 member F3b [Source:ZFIN;Acc:ZDB-GENE-090312-118]	17.7738	2.46366	0.514027	4.79287	1.64415e-06	6.92676e-05
ENSDARG00000062900	si:ch211-81a5.1	si:ch211-81a5.1 [Source:ZFIN;Acc:ZDB-GENE-060503-608]	100.086	0.741227	0.238731	3.10487	0.00190366	0.0213819
ENSDARG00000063670	gtf2a1l	general transcription factor IIA, 1-like [Source:ZFIN;Acc:ZDB-GENE-060929-28]	35.0178	1.04238	0.366206	2.84643	0.00442124	0.039953
ENSDARG00000063713	syngap1a	synaptic Ras GTPase activating protein 1a [Source:ZFIN;Acc:ZDB-GENE-060503-370]	304.883	0.696783	0.21984	3.1695	0.00152699	0.0181504
ENSDARG00000068242	cngb1a	cyclic nucleotide gated channel subunit beta 1a [Source:ZFIN;Acc:ZDB-GENE-050419-164]	84.104	1.12545	0.336388	3.3457	0.000820753	0.0113453
ENSDARG00000069321	fam169b	family with sequence similarity 169 member B [Source:ZFIN;Acc:ZDB-GENE-050419-217]	10.1741	3.09029	0.833548	3.70739	0.000209407	0.00394043
ENSDARG00000073820	zgc:174917	zgc:174917 [Source:ZFIN;Acc:ZDB-GENE-070928-42]	21.4189	1.50907	0.505467	2.9855	0.00283117	0.0285873
ENSDARG00000074119	frmpd2	FERM and PDZ domain containing 2 [Source:ZFIN;Acc:ZDB-GENE-110315-2]	71.5635	1.56992	0.356259	4.40669	1.04964e-05	0.00034368
ENSDARG00000074396	fscn2b	fascin actin-bundling protein 2b, retinal [Source:ZFIN;Acc:ZDB-GENE-040426-1740]	371.51	0.790797	0.197766	3.99865	6.37052e-05	0.00150705
ENSDARG00000074505	mturn	maturin, neural progenitor differentiation regulator homolog (Xenopus) [Source:NCBI gene;Acc:792465]	215.635	0.765227	0.187944	4.07157	4.66968e-05	0.00117041
ENSDARG00000074919	BFSP1	beaded filament structural protein 1 [Source:HGNC Symbol;Acc:HGNC:1040]	52.9028	1.7616	0.316233	5.57056	2.53919e-08	1.74132e-06
ENSDARG00000075245	wdr11	WD repeat domain 11 [Source:NCBI gene;Acc:558865]	594.556	0.858622	0.111241	7.71855	1.17661e-14	2.59359e-12
ENSDARG00000075567	fbxl20	F-box and leucine-rich repeat protein 20 [Source:ZFIN;Acc:ZDB-GENE-081031-27]	133.528	0.746403	0.22431	3.32755	0.000876137	0.0119174
ENSDARG00000075942	FRMD5	si:ch211-69m14.1 [Source:ZFIN;Acc:ZDB-GENE-050419-226]	115.296	0.614265	0.208363	2.94806	0.00319775	0.0312658
ENSDARG00000076015	PLBD1	si:ch73-139e5.2 [Source:ZFIN;Acc:ZDB-GENE-130531-47]	29.8494	1.18158	0.39517	2.99006	0.0027892	0.028314
ENSDARG00000077098	trim65	tripartite motif containing 65 [Source:ZFIN;Acc:ZDB-GENE-130613-1]	74.7953	0.805684	0.259869	3.10034	0.00193297	0.0216129
ENSDARG00000077368	slc30a6	solute carrier family 30 member 6 [Source:NCBI gene;Acc:402949]	217.324	0.613864	0.208027	2.95088	0.0031687	0.0310432
ENSDARG00000078835	mrpl58	mitochondrial ribosomal protein L58 [Source:ZFIN;Acc:ZDB-GENE-121214-202]	88.5366	0.660667	0.237116	2.78627	0.00533192	0.0458178
ENSDARG00000079055	si:dkey-85a20.4	si:dkey-85a20.4 [Source:ZFIN;Acc:ZDB-GENE-090313-347]	199.926	0.629031	0.184982	3.40049	0.00067265	0.00976649
ENSDARG00000079227	plekhs1	pleckstrin homology domain containing, family S member 1 [Source:ZFIN;Acc:ZDB-GENE-080204-50]	22.6378	1.75446	0.538444	3.25839	0.00112046	0.0144073
ENSDARG00000088549	si:ch1073-390k14.1	si:ch1073-390k14.1 [Source:ZFIN;Acc:ZDB-GENE-141215-14]	127.559	1.50792	0.19224	7.84391	4.36736e-15	1.00768e-12
ENSDARG00000089369	fdxr	ferredoxin reductase [Source:ZFIN;Acc:ZDB-GENE-130613-2]	189.04	0.659018	0.158616	4.1548	3.25576e-05	0.000887176
ENSDARG00000091293	dmxl2	Dmx-like 2 [Source:ZFIN;Acc:ZDB-GENE-031007-6]	1159.33	0.607277	0.147744	4.11034	3.95069e-05	0.0010256
ENSDARG00000092833	CR318588.2	si:dkeyp-1h4.8 [Source:NCBI gene;Acc:100535122]	26.4583	2.36805	0.488529	4.84731	1.25145e-06	5.46827e-05
ENSDARG00000093591	si:ch211-282k23.2	si:ch211-282k23.2 [Source:ZFIN;Acc:ZDB-GENE-050420-314]	33.8499	1.35468	0.377334	3.59014	0.000330506	0.00567046
ENSDARG00000094860	gpr186	G protein-coupled receptor 186 [Source:ZFIN;Acc:ZDB-GENE-060503-489]	33.6279	1.25933	0.410987	3.06416	0.00218281	0.0236865
ENSDARG00000096602	si:ch1073-357b18.4	si:ch1073-357b18.4 [Source:ZFIN;Acc:ZDB-GENE-121214-213]	171.944	0.604011	0.200248	3.01631	0.00255871	0.0265195
ENSDARG00000097137	CR753876.1		230.748	1.01464	0.187281	5.41775	6.03526e-08	3.84017e-06
ENSDARG00000097473	zgc:113340	zgc:113340 [Source:ZFIN;Acc:ZDB-GENE-050327-34]	171.251	0.589829	0.172024	3.42876	0.000606337	0.00903144
ENSDARG00000098724	rgrb	retinal G protein coupled receptor b [Source:ZFIN;Acc:ZDB-GENE-050522-447]	396.257	0.754298	0.13992	5.39091	7.0101e-08	4.3814e-06
ENSDARG00000098983	CABZ01112656.1		312.289	0.679603	0.169875	4.0006	6.31815e-05	0.00149839
ENSDARG00000099321	btbd17a	BTB (POZ) domain containing 17a [Source:ZFIN;Acc:ZDB-GENE-130531-68]	208.164	1.34106	0.404284	3.31712	0.000909492	0.0122429
ENSDARG00000099406	lrit1b	leucine-rich repeat, immunoglobulin-like and transmembrane domains 1b [Source:ZFIN;Acc:ZDB-GENE-060616-45]	249.78	1.2239	0.432299	2.83114	0.00463818	0.0413832
ENSDARG00000100613	CABZ01089777.1		73.0475	0.85946	0.291103	2.95242	0.00315291	0.0309745
ENSDARG00000103320	lclat1	lysocardiolipin acyltransferase 1 [Source:NCBI gene;Acc:406554]	728.092	0.629395	0.147136	4.27763	1.88893e-05	0.000563102
ENSDARG00000103503	dgat1a	diacylglycerol O-acyltransferase 1a [Source:ZFIN;Acc:ZDB-GENE-030131-4600]	157.383	0.90788	0.177425	5.11699	3.10445e-07	1.64432e-05
ENSDARG00000103634	CU914622.2	si:ch73-329n5.6 [Source:NCBI gene;Acc:101883339]	60.2048	1.33944	0.314544	4.25835	2.05937e-05	0.00060526
ENSDARG00000103813	ATE1	arginyltransferase 1 [Source:NCBI gene;Acc:101886126]	189.819	0.710153	0.219039	3.24214	0.00118637	0.0150201
ENSDARG00000104756	CDHR1	cadherin-related family member 1-like [Source:NCBI gene;Acc:108191765]	166.452	0.886776	0.222479	3.98589	6.72275e-05	0.00157468
ENSDARG00000106873	LO018188.1	synaptopodin [Source:NCBI gene;Acc:100536545]	247.165	0.740758	0.147253	5.0305	4.89193e-07	2.43002e-05
ENSDARG00000108372	LO017648.1		182.314	0.906056	0.220004	4.11836	3.81584e-05	0.00100218
ENSDARG00000110961	zgc:110045	zgc:110045 [Source:ZFIN;Acc:ZDB-GENE-050706-149]	186.148	0.811214	0.249479	3.25163	0.00114746	0.0146476
ENSDARG00000112431	LO018598.1		65.0115	0.926236	0.268478	3.44995	0.000560692	0.00852308
ENSDARG00000114099	trim35-30	tripartite motif containing 35-30 [Source:ZFIN;Acc:ZDB-GENE-060503-557]	16.7165	2.9413	0.656682	4.47904	7.498e-06	0.000256031
ENSDARG00000114508	tmem101	transmembrane protein 101 [Source:ZFIN;Acc:ZDB-GENE-121214-289]	573.599	0.755108	0.145776	5.17991	2.21996e-07	1.22609e-05
ENSDARG00000115189	LO017791.1	urotensin-2 receptor-like [Source:NCBI gene;Acc:110440145]	5.68246	3.04107	1.09428	2.77906	0.00545159	0.0465379
ENSDARG00000115872	CU855552.1		12.1045	4.3336	1.14949	3.77001	0.000163244	0.00326593
ENSDARG00000001889	tuba1a	tubulin, alpha 1a [Source:ZFIN;Acc:ZDB-GENE-090507-4]	5389.3	1.06743	0.162781	6.55744	5.47404e-11	6.52865e-09
ENSDARG00000004187	zgc:122979	zgc:122979 [Source:ZFIN;Acc:ZDB-GENE-051127-45]	71.5989	0.898744	0.253991	3.53849	0.00040242	0.00660569
ENSDARG00000006585	DMWD	zmp:0000000529 [Source:ZFIN;Acc:ZDB-GENE-130530-532]	131.735	0.647505	0.214541	3.01809	0.00254373	0.0264086
ENSDARG00000007751	lmnl3	lamin L3 [Source:ZFIN;Acc:ZDB-GENE-020424-4]	79.9451	0.767397	0.272791	2.81313	0.00490613	0.04321
ENSDARG00000007955	iars1	isoleucyl-tRNA synthetase 1 [Source:ZFIN;Acc:ZDB-GENE-030131-6325]	1428.13	0.609519	0.101169	6.02475	1.69374e-09	1.50414e-07
ENSDARG00000010385	sept4a	septin 4a [Source:ZFIN;Acc:ZDB-GENE-051120-87]	233.836	0.717067	0.22227	3.22611	0.00125486	0.015694
ENSDARG00000013016	pole4	polymerase (DNA-directed), epsilon 4, accessory subunit [Source:ZFIN;Acc:ZDB-GENE-050522-309]	82.2593	0.82088	0.243226	3.37497	0.000738248	0.0105048
ENSDARG00000013422	slc8a1a	solute carrier family 8 member 1a [Source:ZFIN;Acc:ZDB-GENE-050809-1]	75.2882	0.793622	0.258414	3.07112	0.00213258	0.0232446
ENSDARG00000016088	rtn2a	reticulon 2a [Source:ZFIN;Acc:ZDB-GENE-060420-1]	255.268	0.606626	0.170059	3.56715	0.00036089	0.00605686
ENSDARG00000017525	ccnt1	cyclin T1 [Source:ZFIN;Acc:ZDB-GENE-030131-6397]	255.68	0.703458	0.181119	3.88395	0.000102773	0.00224478
ENSDARG00000018650	gtpbp3	GTP binding protein 3, mitochondrial [Source:NCBI gene;Acc:553807]	46.3672	1.0522	0.304606	3.45431	0.000551697	0.00841799
ENSDARG00000019208	camsap1a	calmodulin regulated spectrin-associated protein 1a [Source:ZFIN;Acc:ZDB-GENE-060518-4]	395.983	0.667895	0.199495	3.34793	0.000814165	0.0112836
ENSDARG00000030913	cluha	clustered mitochondria (cluA/CLU1) homolog a [Source:NCBI gene;Acc:562666]	1701.1	0.587761	0.0971458	6.0503	1.44577e-09	1.29793e-07
ENSDARG00000033760	pmelb	premelanosome protein b [Source:ZFIN;Acc:ZDB-GENE-050912-2]	685.777	0.725012	0.149151	4.86091	1.16847e-06	5.16049e-05
ENSDARG00000039077	tyr	tyrosinase [Source:ZFIN;Acc:ZDB-GENE-991026-3]	239.772	0.585355	0.145526	4.02233	5.76242e-05	0.00138522
ENSDARG00000043483	otx5	orthodenticle homolog 5 [Source:ZFIN;Acc:ZDB-GENE-030508-1]	732.313	0.837813	0.187022	4.47975	7.47318e-06	0.000255537
ENSDARG00000043918	FO904943.1	neuromedin-K receptor-like [Source:NCBI gene;Acc:100333270]	18.5384	1.54087	0.475989	3.2372	0.00120707	0.0152275
ENSDARG00000044632	myo7ab	myosin VIIAb [Source:ZFIN;Acc:ZDB-GENE-091110-4]	268.975	0.68262	0.230766	2.95806	0.00309587	0.0305601
ENSDARG00000044642	sc5d	sterol-C5-desaturase [Source:ZFIN;Acc:ZDB-GENE-040912-56]	179.259	0.658302	0.203898	3.22858	0.00124406	0.0155956
ENSDARG00000045006	ptprga	protein tyrosine phosphatase receptor type Ga [Source:ZFIN;Acc:ZDB-GENE-101101-4]	262.251	0.702761	0.174047	4.03777	5.39624e-05	0.00131422
ENSDARG00000045367	tuba1b	tubulin, alpha 1b [Source:ZFIN;Acc:ZDB-GENE-030822-1]	2856.42	0.841408	0.103978	8.09216	5.86148e-16	1.4617e-13
ENSDARG00000052893	rx3	retinal homeobox gene 3 [Source:NCBI gene;Acc:30474]	54.8019	1.32921	0.421484	3.15364	0.00161248	0.0188668
ENSDARG00000053875	cryba1b	crystallin, beta A1b [Source:ZFIN;Acc:ZDB-GENE-040718-326]	607.341	1.85032	0.19732	9.37725	6.7719e-21	3.09601e-18
ENSDARG00000053966	cyp17a2	cytochrome P450, family 17, subfamily A, polypeptide 2 [Source:ZFIN;Acc:ZDB-GENE-100822-1]	22.1383	1.98615	0.492085	4.0362	5.43235e-05	0.00132132
ENSDARG00000055523	slc22a6l	solute carrier family 22 member 6, like [Source:NCBI gene;Acc:404609]	459.245	0.701415	0.127514	5.5007	3.78282e-08	2.51049e-06
ENSDARG00000056620	grpr	gastrin-releasing peptide receptor [Source:ZFIN;Acc:ZDB-GENE-081015-4]	6.97249	2.65315	0.936253	2.8338	0.00459982	0.0411738
ENSDARG00000056805	plch2b	phospholipase C, eta 2b [Source:ZFIN;Acc:ZDB-GENE-101112-1]	134.145	0.880492	0.264582	3.32786	0.000875144	0.011917
ENSDARG00000057635	wdr34	WD repeat domain 34 [Source:ZFIN;Acc:ZDB-GENE-070928-9]	52.6652	0.872466	0.274402	3.17951	0.00147522	0.0177141
ENSDARG00000060484	selenoi	selenoprotein I [Source:ZFIN;Acc:ZDB-GENE-091204-137]	270.805	0.686388	0.156941	4.37354	1.22247e-05	0.000391951
ENSDARG00000063307	sgsm2	small G protein signaling modulator 2 [Source:ZFIN;Acc:ZDB-GENE-131119-52]	112.609	0.667865	0.233517	2.86002	0.0042361	0.0386477
ENSDARG00000063333	nup210	nucleoporin 210 [Source:ZFIN;Acc:ZDB-GENE-050208-132]	1662.64	0.647787	0.114414	5.66177	1.49815e-08	1.07832e-06
ENSDARG00000063594	hipk1a	homeodomain interacting protein kinase 1a [Source:ZFIN;Acc:ZDB-GENE-081031-101]	135.104	1.38221	0.19284	7.16766	7.62905e-13	1.27261e-10
ENSDARG00000069966	alox5b.3	arachidonate 5-lipoxygenase b, tandem duplicate 3 [Source:ZFIN;Acc:ZDB-GENE-050522-330]	73.2663	1.61982	0.236672	6.84417	7.69207e-12	1.0977e-09
ENSDARG00000070157	tgm2a	transglutaminase 2, C polypeptide A [Source:ZFIN;Acc:ZDB-GENE-040912-78]	244.752	1.07907	0.167391	6.44641	1.14532e-10	1.29112e-08
ENSDARG00000070213	etnk2	ethanolamine kinase 2 [Source:ZFIN;Acc:ZDB-GENE-050913-135]	110.247	0.594586	0.200972	2.95856	0.00309084	0.0305349
ENSDARG00000074221	ABCA7	zgc:172302 [Source:ZFIN;Acc:ZDB-GENE-081205-5]	338.37	0.972365	0.235945	4.12116	3.76976e-05	0.000996412
ENSDARG00000075837	si:dkey-1d7.3	si:dkey-1d7.3 [Source:ZFIN;Acc:ZDB-GENE-091118-46]	85.0375	1.82409	0.379155	4.81094	1.50224e-06	6.4054e-05
ENSDARG00000075948	slco4a1	solute carrier organic anion transporter family, member 4A1 [Source:ZFIN;Acc:ZDB-GENE-060606-4]	54.0975	1.19941	0.327606	3.66113	0.000251102	0.00456381
ENSDARG00000076639	esamb	endothelial cell adhesion molecule b [Source:ZFIN;Acc:ZDB-GENE-090916-1]	96.6674	0.71676	0.245818	2.91582	0.00354758	0.0339073
ENSDARG00000077571	zgc:174862	zgc:174862 [Source:ZFIN;Acc:ZDB-GENE-080303-29]	38.4426	2.71649	0.420756	6.45622	1.07351e-10	1.21572e-08
ENSDARG00000077686	aak1b	AP2 associated kinase 1b [Source:ZFIN;Acc:ZDB-GENE-091118-25]	228.543	0.65161	0.164039	3.97229	7.11856e-05	0.00165017
ENSDARG00000077799	egr4	early growth response 4 [Source:ZFIN;Acc:ZDB-GENE-080204-90]	42.0586	2.10263	0.402806	5.21995	1.78975e-07	1.00193e-05
ENSDARG00000078533	poc1a	POC1 centriolar protein A [Source:HGNC Symbol;Acc:HGNC:24488]	56.9606	0.972119	0.312554	3.11024	0.00186933	0.0210924
ENSDARG00000079393	tmprss15	transmembrane serine protease 15 [Source:ZFIN;Acc:ZDB-GENE-091204-83]	23.9488	2.02014	0.469663	4.30126	1.69832e-05	0.00051572
ENSDARG00000086881	ier2b	immediate early response 2b [Source:ZFIN;Acc:ZDB-GENE-030131-8244]	134.242	1.0223	0.206195	4.95791	7.12538e-07	3.35709e-05
ENSDARG00000089200	si:dkey-103g5.4	si:dkey-103g5.4 [Source:ZFIN;Acc:ZDB-GENE-131127-503]	39.3833	1.35559	0.350758	3.86475	0.000111205	0.00240615
ENSDARG00000090036	si:dkey-6b12.5	si:dkey-6b12.5 [Source:ZFIN;Acc:ZDB-GENE-091204-190]	138.843	0.938573	0.235011	3.99374	6.50387e-05	0.00153213
ENSDARG00000090387	onecut2	one cut homeobox 2 [Source:ZFIN;Acc:ZDB-GENE-120215-73]	73.1979	0.969317	0.269043	3.60283	0.000314767	0.00546865
ENSDARG00000090617	ctif	CBP80/20-dependent translation initiation factor [Source:ZFIN;Acc:ZDB-GENE-130530-1003]	112.738	0.645304	0.232688	2.77326	0.00554984	0.047138
ENSDARG00000090820	slc2a10	solute carrier family 2 member 10 [Source:NCBI gene;Acc:560546]	221.804	0.592193	0.160095	3.69901	0.000216441	0.00404504
ENSDARG00000092934	si:dkey-32e6.3	si:dkey-32e6.3 [Source:ZFIN;Acc:ZDB-GENE-081104-408]	82.2691	1.06841	0.237848	4.49199	7.05596e-06	0.000242953
ENSDARG00000094538	CT027623.1		5.99318	2.86165	0.979605	2.92123	0.00348657	0.0334798
ENSDARG00000097157	si:ch211-207n23.2	si:ch211-207n23.2 [Source:ZFIN;Acc:ZDB-GENE-131121-310]	75.9588	0.741159	0.242241	3.0596	0.00221635	0.0239359
ENSDARG00000097620	si:ch211-210b2.1	si:ch211-210b2.1 [Source:ZFIN;Acc:ZDB-GENE-131127-9]	353.652	0.634815	0.125976	5.03917	4.67556e-07	2.34139e-05
ENSDARG00000098175	dgkab	diacylglycerol kinase, alpha b [Source:ZFIN;Acc:ZDB-GENE-121105-5]	80.1521	1.53063	0.311435	4.91475	8.88954e-07	4.06701e-05
ENSDARG00000098906	herc7	hect domain and RLD 7 [Source:ZFIN;Acc:ZDB-GENE-091204-164]	86.0579	0.97469	0.286005	3.40795	0.000654531	0.00956157
ENSDARG00000099648	LO018363.1		205.833	0.850275	0.220996	3.84747	0.000119345	0.00254218
ENSDARG00000100002	ctbs	chitobiase, di-N-acetyl- [Source:ZFIN;Acc:ZDB-GENE-050522-422]	153.824	1.74981	0.228604	7.65432	1.94335e-14	4.13597e-12
ENSDARG00000100274	WDR7	WD repeat domain 7 [Source:NCBI gene;Acc:572502]	471.097	0.656431	0.130103	5.04548	4.52383e-07	2.28861e-05
ENSDARG00000101054	syn2b	synapsin IIb [Source:ZFIN;Acc:ZDB-GENE-051127-49]	266.24	0.827272	0.187729	4.40673	1.04942e-05	0.00034368
ENSDARG00000101616	arfgap1	ADP-ribosylation factor GTPase activating protein 1 [Source:ZFIN;Acc:ZDB-GENE-041114-130]	1092.58	0.704049	0.107489	6.54994	5.75601e-11	6.83195e-09
ENSDARG00000101716	bace1	beta-secretase 1 [Source:ZFIN;Acc:ZDB-GENE-040426-1835]	170.415	1.01347	0.267238	3.79239	0.000149204	0.00305942
ENSDARG00000101722	larp1	La ribonucleoprotein 1, translational regulator [Source:ZFIN;Acc:ZDB-GENE-030131-5386]	978.822	0.592789	0.153336	3.86596	0.000110654	0.00239843
ENSDARG00000101873	dtwd2	DTW domain containing 2 [Source:ZFIN;Acc:ZDB-GENE-120215-183]	93.953	1.90695	0.262387	7.26768	3.65725e-13	6.35846e-11
ENSDARG00000102430	opn6a	opsin 6, group member a [Source:ZFIN;Acc:ZDB-GENE-061201-30]	455.803	1.34747	0.348611	3.86525	0.000110976	0.00240331
ENSDARG00000102477	stard4	StAR-related lipid transfer (START) domain containing 4 [Source:ZFIN;Acc:ZDB-GENE-050417-168]	141.195	0.792561	0.19913	3.98012	6.88792e-05	0.00160575
ENSDARG00000102585	fam160a1b	family with sequence similarity 160 member A1b [Source:ZFIN;Acc:ZDB-GENE-110411-10]	87.7521	0.938233	0.294307	3.18794	0.00143289	0.0173053
ENSDARG00000103237	si:ch73-299h12.8	si:ch73-299h12.8 [Source:ZFIN;Acc:ZDB-GENE-081031-66]	4.75308	3.57558	1.26192	2.83346	0.00460476	0.0411738
ENSDARG00000103296	nup54	nucleoporin 54 [Source:ZFIN;Acc:ZDB-GENE-040426-2263]	438.197	0.653894	0.158539	4.1245	3.71539e-05	0.000987358
ENSDARG00000103858	arf4a	ADP-ribosylation factor 4a [Source:ZFIN;Acc:ZDB-GENE-040801-109]	24.8534	1.76817	0.46503	3.80228	0.000143372	0.00296447
ENSDARG00000104204	slc1a8a	solute carrier family 1 member 8a [Source:ZFIN;Acc:ZDB-GENE-101111-8]	193.093	0.890866	0.276882	3.21749	0.00129318	0.0160191
ENSDARG00000104387	SLC4A5	si:ch211-48m9.1 [Source:ZFIN;Acc:ZDB-GENE-060531-64]	122.333	1.70104	0.240271	7.07966	1.44509e-12	2.34713e-10
ENSDARG00000105123	zer1	zyg-11 related, cell cycle regulator [Source:ZFIN;Acc:ZDB-GENE-040426-2307]	539.675	0.635391	0.12352	5.14403	2.68906e-07	1.44635e-05
ENSDARG00000109600	CU302316.1		3.95706	4.6315	1.52465	3.03775	0.00238354	0.025212
ENSDARG00000110990	BX908796.2		13.7206	3.56539	0.700032	5.09319	3.52093e-07	1.83386e-05
ENSDARG00000112439	CABZ01092982.2		38.9909	1.21158	0.374327	3.23668	0.00120929	0.0152477
ENSDARG00000112772	CR381647.5		157.315	0.639539	0.225699	2.83359	0.00460289	0.0411738
ENSDARG00000113761	DYNC2H1	dynein cytoplasmic 2 heavy chain 1 [Source:NCBI gene;Acc:100332402]	455.315	0.74906	0.14219	5.26804	1.37889e-07	7.95377e-06
ENSDARG00000113877	hoxc13b	homeobox C13b [Source:NCBI gene;Acc:58063]	102.404	0.700035	0.221629	3.15859	0.00158536	0.0186734
ENSDARG00000115806	CABZ01043506.1		51.4531	1.12664	0.332039	3.39308	0.000691103	0.00996609
ENSDARG00000117251	CABZ01043506.2		58.4227	1.2507	0.321427	3.89108	9.97984e-05	0.00220444
ENSDARG00000117472	CABZ01043503.1		70.9342	1.62628	0.282082	5.76526	8.15323e-09	6.15556e-07
ENSDARG00000001057	bysl	bystin-like [Source:ZFIN;Acc:ZDB-GENE-040426-1287]	1010.99	0.780688	0.118854	6.56848	5.08325e-11	6.15173e-09
ENSDARG00000004059	galk2	galactokinase 2 [Source:ZFIN;Acc:ZDB-GENE-041114-143]	79.0119	0.759283	0.276118	2.74985	0.00596221	0.0495439
ENSDARG00000004687	acaa1	acetyl-CoA acyltransferase 1 [Source:ZFIN;Acc:ZDB-GENE-040704-48]	545.115	0.736248	0.120565	6.10664	1.01753e-09	9.44392e-08
ENSDARG00000006079	gpr37l1a	G protein-coupled receptor 37 like 1a [Source:ZFIN;Acc:ZDB-GENE-110411-20]	75.357	0.870651	0.240948	3.61344	0.00030216	0.00530564
ENSDARG00000008306	rdh5	retinol dehydrogenase 5 (11-cis/9-cis) [Source:ZFIN;Acc:ZDB-GENE-050208-411]	141.319	0.717511	0.179037	4.00762	6.13334e-05	0.00146299
ENSDARG00000008767	tle2b	TLE family member 2, transcriptional corepressor b [Source:ZFIN;Acc:ZDB-GENE-050208-677]	247.69	0.739999	0.188	3.93617	8.27934e-05	0.00188041
ENSDARG00000009477	prkar2ab	protein kinase, cAMP-dependent, regulatory, type II, alpha, B [Source:ZFIN;Acc:ZDB-GENE-040426-2427]	68.6577	2.40859	0.340816	7.06712	1.58181e-12	2.53582e-10
ENSDARG00000011673	si:ch211-246m6.5	si:ch211-246m6.5 [Source:ZFIN;Acc:ZDB-GENE-050208-577]	195.374	0.607946	0.177286	3.42918	0.00060541	0.00903144
ENSDARG00000013024	erap1a	endoplasmic reticulum aminopeptidase 1a [Source:ZFIN;Acc:ZDB-GENE-091113-7]	127.01	0.883551	0.211858	4.17048	3.03953e-05	0.000839374
ENSDARG00000024277	pigm	phosphatidylinositol glycan anchor biosynthesis, class M [Source:NCBI gene;Acc:393361]	103.744	1.01976	0.252959	4.03135	5.54585e-05	0.00133969
ENSDARG00000024548	cryba4	crystallin, beta A4 [Source:ZFIN;Acc:ZDB-GENE-050522-143]	783.843	1.32482	0.153028	8.6574	4.82666e-18	1.5277e-15
ENSDARG00000027824	top1mt	DNA topoisomerase I mitochondrial [Source:ZFIN;Acc:ZDB-GENE-040624-2]	980.942	1.01914	0.145298	7.01412	2.31394e-12	3.58341e-10
ENSDARG00000030621	th	tyrosine hydroxylase [Source:ZFIN;Acc:ZDB-GENE-990621-5]	68.6254	0.998524	0.295842	3.3752	0.000737626	0.010502
ENSDARG00000032816	tm7sf2	transmembrane 7 superfamily member 2 [Source:ZFIN;Acc:ZDB-GENE-041212-19]	158.573	0.796374	0.220379	3.61365	0.000301916	0.00530512
ENSDARG00000036359	riox2	ribosomal oxygenase 2 [Source:ZFIN;Acc:ZDB-GENE-040426-1283]	221.502	0.600428	0.194172	3.09225	0.00198644	0.0220496
ENSDARG00000038363	drd4a	dopamine receptor D4a [Source:ZFIN;Acc:ZDB-GENE-070112-996]	86.9879	1.00646	0.244232	4.12092	3.77368e-05	0.000996412
ENSDARG00000039934	hlcs	holocarboxylase synthetase (biotin-(proprionyl-CoA-carboxylase (ATP-hydrolysing)) ligase) [Source:ZFIN;Acc:ZDB-GENE-030131-5333]	200.315	0.692576	0.207443	3.33863	0.00084192	0.0115731
ENSDARG00000040781	sult3st4	sulfotransferase family 3, cytosolic sulfotransferase 4 [Source:ZFIN;Acc:ZDB-GENE-050913-17]	39.9664	1.15694	0.338827	3.41454	0.000638899	0.00937203
ENSDARG00000042920	sult3st3	sulfotransferase family 3, cytosolic sulfotransferase 3 [Source:ZFIN;Acc:ZDB-GENE-060503-628]	32.826	1.85234	0.415583	4.45721	8.30333e-06	0.000280045
ENSDARG00000044002	cyp2x7	cytochrome P450, family 2, subfamily X, polypeptide 7 [Source:ZFIN;Acc:ZDB-GENE-110114-2]	336.486	0.804365	0.195676	4.1107	3.94462e-05	0.0010251
ENSDARG00000044253	paqr3b	progestin and adipoQ receptor family member IIIb [Source:ZFIN;Acc:ZDB-GENE-050913-128]	299.064	0.744808	0.138135	5.3919	6.97154e-08	4.36836e-06
ENSDARG00000045554	snx20	sorting nexin 20 [Source:ZFIN;Acc:ZDB-GENE-100806-1]	19.4563	1.63821	0.465931	3.516	0.000438106	0.00706463
ENSDARG00000056502	si:ch73-334d15.4	si:ch73-334d15.4 [Source:ZFIN;Acc:ZDB-GENE-091204-184]	155.835	0.936262	0.218886	4.27741	1.89084e-05	0.000563102
ENSDARG00000058102	sardh	sarcosine dehydrogenase [Source:ZFIN;Acc:ZDB-GENE-040426-996]	1371.99	0.658851	0.12399	5.31376	1.07384e-07	6.35754e-06
ENSDARG00000058284	CT990561.1	EPH receptor A5 [Source:NCBI gene;Acc:797595]	59.5143	0.774791	0.268322	2.88754	0.00388263	0.0363222
ENSDARG00000058861	ncln	nicalin [Source:NCBI gene;Acc:336844]	1070.84	0.619618	0.105494	5.8735	4.26681e-09	3.40903e-07
ENSDARG00000059348	rxfp3.3b	relaxin family peptide receptor 3.3b [Source:ZFIN;Acc:ZDB-GENE-121030-6]	16.6857	1.72084	0.517064	3.3281	0.000874402	0.0119135
ENSDARG00000061417	nub1	negative regulator of ubiquitin-like proteins 1 [Source:ZFIN;Acc:ZDB-GENE-080212-11]	89.1809	0.66707	0.223845	2.98006	0.00288192	0.028962
ENSDARG00000061738	44622	membrane-associated ring finger (C3HC4) 2 [Source:NCBI gene;Acc:555611]	202.269	0.725815	0.166982	4.34666	1.38228e-05	0.00043639
ENSDARG00000062325	shank2b	SH3 and multiple ankyrin repeat domains 2b [Source:ZFIN;Acc:ZDB-GENE-061207-58]	157.321	0.672407	0.244789	2.74688	0.00601643	0.0498435
ENSDARG00000063916	mt-nd4l	NADH dehydrogenase subunit 4L [Source:NCBI gene;Acc:140538]	3787.01	0.620086	0.122562	5.05936	4.20668e-07	2.13693e-05
ENSDARG00000068507	crybb1	crystallin, beta B1 [Source:ZFIN;Acc:ZDB-GENE-010813-1]	559.14	2.28185	0.199994	11.4096	3.74579e-30	5.77975e-27
ENSDARG00000068516	hapln1b	hyaluronan and proteoglycan link protein 1b [Source:ZFIN;Acc:ZDB-GENE-050920-1]	947.275	1.29112	0.122161	10.569	4.14794e-26	3.6573e-23
ENSDARG00000069615	ckmt2a	creatine kinase, mitochondrial 2a (sarcomeric) [Source:ZFIN;Acc:ZDB-GENE-030131-5717]	1688.7	1.18946	0.317438	3.74706	0.000178919	0.00349748
ENSDARG00000070387	nudt7	nudix (nucleoside diphosphate linked moiety X)-type motif 7 [Source:ZFIN;Acc:ZDB-GENE-131127-212]	71.0649	1.51272	0.273966	5.52158	3.3596e-08	2.25999e-06
ENSDARG00000071074	rccd1	RCC1 domain containing 1 [Source:ZFIN;Acc:ZDB-GENE-030131-3552]	83.9746	0.734837	0.245524	2.99294	0.00276305	0.0281564
ENSDARG00000071558	fblim1	filamin binding LIM protein 1 [Source:ZFIN;Acc:ZDB-GENE-061013-662]	163.541	0.887334	0.188878	4.69792	2.6282e-06	0.000105333
ENSDARG00000071643	zgc:171490	zgc:171490 [Source:ZFIN;Acc:ZDB-GENE-080204-29]	86.6636	1.29662	0.273453	4.74165	2.1198e-06	8.76608e-05
ENSDARG00000071684	rx1	retinal homeobox gene 1 [Source:NCBI gene;Acc:30472]	495.424	0.899571	0.219681	4.09489	4.22362e-05	0.00107609
ENSDARG00000071735	prlh2	prolactin releasing hormone 2 [Source:ZFIN;Acc:ZDB-GENE-091204-205]	19.618	1.56479	0.515433	3.03587	0.0023984	0.0252825
ENSDARG00000074633	gpr35.1	G protein-coupled receptor 35, tandem duplicate 1 [Source:ZFIN;Acc:ZDB-GENE-080204-17]	47.9862	0.843549	0.284753	2.96239	0.00305259	0.0302539
ENSDARG00000075054	rasgrf2a	Ras protein-specific guanine nucleotide-releasing factor 2a [Source:ZFIN;Acc:ZDB-GENE-111128-1]	160.674	0.883856	0.246208	3.58988	0.000330831	0.00567046
ENSDARG00000075600	si:dkeyp-41f9.3	si:dkeyp-41f9.3 [Source:ZFIN;Acc:ZDB-GENE-091118-56]	145.899	0.767952	0.213199	3.60205	0.00031572	0.00548137
ENSDARG00000076554	cdkn1a	cyclin-dependent kinase inhibitor 1A [Source:ZFIN;Acc:ZDB-GENE-070705-7]	158.778	0.761335	0.180539	4.217	2.4757e-05	0.000708229
ENSDARG00000077083	avpr1aa	arginine vasopressin receptor 1Aa [Source:ZFIN;Acc:ZDB-GENE-101028-2]	56.0644	0.994414	0.29787	3.33842	0.000842566	0.0115755
ENSDARG00000077372	tfr1b	transferrin receptor 1b [Source:ZFIN;Acc:ZDB-GENE-041220-2]	1256.35	0.880685	0.101827	8.64882	5.20332e-18	1.62607e-15
ENSDARG00000077487	spsb3b	splA/ryanodine receptor domain and SOCS box containing 3b [Source:ZFIN;Acc:ZDB-GENE-121226-2]	11.579	1.72239	0.625909	2.75183	0.00592639	0.0493793
ENSDARG00000078447	tctn1	tectonic family member 1 [Source:ZFIN;Acc:ZDB-GENE-081104-157]	134.619	0.693124	0.213185	3.25128	0.00114885	0.0146577
ENSDARG00000078542	inpp5ja	inositol polyphosphate-5-phosphatase Ja [Source:ZFIN;Acc:ZDB-GENE-091117-4]	17.3964	1.82977	0.546553	3.34783	0.000814456	0.0112836
ENSDARG00000078657	FNDC10	si:zfos-1324h11.5 [Source:ZFIN;Acc:ZDB-GENE-141216-142]	125.298	0.699274	0.2094	3.33942	0.000839523	0.0115466
ENSDARG00000079453	atp8b4	ATPase phospholipid transporting 8B4 [Source:ZFIN;Acc:ZDB-GENE-121116-7]	81.2849	0.863423	0.223471	3.8637	0.000111684	0.0024144
ENSDARG00000079475	nckipsd	NCK interacting protein with SH3 domain [Source:ZFIN;Acc:ZDB-GENE-130326-2]	500.961	0.634003	0.115958	5.46751	4.56391e-08	2.99664e-06
ENSDARG00000080329	NC_002333.3		12.4818	2.90993	0.843506	3.4498	0.000561001	0.00852308
ENSDARG00000082187	dre-mir-21-1	dre-mir-21-1 [Source:miRBase;Acc:MI0001908]	7.42902	3.07907	0.879615	3.50048	0.000464426	0.00738773
ENSDARG00000086838	itga2.3	integrin, alpha 2 (CD49B, alpha 2 subunit of VLA-2 receptor), tandem duplicate 3 [Source:ZFIN;Acc:ZDB-GENE-091204-176]	76.163	1.52021	0.242786	6.26152	3.81243e-10	3.88931e-08
ENSDARG00000087013	cubn	cubilin (intrinsic factor-cobalamin receptor) [Source:ZFIN;Acc:ZDB-GENE-060228-6]	277.312	0.721132	0.175866	4.10046	4.12331e-05	0.00105379
ENSDARG00000087401	slc25a34	solute carrier family 25 member 34 [Source:NCBI gene;Acc:393552]	126.515	0.648548	0.233298	2.77992	0.00543723	0.046464
ENSDARG00000087545	fbxo42	F-box protein 42 [Source:ZFIN;Acc:ZDB-GENE-030131-7399]	188.117	1.01213	0.23331	4.33815	1.43685e-05	0.000449593
ENSDARG00000087709	fat3b	FAT atypical cadherin 3b [Source:ZFIN;Acc:ZDB-GENE-130530-969]	67.8515	0.996862	0.333569	2.98847	0.0028038	0.0284155
ENSDARG00000089205	si:dkey-73n8.3	si:dkey-73n8.3 [Source:ZFIN;Acc:ZDB-GENE-141219-27]	90.0147	1.72806	0.275162	6.28015	3.38243e-10	3.47939e-08
ENSDARG00000089903	CABZ01039863.1		82.8214	1.43403	0.253033	5.66737	1.45003e-08	1.04674e-06
ENSDARG00000090543	tmem138	transmembrane protein 138 [Source:NCBI gene;Acc:100332440]	129.133	1.13947	0.191808	5.94069	2.83828e-09	2.36728e-07
ENSDARG00000092419	vtg7	vitellogenin 7 [Source:ZFIN;Acc:ZDB-GENE-001201-6]	87.1964	3.54119	0.370783	9.55058	1.28967e-21	6.77434e-19
ENSDARG00000097662	tesmin	testis expressed metallothionein like protein [Source:ZFIN;Acc:ZDB-GENE-131121-605]	6.70486	3.16084	0.991577	3.18769	0.00143416	0.0173053
ENSDARG00000097721	CU207301.3		23.8425	3.81898	0.645823	5.91335	3.35222e-09	2.74949e-07
ENSDARG00000098405	map3k1	mitogen-activated protein kinase kinase kinase 1, E3 ubiquitin protein ligase [Source:ZFIN;Acc:ZDB-GENE-090313-412]	569.393	0.631981	0.145742	4.3363	1.44902e-05	0.000452827
ENSDARG00000098963	pcdh1g13	protocadherin 1 gamma 13 [Source:ZFIN;Acc:ZDB-GENE-050609-8]	45.6831	0.973462	0.323697	3.00732	0.00263561	0.0271342
ENSDARG00000099154	CABZ01032488.1	wu:fb14d09 [Source:NCBI gene;Acc:100536795]	621.542	1.28905	0.130957	9.84327	7.32885e-23	4.76144e-20
ENSDARG00000099187	purg	purine-rich element binding protein G [Source:ZFIN;Acc:ZDB-GENE-070702-3]	90.4764	1.14537	0.263468	4.34726	1.37846e-05	0.000436189
ENSDARG00000099447	pcdh1g18	protocadherin 1 gamma 18 [Source:ZFIN;Acc:ZDB-GENE-050609-13]	54.6098	1.82297	0.300375	6.06897	1.28734e-09	1.16417e-07
ENSDARG00000099506	RAC1	ras-related C3 botulinum toxin substrate 1-like [Source:NCBI gene;Acc:100537765]	14.5665	6.84879	1.27945	5.35293	8.65425e-08	5.27546e-06
ENSDARG00000099541	CABZ01086734.1	DEP domain containing 1B [Source:NCBI gene;Acc:100006170]	159.55	0.593758	0.191699	3.09734	0.00195266	0.0217738
ENSDARG00000100089	camk2b2	calcium/calmodulin-dependent protein kinase (CaM kinase) II beta 2 [Source:ZFIN;Acc:ZDB-GENE-090312-34]	30.5756	1.20921	0.415408	2.91089	0.00360401	0.0343271
ENSDARG00000100188	rnps1	RNA binding protein with serine rich domain 1 [Source:HGNC Symbol;Acc:HGNC:10080]	161.567	3.02069	0.270788	11.1552	6.75323e-29	7.93922e-26
ENSDARG00000100552	taco1	translational activator of mitochondrially encoded cytochrome c oxidase I [Source:ZFIN;Acc:ZDB-GENE-070410-35]	58.5466	9.83249	1.20521	8.15835	3.39623e-16	8.91981e-14
ENSDARG00000100769	CABZ01085201.1		188.015	0.663634	0.182835	3.62968	0.000283771	0.00505099
ENSDARG00000100876	sez6a	seizure related 6 homolog a [Source:ZFIN;Acc:ZDB-GENE-030131-8208]	135.182	1.02851	0.262031	3.92513	8.66826e-05	0.00195614
ENSDARG00000101026	CABZ01038709.1		39.678	1.46535	0.444877	3.29383	0.00098831	0.0130618
ENSDARG00000101316	ppp4r1	protein phosphatase 4, regulatory subunit 1 [Source:ZFIN;Acc:ZDB-GENE-040426-753]	526.141	0.852804	0.162615	5.24431	1.56868e-07	8.92339e-06
ENSDARG00000101348	plppr5b	phospholipid phosphatase related 5b [Source:ZFIN;Acc:ZDB-GENE-070620-15]	55.2319	0.971536	0.340402	2.85409	0.0043161	0.039291
ENSDARG00000101434	slc39a3	solute carrier family 39 member 3 [Source:NCBI gene;Acc:792986]	56.8536	0.879543	0.291731	3.01491	0.00257054	0.0266291
ENSDARG00000101627	ssr1	signal sequence receptor, alpha [Source:ZFIN;Acc:ZDB-GENE-030826-28]	2715.56	0.736921	0.0931004	7.91534	2.46581e-15	5.85346e-13
ENSDARG00000102059	si:ch211-117l17.6	si:ch211-117l17.6 [Source:ZFIN;Acc:ZDB-GENE-110914-213]	14.7788	1.64342	0.555615	2.95783	0.00309809	0.0305674
ENSDARG00000102165	sema6a	sema domain, transmembrane domain (TM), and cytoplasmic domain, (semaphorin) 6A [Source:NCBI gene;Acc:336060]	369.561	0.632941	0.177258	3.57075	0.000355966	0.0060028
ENSDARG00000104567	kdm5a	lysine (K)-specific demethylase 5A [Source:ZFIN;Acc:ZDB-GENE-150114-1]	575.58	0.599841	0.149395	4.01513	5.94128e-05	0.00142268
ENSDARG00000104717	tbxa2r	thromboxane A2 receptor [Source:ZFIN;Acc:ZDB-GENE-131016-6]	16.4551	1.7763	0.526262	3.37531	0.000737323	0.010502
ENSDARG00000107353	BX957322.3	protocadherin-10 [Source:NCBI gene;Acc:100006777]	154.114	1.13065	0.271015	4.17192	3.02042e-05	0.00083503
ENSDARG00000109729	CABZ01073197.1		19.7014	1.88815	0.50987	3.70319	0.000212907	0.00399411
ENSDARG00000109823	pdxp	pyridoxal (pyridoxine, vitamin B6) phosphatase [Source:ZFIN;Acc:ZDB-GENE-080723-69]	163.444	0.783303	0.224463	3.48968	0.000483595	0.00762388
ENSDARG00000110103	FO834799.1	Fanconi anemia group A protein-like [Source:NCBI gene;Acc:110438398]	127.747	1.20884	0.217037	5.56974	2.55115e-08	1.74467e-06
ENSDARG00000114704	KCTD20	potassium channel tetramerization domain containing 20 [Source:NCBI gene;Acc:570693]	147.577	1.66757	0.259833	6.41786	1.38204e-10	1.51643e-08
ENSDARG00000116725	CABZ01114053.1		97.4143	1.08077	0.265774	4.0665	4.77242e-05	0.00119123
ENSDARG00000117369	FO834799.2		231.858	0.6086	0.189055	3.21916	0.00128566	0.0159741
ENSDARG00000117822	CABZ01085061.1		98.9501	1.20688	0.247506	4.87616	1.08168e-06	4.83779e-05

## Sheet: GO
Supplementary Table S10. List of up-regulated genes in leg1a-/- single; upf3a-/- single; upf3a-/- leg1a-/- double at 3dpf
GO analysis of the leg1a_mu vs WT up-regulated DEGs altered by the Upf3a-depletion at 3dpf (263 out of 366)
Category	Term	Count	%	PValue	Genes	List Total	Pop Hits	Pop Total	Fold Enrichment	Bonferroni	Benjamini	FDR
GOTERM_MF_DIRECT	GO:0003865~3-oxo-5-alpha-steroid 4-dehydrogenase activity	2	1.00503	0.0262678	ENSDARG00000043587, ENSDARG00000043307	116	4	17340	74.7414	0.991475	1	1
GOTERM_MF_DIRECT	GO:0047751~cholestenone 5-alpha-reductase activity	2	1.00503	0.0262678	ENSDARG00000043587, ENSDARG00000043307	116	4	17340	74.7414	0.991475	1	1
GOTERM_CC_DIRECT	GO:0005615~extracellular space	22	11.0553	0.000156248	ENSDARG00000099401, ENSDARG00000046021, ENSDARG00000113315, ENSDARG00000052012, ENSDARG00000075963, ENSDARG00000095512, ENSDARG00000074150, ENSDARG00000055431, ENSDARG00000095751, ENSDARG00000063126, ENSDARG00000037995, ENSDARG00000067859, ENSDARG00000039579, ENSDARG00000057121, ENSDARG00000068303, ENSDARG00000092731, ENSDARG00000011701, ENSDARG00000071336, ENSDARG00000075737, ENSDARG00000111805,…	150	1102	18868	2.51117	0.0119599	0.0120311	0.0120311
GOTERM_BP_DIRECT	GO:1990266~neutrophil migration	3	1.50754	0.00612729	ENSDARG00000113315, ENSDARG00000074150, ENSDARG00000052779	122	18	18397	25.1325	0.833818	1	1
GOTERM_BP_DIRECT	GO:0006955~immune response	7	3.51759	0.0148648	ENSDARG00000099401, ENSDARG00000057121, ENSDARG00000101030, ENSDARG00000092731, ENSDARG00000075963, ENSDARG00000011701, ENSDARG00000104635	122	302	18397	3.49525	0.987388	1	1
GO:0003865~3-oxo-5-alpha-steroid 4-dehydrogenase activity
ENSDARG00000043587	srd5a2a	steroid-5-alpha-reductase, alpha polypeptide 2a
ENSDARG00000043307	srd5a3	steroid 5 alpha-reductase 3
GO:0047751~cholestenone 5-alpha-reductase activity
ENSDARG00000043587	srd5a2a	steroid-5-alpha-reductase, alpha polypeptide 2a
ENSDARG00000043307	srd5a3	steroid 5 alpha-reductase 3
GO:0005615~extracellular space
ENSDARG00000099401	ccl33.3	chemokine (C-C motif) ligand 33, duplicate 3
ENSDARG00000046021	LOC101883528	peptidase inhibitor 16-like
ENSDARG00000113315
ENSDARG00000052012	rtn4rl2a	reticulon 4 receptor-like 2 a
ENSDARG00000075963	mhc1uba	major histocompatibility complex class I UBA
ENSDARG00000095512	rca2.2	regulator of complement activation group 2 gene 2
ENSDARG00000074150	LOC108191777	uncharacterized LOC108191777
ENSDARG00000055431	LOC569077	serpin peptidase inhibitor, clade B (ovalbumin), member 1-like
ENSDARG00000095751	leg1.2	liver-enriched gene 1, tandem duplicate 2
ENSDARG00000063126	gusb	glucuronidase, beta
ENSDARG00000037995	gdf3	growth differentiation factor 3
ENSDARG00000067859	sspo	SCO-spondin
ENSDARG00000039579	cfd	complement factor D (adipsin)
ENSDARG00000057121	c7b	complement component 7b
ENSDARG00000068303	zgc:171509	zgc:171509
ENSDARG00000092731	mhc1uka	major histocompatibility complex class I UKA
ENSDARG00000011701	ctsll	cathepsin L, like
ENSDARG00000071336	mif	macrophage migration inhibitory factor
ENSDARG00000075737	zgc:165518	zgc:165518
ENSDARG00000111805	timp4.1	TIMP metallopeptidase inhibitor 4, tandem duplicate 1
ENSDARG00000100052	cckb	cholecystokinin b
ENSDARG00000052779	zgc:153932	zgc:153932
GO:1990266~neutrophil migration
ENSDARG00000113315
ENSDARG00000074150	LOC108191777	uncharacterized LOC108191777
ENSDARG00000052779	zgc:153932	zgc:153932
GO:0006955~immune response
ENSDARG00000099401	ccl33.3	chemokine (C-C motif) ligand 33, duplicate 3
ENSDARG00000057121	c7b	complement component 7b
ENSDARG00000101030	mhc2d4b	major histocompatibility complex class II d4b
ENSDARG00000092731	mhc1uka	major histocompatibility complex class I UKA
ENSDARG00000075963	mhc1uba	major histocompatibility complex class I UBA
ENSDARG00000011701	ctsll	cathepsin L, like
ENSDARG00000104635	mhc2dgb	major histocompatibility complex class II DGB gene
