# Supplementary material for: Upf3a but not Upf1 mediates the genetic compensation response induced by leg1 deleterious mutations in an H3K4me3-independent manner
Source: Cell Discov. 2023 Jun 27;9:63. doi: 10.1038/s41421-023-00550-2 (PMC10300044; doi:10.1038/s41421-023-00550-2)
Supplement: Supplementary file 12 — Table S11 [file 41421_2023_550_MOESM12_ESM.xlsx]

## Sheet: leg1a_mu_VS_WT
Supplementary Table S11. List of down-regulated genes in leg1a-/- single; upf3a-/- single; upf3a-/- leg1a-/- double at 5dpf
leg1a_mu vs WT ( FoldChange ≤ -2, Padj < 0.05）					(yellow shaded genes: DEGs altered in upf3a-/- leg1a-/- double mutant at 5dpf)
ensembl_gene_id	external_gene_name	description	baseMean	log2FoldChange	lfcSE	stat	pvalue	padj
ENSDARG00000006474	saxo2	stabilizer of axonemal microtubules 2 [Source:ZFIN;Acc:ZDB-GENE-051127-27]	33.6588	-1.33657	0.401634	-3.32784	0.000875228	0.00737039
ENSDARG00000010658	insig1	insulin induced gene 1 [Source:NCBI gene;Acc:334189]	837.645	-1.02205	0.158851	-6.43402	1.24275e-10	6.89428e-09
ENSDARG00000020749	caprin2	caprin family member 2 [Source:NCBI gene;Acc:407729]	14.5515	-1.4527	0.553189	-2.62604	0.00863847	0.0448537
ENSDARG00000025859	lmf2b	lipase maturation factor 2b [Source:ZFIN;Acc:ZDB-GENE-070206-11]	443.093	-2.09752	0.13456	-15.588	8.78394e-55	1.58719e-51
ENSDARG00000034095	si:dkey-59l11.10	si:dkey-59l11.10 [Source:ZFIN;Acc:ZDB-GENE-120703-17]	27.3681	-2.65603	0.492042	-5.39797	6.73979e-08	2.06913e-06
ENSDARG00000034173	prkcq	protein kinase C, theta [Source:ZFIN;Acc:ZDB-GENE-041210-195]	96.1438	-1.24957	0.227778	-5.48593	4.11309e-08	1.33739e-06
ENSDARG00000035018	thy1	Thy-1 cell surface antigen [Source:ZFIN;Acc:ZDB-GENE-030131-8561]	122.261	-1.96605	0.234138	-8.39696	4.58172e-17	7.28954e-15
ENSDARG00000035438	myhc4	myosin heavy chain 4 [Source:ZFIN;Acc:ZDB-GENE-030131-6206]	2066.78	-4.17607	0.204791	-20.3919	1.97481e-92	2.49783e-88
ENSDARG00000035550	cfap73	cilia and flagella associated protein 73 [Source:ZFIN;Acc:ZDB-GENE-060526-194]	9.61024	-1.59996	0.601443	-2.6602	0.00780937	0.0415164
ENSDARG00000035606	aldh3b2	aldehyde dehydrogenase 3 family, member B2 [Source:ZFIN;Acc:ZDB-GENE-060531-79]	22.1793	-1.11327	0.404561	-2.75179	0.00592708	0.0335505
ENSDARG00000068290	si:dkey-286h2.3	si:dkey-286h2.3 [Source:ZFIN;Acc:ZDB-GENE-161014-2]	50.3499	-1.01933	0.338021	-3.01559	0.00256484	0.0173948
ENSDARG00000069555	CR388165.1		29.088	-3.84299	0.57637	-6.66757	2.60081e-11	1.67411e-09
ENSDARG00000070299	BX942819.1		4.48186	-5.8652	1.41316	-4.15042	3.31867e-05	0.000469476
ENSDARG00000077794	CU468012.1		40.5964	-1.94772	0.341203	-5.70838	1.14054e-08	4.33218e-07
ENSDARG00000087070	znf977	zinc finger protein 977 [Source:ZFIN;Acc:ZDB-GENE-110913-138]	24.0391	-5.89687	1.08553	-5.43224	5.5652e-08	1.74452e-06
ENSDARG00000087424	si:dkey-187j14.6	si:dkey-187j14.6 [Source:ZFIN;Acc:ZDB-GENE-131121-572]	14.8917	-1.45757	0.528108	-2.75999	0.0057803	0.0328597
ENSDARG00000087767	CABZ01074298.1	uncharacterized LOC100334396 [Source:NCBI gene;Acc:100334396]	7.22067	-3.7818	1.36408	-2.77243	0.00556398	0.0319891
ENSDARG00000088847	znf1089	zinc finger protein 1089 [Source:ZFIN;Acc:ZDB-GENE-110913-116]	9.99399	-6.73929	1.2713	-5.30112	1.15093e-07	3.35814e-06
ENSDARG00000089715	si:cabz01054394.7	si:cabz01054394.7 [Source:ZFIN;Acc:ZDB-GENE-161017-111]	10.3714	-2.50375	0.659788	-3.79478	0.000147776	0.00167261
ENSDARG00000089831	si:dkey-207m2.4	si:dkey-207m2.4 [Source:ZFIN;Acc:ZDB-GENE-081103-58]	71.5619	-1.78116	0.271797	-6.55327	5.62898e-11	3.33481e-09
ENSDARG00000090975	si:dkey-62k3.5	si:dkey-62k3.5 [Source:ZFIN;Acc:ZDB-GENE-160727-7]	5.94112	-2.6605	0.883762	-3.01043	0.00260879	0.017622
ENSDARG00000091026	si:ch211-218h8.1	si:ch211-218h8.1 [Source:ZFIN;Acc:ZDB-GENE-081103-16]	8.57969	-3.50448	0.933758	-3.75309	0.000174671	0.00190459
ENSDARG00000091972	si:dkey-58f10.7	si:dkey-58f10.7 [Source:ZFIN;Acc:ZDB-GENE-060526-321]	37.5553	-2.23838	0.370212	-6.04622	1.48288e-09	6.74684e-08
ENSDARG00000091994	znf1048	zinc finger protein 1048 [Source:ZFIN;Acc:ZDB-GENE-110913-13]	18.3335	-4.71788	0.917054	-5.1446	2.68091e-07	7.26113e-06
ENSDARG00000092423	cxcl11.5	chemokine (C-X-C motif) ligand 11, duplicate 5 [Source:ZFIN;Acc:ZDB-GENE-060526-77]	1.73171	-4.76301	1.74462	-2.73012	0.00633118	0.035332
ENSDARG00000092583	si:dkey-16p19.5	si:dkey-16p19.5 [Source:ZFIN;Acc:ZDB-GENE-120709-69]	7.80367	-4.67444	1.30612	-3.57888	0.000345068	0.00338209
ENSDARG00000092680	si:dkey-58f10.12	si:dkey-58f10.12 [Source:ZFIN;Acc:ZDB-GENE-060526-314]	69.8031	-4.02011	0.443334	-9.06789	1.21341e-19	2.60132e-17
ENSDARG00000092775	BX640547.1		6.35174	-5.12795	1.35173	-3.79363	0.000148463	0.00167888
ENSDARG00000093201	si:dkey-112e17.1	si:dkey-112e17.1 [Source:ZFIN;Acc:ZDB-GENE-060526-193]	46.5749	-1.13068	0.313385	-3.60795	0.000308628	0.00309239
ENSDARG00000093546	si:ch73-56d11.5	si:ch73-56d11.5 [Source:ZFIN;Acc:ZDB-GENE-161017-12]	31.6617	-1.4837	0.35525	-4.1765	2.96025e-05	0.000427917
ENSDARG00000093823	si:ch211-102c2.8	si:ch211-102c2.8 [Source:ZFIN;Acc:ZDB-GENE-081104-98]	60.433	-1.01456	0.239958	-4.22809	2.35689e-05	0.000351131
ENSDARG00000093846	si:dkey-57c22.1	si:dkey-57c22.1 [Source:ZFIN;Acc:ZDB-GENE-110914-164]	4.43031	-4.61869	1.4455	-3.19523	0.00139721	0.0107205
ENSDARG00000094177	si:ch211-208f21.2	si:ch211-208f21.2 [Source:ZFIN;Acc:ZDB-GENE-110914-134]	3.01845	-3.77593	1.45746	-2.59076	0.00957641	0.0486455
ENSDARG00000094215	BX005417.1	uncharacterized LOC108183423 [Source:NCBI gene;Acc:108183423]	49.7531	-8.8523	1.2103	-7.31411	2.59089e-13	2.35762e-11
ENSDARG00000095026	si:dkey-58f10.14	si:dkey-58f10.14 [Source:ZFIN;Acc:ZDB-GENE-060526-316]	4.20341	-4.09549	1.47768	-2.77156	0.00557886	0.0320528
ENSDARG00000095030	si:ch73-120g24.4	si:ch73-120g24.4 [Source:ZFIN;Acc:ZDB-GENE-161017-27]	89.0151	-1.29083	0.251033	-5.14209	2.71695e-07	7.35087e-06
ENSDARG00000095369	zgc:112966	zgc:112966 [Source:ZFIN;Acc:ZDB-GENE-050320-137]	4.9705	-4.06305	1.34927	-3.01129	0.00260143	0.0175911
ENSDARG00000095994	CR383662.4		4.49934	-3.71408	1.24746	-2.97731	0.00290789	0.0191865
ENSDARG00000096135	BX119963.1		14.343	-6.37597	1.24519	-5.12048	3.04751e-07	8.14075e-06
ENSDARG00000096210	znf1050	zinc finger protein 1050 [Source:ZFIN;Acc:ZDB-GENE-110913-27]	1.94337	-4.94042	1.66451	-2.96809	0.00299656	0.0196278
ENSDARG00000097728	CR388132.1		2.13733	-4.83452	1.61094	-3.00106	0.00269044	0.0180723
ENSDARG00000097907	CU928083.1		9.76547	-2.20552	0.708886	-3.11125	0.00186298	0.0134998
ENSDARG00000097931	BX323557.1		7.95744	-4.14852	1.04008	-3.98865	6.64505e-05	0.000849848
ENSDARG00000098095	CT027696.1		13.4682	-3.03115	0.827665	-3.66229	0.000249974	0.00259483
ENSDARG00000098383	si:dkey-14o6.1	si:dkey-14o6.1 [Source:ZFIN;Acc:ZDB-GENE-081103-51]	13.3756	-2.15454	0.638129	-3.37634	0.000734572	0.00638933
ENSDARG00000098444	si:dkey-3h2.4	si:dkey-3h2.4 [Source:ZFIN;Acc:ZDB-GENE-070705-466]	9.95667	-2.22138	0.642561	-3.45707	0.000546085	0.00498532
ENSDARG00000098452	si:dkey-151g22.1	si:dkey-151g22.1 [Source:ZFIN;Acc:ZDB-GENE-041001-115]	8.97221	-2.52497	0.761831	-3.31434	0.000918584	0.0076654
ENSDARG00000098462	CU570782.1		3.85563	-3.62276	1.31748	-2.74976	0.00596381	0.0337078
ENSDARG00000098522	BX649431.1		8.04494	-4.68139	1.31329	-3.56462	0.000364388	0.00354263
ENSDARG00000098610	si:ch211-207e19.2	si:ch211-207e19.2 [Source:ZFIN;Acc:ZDB-GENE-041210-227]	13.1653	-1.96517	0.61938	-3.1728	0.00150975	0.0114041
ENSDARG00000098721	BX649331.1		4.58929	-3.88003	1.22798	-3.15969	0.00157936	0.0118274
ENSDARG00000098876	si:dkey-199m13.5	si:dkey-199m13.5 [Source:ZFIN;Acc:ZDB-GENE-110913-174]	7.03675	-2.21605	0.820495	-2.70087	0.00691592	0.0379012
ENSDARG00000098879	si:dkey-4j21.2	si:dkey-4j21.2 [Source:ZFIN;Acc:ZDB-GENE-120703-3]	51.8567	-4.67297	0.519093	-9.00218	2.21282e-19	4.55103e-17
ENSDARG00000098892	si:ch211-223a21.1	si:ch211-223a21.1 [Source:ZFIN;Acc:ZDB-GENE-110913-137]	12.6938	-4.60969	0.958211	-4.81072	1.50384e-06	3.33707e-05
ENSDARG00000099152	si:dkey-190j3.2	si:dkey-190j3.2 [Source:ZFIN;Acc:ZDB-GENE-050208-399]	60.088	-4.48403	0.46324	-9.6797	3.67789e-22	1.04539e-19
ENSDARG00000099384	si:dkey-238k10.1	si:dkey-238k10.1 [Source:ZFIN;Acc:ZDB-GENE-070705-399]	82.8405	-5.79855	0.53098	-10.9205	9.20126e-28	4.15651e-25
ENSDARG00000099594	CU468012.3		12.6791	-2.44478	0.597909	-4.08889	4.33442e-05	0.000589188
ENSDARG00000099698	BX548059.1		22.2146	-3.21171	0.541811	-5.92774	3.07138e-09	1.30582e-07
ENSDARG00000099829	BX927336.2		7.03754	-2.31108	0.784203	-2.94704	0.00320829	0.0206883
ENSDARG00000100006	si:ch211-76m11.5	si:ch211-76m11.5 [Source:ZFIN;Acc:ZDB-GENE-041210-278]	28.1464	-2.71523	0.499414	-5.43683	5.42366e-08	1.70438e-06
ENSDARG00000100229	si:ch211-238e22.5	si:ch211-238e22.5 [Source:ZFIN;Acc:ZDB-GENE-041210-374]	10.0243	-2.25138	0.746641	-3.01535	0.00256683	0.0174036
ENSDARG00000100262	BX936382.1		15.8271	-1.55817	0.579928	-2.68684	0.0072131	0.0391063
ENSDARG00000100311	si:dkey-165e24.1	si:dkey-165e24.1 [Source:ZFIN;Acc:ZDB-GENE-081103-19]	67.3186	-7.98012	1.20786	-6.60681	3.92702e-11	2.44083e-09
ENSDARG00000100338	BX936384.1		2.55546	-4.24375	1.56367	-2.71398	0.00664808	0.0367438
ENSDARG00000100348	si:dkey-71l4.1	si:dkey-71l4.1 [Source:ZFIN;Acc:ZDB-GENE-060526-331]	8.02175	-3.46272	0.985769	-3.51272	0.000443553	0.00418
ENSDARG00000100370	CT955963.1		4.81641	-5.03012	1.41804	-3.54722	0.000389319	0.00374471
ENSDARG00000100434	znf1091	zinc finger protein 1091 [Source:ZFIN;Acc:ZDB-GENE-110913-111]	3.81835	-4.94686	1.52535	-3.2431	0.00118237	0.00939394
ENSDARG00000100578	si:dkeyp-90h9.1	si:dkeyp-90h9.1 [Source:ZFIN;Acc:ZDB-GENE-131122-5]	14.6388	-2.36712	0.64875	-3.64874	0.000263525	0.00271654
ENSDARG00000100652	znf1147	zinc finger protein 1147 [Source:ZFIN;Acc:ZDB-GENE-080218-13]	4.72725	-5.04825	1.44285	-3.4988	0.000467357	0.00436263
ENSDARG00000100655	CR356223.2		5.24055	-2.78585	1.03297	-2.69692	0.00699841	0.0382621
ENSDARG00000100896	znf973	zinc finger protein 973 [Source:ZFIN;Acc:ZDB-GENE-080218-9]	16.4074	-1.76782	0.547969	-3.22613	0.00125476	0.00984239
ENSDARG00000101214	pkd1l2b	polycystic kidney disease 1 like 2b [Source:ZFIN;Acc:ZDB-GENE-141222-87]	31.8604	-1.25534	0.334265	-3.75552	0.000172985	0.0018891
ENSDARG00000101292	si:dkey-201g16.1	si:dkey-201g16.1 [Source:ZFIN;Acc:ZDB-GENE-120703-40]	7.29982	-2.79338	0.957531	-2.91728	0.00353101	0.0223366
ENSDARG00000101380	cryabb	crystallin, alpha B, b [Source:ZFIN;Acc:ZDB-GENE-040718-419]	24.5762	-1.94298	0.427851	-4.54125	5.59225e-06	0.00010281
ENSDARG00000101388	si:ch211-171l17.14	si:ch211-171l17.14 [Source:ZFIN;Acc:ZDB-GENE-070912-153]	13.2389	-2.66529	0.662706	-4.02184	5.7746e-05	0.000751827
ENSDARG00000101421	si:dkeyp-80d11.10	si:dkeyp-80d11.10 [Source:ZFIN;Acc:ZDB-GENE-070424-271]	8.07254	-1.95968	0.746841	-2.62396	0.00869151	0.0450459
ENSDARG00000101528	si:ch211-194h1.2	si:ch211-194h1.2 [Source:ZFIN;Acc:ZDB-GENE-110913-110]	5.16233	-5.21912	1.4953	-3.49035	0.000482381	0.00447644
ENSDARG00000101688	si:dkey-207l24.2	si:dkey-207l24.2 [Source:ZFIN;Acc:ZDB-GENE-131125-92]	32.8879	-4.31926	0.661395	-6.53052	6.55417e-11	3.84689e-09
ENSDARG00000101756	im:7141269	im:7141269 [Source:ZFIN;Acc:ZDB-GENE-041111-134]	44.284	-1.40265	0.291294	-4.81522	1.47035e-06	3.27714e-05
ENSDARG00000101757	si:dkey-27n6.4	si:dkey-27n6.4 [Source:ZFIN;Acc:ZDB-GENE-041014-42]	40.4187	-1.68981	0.358981	-4.70724	2.5109e-06	5.16828e-05
ENSDARG00000101760	znf1016	zinc finger protein 1016 [Source:ZFIN;Acc:ZDB-GENE-110913-76]	10.9123	-5.18163	1.28509	-4.03212	5.52751e-05	0.000724881
ENSDARG00000101843	znf1106	zinc finger protein 1106 [Source:ZFIN;Acc:ZDB-GENE-110913-156]	29.4429	-4.09446	0.615704	-6.65004	2.93005e-11	1.87649e-09
ENSDARG00000101872	BX842701.1		23.3982	-1.09555	0.387472	-2.82742	0.00469249	0.0278718
ENSDARG00000101946	si:dkey-92j16.2	si:dkey-92j16.2 [Source:ZFIN;Acc:ZDB-GENE-110914-8]	7.75877	-4.43092	1.32193	-3.35187	0.000802685	0.00686694
ENSDARG00000102062	si:dkeyp-82h4.3	si:dkeyp-82h4.3 [Source:ZFIN;Acc:ZDB-GENE-120709-17]	23.6667	-7.48814	1.22701	-6.10277	1.04244e-09	4.98498e-08
ENSDARG00000102225	si:ch211-205a14.7	si:ch211-205a14.7 [Source:ZFIN;Acc:ZDB-GENE-050420-404]	21.8164	-2.01287	0.527124	-3.81858	0.00013422	0.00154055
ENSDARG00000102262	si:dkey-179k24.5	si:dkey-179k24.5 [Source:ZFIN;Acc:ZDB-GENE-110913-28]	8.0406	-3.22256	0.953643	-3.37922	0.00072693	0.00634328
ENSDARG00000102475	si:dkey-3p4.1	si:dkey-3p4.1 [Source:ZFIN;Acc:ZDB-GENE-081103-34]	22.3527	-1.87489	0.47653	-3.93447	8.33812e-05	0.00103043
ENSDARG00000102595	si:dkey-250k10.1	si:dkey-250k10.1 [Source:ZFIN;Acc:ZDB-GENE-081103-24]	85.4716	-6.52217	0.669358	-9.74391	1.95877e-22	5.63079e-20
ENSDARG00000102713	si:ch211-205a14.1	si:ch211-205a14.1 [Source:ZFIN;Acc:ZDB-GENE-050420-271]	41.4921	-7.79571	1.20432	-6.47314	9.59847e-11	5.40785e-09
ENSDARG00000102927	si:dkey-156k2.4	si:dkey-156k2.4 [Source:ZFIN;Acc:ZDB-GENE-110913-8]	36.1075	-3.33363	0.479227	-6.95626	3.49413e-12	2.61512e-10
ENSDARG00000102994	znf1034	zinc finger protein 1034 [Source:ZFIN;Acc:ZDB-GENE-120703-37]	4.34753	-4.83498	1.46802	-3.29354	0.000989357	0.00812062
ENSDARG00000103045	BX548067.1	si:dkey-261o4.8 [Source:NCBI gene;Acc:100537246]	12.2997	-4.61487	1.16506	-3.96106	7.46181e-05	0.000938644
ENSDARG00000103172	BX914205.3		4.53012	-4.6198	1.41966	-3.25416	0.00113729	0.0091102
ENSDARG00000103208	il17ra1b	interleukin 17 receptor A1b [Source:ZFIN;Acc:ZDB-GENE-110914-185]	6.2897	-6.02525	1.38786	-4.3414	1.41575e-05	0.000228261
ENSDARG00000103218	BX927130.3		11.7014	-1.7011	0.621096	-2.73887	0.00616503	0.0345419
ENSDARG00000103239	si:dkey-14o6.8	si:dkey-14o6.8 [Source:ZFIN;Acc:ZDB-GENE-110913-90]	7.6992	-4.92312	1.31935	-3.73148	0.000190359	0.0020509
ENSDARG00000103306	BX927130.4		28.9633	-1.86431	0.472403	-3.94643	7.93239e-05	0.000987043
ENSDARG00000103310	znf1053	zinc finger protein 1053 [Source:ZFIN;Acc:ZDB-GENE-121214-1]	3.68352	-5.24246	1.46334	-3.58252	0.000340293	0.00334436
ENSDARG00000103324	si:ch211-127b6.2	si:ch211-127b6.2 [Source:ZFIN;Acc:ZDB-GENE-081103-37]	15.9193	-1.53418	0.489702	-3.13288	0.00173103	0.0127333
ENSDARG00000103371	si:dkey-190j3.6	si:dkey-190j3.6 [Source:ZFIN;Acc:ZDB-GENE-050208-480]	10.464	-3.70643	0.826281	-4.48568	7.26826e-06	0.00012921
ENSDARG00000103405	znf1102	zinc finger protein 1102 [Source:ZFIN;Acc:ZDB-GENE-071004-71]	10.3348	-5.87666	1.26751	-4.63637	3.54579e-06	6.94794e-05
ENSDARG00000103473	BX537137.3		2.67892	-4.25349	1.53299	-2.77464	0.00552628	0.0317868
ENSDARG00000104088	si:dkey-14o6.2	si:dkey-14o6.2 [Source:ZFIN;Acc:ZDB-GENE-110913-26]	7.48667	-2.95206	0.917634	-3.21703	0.00129523	0.0100693
ENSDARG00000104124	znf1069	zinc finger protein 1069 [Source:ZFIN;Acc:ZDB-GENE-071004-89]	17.4563	-1.40159	0.495375	-2.82935	0.00466424	0.027717
ENSDARG00000104380	si:dkey-238k10.2	si:dkey-238k10.2 [Source:ZFIN;Acc:ZDB-GENE-070705-400]	189.669	-1.87435	0.175438	-10.6838	1.21146e-26	4.8645e-24
ENSDARG00000104407	BX649453.1	gastrula zinc finger protein XlCGF8.2DB-like [Source:NCBI gene;Acc:100150619]	29.1045	-8.307	1.2466	-6.66375	2.66929e-11	1.71384e-09
ENSDARG00000104416	si:dkey-16p6.1	si:dkey-16p6.1 [Source:ZFIN;Acc:ZDB-GENE-081103-43]	9.01924	-2.29082	0.689333	-3.32324	0.000889784	0.00747803
ENSDARG00000104423	BX950868.2		2.78688	-4.63268	1.56501	-2.96015	0.00307487	0.0199859
ENSDARG00000104487	mthfs	5,10-methenyltetrahydrofolate synthetase (5-formyltetrahydrofolate cyclo-ligase) [Source:ZFIN;Acc:ZDB-GENE-130103-5]	148.07	-1.26521	0.192177	-6.58353	4.59403e-11	2.80713e-09
ENSDARG00000104697	si:dkey-57k17.1	si:dkey-57k17.1 [Source:ZFIN;Acc:ZDB-GENE-110913-105]	22.3395	-1.27393	0.461482	-2.76051	0.00577107	0.032829
ENSDARG00000104704	si:ch211-271g18.1	si:ch211-271g18.1 [Source:ZFIN;Acc:ZDB-GENE-081103-38]	31.0444	-5.75257	0.884647	-6.50267	7.89047e-11	4.5262e-09
ENSDARG00000104737	si:ch211-223a21.3	si:ch211-223a21.3 [Source:ZFIN;Acc:ZDB-GENE-110913-50]	6.88304	-2.88745	1.03768	-2.7826	0.00539252	0.0311378
ENSDARG00000104850	si:ch211-215p11.1	si:ch211-215p11.1 [Source:ZFIN;Acc:ZDB-GENE-060531-33]	38.6857	-3.54838	0.500396	-7.09114	1.33012e-12	1.09603e-10
ENSDARG00000104887	znf1105	zinc finger protein 1105 [Source:ZFIN;Acc:ZDB-GENE-110913-136]	14.7164	-6.60538	1.25255	-5.27356	1.33806e-07	3.82905e-06
ENSDARG00000104890	si:ch211-76m11.3	si:ch211-76m11.3 [Source:ZFIN;Acc:ZDB-GENE-041210-276]	82.5023	-2.48531	0.268344	-9.26165	2.01293e-20	4.84962e-18
ENSDARG00000104895	BX004857.1		71.5985	-7.6212	1.22544	-6.21917	4.99797e-10	2.55938e-08
ENSDARG00000105119	si:ch211-258f1.3	si:ch211-258f1.3 [Source:ZFIN;Acc:ZDB-GENE-070912-252]	45.2273	-2.183	0.365264	-5.97651	2.27972e-09	9.96029e-08
ENSDARG00000105137	zgc:173705	zgc:173705 [Source:ZFIN;Acc:ZDB-GENE-080212-6]	5.38146	-3.3567	1.1094	-3.02568	0.00248072	0.0169883
ENSDARG00000105144	znf1130	zinc finger protein 1130 [Source:ZFIN;Acc:ZDB-GENE-131122-51]	6.79586	-3.3975	1.19629	-2.84002	0.00451106	0.0270209
ENSDARG00000105161	si:ch211-238e22.8	si:ch211-238e22.8 [Source:ZFIN;Acc:ZDB-GENE-050419-231]	12.8278	-4.95598	1.10754	-4.47477	7.64926e-06	0.000134845
ENSDARG00000105219	znf988	zinc finger protein 988 [Source:ZFIN;Acc:ZDB-GENE-110914-28]	3.26014	-5.18102	1.45922	-3.55053	0.000384457	0.00370782
ENSDARG00000105232	C7H19orf12	si:ch211-260e23.8 [Source:ZFIN;Acc:ZDB-GENE-141216-116]	3.47476	-5.56384	1.44707	-3.84489	0.000120607	0.00140924
ENSDARG00000105306	si:dkeyp-44b5.5	si:dkeyp-44b5.5 [Source:ZFIN;Acc:ZDB-GENE-120703-49]	5.36467	-5.62876	1.37288	-4.09997	4.13205e-05	0.000566138
ENSDARG00000105407	CU459186.6		3.35208	-5.38236	1.50217	-3.58306	0.000339599	0.00334144
ENSDARG00000105439	CU459186.7		7.4016	-2.49861	0.862166	-2.89807	0.00375471	0.0234352
ENSDARG00000105443	si:ch211-63p21.8	si:ch211-63p21.8 [Source:ZFIN;Acc:ZDB-GENE-130530-652]	15.5698	-2.18859	0.601923	-3.63599	0.000276916	0.0028258
ENSDARG00000105545	si:dkey-165a24.10	si:dkey-165a24.10 [Source:ZFIN;Acc:ZDB-GENE-160728-16]	3.1094	-5.28792	1.51726	-3.48519	0.000491797	0.00455213
ENSDARG00000105568	si:ch211-194p6.10	si:ch211-194p6.10 [Source:ZFIN;Acc:ZDB-GENE-160728-3]	92.8795	-1.9996	0.237085	-8.43411	3.33737e-17	5.4468e-15
ENSDARG00000105694	CABZ01015815.3		4.89936	-5.86982	1.38703	-4.23194	2.31689e-05	0.000346712
ENSDARG00000105746	LO018124.1	si:cabz01083838.1 [Source:NCBI gene;Acc:101883056]	12.3136	-2.09648	0.599785	-3.49538	0.000473389	0.00440431
ENSDARG00000106998	si:dkey-240n22.6	si:dkey-240n22.6 [Source:ZFIN;Acc:ZDB-GENE-070705-411]	7.4593	-5.6158	1.32311	-4.24439	2.19191e-05	0.000333025
ENSDARG00000109211	znf979	zinc finger protein 979 [Source:ZFIN;Acc:ZDB-GENE-110913-140]	10.4404	-5.69768	1.34447	-4.23787	2.25652e-05	0.000340592
ENSDARG00000109255	si:ch211-234c11.2	si:ch211-234c11.2 [Source:ZFIN;Acc:ZDB-GENE-110914-70]	8.79324	-3.76022	1.3667	-2.75131	0.00593574	0.033592
ENSDARG00000109749	si:ch211-162i8.7	si:ch211-162i8.7 [Source:ZFIN;Acc:ZDB-GENE-110914-84]	7.85605	-3.35554	1.01461	-3.30723	0.00094223	0.00781751
ENSDARG00000110372	BX324212.2		7.21672	-3.38666	1.02095	-3.31717	0.000909341	0.00761232
ENSDARG00000110426	BX901962.3	si:dkey-153k10.7 [Source:NCBI gene;Acc:100536058]	36.5313	-1.55992	0.350318	-4.45286	8.47344e-06	0.000147321
ENSDARG00000110433	znf997	zinc finger protein 997 [Source:ZFIN;Acc:ZDB-GENE-110914-80]	8.23241	-2.24869	0.813039	-2.76578	0.00567862	0.0324198
ENSDARG00000110745	znf994	zinc finger protein 994 [Source:ZFIN;Acc:ZDB-GENE-110913-145]	8.38486	-6.3122	1.32266	-4.77237	1.82074e-06	3.94682e-05
ENSDARG00000110769	znf1098	zinc finger protein 1098 [Source:ZFIN;Acc:ZDB-GENE-110914-13]	7.047	-4.97108	1.30558	-3.80757	0.000140341	0.00160135
ENSDARG00000110787	znf1102	zinc finger protein 1102 [Source:ZFIN;Acc:ZDB-GENE-071004-71]	20.9759	-2.13618	0.486895	-4.38736	1.14737e-05	0.000191838
ENSDARG00000110917	si:ch211-223a21.6	si:ch211-223a21.6 [Source:ZFIN;Acc:ZDB-GENE-110913-177]	4.3018	-4.71502	1.50349	-3.13604	0.00171243	0.0126259
ENSDARG00000111518	si:dkey-16p6.1	si:dkey-16p6.1 [Source:ZFIN;Acc:ZDB-GENE-081103-43]	38.3958	-2.87766	0.403307	-7.13516	9.6674e-13	8.07117e-11
ENSDARG00000112103	si:dkey-16p19.1	si:dkey-16p19.1 [Source:ZFIN;Acc:ZDB-GENE-120709-3]	3.14095	-4.7452	1.52164	-3.11847	0.00181793	0.0132226
ENSDARG00000112493	BX088712.5		12.0392	-3.39989	0.803222	-4.23282	2.30782e-05	0.000345859
ENSDARG00000112541	znf1093	zinc finger protein 1093 [Source:ZFIN;Acc:ZDB-GENE-110914-12]	12.0185	-6.89161	1.27815	-5.39186	6.97315e-08	2.12786e-06
ENSDARG00000112725	si:dkey-22h13.2	si:dkey-22h13.2 [Source:ZFIN;Acc:ZDB-GENE-120703-42]	7.13615	-3.24723	1.2219	-2.65753	0.00787155	0.0417631
ENSDARG00000113527	si:ch211-209n20.3	si:ch211-209n20.3 [Source:ZFIN;Acc:ZDB-GENE-070705-100]	49.6171	-3.52981	0.434919	-8.11602	4.81739e-16	6.51687e-14
ENSDARG00000114142	si:dkeyp-4f2.1	si:dkeyp-4f2.1 [Source:ZFIN;Acc:ZDB-GENE-081103-33]	240.482	-5.57236	0.30711	-18.1445	1.41971e-73	5.98573e-70
ENSDARG00000116086	si:dkey-193i10.4	si:dkey-193i10.4 [Source:ZFIN;Acc:ZDB-GENE-070705-343]	6.19629	-2.72465	0.911708	-2.98852	0.00280335	0.0186181
ENSDARG00000116177	znf1127	zinc finger protein 1127 [Source:ZFIN;Acc:ZDB-GENE-110914-37]	18.1934	-6.97774	1.24918	-5.58584	2.32573e-08	8.09271e-07
ENSDARG00000116546	znf987	zinc finger protein 987 [Source:ZFIN;Acc:ZDB-GENE-120709-57]	3.18959	-4.22238	1.63192	-2.58737	0.00967105	0.0490385
ENSDARG00000116992	znf1051	zinc finger protein 1051 [Source:ZFIN;Acc:ZDB-GENE-080218-22]	8.02323	-5.37583	1.31334	-4.09324	4.25384e-05	0.000579792
ENSDARG00000009196	anxa3a	annexin A3a [Source:ZFIN;Acc:ZDB-GENE-040912-58]	187.5	-1.25318	0.151626	-8.26492	1.39785e-16	2.11745e-14
ENSDARG00000013576	gadd45bb	growth arrest and DNA-damage-inducible, beta b [Source:ZFIN;Acc:ZDB-GENE-050223-1]	202.187	-1.26978	0.179367	-7.07923	1.44955e-12	1.17529e-10
ENSDARG00000021200	nebl	nebulette [Source:ZFIN;Acc:ZDB-GENE-050320-151]	35.38	-1.11343	0.321641	-3.4617	0.000536782	0.00491635
ENSDARG00000025428	socs3a	suppressor of cytokine signaling 3a [Source:ZFIN;Acc:ZDB-GENE-030131-7349]	311.197	-1.63826	0.16589	-9.87558	5.31273e-23	1.65921e-20
ENSDARG00000035601	dao.3	D-amino-acid oxidase, tandem duplicate 3 [Source:ZFIN;Acc:ZDB-GENE-040426-1894]	9.46076	-2.13921	0.717683	-2.98071	0.00287576	0.0190246
ENSDARG00000038570	BX548047.1		2.15552	-4.75399	1.67475	-2.83862	0.00453089	0.0270906
ENSDARG00000038666	igfbp1b	insulin-like growth factor binding protein 1b [Source:ZFIN;Acc:ZDB-GENE-081210-3]	190.373	-1.58164	0.206441	-7.66143	1.83877e-14	1.97099e-12
ENSDARG00000038713	tep1	telomerase-associated protein 1 [Source:ZFIN;Acc:ZDB-GENE-030131-6153]	130.265	-1.8558	0.223505	-8.30316	1.01377e-16	1.58304e-14
ENSDARG00000038742	rbp1.2	retinol binding protein 1, cellular, tandem duplicate 2 [Source:ZFIN;Acc:ZDB-GENE-070912-18]	41.6442	-1.37257	0.305521	-4.49255	7.0374e-06	0.000125635
ENSDARG00000070465	si:dkey-13n23.3	si:dkey-13n23.3 [Source:ZFIN;Acc:ZDB-GENE-120214-42]	8.22135	-3.72647	1.00459	-3.70943	0.000207728	0.00220979
ENSDARG00000070845	si:dkey-56d12.4	si:dkey-56d12.4 [Source:ZFIN;Acc:ZDB-GENE-060531-147]	33.3342	-2.19315	0.367823	-5.96253	2.48361e-09	1.07215e-07
ENSDARG00000076221	fthl28	ferritin, heavy polypeptide-like 28 [Source:ZFIN;Acc:ZDB-GENE-030131-7540]	244.02	-1.20368	0.168166	-7.15767	8.20591e-13	6.96593e-11
ENSDARG00000076586	csf2rb	colony stimulating factor 2 receptor, beta, low-affinity (granulocyte-macrophage) [Source:ZFIN;Acc:ZDB-GENE-080115-1]	33.3323	-1.09593	0.340645	-3.21722	0.00129438	0.0100657
ENSDARG00000077028	si:ch211-81n22.1	si:ch211-81n22.1 [Source:ZFIN;Acc:ZDB-GENE-131127-633]	11.1049	-4.60413	1.12147	-4.10544	4.0355e-05	0.000555635
ENSDARG00000078551	zgc:171242	zgc:171242 [Source:ZFIN;Acc:ZDB-GENE-071004-79]	36.22	-2.14333	0.361375	-5.93103	3.01036e-09	1.2842e-07
ENSDARG00000078832	si:dkey-73p2.3	si:dkey-73p2.3 [Source:ZFIN;Acc:ZDB-GENE-131126-12]	19.753	-1.77355	0.487164	-3.64056	0.000272049	0.0027885
ENSDARG00000079245	si:dkey-73p2.2	si:dkey-73p2.2 [Source:ZFIN;Acc:ZDB-GENE-131119-50]	11.6618	-4.26612	0.902217	-4.72849	2.26196e-06	4.75256e-05
ENSDARG00000087016	micall1b.2	MICAL like 1b, duplicate 2 [Source:ZFIN;Acc:ZDB-GENE-100922-171]	14.2832	-1.33483	0.509906	-2.6178	0.00884999	0.0457118
ENSDARG00000090901	si:ch211-256e16.11	si:ch211-256e16.11 [Source:ZFIN;Acc:ZDB-GENE-131127-41]	62.318	-1.14489	0.326761	-3.50375	0.000458759	0.00429505
ENSDARG00000091996	tcnbb	transcobalamin beta b [Source:ZFIN;Acc:ZDB-GENE-030131-12]	911.359	-1.13789	0.172395	-6.60046	4.09871e-11	2.5413e-09
ENSDARG00000092228	si:dkey-27p18.3	si:dkey-27p18.3 [Source:ZFIN;Acc:ZDB-GENE-060526-287]	18.3988	-4.29033	0.756743	-5.66947	1.43237e-08	5.25141e-07
ENSDARG00000096338	CR792438.1		5.99307	-3.23442	1.09235	-2.96097	0.00306676	0.0199434
ENSDARG00000097197	CR392042.1		29.5438	-4.02064	0.667504	-6.0234	1.70793e-09	7.64699e-08
ENSDARG00000097518	BX537110.1		3.91502	-3.53358	1.25514	-2.81528	0.0048734	0.0287573
ENSDARG00000097608	CU929312.1		2.60806	-3.98472	1.53179	-2.60135	0.00928583	0.047484
ENSDARG00000097966	BX936420.1		12.4439	-3.18179	0.854846	-3.72206	0.000197602	0.00211632
ENSDARG00000098122	BX005085.2		43.0478	-1.66157	0.335829	-4.94765	7.51136e-07	1.81659e-05
ENSDARG00000098397	FP016106.1	sterile alpha motif domain-containing protein 9-like [Source:NCBI gene;Acc:101882579]	3.93778	-4.49375	1.49919	-2.99746	0.0027224	0.0182482
ENSDARG00000098465	si:ch73-366l1.5	si:ch73-366l1.5 [Source:ZFIN;Acc:ZDB-GENE-131127-426]	1101.74	-1.00335	0.176593	-5.68169	1.33374e-08	4.95442e-07
ENSDARG00000099091	CU929418.1		12.9138	-5.22373	1.26249	-4.13764	3.50893e-05	0.000492867
ENSDARG00000101104	FP102192.1	protein FAM111A-like [Source:NCBI gene;Acc:101886648]	8.45121	-3.73947	1.118	-3.34478	0.000823474	0.00700451
ENSDARG00000103187	syce2	synaptonemal complex central element protein 2 [Source:ZFIN;Acc:ZDB-GENE-050512-1]	45.815	-1.39082	0.345514	-4.02537	5.68849e-05	0.000741761
ENSDARG00000104027	si:ch211-207b24.4	si:ch211-207b24.4 [Source:ZFIN;Acc:ZDB-GENE-100921-9]	1.71036	-4.84223	1.81009	-2.67513	0.00746994	0.0402143
ENSDARG00000111583	LO018550.1	lipopolysaccharide-induced tumor necrosis factor-alpha factor homolog [Source:NCBI gene;Acc:103911283]	32.1868	-1.60933	0.468225	-3.43708	0.000588023	0.00531448
ENSDARG00000112370	FQ377918.1		8.2149	-2.07815	0.787242	-2.63978	0.00829598	0.043486
ENSDARG00000112895	FO834857.1	homeobox protein TGIF2-like [Source:NCBI gene;Acc:100535338]	38.7988	-1.61366	0.311876	-5.17405	2.29074e-07	6.27832e-06
ENSDARG00000114184	si:busm1-105l16.2	si:busm1-105l16.2 [Source:ZFIN;Acc:ZDB-GENE-030616-108]	6.44068	-3.17334	0.98097	-3.2349	0.00121684	0.00960448
ENSDARG00000114880	CU467856.3		5.16684	-2.45393	0.924427	-2.65454	0.00794162	0.0420907
ENSDARG00000115220	BX005085.6		29.7996	-1.53122	0.371205	-4.12501	3.70717e-05	0.000516412
ENSDARG00000115545	clec19a	C-type lectin domain containing 19A [Source:ZFIN;Acc:ZDB-GENE-080917-46]	45.27	-1.46404	0.294753	-4.96702	6.79891e-07	1.67307e-05
ENSDARG00000117384	CABZ01084575.1		15.6416	-1.45745	0.515912	-2.825	0.00472811	0.0280308
ENSDARG00000117407	AL954191.2	uncharacterized LOC101885516 [Source:NCBI gene;Acc:101885516]	192.792	-1.08965	0.159	-6.85313	7.22529e-12	5.04912e-10
ENSDARG00000005314	CALHM1	si:dkeyp-80c12.5 [Source:ZFIN;Acc:ZDB-GENE-090312-195]	9.59541	-2.53576	0.848989	-2.9868	0.00281915	0.0187034
ENSDARG00000010420	ndrg1b	N-myc downstream regulated 1b [Source:ZFIN;Acc:ZDB-GENE-040426-1648]	281.898	-1.11039	0.149776	-7.41363	1.22886e-13	1.16866e-11
ENSDARG00000013153	dennd3b	DENN/MADD domain containing 3b [Source:ZFIN;Acc:ZDB-GENE-091230-7]	16.6313	-1.68171	0.498095	-3.37628	0.000734733	0.00638933
ENSDARG00000014651	svilb	supervillin b [Source:ZFIN;Acc:ZDB-GENE-081104-411]	79.8677	-1.03021	0.227756	-4.5233	6.08831e-06	0.000110248
ENSDARG00000028367	sult2st3	sulfotransferase family 2, cytosolic sulfotransferase 3 [Source:ZFIN;Acc:ZDB-GENE-061117-4]	178.747	-1.2038	0.197812	-6.08556	1.16083e-09	5.46846e-08
ENSDARG00000030448	sppl2	signal peptide peptidase-like 2 [Source:ZFIN;Acc:ZDB-GENE-030131-4265]	350.085	-1.94696	0.153386	-12.6932	6.45151e-37	6.52815e-34
ENSDARG00000037262	cdkn2a/b	cyclin-dependent kinase inhibitor 2A/B (p15, inhibits CDK4) [Source:ZFIN;Acc:ZDB-GENE-081104-306]	8.65313	-1.85444	0.666133	-2.78389	0.00537111	0.0310425
ENSDARG00000038700	gpr160	G protein-coupled receptor 160 [Source:ZFIN;Acc:ZDB-GENE-081022-189]	62.0602	-1.27738	0.288653	-4.42532	9.63008e-06	0.000164937
ENSDARG00000039824	zgc:172182	zgc:172182 [Source:NCBI gene;Acc:100136847]	39.442	-1.23942	0.363932	-3.40565	0.000660071	0.00584352
ENSDARG00000040282	zgc:92590	zgc:92590 [Source:ZFIN;Acc:ZDB-GENE-041024-15]	88.8945	-6.70914	1.11354	-6.02507	1.69032e-09	7.58154e-08
ENSDARG00000053802	cbln5	cerebellin 5 [Source:ZFIN;Acc:ZDB-GENE-070912-577]	35.2667	-6.19821	1.06944	-5.79575	6.80166e-09	2.68009e-07
ENSDARG00000055986	gzm3.2	granzyme 3, tandem duplicate 2 [Source:ZFIN;Acc:ZDB-GENE-070912-133]	2.12565	-4.25372	1.57804	-2.69556	0.00702696	0.0383767
ENSDARG00000058885	ttc29	tetratricopeptide repeat domain 29 [Source:ZFIN;Acc:ZDB-GENE-100922-181]	27.8157	-2.76491	0.486563	-5.68254	1.32712e-08	4.93708e-07
ENSDARG00000069804	si:ch211-198k9.6	si:ch211-198k9.6 [Source:ZFIN;Acc:ZDB-GENE-090312-4]	23.3725	-1.36844	0.46207	-2.96155	0.00306094	0.0199312
ENSDARG00000069826	crygm2d15	crystallin, gamma M2d15 [Source:ZFIN;Acc:ZDB-GENE-040718-322]	1498.01	-1.08624	0.340944	-3.18598	0.00144265	0.0109924
ENSDARG00000070412	mtmr7b	myotubularin related protein 7b [Source:ZFIN;Acc:ZDB-GENE-050913-66]	197.232	-2.22862	0.212724	-10.4766	1.10666e-25	4.17837e-23
ENSDARG00000074029	CT573248.1		29.5211	-1.21473	0.420136	-2.89128	0.0038368	0.023871
ENSDARG00000074947	calhm5.1	calcium homeostasis modulator family member 5, tandem duplicate 1 [Source:NCBI gene;Acc:100037308]	38.6213	-1.20372	0.329893	-3.64882	0.000263447	0.00271654
ENSDARG00000077219	si:ch211-106h4.6	si:ch211-106h4.6 [Source:ZFIN;Acc:ZDB-GENE-070705-16]	30.7646	-1.70346	0.360679	-4.72292	2.32487e-06	4.8525e-05
ENSDARG00000077240	cd247l	CD247 antigen like [Source:ZFIN;Acc:ZDB-GENE-070508-2]	17.596	-1.33821	0.510413	-2.62182	0.00874619	0.0453015
ENSDARG00000079126	znfl1i	zinc finger-like gene 1i [Source:ZFIN;Acc:ZDB-GENE-110131-5]	4.28308	-4.06412	1.36944	-2.96773	0.00300004	0.0196408
ENSDARG00000086917	crygm2d2	crystallin, gamma M2d2 [Source:ZFIN;Acc:ZDB-GENE-060918-1]	4028.08	-1.12218	0.184119	-6.09487	1.09527e-09	5.18857e-08
ENSDARG00000087679	BX005012.1		15.8929	-1.35644	0.512252	-2.64799	0.00809729	0.0426744
ENSDARG00000087706	dicp3.3	diverse immunoglobulin domain-containing protein 3.3 [Source:ZFIN;Acc:ZDB-GENE-120306-20]	12.0681	-3.69416	0.786424	-4.69742	2.6347e-06	5.36124e-05
ENSDARG00000089477	si:ch211-132g1.3	si:ch211-132g1.3 [Source:ZFIN;Acc:ZDB-GENE-090312-148]	270.401	-1.37167	0.151182	-9.07295	1.15836e-19	2.50454e-17
ENSDARG00000091912	si:ch211-15j1.5	si:ch211-15j1.5 [Source:ZFIN;Acc:ZDB-GENE-081031-11]	3.83988	-5.19756	1.4349	-3.62225	0.000292057	0.00295409
ENSDARG00000092106	si:ch211-214p13.8	si:ch211-214p13.8 [Source:ZFIN;Acc:ZDB-GENE-060503-120]	4.71277	-3.77095	1.23703	-3.04838	0.00230078	0.0159704
ENSDARG00000092551	si:dkey-56e3.2	si:dkey-56e3.2 [Source:ZFIN;Acc:ZDB-GENE-090313-316]	13.7442	-1.82143	0.632635	-2.87912	0.00398789	0.0245467
ENSDARG00000092552	fndc7rs2	fibronectin type III domain containing 7, related sequence 2 [Source:ZFIN;Acc:ZDB-GENE-070912-651]	48.4789	-1.06223	0.301521	-3.52292	0.000426828	0.00404399
ENSDARG00000092604	si:ch211-15j1.4	si:ch211-15j1.4 [Source:ZFIN;Acc:ZDB-GENE-081031-6]	7.61617	-4.6985	1.41605	-3.31803	0.000906536	0.00759862
ENSDARG00000092949	si:ch73-366i20.1	si:ch73-366i20.1 [Source:ZFIN;Acc:ZDB-GENE-070912-338]	24.0737	-4.72211	0.727855	-6.48771	8.71523e-11	4.95436e-09
ENSDARG00000093323	si:ch211-114l13.1	si:ch211-114l13.1 [Source:ZFIN;Acc:ZDB-GENE-070424-109]	56.4406	-8.61997	1.22981	-7.00917	2.39739e-12	1.86033e-10
ENSDARG00000094045	si:dkeyp-73d8.8	si:dkeyp-73d8.8 [Source:ZFIN;Acc:ZDB-GENE-070912-684]	17.6821	-4.75403	0.882796	-5.38519	7.23663e-08	2.2003e-06
ENSDARG00000094246	si:dkey-222h21.10	si:dkey-222h21.10 [Source:ZFIN;Acc:ZDB-GENE-081031-22]	6.77116	-5.67808	1.36502	-4.15972	3.18644e-05	0.000455409
ENSDARG00000094297	si:dkey-222h21.2	si:dkey-222h21.2 [Source:ZFIN;Acc:ZDB-GENE-081031-20]	16.2625	-2.74799	0.689113	-3.98772	6.67116e-05	0.000851894
ENSDARG00000094331	BX901918.2		21.2709	-2.4799	0.618771	-4.00777	6.12935e-05	0.0007919
ENSDARG00000094433	caspbl	caspase b, like [Source:ZFIN;Acc:ZDB-GENE-090311-53]	39.2866	-7.42658	1.22519	-6.06157	1.348e-09	6.2227e-08
ENSDARG00000094988	CR377211.3		4.40559	-5.79075	1.42165	-4.07324	4.63626e-05	0.000623849
ENSDARG00000095527	CR392363.2		19.4974	-2.19739	0.551021	-3.98785	6.66744e-05	0.00085185
ENSDARG00000095595	BX322575.1		8.5213	-4.35728	1.3175	-3.30724	0.000942212	0.00781751
ENSDARG00000095944	si:ch73-103b2.1	si:ch73-103b2.1 [Source:ZFIN;Acc:ZDB-GENE-110408-42]	2.06524	-5.03244	1.65065	-3.04876	0.0022979	0.015961
ENSDARG00000095949	si:dkey-22i16.9	si:dkey-22i16.9 [Source:ZFIN;Acc:ZDB-GENE-090313-261]	62.9913	-1.91199	0.336017	-5.69017	1.26913e-08	4.72831e-07
ENSDARG00000096586	si:ch1073-110a20.3	si:ch1073-110a20.3 [Source:ZFIN;Acc:ZDB-GENE-121214-100]	6.11224	-2.67003	0.959629	-2.78236	0.00539654	0.0311467
ENSDARG00000097556	cyp8b2	cytochrome P450, family 8, subfamily B, polypeptide 2 [Source:ZFIN;Acc:ZDB-GENE-080212-9]	12.8642	-1.59747	0.559752	-2.85389	0.00431875	0.0261304
ENSDARG00000098223	AL773558.1		23.6267	-2.81871	0.540471	-5.21529	1.8353e-07	5.12446e-06
ENSDARG00000098398	CABZ01079480.1	poly [ADP-ribose] polymerase 14 [Source:NCBI gene;Acc:100148704]	212.072	-1.25977	0.252559	-4.98802	6.10019e-07	1.51291e-05
ENSDARG00000100886	si:dkeyp-97a10.1	si:dkeyp-97a10.1 [Source:ZFIN;Acc:ZDB-GENE-131121-449]	43.4447	-5.5852	0.780036	-7.16019	8.05653e-13	6.86216e-11
ENSDARG00000104859	si:dkey-1c7.2	si:dkey-1c7.2 [Source:ZFIN;Acc:ZDB-GENE-121214-214]	3.24897	-3.88648	1.45391	-2.67312	0.00751502	0.0404054
ENSDARG00000109678	dap1b	death associated protein 1b [Source:ZFIN;Acc:ZDB-GENE-000511-4]	695.681	-1.71021	0.157791	-10.8384	2.26306e-27	9.54145e-25
ENSDARG00000115701	crygm2d9	crystallin, gamma M2d9 [Source:ZFIN;Acc:ZDB-GENE-081105-81]	3470.84	-1.32388	0.395255	-3.34943	0.000809768	0.00691308
ENSDARG00000117380	LO017954.1		52.4114	-1.76959	0.359329	-4.9247	8.44884e-07	2.01063e-05
ENSDARG00000117707	CABZ01072532.1		16.7832	-3.7417	0.702578	-5.32567	1.0058e-07	2.97589e-06
ENSDARG00000002353	tagapa	T cell activation RhoGTPase activating protein a [Source:ZFIN;Acc:ZDB-GENE-040426-1877]	31.4314	-1.05446	0.352029	-2.99538	0.002741	0.0183243
ENSDARG00000003797	asb2a.1	ankyrin repeat and SOCS box containing 2a, tandem duplicate 1 [Source:ZFIN;Acc:ZDB-GENE-030131-5355]	175.247	-1.26044	0.189739	-6.64303	3.07299e-11	1.96306e-09
ENSDARG00000003902	ctsl.1	cathepsin L.1 [Source:ZFIN;Acc:ZDB-GENE-040718-61]	3183.2	-1.25072	0.194574	-6.42801	1.29283e-10	7.12521e-09
ENSDARG00000004262	cyp46a1.2	cytochrome P450, family 46, subfamily A, polypeptide 1, tandem duplicate 2 [Source:ZFIN;Acc:ZDB-GENE-040426-1184]	61.81	-1.15123	0.261636	-4.40013	1.08186e-05	0.000182574
ENSDARG00000014233	sept8b	septin 8b [Source:NCBI gene;Acc:571702]	235.029	-2.045	0.188333	-10.8584	1.81845e-27	7.93126e-25
ENSDARG00000015228	ero1a	endoplasmic reticulum oxidoreductase alpha [Source:NCBI gene;Acc:393321]	37.4346	-1.31104	0.370369	-3.53983	0.000400387	0.00382499
ENSDARG00000022631	cyp2p9	cytochrome P450, family 2, subfamily P, polypeptide 9 [Source:ZFIN;Acc:ZDB-GENE-040120-2]	221.293	-2.03249	0.232812	-8.73015	2.54338e-18	4.80149e-16
ENSDARG00000025672	antxr1a	ANTXR cell adhesion molecule 1a [Source:ZFIN;Acc:ZDB-GENE-110411-15]	49.0478	-1.13421	0.284391	-3.98819	6.65788e-05	0.000851058
ENSDARG00000031683	fosab	v-fos FBJ murine osteosarcoma viral oncogene homolog Ab [Source:ZFIN;Acc:ZDB-GENE-031222-4]	90.3763	-1.17932	0.227097	-5.19302	2.06905e-07	5.72031e-06
ENSDARG00000033832	ampd1	adenosine monophosphate deaminase 1 (isoform M) [Source:ZFIN;Acc:ZDB-GENE-040426-1906]	6905.13	-1.3637	0.192324	-7.09065	1.33485e-12	1.09636e-10
ENSDARG00000036155	gla	galactosidase, alpha [Source:ZFIN;Acc:ZDB-GENE-041010-207]	67.7566	-1.87876	0.279911	-6.71199	1.91992e-11	1.25499e-09
ENSDARG00000041550	pimr138	Pim proto-oncogene, serine/threonine kinase, related 138 [Source:ZFIN;Acc:ZDB-GENE-041014-153]	9.24082	-2.38182	0.819929	-2.9049	0.00367365	0.0230487
ENSDARG00000041911	si:ch211-245h14.1	si:ch211-245h14.1 [Source:ZFIN;Acc:ZDB-GENE-041014-350]	24.3283	-1.01207	0.378101	-2.67672	0.00743467	0.0400756
ENSDARG00000041976	il17a/f3	interleukin 17a/f3 [Source:ZFIN;Acc:ZDB-GENE-041001-192]	6.63996	-2.35808	0.795794	-2.96318	0.00304476	0.0198667
ENSDARG00000042014	cyp11c1	cytochrome P450, family 11, subfamily C, polypeptide 1 [Source:ZFIN;Acc:ZDB-GENE-070828-1]	151.591	-1.57697	0.173193	-9.10531	8.60238e-20	1.8923e-17
ENSDARG00000042961	zgc:100920	zgc:100920 [Source:ZFIN;Acc:ZDB-GENE-040801-156]	234.091	-1.20136	0.165844	-7.2439	4.35962e-13	3.80294e-11
ENSDARG00000045959	csf3r	colony stimulating factor 3 receptor (granulocyte) [Source:ZFIN;Acc:ZDB-GENE-080104-4]	64.8647	-1.07527	0.251443	-4.27638	1.89953e-05	0.000294078
ENSDARG00000052747	gpatch3	G patch domain containing 3 [Source:ZFIN;Acc:ZDB-GENE-070112-902]	343.27	-1.49515	0.137492	-10.8745	1.52537e-27	6.76968e-25
ENSDARG00000055270	si:ch1073-358c10.1	si:ch1073-358c10.1 [Source:ZFIN;Acc:ZDB-GENE-050309-123]	110.866	-2.37075	0.228994	-10.3529	4.05901e-25	1.44621e-22
ENSDARG00000055752	npas4a	neuronal PAS domain protein 4a [Source:NCBI gene;Acc:724016]	213.187	-1.8671	0.257148	-7.26079	3.84827e-13	3.37513e-11
ENSDARG00000059252	zpcx	zona pellucida protein C [Source:ZFIN;Acc:ZDB-GENE-040824-1]	7.58159	-2.43026	0.765612	-3.17427	0.00150214	0.0113499
ENSDARG00000061773	neurl1ab	neuralized E3 ubiquitin protein ligase 1Ab [Source:ZFIN;Acc:ZDB-GENE-060929-1210]	61.4054	-1.02475	0.260831	-3.9288	8.53717e-05	0.0010499
ENSDARG00000062811	p2ry10	P2Y receptor family member 10 [Source:ZFIN;Acc:ZDB-GENE-070410-105]	8.20069	-1.92104	0.710474	-2.70389	0.00685329	0.0376559
ENSDARG00000068127	si:ch211-194e1.7	si:ch211-194e1.7 [Source:ZFIN;Acc:ZDB-GENE-081105-104]	11.1929	-6.91945	1.27523	-5.42605	5.76142e-08	1.80157e-06
ENSDARG00000068969	zgc:153759	zgc:153759 [Source:ZFIN;Acc:ZDB-GENE-060825-148]	61.1784	-1.17517	0.289217	-4.06327	4.83909e-05	0.000648039
ENSDARG00000071331	ryr3	ryanodine receptor 3 [Source:ZFIN;Acc:ZDB-GENE-041001-165]	2568.15	-1.00155	0.185229	-5.40708	6.4059e-08	1.97381e-06
ENSDARG00000073870	gdpd2	glycerophosphodiester phosphodiesterase domain containing 2 [Source:ZFIN;Acc:ZDB-GENE-081107-62]	529.072	-1.11307	0.134987	-8.24576	1.64119e-16	2.4138e-14
ENSDARG00000075932	si:ch73-211l2.3	si:ch73-211l2.3 [Source:ZFIN;Acc:ZDB-GENE-081105-52]	4.67658	-3.4179	1.16862	-2.92473	0.00344752	0.021896
ENSDARG00000077023	pcdhb	protocadherin b [Source:ZFIN;Acc:ZDB-GENE-020731-3]	122.246	-1.19912	0.29878	-4.0134	5.98503e-05	0.000776427
ENSDARG00000079079	sult1st7	sulfotransferase family 1, cytosolic sulfotransferase 7 [Source:ZFIN;Acc:ZDB-GENE-081112-3]	79.8223	-4.93042	0.583388	-8.45136	2.87927e-17	4.76058e-15
ENSDARG00000079105	mhc2dab	major histocompatibility complex class II DAB gene [Source:ZFIN;Acc:ZDB-GENE-980526-200]	49.6752	-1.03051	0.292556	-3.52244	0.000427597	0.00404976
ENSDARG00000079880	tas2r200.1	taste receptor, type 2, member 200, tandem duplicate 1 [Source:ZFIN;Acc:ZDB-GENE-070917-4]	1.68757	-4.82564	1.81167	-2.66365	0.00772984	0.0412274
ENSDARG00000087262	zgc:63568	zgc:63568 [Source:ZFIN;Acc:ZDB-GENE-040426-1165]	67.7826	-1.85125	0.298968	-6.19215	5.93508e-10	2.96719e-08
ENSDARG00000088263	zgc:174356	zgc:174356 [Source:ZFIN;Acc:ZDB-GENE-080215-21]	78.2207	-1.01897	0.26549	-3.83806	0.000124009	0.00144432
ENSDARG00000088298	si:ch211-235i11.4	si:ch211-235i11.4 [Source:ZFIN;Acc:ZDB-GENE-131126-23]	161.718	-1.1656	0.188846	-6.17224	6.73276e-10	3.33958e-08
ENSDARG00000088444	selenol	selenoprotein L [Source:NCBI gene;Acc:100462964]	45.4367	-2.18029	0.366575	-5.94774	2.71872e-09	1.16767e-07
ENSDARG00000090381		phospholipase C beta 2 [Source:HGNC Symbol;Acc:HGNC:9055]	65.8207	-1.43789	0.354069	-4.06104	4.88548e-05	0.000652524
ENSDARG00000091723	si:ch211-202f3.4	si:ch211-202f3.4 [Source:ZFIN;Acc:ZDB-GENE-131120-116]	14.6471	-3.224	0.673998	-4.78339	1.7236e-06	3.76202e-05
ENSDARG00000092243	BX005065.1		41.6258	-5.45974	0.704389	-7.75104	9.11457e-15	1.02476e-12
ENSDARG00000092623	BX322665.1		27.9607	-1.58519	0.392705	-4.03659	5.42341e-05	0.000713819
ENSDARG00000092626	zgc:174931	zgc:174931 [Source:ZFIN;Acc:ZDB-GENE-070928-43]	20.6092	-1.75412	0.481196	-3.64533	0.000267045	0.00274612
ENSDARG00000092658	CR457445.1		12.3052	-3.27554	0.745352	-4.39462	1.10966e-05	0.000186485
ENSDARG00000094260	CR388077.1		10.2575	-2.08598	0.718728	-2.90232	0.00370412	0.0231864
ENSDARG00000094606	si:zfos-364h11.2	si:zfos-364h11.2 [Source:ZFIN;Acc:ZDB-GENE-120703-46]	6.05738	-2.30768	0.867324	-2.66069	0.00779811	0.0414866
ENSDARG00000094996	sult1st9	sulfotransferase family 1, cytosolic sulfotransferase 9 [Source:ZFIN;Acc:ZDB-GENE-081105-79]	22.0023	-1.29128	0.477713	-2.70305	0.00687054	0.0377261
ENSDARG00000095724	si:ch211-196c10.15	si:ch211-196c10.15 [Source:ZFIN;Acc:ZDB-GENE-141216-138]	208.021	-1.07279	0.166524	-6.44226	1.17705e-10	6.57304e-09
ENSDARG00000096449	si:ch211-194e1.7	si:ch211-194e1.7 [Source:ZFIN;Acc:ZDB-GENE-081105-104]	26.6438	-8.12867	1.22682	-6.62578	3.45414e-11	2.17904e-09
ENSDARG00000097605	CU137681.1		37.98	-4.58906	0.694342	-6.60921	3.86372e-11	2.41335e-09
ENSDARG00000097839	si:ch211-235i11.6	si:ch211-235i11.6 [Source:ZFIN;Acc:ZDB-GENE-131120-95]	55.1464	-2.31237	0.296302	-7.8041	5.99273e-15	6.98609e-13
ENSDARG00000098051	opn6b	opsin 6, group member b [Source:ZFIN;Acc:ZDB-GENE-030616-402]	85.7315	-1.03057	0.237993	-4.33026	1.4893e-05	0.000238751
ENSDARG00000098402	NXPH1	neurexophilin 1 [Source:NCBI gene;Acc:100148066]	3.41766	-4.35905	1.61079	-2.70615	0.00680679	0.0374248
ENSDARG00000099487	si:ch73-233f7.7	si:ch73-233f7.7 [Source:ZFIN;Acc:ZDB-GENE-141215-50]	53.1404	-1.04631	0.309771	-3.3777	0.000730952	0.00637011
ENSDARG00000100051	spink2.4	serine peptidase inhibitor, Kazal type 2, tandem duplicate 4 [Source:ZFIN;Acc:ZDB-GENE-141216-194]	7.65355	-2.93895	0.86452	-3.39952	0.000675037	0.00594997
ENSDARG00000100424	si:ch73-233f7.8	si:ch73-233f7.8 [Source:ZFIN;Acc:ZDB-GENE-141215-62]	35.219	-1.14677	0.348877	-3.28702	0.00101253	0.00827853
ENSDARG00000100547	CR383680.1	MAP7 domain-containing protein 1-like [Source:NCBI gene;Acc:103912069]	24.641	-3.66146	0.717536	-5.10283	3.34618e-07	8.84518e-06
ENSDARG00000100799	CR381540.1		8.92919	-5.55873	1.33048	-4.17798	2.94103e-05	0.000425883
ENSDARG00000102162	BX005043.1		2.8918	-4.38838	1.50981	-2.90657	0.00365413	0.022949
ENSDARG00000102409	CR381540.2		4.68198	-4.93289	1.38469	-3.56246	0.000367394	0.00356774
ENSDARG00000103788	AL645792.2		2.66173	-4.82021	1.52876	-3.15302	0.00161592	0.0120513
ENSDARG00000104037	si:dkey-74k8.4	si:dkey-74k8.4 [Source:ZFIN;Acc:ZDB-GENE-141219-40]	15.4933	-1.44656	0.546018	-2.64929	0.00806601	0.0425539
ENSDARG00000104899	CR931813.2		42.6268	-5.1966	0.676749	-7.67877	1.6062e-14	1.74386e-12
ENSDARG00000117233	FO704819.1		12.2179	-1.71112	0.611182	-2.79968	0.00511526	0.0298399
ENSDARG00000117724	BX255944.2		2.3455	-4.62486	1.53036	-3.02207	0.00251051	0.0171228
ENSDARG00000006372	ugt5c2	UDP glucuronosyltransferase 5 family, polypeptide C2 [Source:ZFIN;Acc:ZDB-GENE-060825-206]	9.95864	-3.06009	1.01422	-3.01718	0.00255135	0.0173266
ENSDARG00000020853	galr2a	galanin receptor 2a [Source:ZFIN;Acc:ZDB-GENE-130603-37]	10.5833	-1.76321	0.637603	-2.76537	0.00568583	0.0324536
ENSDARG00000022614	ddx43	DEAD (Asp-Glu-Ala-Asp) box polypeptide 43 [Source:ZFIN;Acc:ZDB-GENE-080204-77]	53.1364	-3.24647	0.405284	-8.01036	1.14375e-15	1.4762e-13
ENSDARG00000031383	klhl38a	kelch-like family member 38a [Source:NCBI gene;Acc:559083]	35.4477	-1.21083	0.36858	-3.28511	0.00101943	0.00832427
ENSDARG00000033854	abrab	actin binding Rho activating protein b [Source:ZFIN;Acc:ZDB-GENE-040822-7]	127.04	-1.09387	0.235425	-4.64639	3.37795e-06	6.68638e-05
ENSDARG00000037618	ddit4	DNA-damage-inducible transcript 4 [Source:NCBI gene;Acc:378866]	514.609	-1.146	0.134308	-8.53262	1.43072e-17	2.47897e-15
ENSDARG00000039066	klhl31	kelch-like family member 31 [Source:NCBI gene;Acc:407079]	2789.7	-1.09221	0.154837	-7.05392	1.73942e-12	1.37507e-10
ENSDARG00000062640	kcnh8	potassium voltage-gated channel, subfamily H (eag-related), member 8 [Source:ZFIN;Acc:ZDB-GENE-060503-204]	23.974	-1.13979	0.380992	-2.99163	0.00277493	0.0184681
ENSDARG00000068947	si:ch211-264e16.1	si:ch211-264e16.1 [Source:ZFIN;Acc:ZDB-GENE-060503-226]	24.9644	-2.81204	0.534784	-5.25828	1.4541e-07	4.14704e-06
ENSDARG00000070774	irgf1	immunity-related GTPase family, f1 [Source:ZFIN;Acc:ZDB-GENE-051212-5]	11.5725	-1.61209	0.622244	-2.59077	0.00957627	0.0486455
ENSDARG00000073752	CACNA2D1	si:dkey-266j7.2 [Source:ZFIN;Acc:ZDB-GENE-060503-162]	55.3452	-1.09761	0.272365	-4.02992	5.57961e-05	0.000729067
ENSDARG00000074509	tacr2	tachykinin receptor 2 [Source:ZFIN;Acc:ZDB-GENE-090312-188]	23.6036	-1.17862	0.447103	-2.63612	0.00838611	0.0438222
ENSDARG00000075958	si:dkey-266f7.9	si:dkey-266f7.9 [Source:ZFIN;Acc:ZDB-GENE-070705-440]	205.606	-1.1633	0.252535	-4.60648	4.09536e-06	7.80123e-05
ENSDARG00000075970	BX324188.1	5-hydroxytryptamine receptor 1D-like [Source:NCBI gene;Acc:101886918]	5.24599	-3.31268	1.11604	-2.96824	0.00299507	0.0196235
ENSDARG00000077845	si:ch211-67f13.7	si:ch211-67f13.7 [Source:ZFIN;Acc:ZDB-GENE-090313-126]	18.3974	-1.45279	0.457641	-3.17451	0.00150088	0.0113478
ENSDARG00000079155	si:ch211-67f13.8	si:ch211-67f13.8 [Source:ZFIN;Acc:ZDB-GENE-090312-114]	12.8214	-4.3707	0.984891	-4.43775	9.09041e-06	0.000156701
ENSDARG00000079456	si:ch211-149a19.3	si:ch211-149a19.3 [Source:ZFIN;Acc:ZDB-GENE-081104-128]	94.0408	-1.86587	0.238586	-7.82054	5.25973e-15	6.24532e-13
ENSDARG00000088885	si:ch1073-340i21.3	si:ch1073-340i21.3 [Source:ZFIN;Acc:ZDB-GENE-030131-199]	199.855	-2.049	0.238553	-8.58925	8.75364e-18	1.5654e-15
ENSDARG00000089181	adad1	adenosine deaminase domain containing 1 (testis-specific) [Source:ZFIN;Acc:ZDB-GENE-030131-6285]	7.59467	-2.08036	0.803563	-2.58891	0.00962789	0.0488579
ENSDARG00000089402	si:ch73-281i18.3	si:ch73-281i18.3 [Source:ZFIN;Acc:ZDB-GENE-141212-263]	19.8022	-5.54497	1.10417	-5.02184	5.11784e-07	1.29079e-05
ENSDARG00000089806	si:dkey-239j18.3	si:dkey-239j18.3 [Source:ZFIN;Acc:ZDB-GENE-121214-39]	3.00935	-5.22602	1.63331	-3.19965	0.00137596	0.0105864
ENSDARG00000092202	HTRA2	si:dkey-112g5.16 [Source:ZFIN;Acc:ZDB-GENE-141219-11]	3.23202	-4.73046	1.48585	-3.18367	0.00145423	0.0110673
ENSDARG00000092327	si:dkeyp-2e4.3	si:dkeyp-2e4.3 [Source:ZFIN;Acc:ZDB-GENE-061009-48]	14.1935	-2.87368	0.726886	-3.95341	7.7044e-05	0.000963412
ENSDARG00000092569	BX571681.1		2.68282	-5.08558	1.58438	-3.20982	0.00132816	0.0102937
ENSDARG00000092833	CR318588.2	si:dkeyp-1h4.8 [Source:NCBI gene;Acc:100535122]	399.702	-9.86243	1.29645	-7.60728	2.79915e-14	2.93818e-12
ENSDARG00000092946	CU681845.1		1.71048	-4.8423	1.78942	-2.70607	0.00680838	0.0374254
ENSDARG00000094658	BX571681.3	alanine--tRNA ligase, cytoplasmic-like [Source:NCBI gene;Acc:559142]	6.36276	-4.39781	1.18956	-3.69699	0.000218171	0.00231117
ENSDARG00000094860	gpr186	G protein-coupled receptor 186 [Source:ZFIN;Acc:ZDB-GENE-060503-489]	114.715	-1.23164	0.227367	-5.41698	6.06127e-08	1.886e-06
ENSDARG00000094974	BX530068.1		133.461	-2.811	0.242428	-11.5952	4.35762e-31	2.62463e-28
ENSDARG00000095638	si:dkey-284p5.3	si:dkey-284p5.3 [Source:ZFIN;Acc:ZDB-GENE-060503-352]	24.8049	-1.39547	0.462958	-3.01425	0.00257619	0.0174485
ENSDARG00000096522	si:ch211-176g6.1	si:ch211-176g6.1 [Source:ZFIN;Acc:ZDB-GENE-121214-106]	1.8337	-4.6507	1.70484	-2.72795	0.00637299	0.0355339
ENSDARG00000096587	itgam	integrin, alpha M (complement component 3 receptor 3 subunit) [Source:ZFIN;Acc:ZDB-GENE-110510-4]	6.85519	-3.23161	1.24117	-2.60367	0.0092232	0.0472306
ENSDARG00000096645	si:ch211-131k2.2	si:ch211-131k2.2 [Source:ZFIN;Acc:ZDB-GENE-121214-81]	22.7782	-1.30143	0.463526	-2.80767	0.00499012	0.0292414
ENSDARG00000096712	si:dkey-193p11.2	si:dkey-193p11.2 [Source:ZFIN;Acc:ZDB-GENE-030131-8407]	388.041	-1.27365	0.151543	-8.40456	4.29477e-17	6.92005e-15
ENSDARG00000097080	si:ch73-181m17.1	si:ch73-181m17.1 [Source:ZFIN;Acc:ZDB-GENE-131122-49]	20.2273	-4.38337	0.73378	-5.97367	2.31969e-09	1.01e-07
ENSDARG00000097973	si:ch1073-190k2.1	si:ch1073-190k2.1 [Source:ZFIN;Acc:ZDB-GENE-131127-449]	106.344	-2.9679	0.319487	-9.28957	1.54915e-20	3.84204e-18
ENSDARG00000098738	scn4aa	sodium channel, voltage-gated, type IV, alpha, a [Source:NCBI gene;Acc:572442]	19.6578	-1.23107	0.443	-2.77895	0.00545355	0.0314113
ENSDARG00000099070	FP074867.1		9.15609	-2.50587	0.785684	-3.18942	0.0014256	0.0108854
ENSDARG00000101010	hpdl	4-hydroxyphenylpyruvate dioxygenase-like [Source:ZFIN;Acc:ZDB-GENE-071004-50]	28.0494	-1.59418	0.419526	-3.79997	0.000144714	0.00164384
ENSDARG00000101715	arsg	arylsulfatase G [Source:ZFIN;Acc:ZDB-GENE-060503-154]	66.7749	-1.318	0.266677	-4.94231	7.72027e-07	1.86e-05
ENSDARG00000102533	si:ch73-281i18.4	si:ch73-281i18.4 [Source:ZFIN;Acc:ZDB-GENE-141222-81]	32.8943	-1.13297	0.37167	-3.04833	0.00230115	0.0159704
ENSDARG00000103395	si:ch73-281i18.7	si:ch73-281i18.7 [Source:ZFIN;Acc:ZDB-GENE-141219-35]	7.6477	-5.51236	1.31733	-4.1845	2.85795e-05	0.000416941
ENSDARG00000103618	btr18	bloodthirsty-related gene family, member 18 [Source:ZFIN;Acc:ZDB-GENE-080213-2]	12.9072	-3.01314	0.666346	-4.52188	6.12914e-06	0.000110828
ENSDARG00000103949	zbtb12.1	zinc finger and BTB domain containing 12, tandem duplicate 1 [Source:ZFIN;Acc:ZDB-GENE-060503-875]	55.3309	-1.33843	0.288627	-4.63722	3.5312e-06	6.93008e-05
ENSDARG00000105210	etf1a	eukaryotic translation termination factor 1a [Source:ZFIN;Acc:ZDB-GENE-080218-14]	59.2549	-1.11751	0.303477	-3.68234	0.000231103	0.0024315
ENSDARG00000105273	FP074902.2		58.0013	-2.16272	0.310374	-6.96812	3.21214e-12	2.4112e-10
ENSDARG00000112674	AL954682.2		359.713	-1.44246	0.154122	-9.35919	8.03472e-21	2.03254e-18
ENSDARG00000114964	pimr80	Pim proto-oncogene, serine/threonine kinase, related 80 [Source:ZFIN;Acc:ZDB-GENE-060503-402]	9.55068	-5.09519	1.29195	-3.9438	8.02014e-05	0.000995706
ENSDARG00000117693	CR318673.1		25.8283	-1.22668	0.426888	-2.87354	0.00405901	0.0248786
ENSDARG00000117720	CR559941.1		3.47097	-3.97738	1.44651	-2.74965	0.00596593	0.0337101
ENSDARG00000000796	nr4a1	nuclear receptor subfamily 4, group A, member 1 [Source:ZFIN;Acc:ZDB-GENE-040704-11]	394.418	-1.21703	0.148676	-8.18582	2.70459e-16	3.8055e-14
ENSDARG00000001767	slc29a2	solute carrier family 29 member 2 [Source:ZFIN;Acc:ZDB-GENE-050220-15]	188.307	-1.54012	0.179317	-8.58881	8.7871e-18	1.5654e-15
ENSDARG00000001906	si:dkey-247m21.3	si:dkey-247m21.3 [Source:ZFIN;Acc:ZDB-GENE-091204-249]	30.6715	-1.24928	0.346247	-3.60807	0.000308485	0.00309239
ENSDARG00000008880	usp28	ubiquitin specific peptidase 28 [Source:ZFIN;Acc:ZDB-GENE-041008-142]	468.292	-1.16461	0.146028	-7.97526	1.52061e-15	1.9043e-13
ENSDARG00000009402	si:ch211-210b2.2	si:ch211-210b2.2 [Source:ZFIN;Acc:ZDB-GENE-131118-33]	221.138	-1.32719	0.166744	-7.95948	1.72759e-15	2.1423e-13
ENSDARG00000014208	zgc:55413	zgc:55413 [Source:ZFIN;Acc:ZDB-GENE-040426-2909]	18.6534	-2.01588	0.738218	-2.73074	0.00631924	0.0352965
ENSDARG00000016290	clca1	chloride channel accessory 1 [Source:ZFIN;Acc:ZDB-GENE-030131-6221]	204.525	-1.0425	0.202215	-5.15541	2.53072e-07	6.89866e-06
ENSDARG00000017490	cel.1	carboxyl ester lipase, tandem duplicate 1 [Source:ZFIN;Acc:ZDB-GENE-030131-1201]	4824.29	-1.13025	0.193949	-5.82754	5.62508e-09	2.25155e-07
ENSDARG00000026296	zgc:112994	zgc:112994 [Source:ZFIN;Acc:ZDB-GENE-050522-519]	47.0985	-1.22123	0.341151	-3.57974	0.000343932	0.00337357
ENSDARG00000026704	ftr72	finTRIM family, member 72 [Source:ZFIN;Acc:ZDB-GENE-041114-86]	8.78108	-1.964	0.664094	-2.95741	0.00310235	0.0201388
ENSDARG00000027744	gadd45ba	growth arrest and DNA-damage-inducible, beta a [Source:ZFIN;Acc:ZDB-GENE-040426-1971]	902.691	-1.62515	0.133706	-12.1547	5.41843e-34	3.91628e-31
ENSDARG00000028348	pax3b	paired box 3b [Source:ZFIN;Acc:ZDB-GENE-080917-53]	32.474	-1.07208	0.406343	-2.63837	0.00833061	0.0436494
ENSDARG00000028625	jph2	junctophilin 2 [Source:ZFIN;Acc:ZDB-GENE-030131-9848]	2116.52	-1.30812	0.149292	-8.76214	1.91584e-18	3.64399e-16
ENSDARG00000038107	sgcg	sarcoglycan, gamma [Source:ZFIN;Acc:ZDB-GENE-030724-2]	842.35	-1.01416	0.105549	-9.60835	7.37217e-22	2.04938e-19
ENSDARG00000041586	dhx40	DEAH (Asp-Glu-Ala-His) box polypeptide 40 [Source:ZFIN;Acc:ZDB-GENE-080507-1]	329.75	-1.76408	0.16045	-10.9946	4.05725e-28	1.97377e-25
ENSDARG00000042293	ca4b	carbonic anhydrase IV b [Source:ZFIN;Acc:ZDB-GENE-080815-5]	197.568	-1.24686	0.188196	-6.62533	3.46468e-11	2.18025e-09
ENSDARG00000044862	opn1lw1	opsin 1 (cone pigments), long-wave-sensitive, 1 [Source:NCBI gene;Acc:30413]	38.0267	-1.59665	0.359707	-4.43876	9.04803e-06	0.000156238
ENSDARG00000044976	krt93	keratin 93 [Source:ZFIN;Acc:ZDB-GENE-060421-4592]	20.838	-3.34893	0.691527	-4.8428	1.28023e-06	2.90719e-05
ENSDARG00000053820	pcmtd2a	protein-L-isoaspartate (D-aspartate) O-methyltransferase domain containing 2a [Source:ZFIN;Acc:ZDB-GENE-060312-14]	155.431	-1.19832	0.164358	-7.29091	3.0787e-13	2.7327e-11
ENSDARG00000058329	btr21	bloodthirsty-related gene family, member 21 [Source:ZFIN;Acc:ZDB-GENE-081031-80]	9.08422	-3.67714	1.0197	-3.60609	0.000310844	0.00311176
ENSDARG00000060566	cluhb	clustered mitochondria (cluA/CLU1) homolog b [Source:ZFIN;Acc:ZDB-GENE-091113-48]	132.189	-1.24027	0.252064	-4.92047	8.63372e-07	2.04693e-05
ENSDARG00000068840	zgc:66024	zgc:66024 [Source:ZFIN;Acc:ZDB-GENE-040426-1511]	6.49345	-6.2478	1.35648	-4.60589	4.10714e-06	7.81377e-05
ENSDARG00000068846	zgc:66024	zgc:66024 [Source:ZFIN;Acc:ZDB-GENE-040426-1511]	3.51526	-3.60151	1.31748	-2.73363	0.00626399	0.0350343
ENSDARG00000076248	ppp1r3db	protein phosphatase 1, regulatory subunit 3Db [Source:ZFIN;Acc:ZDB-GENE-110201-1]	49.5359	-1.53511	0.289255	-5.30712	1.11371e-07	3.2646e-06
ENSDARG00000076819	nlrc8	NLR family CARD domain containing 8 [Source:ZFIN;Acc:ZDB-GENE-070912-363]	47.8358	-3.63498	0.479009	-7.58854	3.23528e-14	3.30844e-12
ENSDARG00000077571	zgc:174862	zgc:174862 [Source:ZFIN;Acc:ZDB-GENE-080303-29]	54.6724	-7.08444	1.06011	-6.68273	2.34532e-11	1.51738e-09
ENSDARG00000078101	nlrc9	NLR family CARD domain containing 9 [Source:ZFIN;Acc:ZDB-GENE-070912-362]	2.99708	-5.21921	1.59869	-3.26467	0.00109592	0.00883193
ENSDARG00000079484	kcnt1	potassium channel, subfamily T, member 1 [Source:ZFIN;Acc:ZDB-GENE-091231-1]	104.174	-1.03795	0.37821	-2.74438	0.00606254	0.0340961
ENSDARG00000086612	si:ch73-269m14.4	si:ch73-269m14.4 [Source:ZFIN;Acc:ZDB-GENE-120215-94]	2.77329	-4.91748	1.68728	-2.91444	0.0035633	0.022479
ENSDARG00000087666	fibpb	fibroblast growth factor (acidic) intracellular binding protein b [Source:NCBI gene;Acc:405787]	47.6435	-1.5487	0.304342	-5.08867	3.60581e-07	9.45245e-06
ENSDARG00000090202	rbm11	RNA binding motif protein 11 [Source:ZFIN;Acc:ZDB-GENE-091204-317]	9.04973	-1.87979	0.698012	-2.69307	0.00707981	0.0385833
ENSDARG00000090472	ttll10	tubulin tyrosine ligase-like family, member 10 [Source:ZFIN;Acc:ZDB-GENE-081104-350]	54.9584	-1.04662	0.273179	-3.83124	0.000127498	0.00147814
ENSDARG00000090948	si:ch73-29c22.1	si:ch73-29c22.1 [Source:ZFIN;Acc:ZDB-GENE-091204-309]	41.0227	-2.25132	0.428642	-5.25222	1.50275e-07	4.27135e-06
ENSDARG00000091607	arhgef28b	Rho guanine nucleotide exchange factor (GEF) 28b [Source:ZFIN;Acc:ZDB-GENE-131121-157]	35.1176	-1.19767	0.339333	-3.5295	0.000416352	0.00395215
ENSDARG00000091669	bicdl2l	bicaudal-D-related protein 2-like [Source:ZFIN;Acc:ZDB-GENE-091204-161]	135.622	-1.15023	0.200532	-5.73591	9.6989e-09	3.74585e-07
ENSDARG00000092025	nlrc8	NLR family CARD domain containing 8 [Source:ZFIN;Acc:ZDB-GENE-070912-363]	17.6279	-2.66327	0.708459	-3.75924	0.000170432	0.00186722
ENSDARG00000094050	CR759830.3		3.00673	-4.12546	1.46659	-2.81295	0.00490888	0.0288997
ENSDARG00000094067	si:dkey-121n8.7	si:dkey-121n8.7 [Source:ZFIN;Acc:ZDB-GENE-070912-366]	14.9338	-3.97634	0.809846	-4.90999	9.10812e-07	2.14213e-05
ENSDARG00000094316	si:rp71-80o10.4	si:rp71-80o10.4 [Source:ZFIN;Acc:ZDB-GENE-090313-413]	15.4286	-5.20913	1.12508	-4.63	3.6567e-06	7.11565e-05
ENSDARG00000094530	CR388168.2		44.5932	-3.55956	0.516003	-6.89834	5.26148e-12	3.80285e-10
ENSDARG00000095528	CR854897.1	NLR family CARD domain-containing protein 3-like [Source:NCBI gene;Acc:108179100]	9.18343	-3.65493	0.999696	-3.65604	0.00025614	0.00264905
ENSDARG00000096897	si:dkey-90a13.10	si:dkey-90a13.10 [Source:ZFIN;Acc:ZDB-GENE-131121-317]	6.69237	-2.3607	0.826817	-2.85517	0.00430136	0.0260439
ENSDARG00000096901	si:dkey-7i4.10	si:dkey-7i4.10 [Source:ZFIN;Acc:ZDB-GENE-131120-94]	72.4201	-1.17305	0.230111	-5.09774	3.43728e-07	9.04816e-06
ENSDARG00000096927	si:ch211-210b2.3	si:ch211-210b2.3 [Source:ZFIN;Acc:ZDB-GENE-131122-13]	42.0609	-3.31436	0.620371	-5.34255	9.16476e-08	2.73075e-06
ENSDARG00000097157	si:ch211-207n23.2	si:ch211-207n23.2 [Source:ZFIN;Acc:ZDB-GENE-131121-310]	104.222	-1.07728	0.270561	-3.98163	6.84434e-05	0.000870494
ENSDARG00000097335	CT573316.2		46.645	-8.05292	1.21813	-6.61088	3.82049e-11	2.39225e-09
ENSDARG00000097526	CU466287.3		4.08163	-2.897	1.0805	-2.68117	0.00733646	0.0396731
ENSDARG00000097551	si:dkey-7i4.15	si:dkey-7i4.15 [Source:ZFIN;Acc:ZDB-GENE-131127-129]	72.637	-2.14781	0.282391	-7.60581	2.83135e-14	2.95155e-12
ENSDARG00000097653	si:dkey-23k10.3	si:dkey-23k10.3 [Source:ZFIN;Acc:ZDB-GENE-131126-11]	53.7439	-3.52091	0.429896	-8.19015	2.60909e-16	3.70798e-14
ENSDARG00000097657	si:dkey-7i4.16	si:dkey-7i4.16 [Source:ZFIN;Acc:ZDB-GENE-131120-168]	11.233	-4.00043	0.991647	-4.03413	5.48048e-05	0.000719458
ENSDARG00000097679	ftr90	finTRIM family, member 90 [Source:ZFIN;Acc:ZDB-GENE-131122-80]	14.5048	-2.49282	0.582783	-4.27745	1.89047e-05	0.000293214
ENSDARG00000097700	si:dkey-23k10.2	si:dkey-23k10.2 [Source:ZFIN;Acc:ZDB-GENE-131122-52]	14.8937	-1.81224	0.584408	-3.10099	0.00192877	0.0138925
ENSDARG00000097770	si:ch211-167j9.4	si:ch211-167j9.4 [Source:ZFIN;Acc:ZDB-GENE-131121-196]	101.337	-9.30875	1.19887	-7.76458	8.19188e-15	9.25133e-13
ENSDARG00000097816	si:dkey-117a8.1	si:dkey-117a8.1 [Source:ZFIN;Acc:ZDB-GENE-131121-256]	11.4349	-5.70196	1.27686	-4.46562	7.9839e-06	0.000139771
ENSDARG00000098581	CR457444.2	uncharacterized LOC100003022 [Source:NCBI gene;Acc:100003022]	23.3364	-2.31133	0.514618	-4.49135	7.07747e-06	0.000126173
ENSDARG00000099764	CR855389.1		29.1426	-1.04518	0.347151	-3.01073	0.00260624	0.0176143
ENSDARG00000099887	si:ch211-25d12.7	si:ch211-25d12.7 [Source:ZFIN;Acc:ZDB-GENE-141216-296]	5.38926	-2.95217	0.987235	-2.99034	0.00278669	0.0185363
ENSDARG00000101201	si:dkey-207b20.2	si:dkey-207b20.2 [Source:ZFIN;Acc:ZDB-GENE-141216-467]	5.73283	-5.41075	1.37263	-3.94187	8.08487e-05	0.00100118
ENSDARG00000101320	si:dkey-50i6.5	si:dkey-50i6.5 [Source:ZFIN;Acc:ZDB-GENE-081031-53]	88.9302	-1.33685	0.219227	-6.09801	1.07398e-09	5.10687e-08
ENSDARG00000101331	tekt1	tektin 1 [Source:ZFIN;Acc:ZDB-GENE-041114-99]	25.7706	-1.46713	0.393115	-3.73206	0.000189918	0.00204702
ENSDARG00000101407	tgm1l4	transglutaminase 1 like 4 [Source:ZFIN;Acc:ZDB-GENE-050913-29]	51.812	-1.31753	0.293879	-4.48322	7.35252e-06	0.000130524
ENSDARG00000101925	si:ch1073-204b8.1	si:ch1073-204b8.1 [Source:ZFIN;Acc:ZDB-GENE-120215-135]	3.04657	-5.1871	1.5466	-3.35387	0.000796886	0.00682887
ENSDARG00000102364	si:dkey-202l22.6	si:dkey-202l22.6 [Source:ZFIN;Acc:ZDB-GENE-131121-181]	460.17	-1.55573	0.167667	-9.27873	1.71505e-20	4.17169e-18
ENSDARG00000102477	stard4	StAR-related lipid transfer (START) domain containing 4 [Source:ZFIN;Acc:ZDB-GENE-050417-168]	199.879	-1.67891	0.243581	-6.89261	5.4776e-12	3.93656e-10
ENSDARG00000102728	CR762480.2		7.87617	-2.16178	0.733591	-2.94684	0.00321035	0.020691
ENSDARG00000103237	si:ch73-299h12.8	si:ch73-299h12.8 [Source:ZFIN;Acc:ZDB-GENE-081031-66]	7.35944	-3.7795	1.2037	-3.1399	0.00169005	0.0125035
ENSDARG00000104870	FP016239.1		6.10294	-5.44255	1.36658	-3.98262	6.81605e-05	0.000868205
ENSDARG00000105039	phka1b	phosphorylase kinase, alpha 1b (muscle) [Source:ZFIN;Acc:ZDB-GENE-091204-81]	143.728	-1.03856	0.17971	-5.77912	7.50908e-09	2.92692e-07
ENSDARG00000105317	si:ch1073-365p7.2	si:ch1073-365p7.2 [Source:ZFIN;Acc:ZDB-GENE-160114-38]	31.8347	-7.89605	1.22738	-6.43327	1.24885e-10	6.91292e-09
ENSDARG00000108987	si:dkey-7i4.19	si:dkey-7i4.19 [Source:ZFIN;Acc:ZDB-GENE-131120-166]	18.1071	-3.00319	0.728885	-4.12025	3.78463e-05	0.000525754
ENSDARG00000110460	zgc:174357	zgc:174357 [Source:ZFIN;Acc:ZDB-GENE-071004-122]	10.9575	-2.4796	0.872549	-2.84179	0.00448615	0.026918
ENSDARG00000111799	znf1011	zinc finger protein 1011 [Source:ZFIN;Acc:ZDB-GENE-131120-89]	11.5597	-3.71024	0.971288	-3.81992	0.000133495	0.00153361
ENSDARG00000112873	si:dkey-23f9.11	si:dkey-23f9.11 [Source:ZFIN;Acc:ZDB-GENE-141216-40]	2.78262	-4.12493	1.4966	-2.7562	0.00584768	0.0331918
ENSDARG00000113271	CABZ01056628.1		35.4617	-2.60202	0.440101	-5.91231	3.37342e-09	1.41522e-07
ENSDARG00000114737	CR854846.2		2.04432	-4.74563	1.7907	-2.65016	0.00804531	0.0425067
ENSDARG00000116832	CR749164.1		4.1592	-5.52598	1.60793	-3.43669	0.00058886	0.00532014
ENSDARG00000117241	CABZ01067657.1		24.7591	-4.56729	0.696205	-6.56027	5.37111e-11	3.19701e-09
ENSDARG00000008790	actr3b	actin related protein 3B [Source:ZFIN;Acc:ZDB-GENE-070424-10]	64.0478	-1.08244	0.323159	-3.34956	0.000809391	0.00691262
ENSDARG00000018542	hapln4	hyaluronan and proteoglycan link protein 4 [Source:ZFIN;Acc:ZDB-GENE-060503-243]	36.2274	-1.05721	0.331322	-3.19088	0.0014184	0.0108567
ENSDARG00000018637	sec61g	SEC61 translocon gamma subunit [Source:ZFIN;Acc:ZDB-GENE-040718-203]	431.168	-2.28913	0.226803	-10.093	5.93218e-24	1.94891e-21
ENSDARG00000019122	he1.2	hatching enzyme 1, tandem dupliate 2 [Source:ZFIN;Acc:ZDB-GENE-030131-2100]	7.10361	-2.86065	1.05312	-2.71637	0.00660025	0.0365483
ENSDARG00000020054	aox6	aldehyde oxidase 6 [Source:ZFIN;Acc:ZDB-GENE-050208-742]	346.206	-1.08327	0.122629	-8.83375	1.01226e-18	1.95475e-16
ENSDARG00000020298	btg2	B-cell translocation gene 2 [Source:ZFIN;Acc:ZDB-GENE-000210-15]	717.397	-1.65435	0.111159	-14.8828	4.26496e-50	7.19271e-47
ENSDARG00000020872	nfat5a	nuclear factor of activated T cells 5a [Source:ZFIN;Acc:ZDB-GENE-030131-6322]	61.609	-1.15233	0.340342	-3.38579	0.000709724	0.00621457
ENSDARG00000040781	sult3st4	sulfotransferase family 3, cytosolic sulfotransferase 4 [Source:ZFIN;Acc:ZDB-GENE-050913-17]	18.0558	-6.74418	1.24148	-5.43238	5.5607e-08	1.74452e-06
ENSDARG00000040864	si:dkey-286j15.1	si:dkey-286j15.1 [Source:ZFIN;Acc:ZDB-GENE-060503-447]	539.784	-1.11049	0.151919	-7.30975	2.67649e-13	2.42678e-11
ENSDARG00000042065	eef2a.2	eukaryotic translation elongation factor 2a, tandem duplicate 2 [Source:ZFIN;Acc:ZDB-GENE-050208-348]	61.7246	-1.18579	0.306792	-3.86512	0.000111034	0.00131376
ENSDARG00000042667	klf2a	Kruppel-like factor 2a [Source:ZFIN;Acc:ZDB-GENE-011109-1]	1267.08	-1.33535	0.12082	-11.0524	2.13348e-28	1.05825e-25
ENSDARG00000043168	cela1.5	chymotrypsin like elastase family member 1, tandem duplicate 5 [Source:ZFIN;Acc:ZDB-GENE-040801-186]	255.886	-3.53261	0.216956	-16.2826	1.31091e-59	3.31621e-56
ENSDARG00000043173	cela1.3	chymotrypsin like elastase family member 1, tandem duplicate 3 [Source:ZFIN;Acc:ZDB-GENE-040801-12]	205.369	-2.04968	0.241611	-8.48337	2.18756e-17	3.68592e-15
ENSDARG00000045644	ca12	carbonic anhydrase XII [Source:ZFIN;Acc:ZDB-GENE-080815-4]	24.9911	-1.31347	0.399866	-3.28478	0.00102062	0.00832861
ENSDARG00000051711	CR339041.2		27.702	-2.76043	0.468284	-5.89479	3.75156e-09	1.55834e-07
ENSDARG00000053636	cracr2b	calcium release activated channel regulator 2B [Source:NCBI gene;Acc:790936]	108.361	-1.33819	0.242629	-5.51536	3.48063e-08	1.15855e-06
ENSDARG00000057975	plcd4a	phospholipase C, delta 4a [Source:ZFIN;Acc:ZDB-GENE-050208-654]	72.3393	-1.05876	0.260481	-4.06463	4.81084e-05	0.000644938
ENSDARG00000058476	stc1l	stanniocalcin 1, like [Source:ZFIN;Acc:ZDB-GENE-040426-1521]	104.565	-1.04861	0.294378	-3.56214	0.000367844	0.00356937
ENSDARG00000060877	edil3b	EGF-like repeats and discoidin I-like domains 3b [Source:ZFIN;Acc:ZDB-GENE-090312-42]	49.9316	-1.33993	0.302358	-4.4316	9.35366e-06	0.000160638
ENSDARG00000061221	si:ch211-157j23.2	si:ch211-157j23.2 [Source:ZFIN;Acc:ZDB-GENE-030131-5686]	13.1219	-2.03179	0.622992	-3.26135	0.00110885	0.00891624
ENSDARG00000061417	nub1	negative regulator of ubiquitin-like proteins 1 [Source:ZFIN;Acc:ZDB-GENE-080212-11]	109.512	-1.96784	0.219329	-8.97209	2.90933e-19	5.88779e-17
ENSDARG00000068749	si:ch211-250k18.5	si:ch211-250k18.5 [Source:ZFIN;Acc:ZDB-GENE-070912-244]	11.8082	-2.0379	0.656127	-3.10595	0.00189669	0.0137135
ENSDARG00000069377	si:dkey-242g16.2	si:dkey-242g16.2 [Source:ZFIN;Acc:ZDB-GENE-030131-8324]	196.174	-1.37221	0.165923	-8.27012	1.3382e-16	2.0393e-14
ENSDARG00000071495	sult3st5	sulfotransferase family 3, cytosolic sulfotransferase 5 [Source:ZFIN;Acc:ZDB-GENE-060503-722]	38.6326	-2.49021	0.442087	-5.63285	1.77256e-08	6.34237e-07
ENSDARG00000071629	BX511034.1		83.1264	-9.54076	1.19594	-7.97765	1.49146e-15	1.87709e-13
ENSDARG00000071656	si:dkey-19a16.5	si:dkey-19a16.5 [Source:ZFIN;Acc:ZDB-GENE-050208-733]	4.28814	-3.5495	1.34802	-2.63312	0.00846051	0.0441609
ENSDARG00000071662	si:rp71-36a1.3	si:rp71-36a1.3 [Source:ZFIN;Acc:ZDB-GENE-050208-566]	19.4633	-1.95311	0.496939	-3.93028	8.48465e-05	0.00104548
ENSDARG00000074546	si:ch211-213a13.2	si:ch211-213a13.2 [Source:ZFIN;Acc:ZDB-GENE-050208-551]	80.5236	-1.02974	0.296319	-3.4751	0.000510667	0.00470442
ENSDARG00000074652	smtna	smoothelin a [Source:ZFIN;Acc:ZDB-GENE-091204-245]	21.3382	-1.587	0.497066	-3.19273	0.00140933	0.0108
ENSDARG00000075600	si:dkeyp-41f9.3	si:dkeyp-41f9.3 [Source:ZFIN;Acc:ZDB-GENE-091118-56]	203.989	-1.20086	0.20577	-5.83593	5.34913e-09	2.16161e-07
ENSDARG00000077068	si:ch211-11p18.6	si:ch211-11p18.6 [Source:ZFIN;Acc:ZDB-GENE-070912-24]	92.1539	-4.99053	0.441359	-11.3072	1.20928e-29	6.50878e-27
ENSDARG00000077415	zmp:0000001175	zmp:0000001175 [Source:ZFIN;Acc:ZDB-GENE-140106-135]	10.5765	-2.93522	0.734387	-3.99684	6.41946e-05	0.000823912
ENSDARG00000081938	NC_002333.13		1525.5	-1.12083	0.171848	-6.52223	6.92709e-11	4.01914e-09
ENSDARG00000086254	hhla2b.2	HERV-H LTR-associating 2b, tandem duplicate 2 [Source:ZFIN;Acc:ZDB-GENE-131121-425]	326.764	-11.5748	1.18712	-9.75029	1.8394e-22	5.34843e-20
ENSDARG00000087303	cebpd	CCAAT enhancer binding protein delta [Source:ZFIN;Acc:ZDB-GENE-020111-4]	2910.13	-1.18487	0.157177	-7.53847	4.75534e-14	4.73605e-12
ENSDARG00000089974	SLC15A5	si:ch211-190o6.3 [Source:ZFIN;Acc:ZDB-GENE-131121-351]	6.99035	-2.19063	0.797052	-2.74842	0.00598841	0.0337965
ENSDARG00000093545	BX294165.1		7.22549	-2.88193	0.955129	-3.01732	0.00255019	0.0173237
ENSDARG00000093621	si:dkey-27b3.4	si:dkey-27b3.4 [Source:ZFIN;Acc:ZDB-GENE-091204-131]	5.01107	-3.43253	1.11742	-3.07183	0.00212753	0.0150071
ENSDARG00000093671	BX001030.1		183.329	-1.58784	0.195519	-8.12115	4.61778e-16	6.31438e-14
ENSDARG00000093964	si:ch211-250k18.6	si:ch211-250k18.6 [Source:ZFIN;Acc:ZDB-GENE-070912-245]	15.9121	-1.84012	0.52818	-3.48389	0.000494183	0.00457088
ENSDARG00000095455	si:dkey-20i20.10	si:dkey-20i20.10 [Source:ZFIN;Acc:ZDB-GENE-060503-905]	29.6561	-1.02643	0.364144	-2.81875	0.00482117	0.0285041
ENSDARG00000096121	CR381686.4		4.56391	-2.95094	1.05124	-2.80711	0.00499884	0.0292516
ENSDARG00000097224	prr33	proline rich 33 [Source:ZFIN;Acc:ZDB-GENE-030131-5326]	1775.63	-1.00922	0.177348	-5.69064	1.26564e-08	4.72226e-07
ENSDARG00000097229	si:ch211-226h8.15	si:ch211-226h8.15 [Source:ZFIN;Acc:ZDB-GENE-131121-380]	2.79631	-4.63288	1.5036	-3.08119	0.00206175	0.0146382
ENSDARG00000097352	si:ch211-147g22.7	si:ch211-147g22.7 [Source:ZFIN;Acc:ZDB-GENE-131127-358]	6.72229	-6.3166	1.33991	-4.71421	2.42646e-06	5.02721e-05
ENSDARG00000097639	si:ch73-265h17.4	si:ch73-265h17.4 [Source:ZFIN;Acc:ZDB-GENE-131121-594]	19.422	-1.45531	0.466608	-3.11892	0.00181518	0.013214
ENSDARG00000098036	si:ch211-69l10.4	si:ch211-69l10.4 [Source:ZFIN;Acc:ZDB-GENE-131127-259]	18.9257	-4.9195	0.844971	-5.82209	5.81166e-09	2.31524e-07
ENSDARG00000098861	si:dkey-71b5.6	si:dkey-71b5.6 [Source:NCBI gene;Acc:100294632]	2.90278	-5.30475	1.55863	-3.40347	0.000665353	0.0058769
ENSDARG00000098902	ubxn8	UBX domain protein 8 [Source:ZFIN;Acc:ZDB-GENE-050522-266]	53.8008	-1.40521	0.290184	-4.84248	1.28231e-06	2.90928e-05
ENSDARG00000098911	zgc:153293	zgc:153293 [Source:ZFIN;Acc:ZDB-GENE-060825-315]	74.0217	-2.90873	0.383196	-7.59071	3.18158e-14	3.27173e-12
ENSDARG00000099006	CABZ01029938.1	NACHT, LRR and PYD domains-containing protein 12 [Source:NCBI gene;Acc:568664]	68.5271	-1.62913	0.291328	-5.5921	2.24342e-08	7.83865e-07
ENSDARG00000099056	CABZ01065076.1	3-ketoacyl-CoA thiolase, mitochondrial-like [Source:NCBI gene;Acc:103910030]	717.823	-1.32181	0.133939	-9.86869	5.69033e-23	1.73432e-20
ENSDARG00000099364	BX511034.5		102.355	-9.9021	1.1984	-8.26274	1.42361e-16	2.13095e-14
ENSDARG00000099428	si:dkey-15h8.17	si:dkey-15h8.17 [Source:ZFIN;Acc:ZDB-GENE-141222-9]	139.053	-1.65411	0.197302	-8.38361	5.13292e-17	8.11546e-15
ENSDARG00000099646	pcdh1g3	protocadherin 1 gamma 3 [Source:ZFIN;Acc:ZDB-GENE-050608-3]	17.1496	-1.93294	0.575073	-3.36121	0.00077602	0.00668402
ENSDARG00000099719	cdkn1d	cyclin-dependent kinase inhibitor 1D [Source:ZFIN;Acc:ZDB-GENE-110215-1]	386.732	-1.12329	0.132357	-8.48683	2.12352e-17	3.62964e-15
ENSDARG00000100352	aglb	amylo-alpha-1, 6-glucosidase, 4-alpha-glucanotransferase b [Source:ZFIN;Acc:ZDB-GENE-050309-54]	955.476	-1.03101	0.1744	-5.91179	3.38407e-09	1.41733e-07
ENSDARG00000100552	taco1	translational activator of mitochondrially encoded cytochrome c oxidase I [Source:ZFIN;Acc:ZDB-GENE-070410-35]	50.912	-6.17447	1.85681	-3.32531	0.000883197	0.00743007
ENSDARG00000101127	map1lc3b	microtubule-associated protein 1 light chain 3 beta [Source:ZFIN;Acc:ZDB-GENE-030131-1145]	1889.3	-1.39732	0.110883	-12.6017	2.06699e-36	2.0111e-33
ENSDARG00000101336	CR450808.3		4.99985	-4.6029	1.39524	-3.299	0.000970307	0.00800273
ENSDARG00000101563	CR354430.4		2.21451	-4.80936	1.73623	-2.77	0.00560563	0.0321289
ENSDARG00000101600	BX640576.1		12.4451	-2.3445	0.636887	-3.68118	0.000232158	0.00243689
ENSDARG00000101865	pcdh1g30	protocadherin 1 gamma 30 [Source:ZFIN;Acc:ZDB-GENE-050609-23]	185.611	-1.08558	0.245998	-4.41295	1.0197e-05	0.000173472
ENSDARG00000102302	WDR48	WD repeat domain 48 [Source:HGNC Symbol;Acc:HGNC:30914]	87.2496	-1.41443	0.218143	-6.48398	8.93358e-11	5.06711e-09
ENSDARG00000102733	EMC4	ER membrane protein complex subunit 4 [Source:HGNC Symbol;Acc:HGNC:28032]	27.8233	-2.7915	0.599894	-4.65332	3.2663e-06	6.49078e-05
ENSDARG00000103026	p3h2	prolyl 3-hydroxylase 2 [Source:ZFIN;Acc:ZDB-GENE-061207-44]	268.136	-1.09093	0.153223	-7.11989	1.08012e-12	8.95862e-11
ENSDARG00000104078	zgc:113336	zgc:113336 [Source:ZFIN;Acc:ZDB-GENE-050320-55]	34.7224	-1.1387	0.376622	-3.02346	0.00249903	0.0170629
ENSDARG00000104640	BX511034.7	uncharacterized LOC100006875 [Source:NCBI gene;Acc:100006875]	22.1319	-7.57302	1.2347	-6.1335	8.5969e-10	4.17823e-08
ENSDARG00000108467	AL845330.1	stonustoxin subunit beta-like [Source:NCBI gene;Acc:796214]	10.4298	-2.04827	0.675727	-3.03122	0.00243572	0.016739
ENSDARG00000109109	FO393424.2	uncharacterized LOC103909545 [Source:NCBI gene;Acc:103909545]	3.17977	-4.954	1.54334	-3.20992	0.00132772	0.0102934
ENSDARG00000109563	LSM10	LSM10, U7 small nuclear RNA associated [Source:HGNC Symbol;Acc:HGNC:17562]	12.6387	-6.41285	1.30012	-4.9325	8.11837e-07	1.94383e-05
ENSDARG00000109607	CABZ01059559.1		3.67199	-5.30471	1.60015	-3.31514	0.000915983	0.00765245
ENSDARG00000109729	CABZ01073197.1		11.9943	-4.09857	1.35468	-3.02549	0.00248229	0.0169898
ENSDARG00000110278	si:rp71-1f1.6	si:rp71-1f1.6 [Source:ZFIN;Acc:ZDB-GENE-040724-256]	3.54618	-3.76917	1.43984	-2.61777	0.00885071	0.0457118
ENSDARG00000111526	CABZ01057057.1		1.73397	-4.85944	1.84013	-2.64082	0.0082706	0.0434121
ENSDARG00000111606	smyhc2	slow myosin heavy chain 2 [Source:ZFIN;Acc:ZDB-GENE-070822-12]	72.873	-1.19262	0.247462	-4.8194	1.43991e-06	3.21779e-05
ENSDARG00000111882	si:ch211-194m7.4	si:ch211-194m7.4 [Source:ZFIN;Acc:ZDB-GENE-131125-83]	2.97117	-4.30883	1.49978	-2.87297	0.00406638	0.0249053
ENSDARG00000112168	CABZ01112387.1		18.3015	-3.18562	0.626527	-5.08456	3.68477e-07	9.61957e-06
ENSDARG00000115781	CR339041.3		2.94918	-5.32154	1.6774	-3.17249	0.00151135	0.0114127
ENSDARG00000116618	si:ch73-27e22.8	si:ch73-27e22.8 [Source:ZFIN;Acc:ZDB-GENE-100917-4]	12.7754	-3.84007	0.847494	-4.53109	5.86815e-06	0.00010695
ENSDARG00000116978	CABZ01010830.1		15.5849	-6.78894	1.25178	-5.42343	5.84652e-08	1.82592e-06
ENSDARG00000117659	CABZ01079280.1		21.4991	-2.88197	0.515605	-5.58949	2.27735e-08	7.93529e-07
ENSDARG00000117799	BX663533.1		7.01617	-4.82136	1.35733	-3.5521	0.000382172	0.00369282
ENSDARG00000012860	tmprss4b	transmembrane serine protease 4b [Source:ZFIN;Acc:ZDB-GENE-030131-5862]	34.8416	-1.13807	0.334321	-3.40412	0.000663767	0.00586698
ENSDARG00000019294	cbln8	cerebellin 8 [Source:ZFIN;Acc:ZDB-GENE-080204-13]	18.357	-2.73366	0.562767	-4.85754	1.18856e-06	2.71444e-05
ENSDARG00000024503	c6ast3	six-cysteine containing astacin protease 3 [Source:ZFIN;Acc:ZDB-GENE-050320-99]	482.596	-1.44037	0.23194	-6.2101	5.29517e-10	2.6934e-08
ENSDARG00000039501	ugt2a6	UDP glucuronosyltransferase 2 family, polypeptide A6 [Source:ZFIN;Acc:ZDB-GENE-081104-3]	35.716	-1.85434	0.48442	-3.82796	0.00012921	0.00149389
ENSDARG00000042090	si:ch73-55i23.1	si:ch73-55i23.1 [Source:NCBI gene;Acc:100148818]	29.4254	-2.05182	0.387976	-5.28853	1.23303e-07	3.56888e-06
ENSDARG00000077090	si:ch211-127b11.1	si:ch211-127b11.1 [Source:ZFIN;Acc:ZDB-GENE-041210-159]	29.2281	-1.31849	0.369161	-3.5716	0.000354813	0.00346285
ENSDARG00000078731	si:dkey-85k7.12	si:dkey-85k7.12 [Source:ZFIN;Acc:ZDB-GENE-130530-855]	26.8234	-4.2111	0.567811	-7.41638	1.20366e-13	1.14902e-11
ENSDARG00000087544	BX510934.1		6.21051	-3.99647	1.10438	-3.61875	0.000296029	0.00298709
ENSDARG00000087788	si:ch211-22k7.9	si:ch211-22k7.9 [Source:ZFIN;Acc:ZDB-GENE-070424-160]	28.7214	-1.44213	0.464888	-3.1021	0.00192151	0.0138525
ENSDARG00000089296	si:dkey-240n22.6	si:dkey-240n22.6 [Source:ZFIN;Acc:ZDB-GENE-070705-411]	175.222	-5.52691	0.331817	-16.6565	2.71379e-62	8.58134e-59
ENSDARG00000090392	si:dkey-71l4.2	si:dkey-71l4.2 [Source:ZFIN;Acc:ZDB-GENE-120709-24]	29.5609	-1.78256	0.379943	-4.69165	2.71016e-06	5.4847e-05
ENSDARG00000092003	ccs	copper chaperone for superoxide dismutase [Source:ZFIN;Acc:ZDB-GENE-050417-322]	98.9698	-1.05968	0.215231	-4.92348	8.50192e-07	2.02136e-05
ENSDARG00000094824	si:dkey-23a23.1	si:dkey-23a23.1 [Source:ZFIN;Acc:ZDB-GENE-060503-65]	6.0869	-5.42101	1.36505	-3.97128	7.14872e-05	0.000904658
ENSDARG00000095013	si:dkey-240n22.3	si:dkey-240n22.3 [Source:ZFIN;Acc:ZDB-GENE-070705-409]	17.5364	-2.79525	0.53461	-5.22857	1.70827e-07	4.80692e-06
ENSDARG00000095082	ITLN1	si:ch211-194p6.12 [Source:ZFIN;Acc:ZDB-GENE-160728-9]	169.025	-2.47873	0.200879	-12.3394	5.55803e-35	4.68672e-32
ENSDARG00000095717	si:dkey-172k15.6	si:dkey-172k15.6 [Source:ZFIN;Acc:ZDB-GENE-121214-9]	37.5601	-2.98619	0.374008	-7.98429	1.41329e-15	1.7876e-13
ENSDARG00000098127	BX324212.1		3.97765	-5.89212	1.4415	-4.0875	4.36042e-05	0.000592086
ENSDARG00000098179	si:dkeyp-86c4.1	si:dkeyp-86c4.1 [Source:ZFIN;Acc:ZDB-GENE-120214-4]	13.4034	-5.79497	1.11323	-5.20555	1.93419e-07	5.37094e-06
ENSDARG00000098218	si:dkey-261j11.1	si:dkey-261j11.1 [Source:ZFIN;Acc:ZDB-GENE-131121-651]	27.9657	-3.46123	0.465536	-7.43494	1.04613e-13	1.00623e-11
ENSDARG00000098369	si:dkey-165o8.1	si:dkey-165o8.1 [Source:ZFIN;Acc:ZDB-GENE-131118-7]	29.2223	-5.66352	0.719276	-7.87392	3.43686e-15	4.15992e-13
ENSDARG00000098514	si:ch211-59d8.3	si:ch211-59d8.3 [Source:ZFIN;Acc:ZDB-GENE-120709-11]	24.7722	-7.69679	1.23059	-6.25456	3.98637e-10	2.09653e-08
ENSDARG00000099099	CABZ01015815.1		99.7163	-3.05911	0.27617	-11.0769	1.624e-28	8.21645e-26
ENSDARG00000099112	si:dkey-71l4.3	si:dkey-71l4.3 [Source:ZFIN;Acc:ZDB-GENE-120703-25]	28.9638	-2.39364	0.430434	-5.56099	2.68247e-08	9.19493e-07
ENSDARG00000099327	zgc:174944	zgc:174944 [Source:ZFIN;Acc:ZDB-GENE-080207-2]	36.6944	-1.68043	0.396814	-4.23481	2.28743e-05	0.000343821
ENSDARG00000099382	si:ch211-209n20.1	si:ch211-209n20.1 [Source:ZFIN;Acc:ZDB-GENE-070705-98]	14.053	-7.72656	1.24691	-6.19656	5.77103e-10	2.90238e-08
ENSDARG00000100240	CT737123.1		7.57596	-6.63488	1.30657	-5.07807	3.81284e-07	9.92318e-06
ENSDARG00000100405	BX957252.3		21.1333	-4.46565	0.642208	-6.95359	3.56111e-12	2.64957e-10
ENSDARG00000100464	si:dkey-193i10.1	si:dkey-193i10.1 [Source:ZFIN;Acc:ZDB-GENE-070705-341]	13.7935	-2.27826	0.537006	-4.24253	2.21012e-05	0.00033539
ENSDARG00000100654	si:dkey-207m2.4	si:dkey-207m2.4 [Source:ZFIN;Acc:ZDB-GENE-081103-58]	52.4421	-2.61818	0.311322	-8.40987	4.10478e-17	6.65633e-15
ENSDARG00000101551	si:dkey-261j11.2	si:dkey-261j11.2 [Source:ZFIN;Acc:ZDB-GENE-131121-647]	22.6166	-2.83091	0.488182	-5.79888	6.67579e-09	2.63871e-07
ENSDARG00000101653	zgc:110171	zgc:110171 [Source:ZFIN;Acc:ZDB-GENE-050417-391]	28.4186	-3.7916	0.485267	-7.81342	5.56552e-15	6.5181e-13
ENSDARG00000101728	si:dkeyp-80d11.12	si:dkeyp-80d11.12 [Source:ZFIN;Acc:ZDB-GENE-070424-273]	14.148	-3.28015	0.639959	-5.12557	2.96644e-07	7.94936e-06
ENSDARG00000101828	si:dkey-16p6.1	si:dkey-16p6.1 [Source:ZFIN;Acc:ZDB-GENE-081103-43]	44.4185	-2.29032	0.364051	-6.29119	3.15042e-10	1.67429e-08
ENSDARG00000101883	zgc:172128	zgc:172128 [Source:ZFIN;Acc:ZDB-GENE-080220-2]	69.5479	-1.55374	0.276324	-5.6229	1.8778e-08	6.69053e-07
ENSDARG00000102191	CPNE8	copine-8 [Source:NCBI gene;Acc:101886030]	481.032	-1.50848	0.148263	-10.1743	2.58135e-24	8.70672e-22
ENSDARG00000102212	si:dkey-16p6.1	si:dkey-16p6.1 [Source:ZFIN;Acc:ZDB-GENE-081103-43]	19.85	-1.35979	0.440066	-3.08996	0.00200183	0.0143143
ENSDARG00000102468	si:dkey-71l4.5	si:dkey-71l4.5 [Source:ZFIN;Acc:ZDB-GENE-120703-15]	12.9753	-4.89276	0.97524	-5.01698	5.24896e-07	1.31991e-05
ENSDARG00000102575	si:ch211-106j21.2	si:ch211-106j21.2 [Source:ZFIN;Acc:ZDB-GENE-081103-42]	13.8682	-4.58288	0.779706	-5.8777	4.16e-09	1.71673e-07
ENSDARG00000102641	CR925761.3	uncharacterized LOC110437858 [Source:NCBI gene;Acc:110437858]	22.0872	-1.36299	0.443116	-3.07592	0.00209853	0.0148577
ENSDARG00000103281	si:dkey-56m15.9	si:dkey-56m15.9 [Source:ZFIN;Acc:ZDB-GENE-110913-4]	9.60767	-4.32237	0.893204	-4.83918	1.30376e-06	2.95001e-05
ENSDARG00000103351	FP102192.2		19.0849	-5.97365	1.09667	-5.44706	5.12096e-08	1.61931e-06
ENSDARG00000103755	si:dkeyp-4c4.1	si:dkeyp-4c4.1 [Source:ZFIN;Acc:ZDB-GENE-081104-4]	82.98	-9.01873	1.19987	-7.51641	5.63001e-14	5.47779e-12
ENSDARG00000103844	si:ch211-266c8.1	si:ch211-266c8.1 [Source:ZFIN;Acc:ZDB-GENE-070424-173]	85.9585	-3.61539	0.303201	-11.9241	8.86528e-33	5.75038e-30
ENSDARG00000104008	si:ch211-232d10.3	si:ch211-232d10.3 [Source:ZFIN;Acc:ZDB-GENE-081103-4]	7.65611	-3.8832	0.947698	-4.09751	4.17617e-05	0.000571051
ENSDARG00000104166	si:ch211-232d10.1	si:ch211-232d10.1 [Source:ZFIN;Acc:ZDB-GENE-081103-11]	43.0523	-4.45016	0.441199	-10.0865	6.3371e-24	2.05525e-21
ENSDARG00000104897	si:dkey-16p6.1	si:dkey-16p6.1 [Source:ZFIN;Acc:ZDB-GENE-081103-43]	45.26	-4.43684	0.483634	-9.17396	4.55943e-20	1.02982e-17
ENSDARG00000104916	si:dkey-71l4.4	si:dkey-71l4.4 [Source:ZFIN;Acc:ZDB-GENE-060503-457]	16.9608	-2.29665	0.569717	-4.03121	5.54907e-05	0.000725827
ENSDARG00000104956	si:dkey-165o8.2	si:dkey-165o8.2 [Source:ZFIN;Acc:ZDB-GENE-131122-2]	94.4374	-1.16652	0.266851	-4.37143	1.23437e-05	0.000203958
ENSDARG00000104966	si:dkey-238k10.3	si:dkey-238k10.3 [Source:ZFIN;Acc:ZDB-GENE-070705-401]	17.7064	-1.93211	0.494905	-3.90401	9.46126e-05	0.00114408
ENSDARG00000105364	si:ch73-223f5.1	si:ch73-223f5.1 [Source:ZFIN;Acc:ZDB-GENE-160113-94]	16.3464	-2.36364	0.490422	-4.81959	1.43852e-06	3.21753e-05
ENSDARG00000105367	si:dkey-88n24.11	si:dkey-88n24.11 [Source:ZFIN;Acc:ZDB-GENE-160113-7]	3.37932	-3.82942	1.31721	-2.90722	0.00364655	0.022907
ENSDARG00000105557	BX511061.1	uncharacterized LOC101885004 [Source:NCBI gene;Acc:101885004]	30.9876	-3.43975	0.452495	-7.60175	2.92145e-14	3.02884e-12
ENSDARG00000105756	CR788316.3		10.363	-4.07301	0.853045	-4.77468	1.79994e-06	3.90843e-05
ENSDARG00000105781	zgc:171727	zgc:171727 [Source:ZFIN;Acc:ZDB-GENE-071004-26]	20.0194	-3.19658	0.547887	-5.83439	5.3989e-09	2.17825e-07
ENSDARG00000112648	si:dkeyp-82b4.2	si:dkeyp-82b4.2 [Source:ZFIN;Acc:ZDB-GENE-060503-561]	96.6712	-5.80753	0.484769	-11.98	4.52354e-33	3.09276e-30
ENSDARG00000113320	si:dkey-88n24.5	si:dkey-88n24.5 [Source:ZFIN;Acc:ZDB-GENE-041014-85]	8.10424	-2.32632	0.753654	-3.08673	0.00202374	0.0144373
ENSDARG00000117174	CT583728.27		45.7296	-5.24908	0.635617	-8.25825	1.47823e-16	2.19969e-14
ENSDARG00000023759	zgc:73226	zgc:73226 [Source:NCBI gene;Acc:402792]	260.863	-1.67249	0.205891	-8.12319	4.5408e-16	6.24286e-14
ENSDARG00000037121	mat2ab	methionine adenosyltransferase II, alpha b [Source:ZFIN;Acc:ZDB-GENE-050327-6]	835.477	-2.21525	0.141499	-15.6557	3.03908e-55	5.91382e-52
ENSDARG00000052027	tspan1	tetraspanin 1 [Source:ZFIN;Acc:ZDB-GENE-070502-5]	33.1634	-1.74983	0.372996	-4.69129	2.71481e-06	5.48974e-05
ENSDARG00000068011	si:ch211-230g14.3	si:ch211-230g14.3 [Source:ZFIN;Acc:ZDB-GENE-081104-529]	6.2856	-3.45825	0.95936	-3.60474	0.000312461	0.00312177
ENSDARG00000073718	si:ch73-233k15.2	si:ch73-233k15.2 [Source:ZFIN;Acc:ZDB-GENE-120215-22]	45.9225	-1.49406	0.311252	-4.80016	1.58543e-06	3.49665e-05
ENSDARG00000079269	CR589947.1		12.242	-1.52544	0.573404	-2.66033	0.00780647	0.0415136
ENSDARG00000090524	f2rl2	coagulation factor II (thrombin) receptor-like 2 [Source:ZFIN;Acc:ZDB-GENE-110127-4]	22.8941	-1.62419	0.435453	-3.72988	0.000191572	0.00206309
ENSDARG00000091918	BX548073.1		20.9106	-3.95674	0.682901	-5.79402	6.87203e-09	2.7036e-07
ENSDARG00000092137	si:dkey-4i23.5	si:dkey-4i23.5 [Source:ZFIN;Acc:ZDB-GENE-070912-543]	27.1522	-1.64549	0.407122	-4.04176	5.30511e-05	0.000700434
ENSDARG00000093054	BX548073.3		26.4549	-6.90461	1.10664	-6.23924	4.39705e-10	2.28873e-08
ENSDARG00000093905	BX323559.5		29.075	-1.33108	0.47461	-2.80457	0.00503839	0.0294424
ENSDARG00000096822	CR847898.1		2.82215	-5.51033	1.53599	-3.58748	0.000333888	0.00329422
ENSDARG00000097047	BX629346.1		23.9925	-1.23294	0.400988	-3.07474	0.00210685	0.0149041
ENSDARG00000097909	si:dkey-195m11.11	si:dkey-195m11.11 [Source:ZFIN;Acc:ZDB-GENE-131127-648]	16.5535	-1.44455	0.514011	-2.81034	0.00494887	0.0290468
ENSDARG00000097911	CU179756.1		10.4318	-7.28971	1.36184	-5.35282	8.65925e-08	2.58622e-06
ENSDARG00000097976	CR812464.1		6.11756	-6.67832	1.37669	-4.851	1.22843e-06	2.79457e-05
ENSDARG00000098289	vstm2l	V-set and transmembrane domain containing 2 like [Source:ZFIN;Acc:ZDB-GENE-040426-1548]	45.1405	-1.6969	0.291217	-5.82692	5.64601e-09	2.25635e-07
ENSDARG00000098509	BX005286.1		10.4032	-3.04124	0.706678	-4.30358	1.68063e-05	0.000264725
ENSDARG00000100504	ppp1r27b	protein phosphatase 1, regulatory subunit 27b [Source:ZFIN;Acc:ZDB-GENE-051023-5]	46.7723	-1.65676	0.358176	-4.62553	3.73635e-06	7.22619e-05
ENSDARG00000100584	ccdc40	coiled-coil domain containing 40 [Source:NCBI gene;Acc:568590]	162.035	-1.0629	0.161807	-6.56898	5.06618e-11	3.04416e-09
ENSDARG00000101671	zgc:158417	zgc:158417 [Source:ZFIN;Acc:ZDB-GENE-061201-36]	41.3071	-8.9078	1.22456	-7.27431	3.48187e-13	3.06902e-11
ENSDARG00000103564	si:dkeyp-30d6.2	si:dkeyp-30d6.2 [Source:ZFIN;Acc:ZDB-GENE-141222-83]	2.8288	-4.49384	1.51975	-2.95696	0.00310687	0.0201576
ENSDARG00000103806	BX004785.3		3.52004	-5.88442	1.48754	-3.95581	7.6276e-05	0.000956645
ENSDARG00000104979	CR388055.1		1.90805	-5.00321	1.76483	-2.83495	0.00458325	0.0273429
ENSDARG00000108939	FQ378016.1	high affinity cGMP-specific 3',5'-cyclic phosphodiesterase 9A-like [Source:NCBI gene;Acc:571737]	58.1102	-1.59605	0.434094	-3.67673	0.000236242	0.00247549
ENSDARG00000110614	ugt2a7	UDP glucuronosyltransferase 2 family, polypeptide A7 [Source:ZFIN;Acc:ZDB-GENE-141215-33]	21.2909	-8.34827	1.23007	-6.78683	1.14625e-11	7.75315e-10
ENSDARG00000113150	fthl31	ferritin, heavy polypeptide-like 31 [Source:ZFIN;Acc:ZDB-GENE-050522-428]	40.5385	-1.22049	0.413793	-2.94951	0.00318281	0.0205607
ENSDARG00000116986	zgc:172315	zgc:172315 [Source:ZFIN;Acc:ZDB-GENE-080220-7]	140.574	-3.92646	0.25006	-15.7021	1.46385e-55	3.08592e-52
ENSDARG00000117309	BX927081.3		34.1816	-1.21507	0.37636	-3.22847	0.00124453	0.00978337
ENSDARG00000012609	hpxa	hemopexin a [Source:NCBI gene;Acc:327588]	27.5982	-1.04351	0.371348	-2.81006	0.00495319	0.0290654
ENSDARG00000019585	gstk2	glutathione S-transferase kappa 2 [Source:ZFIN;Acc:ZDB-GENE-100922-14]	11.3646	-2.14636	0.680697	-3.15318	0.00161503	0.0120482
ENSDARG00000036833	upp2	uridine phosphorylase 2 [Source:ZFIN;Acc:ZDB-GENE-040426-830]	126.871	-1.44358	0.213532	-6.76048	1.37531e-11	9.20403e-10
ENSDARG00000038248	ggact.2	gamma-glutamylamine cyclotransferase, tandem duplicate 2 [Source:NCBI gene;Acc:447805]	125.868	-10.9188	1.20195	-9.08431	1.04357e-19	2.2758e-17
ENSDARG00000040277	fbxo32	F-box protein 32 [Source:ZFIN;Acc:ZDB-GENE-040426-1040]	186.012	-1.45111	0.239438	-6.06048	1.35718e-09	6.24231e-08
ENSDARG00000040278	klhl38b	kelch-like family member 38b [Source:ZFIN;Acc:ZDB-GENE-120727-8]	94.9554	-1.29404	0.274306	-4.7175	2.38765e-06	4.95492e-05
ENSDARG00000041179	crygm5	crystallin, gamma M5 [Source:ZFIN;Acc:ZDB-GENE-041024-6]	89.2616	-1.67226	0.296796	-5.63437	1.75703e-08	6.30463e-07
ENSDARG00000053502	cryaa	crystallin, alpha A [Source:ZFIN;Acc:ZDB-GENE-020508-1]	141.942	-1.3593	0.511457	-2.6577	0.00786767	0.0417556
ENSDARG00000069029	acss2l	acyl-CoA synthetase short chain family member 2 like [Source:ZFIN;Acc:ZDB-GENE-130530-723]	95.5995	-1.63616	0.27094	-6.03884	1.55226e-09	7.01208e-08
ENSDARG00000070272	casp10	caspase 10, apoptosis-related cysteine peptidase [Source:ZFIN;Acc:ZDB-GENE-070608-2]	47.0801	-1.42725	0.311716	-4.57868	4.67925e-06	8.74232e-05
ENSDARG00000070579	ggact.3	gamma-glutamylamine cyclotransferase, tandem duplicate 3 [Source:NCBI gene;Acc:100038780]	58.2378	-8.84804	1.21543	-7.27973	3.34491e-13	2.9586e-11
ENSDARG00000070581	ggact.1	gamma-glutamylamine cyclotransferase, tandem duplicate 1 [Source:NCBI gene;Acc:777609]	79.7948	-10.2778	1.21383	-8.46723	2.51298e-17	4.18229e-15
ENSDARG00000070858	si:busm1-105l16.2	si:busm1-105l16.2 [Source:ZFIN;Acc:ZDB-GENE-030616-108]	30.6964	-1.6126	0.355117	-4.54103	5.59793e-06	0.00010284
ENSDARG00000078134	crygm2f	crystallin, gamma M2f [Source:ZFIN;Acc:ZDB-GENE-080220-17]	37.9702	-1.6049	0.311746	-5.1481	2.63132e-07	7.14212e-06
ENSDARG00000079412	ftr02	finTRIM family, member 2 [Source:ZFIN;Acc:ZDB-GENE-070424-5]	28.7903	-2.71396	0.415353	-6.5341	6.39918e-11	3.76465e-09
ENSDARG00000093318	si:dkey-57a22.15	si:dkey-57a22.15 [Source:ZFIN;Acc:ZDB-GENE-081104-427]	279.337	-1.11722	0.242503	-4.60702	4.08474e-06	7.78686e-05
ENSDARG00000095434	si:ch211-217k17.8	si:ch211-217k17.8 [Source:ZFIN;Acc:ZDB-GENE-031010-46]	232.438	-1.31756	0.245118	-5.37522	7.64872e-08	2.3117e-06
ENSDARG00000096544	CR774189.1		4.93491	-6.36952	1.41184	-4.51152	6.43652e-06	0.000115921
ENSDARG00000097420	si:ch73-250a16.5	si:ch73-250a16.5 [Source:ZFIN;Acc:ZDB-GENE-131121-255]	33.3912	-1.75602	0.343688	-5.10934	3.23282e-07	8.55446e-06
ENSDARG00000099207	si:dkey-11f4.7	si:dkey-11f4.7 [Source:ZFIN;Acc:ZDB-GENE-070912-361]	23.0989	-1.65238	0.503987	-3.27861	0.0010432	0.00847185
ENSDARG00000100184	ly97.2	lymphocyte antigen 97, tandem duplicate 2 [Source:ZFIN;Acc:ZDB-GENE-170621-2]	72.5738	-2.95195	0.320117	-9.22149	2.92991e-20	6.79982e-18
ENSDARG00000101077	sctr	secretin receptor [Source:NCBI gene;Acc:100537567]	38.6928	-1.25675	0.348251	-3.60874	0.000307686	0.00308625
ENSDARG00000112167	CABZ01066922.1		2.52775	-5.40436	1.65888	-3.25784	0.00112263	0.00901352
ENSDARG00000117450	FO834828.2		85.4112	-1.32805	0.292166	-4.54554	5.47959e-06	0.000100812
ENSDARG00000117485	FO681323.1		134.132	-1.59093	0.290381	-5.47877	4.28286e-08	1.38193e-06
ENSDARG00000117510	CU302321.1		7.26427	-6.92713	1.40756	-4.92138	8.59373e-07	2.04127e-05
ENSDARG00000117541	FP236197.1		44.6842	-1.71209	0.334555	-5.11751	3.09591e-07	8.2526e-06
ENSDARG00000006602	chrna2a	cholinergic receptor, nicotinic, alpha 2a (neuronal) [Source:ZFIN;Acc:ZDB-GENE-040108-2]	22.3336	-1.25289	0.406224	-3.08424	0.0020407	0.0145132
ENSDARG00000007582	olfcb1	olfactory receptor C family, b1 [Source:ZFIN;Acc:ZDB-GENE-030131-2664]	6.18847	-2.60016	0.925644	-2.80903	0.00496915	0.0291388
ENSDARG00000025311	cuzd1.2	CUB and zona pellucida-like domains 1, tandem duplicate 2 [Source:ZFIN;Acc:ZDB-GENE-131119-30]	240.782	-1.89042	0.17431	-10.8451	2.10337e-27	9.01845e-25
ENSDARG00000030094	malb	mal, T cell differentiation protein b [Source:ZFIN;Acc:ZDB-GENE-050417-175]	50.713	-2.09982	0.366808	-5.72458	1.03691e-08	3.98038e-07
ENSDARG00000057433	st6galnac5b	ST6 (alpha-N-acetyl-neuraminyl-2,3-beta-galactosyl-1,3)-N-acetylgalactosaminide alpha-2,6-sialyltransferase 5b [Source:ZFIN;Acc:ZDB-GENE-040912-25]	73.0861	-1.78563	0.285914	-6.24532	4.22931e-10	2.21967e-08
ENSDARG00000058944	si:dkey-8e10.3	si:dkey-8e10.3 [Source:ZFIN;Acc:ZDB-GENE-081104-442]	113.09	-1.5654	0.257798	-6.0722	1.26167e-09	5.87778e-08
ENSDARG00000067665	fam167aa	family with sequence similarity 167 member Aa [Source:ZFIN;Acc:ZDB-GENE-061013-209]	5.52752	-5.54587	1.37128	-4.0443	5.2479e-05	0.000693606
ENSDARG00000068966	si:ch211-261n11.7	si:ch211-261n11.7 [Source:ZFIN;Acc:ZDB-GENE-081105-144]	39.4034	-5.4648	0.593186	-9.21261	3.18279e-20	7.31956e-18
ENSDARG00000073709	fam149a	family with sequence similarity 149 member A [Source:ZFIN;Acc:ZDB-GENE-081107-36]	15.7428	-2.16669	0.521395	-4.15556	3.24487e-05	0.000461414
ENSDARG00000075053	sccpdha.2	saccharopine dehydrogenase a, tandem duplicate 2 [Source:ZFIN;Acc:ZDB-GENE-080212-12]	22.7785	-1.20109	0.41191	-2.9159	0.00354664	0.0224018
ENSDARG00000075826	msh4	mutS homolog 4 [Source:ZFIN;Acc:ZDB-GENE-131121-643]	19.4557	-3.75983	0.591789	-6.35333	2.10708e-10	1.1341e-08
ENSDARG00000087994	si:ch211-114c17.1	si:ch211-114c17.1 [Source:ZFIN;Acc:ZDB-GENE-140106-201]	109.66	-1.12547	0.222967	-5.04768	4.47218e-07	1.14045e-05
ENSDARG00000089901	si:ch211-261n11.8	si:ch211-261n11.8 [Source:ZFIN;Acc:ZDB-GENE-081105-75]	8.77962	-7.19975	1.3402	-5.37215	7.78053e-08	2.34314e-06
ENSDARG00000090722	C20H6orf58	liver-enriched gene 1, tandem duplicate 1 [Source:NCBI gene;Acc:796447]	693.535	-4.87839	0.22042	-22.1323	1.54623e-108	3.9115e-104
ENSDARG00000092042	AL935153.1		31.2435	-5.28269	0.667556	-7.91347	2.50314e-15	3.07388e-13
ENSDARG00000093392	CT583651.1		7.79385	-7.02913	1.33135	-5.27972	1.29383e-07	3.73204e-06
ENSDARG00000095177	BX640478.1		17.6828	-1.3025	0.490684	-2.65445	0.00794368	0.0420929
ENSDARG00000097921	BX465857.1		2.77812	-5.54648	1.67676	-3.30786	0.000940124	0.00780515
ENSDARG00000098046	FP017161.1		21.7088	-1.2245	0.38918	-3.14635	0.0016532	0.0122931
ENSDARG00000100248	c1r	complement component 1, r subcomponent [Source:ZFIN;Acc:ZDB-GENE-050913-24]	39.8796	-1.95986	0.3951	-4.96042	7.03404e-07	1.71426e-05
ENSDARG00000102094	wu:fd46c06	wu:fd46c06 [Source:ZFIN;Acc:ZDB-GENE-030131-4645]	24.4136	-6.19128	0.901137	-6.87052	6.39679e-12	4.5201e-10
ENSDARG00000007465	tdrd1	tudor domain containing 1 [Source:NCBI gene;Acc:553522]	31.3767	-1.71367	0.39205	-4.37106	1.23647e-05	0.00020417
ENSDARG00000035458	atp2a1l	ATPase sarcoplasmic/endoplasmic reticulum Ca2+ transporting 1, like [Source:ZFIN;Acc:ZDB-GENE-041229-2]	13328.5	-1.25787	0.200062	-6.28737	3.22882e-10	1.70878e-08
ENSDARG00000036767	urgcp	upregulator of cell proliferation [Source:ZFIN;Acc:ZDB-GENE-120215-160]	57.7078	-2.284	0.31089	-7.34666	2.03221e-13	1.88311e-11
ENSDARG00000039832	gsta.2	glutathione S-transferase, alpha tandem duplicate 2 [Source:ZFIN;Acc:ZDB-GENE-070822-30]	568.103	-1.35998	0.373024	-3.64582	0.000266538	0.00274424
ENSDARG00000042189	tspan33b	tetraspanin 33b [Source:ZFIN;Acc:ZDB-GENE-060503-607]	16.9856	-1.75483	0.481387	-3.64536	0.000267016	0.00274612
ENSDARG00000043816	st6galnac1.2	ST6 (alpha-N-acetyl-neuraminyl-2,3-beta-galactosyl-1,3)-N-acetylgalactosaminide alpha-2,6-sialyltransferase 1, tandem duplicate 2 [Source:ZFIN;Acc:ZDB-GENE-041014-161]	29.1052	-1.75476	0.378509	-4.636	3.55223e-06	6.95517e-05
ENSDARG00000043818	CASKIN2	si:ch211-119c20.2 [Source:ZFIN;Acc:ZDB-GENE-041001-137]	303.92	-1.92634	0.154284	-12.4856	8.94164e-36	8.07845e-33
ENSDARG00000045153	slc16a8	solute carrier family 16 member 8 [Source:ZFIN;Acc:ZDB-GENE-121128-1]	110.057	-3.28251	0.258056	-12.7202	4.56901e-37	4.81592e-34
ENSDARG00000052515	calcoco2	calcium binding and coiled-coil domain 2 [Source:ZFIN;Acc:ZDB-GENE-050522-346]	149.63	-1.05126	0.188314	-5.58249	2.37099e-08	8.22756e-07
ENSDARG00000055630	foxh1	forkhead box H1 [Source:NCBI gene;Acc:57930]	34.6129	-1.47067	0.421044	-3.49292	0.000477776	0.0044386
ENSDARG00000059054	pdk2b	pyruvate dehydrogenase kinase, isozyme 2b [Source:ZFIN;Acc:ZDB-GENE-040426-939]	1591.29	-1.38581	0.174374	-7.94732	1.90597e-15	2.35197e-13
ENSDARG00000059139	wfikkn2b	WAP, follistatin/kazal, immunoglobulin, kunitz and netrin domain containing 2b [Source:ZFIN;Acc:ZDB-GENE-110414-1]	25.0385	-1.5989	0.428063	-3.73519	0.00018757	0.00202516
ENSDARG00000062442	msrb1b	methionine sulfoxide reductase B1b [Source:ZFIN;Acc:ZDB-GENE-040912-88]	6.52059	-3.08429	0.952235	-3.239	0.00119949	0.00949719
ENSDARG00000077409	cby1	chibby homolog 1 (Drosophila) [Source:ZFIN;Acc:ZDB-GENE-030131-5074]	179.779	-1.0582	0.170365	-6.21137	5.25253e-10	2.6789e-08
ENSDARG00000079227	plekhs1	pleckstrin homology domain containing, family S member 1 [Source:ZFIN;Acc:ZDB-GENE-080204-50]	45.9679	-2.08774	0.319358	-6.53731	6.26361e-11	3.69349e-09
ENSDARG00000088641	grn2	granulin 2 [Source:ZFIN;Acc:ZDB-GENE-050522-264]	11.541	-1.6727	0.609661	-2.74366	0.00607583	0.0341556
ENSDARG00000092725	si:dkey-188i13.8	si:dkey-188i13.8 [Source:ZFIN;Acc:ZDB-GENE-090312-93]	11.1435	-3.40261	0.763139	-4.45871	8.24558e-06	0.000143854
ENSDARG00000096700	FP565451.1		16.2487	-3.41683	0.603724	-5.65959	1.51734e-08	5.52291e-07
ENSDARG00000098256	si:ch73-329n5.6	si:ch73-329n5.6 [Source:ZFIN;Acc:ZDB-GENE-131121-171]	61.4229	-3.42742	0.307447	-11.148	7.32387e-29	3.78106e-26
ENSDARG00000100443	CR376766.2		116.742	-1.54292	0.238055	-6.48138	9.08891e-11	5.14367e-09
ENSDARG00000104629	SLC16A6	monocarboxylate transporter 7-like [Source:NCBI gene;Acc:103911912]	150.88	-11.1339	1.19803	-9.29354	1.49244e-20	3.73805e-18
ENSDARG00000111743	LT631676.1		19.1555	-1.59493	0.522828	-3.05058	0.00228403	0.0158909
ENSDARG00000117011	ewsr1b	EWS RNA-binding protein 1b [Source:ZFIN;Acc:ZDB-GENE-030131-1600]	114.436	-5.55507	0.390564	-14.2232	6.57652e-46	9.78625e-43
ENSDARG00000009386	mpp4l	membrane protein, palmitoylated 4-like [Source:ZFIN;Acc:ZDB-GENE-091118-7]	31.8462	-2.20892	0.402837	-5.48342	4.17174e-08	1.35125e-06
ENSDARG00000016391	calcoco1b	calcium binding and coiled-coil domain 1b [Source:ZFIN;Acc:ZDB-GENE-031118-126]	107.123	-1.48636	0.251635	-5.90683	3.48764e-09	1.45349e-07
ENSDARG00000026049	mxf	myxovirus (influenza virus) resistance F [Source:ZFIN;Acc:ZDB-GENE-030721-9]	32.8213	-2.02093	0.398534	-5.07092	3.95905e-07	1.02196e-05
ENSDARG00000043249	irf1b	interferon regulatory factor 1b [Source:ZFIN;Acc:ZDB-GENE-041114-13]	110.366	-1.06364	0.273648	-3.8869	0.000101534	0.00121156
ENSDARG00000068621	si:ch211-181d7.3	si:ch211-181d7.3 [Source:ZFIN;Acc:ZDB-GENE-121214-30]	51.2705	-2.99076	0.311037	-9.61544	6.88164e-22	1.93428e-19
ENSDARG00000071029	si:dkey-147f3.8	si:dkey-147f3.8 [Source:ZFIN;Acc:ZDB-GENE-061009-32]	96.5242	-1.3947	0.234909	-5.93721	2.89905e-09	1.243e-07
ENSDARG00000086495	BX546500.1		10.6543	-5.53795	1.15797	-4.78245	1.73172e-06	3.77649e-05
ENSDARG00000086998	zgc:64002	zgc:64002 [Source:ZFIN;Acc:ZDB-GENE-040426-1329]	91.5957	-2.18405	0.264309	-8.26326	1.41752e-16	2.13095e-14
ENSDARG00000087741	asb14b	ankyrin repeat and SOCS box containing 14b [Source:ZFIN;Acc:ZDB-GENE-090313-148]	43.5922	-1.62335	0.299059	-5.4282	5.69258e-08	1.78224e-06
ENSDARG00000089429	si:dkey-205h13.2	si:dkey-205h13.2 [Source:ZFIN;Acc:ZDB-GENE-080225-18]	2384.17	-1.25303	0.168429	-7.43949	1.01075e-13	9.75912e-12
ENSDARG00000089569	pstpip2	proline-serine-threonine phosphatase interacting protein 2 [Source:ZFIN;Acc:ZDB-GENE-091204-90]	28.5231	-1.01321	0.365032	-2.77567	0.00550887	0.0316938
ENSDARG00000089724	cyldb	cylindromatosis (turban tumor syndrome), b [Source:ZFIN;Acc:ZDB-GENE-100208-1]	112.516	-1.34936	0.218579	-6.17333	6.68665e-10	3.32322e-08
ENSDARG00000091847	si:ch211-181d7.1	si:ch211-181d7.1 [Source:ZFIN;Acc:ZDB-GENE-121214-14]	41.1647	-3.13214	0.353705	-8.85523	8.35081e-19	1.625e-16
ENSDARG00000092077	si:dkey-147f3.4	si:dkey-147f3.4 [Source:ZFIN;Acc:ZDB-GENE-061009-29]	80.8573	-1.28186	0.237936	-5.3874	7.14857e-08	2.17876e-06
ENSDARG00000093153	CU137717.1		20.7868	-8.21211	1.23665	-6.64063	3.12349e-11	1.9903e-09
ENSDARG00000093317	si:ch211-209j10.6	si:ch211-209j10.6 [Source:ZFIN;Acc:ZDB-GENE-090311-44]	7.35773	-4.97312	1.18521	-4.19598	2.71691e-05	0.000398202
ENSDARG00000094196	si:dkey-27d5.10	si:dkey-27d5.10 [Source:ZFIN;Acc:ZDB-GENE-141216-46]	2.19761	-5.20094	1.68361	-3.08916	0.00200722	0.0143396
ENSDARG00000097085	si:ch211-261a10.5	si:ch211-261a10.5 [Source:ZFIN;Acc:ZDB-GENE-131127-398]	9.92349	-2.9414	0.718185	-4.09561	4.21066e-05	0.000574525
ENSDARG00000100728	mkrn2os.2	MKRN2 opposite strand, tandem duplicate 2 [Source:ZFIN;Acc:ZDB-GENE-160114-87]	39.3905	-1.48424	0.338694	-4.38223	1.17472e-05	0.000195763
ENSDARG00000100795	timp4.3	TIMP metallopeptidase inhibitor 4, tandem duplicate 3 [Source:ZFIN;Acc:ZDB-GENE-070824-1]	131.119	-2.71158	0.286965	-9.44916	3.41569e-21	8.81701e-19
ENSDARG00000104649	si:dkey-40c23.2	si:dkey-40c23.2 [Source:ZFIN;Acc:ZDB-GENE-030131-5958]	18.3199	-1.94383	0.584945	-3.32311	0.000890214	0.00747916
ENSDARG00000104924	BX072577.1	myozenin-2 [Source:NCBI gene;Acc:100536537]	48.4024	-1.51849	0.274972	-5.52233	3.34538e-08	1.12239e-06
ENSDARG00000116389	CR450764.17	E3 ubiquitin-protein ligase RBBP6-like [Source:NCBI gene;Acc:103908740]	2.12819	-5.16118	1.70743	-3.02277	0.00250469	0.0170923
ENSDARG00000117734	CABZ01044023.1		9.30957	-5.12141	1.14543	-4.47115	7.77988e-06	0.000136862
ENSDARG00000019532	fads2	fatty acid desaturase 2 [Source:NCBI gene;Acc:140615]	774.078	-1.3405	0.350136	-3.82852	0.000128915	0.001492
ENSDARG00000021339	cpa5	carboxypeptidase A5 [Source:ZFIN;Acc:ZDB-GENE-020514-1]	24276.2	-1.36564	0.278824	-4.89787	9.68823e-07	2.25675e-05
ENSDARG00000029710	lrrc30a	leucine rich repeat containing 30a [Source:ZFIN;Acc:ZDB-GENE-050506-25]	30.2534	-1.28855	0.336719	-3.8268	0.00012982	0.00149752
ENSDARG00000030778	BX323854.1		15.1885	-7.82965	1.276	-6.13607	8.45855e-10	4.13081e-08
ENSDARG00000038805	pigp	phosphatidylinositol glycan anchor biosynthesis, class P [Source:ZFIN;Acc:ZDB-GENE-030131-4041]	105.906	-1.67462	0.211829	-7.90552	2.66808e-15	3.2606e-13
ENSDARG00000039164	mhc1uma	major histocompatibility complex class I UMA [Source:ZFIN;Acc:ZDB-GENE-140820-1]	24.9325	-8.13919	1.21988	-6.67215	2.52085e-11	1.62678e-09
ENSDARG00000039687	zgc:194221	zgc:194221 [Source:ZFIN;Acc:ZDB-GENE-081022-77]	2.82335	-5.56717	1.62574	-3.4244	0.000616159	0.00551751
ENSDARG00000051761	trim44	tripartite motif containing 44 [Source:ZFIN;Acc:ZDB-GENE-050522-37]	219.323	-1.12211	0.200561	-5.59484	2.20822e-08	7.73703e-07
ENSDARG00000056654	gna15.3	guanine nucleotide binding protein (G protein), alpha 15 (Gq class), tandem duplicate 3 [Source:ZFIN;Acc:ZDB-GENE-050208-700]	4.15396	-3.45874	1.15774	-2.98748	0.00281288	0.0186716
ENSDARG00000058794	si:dkey-19a16.2	si:dkey-19a16.2 [Source:ZFIN;Acc:ZDB-GENE-050208-493]	105.628	-3.23963	0.241993	-13.3873	7.17543e-41	8.64366e-38
ENSDARG00000059039	FO904903.1	major histocompatibility complex class I ULA [Source:NCBI gene;Acc:796419]	29.7646	-8.42702	1.21675	-6.92584	4.33406e-12	3.18717e-10
ENSDARG00000062402	frem1b	Fras1 related extracellular matrix 1b [Source:ZFIN;Acc:ZDB-GENE-050208-783]	228.982	-1.36076	0.141854	-9.59267	8.58313e-22	2.34881e-19
ENSDARG00000071463	zgc:154125	zgc:154125 [Source:ZFIN;Acc:ZDB-GENE-061013-717]	23.7609	-1.76799	0.422851	-4.18113	2.90066e-05	0.000421712
ENSDARG00000074085	si:ch1073-188e1.1	si:ch1073-188e1.1 [Source:ZFIN;Acc:ZDB-GENE-070705-5]	21.423	-1.57204	0.396225	-3.96755	7.26148e-05	0.000915722
ENSDARG00000077252	si:rp71-36a1.5	si:rp71-36a1.5 [Source:ZFIN;Acc:ZDB-GENE-091204-428]	10.8376	-7.50571	1.27852	-5.87063	4.34131e-09	1.78863e-07
ENSDARG00000078331	best1	bestrophin 1 [Source:ZFIN;Acc:ZDB-GENE-110411-214]	22.7917	-2.29484	0.475752	-4.82362	1.40977e-06	3.16162e-05
ENSDARG00000088927	CR450793.1	zinc finger protein 436-like [Source:NCBI gene;Acc:103911751]	4.46054	-6.07318	1.4795	-4.10487	4.04541e-05	0.000556178
ENSDARG00000091209	ucp3	uncoupling protein 3 [Source:ZFIN;Acc:ZDB-GENE-040426-1317]	322.398	-1.49106	0.183158	-8.14085	3.92517e-16	5.42595e-14
ENSDARG00000092082	BX649639.1		16.7207	-7.70858	1.27045	-6.06762	1.29817e-09	6.02122e-08
ENSDARG00000092662	dnaaf3	dynein, axonemal, assembly factor 3 [Source:NCBI gene;Acc:100148431]	3.03244	-5.6715	1.56545	-3.62293	0.000291287	0.00294866
ENSDARG00000092825	si:dkey-42p14.3	si:dkey-42p14.3 [Source:ZFIN;Acc:ZDB-GENE-041111-13]	15.9755	-1.43492	0.455459	-3.15048	0.00163	0.0121455
ENSDARG00000093992	si:ch211-279g13.1	si:ch211-279g13.1 [Source:ZFIN;Acc:ZDB-GENE-081104-222]	7.23692	-3.38414	0.894453	-3.78348	0.000154652	0.00173415
ENSDARG00000094252	BX649448.4		6.92911	-2.35379	0.807524	-2.91482	0.0035589	0.0224625
ENSDARG00000095005	si:dkey-21e2.10	si:dkey-21e2.10 [Source:ZFIN;Acc:ZDB-GENE-050208-778]	29.5681	-5.18849	0.797179	-6.50856	7.58744e-11	4.38218e-09
ENSDARG00000095333	si:ch211-157j23.3	si:ch211-157j23.3 [Source:ZFIN;Acc:ZDB-GENE-091117-36]	19.42	-2.77061	0.502713	-5.51131	3.5617e-08	1.17919e-06
ENSDARG00000095454	si:dkey-19a16.13	si:dkey-19a16.13 [Source:ZFIN;Acc:ZDB-GENE-110411-2]	15.508	-2.23271	0.573625	-3.89228	9.93055e-05	0.00119115
ENSDARG00000098214	CABZ01072487.1		131.582	-1.0092	0.185217	-5.44874	5.07265e-08	1.60604e-06
ENSDARG00000099775	CABZ01074307.1		194.899	-1.74481	0.214896	-8.11935	4.68683e-16	6.37434e-14
ENSDARG00000099889	dusp27	dual specificity phosphatase 27 [Source:NCBI gene;Acc:792623]	583.737	-1.537	0.186995	-8.21948	2.04382e-16	2.98858e-14
ENSDARG00000099931	pcdh1g26	protocadherin 1 gamma 26 [Source:ZFIN;Acc:ZDB-GENE-050609-21]	144.247	-1.45309	0.245197	-5.92621	3.10015e-09	1.31473e-07
ENSDARG00000099982	ccl39.7	chemokine (C-C motif) ligand 39, duplicate 7 [Source:ZFIN;Acc:ZDB-GENE-131127-629]	2.09923	-5.13384	1.77455	-2.89304	0.00381537	0.0237552
ENSDARG00000100478	TULP1	tubby-related protein 1-like [Source:NCBI gene;Acc:103908677]	48.3963	-5.88195	0.596941	-9.85349	6.62058e-23	1.99382e-20
ENSDARG00000102395	HAPLN1	hyaluronan and proteoglycan link protein 1 [Source:HGNC Symbol;Acc:HGNC:2380]	23.5825	-6.61573	1.07245	-6.16881	6.88042e-10	3.39949e-08
ENSDARG00000103225	UBLCP1	ubiquitin-like domain-containing CTD phosphatase 1 [Source:NCBI gene;Acc:103910001]	9.82856	-4.42687	0.930179	-4.75917	1.94395e-06	4.1781e-05
ENSDARG00000104040	CABZ01046088.1		3.63562	-5.9254	1.56429	-3.78791	0.000151921	0.00170913
ENSDARG00000104205	cfhl3	complement factor H like 3 [Source:ZFIN;Acc:ZDB-GENE-050208-423]	18.6453	-1.27435	0.441393	-2.8871	0.00388811	0.0241368
ENSDARG00000104770	CABZ01072815.1		36.7801	-1.94802	0.352116	-5.53231	3.16035e-08	1.06597e-06
ENSDARG00000112301	CU570881.2		23.2413	-8.57183	1.22421	-7.00195	2.52417e-12	1.94677e-10
ENSDARG00000113284	CABZ01090361.1	transcription factor Sp1-like [Source:NCBI gene;Acc:110438533]	67.9317	-1.28764	0.323453	-3.98092	6.86484e-05	0.000872662
ENSDARG00000114424	CABZ01046087.1		3.86302	-5.97635	1.49237	-4.00461	6.21211e-05	0.000800141
ENSDARG00000114895	si:ch211-113a14.22	si:ch211-113a14.22 [Source:ZFIN;Acc:ZDB-GENE-121214-203]	11.6802	-2.06303	0.605453	-3.40742	0.0006558	0.00581314
ENSDARG00000115161	CABZ01069162.1		323.454	-12.4062	1.18814	-10.4417	1.59858e-25	5.94695e-23
ENSDARG00000116385	BX546453.2		13.6242	-2.25414	0.59111	-3.81339	0.000137072	0.001569
ENSDARG00000117271	CR954298.1		2.99721	-5.65564	1.70514	-3.31682	0.000910484	0.0076191
ENSDARG00000117609	CABZ01079281.1		88.8615	-1.83346	0.261227	-7.01863	2.24052e-12	1.74395e-10

## Sheet: upf3a_mu_VS_WT
Supplementary Table S11. List of down-regulated genes in leg1a-/- single; upf3a-/- single; upf3a-/- leg1a-/- double at 5dpf
upf3a_mu vs WT ( FoldChange ≤ -2, Padj < 0.05）
ensembl_gene_id	external_gene_name	description	baseMean	log2FoldChange	lfcSE	stat	pvalue	padj
ENSDARG00000024503	c6ast3	six-cysteine containing astacin protease 3 [Source:ZFIN;Acc:ZDB-GENE-050320-99]	426.088	-1.64587	0.349384	-4.71076	2.46791e-06	0.000205945
ENSDARG00000026505	si:ch211-285c6.3	si:ch211-285c6.3 [Source:ZFIN;Acc:ZDB-GENE-040724-148]	47.8474	-6.68758	1.20706	-5.54041	3.01771e-08	4.51495e-06
ENSDARG00000028346	tesca	tescalcin a [Source:NCBI gene;Acc:406633]	168.909	-1.06719	0.20212	-5.28	1.29184e-07	1.57798e-05
ENSDARG00000029105	ftr51	finTRIM family, member 51 [Source:ZFIN;Acc:ZDB-GENE-081104-54]	145.761	-1.23053	0.306045	-4.02075	5.80125e-05	0.00291041
ENSDARG00000029838	si:dkey-23a13.11	si:dkey-23a13.11 [Source:ZFIN;Acc:ZDB-GENE-160113-14]	8.28684	-3.68579	0.992389	-3.71406	0.000203964	0.00788568
ENSDARG00000031150	gba3	glucosidase, beta, acid 3 (gene/pseudogene) [Source:ZFIN;Acc:ZDB-GENE-050522-351]	23.8451	-3.62247	0.691837	-5.23602	1.64076e-07	1.92068e-05
ENSDARG00000039501	ugt2a6	UDP glucuronosyltransferase 2 family, polypeptide A6 [Source:ZFIN;Acc:ZDB-GENE-081104-3]	34.7018	-1.88409	0.527237	-3.57352	0.000352221	0.012084
ENSDARG00000045834	si:dkey-14d8.7	si:dkey-14d8.7 [Source:ZFIN;Acc:ZDB-GENE-041210-143]	375.27	-1.94007	0.283388	-6.84597	7.59612e-12	2.66761e-09
ENSDARG00000045835	si:dkey-14d8.6	si:dkey-14d8.6 [Source:ZFIN;Acc:ZDB-GENE-041210-124]	1852.46	-2.63128	0.350616	-7.50473	6.15548e-14	3.11283e-11
ENSDARG00000052578	c6ast4	six-cysteine containing astacin protease 4 [Source:ZFIN;Acc:ZDB-GENE-050626-100]	7821.17	-1.25436	0.307161	-4.08373	4.43194e-05	0.00233462
ENSDARG00000053476	lipca	lipase, hepatic a [Source:ZFIN;Acc:ZDB-GENE-040426-1361]	42.7915	-2.98503	0.552303	-5.40469	6.49207e-08	8.77818e-06
ENSDARG00000058564	si:ch73-368j24.17	si:ch73-368j24.17 [Source:ZFIN;Acc:ZDB-GENE-160113-31]	16.3831	-6.56261	1.3546	-4.8447	1.26805e-06	0.000112107
ENSDARG00000059817	mtmr12	myotubularin related protein 12 [Source:NCBI gene;Acc:569130]	489.878	-1.08302	0.229869	-4.71145	2.45965e-06	0.000205934
ENSDARG00000060962	btr04	bloodthirsty-related gene family, member 4 [Source:ZFIN;Acc:ZDB-GENE-060825-109]	161.565	-1.40531	0.225327	-6.23674	4.46775e-10	9.57348e-08
ENSDARG00000068290	si:dkey-286h2.3	si:dkey-286h2.3 [Source:ZFIN;Acc:ZDB-GENE-161014-2]	35.0171	-3.19355	0.479462	-6.6607	2.72529e-11	7.83056e-09
ENSDARG00000076313	si:ch211-240l19.7	si:ch211-240l19.7 [Source:ZFIN;Acc:ZDB-GENE-041210-329]	4.36384	-3.80288	1.23508	-3.07905	0.00207661	0.0439023
ENSDARG00000087714	si:ch211-226o13.1	si:ch211-226o13.1 [Source:ZFIN;Acc:ZDB-GENE-081104-491]	65.4333	-1.99322	0.494275	-4.03261	5.51607e-05	0.00278391
ENSDARG00000087788	si:ch211-22k7.9	si:ch211-22k7.9 [Source:ZFIN;Acc:ZDB-GENE-070424-160]	24.6112	-2.89373	0.699145	-4.13896	3.48891e-05	0.00192194
ENSDARG00000088870	si:ch211-22k7.9	si:ch211-22k7.9 [Source:ZFIN;Acc:ZDB-GENE-070424-160]	19.0876	-1.55418	0.5148	-3.01901	0.00253606	0.0497348
ENSDARG00000089706	si:ch211-276a23.5	si:ch211-276a23.5 [Source:ZFIN;Acc:ZDB-GENE-141215-4]	51.0835	-2.204	0.371113	-5.93889	2.86951e-09	5.25766e-07
ENSDARG00000090392	si:dkey-71l4.2	si:dkey-71l4.2 [Source:ZFIN;Acc:ZDB-GENE-120709-24]	27.3532	-3.31945	0.588241	-5.64301	1.67104e-08	2.64076e-06
ENSDARG00000090947	si:dkey-29j8.1	si:dkey-29j8.1 [Source:ZFIN;Acc:ZDB-GENE-110913-11]	13.9093	-2.26256	0.657693	-3.44015	0.000581402	0.0175218
ENSDARG00000091972	si:dkey-58f10.7	si:dkey-58f10.7 [Source:ZFIN;Acc:ZDB-GENE-060526-321]	21.225	-2.35798	0.449929	-5.24079	1.59892e-07	1.88919e-05
ENSDARG00000092003	ccs	copper chaperone for superoxide dismutase [Source:ZFIN;Acc:ZDB-GENE-050417-322]	83.0924	-2.83123	0.453909	-6.23744	4.44784e-10	9.57348e-08
ENSDARG00000092091	cyp2x12	cytochrome P450, family 2, subfamily X, polypeptide 12 [Source:ZFIN;Acc:ZDB-GENE-030131-4664]	12.2986	-6.87941	1.34943	-5.09801	3.43244e-07	3.6466e-05
ENSDARG00000092680	si:dkey-58f10.12	si:dkey-58f10.12 [Source:ZFIN;Acc:ZDB-GENE-060526-314]	27.8539	-4.46267	0.574626	-7.76621	8.08683e-15	5.24296e-12
ENSDARG00000092908	si:dkey-201l21.2	si:dkey-201l21.2 [Source:ZFIN;Acc:ZDB-GENE-060531-97]	12.2567	-5.72757	1.32471	-4.32364	1.53476e-05	0.00101854
ENSDARG00000094374	si:ch211-165f21.2	si:ch211-165f21.2 [Source:ZFIN;Acc:ZDB-GENE-060503-12]	24.7108	-4.46123	0.915357	-4.87376	1.09492e-06	9.85236e-05
ENSDARG00000095994	CR383662.4		2.92746	-5.42421	1.50481	-3.60459	0.000312646	0.0109948
ENSDARG00000096135	BX119963.1		10.2855	-3.28901	0.764135	-4.30423	1.6757e-05	0.00108921
ENSDARG00000096855	BX649324.2		4.01624	-5.09475	1.41591	-3.59823	0.000320393	0.0112204
ENSDARG00000098127	BX324212.1		3.37917	-5.73852	1.60332	-3.57915	0.000344715	0.011891
ENSDARG00000098179	si:dkeyp-86c4.1	si:dkeyp-86c4.1 [Source:ZFIN;Acc:ZDB-GENE-120214-4]	12.6479	-3.48541	0.649154	-5.36916	7.91033e-08	1.03099e-05
ENSDARG00000098218	si:dkey-261j11.1	si:dkey-261j11.1 [Source:ZFIN;Acc:ZDB-GENE-131121-651]	25.0948	-6.65266	1.11056	-5.99034	2.094e-09	3.98097e-07
ENSDARG00000098369	si:dkey-165o8.1	si:dkey-165o8.1 [Source:ZFIN;Acc:ZDB-GENE-131118-7]	26.8576	-6.83704	1.07435	-6.36387	1.9673e-10	4.69275e-08
ENSDARG00000098390	si:ch211-76m11.8	si:ch211-76m11.8 [Source:ZFIN;Acc:ZDB-GENE-041210-280]	20.8847	-1.82178	0.519111	-3.50942	0.000449078	0.0145204
ENSDARG00000098514	si:ch211-59d8.3	si:ch211-59d8.3 [Source:ZFIN;Acc:ZDB-GENE-120709-11]	23.2039	-7.54308	1.25815	-5.99539	2.03001e-09	3.88854e-07
ENSDARG00000098515	si:dkey-16p6.1	si:dkey-16p6.1 [Source:ZFIN;Acc:ZDB-GENE-081103-43]	74.7495	-2.21215	0.483624	-4.5741	4.78268e-06	0.000374396
ENSDARG00000099032	FO818704.1	myozenin-2-like [Source:NCBI gene;Acc:108190739]	26.9061	-5.80469	1.1145	-5.20833	1.90543e-07	2.19995e-05
ENSDARG00000099112	si:dkey-71l4.3	si:dkey-71l4.3 [Source:ZFIN;Acc:ZDB-GENE-120703-25]	26.385	-2.28426	0.671112	-3.4037	0.000664793	0.0194777
ENSDARG00000099327	zgc:174944	zgc:174944 [Source:ZFIN;Acc:ZDB-GENE-080207-2]	31.3166	-4.68719	0.6913	-6.78026	1.1996e-11	3.93921e-09
ENSDARG00000099382	si:ch211-209n20.1	si:ch211-209n20.1 [Source:ZFIN;Acc:ZDB-GENE-070705-98]	12.1492	-6.61109	1.2817	-5.15806	2.49521e-07	2.75508e-05
ENSDARG00000099384	si:dkey-238k10.1	si:dkey-238k10.1 [Source:ZFIN;Acc:ZDB-GENE-070705-399]	58.2444	-3.20467	0.609655	-5.25653	1.46801e-07	1.75917e-05
ENSDARG00000100405	BX957252.3		19.2246	-7.21358	1.27601	-5.65325	1.57444e-08	2.5196e-06
ENSDARG00000100654	si:dkey-207m2.4	si:dkey-207m2.4 [Source:ZFIN;Acc:ZDB-GENE-081103-58]	42.0825	-2.14848	0.414562	-5.18253	2.18891e-07	2.47083e-05
ENSDARG00000101087	si:dkeyp-80d11.1	si:dkeyp-80d11.1 [Source:ZFIN;Acc:ZDB-GENE-030131-4126]	25.0811	-3.08422	0.534315	-5.77228	7.82067e-09	1.3183e-06
ENSDARG00000101380	cryabb	crystallin, alpha B, b [Source:ZFIN;Acc:ZDB-GENE-040718-419]	17.1342	-2.56517	0.624224	-4.10937	3.96737e-05	0.00212532
ENSDARG00000101551	si:dkey-261j11.2	si:dkey-261j11.2 [Source:ZFIN;Acc:ZDB-GENE-131121-647]	20.5252	-2.89822	0.733023	-3.95379	7.69215e-05	0.00366974
ENSDARG00000101556	si:ch1073-475a24.1	si:ch1073-475a24.1 [Source:ZFIN;Acc:ZDB-GENE-141216-92]	17.1458	-5.56907	1.24635	-4.46829	7.88466e-06	0.000573179
ENSDARG00000101571	si:ch211-106j21.4	si:ch211-106j21.4 [Source:ZFIN;Acc:ZDB-GENE-081103-9]	11.8838	-2.10909	0.579017	-3.64254	0.000269963	0.00983576
ENSDARG00000101653	zgc:110171	zgc:110171 [Source:ZFIN;Acc:ZDB-GENE-050417-391]	28.0491	-3.50063	0.495892	-7.05927	1.67376e-12	6.22366e-10
ENSDARG00000101728	si:dkeyp-80d11.12	si:dkeyp-80d11.12 [Source:ZFIN;Acc:ZDB-GENE-070424-273]	12.9866	-2.35907	0.724061	-3.25811	0.00112158	0.028791
ENSDARG00000101992	si:dkey-238k10.3	si:dkey-238k10.3 [Source:ZFIN;Acc:ZDB-GENE-070705-401]	23.0797	-2.21857	0.529219	-4.19215	2.76318e-05	0.00160984
ENSDARG00000102273	si:ch211-229l10.9	si:ch211-229l10.9 [Source:ZFIN;Acc:ZDB-GENE-110913-139]	3.05374	-4.66867	1.5213	-3.06887	0.00214873	0.0448568
ENSDARG00000102468	si:dkey-71l4.5	si:dkey-71l4.5 [Source:ZFIN;Acc:ZDB-GENE-120703-15]	10.4866	-3.06781	0.93598	-3.27765	0.00104676	0.0273422
ENSDARG00000102473	zgc:171673	zgc:171673 [Source:ZFIN;Acc:ZDB-GENE-071004-20]	65.43	-2.19603	0.381277	-5.75968	8.42748e-09	1.41118e-06
ENSDARG00000102575	si:ch211-106j21.2	si:ch211-106j21.2 [Source:ZFIN;Acc:ZDB-GENE-081103-42]	13.6799	-3.77013	0.682019	-5.5279	3.24096e-08	4.79226e-06
ENSDARG00000102595	si:dkey-250k10.1	si:dkey-250k10.1 [Source:ZFIN;Acc:ZDB-GENE-081103-24]	68.7257	-1.17451	0.333274	-3.52415	0.000424836	0.0138428
ENSDARG00000102716	AL645691.2		39.6315	-1.88121	0.46468	-4.04839	5.1571e-05	0.00262898
ENSDARG00000103186	si:ch73-389k6.1	si:ch73-389k6.1 [Source:ZFIN;Acc:ZDB-GENE-091204-408]	76.8787	-9.27829	1.20422	-7.70483	1.31012e-14	8.28163e-12
ENSDARG00000103218	BX927130.3		10.0746	-2.44992	0.756569	-3.23819	0.0012029	0.0301141
ENSDARG00000103281	si:dkey-56m15.9	si:dkey-56m15.9 [Source:ZFIN;Acc:ZDB-GENE-110913-4]	9.79434	-2.77984	0.918658	-3.02598	0.00247828	0.0488412
ENSDARG00000103405	znf1102	zinc finger protein 1102 [Source:ZFIN;Acc:ZDB-GENE-071004-71]	8.0332	-2.16008	0.70761	-3.05264	0.00226836	0.0462917
ENSDARG00000103834	rbm14b	RNA binding motif protein 14b [Source:ZFIN;Acc:ZDB-GENE-040426-2455]	911.222	-1.29826	0.235714	-5.50779	3.6336e-08	5.31073e-06
ENSDARG00000103844	si:ch211-266c8.1	si:ch211-266c8.1 [Source:ZFIN;Acc:ZDB-GENE-070424-173]	80.0456	-4.40341	0.452635	-9.72838	2.282e-22	4.43849e-19
ENSDARG00000104008	si:ch211-232d10.3	si:ch211-232d10.3 [Source:ZFIN;Acc:ZDB-GENE-081103-4]	6.46116	-6.5819	1.36609	-4.81805	1.4497e-06	0.000126399
ENSDARG00000104166	si:ch211-232d10.1	si:ch211-232d10.1 [Source:ZFIN;Acc:ZDB-GENE-081103-11]	39.0756	-4.63998	0.569985	-8.14052	3.93591e-16	3.21031e-13
ENSDARG00000104380	si:dkey-238k10.2	si:dkey-238k10.2 [Source:ZFIN;Acc:ZDB-GENE-070705-400]	143.059	-1.75773	0.26321	-6.67805	2.42148e-11	7.11945e-09
ENSDARG00000104416	si:dkey-16p6.1	si:dkey-16p6.1 [Source:ZFIN;Acc:ZDB-GENE-081103-43]	7.73199	-2.45101	0.76684	-3.19625	0.00139228	0.0329315
ENSDARG00000104600	CABZ01070527.1		24.2844	-1.4224	0.40989	-3.47019	0.000520095	0.0162957
ENSDARG00000104895	BX004857.1		11.1708	-7.46531	1.38723	-5.38145	7.38872e-08	9.78135e-06
ENSDARG00000104916	si:dkey-71l4.4	si:dkey-71l4.4 [Source:ZFIN;Acc:ZDB-GENE-060503-457]	15.9751	-2.14873	0.624358	-3.4415	0.000578502	0.017476
ENSDARG00000104956	si:dkey-165o8.2	si:dkey-165o8.2 [Source:ZFIN;Acc:ZDB-GENE-131122-2]	74.8789	-6.8074	0.786226	-8.65832	4.78766e-18	4.84224e-15
ENSDARG00000104966	si:dkey-238k10.3	si:dkey-238k10.3 [Source:ZFIN;Acc:ZDB-GENE-070705-401]	16.1336	-2.22687	0.597397	-3.72763	0.00019329	0.00761269
ENSDARG00000105137	zgc:173705	zgc:173705 [Source:ZFIN;Acc:ZDB-GENE-080212-6]	3.58322	-4.67459	1.45666	-3.20911	0.00133148	0.0320855
ENSDARG00000105266	si:dkey-16p6.1	si:dkey-16p6.1 [Source:ZFIN;Acc:ZDB-GENE-081103-43]	22.4955	-1.97872	0.477001	-4.14825	3.35024e-05	0.00185363
ENSDARG00000105355	zgc:154164	zgc:154164 [Source:ZFIN;Acc:ZDB-GENE-060929-1050]	18.1499	-3.05782	0.670293	-4.56192	5.0688e-06	0.000394352
ENSDARG00000105367	si:dkey-88n24.11	si:dkey-88n24.11 [Source:ZFIN;Acc:ZDB-GENE-160113-7]	3.22435	-4.56657	1.44699	-3.1559	0.00160002	0.0361866
ENSDARG00000105422	si:dkey-1k23.3	si:dkey-1k23.3 [Source:ZFIN;Acc:ZDB-GENE-160113-121]	43.6138	-2.31568	0.387465	-5.97649	2.27997e-09	4.30217e-07
ENSDARG00000105455	si:dkey-10h3.7	si:dkey-10h3.7 [Source:ZFIN;Acc:ZDB-GENE-160113-56]	17.103	-6.63227	1.24649	-5.32074	1.03344e-07	1.28091e-05
ENSDARG00000105473	si:cabz01036006.1	si:cabz01036006.1 [Source:ZFIN;Acc:ZDB-GENE-160113-146]	90.9903	-3.73413	0.435571	-8.57295	1.00871e-17	9.44638e-15
ENSDARG00000105557	BX511061.1	uncharacterized LOC101885004 [Source:NCBI gene;Acc:101885004]	28.4921	-3.01631	0.471655	-6.39516	1.60384e-10	3.89933e-08
ENSDARG00000105568	si:ch211-194p6.10	si:ch211-194p6.10 [Source:ZFIN;Acc:ZDB-GENE-160728-3]	73.0353	-1.30451	0.254335	-5.1291	2.91127e-07	3.17291e-05
ENSDARG00000105756	CR788316.3		9.36668	-5.26588	1.21417	-4.33701	1.44436e-05	0.000968719
ENSDARG00000106267	CR388042.1		8.33341	-5.09114	1.34848	-3.77547	0.000159709	0.00652382
ENSDARG00000109749	si:ch211-162i8.7	si:ch211-162i8.7 [Source:ZFIN;Acc:ZDB-GENE-110914-84]	5.12705	-3.18835	1.04729	-3.04438	0.00233159	0.0470881
ENSDARG00000110143	BX324164.5		18.0504	-1.44131	0.471946	-3.05398	0.00225827	0.0462231
ENSDARG00000110658	zgc:174696	zgc:174696 [Source:ZFIN;Acc:ZDB-GENE-030131-2836]	28.347	-1.50068	0.3963	-3.78672	0.000152651	0.00629655
ENSDARG00000111788	BX511067.1		27.185	-6.53764	1.23921	-5.27567	1.32273e-07	1.60025e-05
ENSDARG00000112632	si:ch211-106j21.6	si:ch211-106j21.6 [Source:ZFIN;Acc:ZDB-GENE-081103-22]	20.5311	-4.36597	0.986081	-4.4276	9.52895e-06	0.000673015
ENSDARG00000116086	si:dkey-193i10.4	si:dkey-193i10.4 [Source:ZFIN;Acc:ZDB-GENE-070705-343]	5.06497	-3.62164	1.19797	-3.02315	0.00250157	0.0492618
ENSDARG00000117174	CT583728.27		52.2847	-1.65926	0.534876	-3.10215	0.00192124	0.0415556
ENSDARG00000013856	amy2a	amylase alpha 2A [Source:ZFIN;Acc:ZDB-GENE-040426-2393]	7438.82	-1.02934	0.339155	-3.03502	0.0024052	0.04802
ENSDARG00000017703	paqr3a	progestin and adipoQ receptor family member IIIa [Source:ZFIN;Acc:ZDB-GENE-040426-1667]	142.401	-1.50017	0.206333	-7.27064	3.57798e-13	1.54113e-10
ENSDARG00000025428	socs3a	suppressor of cytokine signaling 3a [Source:ZFIN;Acc:ZDB-GENE-030131-7349]	240.646	-1.49219	0.280085	-5.32766	9.94886e-08	1.24533e-05
ENSDARG00000037121	mat2ab	methionine adenosyltransferase II, alpha b [Source:ZFIN;Acc:ZDB-GENE-050327-6]	775.791	-2.78726	0.480374	-5.80227	6.54233e-09	1.13204e-06
ENSDARG00000038666	igfbp1b	insulin-like growth factor binding protein 1b [Source:ZFIN;Acc:ZDB-GENE-081210-3]	171.621	-1.19582	0.288099	-4.15071	3.31438e-05	0.00184638
ENSDARG00000039264	igfbp5a	insulin-like growth factor binding protein 5a [Source:ZFIN;Acc:ZDB-GENE-070620-8]	292.428	-1.22058	0.306025	-3.98851	6.64883e-05	0.00327073
ENSDARG00000044204	endou	endonuclease, polyU-specific [Source:NCBI gene;Acc:791216]	481.178	-1.05954	0.277196	-3.82235	0.000132183	0.00554272
ENSDARG00000054741	prkg2	protein kinase cGMP-dependent 2 [Source:ZFIN;Acc:ZDB-GENE-060531-80]	68.9549	-2.43042	0.496457	-4.89553	9.80427e-07	9.01458e-05
ENSDARG00000058508	cfap70	cilia and flagella associated protein 70 [Source:ZFIN;Acc:ZDB-GENE-091204-50]	284.642	-4.33918	0.257059	-16.8801	6.30291e-64	1.59369e-59
ENSDARG00000059914	sdr42e2	short chain dehydrogenase/reductase family 42E, member 2 [Source:ZFIN;Acc:ZDB-GENE-101203-3]	154.327	-1.54315	0.504014	-3.06172	0.00220068	0.045606
ENSDARG00000068194	klf9	Kruppel-like factor 9 [Source:ZFIN;Acc:ZDB-GENE-060526-244]	512.912	-1.73101	0.351807	-4.92033	8.63968e-07	8.00199e-05
ENSDARG00000070845	si:dkey-56d12.4	si:dkey-56d12.4 [Source:ZFIN;Acc:ZDB-GENE-060531-147]	23.8567	-3.12787	0.471138	-6.63897	3.15875e-11	8.97405e-09
ENSDARG00000073718	si:ch73-233k15.2	si:ch73-233k15.2 [Source:ZFIN;Acc:ZDB-GENE-120215-22]	43.6922	-1.46023	0.343306	-4.25345	2.10506e-05	0.00131099
ENSDARG00000076221	fthl28	ferritin, heavy polypeptide-like 28 [Source:ZFIN;Acc:ZDB-GENE-030131-7540]	231.529	-1.02895	0.323497	-3.1807	0.00146918	0.0341358
ENSDARG00000076586	csf2rb	colony stimulating factor 2 receptor, beta, low-affinity (granulocyte-macrophage) [Source:ZFIN;Acc:ZDB-GENE-080115-1]	28.8941	-1.48224	0.45618	-3.24925	0.00115711	0.0294341
ENSDARG00000077308	gpr84	G protein-coupled receptor 84 [Source:ZFIN;Acc:ZDB-GENE-070928-33]	23.1892	-1.9611	0.519878	-3.77224	0.000161786	0.00656624
ENSDARG00000078832	si:dkey-73p2.3	si:dkey-73p2.3 [Source:ZFIN;Acc:ZDB-GENE-131126-12]	10.9557	-2.44502	0.627009	-3.89949	9.63944e-05	0.00435238
ENSDARG00000079089	fbxw8	F-box and WD repeat domain containing 8 [Source:NCBI gene;Acc:100136859]	185.602	-1.55375	0.207242	-7.49728	6.5154e-14	3.23023e-11
ENSDARG00000079269	CR589947.1		11.244	-2.07585	0.666899	-3.11269	0.00185392	0.0405506
ENSDARG00000087188	nfil3-6	nuclear factor, interleukin 3 regulated, member 6 [Source:ZFIN;Acc:ZDB-GENE-040704-63]	202.692	-1.47595	0.394877	-3.73775	0.000185674	0.00737883
ENSDARG00000087751	CR382337.1		11.6274	-4.24283	1.03498	-4.09943	4.14162e-05	0.00220002
ENSDARG00000089602	si:dkey-217f16.1	si:dkey-217f16.1 [Source:ZFIN;Acc:ZDB-GENE-091116-95]	16.108	-2.21524	0.715077	-3.09791	0.0019489	0.0420101
ENSDARG00000092780	si:ch1073-170o4.1	si:ch1073-170o4.1 [Source:ZFIN;Acc:ZDB-GENE-030131-7012]	18.9397	-3.38038	0.747023	-4.52514	6.03567e-06	0.000455558
ENSDARG00000095142	si:ch211-208h16.4	si:ch211-208h16.4 [Source:ZFIN;Acc:ZDB-GENE-060526-98]	183.59	-1.82546	0.368148	-4.9585	7.10379e-07	6.80376e-05
ENSDARG00000097197	CR392042.1		11.0169	-4.8753	0.962624	-5.0646	4.09263e-07	4.25853e-05
ENSDARG00000097909	si:dkey-195m11.11	si:dkey-195m11.11 [Source:ZFIN;Acc:ZDB-GENE-131127-648]	16.3874	-2.13283	0.560414	-3.80581	0.00014134	0.00585865
ENSDARG00000097976	CR812464.1		5.83339	-6.52487	1.46754	-4.44614	8.74259e-06	0.000628001
ENSDARG00000098289	vstm2l	V-set and transmembrane domain containing 2 like [Source:ZFIN;Acc:ZDB-GENE-040426-1548]	45.903	-1.38403	0.331489	-4.17518	2.97748e-05	0.00170716
ENSDARG00000098509	BX005286.1		10.4414	-3.09205	0.787533	-3.92625	8.62821e-05	0.0039811
ENSDARG00000098995	cyp2k6	cytochrome P450, family 2, subfamily K, polypeptide 6 [Source:NCBI gene;Acc:393481]	36.737	-5.35888	0.834378	-6.42261	1.33958e-10	3.3207e-08
ENSDARG00000100113	AL935044.2		6.83352	-4.56813	1.31142	-3.48334	0.000495201	0.0156124
ENSDARG00000100524	abca3b	ATP-binding cassette, sub-family A (ABC1), member 3b [Source:ZFIN;Acc:ZDB-GENE-050517-2]	2443.06	-1.62172	0.204494	-7.9304	2.18436e-15	1.62446e-12
ENSDARG00000100584	ccdc40	coiled-coil domain containing 40 [Source:NCBI gene;Acc:568590]	151.104	-1.13841	0.211412	-5.3848	7.25252e-08	9.65158e-06
ENSDARG00000101055	trim35-25	tripartite motif containing 35-25 [Source:ZFIN;Acc:ZDB-GENE-060503-484]	6.37089	-5.3113	1.38132	-3.8451	0.000120504	0.00515556
ENSDARG00000101632	cyp2k20	cytochrome P450, family 2, subfamily k, polypeptide 20 [Source:ZFIN;Acc:ZDB-GENE-091113-5]	8.68403	-2.363	0.768595	-3.07444	0.00210899	0.0442905
ENSDARG00000101654	si:ch211-188c18.1	si:ch211-188c18.1 [Source:ZFIN;Acc:ZDB-GENE-060503-296]	10.9405	-2.77326	0.705903	-3.92867	8.54172e-05	0.00395563
ENSDARG00000101863	CR382337.3		6.2792	-4.90566	1.31795	-3.72219	0.000197505	0.00769478
ENSDARG00000102856	si:ch73-59f11.3	si:ch73-59f11.3 [Source:ZFIN;Acc:ZDB-GENE-131121-446]	23.9537	-2.29726	0.726643	-3.16147	0.00156975	0.0357579
ENSDARG00000103194	BX936433.2		3.86803	-4.42208	1.44896	-3.0519	0.00227398	0.046369
ENSDARG00000103277	cyp24a1	cytochrome P450, family 24, subfamily A, polypeptide 1 [Source:ZFIN;Acc:ZDB-GENE-060825-1]	432.814	-3.21015	0.312346	-10.2775	8.89655e-25	2.24949e-21
ENSDARG00000103806	BX004785.3		3.36022	-5.7313	1.61399	-3.55101	0.00038376	0.0128259
ENSDARG00000105046	ccnf	cyclin F [Source:NCBI gene;Acc:266981]	311.959	-1.24921	0.157946	-7.90912	2.59206e-15	1.82056e-12
ENSDARG00000105151	cyp2k21	cytochrome P450, family 2, subfamily k, polypeptide 21 [Source:ZFIN;Acc:ZDB-GENE-091113-17]	55.0788	-1.08714	0.352002	-3.08843	0.00201215	0.0429707
ENSDARG00000110614	ugt2a7	UDP glucuronosyltransferase 2 family, polypeptide A7 [Source:ZFIN;Acc:ZDB-GENE-141215-33]	23.899	-1.76631	0.472597	-3.73745	0.000185893	0.00737883
ENSDARG00000114184	si:busm1-105l16.2	si:busm1-105l16.2 [Source:ZFIN;Acc:ZDB-GENE-030616-108]	5.40421	-4.3844	1.33181	-3.29206	0.000994549	0.0263321
ENSDARG00000116723	BX470259.3		40.8117	-1.28572	0.332696	-3.86454	0.000111298	0.00488167
ENSDARG00000117309	BX927081.3		32.1255	-1.40992	0.458772	-3.07324	0.00211745	0.0443577
ENSDARG00000117407	AL954191.2	uncharacterized LOC101885516 [Source:NCBI gene;Acc:101885516]	175.604	-1.00575	0.185573	-5.41971	5.96944e-08	8.24794e-06
ENSDARG00000000563	ttn.1	titin, tandem duplicate 1 [Source:ZFIN;Acc:ZDB-GENE-030616-413]	8663.79	-1.05372	0.314039	-3.35536	0.000792609	0.0221939
ENSDARG00000003820	nr1d2a	nuclear receptor subfamily 1, group D, member 2a [Source:ZFIN;Acc:ZDB-GENE-040504-1]	1896.07	-1.29121	0.188758	-6.84053	7.88996e-12	2.73284e-09
ENSDARG00000005626	RHOU	si:ch211-133l11.10 [Source:ZFIN;Acc:ZDB-GENE-141219-14]	35.1317	-1.10293	0.3141	-3.51138	0.000445781	0.0144322
ENSDARG00000018263	pdia2	protein disulfide isomerase family A, member 2 [Source:ZFIN;Acc:ZDB-GENE-040426-705]	3432.78	-1.40625	0.280551	-5.01247	5.37349e-07	5.34917e-05
ENSDARG00000019585	gstk2	glutathione S-transferase kappa 2 [Source:ZFIN;Acc:ZDB-GENE-100922-14]	10.0492	-2.71204	0.713506	-3.801	0.000144112	0.0059638
ENSDARG00000036833	upp2	uridine phosphorylase 2 [Source:ZFIN;Acc:ZDB-GENE-040426-830]	120.463	-1.80899	0.268172	-6.74565	1.52348e-11	4.81515e-09
ENSDARG00000038681	MFAP4	wu:fj11g02 [Source:ZFIN;Acc:ZDB-GENE-030131-7370]	3.75899	-4.57189	1.48471	-3.07932	0.00207475	0.0438996
ENSDARG00000040277	fbxo32	F-box protein 32 [Source:ZFIN;Acc:ZDB-GENE-040426-1040]	192.26	-1.0566	0.33372	-3.16612	0.00154487	0.0353636
ENSDARG00000040278	klhl38b	kelch-like family member 38b [Source:ZFIN;Acc:ZDB-GENE-120727-8]	88.8684	-1.43046	0.346169	-4.13225	3.59226e-05	0.00197029
ENSDARG00000053802	cbln5	cerebellin 5 [Source:ZFIN;Acc:ZDB-GENE-070912-577]	20.1971	-1.64847	0.521061	-3.16367	0.00155791	0.0355521
ENSDARG00000055934	si:ch1073-416j23.1	si:ch1073-416j23.1 [Source:ZFIN;Acc:ZDB-GENE-100922-35]	16.0615	-1.79367	0.52756	-3.39993	0.000674038	0.0196123
ENSDARG00000062341	wfs1a	Wolfram syndrome 1a (wolframin) [Source:ZFIN;Acc:ZDB-GENE-080225-11]	117.442	-1.73691	0.542144	-3.20379	0.00135632	0.0323533
ENSDARG00000063297	abcb6a	ATP-binding cassette, sub-family B (MDR/TAP), member 6a [Source:ZFIN;Acc:ZDB-GENE-050517-9]	213.345	-1.21649	0.361885	-3.36155	0.000775064	0.0218235
ENSDARG00000069186	cyp27a1.2	cytochrome P450, family 27, subfamily A, polypeptide 1, gene 2 [Source:ZFIN;Acc:ZDB-GENE-081104-511]	35.3462	-2.04994	0.486553	-4.2132	2.51782e-05	0.00151809
ENSDARG00000069381	si:ch211-125e6.5	si:ch211-125e6.5 [Source:ZFIN;Acc:ZDB-GENE-070912-39]	13.5644	-4.20473	1.30161	-3.2304	0.00123616	0.0305655
ENSDARG00000076534	si:ch211-14a17.10	si:ch211-14a17.10 [Source:ZFIN;Acc:ZDB-GENE-030616-581]	110.708	-1.07864	0.327599	-3.29256	0.000992796	0.0263132
ENSDARG00000078001	kbtbd7	kelch repeat and BTB (POZ) domain containing 7 [Source:ZFIN;Acc:ZDB-GENE-070912-204]	69.0554	-1.65968	0.358424	-4.63047	3.64828e-06	0.000292847
ENSDARG00000079191	zgc:172122	zgc:172122 [Source:ZFIN;Acc:ZDB-GENE-080208-1]	42.1352	-1.64297	0.460487	-3.5679	0.000359853	0.0122297
ENSDARG00000088013	CYP27A1	zgc:136333 [Source:ZFIN;Acc:ZDB-GENE-060616-143]	147.761	-1.96832	0.262845	-7.48853	6.96488e-14	3.38667e-11
ENSDARG00000090844	CABZ01054965.1	interleukin-1 receptor type 1-like [Source:NCBI gene;Acc:799279]	126.05	-1.91972	0.259024	-7.41137	1.25001e-13	5.74665e-11
ENSDARG00000091320	nlrc6	NLR family CARD domain containing 6 [Source:ZFIN;Acc:ZDB-GENE-060421-8264]	124.855	-1.48167	0.273853	-5.41047	6.28601e-08	8.54526e-06
ENSDARG00000092801	CR855277.2	RIIa domain-containing protein 1-like [Source:NCBI gene;Acc:100536995]	20.1537	-6.09948	1.28019	-4.76452	1.89301e-06	0.000161705
ENSDARG00000093224	CR456628.1		6.76808	-5.61773	1.43835	-3.90567	9.39653e-05	0.00427225
ENSDARG00000093877	si:zfos-2330d3.7	si:zfos-2330d3.7 [Source:ZFIN;Acc:ZDB-GENE-121214-112]	72.9814	-1.65959	0.404071	-4.10717	4.00539e-05	0.00214097
ENSDARG00000093926	CR855277.3		11.089	-4.52011	1.33749	-3.37954	0.000726067	0.0207442
ENSDARG00000094331	BX901918.2		11.0917	-2.43528	0.693384	-3.51216	0.000444473	0.0144083
ENSDARG00000094518	si:ch211-125e6.8	si:ch211-125e6.8 [Source:ZFIN;Acc:ZDB-GENE-070912-42]	34.3939	-3.03704	0.523513	-5.80127	6.58136e-09	1.13204e-06
ENSDARG00000094782	si:ch211-196h16.4	si:ch211-196h16.4 [Source:ZFIN;Acc:ZDB-GENE-081029-1]	52.5776	-1.34115	0.330733	-4.05508	5.01164e-05	0.00257037
ENSDARG00000095522	si:dkey-71b5.3	si:dkey-71b5.3 [Source:ZFIN;Acc:ZDB-GENE-100922-91]	42.8457	-7.25304	1.22961	-5.89864	3.66518e-09	6.61957e-07
ENSDARG00000096527	BX548015.2		29.3494	-6.61927	1.23236	-5.37121	7.82091e-08	1.02462e-05
ENSDARG00000096544	CR774189.1		4.70812	-6.21637	1.51239	-4.1103	3.95153e-05	0.00212532
ENSDARG00000097420	si:ch73-250a16.5	si:ch73-250a16.5 [Source:ZFIN;Acc:ZDB-GENE-131121-255]	30.4458	-1.61112	0.327274	-4.92285	8.52914e-07	7.92866e-05
ENSDARG00000099207	si:dkey-11f4.7	si:dkey-11f4.7 [Source:ZFIN;Acc:ZDB-GENE-070912-361]	20.7841	-2.47371	0.716881	-3.45066	0.000559223	0.0170979
ENSDARG00000099839	si:ch211-9d9.1	si:ch211-9d9.1 [Source:ZFIN;Acc:ZDB-GENE-030131-2657]	117.602	-1.2165	0.279875	-4.3466	1.38265e-05	0.000934769
ENSDARG00000100184	ly97.2	lymphocyte antigen 97, tandem duplicate 2 [Source:ZFIN;Acc:ZDB-GENE-170621-2]	64.8468	-2.43243	0.379643	-6.40716	1.48251e-10	3.63934e-08
ENSDARG00000101077	sctr	secretin receptor [Source:NCBI gene;Acc:100537567]	37.4456	-1.10498	0.355763	-3.10594	0.00189678	0.0412737
ENSDARG00000103330	si:ch73-236c18.5	si:ch73-236c18.5 [Source:ZFIN;Acc:ZDB-GENE-121213-7]	37.7931	-1.78614	0.446048	-4.00437	6.21818e-05	0.00308893
ENSDARG00000116928	CABZ01059408.1		13.7042	-2.94694	0.728701	-4.0441	5.25254e-05	0.00267224
ENSDARG00000117541	FP236197.1		50.5413	-1.85945	0.396721	-4.68704	2.77191e-06	0.000229045
ENSDARG00000002991	cep135	centrosomal protein 135 [Source:NCBI gene;Acc:553303]	305.657	-1.25426	0.196266	-6.39059	1.65242e-10	3.9792e-08
ENSDARG00000003197	wdr21	WD repeat domain 21 [Source:ZFIN;Acc:ZDB-GENE-040109-2]	109.103	-2.66223	0.352803	-7.54592	4.49095e-14	2.46856e-11
ENSDARG00000003797	asb2a.1	ankyrin repeat and SOCS box containing 2a, tandem duplicate 1 [Source:ZFIN;Acc:ZDB-GENE-030131-5355]	140.221	-1.38069	0.248152	-5.56391	2.63792e-08	4.01805e-06
ENSDARG00000003902	ctsl.1	cathepsin L.1 [Source:ZFIN;Acc:ZDB-GENE-040718-61]	2528.84	-1.36095	0.291506	-4.66869	3.0313e-06	0.000245661
ENSDARG00000010252	jak3	Janus kinase 3 (a protein tyrosine kinase, leukocyte) [Source:ZFIN;Acc:ZDB-GENE-070725-4]	56.0244	-1.23583	0.315541	-3.91654	8.98293e-05	0.00411167
ENSDARG00000025311	cuzd1.2	CUB and zona pellucida-like domains 1, tandem duplicate 2 [Source:ZFIN;Acc:ZDB-GENE-131119-30]	204.953	-2.34083	0.270976	-8.63851	5.69531e-18	5.53869e-15
ENSDARG00000028664	ahsa1a	AHA1, activator of heat shock protein ATPase homolog 1a [Source:ZFIN;Acc:ZDB-GENE-030131-1869]	158.554	-2.40221	0.321391	-7.47443	7.75382e-14	3.69916e-11
ENSDARG00000031745	mhc2a	major histocompatibility complex class II integral membrane alpha chain gene [Source:ZFIN;Acc:ZDB-GENE-990415-150]	19.2487	-1.65123	0.453147	-3.64392	0.000268515	0.00979711
ENSDARG00000037192	zgc:113364	zgc:113364 [Source:ZFIN;Acc:ZDB-GENE-050410-5]	30.3156	-6.91037	1.23363	-5.60167	2.12291e-08	3.29311e-06
ENSDARG00000039682	si:ch211-121a2.2	si:ch211-121a2.2 [Source:ZFIN;Acc:ZDB-GENE-070705-21]	62.2611	-4.55468	0.727107	-6.26411	3.74965e-10	8.24435e-08
ENSDARG00000041433	si:dkey-7c18.24	si:dkey-7c18.24 [Source:ZFIN;Acc:ZDB-GENE-041014-63]	262.058	-1.19959	0.243209	-4.93236	8.1244e-07	7.64655e-05
ENSDARG00000043584	ifit15	interferon-induced protein with tetratricopeptide repeats 15 [Source:ZFIN;Acc:ZDB-GENE-030131-1055]	169.535	-2.62636	0.385225	-6.81771	9.25031e-12	3.11859e-09
ENSDARG00000053165	zgc:113377	zgc:113377 [Source:ZFIN;Acc:ZDB-GENE-050913-148]	37.8723	-1.29679	0.408151	-3.17722	0.00148694	0.0343982
ENSDARG00000055270	si:ch1073-358c10.1	si:ch1073-358c10.1 [Source:ZFIN;Acc:ZDB-GENE-050309-123]	82.8336	-1.37493	0.283961	-4.84198	1.28555e-06	0.000113258
ENSDARG00000058716	cept1a	choline/ethanolamine phosphotransferase 1a [Source:ZFIN;Acc:ZDB-GENE-081105-47]	110.882	-1.12898	0.209993	-5.37627	7.60446e-08	1.00145e-05
ENSDARG00000058731	slc2a6	solute carrier family 2 member 6 [Source:ZFIN;Acc:ZDB-GENE-081104-301]	56.7604	-1.43594	0.331877	-4.32671	1.51353e-05	0.00100975
ENSDARG00000058944	si:dkey-8e10.3	si:dkey-8e10.3 [Source:ZFIN;Acc:ZDB-GENE-081104-442]	97.1419	-1.94284	0.477132	-4.07191	4.66282e-05	0.00244098
ENSDARG00000062397	ndst1a	N-deacetylase/N-sulfotransferase (heparan glucosaminyl) 1a [Source:ZFIN;Acc:ZDB-GENE-111012-2]	631.177	-1.21175	0.151385	-8.00442	1.20031e-15	9.4843e-13
ENSDARG00000068991	zgc:158862	zgc:158862 [Source:ZFIN;Acc:ZDB-GENE-070209-146]	119.705	-2.4539	0.257078	-9.54535	1.35649e-21	2.28659e-18
ENSDARG00000076070	dlgap2b	discs, large (Drosophila) homolog-associated protein 2b [Source:ZFIN;Acc:ZDB-GENE-040724-191]	28.0704	-1.76955	0.43353	-4.08172	4.47027e-05	0.00234991
ENSDARG00000076306	loxl3a	lysyl oxidase-like 3a [Source:NCBI gene;Acc:568839]	39.8145	-1.20939	0.360746	-3.35248	0.000800918	0.022377
ENSDARG00000076789	cx32.2	connexin 32.2 [Source:NCBI gene;Acc:566647]	33.3065	-1.5378	0.385894	-3.98504	6.74688e-05	0.0033061
ENSDARG00000079105	mhc2dab	major histocompatibility complex class II DAB gene [Source:ZFIN;Acc:ZDB-GENE-980526-200]	37.4811	-1.89678	0.354305	-5.35352	8.62607e-08	1.10664e-05
ENSDARG00000086518	si:ch211-155o21.3	si:ch211-155o21.3 [Source:ZFIN;Acc:ZDB-GENE-121214-24]	19.7297	-1.58873	0.440333	-3.60802	0.000308546	0.0108809
ENSDARG00000087262	zgc:63568	zgc:63568 [Source:ZFIN;Acc:ZDB-GENE-040426-1165]	45.8244	-1.11968	0.321046	-3.48759	0.000487388	0.0154431
ENSDARG00000088444	selenol	selenoprotein L [Source:NCBI gene;Acc:100462964]	36.2594	-1.87301	0.46895	-3.99405	6.49531e-05	0.00320144
ENSDARG00000088689	si:ch211-201o1.1	si:ch211-201o1.1 [Source:ZFIN;Acc:ZDB-GENE-120709-60]	81.913	-1.95338	0.458955	-4.25614	2.07986e-05	0.0012985
ENSDARG00000089050	cuzd1.1	CUB and zona pellucida-like domains 1, tandem duplicate 1 [Source:ZFIN;Acc:ZDB-GENE-131122-16]	250.659	-1.85727	0.381046	-4.87414	1.09281e-06	9.85236e-05
ENSDARG00000090171	BX323556.1		57.3064	-1.30871	0.397126	-3.29545	0.000982658	0.0261793
ENSDARG00000091548	stard9	StAR-related lipid transfer (START) domain containing 9 [Source:ZFIN;Acc:ZDB-GENE-111111-11]	518.539	-1.03491	0.278009	-3.72257	0.000197208	0.00769478
ENSDARG00000091859	si:ch73-233m11.2	si:ch73-233m11.2 [Source:ZFIN;Acc:ZDB-GENE-081104-266]	41.5204	-1.20849	0.385545	-3.13449	0.00172152	0.038385
ENSDARG00000092042	AL935153.1		30.1179	-4.55361	0.749023	-6.0794	1.20636e-09	2.42086e-07
ENSDARG00000092379	si:dkeyp-51b9.3	si:dkeyp-51b9.3 [Source:ZFIN;Acc:ZDB-GENE-081104-469]	55.1374	-7.92978	1.21005	-6.55328	5.62851e-11	1.51401e-08
ENSDARG00000092626	zgc:174931	zgc:174931 [Source:ZFIN;Acc:ZDB-GENE-070928-43]	16.2052	-1.72566	0.561459	-3.07353	0.00211545	0.0443525
ENSDARG00000093561	BX571854.1		9.78068	-5.28385	1.387	-3.80955	0.000139219	0.00578973
ENSDARG00000094451	cfp	complement factor properdin [Source:ZFIN;Acc:ZDB-GENE-030131-9247]	203.747	-1.48435	0.305805	-4.85392	1.21046e-06	0.00010815
ENSDARG00000095177	BX640478.1		16.0023	-2.6553	0.649782	-4.08645	4.38031e-05	0.00231224
ENSDARG00000095707	BX322665.2		23.4701	-2.28336	0.488426	-4.67492	2.94063e-06	0.000239851
ENSDARG00000096508	BX322618.1		2172.56	-1.76348	0.27193	-6.48506	8.86963e-11	2.31205e-08
ENSDARG00000096556	si:dkey-19f4.2	si:dkey-19f4.2 [Source:ZFIN;Acc:ZDB-GENE-121214-262]	19.2543	-7.37085	1.32363	-5.56867	2.56692e-08	3.93361e-06
ENSDARG00000096836	AL807792.1		10.7957	-2.01893	0.651874	-3.09711	0.00195417	0.0420521
ENSDARG00000097634	CU306817.1		3.25551	-4.67292	1.53962	-3.03512	0.00240439	0.04802
ENSDARG00000098415	CT956093.1		24.6041	-7.26721	1.2575	-5.77911	7.50988e-09	1.27441e-06
ENSDARG00000100248	c1r	complement component 1, r subcomponent [Source:ZFIN;Acc:ZDB-GENE-050913-24]	31.6776	-5.18264	0.688127	-7.53151	5.01556e-14	2.58813e-11
ENSDARG00000101206	zgc:113363	zgc:113363 [Source:ZFIN;Acc:ZDB-GENE-050327-7]	29.883	-1.28121	0.418388	-3.06226	0.00219674	0.045606
ENSDARG00000102094	wu:fd46c06	wu:fd46c06 [Source:ZFIN;Acc:ZDB-GENE-030131-4645]	23.8182	-4.62598	0.630557	-7.33633	2.19523e-13	9.73796e-11
ENSDARG00000103019	gstp2	glutathione S-transferase pi 2 [Source:ZFIN;Acc:ZDB-GENE-050601-1]	1037.39	-1.47967	0.239096	-6.18861	6.0697e-10	1.27894e-07
ENSDARG00000104899	CR931813.2		24.6523	-3.95054	0.586483	-6.73598	1.62833e-11	5.083e-09
ENSDARG00000104919	si:ch211-153b23.3	si:ch211-153b23.3 [Source:ZFIN;Acc:ZDB-GENE-141216-408]	39.7455	-1.70298	0.338512	-5.03078	4.88477e-07	4.92077e-05
ENSDARG00000111321	CR759968.2		2.55392	-5.15732	1.59535	-3.23272	0.00122618	0.030426
ENSDARG00000117347	CR376741.4		7.2339	-3.44148	0.962642	-3.57504	0.000350179	0.0120303
ENSDARG00000000656	psmb9a	proteasome 20S subunit beta 9a [Source:ZFIN;Acc:ZDB-GENE-990415-140]	3.62447	-4.47959	1.47498	-3.03704	0.00238911	0.0479041
ENSDARG00000001303	psmb8a	proteasome 20S subunit beta 8A [Source:ZFIN;Acc:ZDB-GENE-990415-141]	5.86082	-5.69178	1.33652	-4.25867	2.05648e-05	0.00129028
ENSDARG00000002013	grb10a	growth factor receptor-bound protein 10a [Source:ZFIN;Acc:ZDB-GENE-040822-32]	211.186	-1.20505	0.372351	-3.23634	0.00121074	0.0302132
ENSDARG00000009161	ftr55	finTRIM family, member 55 [Source:ZFIN;Acc:ZDB-GENE-070424-161]	9.9765	-2.5894	0.811371	-3.19139	0.00141591	0.0332789
ENSDARG00000011785	tbx6	T-box transcription factor 6 [Source:NCBI gene;Acc:192294]	55.3902	-1.29699	0.362988	-3.57309	0.000352793	0.0120842
ENSDARG00000018418	pth3r	parathyroid hormone 3 receptor [Source:ZFIN;Acc:ZDB-GENE-991123-12]	88.9772	-1.09506	0.35961	-3.04513	0.00232579	0.047046
ENSDARG00000022614	ddx43	DEAD (Asp-Glu-Ala-Asp) box polypeptide 43 [Source:ZFIN;Acc:ZDB-GENE-080204-77]	39.1414	-2.18221	0.524596	-4.15979	3.18544e-05	0.00179785
ENSDARG00000030512	tsnaxip1	translin-associated factor X interacting protein 1 [Source:ZFIN;Acc:ZDB-GENE-070424-39]	106.146	-1.10419	0.303217	-3.6416	0.000270949	0.00985746
ENSDARG00000031885	psmb12	proteasome 20S subunit beta 12 [Source:ZFIN;Acc:ZDB-GENE-001208-1]	3.29942	-4.87799	1.48576	-3.28317	0.00102648	0.0268958
ENSDARG00000036767	urgcp	upregulator of cell proliferation [Source:ZFIN;Acc:ZDB-GENE-120215-160]	49.3398	-1.91441	0.382175	-5.00924	5.46459e-07	5.39735e-05
ENSDARG00000037618	ddit4	DNA-damage-inducible transcript 4 [Source:NCBI gene;Acc:378866]	472.554	-1.14107	0.191137	-5.96991	2.3738e-09	4.44604e-07
ENSDARG00000039832	gsta.2	glutathione S-transferase, alpha tandem duplicate 2 [Source:ZFIN;Acc:ZDB-GENE-070822-30]	560.365	-1.64157	0.367957	-4.4613	8.14641e-06	0.000590206
ENSDARG00000041073	si:dkey-12e7.4	si:dkey-12e7.4 [Source:ZFIN;Acc:ZDB-GENE-050419-83]	21.8802	-2.22227	0.547459	-4.05924	4.92328e-05	0.00255093
ENSDARG00000041595	ces3	carboxylesterase 3 [Source:ZFIN;Acc:ZDB-GENE-030131-9563]	1361.47	-1.95462	0.19802	-9.8708	5.57164e-23	1.17399e-19
ENSDARG00000043816	st6galnac1.2	ST6 (alpha-N-acetyl-neuraminyl-2,3-beta-galactosyl-1,3)-N-acetylgalactosaminide alpha-2,6-sialyltransferase 1, tandem duplicate 2 [Source:ZFIN;Acc:ZDB-GENE-041014-161]	31.3689	-1.40866	0.434233	-3.24402	0.00117857	0.0297406
ENSDARG00000043818	CASKIN2	si:ch211-119c20.2 [Source:ZFIN;Acc:ZDB-GENE-041001-137]	274.16	-2.42352	0.565105	-4.28861	1.79794e-05	0.001148
ENSDARG00000045153	slc16a8	solute carrier family 16 member 8 [Source:ZFIN;Acc:ZDB-GENE-121128-1]	104.296	-3.77764	0.36323	-10.4001	2.47548e-25	6.95473e-22
ENSDARG00000057429	arg1	arginase 1 [Source:ZFIN;Acc:ZDB-GENE-040724-181]	77.8727	-1.40279	0.444238	-3.15775	0.00158989	0.0360542
ENSDARG00000058672	nuggc.3	nuclear GTPase, germinal center associated, tandem duplicate 3 [Source:ZFIN;Acc:ZDB-GENE-061207-67]	26.3556	-6.84634	1.24824	-5.48477	4.14003e-08	5.94776e-06
ENSDARG00000059139	wfikkn2b	WAP, follistatin/kazal, immunoglobulin, kunitz and netrin domain containing 2b [Source:ZFIN;Acc:ZDB-GENE-110414-1]	24.5204	-2.21333	0.509031	-4.34813	1.37306e-05	0.00093077
ENSDARG00000062640	kcnh8	potassium voltage-gated channel, subfamily H (eag-related), member 8 [Source:ZFIN;Acc:ZDB-GENE-060503-204]	17.5411	-1.49358	0.46422	-3.21741	0.00129355	0.0314764
ENSDARG00000062943	taco1	translational activator of mitochondrially encoded cytochrome c oxidase I [Source:ZFIN;Acc:ZDB-GENE-070410-35]	240.261	-2.71928	0.25195	-10.793	3.71643e-27	1.18763e-23
ENSDARG00000067730	trpc6b	transient receptor potential cation channel, subfamily C, member 6b [Source:ZFIN;Acc:ZDB-GENE-081030-19]	22.509	-1.66331	0.415211	-4.00593	6.17734e-05	0.00307469
ENSDARG00000068199	pld3	phospholipase D family, member 3 [Source:ZFIN;Acc:ZDB-GENE-050419-212]	134.124	-1.23222	0.322084	-3.82579	0.000130356	0.0054934
ENSDARG00000069928	prkceb	protein kinase C, epsilon b [Source:ZFIN;Acc:ZDB-GENE-081028-47]	124.399	-1.14325	0.370298	-3.08738	0.00201931	0.0430397
ENSDARG00000071001	nuggc.1	nuclear GTPase, germinal center associated, tandem duplicate 1 [Source:ZFIN;Acc:ZDB-GENE-050208-148]	8.50385	-4.71156	1.43154	-3.29125	0.000997445	0.0263585
ENSDARG00000075963	mhc1uba	major histocompatibility complex class I UBA [Source:ZFIN;Acc:ZDB-GENE-990415-145]	36.5856	-7.28724	1.23328	-5.90883	3.44538e-09	6.26736e-07
ENSDARG00000076196	si:ch211-226h7.6	si:ch211-226h7.6 [Source:ZFIN;Acc:ZDB-GENE-130531-12]	7.5316	-3.08618	0.974161	-3.16803	0.00153474	0.0352141
ENSDARG00000077409	cby1	chibby homolog 1 (Drosophila) [Source:ZFIN;Acc:ZDB-GENE-030131-5074]	176.023	-1.02926	0.290357	-3.54481	0.000392894	0.0130543
ENSDARG00000079227	plekhs1	pleckstrin homology domain containing, family S member 1 [Source:ZFIN;Acc:ZDB-GENE-080204-50]	40.6964	-2.1771	0.365042	-5.96397	2.46177e-09	4.57691e-07
ENSDARG00000086613	si:dkey-266f7.10	si:dkey-266f7.10 [Source:ZFIN;Acc:ZDB-GENE-120215-242]	7.44802	-4.46947	1.36824	-3.26658	0.00108854	0.028143
ENSDARG00000086762	gsdmea	gasdermin Ea [Source:ZFIN;Acc:ZDB-GENE-120215-186]	128.304	-1.51032	0.396716	-3.80707	0.000140624	0.00583855
ENSDARG00000088641	grn2	granulin 2 [Source:ZFIN;Acc:ZDB-GENE-050522-264]	9.48253	-3.8907	0.954449	-4.07638	4.57425e-05	0.00239958
ENSDARG00000089402	si:ch73-281i18.3	si:ch73-281i18.3 [Source:ZFIN;Acc:ZDB-GENE-141212-263]	12.1028	-2.08721	0.552904	-3.77499	0.000160014	0.00652571
ENSDARG00000090767	si:ch211-136m16.8	si:ch211-136m16.8 [Source:ZFIN;Acc:ZDB-GENE-121214-301]	102.79	-1.95391	0.311573	-6.27111	3.58472e-10	8.02121e-08
ENSDARG00000091951	nuggc.2	nuclear GTPase, germinal center associated, tandem duplicate 2 [Source:ZFIN;Acc:ZDB-GENE-060503-185]	17.7058	-5.49256	1.26145	-4.35418	1.33565e-05	0.000907849
ENSDARG00000092725	si:dkey-188i13.8	si:dkey-188i13.8 [Source:ZFIN;Acc:ZDB-GENE-090312-93]	9.90414	-2.24895	0.659216	-3.41155	0.000645938	0.0190356
ENSDARG00000092731	mhc1uka	major histocompatibility complex class I UKA [Source:ZFIN;Acc:ZDB-GENE-060825-152]	13.1709	-5.7301	1.33011	-4.308	1.64737e-05	0.00107632
ENSDARG00000092833	CR318588.2	si:dkeyp-1h4.8 [Source:NCBI gene;Acc:100535122]	53.0065	-9.71107	1.33578	-7.26996	3.59607e-13	1.54113e-10
ENSDARG00000096700	FP565451.1		15.0765	-2.65441	0.53096	-4.99927	5.75467e-07	5.57497e-05
ENSDARG00000100450	btr21	bloodthirsty-related gene family, member 21 [Source:ZFIN;Acc:ZDB-GENE-081031-80]	71.9536	-3.39059	0.538053	-6.30159	2.94608e-10	6.77197e-08
ENSDARG00000101715	arsg	arylsulfatase G [Source:ZFIN;Acc:ZDB-GENE-060503-154]	54.7958	-1.58545	0.306496	-5.17283	2.30573e-07	2.55704e-05
ENSDARG00000102018	btr25	bloodthirsty-related gene family, member 25 [Source:ZFIN;Acc:ZDB-GENE-070705-377]	42.525	-1.54094	0.421723	-3.65391	0.000258276	0.0095197
ENSDARG00000102895	si:dkey-31i7.1	si:dkey-31i7.1 [Source:ZFIN;Acc:ZDB-GENE-131127-342]	5.60731	-4.35159	1.34509	-3.23517	0.00121571	0.0302552
ENSDARG00000102992	btr20	bloodthirsty-related gene family, member 20 [Source:ZFIN;Acc:ZDB-GENE-060421-3419]	27.106	-2.67181	0.657188	-4.06553	4.79244e-05	0.00249849
ENSDARG00000104403	oscp1a	organic solute carrier partner 1a [Source:ZFIN;Acc:ZDB-GENE-080204-2]	34.9724	-1.49335	0.375252	-3.97959	6.90344e-05	0.00336916
ENSDARG00000104629	SLC16A6	monocarboxylate transporter 7-like [Source:NCBI gene;Acc:103911912]	128.178	-8.54679	0.883849	-9.66997	4.04496e-22	7.30549e-19
ENSDARG00000105273	FP074902.2		39.1675	-1.41546	0.337406	-4.19513	2.72712e-05	0.00159775
ENSDARG00000105592	CR936442.1		671.944	-2.25386	0.208847	-10.7919	3.75759e-27	1.18763e-23
ENSDARG00000000796	nr4a1	nuclear receptor subfamily 4, group A, member 1 [Source:ZFIN;Acc:ZDB-GENE-040704-11]	331.837	-1.12373	0.234494	-4.79214	1.6501e-06	0.000142398
ENSDARG00000010231	ppm1na	protein phosphatase, Mg2+/Mn2+ dependent, 1Na (putative) [Source:ZFIN;Acc:ZDB-GENE-040426-2731]	386.181	-1.53236	0.203192	-7.54142	4.64869e-14	2.50089e-11
ENSDARG00000026049	mxf	myxovirus (influenza virus) resistance F [Source:ZFIN;Acc:ZDB-GENE-030721-9]	29.6135	-4.6913	0.68734	-6.8253	8.77414e-12	2.99803e-09
ENSDARG00000027744	gadd45ba	growth arrest and DNA-damage-inducible, beta a [Source:ZFIN;Acc:ZDB-GENE-040426-1971]	786.83	-1.11811	0.268621	-4.1624	3.1492e-05	0.00178938
ENSDARG00000029822	cel.2	carboxyl ester lipase, tandem duplicate 2 [Source:ZFIN;Acc:ZDB-GENE-061110-10]	2716.9	-1.87195	0.276436	-6.77174	1.27243e-11	4.07259e-09
ENSDARG00000041645	sb:cb37	sb:cb37 [Source:ZFIN;Acc:ZDB-GENE-030131-9800]	1265.84	-1.16336	0.209499	-5.55308	2.80674e-08	4.2496e-06
ENSDARG00000044626	ccdc90b	coiled-coil domain containing 90B [Source:ZFIN;Acc:ZDB-GENE-040724-162]	93.7035	-2.84572	0.395608	-7.19328	6.32523e-13	2.57957e-10
ENSDARG00000057899	zgc:114081	zgc:114081 [Source:ZFIN;Acc:ZDB-GENE-050913-78]	47.0694	-1.82949	0.353369	-5.17729	2.25137e-07	2.50775e-05
ENSDARG00000059235	zgc:113274	zgc:113274 [Source:ZFIN;Acc:ZDB-GENE-050508-2]	56.268	-2.5728	0.389103	-6.61213	3.78831e-11	1.05261e-08
ENSDARG00000059370	nr1d4b	nuclear receptor subfamily 1, group D, member 4b [Source:ZFIN;Acc:ZDB-GENE-080403-6]	128.736	-1.36898	0.449628	-3.04469	0.00232919	0.0470772
ENSDARG00000068493	cyp2y3	cytochrome P450, family 2, subfamily Y, polypeptide 3 [Source:ZFIN;Acc:ZDB-GENE-050522-490]	145.636	-1.27456	0.381338	-3.34234	0.000830741	0.0229315
ENSDARG00000070165	tnfrsf1b	tumor necrosis factor receptor superfamily, member 1B [Source:ZFIN;Acc:ZDB-GENE-070410-133]	134.911	-1.74579	0.478645	-3.64735	0.000264957	0.00969528
ENSDARG00000070229	zgc:158258	zgc:158258 [Source:ZFIN;Acc:ZDB-GENE-070112-2272]	259.711	-1.05068	0.203853	-5.1541	2.54855e-07	2.80174e-05
ENSDARG00000071029	si:dkey-147f3.8	si:dkey-147f3.8 [Source:ZFIN;Acc:ZDB-GENE-061009-32]	95.9966	-2.62126	0.446409	-5.87187	4.30909e-09	7.70677e-07
ENSDARG00000086223	si:ch73-144d13.4	si:ch73-144d13.4 [Source:ZFIN;Acc:ZDB-GENE-131120-182]	39.2959	-2.58425	0.470062	-5.49767	3.84841e-08	5.59236e-06
ENSDARG00000086495	BX546500.1		9.95945	-5.40676	1.19815	-4.51258	6.40439e-06	0.00047628
ENSDARG00000086703	si:dkey-126g1.7	si:dkey-126g1.7 [Source:ZFIN;Acc:ZDB-GENE-090313-181]	18.7407	-2.26143	0.626	-3.61251	0.000303248	0.0107691
ENSDARG00000089569	pstpip2	proline-serine-threonine phosphatase interacting protein 2 [Source:ZFIN;Acc:ZDB-GENE-091204-90]	25.4116	-1.48495	0.463481	-3.2039	0.00135581	0.0323533
ENSDARG00000089724	cyldb	cylindromatosis (turban tumor syndrome), b [Source:ZFIN;Acc:ZDB-GENE-100208-1]	107.994	-1.83815	0.254046	-7.23549	4.63845e-13	1.95472e-10
ENSDARG00000092077	si:dkey-147f3.4	si:dkey-147f3.4 [Source:ZFIN;Acc:ZDB-GENE-061009-29]	81.4919	-2.21532	0.293061	-7.55925	4.05414e-14	2.27798e-11
ENSDARG00000092664	si:dkey-93m18.3	si:dkey-93m18.3 [Source:ZFIN;Acc:ZDB-GENE-091204-346]	8.82924	-3.73644	1.05454	-3.54319	0.000395324	0.0131006
ENSDARG00000095212	si:ch211-210b2.4	si:ch211-210b2.4 [Source:ZFIN;Acc:ZDB-GENE-131122-12]	25.9603	-4.14198	0.609811	-6.79224	1.10406e-11	3.67319e-09
ENSDARG00000095512	rca2.2	regulator of complement activation group 2 gene 2 [Source:ZFIN;Acc:ZDB-GENE-060503-646]	86.0429	-1.12647	0.284105	-3.96498	7.34025e-05	0.00354195
ENSDARG00000095559	si:dkey-246j7.1	si:dkey-246j7.1 [Source:ZFIN;Acc:ZDB-GENE-050419-230]	27.2212	-1.38327	0.444381	-3.1128	0.00185318	0.0405506
ENSDARG00000097085	si:ch211-261a10.5	si:ch211-261a10.5 [Source:ZFIN;Acc:ZDB-GENE-131127-398]	10.2458	-2.49616	0.69183	-3.60806	0.000308495	0.0108809
ENSDARG00000097335	CT573316.2		15.5848	-5.03736	0.870203	-5.78872	7.09254e-09	1.21172e-06
ENSDARG00000097489	si:ch73-390p7.2	si:ch73-390p7.2 [Source:ZFIN;Acc:ZDB-GENE-131121-522]	106.48	-1.32787	0.243188	-5.46027	4.75416e-08	6.67828e-06
ENSDARG00000098581	CR457444.2	uncharacterized LOC100003022 [Source:NCBI gene;Acc:100003022]	10.2846	-2.90272	0.67369	-4.30869	1.64226e-05	0.00107576
ENSDARG00000098881	si:dkey-238i5.3	si:dkey-238i5.3 [Source:ZFIN;Acc:ZDB-GENE-141222-86]	10.1685	-1.92392	0.60311	-3.19	0.00142271	0.0334013
ENSDARG00000100039	BX901923.1		22.1319	-1.42637	0.457783	-3.11582	0.00183437	0.0402273
ENSDARG00000100728	mkrn2os.2	MKRN2 opposite strand, tandem duplicate 2 [Source:ZFIN;Acc:ZDB-GENE-160114-87]	35.2618	-1.83203	0.402258	-4.55436	5.25465e-06	0.000405073
ENSDARG00000101048	FQ790208.1		5.35435	-4.56995	1.49343	-3.06004	0.00221305	0.0457314
ENSDARG00000102602	si:ch211-220m17.4	si:ch211-220m17.4 [Source:ZFIN;Acc:ZDB-GENE-141216-273]	30.6848	-1.68844	0.460605	-3.6657	0.000246658	0.00917169
ENSDARG00000103868	e2f1	E2F transcription factor 1 [Source:ZFIN;Acc:ZDB-GENE-131024-3]	102.121	-1.22155	0.34607	-3.52976	0.000415935	0.0136053
ENSDARG00000104649	si:dkey-40c23.2	si:dkey-40c23.2 [Source:ZFIN;Acc:ZDB-GENE-030131-5958]	16.3193	-2.76406	0.680409	-4.06235	4.85812e-05	0.00252233
ENSDARG00000105039	phka1b	phosphorylase kinase, alpha 1b (muscle) [Source:ZFIN;Acc:ZDB-GENE-091204-81]	123.107	-1.32809	0.371371	-3.57617	0.000348668	0.0119947
ENSDARG00000111805	timp4.1	TIMP metallopeptidase inhibitor 4, tandem duplicate 1 [Source:ZFIN;Acc:ZDB-GENE-100603-1]	53.887	-1.08597	0.34615	-3.13727	0.00170528	0.0380902
ENSDARG00000117065	BX649300.3		41.9118	-1.43821	0.396194	-3.63007	0.000283349	0.0101927
ENSDARG00000117340	CR457444.8	uncharacterized LOC101885221 [Source:NCBI gene;Acc:101885221]	7.87974	-4.0391	1.16426	-3.46923	0.000521947	0.0163133
ENSDARG00000004647	spice1	spindle and centriole associated protein 1 [Source:ZFIN;Acc:ZDB-GENE-041212-64]	88.9776	-1.77344	0.293539	-6.04158	1.52614e-09	3.01472e-07
ENSDARG00000012535	epx	eosinophil peroxidase [Source:ZFIN;Acc:ZDB-GENE-130425-2]	23.8452	-1.9535	0.54254	-3.60065	0.000317424	0.0111319
ENSDARG00000019532	fads2	fatty acid desaturase 2 [Source:NCBI gene;Acc:140615]	725.358	-1.27095	0.359986	-3.53056	0.000414687	0.0135821
ENSDARG00000019686	fgl2b	fibrinogen-like 2b [Source:ZFIN;Acc:ZDB-GENE-120709-53]	148.102	-1.05381	0.235111	-4.48216	7.38913e-06	0.000543123
ENSDARG00000020054	aox6	aldehyde oxidase 6 [Source:ZFIN;Acc:ZDB-GENE-050208-742]	302.639	-1.03264	0.194045	-5.32164	1.02838e-07	1.28091e-05
ENSDARG00000021339	cpa5	carboxypeptidase A5 [Source:ZFIN;Acc:ZDB-GENE-020514-1]	21053.7	-1.72056	0.274787	-6.26144	3.81434e-10	8.31428e-08
ENSDARG00000030915	cpa1	carboxypeptidase A1 (pancreatic) [Source:ZFIN;Acc:ZDB-GENE-050522-438]	1825.25	-1.46346	0.337182	-4.34029	1.42297e-05	0.000957731
ENSDARG00000038429	csrnp1b	cysteine-serine-rich nuclear protein 1b [Source:ZFIN;Acc:ZDB-GENE-030131-1515]	534.418	-1.00527	0.306001	-3.2852	0.0010191	0.0268137
ENSDARG00000038805	pigp	phosphatidylinositol glycan anchor biosynthesis, class P [Source:ZFIN;Acc:ZDB-GENE-030131-4041]	112.382	-1.16782	0.277204	-4.21285	2.52164e-05	0.00151809
ENSDARG00000039164	mhc1uma	major histocompatibility complex class I UMA [Source:ZFIN;Acc:ZDB-GENE-140820-1]	22.5057	-1.31809	0.388791	-3.39023	0.000698343	0.0201341
ENSDARG00000040640	si:ch73-44m9.3	si:ch73-44m9.3 [Source:ZFIN;Acc:ZDB-GENE-081104-290]	37.1899	-2.35511	0.49739	-4.73493	2.1913e-06	0.000185308
ENSDARG00000040781	sult3st4	sulfotransferase family 3, cytosolic sulfotransferase 4 [Source:ZFIN;Acc:ZDB-GENE-050913-17]	6.42281	-4.18258	1.07156	-3.90327	9.49012e-05	0.00429262
ENSDARG00000041828	si:dkeyp-28d2.4	si:dkeyp-28d2.4 [Source:ZFIN;Acc:ZDB-GENE-091204-68]	17.2812	-2.14239	0.590534	-3.62789	0.000285746	0.0102338
ENSDARG00000042667	klf2a	Kruppel-like factor 2a [Source:ZFIN;Acc:ZDB-GENE-011109-1]	1060.02	-1.21775	0.188557	-6.45823	1.05938e-10	2.67864e-08
ENSDARG00000043168	cela1.5	chymotrypsin like elastase family member 1, tandem duplicate 5 [Source:ZFIN;Acc:ZDB-GENE-040801-186]	194.527	-1.33173	0.270012	-4.9321	8.13495e-07	7.64655e-05
ENSDARG00000043171	cela1.4	chymotrypsin like elastase family member 1, tandem duplicate 4 [Source:ZFIN;Acc:ZDB-GENE-050626-127]	890.664	-1.0759	0.351775	-3.05848	0.00222465	0.0458437
ENSDARG00000043997	cyp2x8	cytochrome P450, family 2, subfamily X, polypeptide 8 [Source:ZFIN;Acc:ZDB-GENE-040704-28]	102.7	-1.51846	0.321651	-4.72085	2.34864e-06	0.000197951
ENSDARG00000045442	cpb1	carboxypeptidase B1 (tissue) [Source:ZFIN;Acc:ZDB-GENE-030131-1132]	18606.8	-1.06812	0.27662	-3.86132	0.000112775	0.00492488
ENSDARG00000051754	rpgrip1l	RPGRIP1 like [Source:ZFIN;Acc:ZDB-GENE-081104-81]	220.582	-1.59851	0.314867	-5.07679	3.83874e-07	4.04427e-05
ENSDARG00000057975	plcd4a	phospholipase C, delta 4a [Source:ZFIN;Acc:ZDB-GENE-050208-654]	65.5666	-1.1148	0.306565	-3.63642	0.000276452	0.0100199
ENSDARG00000059039	FO904903.1	major histocompatibility complex class I ULA [Source:NCBI gene;Acc:796419]	28.0103	-1.21518	0.377445	-3.21949	0.0012842	0.0313606
ENSDARG00000059175	cep19	centrosomal protein 19 [Source:NCBI gene;Acc:619252]	76.9447	-1.18952	0.246769	-4.82036	1.43303e-06	0.000125377
ENSDARG00000061221	si:ch211-157j23.2	si:ch211-157j23.2 [Source:ZFIN;Acc:ZDB-GENE-030131-5686]	8.80244	-2.62555	0.848369	-3.09482	0.00196931	0.0422341
ENSDARG00000071495	sult3st5	sulfotransferase family 3, cytosolic sulfotransferase 5 [Source:ZFIN;Acc:ZDB-GENE-060503-722]	26.5742	-2.66119	0.610918	-4.35604	1.32434e-05	0.000902583
ENSDARG00000071657	si:dkey-19a16.4	si:dkey-19a16.4 [Source:ZFIN;Acc:ZDB-GENE-050208-652]	30.2262	-2.13272	0.586689	-3.63517	0.000277796	0.0100388
ENSDARG00000071833	znf1162	zinc finger protein 1162 [Source:ZFIN;Acc:ZDB-GENE-050220-5]	29.9667	-1.21471	0.402491	-3.01799	0.0025446	0.0497604
ENSDARG00000074546	si:ch211-213a13.2	si:ch211-213a13.2 [Source:ZFIN;Acc:ZDB-GENE-050208-551]	59.7799	-1.46634	0.4112	-3.56601	0.000362461	0.0122853
ENSDARG00000077058	cela1.5	chymotrypsin like elastase family member 1, tandem duplicate 5 [Source:ZFIN;Acc:ZDB-GENE-040801-186]	269.817	-1.34573	0.370796	-3.6293	0.000284193	0.0101927
ENSDARG00000077068	si:ch211-11p18.6	si:ch211-11p18.6 [Source:ZFIN;Acc:ZDB-GENE-070912-24]	51.465	-5.96775	0.670493	-8.90055	5.55699e-19	6.10907e-16
ENSDARG00000077115	si:ch73-44m9.1	si:ch73-44m9.1 [Source:ZFIN;Acc:ZDB-GENE-081104-289]	20.2153	-3.36102	0.676454	-4.96859	6.74413e-07	6.48386e-05
ENSDARG00000077252	si:rp71-36a1.5	si:rp71-36a1.5 [Source:ZFIN;Acc:ZDB-GENE-091204-428]	10.3393	-7.35211	1.30774	-5.62201	1.88749e-08	2.9643e-06
ENSDARG00000077862	si:dkey-169i5.4	si:dkey-169i5.4 [Source:ZFIN;Acc:ZDB-GENE-030131-8695]	56.2847	-2.59826	0.515861	-5.03673	4.7354e-07	4.78939e-05
ENSDARG00000078331	best1	bestrophin 1 [Source:ZFIN;Acc:ZDB-GENE-110411-214]	22.8157	-1.98048	0.533443	-3.71264	0.000205112	0.00789384
ENSDARG00000079645	sc:d217	sc:d217 [Source:ZFIN;Acc:ZDB-GENE-080303-15]	125.518	-3.35157	0.423564	-7.91279	2.5168e-15	1.81821e-12
ENSDARG00000087303	cebpd	CCAAT enhancer binding protein delta [Source:ZFIN;Acc:ZDB-GENE-020111-4]	2607.53	-1.1606	0.263693	-4.40132	1.07594e-05	0.000753861
ENSDARG00000088927	CR450793.1	zinc finger protein 436-like [Source:NCBI gene;Acc:103911751]	3.83267	-5.9195	1.56418	-3.7844	0.000154082	0.00634521
ENSDARG00000090847	si:ch211-209l18.4	si:ch211-209l18.4 [Source:ZFIN;Acc:ZDB-GENE-110411-221]	166.161	-7.98291	1.04754	-7.62063	2.52436e-14	1.45065e-11
ENSDARG00000090869	FO904898.4	uncharacterized LOC100333939 [Source:NCBI gene;Acc:100333939]	23.2598	-4.06915	0.720464	-5.64796	1.62363e-08	2.58198e-06
ENSDARG00000090882	si:rp71-36a1.5	si:rp71-36a1.5 [Source:ZFIN;Acc:ZDB-GENE-091204-428]	16.8815	-2.18913	0.66519	-3.29098	0.000998381	0.0263585
ENSDARG00000091203	or110-1	odorant receptor, family D, subfamily 110, member 1 [Source:ZFIN;Acc:ZDB-GENE-990415-193]	3.7877	-5.29322	1.43649	-3.68482	0.000228865	0.00856044
ENSDARG00000091209	ucp3	uncoupling protein 3 [Source:ZFIN;Acc:ZDB-GENE-040426-1317]	316.259	-1.25599	0.248107	-5.06229	4.14251e-07	4.27524e-05
ENSDARG00000091317	hunk	hormonally up-regulated Neu-associated kinase [Source:ZFIN;Acc:ZDB-GENE-050309-240]	535.427	-1.04689	0.282714	-3.703	0.000213062	0.00813786
ENSDARG00000092027	si:dkey-20i20.9	si:dkey-20i20.9 [Source:ZFIN;Acc:ZDB-GENE-060503-152]	12.0164	-1.74309	0.556972	-3.12958	0.00175053	0.0388606
ENSDARG00000092082	BX649639.1		12.4935	-4.34203	0.948277	-4.57886	4.6751e-06	0.000367111
ENSDARG00000092890	si:ch73-44m9.5	si:ch73-44m9.5 [Source:ZFIN;Acc:ZDB-GENE-081031-86]	367.26	-2.72819	0.367603	-7.42157	1.15739e-13	5.41939e-11
ENSDARG00000093024	si:ch211-213a13.2	si:ch211-213a13.2 [Source:ZFIN;Acc:ZDB-GENE-050208-551]	28.6163	-1.98425	0.511776	-3.87718	0.000105675	0.00467144
ENSDARG00000093111	si:ch211-209l18.2	si:ch211-209l18.2 [Source:ZFIN;Acc:ZDB-GENE-060503-682]	27.5092	-4.03399	0.653943	-6.16872	6.88467e-10	1.42688e-07
ENSDARG00000093531	slc37a4b	solute carrier family 37 member 4b [Source:ZFIN;Acc:ZDB-GENE-040426-827]	10.2495	-5.45208	1.30168	-4.18849	2.80812e-05	0.00162852
ENSDARG00000093686	si:rp71-36a1.2	si:rp71-36a1.2 [Source:ZFIN;Acc:ZDB-GENE-050208-646]	67.4968	-1.07823	0.321874	-3.34985	0.000808542	0.0225402
ENSDARG00000093761	si:ch211-250k18.7	si:ch211-250k18.7 [Source:ZFIN;Acc:ZDB-GENE-070912-246]	12.823	-2.80094	0.642752	-4.35773	1.31418e-05	0.000898081
ENSDARG00000094550	BX649490.2		27.2932	-2.7455	0.804125	-3.41427	0.000639535	0.0188922
ENSDARG00000095144	AL954816.1		5.00192	-5.0135	1.39083	-3.60469	0.00031253	0.0109948
ENSDARG00000095333	si:ch211-157j23.3	si:ch211-157j23.3 [Source:ZFIN;Acc:ZDB-GENE-091117-36]	18.3359	-1.76213	0.540164	-3.26221	0.00110548	0.0284066
ENSDARG00000095454	si:dkey-19a16.13	si:dkey-19a16.13 [Source:ZFIN;Acc:ZDB-GENE-110411-2]	14.5838	-3.19364	0.74007	-4.31531	1.59376e-05	0.00104671
ENSDARG00000095455	si:dkey-20i20.10	si:dkey-20i20.10 [Source:ZFIN;Acc:ZDB-GENE-060503-905]	17.0828	-1.98843	0.474011	-4.19491	2.72979e-05	0.00159775
ENSDARG00000095462	cela1.2	chymotrypsin like elastase family member 1, tandem duplicate 2 [Source:ZFIN;Acc:ZDB-GENE-050208-732]	308.552	-1.788	0.232545	-7.68885	1.48468e-14	8.93813e-12
ENSDARG00000097429	BX005461.3		4.73462	-4.96042	1.37962	-3.5955	0.000323769	0.0112762
ENSDARG00000098332	zgc:112970	zgc:112970 [Source:NCBI gene;Acc:541543]	34.7851	-3.59518	0.672945	-5.34246	9.16936e-08	1.16506e-05
ENSDARG00000098508	CABZ01111959.1		21.6675	-1.59481	0.478268	-3.33456	0.000854355	0.0234808
ENSDARG00000099006	CABZ01029938.1	NACHT, LRR and PYD domains-containing protein 12 [Source:NCBI gene;Acc:568664]	57.1407	-1.57993	0.377495	-4.1853	2.84794e-05	0.00164783
ENSDARG00000099428	si:dkey-15h8.17	si:dkey-15h8.17 [Source:ZFIN;Acc:ZDB-GENE-141222-9]	103.468	-1.5856	0.254708	-6.22516	4.81071e-10	1.02218e-07
ENSDARG00000099719	cdkn1d	cyclin-dependent kinase inhibitor 1D [Source:ZFIN;Acc:ZDB-GENE-110215-1]	324.806	-1.45286	0.367103	-3.95765	7.56914e-05	0.00362098
ENSDARG00000099931	pcdh1g26	protocadherin 1 gamma 26 [Source:ZFIN;Acc:ZDB-GENE-050609-21]	139.073	-1.66318	0.509352	-3.26528	0.00109356	0.0281863
ENSDARG00000100000	CR352226.5		300.12	-1.58764	0.512983	-3.09492	0.00196865	0.0422341
ENSDARG00000100478	TULP1	tubby-related protein 1-like [Source:NCBI gene;Acc:103908677]	64.2436	-1.02037	0.255093	-3.99997	6.33517e-05	0.00313473
ENSDARG00000100480	si:ch73-364h19.2	si:ch73-364h19.2 [Source:ZFIN;Acc:ZDB-GENE-131119-21]	42.1792	-8.70999	1.2081	-7.20965	5.6094e-13	2.32514e-10
ENSDARG00000102116	CABZ01072487.2	uncharacterized LOC100330694 [Source:NCBI gene;Acc:100330694]	9.69955	-3.36968	0.914423	-3.68503	0.000228676	0.00856044
ENSDARG00000102282	CABZ01063298.1		13.6065	-4.81012	1.18523	-4.05838	4.94142e-05	0.00255509
ENSDARG00000102395	HAPLN1	hyaluronan and proteoglycan link protein 1 [Source:HGNC Symbol;Acc:HGNC:2380]	22.7621	-3.08356	0.454993	-6.77715	1.22572e-11	3.97337e-09
ENSDARG00000102449	CABZ01048402.1	zinc finger protein 239-like [Source:NCBI gene;Acc:101883087]	51.7392	-6.88752	1.06731	-6.45315	1.09552e-10	2.7426e-08
ENSDARG00000102665	CABZ01033180.1	gastrula zinc finger protein XlCGF8.2DB-like [Source:NCBI gene;Acc:101882575]	41.5595	-7.93018	1.24951	-6.34663	2.20083e-10	5.20075e-08
ENSDARG00000103225	UBLCP1	ubiquitin-like domain-containing CTD phosphatase 1 [Source:NCBI gene;Acc:103910001]	9.39027	-6.17232	1.35983	-4.53903	5.65144e-06	0.000429119
ENSDARG00000103230	CABZ01079302.1		5.44871	-4.89356	1.45656	-3.35967	0.000780347	0.0219478
ENSDARG00000103875	CABZ01048402.2		61.8143	-9.05882	1.20188	-7.53722	4.80107e-14	2.52907e-11
ENSDARG00000104175	USP30	ubiquitin specific peptidase 30 [Source:HGNC Symbol;Acc:HGNC:20065]	2.55348	-4.94474	1.62285	-3.04695	0.00231173	0.0468367
ENSDARG00000104613	znf1179	zinc finger protein 1179 [Source:ZFIN;Acc:ZDB-GENE-050208-622]	972.18	-1.47177	0.354302	-4.15399	3.26724e-05	0.00183563
ENSDARG00000104672	CABZ01074397.1	NACHT, LRR and PYD domains-containing protein 3-like [Source:NCBI gene;Acc:100535428]	83.0037	-1.9667	0.467083	-4.21061	2.54681e-05	0.00152598
ENSDARG00000104770	CABZ01072815.1		35.82	-1.45913	0.397489	-3.67088	0.000241716	0.00901445
ENSDARG00000104885	CABZ01033178.1		35.1519	-4.73985	1.08446	-4.37069	1.23857e-05	0.000851011
ENSDARG00000109460	CR762420.1		7.45778	-5.40766	1.36645	-3.95744	7.57563e-05	0.00362098
ENSDARG00000109869	zgc:174719	zgc:174719 [Source:ZFIN;Acc:ZDB-GENE-080213-13]	10.2952	-3.04275	0.833526	-3.65046	0.000261773	0.00960657
ENSDARG00000111753	hist1h4l	histone 1, H4, like [Source:ZFIN;Acc:ZDB-GENE-070927-10]	8.09798	-2.64508	0.86454	-3.05952	0.00221695	0.0457314
ENSDARG00000111876	CABZ01048392.1	CWF19-like protein 2 [Source:NCBI gene;Acc:110438503]	23.6916	-4.41253	0.804495	-5.48484	4.13838e-08	5.94776e-06
ENSDARG00000112301	CU570881.2		22.3411	-4.98299	0.697361	-7.1455	8.96675e-13	3.5988e-10
ENSDARG00000115161	CABZ01069162.1		308.704	-12.2527	1.20461	-10.1715	2.65852e-24	6.11097e-21
ENSDARG00000117160	CABZ01034596.1	uncharacterized LOC100537502 [Source:NCBI gene;Acc:100537502]	66.0701	-8.53453	1.1994	-7.11566	1.11383e-12	4.33278e-10
ENSDARG00000117653	CABZ01018269.1		5.26675	-5.53434	1.49802	-3.69444	0.000220374	0.00834154
ENSDARG00000117666	CABZ01066320.2		21.7532	-1.43218	0.46522	-3.07851	0.0020804	0.0439457

## Sheet: upf3a;leg1a_dm_VS_WT
Supplementary Table S11. List of down-regulated genes in leg1a-/- single; upf3a-/- single; upf3a-/- leg1a-/- double at 5dpf
upf3a;leg1a_dm vs WT （ FoldChange ≤ -1.5, Padj < 0.05, TPM > 1 in at least one sample）
ensembl_gene_id	external_gene_name	description	baseMean	log2FoldChange	lfcSE	stat	pvalue	padj
ENSDARG00000001953	pfkfb3	6-phosphofructo-2-kinase/fructose-2,6-biphosphatase 3 [Source:ZFIN;Acc:ZDB-GENE-040426-2724]	342.388	-0.608387	0.142803	-4.26032	2.04135e-05	0.000445997
ENSDARG00000003203	rhcga	Rh family, C glycoprotein a [Source:ZFIN;Acc:ZDB-GENE-070424-81]	999.655	-0.768637	0.116234	-6.61285	3.76978e-11	3.95412e-09
ENSDARG00000004015	adcyap1a	adenylate cyclase activating polypeptide 1a [Source:ZFIN;Acc:ZDB-GENE-020809-4]	121.783	-0.675387	0.202856	-3.32939	0.000870361	0.00965235
ENSDARG00000004794	ccdc146	coiled-coil domain containing 146 [Source:ZFIN;Acc:ZDB-GENE-041210-217]	50.5138	-0.915668	0.278659	-3.28598	0.00101629	0.0109009
ENSDARG00000005786	ppm1f	protein phosphatase, Mg2+/Mn2+ dependent, 1F [Source:ZFIN;Acc:ZDB-GENE-051128-2]	62.7177	-1.03772	0.243646	-4.25914	2.05216e-05	0.000447963
ENSDARG00000008852	elp4	elongator acetyltransferase complex subunit 4 [Source:NCBI gene;Acc:550331]	125.817	-0.598402	0.173231	-3.45435	0.000551621	0.00683925
ENSDARG00000009280	smyd1a	SET and MYND domain containing 1a [Source:ZFIN;Acc:ZDB-GENE-030131-9825]	2641.63	-0.790285	0.163198	-4.8425	1.28216e-06	4.32406e-05
ENSDARG00000010658	insig1	insulin induced gene 1 [Source:NCBI gene;Acc:334189]	837.645	-0.689662	0.158151	-4.36077	1.29604e-05	0.000307008
ENSDARG00000010756	nod2	nucleotide-binding oligomerization domain containing 2 [Source:ZFIN;Acc:ZDB-GENE-061108-4]	129.936	-0.669815	0.170346	-3.93208	8.42138e-05	0.00148056
ENSDARG00000012860	tmprss4b	transmembrane serine protease 4b [Source:ZFIN;Acc:ZDB-GENE-030131-5862]	34.8416	-1.07586	0.333263	-3.22827	0.00124541	0.0128293
ENSDARG00000012944	myhz2	myosin, heavy polypeptide 2, fast muscle specific [Source:ZFIN;Acc:ZDB-GENE-020604-1]	50769.9	-0.658953	0.120815	-5.45422	4.9188e-08	2.55798e-06
ENSDARG00000018985	castor2	cytosolic arginine sensor for mTORC1 subunit 2 [Source:ZFIN;Acc:ZDB-GENE-030131-5505]	883.695	-0.614817	0.110628	-5.55751	2.73654e-08	1.53955e-06
ENSDARG00000019294	cbln8	cerebellin 8 [Source:ZFIN;Acc:ZDB-GENE-080204-13]	18.357	-3.03588	0.585717	-5.18319	2.18127e-07	9.4397e-06
ENSDARG00000020952	si:ch211-214j8.1	si:ch211-214j8.1 [Source:ZFIN;Acc:ZDB-GENE-060526-100]	892.804	-0.634275	0.1435	-4.42004	9.86806e-06	0.000244815
ENSDARG00000022203	gtf2ird1	GTF2I repeat domain containing 1 [Source:ZFIN;Acc:ZDB-GENE-010328-18]	629.82	-0.61815	0.173216	-3.56866	0.000358807	0.00480883
ENSDARG00000024503	c6ast3	six-cysteine containing astacin protease 3 [Source:ZFIN;Acc:ZDB-GENE-050320-99]	482.596	-1.13955	0.23107	-4.93159	8.15626e-07	2.97349e-05
ENSDARG00000026726	anxa1a	annexin A1a [Source:ZFIN;Acc:ZDB-GENE-030131-6664]	2882.99	-0.810369	0.131086	-6.18196	6.33091e-10	5.24131e-08
ENSDARG00000028386	htatip2	HIV-1 Tat interactive protein 2 [Source:ZFIN;Acc:ZDB-GENE-001219-1]	619.372	-0.798939	0.133653	-5.97772	2.26284e-09	1.6671e-07
ENSDARG00000031150	gba3	glucosidase, beta, acid 3 (gene/pseudogene) [Source:ZFIN;Acc:ZDB-GENE-050522-351]	26.1801	-2.24644	0.502899	-4.46698	7.93326e-06	0.000204776
ENSDARG00000034173	prkcq	protein kinase C, theta [Source:ZFIN;Acc:ZDB-GENE-041210-195]	96.1438	-0.590781	0.218539	-2.70332	0.00686505	0.0476549
ENSDARG00000035028	lpcat4	lysophosphatidylcholine acyltransferase 4 [Source:ZFIN;Acc:ZDB-GENE-030131-5777]	322.672	-0.829872	0.139248	-5.95966	2.52768e-09	1.8403e-07
ENSDARG00000035569	cyp1d1	cytochrome P450, family 1, subfamily D, polypeptide 1 [Source:ZFIN;Acc:ZDB-GENE-041114-179]	353.121	-0.81013	0.14433	-5.61304	1.98805e-08	1.16617e-06
ENSDARG00000036140	crybgx	crystallin beta gamma X [Source:ZFIN;Acc:ZDB-GENE-070410-2]	713.942	-1.10538	0.241746	-4.57248	4.81977e-06	0.000135117
ENSDARG00000039393	si:ch211-240l19.5	si:ch211-240l19.5 [Source:ZFIN;Acc:ZDB-GENE-041210-327]	1125.42	-0.664805	0.173852	-3.82398	0.000131314	0.00214557
ENSDARG00000039501	ugt2a6	UDP glucuronosyltransferase 2 family, polypeptide A6 [Source:ZFIN;Acc:ZDB-GENE-081104-3]	35.716	-2.03972	0.489979	-4.16287	3.14273e-05	0.000647215
ENSDARG00000041665	mkrn1	makorin, ring finger protein, 1 [Source:NCBI gene;Acc:170782]	936.747	-0.711633	0.133797	-5.31873	1.04491e-07	4.98378e-06
ENSDARG00000042090	si:ch73-55i23.1	si:ch73-55i23.1 [Source:NCBI gene;Acc:100148818]	29.4254	-1.18725	0.356411	-3.33111	0.000864998	0.00962344
ENSDARG00000043781	psmb10	proteasome 20S subunit beta 10 [Source:ZFIN;Acc:ZDB-GENE-040718-278]	98.1342	-0.936871	0.224673	-4.16993	3.04693e-05	0.000630633
ENSDARG00000045835	si:dkey-14d8.6	si:dkey-14d8.6 [Source:ZFIN;Acc:ZDB-GENE-041210-124]	2389.93	-0.867081	0.17249	-5.02684	4.98634e-07	1.96235e-05
ENSDARG00000045856	fgf6b	fibroblast growth factor 6b [Source:ZFIN;Acc:ZDB-GENE-050201-5]	28.3926	-1.03913	0.352754	-2.94575	0.0032217	0.026979
ENSDARG00000051785	dhx33	DEAH (Asp-Glu-Ala-His) box polypeptide 33 [Source:NCBI gene;Acc:796505]	116.45	-0.922277	0.190623	-4.83822	1.31007e-06	4.40018e-05
ENSDARG00000053476	lipca	lipase, hepatic a [Source:ZFIN;Acc:ZDB-GENE-040426-1361]	49.1094	-1.32455	0.376123	-3.52159	0.000428969	0.00557998
ENSDARG00000054288	zgc:63972	zgc:63972 [Source:NCBI gene;Acc:572862]	117.496	-0.637823	0.223214	-2.85745	0.00427061	0.0335177
ENSDARG00000054597	cnot6l	CCR4-NOT transcription complex, subunit 6-like [Source:NCBI gene;Acc:553665]	902.899	-0.586922	0.13323	-4.40533	1.05625e-05	0.000258874
ENSDARG00000054856	CSKMT	zgc:113305 [Source:NCBI gene;Acc:553815]	42.0785	-1.08078	0.329089	-3.28416	0.00102288	0.0109517
ENSDARG00000057353	ehbp1l1a	EH domain binding protein 1-like 1a [Source:ZFIN;Acc:ZDB-GENE-080917-27]	543.501	-0.842662	0.148343	-5.68049	1.3431e-08	8.27044e-07
ENSDARG00000059815	oaz2b	ornithine decarboxylase antizyme 2b [Source:ZFIN;Acc:ZDB-GENE-070313-1]	115.83	-0.789978	0.235145	-3.35953	0.000780751	0.00887361
ENSDARG00000059817	mtmr12	myotubularin related protein 12 [Source:NCBI gene;Acc:569130]	523.568	-0.954006	0.127102	-7.5058	6.10548e-14	1.14496e-11
ENSDARG00000059858	pappab	pregnancy-associated plasma protein A, pappalysin 1b [Source:ZFIN;Acc:ZDB-GENE-060526-71]	78.2548	-0.632808	0.215084	-2.94214	0.0032595	0.0272127
ENSDARG00000060962	btr04	bloodthirsty-related gene family, member 4 [Source:ZFIN;Acc:ZDB-GENE-060825-109]	180.946	-0.886307	0.175909	-5.03845	4.6931e-07	1.85608e-05
ENSDARG00000061096	dapk2a	death-associated protein kinase 2a [Source:ZFIN;Acc:ZDB-GENE-080402-8]	185.221	-0.628646	0.194164	-3.23771	0.00120494	0.0124605
ENSDARG00000067990	myhz1.1	myosin, heavy polypeptide 1.1, skeletal muscle [Source:ZFIN;Acc:ZDB-GENE-000322-5]	93406.1	-0.736264	0.169964	-4.33189	1.47834e-05	0.000341827
ENSDARG00000067995	myhz1.2	myosin, heavy polypeptide 1.2, skeletal muscle [Source:ZFIN;Acc:ZDB-GENE-070705-73]	25975.1	-0.637287	0.167755	-3.79892	0.000145328	0.00232063
ENSDARG00000068030	si:cabz01007802.1	si:cabz01007802.1 [Source:ZFIN;Acc:ZDB-GENE-160728-30]	536.094	-0.827157	0.14985	-5.51989	3.39216e-08	1.82543e-06
ENSDARG00000070107	six7	SIX homeobox 7 [Source:ZFIN;Acc:ZDB-GENE-990825-28]	714.855	-0.674374	0.133726	-5.04297	4.58363e-07	1.82711e-05
ENSDARG00000076257	si:ch211-285c6.1	si:ch211-285c6.1 [Source:ZFIN;Acc:ZDB-GENE-041001-89]	19.8454	-2.90122	0.582508	-4.98056	6.34006e-07	2.39606e-05
ENSDARG00000076348	mylk3	myosin light chain kinase 3 [Source:NCBI gene;Acc:561635]	99.1557	-0.882716	0.214521	-4.11482	3.87474e-05	0.000769787
ENSDARG00000076386	epdl1	ependymin-like 1 [Source:ZFIN;Acc:ZDB-GENE-090710-3]	1407.22	-0.811909	0.133608	-6.07681	1.22593e-09	9.78928e-08
ENSDARG00000076442	zgc:174310	zgc:174310 [Source:ZFIN;Acc:ZDB-GENE-081022-6]	137.506	-0.710476	0.174202	-4.07846	4.5336e-05	0.000879503
ENSDARG00000076830	si:dkey-65b12.6	si:dkey-65b12.6 [Source:ZFIN;Acc:ZDB-GENE-060526-329]	1495.17	-0.807272	0.121763	-6.62984	3.36044e-11	3.57014e-09
ENSDARG00000077090	si:ch211-127b11.1	si:ch211-127b11.1 [Source:ZFIN;Acc:ZDB-GENE-041210-159]	29.2281	-1.29033	0.369041	-3.49645	0.000471499	0.00603178
ENSDARG00000077794	CU468012.1		40.5964	-0.901956	0.311365	-2.89678	0.00377014	0.0304987
ENSDARG00000078088	si:ch211-186j3.6	si:ch211-186j3.6 [Source:ZFIN;Acc:ZDB-GENE-130530-842]	359.454	-0.686135	0.194664	-3.52471	0.000423944	0.00552042
ENSDARG00000078619	pnp5a	purine nucleoside phosphorylase 5a [Source:ZFIN;Acc:ZDB-GENE-040426-2553]	1701.84	-0.670984	0.118765	-5.64968	1.60748e-08	9.65815e-07
ENSDARG00000078731	si:dkey-85k7.12	si:dkey-85k7.12 [Source:ZFIN;Acc:ZDB-GENE-130530-855]	26.8234	-2.55279	0.440153	-5.79978	6.64038e-09	4.45463e-07
ENSDARG00000079698	asb13a.1	ankyrin repeat and SOCS box containing 13a, tandem duplicate 1 [Source:ZFIN;Acc:ZDB-GENE-040718-261]	77.7635	-0.680252	0.22935	-2.966	0.00301702	0.0256904
ENSDARG00000086033	tspan5a	tetraspanin 5a [Source:ZFIN;Acc:ZDB-GENE-041010-145]	349.757	-0.665233	0.155103	-4.28897	1.795e-05	0.000401024
ENSDARG00000087413	bean1	brain expressed, associated with NEDD4, 1 [Source:ZFIN;Acc:ZDB-GENE-141216-52]	233.336	-0.677151	0.191018	-3.54496	0.000392666	0.00517575
ENSDARG00000087544	BX510934.1		6.21051	-2.98692	0.937499	-3.18605	0.00144231	0.0143385
ENSDARG00000088595	crispld2	cysteine-rich secretory protein LCCL domain containing 2 [Source:ZFIN;Acc:ZDB-GENE-130131-1]	73.7169	-0.639105	0.235301	-2.71612	0.00660523	0.0463715
ENSDARG00000089296	si:dkey-240n22.6	si:dkey-240n22.6 [Source:ZFIN;Acc:ZDB-GENE-070705-411]	175.222	-1.81898	0.197334	-9.21776	3.03376e-20	1.34103e-17
ENSDARG00000089706	si:ch211-276a23.5	si:ch211-276a23.5 [Source:ZFIN;Acc:ZDB-GENE-141215-4]	60.717	-1.16008	0.262177	-4.42482	9.65244e-06	0.000241594
ENSDARG00000090371	si:dkey-46i9.6	si:dkey-46i9.6 [Source:ZFIN;Acc:ZDB-GENE-160114-63]	96.732	-0.71576	0.24102	-2.96971	0.00298083	0.0254615
ENSDARG00000090392	si:dkey-71l4.2	si:dkey-71l4.2 [Source:ZFIN;Acc:ZDB-GENE-120709-24]	29.5609	-2.85846	0.432573	-6.60805	3.89421e-11	4.0663e-09
ENSDARG00000091624	ugt2a7	UDP glucuronosyltransferase 2 family, polypeptide A7 [Source:ZFIN;Acc:ZDB-GENE-141215-33]	183.321	-0.799294	0.169864	-4.70549	2.53261e-06	7.86603e-05
ENSDARG00000091961	pth1b	parathyroid hormone 1b [Source:ZFIN;Acc:ZDB-GENE-040623-2]	29.0606	-1.1793	0.39998	-2.9484	0.00319425	0.0267944
ENSDARG00000092003	ccs	copper chaperone for superoxide dismutase [Source:ZFIN;Acc:ZDB-GENE-050417-322]	98.9698	-1.48718	0.222543	-6.68269	2.34596e-11	2.56955e-09
ENSDARG00000092091	cyp2x12	cytochrome P450, family 2, subfamily X, polypeptide 12 [Source:ZFIN;Acc:ZDB-GENE-030131-4664]	14.8861	-1.98171	0.610115	-3.24809	0.00116182	0.0120907
ENSDARG00000092908	si:dkey-201l21.2	si:dkey-201l21.2 [Source:ZFIN;Acc:ZDB-GENE-060531-97]	12.888	-5.8574	1.29701	-4.51606	6.30011e-06	0.000169699
ENSDARG00000093313	ubb	ubiquitin B [Source:ZFIN;Acc:ZDB-GENE-050411-10]	2967.95	-0.679154	0.129674	-5.23742	1.62839e-07	7.36912e-06
ENSDARG00000093546	si:ch73-56d11.5	si:ch73-56d11.5 [Source:ZFIN;Acc:ZDB-GENE-161017-12]	31.6617	-0.967552	0.339833	-2.84714	0.00441141	0.034407
ENSDARG00000093823	si:ch211-102c2.8	si:ch211-102c2.8 [Source:ZFIN;Acc:ZDB-GENE-081104-98]	60.433	-0.957622	0.239257	-4.00248	6.26831e-05	0.00115537
ENSDARG00000094824	si:dkey-23a23.1	si:dkey-23a23.1 [Source:ZFIN;Acc:ZDB-GENE-060503-65]	6.0869	-2.32887	0.840704	-2.77014	0.00560318	0.0410966
ENSDARG00000095013	si:dkey-240n22.3	si:dkey-240n22.3 [Source:ZFIN;Acc:ZDB-GENE-070705-409]	17.5364	-1.29091	0.443978	-2.9076	0.00364219	0.0297161
ENSDARG00000095030	si:ch73-120g24.4	si:ch73-120g24.4 [Source:ZFIN;Acc:ZDB-GENE-161017-27]	89.0151	-0.912005	0.245773	-3.71076	0.000206641	0.0030685
ENSDARG00000095082	ITLN1	si:ch211-194p6.12 [Source:ZFIN;Acc:ZDB-GENE-160728-9]	169.025	-2.48762	0.201465	-12.3477	5.01286e-35	1.24088e-31
ENSDARG00000095410	si:ch211-285c6.4	si:ch211-285c6.4 [Source:ZFIN;Acc:ZDB-GENE-041001-97]	14.8	-2.42035	0.71773	-3.37222	0.000745645	0.00859458
ENSDARG00000095717	si:dkey-172k15.6	si:dkey-172k15.6 [Source:ZFIN;Acc:ZDB-GENE-121214-9]	37.5601	-1.78729	0.320149	-5.58266	2.36866e-08	1.3479e-06
ENSDARG00000095754	si:dkey-234h16.7	si:dkey-234h16.7 [Source:ZFIN;Acc:ZDB-GENE-060601-3]	161.136	-0.624939	0.16015	-3.90222	9.53159e-05	0.00163851
ENSDARG00000096091	BX927253.2		166.313	-0.857609	0.23073	-3.71693	0.000201658	0.00301076
ENSDARG00000096986	si:dkey-14d8.22	si:dkey-14d8.22 [Source:ZFIN;Acc:ZDB-GENE-041210-148]	33.3155	-1.15727	0.3716	-3.11428	0.00184397	0.0174687
ENSDARG00000097215	si:dkey-172k15.3	si:dkey-172k15.3 [Source:ZFIN;Acc:ZDB-GENE-131121-97]	76.4686	-0.648093	0.227919	-2.84352	0.00446183	0.0346885
ENSDARG00000097353	BX324164.3		50.6206	-1.78557	0.348866	-5.11822	3.08435e-07	1.27675e-05
ENSDARG00000097583	arfgap3	ADP-ribosylation factor GTPase activating protein 3 [Source:ZFIN;Acc:ZDB-GENE-040426-1]	318.033	-0.601869	0.17573	-3.42496	0.000614887	0.00740317
ENSDARG00000098127	BX324212.1		3.97765	-3.01565	1.10126	-2.73836	0.00617472	0.044176
ENSDARG00000098179	si:dkeyp-86c4.1	si:dkeyp-86c4.1 [Source:ZFIN;Acc:ZDB-GENE-120214-4]	13.4034	-3.3112	0.622318	-5.32075	1.03338e-07	4.94783e-06
ENSDARG00000098218	si:dkey-261j11.1	si:dkey-261j11.1 [Source:ZFIN;Acc:ZDB-GENE-131121-651]	27.9657	-3.6761	0.485251	-7.57567	3.5729e-14	6.98267e-12
ENSDARG00000098369	si:dkey-165o8.1	si:dkey-165o8.1 [Source:ZFIN;Acc:ZDB-GENE-131118-7]	29.2223	-4.37308	0.52362	-8.35162	6.73342e-17	2.13691e-14
ENSDARG00000098409	BX005376.1		19.5599	-1.23985	0.459496	-2.69827	0.00697	0.0482347
ENSDARG00000098514	si:ch211-59d8.3	si:ch211-59d8.3 [Source:ZFIN;Acc:ZDB-GENE-120709-11]	24.7722	-5.45481	0.73699	-7.40146	1.34691e-13	2.41604e-11
ENSDARG00000098515	si:dkey-16p6.1	si:dkey-16p6.1 [Source:ZFIN;Acc:ZDB-GENE-081103-43]	89.3552	-1.11632	0.26235	-4.25508	2.08976e-05	0.00045537
ENSDARG00000098741	CT737182.1		8.622	-1.81289	0.661916	-2.73886	0.00616534	0.0441472
ENSDARG00000099032	FO818704.1	myozenin-2-like [Source:NCBI gene;Acc:108190739]	28.5287	-4.62303	0.754021	-6.13118	8.72319e-10	7.15013e-08
ENSDARG00000099099	CABZ01015815.1		99.7163	-1.26649	0.236412	-5.35714	8.45496e-08	4.15266e-06
ENSDARG00000099112	si:dkey-71l4.3	si:dkey-71l4.3 [Source:ZFIN;Acc:ZDB-GENE-120703-25]	28.9638	-1.9122	0.411278	-4.64941	3.32878e-06	9.85655e-05
ENSDARG00000099327	zgc:174944	zgc:174944 [Source:ZFIN;Acc:ZDB-GENE-080207-2]	36.6944	-2.36201	0.419711	-5.6277	1.82627e-08	1.08152e-06
ENSDARG00000099382	si:ch211-209n20.1	si:ch211-209n20.1 [Source:ZFIN;Acc:ZDB-GENE-070705-98]	14.053	-3.14349	0.572082	-5.49483	3.91084e-08	2.06857e-06
ENSDARG00000099384	si:dkey-238k10.1	si:dkey-238k10.1 [Source:ZFIN;Acc:ZDB-GENE-070705-399]	82.8405	-0.973908	0.244012	-3.99123	6.57319e-05	0.00120261
ENSDARG00000100061	si:dkey-16p6.1	si:dkey-16p6.1 [Source:ZFIN;Acc:ZDB-GENE-081103-43]	46.2032	-0.882134	0.287961	-3.06338	0.00218852	0.0199759
ENSDARG00000100240	CT737123.1		7.57596	-1.84484	0.676934	-2.72528	0.00642466	0.0454778
ENSDARG00000100405	BX957252.3		21.1333	-4.12472	0.601235	-6.86041	6.86615e-12	8.45595e-10
ENSDARG00000100654	si:dkey-207m2.4	si:dkey-207m2.4 [Source:ZFIN;Acc:ZDB-GENE-081103-58]	52.4421	-1.0517	0.26173	-4.01827	5.86282e-05	0.00109613
ENSDARG00000100946	si:ch211-212k18.9	si:ch211-212k18.9 [Source:ZFIN;Acc:ZDB-GENE-160727-12]	254.476	-0.8134	0.181309	-4.48627	7.24803e-06	0.000190465
ENSDARG00000101030	si:ch73-158p21.3	si:ch73-158p21.3 [Source:ZFIN;Acc:ZDB-GENE-030131-4747]	23.884	-1.31336	0.390846	-3.36029	0.000778607	0.00886144
ENSDARG00000101484	si:dkey-264f17.2	si:dkey-264f17.2 [Source:ZFIN;Acc:ZDB-GENE-110913-14]	76.5574	-1.65954	0.380832	-4.35768	1.31447e-05	0.00030989
ENSDARG00000101551	si:dkey-261j11.2	si:dkey-261j11.2 [Source:ZFIN;Acc:ZDB-GENE-131121-647]	22.6166	-2.36153	0.461795	-5.1138	3.15742e-07	1.30048e-05
ENSDARG00000101653	zgc:110171	zgc:110171 [Source:ZFIN;Acc:ZDB-GENE-050417-391]	28.4186	-4.39216	0.549611	-7.99139	1.33423e-15	3.20655e-13
ENSDARG00000101728	si:dkeyp-80d11.12	si:dkeyp-80d11.12 [Source:ZFIN;Acc:ZDB-GENE-070424-273]	14.148	-2.06239	0.541161	-3.81105	0.000138379	0.00224031
ENSDARG00000101777	pdlim5a	PDZ and LIM domain 5a [Source:NCBI gene;Acc:436927]	185.197	-0.627732	0.158291	-3.96568	7.31871e-05	0.00132189
ENSDARG00000101828	si:dkey-16p6.1	si:dkey-16p6.1 [Source:ZFIN;Acc:ZDB-GENE-081103-43]	44.4185	-1.16872	0.332812	-3.51165	0.000445342	0.00575966
ENSDARG00000101883	zgc:172128	zgc:172128 [Source:ZFIN;Acc:ZDB-GENE-080220-2]	69.5479	-1.22853	0.270556	-4.54078	5.60474e-06	0.000153304
ENSDARG00000101967	sult4a1	sulfotransferase family 4A, member 1 [Source:ZFIN;Acc:ZDB-GENE-060421-2705]	637.062	-1.21586	0.178459	-6.81311	9.55085e-12	1.13664e-09
ENSDARG00000102191	CPNE8	copine-8 [Source:NCBI gene;Acc:101886030]	481.032	-1.0495	0.146105	-7.18318	6.81064e-13	1.04715e-10
ENSDARG00000102468	si:dkey-71l4.5	si:dkey-71l4.5 [Source:ZFIN;Acc:ZDB-GENE-120703-15]	12.9753	-1.6376	0.573744	-2.85424	0.00431401	0.0338368
ENSDARG00000102572	si:ch211-260e23.9	si:ch211-260e23.9 [Source:ZFIN;Acc:ZDB-GENE-141222-48]	754.39	-0.688424	0.118069	-5.83067	5.52037e-09	3.7749e-07
ENSDARG00000102575	si:ch211-106j21.2	si:ch211-106j21.2 [Source:ZFIN;Acc:ZDB-GENE-081103-42]	13.8682	-4.87575	0.843177	-5.78259	7.35572e-09	4.85556e-07
ENSDARG00000102641	CR925761.3	uncharacterized LOC110437858 [Source:NCBI gene;Acc:110437858]	22.0872	-1.98256	0.469591	-4.22189	2.42259e-05	0.000516973
ENSDARG00000102835	CABZ01021435.1		15.6537	-1.72514	0.519316	-3.32195	0.0008939	0.00982576
ENSDARG00000102850	CU469577.1		68.06	-0.762371	0.246956	-3.08708	0.00202134	0.0187683
ENSDARG00000103186	si:ch73-389k6.1	si:ch73-389k6.1 [Source:ZFIN;Acc:ZDB-GENE-091204-408]	106.989	-0.649227	0.202938	-3.19914	0.00137836	0.0138081
ENSDARG00000103281	si:dkey-56m15.9	si:dkey-56m15.9 [Source:ZFIN;Acc:ZDB-GENE-110913-4]	9.60767	-3.97174	0.832101	-4.77315	1.81366e-06	5.86102e-05
ENSDARG00000103351	FP102192.2		19.0849	-1.36522	0.45549	-2.99727	0.00272413	0.0237193
ENSDARG00000103755	si:dkeyp-4c4.1	si:dkeyp-4c4.1 [Source:ZFIN;Acc:ZDB-GENE-081104-4]	82.98	-1.41301	0.249457	-5.66434	1.47592e-08	8.97663e-07
ENSDARG00000103834	rbm14b	RNA binding motif protein 14b [Source:ZFIN;Acc:ZDB-GENE-040426-2455]	1057.97	-0.672955	0.121864	-5.5222	3.34775e-08	1.80545e-06
ENSDARG00000103844	si:ch211-266c8.1	si:ch211-266c8.1 [Source:ZFIN;Acc:ZDB-GENE-070424-173]	85.9585	-3.75926	0.310678	-12.1002	1.05392e-33	1.86347e-30
ENSDARG00000104166	si:ch211-232d10.1	si:ch211-232d10.1 [Source:ZFIN;Acc:ZDB-GENE-081103-11]	43.0523	-3.4255	0.360115	-9.51225	1.86586e-21	9.23751e-19
ENSDARG00000104487	mthfs	5,10-methenyltetrahydrofolate synthetase (5-formyltetrahydrofolate cyclo-ligase) [Source:ZFIN;Acc:ZDB-GENE-130103-5]	148.07	-0.795691	0.187086	-4.25307	2.10861e-05	0.000459073
ENSDARG00000104502	si:ch211-266c8.1	si:ch211-266c8.1 [Source:ZFIN;Acc:ZDB-GENE-070424-173]	128.366	-1.13835	0.23723	-4.79849	1.59869e-06	5.24853e-05
ENSDARG00000104897	si:dkey-16p6.1	si:dkey-16p6.1 [Source:ZFIN;Acc:ZDB-GENE-081103-43]	45.26	-1.18198	0.30143	-3.92124	8.80959e-05	0.0015368
ENSDARG00000104916	si:dkey-71l4.4	si:dkey-71l4.4 [Source:ZFIN;Acc:ZDB-GENE-060503-457]	16.9608	-2.03805	0.557188	-3.65774	0.000254448	0.00365962
ENSDARG00000104956	si:dkey-165o8.2	si:dkey-165o8.2 [Source:ZFIN;Acc:ZDB-GENE-131122-2]	94.4374	-1.71894	0.275325	-6.24331	4.28395e-10	3.63167e-08
ENSDARG00000105079	BX649411.2		47.9647	-0.9458	0.303328	-3.11807	0.00182038	0.0172915
ENSDARG00000105266	si:dkey-16p6.1	si:dkey-16p6.1 [Source:ZFIN;Acc:ZDB-GENE-081103-43]	25.2249	-1.42057	0.420577	-3.37766	0.000731041	0.00844827
ENSDARG00000105422	si:dkey-1k23.3	si:dkey-1k23.3 [Source:ZFIN;Acc:ZDB-GENE-160113-121]	48.5878	-1.49849	0.332397	-4.50813	6.54013e-06	0.000175021
ENSDARG00000105557	BX511061.1	uncharacterized LOC101885004 [Source:NCBI gene;Acc:101885004]	30.9876	-2.59847	0.402442	-6.45674	1.06981e-10	1.03445e-08
ENSDARG00000105643	adgrg1	adhesion G protein-coupled receptor G1 [Source:ZFIN;Acc:ZDB-GENE-030131-3671]	56.9127	-1.02988	0.299997	-3.43297	0.000597019	0.00723377
ENSDARG00000105689	znf1009	zinc finger protein 1009 [Source:ZFIN;Acc:ZDB-GENE-110914-160]	109.413	-0.66678	0.217425	-3.06671	0.00216427	0.0197837
ENSDARG00000105714	CABZ01083442.1	si:cabz01083442.1 [Source:NCBI gene;Acc:101883419]	404.956	-0.603658	0.140952	-4.28272	1.84624e-05	0.00041025
ENSDARG00000105756	CR788316.3		10.363	-3.55897	0.77967	-4.56471	5.00179e-06	0.000138961
ENSDARG00000105781	zgc:171727	zgc:171727 [Source:ZFIN;Acc:ZDB-GENE-071004-26]	20.0194	-1.50809	0.444415	-3.39342	0.000690264	0.00808269
ENSDARG00000105822	CABZ01117780.1		64.483	-1.19872	0.317967	-3.76996	0.000163273	0.00254033
ENSDARG00000110427	CABZ01057488.1		48.32	-0.99021	0.289914	-3.41553	0.000636588	0.00759369
ENSDARG00000111714	BOLA2	zgc:112271 [Source:ZFIN;Acc:ZDB-GENE-050522-443]	120.685	-0.649979	0.199176	-3.26335	0.00110105	0.0115832
ENSDARG00000111788	BX511067.1		28.4211	-7.62776	1.22692	-6.21698	5.0683e-10	4.25291e-08
ENSDARG00000112648	si:dkeyp-82b4.2	si:dkeyp-82b4.2 [Source:ZFIN;Acc:ZDB-GENE-060503-561]	96.6712	-1.20186	0.231652	-5.18821	2.12328e-07	9.22102e-06
ENSDARG00000113320	si:dkey-88n24.5	si:dkey-88n24.5 [Source:ZFIN;Acc:ZDB-GENE-041014-85]	8.10424	-2.76989	0.800031	-3.46223	0.000535715	0.00667728
ENSDARG00000114142	si:dkeyp-4f2.1	si:dkeyp-4f2.1 [Source:ZFIN;Acc:ZDB-GENE-081103-33]	240.482	-0.883325	0.165941	-5.32311	1.02008e-07	4.90362e-06
ENSDARG00000114910	FO704772.2		51.5402	-2.50348	0.821806	-3.04632	0.00231664	0.0208455
ENSDARG00000117174	CT583728.27		45.7296	-3.44746	0.505974	-6.81352	9.52385e-12	1.13664e-09
ENSDARG00000117735	CR926130.1		144.459	-0.927235	0.283212	-3.274	0.00106038	0.0112607
ENSDARG00000117818	CR926130.2		159.779	-1.27399	0.248371	-5.12937	2.90715e-07	1.21355e-05
ENSDARG00000004954	grna	granulin a [Source:ZFIN;Acc:ZDB-GENE-030131-8434]	112.534	-0.676976	0.242841	-2.78773	0.00530782	0.0395158
ENSDARG00000005154	aspa	aspartoacylase [Source:NCBI gene;Acc:557232]	183.24	-0.804116	0.178592	-4.50254	6.71459e-06	0.000178849
ENSDARG00000006757	klhl41b	kelch-like family member 41b [Source:NCBI gene;Acc:321064]	2347.84	-0.845253	0.147009	-5.74965	8.94275e-09	5.77987e-07
ENSDARG00000007080	rhcgl1	Rh family, C glycoprotein, like 1 [Source:ZFIN;Acc:ZDB-GENE-060209-2]	319.45	-1.20327	0.17058	-7.05397	1.73878e-12	2.44556e-10
ENSDARG00000007276	ela3l	elastase 3 like [Source:ZFIN;Acc:ZDB-GENE-060710-2]	13473.3	-0.776829	0.280867	-2.76582	0.00567794	0.0414852
ENSDARG00000007344	tcap	titin-cap (telethonin) [Source:ZFIN;Acc:ZDB-GENE-070501-5]	252.324	-0.690934	0.180943	-3.81851	0.000134259	0.00219079
ENSDARG00000008396	ftr24	finTRIM family, member 24 [Source:ZFIN;Acc:ZDB-GENE-050731-2]	123.65	-0.616938	0.206996	-2.98043	0.00287842	0.0247921
ENSDARG00000008414	exoc3l2a	exocyst complex component 3-like 2a [Source:ZFIN;Acc:ZDB-GENE-060526-343]	165.466	-0.833297	0.185177	-4.5	6.79543e-06	0.000180539
ENSDARG00000009196	anxa3a	annexin A3a [Source:ZFIN;Acc:ZDB-GENE-040912-58]	187.5	-0.72757	0.14592	-4.98607	6.16185e-07	2.33584e-05
ENSDARG00000013856	amy2a	amylase alpha 2A [Source:ZFIN;Acc:ZDB-GENE-040426-2393]	7846.49	-1.0019	0.327811	-3.05635	0.00224052	0.0203157
ENSDARG00000016527	helz2	helicase with zinc finger 2, transcriptional coactivator [Source:ZFIN;Acc:ZDB-GENE-120920-1]	62.4876	-1.83305	0.424566	-4.31747	1.57828e-05	0.000360745
ENSDARG00000023759	zgc:73226	zgc:73226 [Source:NCBI gene;Acc:402792]	260.863	-1.68113	0.20614	-8.15529	3.48352e-16	9.47595e-14
ENSDARG00000029075	pfkfb4b	6-phosphofructo-2-kinase/fructose-2,6-biphosphatase 4b [Source:ZFIN;Acc:ZDB-GENE-031031-4]	678.355	-0.597311	0.109066	-5.47661	4.33551e-08	2.27375e-06
ENSDARG00000030349	cryba2a	crystallin, beta A2a [Source:ZFIN;Acc:ZDB-GENE-040625-8]	1993.24	-0.994519	0.312574	-3.18171	0.0014641	0.0145319
ENSDARG00000030616	nfe2l1a	nuclear factor, erythroid 2-like 1a [Source:ZFIN;Acc:ZDB-GENE-040630-5]	285.301	-0.723687	0.154058	-4.69748	2.63386e-06	8.13966e-05
ENSDARG00000031426	csrnp1a	cysteine-serine-rich nuclear protein 1a [Source:ZFIN;Acc:ZDB-GENE-070912-475]	170.314	-0.650292	0.190616	-3.41154	0.000645981	0.00767673
ENSDARG00000032206	cthl	cystathionase (cystathionine gamma-lyase), like [Source:ZFIN;Acc:ZDB-GENE-040905-3]	150.244	-0.68099	0.204471	-3.3305	0.00086689	0.00963041
ENSDARG00000033382	grifin	galectin-related inter-fiber protein [Source:NCBI gene;Acc:445036]	124.643	-0.976937	0.271141	-3.60306	0.000314495	0.00432501
ENSDARG00000035327	ckma	creatine kinase, muscle a [Source:ZFIN;Acc:ZDB-GENE-980526-109]	59757.2	-0.664385	0.154528	-4.29945	1.71224e-05	0.000387075
ENSDARG00000037121	mat2ab	methionine adenosyltransferase II, alpha b [Source:ZFIN;Acc:ZDB-GENE-050327-6]	835.477	-2.46657	0.14279	-17.2741	7.36855e-67	9.12005e-63
ENSDARG00000038025	cbx7a	chromobox homolog 7a [Source:ZFIN;Acc:ZDB-GENE-050417-400]	352.042	-0.92348	0.136192	-6.78073	1.19569e-11	1.39613e-09
ENSDARG00000038398	pmm1	phosphomannomutase 1 [Source:ZFIN;Acc:ZDB-GENE-180314-1]	86.7825	-0.607057	0.204697	-2.96563	0.00302062	0.0256904
ENSDARG00000038583	abraa	actin binding Rho activating protein a [Source:ZFIN;Acc:ZDB-GENE-120730-1]	785.379	-0.608184	0.14829	-4.10131	4.10821e-05	0.000807741
ENSDARG00000038666	igfbp1b	insulin-like growth factor binding protein 1b [Source:ZFIN;Acc:ZDB-GENE-081210-3]	190.373	-0.88957	0.200403	-4.43891	9.04171e-06	0.000228679
ENSDARG00000039309	hook2	hook microtubule-tethering protein 2 [Source:ZFIN;Acc:ZDB-GENE-040426-1636]	95.5973	-0.740056	0.215306	-3.43723	0.000587703	0.00715593
ENSDARG00000040528	lgals3bpb	lectin, galactoside-binding, soluble, 3 binding protein b [Source:NCBI gene;Acc:405809]	258.773	-0.724191	0.157099	-4.60977	4.03119e-06	0.000116711
ENSDARG00000044204	endou	endonuclease, polyU-specific [Source:NCBI gene;Acc:791216]	518.585	-0.90358	0.201801	-4.47757	7.5496e-06	0.000197134
ENSDARG00000052027	tspan1	tetraspanin 1 [Source:ZFIN;Acc:ZDB-GENE-070502-5]	33.1634	-1.02024	0.351173	-2.90524	0.00366966	0.0298894
ENSDARG00000052690	arrdc3a	arrestin domain containing 3a [Source:ZFIN;Acc:ZDB-GENE-030131-2913]	2292.98	-0.650519	0.0782936	-8.30871	9.67476e-17	2.88541e-14
ENSDARG00000054058	h1-10	H1.10 linker histone [Source:ZFIN;Acc:ZDB-GENE-030131-1228]	1781.56	-0.588837	0.103909	-5.66688	1.45425e-08	8.8885e-07
ENSDARG00000056477	ccdc125	coiled-coil domain containing 125 [Source:NCBI gene;Acc:565477]	128.836	-0.642051	0.19772	-3.24728	0.00116515	0.0121134
ENSDARG00000058508	cfap70	cilia and flagella associated protein 70 [Source:ZFIN;Acc:ZDB-GENE-091204-50]	361.452	-1.05312	0.153308	-6.86933	6.45032e-12	8.02368e-10
ENSDARG00000060315	rabgap1l2	RAB GTPase activating protein 1-like 2 [Source:ZFIN;Acc:ZDB-GENE-070912-414]	257.117	-0.806593	0.169032	-4.77183	1.82556e-06	5.89179e-05
ENSDARG00000060637	clstn2	calsyntenin 2 [Source:ZFIN;Acc:ZDB-GENE-070911-2]	473.746	-1.39001	0.139755	-9.94604	2.62422e-23	1.66564e-20
ENSDARG00000062304	pdpk1a	3-phosphoinositide dependent protein kinase 1a [Source:ZFIN;Acc:ZDB-GENE-061013-109]	363.393	-0.621343	0.151441	-4.10288	4.08037e-05	0.000804184
ENSDARG00000062630	dnah9l	dynein, axonemal, heavy polypeptide 9 like [Source:ZFIN;Acc:ZDB-GENE-050506-1]	111.782	-0.808677	0.200179	-4.03977	5.35037e-05	0.00101256
ENSDARG00000062884	map3k2	mitogen-activated protein kinase kinase kinase 2 [Source:ZFIN;Acc:ZDB-GENE-120215-96]	198.762	-1.0955	0.148424	-7.38087	1.57256e-13	2.76079e-11
ENSDARG00000067664	si:dkey-172m14.2	si:dkey-172m14.2 [Source:ZFIN;Acc:ZDB-GENE-060526-222]	43.9366	-0.809326	0.297818	-2.71752	0.00657741	0.0462358
ENSDARG00000067672	card9	caspase recruitment domain family, member 9 [Source:ZFIN;Acc:ZDB-GENE-060531-94]	34.6678	-1.91355	0.442015	-4.32914	1.4969e-05	0.000345011
ENSDARG00000067795	ifngr2	interferon gamma receptor 2 [Source:ZFIN;Acc:ZDB-GENE-030131-5999]	498.225	-0.622983	0.10861	-5.73597	9.69565e-09	6.20171e-07
ENSDARG00000067985	ftr23	finTRIM family, member 23 [Source:ZFIN;Acc:ZDB-GENE-070912-322]	75.1776	-0.764681	0.250866	-3.04816	0.00230246	0.0207406
ENSDARG00000068011	si:ch211-230g14.3	si:ch211-230g14.3 [Source:ZFIN;Acc:ZDB-GENE-081104-529]	6.2856	-2.11798	0.781001	-2.71187	0.00669042	0.046797
ENSDARG00000068194	klf9	Kruppel-like factor 9 [Source:ZFIN;Acc:ZDB-GENE-060526-244]	598.829	-0.965111	0.182425	-5.29044	1.22019e-07	5.71364e-06
ENSDARG00000068760	tnks1bp1	tankyrase 1 binding protein 1 [Source:NCBI gene;Acc:497601]	519.935	-0.592017	0.158576	-3.73335	0.000188953	0.00286427
ENSDARG00000070710	prss60.3	serine protease 60.3 [Source:ZFIN;Acc:ZDB-GENE-030131-7092]	16.0929	-1.47693	0.513761	-2.87475	0.00404352	0.0321947
ENSDARG00000073718	si:ch73-233k15.2	si:ch73-233k15.2 [Source:ZFIN;Acc:ZDB-GENE-120215-22]	45.9225	-1.44681	0.310653	-4.65732	3.20353e-06	9.56577e-05
ENSDARG00000074317	fam20ca	FAM20C golgi associated secretory pathway kinase a [Source:ZFIN;Acc:ZDB-GENE-130530-750]	99.2856	-0.714737	0.211724	-3.3758	0.000736022	0.00850186
ENSDARG00000074667	akt1s1	AKT1 substrate 1 (proline-rich) [Source:ZFIN;Acc:ZDB-GENE-030131-482]	1936.47	-0.606341	0.0872065	-6.95293	3.57777e-12	4.68593e-10
ENSDARG00000074773	si:dkey-110g7.8	si:dkey-110g7.8 [Source:ZFIN;Acc:ZDB-GENE-131121-280]	77.9146	-0.725308	0.237925	-3.04847	0.00230006	0.0207406
ENSDARG00000076221	fthl28	ferritin, heavy polypeptide-like 28 [Source:ZFIN;Acc:ZDB-GENE-030131-7540]	244.02	-0.998359	0.166719	-5.98828	2.12072e-09	1.56705e-07
ENSDARG00000076586	csf2rb	colony stimulating factor 2 receptor, beta, low-affinity (granulocyte-macrophage) [Source:ZFIN;Acc:ZDB-GENE-080115-1]	33.3323	-0.902405	0.335923	-2.68634	0.00722389	0.0496034
ENSDARG00000076850	si:ch211-157b11.14	si:ch211-157b11.14 [Source:ZFIN;Acc:ZDB-GENE-131121-645]	727.652	-0.895864	0.148556	-6.03048	1.63478e-09	1.27256e-07
ENSDARG00000076972	plvapa	plasmalemma vesicle associated protein a [Source:ZFIN;Acc:ZDB-GENE-070912-432]	270.148	-0.68187	0.161719	-4.21639	2.48244e-05	0.000527018
ENSDARG00000077360	fthl30	ferritin, heavy polypeptide-like 30 [Source:ZFIN;Acc:ZDB-GENE-071004-57]	115.711	-0.587824	0.215026	-2.73373	0.00626215	0.0446738
ENSDARG00000078250	zgc:194398	zgc:194398 [Source:ZFIN;Acc:ZDB-GENE-081022-111]	431.372	-0.631664	0.184397	-3.42557	0.000613521	0.00739031
ENSDARG00000078551	zgc:171242	zgc:171242 [Source:ZFIN;Acc:ZDB-GENE-071004-79]	36.22	-0.987589	0.323719	-3.05076	0.00228266	0.0206312
ENSDARG00000078781	si:ch211-161c3.6	si:ch211-161c3.6 [Source:ZFIN;Acc:ZDB-GENE-131126-51]	557.047	-1.00732	0.131355	-7.66868	1.73777e-14	3.55511e-12
ENSDARG00000079727	selenop2	Danio rerio selenoprotein P2 (selenop2), mRNA. [Source:RefSeq mRNA;Acc:NM_001353911]	1028.81	-0.635254	0.130049	-4.88475	1.03561e-06	3.62594e-05
ENSDARG00000086512	prodhb	proline dehydrogenase (oxidase) 1b [Source:ZFIN;Acc:ZDB-GENE-101116-1]	102.228	-0.866307	0.245506	-3.52865	0.00041768	0.00545607
ENSDARG00000086724	im:7151449	im:7151449 [Source:ZFIN;Acc:ZDB-GENE-041111-283]	81.4136	-1.04028	0.240833	-4.31951	1.56379e-05	0.000358094
ENSDARG00000087188	nfil3-6	nuclear factor, interleukin 3 regulated, member 6 [Source:ZFIN;Acc:ZDB-GENE-040704-63]	229.411	-0.975227	0.222203	-4.3889	1.13925e-05	0.000275668
ENSDARG00000087751	CR382337.1		12.1031	-4.92493	1.14589	-4.29789	1.72428e-05	0.000389088
ENSDARG00000088069	CR759879.1	interferon-induced protein with tetratricopeptide repeats 5 [Source:NCBI gene;Acc:572297]	91.0578	-2.06898	0.251036	-8.24176	1.69699e-16	4.94204e-14
ENSDARG00000089107	mlxipl	MLX interacting protein like [Source:ZFIN;Acc:ZDB-GENE-100922-66]	44.6753	-1.20145	0.341576	-3.51738	0.000435835	0.00565147
ENSDARG00000089463	dhx58	DEXH (Asp-Glu-X-His) box polypeptide 58 [Source:ZFIN;Acc:ZDB-GENE-120612-3]	72.7897	-1.10808	0.391154	-2.83285	0.00461348	0.0355691
ENSDARG00000089858	cobll1a	cordon-bleu WH2 repeat protein-like 1a [Source:ZFIN;Acc:ZDB-GENE-120215-171]	140.203	-0.708508	0.183862	-3.85348	0.000116452	0.00193079
ENSDARG00000090195	mtx3	metaxin 3 [Source:NCBI gene;Acc:402916]	141.149	-0.916999	0.198458	-4.62062	3.82593e-06	0.000111947
ENSDARG00000090524	f2rl2	coagulation factor II (thrombin) receptor-like 2 [Source:ZFIN;Acc:ZDB-GENE-110127-4]	22.8941	-1.33662	0.425381	-3.14218	0.00167698	0.0162283
ENSDARG00000091061	slc38a3b	solute carrier family 38 member 3b [Source:ZFIN;Acc:ZDB-GENE-121120-3]	721.063	-0.726419	0.105319	-6.89733	5.29908e-12	6.72684e-10
ENSDARG00000091679	FO704858.1		20.108	-1.78786	0.566802	-3.15429	0.0016089	0.0156798
ENSDARG00000091918	BX548073.1		20.9106	-4.08781	0.698368	-5.85337	4.81703e-09	3.34008e-07
ENSDARG00000092137	si:dkey-4i23.5	si:dkey-4i23.5 [Source:ZFIN;Acc:ZDB-GENE-070912-543]	27.1522	-1.33734	0.397271	-3.36632	0.000761791	0.00871815
ENSDARG00000092813	fndc7rs4	fibronectin type III domain containing 7, related sequence 4 [Source:ZFIN;Acc:ZDB-GENE-070912-648]	321.834	-0.89067	0.16513	-5.39374	6.90058e-08	3.44389e-06
ENSDARG00000092816	si:dkey-93n13.2	si:dkey-93n13.2 [Source:ZFIN;Acc:ZDB-GENE-091204-177]	160.083	-0.683637	0.171953	-3.97571	7.01688e-05	0.00126971
ENSDARG00000093054	BX548073.3		26.4549	-5.87752	0.838483	-7.00971	2.38816e-12	3.26611e-10
ENSDARG00000093905	BX323559.5		29.075	-1.38817	0.476718	-2.91194	0.00359192	0.0294029
ENSDARG00000094696	si:dkey-201c13.2	si:dkey-201c13.2 [Source:ZFIN;Acc:ZDB-GENE-060526-243]	129.097	-0.636841	0.219841	-2.89682	0.00376962	0.0304987
ENSDARG00000094792	twf2a	twinfilin actin binding protein 2 [Source:NCBI gene;Acc:100310784]	408.357	-0.644624	0.142512	-4.5233	6.08831e-06	0.000165071
ENSDARG00000095142	si:ch211-208h16.4	si:ch211-208h16.4 [Source:ZFIN;Acc:ZDB-GENE-060526-98]	201.359	-1.27481	0.178332	-7.14855	8.76984e-13	1.32371e-10
ENSDARG00000096822	CR847898.1		2.82215	-4.52395	1.53599	-2.94531	0.00322635	0.0269997
ENSDARG00000096851	znf1143	zinc finger protein 1143 [Source:ZFIN;Acc:ZDB-GENE-131125-17]	177.016	-0.695889	0.19094	-3.64455	0.000267864	0.00380856
ENSDARG00000097018	CR628341.1		16.381	-1.48923	0.519492	-2.86671	0.00414765	0.0327277
ENSDARG00000097047	BX629346.1		23.9925	-1.47364	0.410776	-3.58746	0.000333914	0.00454659
ENSDARG00000097613	igfn1.3	immunoglobulin like and fibronectin type III domain containing 1, tandem duplicate 3 [Source:ZFIN;Acc:ZDB-GENE-131122-44]	3165.38	-0.804677	0.144994	-5.54973	2.86111e-08	1.58798e-06
ENSDARG00000097909	si:dkey-195m11.11	si:dkey-195m11.11 [Source:ZFIN;Acc:ZDB-GENE-131127-648]	16.5535	-2.617	0.580866	-4.50535	6.6265e-06	0.00017695
ENSDARG00000097911	CU179756.1		10.4318	-3.08998	0.82209	-3.75869	0.000170807	0.00263929
ENSDARG00000097976	CR812464.1		6.11756	-6.65374	1.37669	-4.83314	1.34394e-06	4.50784e-05
ENSDARG00000098289	vstm2l	V-set and transmembrane domain containing 2 like [Source:ZFIN;Acc:ZDB-GENE-040426-1548]	45.1405	-1.84633	0.296807	-6.22064	4.95131e-10	4.16887e-08
ENSDARG00000098509	BX005286.1		10.4032	-4.33483	0.900351	-4.8146	1.47491e-06	4.88756e-05
ENSDARG00000098995	cyp2k6	cytochrome P450, family 2, subfamily K, polypeptide 6 [Source:NCBI gene;Acc:393481]	41.7225	-2.43975	0.440905	-5.53349	3.13913e-08	1.70783e-06
ENSDARG00000099307	si:dkey-10p5.10	si:dkey-10p5.10 [Source:ZFIN;Acc:ZDB-GENE-120215-130]	105.104	-0.605266	0.201797	-2.99938	0.00270526	0.0235879
ENSDARG00000100280	znfx1	zinc finger, NFX1-type containing 1 [Source:ZFIN;Acc:ZDB-GENE-110804-2]	157.815	-0.960237	0.262531	-3.65761	0.000254579	0.00365962
ENSDARG00000100504	ppp1r27b	protein phosphatase 1, regulatory subunit 27b [Source:ZFIN;Acc:ZDB-GENE-051023-5]	46.7723	-2.41638	0.380496	-6.35061	2.14469e-10	1.92354e-08
ENSDARG00000100524	abca3b	ATP-binding cassette, sub-family A (ABC1), member 3b [Source:ZFIN;Acc:ZDB-GENE-050517-2]	2757.77	-1.08143	0.099576	-10.8604	1.78044e-27	1.76293e-24
ENSDARG00000100584	ccdc40	coiled-coil domain containing 40 [Source:NCBI gene;Acc:568590]	162.035	-1.01748	0.161551	-6.29818	3.01164e-10	2.62501e-08
ENSDARG00000100947	mafk	v-maf avian musculoaponeurotic fibrosarcoma oncogene homolog K [Source:ZFIN;Acc:ZDB-GENE-040624-9]	99.7174	-0.837583	0.192263	-4.35644	1.32195e-05	0.000311059
ENSDARG00000101671	zgc:158417	zgc:158417 [Source:ZFIN;Acc:ZDB-GENE-061201-36]	41.3071	-1.17905	0.360624	-3.26947	0.00107749	0.0113924
ENSDARG00000101863	CR382337.3		7.25273	-2.33164	0.788237	-2.95805	0.0030959	0.0261734
ENSDARG00000102720	zgc:123284	zgc:123284 [Source:ZFIN;Acc:ZDB-GENE-051113-92]	65.1296	-0.71725	0.246867	-2.90541	0.00366773	0.0298894
ENSDARG00000102856	si:ch73-59f11.3	si:ch73-59f11.3 [Source:ZFIN;Acc:ZDB-GENE-131121-446]	24.145	-2.96614	0.54579	-5.43458	5.49252e-08	2.81494e-06
ENSDARG00000103777	znf1001	zinc finger protein 1001 [Source:ZFIN;Acc:ZDB-GENE-080213-7]	85.3611	-0.594425	0.214913	-2.76589	0.0056768	0.0414852
ENSDARG00000103806	BX004785.3		3.52004	-5.85985	1.48754	-3.93929	8.17241e-05	0.00144707
ENSDARG00000104099	FP236513.1	uncharacterized LOC101883013 [Source:NCBI gene;Acc:101883013]	84.6084	-0.63393	0.229039	-2.76778	0.00564388	0.0413062
ENSDARG00000104359	anxa1c	annexin A1c [Source:ZFIN;Acc:ZDB-GENE-030131-5274]	450.324	-0.603612	0.160619	-3.75804	0.000171252	0.00264302
ENSDARG00000104396	trim25	tripartite motif containing 25 [Source:ZFIN;Acc:ZDB-GENE-040426-797]	419.352	-0.899663	0.132855	-6.77177	1.27213e-11	1.47151e-09
ENSDARG00000104979	CR388055.1		1.90805	-4.97863	1.76483	-2.82103	0.00478703	0.0364834
ENSDARG00000104980	PPEF2	protein phosphatase with EF-hand domain 2a [Source:NCBI gene;Acc:100537120]	174.635	-0.798869	0.176739	-4.52006	6.18222e-06	0.000167068
ENSDARG00000105151	cyp2k21	cytochrome P450, family 2, subfamily k, polypeptide 21 [Source:ZFIN;Acc:ZDB-GENE-091113-17]	58.0674	-1.07233	0.295587	-3.6278	0.000285842	0.00399985
ENSDARG00000108939	FQ378016.1	high affinity cGMP-specific 3',5'-cyclic phosphodiesterase 9A-like [Source:NCBI gene;Acc:571737]	58.1102	-1.25575	0.42943	-2.92423	0.00345311	0.0284359
ENSDARG00000110003	BX005085.4		107.122	-0.6099	0.210831	-2.89284	0.00381778	0.0308237
ENSDARG00000110614	ugt2a7	UDP glucuronosyltransferase 2 family, polypeptide A7 [Source:ZFIN;Acc:ZDB-GENE-141215-33]	21.2909	-3.37751	0.497835	-6.78438	1.16583e-11	1.36772e-09
ENSDARG00000113150	fthl31	ferritin, heavy polypeptide-like 31 [Source:ZFIN;Acc:ZDB-GENE-050522-428]	40.5385	-1.16049	0.413074	-2.8094	0.00496339	0.0375289
ENSDARG00000116806	CU693479.1	protein phosphatase 1, regulatory subunit 27a [Source:NCBI gene;Acc:100332066]	867.333	-0.662386	0.157598	-4.20302	2.63376e-05	0.000554388
ENSDARG00000116986	zgc:172315	zgc:172315 [Source:ZFIN;Acc:ZDB-GENE-080220-7]	140.574	-1.28181	0.180184	-7.1139	1.12809e-12	1.67214e-10
ENSDARG00000117076	BX005085.7	wu:fb44c10 [Source:NCBI gene;Acc:560099]	117.656	-0.988535	0.194766	-5.07549	3.86489e-07	1.56988e-05
ENSDARG00000117309	BX927081.3		34.1816	-1.2947	0.379136	-3.41486	0.000638155	0.00759831
ENSDARG00000117407	AL954191.2	uncharacterized LOC101885516 [Source:NCBI gene;Acc:101885516]	192.792	-0.760235	0.155906	-4.87623	1.08135e-06	3.75424e-05
ENSDARG00000117617	CABZ01077121.1		47.5043	-1.06702	0.273587	-3.90011	9.61489e-05	0.00164939
ENSDARG00000000563	ttn.1	titin, tandem duplicate 1 [Source:ZFIN;Acc:ZDB-GENE-030616-413]	9371.87	-0.877139	0.190526	-4.60377	4.1492e-06	0.000119209
ENSDARG00000003820	nr1d2a	nuclear receptor subfamily 1, group D, member 2a [Source:ZFIN;Acc:ZDB-GENE-040504-1]	2221.5	-0.662909	0.126935	-5.22242	1.76598e-07	7.86241e-06
ENSDARG00000004724	tcea3	transcription elongation factor A (SII), 3 [Source:ZFIN;Acc:ZDB-GENE-040426-1860]	337.457	-0.697808	0.123598	-5.64579	1.64427e-08	9.85524e-07
ENSDARG00000004953	mxb	myxovirus (influenza) resistance B [Source:NCBI gene;Acc:360143]	13.9419	-4.12439	1.1779	-3.50149	0.000462663	0.0059464
ENSDARG00000005544	btbd3a	BTB (POZ) domain containing 3a [Source:ZFIN;Acc:ZDB-GENE-090312-7]	152.996	-1.60194	0.1969	-8.1358	4.09214e-16	1.07763e-13
ENSDARG00000007425	apol1	apolipoprotein L, 1 [Source:ZFIN;Acc:ZDB-GENE-030131-3217]	267.506	-0.617144	0.156927	-3.93269	8.39993e-05	0.00147902
ENSDARG00000010420	ndrg1b	N-myc downstream regulated 1b [Source:ZFIN;Acc:ZDB-GENE-040426-1648]	281.898	-0.695993	0.146914	-4.73741	2.16462e-06	6.84328e-05
ENSDARG00000011884	MFN1	mitofusin 1a [Source:NCBI gene;Acc:100329462]	158.653	-0.692564	0.191803	-3.61081	0.00030524	0.0042234
ENSDARG00000012600	si:dkey-97a13.6	si:dkey-97a13.6 [Source:ZFIN;Acc:ZDB-GENE-070912-617]	198.475	-0.706396	0.208388	-3.38982	0.000699391	0.00817796
ENSDARG00000012609	hpxa	hemopexin a [Source:NCBI gene;Acc:327588]	27.5982	-1.2321	0.378158	-3.25816	0.00112138	0.0117571
ENSDARG00000013128	pdk1	pyruvate dehydrogenase kinase, isozyme 1 [Source:ZFIN;Acc:ZDB-GENE-091204-402]	309.124	-0.745052	0.168412	-4.42397	9.69036e-06	0.00024181
ENSDARG00000014427	mxe	myxovirus (influenza virus) resistance E [Source:NCBI gene;Acc:337663]	19.4198	-2.02431	0.611954	-3.30794	0.000939844	0.0102535
ENSDARG00000016793	crybb1l2	crystallin, beta B1, like 2 [Source:ZFIN;Acc:ZDB-GENE-070822-18]	3998.37	-0.658898	0.199959	-3.29516	0.000983656	0.0106329
ENSDARG00000018263	pdia2	protein disulfide isomerase family A, member 2 [Source:ZFIN;Acc:ZDB-GENE-040426-705]	4049.06	-0.682607	0.186102	-3.66792	0.000244528	0.00354394
ENSDARG00000018587	zgc:152658	zgc:152658 [Source:ZFIN;Acc:ZDB-GENE-060929-68]	13.1216	-1.76693	0.586091	-3.01476	0.00257179	0.0226475
ENSDARG00000018961	gtpbp4	GTP binding protein 4 [Source:ZFIN;Acc:ZDB-GENE-030131-5982]	5893.64	-0.636634	0.119259	-5.33826	9.38422e-08	4.54593e-06
ENSDARG00000019585	gstk2	glutathione S-transferase kappa 2 [Source:ZFIN;Acc:ZDB-GENE-100922-14]	11.3646	-1.96445	0.670782	-2.9286	0.00340488	0.0281605
ENSDARG00000019715	metap1d	methionyl aminopeptidase type 1D (mitochondrial) [Source:NCBI gene;Acc:554090]	95.9808	-0.665764	0.22957	-2.90005	0.00373102	0.0302614
ENSDARG00000020845	tns1b	tensin 1b [Source:ZFIN;Acc:ZDB-GENE-030131-6933]	944.264	-0.602423	0.122345	-4.92397	8.48049e-07	3.06012e-05
ENSDARG00000020857	ccdc149b	coiled-coil domain containing 149b [Source:NCBI gene;Acc:436983]	203.076	-0.67056	0.176135	-3.80709	0.000140612	0.00226314
ENSDARG00000022615	si:ch211-241e1.3	si:ch211-241e1.3 [Source:ZFIN;Acc:ZDB-GENE-030131-230]	117.45	-0.632737	0.190076	-3.32886	0.000872013	0.00965649
ENSDARG00000023151	ucp1	uncoupling protein 1 [Source:ZFIN;Acc:ZDB-GENE-010503-1]	9546	-0.871438	0.169765	-5.13319	2.84865e-07	1.19114e-05
ENSDARG00000024789	mxc	myxovirus (influenza virus) resistance C [Source:NCBI gene;Acc:360145]	49.4078	-1.05051	0.281755	-3.72845	0.000192663	0.00290137
ENSDARG00000026771	tmem41ab	transmembrane protein 41ab [Source:NCBI gene;Acc:406356]	215.023	-0.689529	0.200136	-3.4453	0.000570418	0.00700594
ENSDARG00000028213	ttn.2	titin, tandem duplicate 2 [Source:ZFIN;Acc:ZDB-GENE-030113-2]	7247.7	-0.799112	0.187924	-4.25231	2.11579e-05	0.00046023
ENSDARG00000030254	cbln9	cerebellin 9 [Source:ZFIN;Acc:ZDB-GENE-040724-34]	57.07	-1.89601	0.394552	-4.80549	1.54377e-06	5.09701e-05
ENSDARG00000034577	si:dkey-23o4.6	si:dkey-23o4.6 [Source:ZFIN;Acc:ZDB-GENE-100922-3]	70.4042	-0.770029	0.25942	-2.96827	0.00299483	0.0255282
ENSDARG00000036833	upp2	uridine phosphorylase 2 [Source:ZFIN;Acc:ZDB-GENE-040426-830]	126.871	-1.76888	0.218616	-8.09126	5.90521e-16	1.53871e-13
ENSDARG00000037099	irs2a	insulin receptor substrate 2a [Source:ZFIN;Acc:ZDB-GENE-040426-975]	678.866	-0.860377	0.119536	-7.19762	6.12731e-13	9.5997e-11
ENSDARG00000038248	ggact.2	gamma-glutamylamine cyclotransferase, tandem duplicate 2 [Source:NCBI gene;Acc:447805]	125.868	-3.46913	0.281146	-12.3393	5.56685e-35	1.25274e-31
ENSDARG00000038668	gbp1	guanylate binding protein 1 [Source:ZFIN;Acc:ZDB-GENE-040718-32]	86.5284	-0.669473	0.243279	-2.75188	0.00592549	0.0428261
ENSDARG00000040277	fbxo32	F-box protein 32 [Source:ZFIN;Acc:ZDB-GENE-040426-1040]	186.012	-1.56332	0.240601	-6.49755	8.16365e-11	8.14851e-09
ENSDARG00000040278	klhl38b	kelch-like family member 38b [Source:ZFIN;Acc:ZDB-GENE-120727-8]	94.9554	-1.31249	0.27488	-4.77478	1.79906e-06	5.82569e-05
ENSDARG00000040738	zgc:153846	zgc:153846 [Source:ZFIN;Acc:ZDB-GENE-060929-898]	11.1713	-2.08513	0.673082	-3.09788	0.0019491	0.0181931
ENSDARG00000040910	ildr1b	immunoglobulin-like domain containing receptor 1b [Source:ZFIN;Acc:ZDB-GENE-040912-72]	292.352	-0.614899	0.186383	-3.29911	0.000969922	0.0105074
ENSDARG00000040971	zgc:92606	zgc:92606 [Source:ZFIN;Acc:ZDB-GENE-040718-462]	1035.82	-0.99828	0.11058	-9.02769	1.75339e-19	7.11531e-17
ENSDARG00000041179	crygm5	crystallin, gamma M5 [Source:ZFIN;Acc:ZDB-GENE-041024-6]	89.2616	-1.42995	0.293583	-4.87069	1.1121e-06	3.8502e-05
ENSDARG00000041925	cryba2b	crystallin, beta A2b [Source:ZFIN;Acc:ZDB-GENE-040718-324]	4527.43	-0.803105	0.200322	-4.00908	6.09568e-05	0.00113028
ENSDARG00000044605	stx12l	syntaxin 12, like [Source:ZFIN;Acc:ZDB-GENE-110715-1]	437.603	-0.640972	0.211451	-3.03131	0.00243498	0.0217365
ENSDARG00000052899	CU550714.1		2.21731	-4.60002	1.58022	-2.91101	0.00360268	0.029452
ENSDARG00000053431	si:ch211-257p13.3	si:ch211-257p13.3 [Source:ZFIN;Acc:ZDB-GENE-110914-108]	339.656	-0.605571	0.211433	-2.86413	0.00418155	0.032923
ENSDARG00000053502	cryaa	crystallin, alpha A [Source:ZFIN;Acc:ZDB-GENE-020508-1]	141.942	-1.83208	0.514179	-3.56311	0.000366484	0.0048879
ENSDARG00000058045	tlr21	toll-like receptor 21 [Source:ZFIN;Acc:ZDB-GENE-040220-4]	50.5342	-1.04402	0.301445	-3.46337	0.000533446	0.00666216
ENSDARG00000058475	ern2	endoplasmic reticulum to nucleus signaling 2 [Source:ZFIN;Acc:ZDB-GENE-090312-15]	177.596	-0.779377	0.185442	-4.20282	2.63614e-05	0.000554417
ENSDARG00000059294	marco	macrophage receptor with collagenous structure [Source:ZFIN;Acc:ZDB-GENE-120514-2]	113.179	-1.0077	0.215851	-4.66853	3.03367e-06	9.18038e-05
ENSDARG00000059841	exosc1	exosome component 1 [Source:ZFIN;Acc:ZDB-GENE-080926-3]	700.144	-0.959045	0.119213	-8.04483	8.63631e-16	2.13783e-13
ENSDARG00000061373	znf142	zinc finger protein 142 [Source:ZFIN;Acc:ZDB-GENE-080512-2]	352.03	-0.613392	0.122459	-5.00896	5.47252e-07	2.1233e-05
ENSDARG00000068711	crfb4	cytokine receptor family member b4 [Source:ZFIN;Acc:ZDB-GENE-070905-3]	154.967	-0.735727	0.163091	-4.51114	6.4479e-06	0.000173114
ENSDARG00000069029	acss2l	acyl-CoA synthetase short chain family member 2 like [Source:ZFIN;Acc:ZDB-GENE-130530-723]	95.5995	-1.71608	0.272578	-6.29573	3.0595e-10	2.65736e-08
ENSDARG00000069186	cyp27a1.2	cytochrome P450, family 27, subfamily A, polypeptide 1, gene 2 [Source:ZFIN;Acc:ZDB-GENE-081104-511]	36.0188	-2.57302	0.465566	-5.52665	3.2641e-08	1.76804e-06
ENSDARG00000069559	muc13a	mucin 13a, cell surface associated [Source:ZFIN;Acc:ZDB-GENE-061207-26]	290.975	-0.8173	0.261984	-3.11966	0.00181059	0.0172241
ENSDARG00000069792	crygm2d5	crystallin, gamma M2d5 [Source:ZFIN;Acc:ZDB-GENE-060918-4]	1025.86	-1.39104	0.354849	-3.92008	8.85177e-05	0.00154308
ENSDARG00000069817	crygm2d17	crystallin, gamma M2d17 [Source:ZFIN;Acc:ZDB-GENE-070720-9]	3440.94	-0.949119	0.197873	-4.7966	1.61384e-06	5.28427e-05
ENSDARG00000069827	crygm2d11	crystallin, gamma M2d11 [Source:ZFIN;Acc:ZDB-GENE-071004-42]	2856.86	-1.02553	0.199414	-5.1427	2.70823e-07	1.14207e-05
ENSDARG00000069844	acod1	aconitate decarboxylase 1 [Source:ZFIN;Acc:ZDB-GENE-081104-428]	33.4246	-2.00335	0.41297	-4.85109	1.22783e-06	4.18645e-05
ENSDARG00000070132	aste1a	asteroid homolog 1a [Source:NCBI gene;Acc:100006826]	53.6952	-1.88405	0.492654	-3.82429	0.000131151	0.00214432
ENSDARG00000070272	casp10	caspase 10, apoptosis-related cysteine peptidase [Source:ZFIN;Acc:ZDB-GENE-070608-2]	47.0801	-1.16736	0.306021	-3.81465	0.000136374	0.00221801
ENSDARG00000070412	mtmr7b	myotubularin related protein 7b [Source:ZFIN;Acc:ZDB-GENE-050913-66]	197.232	-0.773583	0.19801	-3.90678	9.35333e-05	0.00161572
ENSDARG00000070495	FRMD7	si:ch211-243g6.3 [Source:ZFIN;Acc:ZDB-GENE-121214-124]	6.21397	-2.44703	0.895161	-2.73362	0.00626421	0.0446742
ENSDARG00000070579	ggact.3	gamma-glutamylamine cyclotransferase, tandem duplicate 3 [Source:NCBI gene;Acc:100038780]	58.2378	-3.53797	0.373307	-9.47739	2.60722e-21	1.26548e-18
ENSDARG00000070581	ggact.1	gamma-glutamylamine cyclotransferase, tandem duplicate 1 [Source:NCBI gene;Acc:777609]	79.7948	-3.69309	0.35466	-10.413	2.16227e-25	1.84568e-22
ENSDARG00000070858	si:busm1-105l16.2	si:busm1-105l16.2 [Source:ZFIN;Acc:ZDB-GENE-030616-108]	30.6964	-1.11744	0.339049	-3.29581	0.000981399	0.0106132
ENSDARG00000073750	crygm2d18	crystallin, gamma M2d18 [Source:ZFIN;Acc:ZDB-GENE-040625-154]	2008.69	-0.626799	0.21082	-2.97315	0.00294765	0.0252325
ENSDARG00000073874	crygm2d6	crystallin, gamma M2d6 [Source:ZFIN;Acc:ZDB-GENE-040625-145]	732.346	-0.904791	0.3285	-2.75431	0.00588156	0.0426206
ENSDARG00000074136	slc47a2.2	solute carrier family 47 member 2.2 [Source:ZFIN;Acc:ZDB-GENE-070615-14]	14.2068	-2.88842	0.859621	-3.36011	0.000779123	0.00886324
ENSDARG00000074635	abca1a	ATP-binding cassette, sub-family A (ABC1), member 1A [Source:ZFIN;Acc:ZDB-GENE-031006-12]	2436.02	-0.740009	0.0864333	-8.56162	1.11291e-17	3.77382e-15
ENSDARG00000074771	ifngr1	interferon gamma receptor 1 [Source:ZFIN;Acc:ZDB-GENE-081022-158]	230.931	-0.60028	0.19372	-3.0987	0.00194372	0.018189
ENSDARG00000074867	stim2a	tromal interaction molecule 2a [Source:ZFIN;Acc:ZDB-GENE-130530-765]	170.169	-0.682003	0.177667	-3.83866	0.000123709	0.00203532
ENSDARG00000074989	sparcl1	SPARC-like 1 [Source:ZFIN;Acc:ZDB-GENE-060130-6]	346.02	-0.8474	0.218115	-3.88511	0.000102285	0.00173423
ENSDARG00000075282	irs2b	insulin receptor substrate 2b [Source:ZFIN;Acc:ZDB-GENE-081104-462]	996.512	-0.60981	0.0954762	-6.38704	1.69129e-10	1.57391e-08
ENSDARG00000075284	kansl1l	KAT8 regulatory NSL complex subunit 1-like [Source:ZFIN;Acc:ZDB-GENE-081104-473]	36.6716	-1.0124	0.335274	-3.01963	0.00253087	0.0224228
ENSDARG00000075785	si:ch73-190m4.1	si:ch73-190m4.1 [Source:ZFIN;Acc:ZDB-GENE-090311-56]	27.4958	-4.90398	0.994136	-4.93291	8.10149e-07	2.95788e-05
ENSDARG00000076182	stat1b	signal transducer and activator of transcription 1b [Source:ZFIN;Acc:ZDB-GENE-030616-23]	73.3299	-2.58731	0.46756	-5.53365	3.13637e-08	1.70783e-06
ENSDARG00000076790	crygm2d16	crystallin, gamma M2d16 [Source:ZFIN;Acc:ZDB-GENE-071004-53]	2383.59	-1.09505	0.330272	-3.31559	0.000914492	0.010021
ENSDARG00000078001	kbtbd7	kelch repeat and BTB (POZ) domain containing 7 [Source:ZFIN;Acc:ZDB-GENE-070912-204]	63.2769	-6.5384	0.871065	-7.50621	6.08644e-14	1.14496e-11
ENSDARG00000078134	crygm2f	crystallin, gamma M2f [Source:ZFIN;Acc:ZDB-GENE-080220-17]	37.9702	-1.81441	0.319842	-5.67283	1.40456e-08	8.60607e-07
ENSDARG00000079361	abcg2b	ATP-binding cassette, sub-family G (WHITE), member 2b [Source:ZFIN;Acc:ZDB-GENE-050517-36]	257.912	-1.40388	0.199536	-7.03575	1.98196e-12	2.75627e-10
ENSDARG00000079412	ftr02	finTRIM family, member 2 [Source:ZFIN;Acc:ZDB-GENE-070424-5]	28.7903	-1.74054	0.369659	-4.7085	2.49552e-06	7.78012e-05
ENSDARG00000086658	crygm2d21	crystallin, gamma M2d21 [Source:ZFIN;Acc:ZDB-GENE-081105-133]	3053.73	-0.940308	0.190971	-4.92383	8.48683e-07	3.06012e-05
ENSDARG00000086877	mhc1zda	major histocompatibility complex class I ZDA [Source:ZFIN;Acc:ZDB-GENE-130206-7]	241.063	-0.737193	0.208481	-3.53602	0.000406212	0.00531467
ENSDARG00000086917	crygm2d2	crystallin, gamma M2d2 [Source:ZFIN;Acc:ZDB-GENE-060918-1]	4028.08	-0.81782	0.184001	-4.44466	8.80296e-06	0.000223725
ENSDARG00000087164	crygm2d4	crystallin, gamma M2d4 [Source:ZFIN;Acc:ZDB-GENE-060918-3]	3062.7	-0.637825	0.181282	-3.51842	0.000434127	0.005639
ENSDARG00000087324	crygm2d1	crystallin, gamma M2d1 [Source:ZFIN;Acc:ZDB-GENE-050522-395]	5210.83	-0.674313	0.188871	-3.57023	0.000356672	0.00479059
ENSDARG00000087765	crygm2d10	crystallin, gamma M2d10 [Source:ZFIN;Acc:ZDB-GENE-071004-96]	5954.72	-0.843567	0.175104	-4.81751	1.45361e-06	4.82987e-05
ENSDARG00000088013	CYP27A1	zgc:136333 [Source:ZFIN;Acc:ZDB-GENE-060616-143]	148.652	-2.50636	0.214463	-11.6867	1.49103e-31	1.94258e-28
ENSDARG00000088581	f10	coagulation factor X [Source:ZFIN;Acc:ZDB-GENE-021206-9]	1092.51	-0.627618	0.166753	-3.76375	0.000167385	0.00259452
ENSDARG00000088741	BX322530.1		836.227	-0.640736	0.144873	-4.42275	9.74509e-06	0.000242686
ENSDARG00000088823	crygm2d3	crystallin, gamma M2d3 [Source:ZFIN;Acc:ZDB-GENE-060918-2]	3641.66	-0.7271	0.194232	-3.74345	0.000181508	0.0027752
ENSDARG00000089477	si:ch211-132g1.3	si:ch211-132g1.3 [Source:ZFIN;Acc:ZDB-GENE-090312-148]	270.401	-0.884387	0.147366	-6.00129	1.95751e-09	1.46393e-07
ENSDARG00000089853	si:dkey-22n8.3	si:dkey-22n8.3 [Source:ZFIN;Acc:ZDB-GENE-110914-188]	58.1774	-3.31352	0.366409	-9.04321	1.52132e-19	6.27645e-17
ENSDARG00000090352	CR855311.1	uncharacterized LOC101883708 [Source:NCBI gene;Acc:101883708]	318.539	-1.31927	0.455318	-2.89748	0.00376174	0.0304526
ENSDARG00000090844	CABZ01054965.1	interleukin-1 receptor type 1-like [Source:NCBI gene;Acc:799279]	146.304	-0.897598	0.182563	-4.91664	8.80403e-07	3.16306e-05
ENSDARG00000091148	crygm2d20	crystallin, gamma M2d20 [Source:ZFIN;Acc:ZDB-GENE-070424-32]	2965.83	-1.01585	0.317173	-3.20284	0.00136081	0.0136711
ENSDARG00000091609	spink4	serine peptidase inhibitor, Kazal type 4 [Source:ZFIN;Acc:ZDB-GENE-130821-1]	439.75	-0.906876	0.176877	-5.12715	2.94166e-07	1.22589e-05
ENSDARG00000092033	si:dkey-239h2.3	si:dkey-239h2.3 [Source:ZFIN;Acc:ZDB-GENE-081104-383]	174.985	-0.659629	0.207206	-3.18344	0.00145535	0.0144565
ENSDARG00000092469	fndc7rs1	fibronectin type III domain containing 7, related sequence 1 [Source:ZFIN;Acc:ZDB-GENE-070912-652]	96.6927	-0.629924	0.232032	-2.71481	0.00663133	0.046502
ENSDARG00000092552	fndc7rs2	fibronectin type III domain containing 7, related sequence 2 [Source:ZFIN;Acc:ZDB-GENE-070912-651]	48.4789	-0.841091	0.297322	-2.82889	0.00467099	0.0358307
ENSDARG00000092870	BX936337.1		239.672	-0.813725	0.218559	-3.72314	0.000196758	0.00295344
ENSDARG00000093150	fndc7rs3	fibronectin type III domain containing 7, related sequence 3 [Source:ZFIN;Acc:ZDB-GENE-070912-653]	83.1479	-0.902563	0.260976	-3.45841	0.000543367	0.00675904
ENSDARG00000093318	si:dkey-57a22.15	si:dkey-57a22.15 [Source:ZFIN;Acc:ZDB-GENE-081104-427]	279.337	-1.2168	0.243111	-5.00513	5.58242e-07	2.1491e-05
ENSDARG00000093494	si:ch211-217k17.9	si:ch211-217k17.9 [Source:ZFIN;Acc:ZDB-GENE-061207-21]	401.321	-0.962625	0.177887	-5.41143	6.25234e-08	3.15214e-06
ENSDARG00000093857	si:dkey-79f11.10	si:dkey-79f11.10 [Source:ZFIN;Acc:ZDB-GENE-050302-48]	10.0428	-2.38806	0.819317	-2.9147	0.00356033	0.0292055
ENSDARG00000093974	CR933734.2		5.76853	-3.72235	1.04727	-3.55435	0.000378919	0.00502397
ENSDARG00000093998	si:ch73-7i4.2	si:ch73-7i4.2 [Source:ZFIN;Acc:ZDB-GENE-060810-137]	38.3003	-1.99385	0.523683	-3.80735	0.000140463	0.00226221
ENSDARG00000094004	FP102120.1		68.2669	-0.728499	0.240086	-3.03432	0.00241077	0.0215749
ENSDARG00000094518	si:ch211-125e6.8	si:ch211-125e6.8 [Source:ZFIN;Acc:ZDB-GENE-070912-42]	34.6173	-6.8529	1.22111	-5.61201	1.99986e-08	1.16756e-06
ENSDARG00000094683	CR392012.2		25.7856	-1.29308	0.459177	-2.81609	0.00486123	0.0369125
ENSDARG00000095134	si:dkey-250k15.9	si:dkey-250k15.9 [Source:ZFIN;Acc:ZDB-GENE-100922-41]	7.84108	-3.64358	1.17778	-3.09359	0.00197752	0.0184028
ENSDARG00000095191	si:dkey-57k2.7	si:dkey-57k2.7 [Source:ZFIN;Acc:ZDB-GENE-070912-559]	209.413	-0.650189	0.184476	-3.52451	0.000424266	0.00552171
ENSDARG00000095362	si:ch211-77g15.32	si:ch211-77g15.32 [Source:ZFIN;Acc:ZDB-GENE-070912-320]	304.888	-0.753379	0.163696	-4.60231	4.1783e-06	0.00011971
ENSDARG00000095434	si:ch211-217k17.8	si:ch211-217k17.8 [Source:ZFIN;Acc:ZDB-GENE-031010-46]	232.438	-1.26404	0.244936	-5.16069	2.46048e-07	1.05011e-05
ENSDARG00000095475	BX649377.1		12.3905	-2.4557	0.743846	-3.30135	0.000962209	0.0104376
ENSDARG00000096544	CR774189.1		4.93491	-6.34495	1.41184	-4.49411	6.98614e-06	0.000184169
ENSDARG00000097110	si:dkey-56f14.4	si:dkey-56f14.4 [Source:ZFIN;Acc:ZDB-GENE-131121-272]	487.199	-0.687373	0.128108	-5.36556	8.0698e-08	4.00321e-06
ENSDARG00000097420	si:ch73-250a16.5	si:ch73-250a16.5 [Source:ZFIN;Acc:ZDB-GENE-131121-255]	33.3912	-1.31623	0.32935	-3.99644	6.43015e-05	0.00118168
ENSDARG00000098204	CU984600.2	si:dkeyp-118h9.7 [Source:NCBI gene;Acc:555303]	191.687	-1.45137	0.533601	-2.71995	0.00652909	0.0460154
ENSDARG00000098398	CABZ01079480.1	poly [ADP-ribose] polymerase 14 [Source:NCBI gene;Acc:100148704]	212.072	-0.669372	0.249196	-2.68613	0.00722859	0.0496219
ENSDARG00000098720	LPL	lipoprotein lipase-like [Source:NCBI gene;Acc:101884800]	56.8377	-1.0895	0.284494	-3.82962	0.00012834	0.00210393
ENSDARG00000099207	si:dkey-11f4.7	si:dkey-11f4.7 [Source:ZFIN;Acc:ZDB-GENE-070912-361]	23.0989	-1.92259	0.514746	-3.73503	0.000187696	0.00285252
ENSDARG00000099342	crfb15	cytokine receptor family member B15 [Source:ZFIN;Acc:ZDB-GENE-071120-6]	10.5022	-1.8825	0.655797	-2.87056	0.00409749	0.0324885
ENSDARG00000099799	si:dkey-11f4.16	si:dkey-11f4.16 [Source:ZFIN;Acc:ZDB-GENE-070912-357]	121.857	-0.597314	0.220751	-2.70583	0.00681348	0.04743
ENSDARG00000100184	ly97.2	lymphocyte antigen 97, tandem duplicate 2 [Source:ZFIN;Acc:ZDB-GENE-170621-2]	72.5738	-1.88189	0.291806	-6.44912	1.12502e-10	1.07941e-08
ENSDARG00000100461	CABZ01078737.1	interleukin-1 receptor type 2 [Source:NCBI gene;Acc:101882195]	41.6339	-1.09177	0.297685	-3.66753	0.000244909	0.00354739
ENSDARG00000101077	sctr	secretin receptor [Source:NCBI gene;Acc:100537567]	38.6928	-1.21399	0.347783	-3.49065	0.000481845	0.00614191
ENSDARG00000102129	crygn1	crystallin, gamma N1 [Source:NCBI gene;Acc:493629]	62.2168	-1.26233	0.315161	-4.00534	6.19294e-05	0.00114318
ENSDARG00000102175	hamp	hepcidin antimicrobial peptide [Source:NCBI gene;Acc:402837]	161.674	-5.25159	0.510009	-10.2971	7.26504e-25	5.28937e-22
ENSDARG00000103330	si:ch73-236c18.5	si:ch73-236c18.5 [Source:ZFIN;Acc:ZDB-GENE-121213-7]	35.6015	-7.89973	1.21698	-6.49128	8.51082e-11	8.36019e-09
ENSDARG00000103951	tspan34	tetraspanin 34 [Source:ZFIN;Acc:ZDB-GENE-060825-202]	148.725	-0.756394	0.223354	-3.38653	0.000707834	0.00825328
ENSDARG00000109861	crygm2d17	crystallin, gamma M2d17 [Source:ZFIN;Acc:ZDB-GENE-070720-9]	4585.15	-0.781495	0.187814	-4.161	3.16858e-05	0.000651995
ENSDARG00000112167	CABZ01066922.1		2.52775	-5.37978	1.65888	-3.24303	0.00118267	0.0122647
ENSDARG00000116164	crygm2d8	crystallin, gamma M2d8 [Source:ZFIN;Acc:ZDB-GENE-040718-321]	5971.22	-0.805003	0.178511	-4.50955	6.49654e-06	0.000174043
ENSDARG00000116628	ly97.3	lymphocyte antigen 97, tandem duplicate 3 [Source:ZFIN;Acc:ZDB-GENE-170621-3]	492.792	-0.933891	0.21898	-4.26474	2.00135e-05	0.000439587
ENSDARG00000117450	FO834828.2		85.4112	-1.42987	0.293987	-4.86371	1.15207e-06	3.97192e-05
ENSDARG00000117485	FO681323.1		134.132	-1.68296	0.291576	-5.77193	7.83684e-09	5.1321e-07
ENSDARG00000117510	CU302321.1		7.26427	-6.90255	1.40756	-4.90392	9.39446e-07	3.33645e-05
ENSDARG00000117541	FP236197.1		44.6842	-5.0827	0.566678	-8.96929	2.98444e-19	1.13657e-16
ENSDARG00000117555	FP236157.6		114.738	-1.0538	0.362178	-2.90962	0.0036187	0.0295634
ENSDARG00000001463	tdh2	L-threonine dehydrogenase 2 [Source:ZFIN;Acc:ZDB-GENE-070620-14]	554.646	-1.19857	0.211793	-5.65914	1.52134e-08	9.23023e-07
ENSDARG00000002745	tdh	L-threonine dehydrogenase [Source:ZFIN;Acc:ZDB-GENE-040426-2379]	7453.92	-0.682106	0.126289	-5.40117	6.62087e-08	3.31767e-06
ENSDARG00000004952	rsad2	radical S-adenosyl methionine domain containing 2 [Source:NCBI gene;Acc:570456]	146.272	-3.21023	0.68753	-4.66922	3.02342e-06	9.16056e-05
ENSDARG00000006602	chrna2a	cholinergic receptor, nicotinic, alpha 2a (neuronal) [Source:ZFIN;Acc:ZDB-GENE-040108-2]	22.3336	-1.35258	0.410998	-3.29095	0.000998488	0.0107557
ENSDARG00000008329	asic1a	acid-sensing (proton-gated) ion channel 1a [Source:NCBI gene;Acc:791696]	191.578	-0.813176	0.253626	-3.2062	0.00134502	0.0135565
ENSDARG00000013926	slc16a9a	solute carrier family 16 member 9a [Source:ZFIN;Acc:ZDB-GENE-040426-1364]	219.028	-1.12079	0.229499	-4.88363	1.04152e-06	3.64148e-05
ENSDARG00000014233	sept8b	septin 8b [Source:NCBI gene;Acc:571702]	235.029	-0.600352	0.175397	-3.42282	0.000619755	0.00745453
ENSDARG00000015164	mknk2b	MAPK interacting serine/threonine kinase 2b [Source:ZFIN;Acc:ZDB-GENE-030829-2]	3585.19	-0.750011	0.108311	-6.9246	4.37218e-12	5.60772e-10
ENSDARG00000020239	lpin1	lipin 1 [Source:ZFIN;Acc:ZDB-GENE-080722-2]	1900.22	-0.982751	0.108509	-9.05689	1.34229e-19	5.72879e-17
ENSDARG00000020594	txlnba	taxilin beta a [Source:ZFIN;Acc:ZDB-GENE-030131-322]	1063.94	-0.628877	0.109548	-5.74066	9.43061e-09	6.06352e-07
ENSDARG00000020982	prickle2a	prickle homolog 2a [Source:ZFIN;Acc:ZDB-GENE-061110-112]	330.103	-0.657463	0.196737	-3.34184	0.000832263	0.009339
ENSDARG00000022895	mcf2a	MCF.2 cell line derived transforming sequence a [Source:ZFIN;Acc:ZDB-GENE-030616-52]	146.062	-0.669909	0.19846	-3.37554	0.000736723	0.00850599
ENSDARG00000023287	hsd17b3	hydroxysteroid (17-beta) dehydrogenase 3 [Source:ZFIN;Acc:ZDB-GENE-040426-1339]	15.0217	-1.78679	0.650855	-2.7453	0.00604559	0.0434784
ENSDARG00000023861	dnase1l1l	deoxyribonuclease I-like 1-like [Source:ZFIN;Acc:ZDB-GENE-040718-100]	58.0738	-1.48811	0.357308	-4.16478	3.11653e-05	0.000642433
ENSDARG00000025311	cuzd1.2	CUB and zona pellucida-like domains 1, tandem duplicate 2 [Source:ZFIN;Acc:ZDB-GENE-131119-30]	240.782	-1.4163	0.169877	-8.33719	7.60757e-17	2.35397e-14
ENSDARG00000025983	l3mbtl3	L3MBTL histone methyl-lysine binding protein 3 [Source:ZFIN;Acc:ZDB-GENE-040724-127]	105.118	-0.940594	0.20227	-4.6502	3.31621e-06	9.84138e-05
ENSDARG00000027867	paplna	papilin a, proteoglycan-like sulfated glycoprotein [Source:ZFIN;Acc:ZDB-GENE-070815-4]	447.366	-0.72822	0.122138	-5.96229	2.48725e-09	1.81621e-07
ENSDARG00000028824	slc34a1a	solute carrier family 34 member 1a [Source:ZFIN;Acc:ZDB-GENE-101006-3]	148.991	-0.677677	0.206577	-3.28051	0.00103621	0.0110514
ENSDARG00000029587	msra	methionine sulfoxide reductase A [Source:ZFIN;Acc:ZDB-GENE-041014-344]	150.088	-0.65156	0.228837	-2.84726	0.0044097	0.034407
ENSDARG00000030094	malb	mal, T cell differentiation protein b [Source:ZFIN;Acc:ZDB-GENE-050417-175]	50.713	-1.74005	0.35846	-4.85424	1.2085e-06	4.13194e-05
ENSDARG00000032126	scg5	secretogranin V [Source:ZFIN;Acc:ZDB-GENE-040426-1687]	203.38	-0.727315	0.232977	-3.12183	0.00179733	0.0171317
ENSDARG00000033832	ampd1	adenosine monophosphate deaminase 1 (isoform M) [Source:ZFIN;Acc:ZDB-GENE-040426-1906]	6905.13	-0.932425	0.192221	-4.85079	1.22971e-06	4.18711e-05
ENSDARG00000034063	unm_sa911	un-named sa911 [Source:ZFIN;Acc:ZDB-GENE-120727-3]	67.8205	-1.19566	0.266772	-4.48196	7.39618e-06	0.000193536
ENSDARG00000036569	bach2a	BTB and CNC homology 1, basic leucine zipper transcription factor 2a [Source:ZFIN;Acc:ZDB-GENE-120525-2]	111.221	-0.586882	0.200517	-2.92684	0.0034242	0.0282542
ENSDARG00000037101	mtmr7a	myotubularin related protein 7a [Source:ZFIN;Acc:ZDB-GENE-060421-7754]	203.605	-0.654739	0.195032	-3.35708	0.000787696	0.00892386
ENSDARG00000037192	zgc:113364	zgc:113364 [Source:ZFIN;Acc:ZDB-GENE-050410-5]	38.332	-1.23682	0.428705	-2.88502	0.00391388	0.0314865
ENSDARG00000041414	bmf2	BCL2 modifying factor 2 [Source:ZFIN;Acc:ZDB-GENE-041210-319]	120.058	-0.73409	0.263809	-2.78265	0.00539165	0.0399835
ENSDARG00000041433	si:dkey-7c18.24	si:dkey-7c18.24 [Source:ZFIN;Acc:ZDB-GENE-041014-63]	298.342	-0.714194	0.189027	-3.77825	0.000157931	0.00247432
ENSDARG00000041699	piwil1	piwi-like RNA-mediated gene silencing 1 [Source:NCBI gene;Acc:368200]	42.8737	-1.15284	0.307477	-3.74934	0.000177299	0.00272559
ENSDARG00000043093	mpeg1.2	macrophage expressed 1, tandem duplicate 2 [Source:ZFIN;Acc:ZDB-GENE-050522-305]	168.25	-0.710525	0.18943	-3.75086	0.000176227	0.00271335
ENSDARG00000043584	ifit15	interferon-induced protein with tetratricopeptide repeats 15 [Source:ZFIN;Acc:ZDB-GENE-030131-1055]	172.054	-3.526	0.340565	-10.3534	4.03975e-25	3.125e-22
ENSDARG00000043701	gpd1a	glycerol-3-phosphate dehydrogenase 1a [Source:ZFIN;Acc:ZDB-GENE-050417-209]	363.251	-1.23865	0.165787	-7.47131	7.94028e-14	1.45595e-11
ENSDARG00000044047	slc18b1	solute carrier family 18 member B1 [Source:ZFIN;Acc:ZDB-GENE-050417-386]	130.492	-0.798236	0.257523	-3.09967	0.00193737	0.0181451
ENSDARG00000044072	TATDN3	TatD DNase domain containing 3-like [Source:NCBI gene;Acc:571912]	111.888	-0.877409	0.193585	-4.53243	5.83087e-06	0.000158787
ENSDARG00000052242	aff2	AF4/FMR2 family, member 2 [Source:ZFIN;Acc:ZDB-GENE-110411-190]	343.15	-0.590303	0.184341	-3.20224	0.00136362	0.0136938
ENSDARG00000053517	EML5	si:dkey-1f12.3 [Source:ZFIN;Acc:ZDB-GENE-030131-1677]	570.892	-0.594878	0.182264	-3.26382	0.0010992	0.0115688
ENSDARG00000056744	ela2	elastase 2 [Source:ZFIN;Acc:ZDB-GENE-041117-1]	19518.8	-0.690494	0.190016	-3.63388	0.000279187	0.00393273
ENSDARG00000056765	ela2l	elastase 2 like [Source:ZFIN;Acc:ZDB-GENE-040511-1]	20156.5	-0.71822	0.18348	-3.91443	9.06192e-05	0.00157196
ENSDARG00000057368	rps8b	ribosomal protein S8b [Source:ZFIN;Acc:ZDB-GENE-050522-202]	140.366	-0.710875	0.224341	-3.16872	0.00153111	0.01507
ENSDARG00000057433	st6galnac5b	ST6 (alpha-N-acetyl-neuraminyl-2,3-beta-galactosyl-1,3)-N-acetylgalactosaminide alpha-2,6-sialyltransferase 5b [Source:ZFIN;Acc:ZDB-GENE-040912-25]	73.0861	-1.32755	0.277667	-4.7811	1.74338e-06	5.6709e-05
ENSDARG00000058731	slc2a6	solute carrier family 2 member 6 [Source:ZFIN;Acc:ZDB-GENE-081104-301]	60.7237	-1.25052	0.29209	-4.28129	1.85813e-05	0.000412521
ENSDARG00000058944	si:dkey-8e10.3	si:dkey-8e10.3 [Source:ZFIN;Acc:ZDB-GENE-081104-442]	113.09	-1.20724	0.253586	-4.76066	1.92956e-06	6.19512e-05
ENSDARG00000059923	slc25a47a	solute carrier family 25 member 47a [Source:NCBI gene;Acc:724009]	375.998	-0.739484	0.153453	-4.81896	1.44306e-06	4.80127e-05
ENSDARG00000068370	ralgps1	Ral GEF with PH domain and SH3 binding motif 1 [Source:NCBI gene;Acc:100101642]	100.725	-0.586379	0.194499	-3.01482	0.00257128	0.0226475
ENSDARG00000068461	aopep	aminopeptidase O (putative) [Source:ZFIN;Acc:ZDB-GENE-070410-115]	137.233	-0.651176	0.179616	-3.62537	0.000288544	0.00402855
ENSDARG00000068966	si:ch211-261n11.7	si:ch211-261n11.7 [Source:ZFIN;Acc:ZDB-GENE-081105-144]	39.4034	-6.43913	0.782477	-8.22916	1.88528e-16	5.36417e-14
ENSDARG00000071007	pcgf5a	polycomb group ring finger 5a [Source:NCBI gene;Acc:562327]	95.6561	-0.796663	0.196691	-4.05033	5.11464e-05	0.000973158
ENSDARG00000071012	ifit14	interferon-induced protein with tetratricopeptide repeats 14 [Source:ZFIN;Acc:ZDB-GENE-131120-20]	99.2703	-3.16708	0.416464	-7.60469	2.85577e-14	5.65534e-12
ENSDARG00000071331	ryr3	ryanodine receptor 3 [Source:ZFIN;Acc:ZDB-GENE-041001-165]	2568.15	-0.698435	0.185053	-3.77424	0.000160494	0.00251242
ENSDARG00000071345	mgst2	microsomal glutathione S-transferase 2 [Source:ZFIN;Acc:ZDB-GENE-060616-94]	122.167	-0.818376	0.222456	-3.67882	0.000234316	0.00340591
ENSDARG00000074255	micu3b	mitochondrial calcium uptake family, member 3b [Source:ZFIN;Acc:ZDB-GENE-120813-5]	722.341	-0.767749	0.136797	-5.61231	1.99641e-08	1.16756e-06
ENSDARG00000075016	apobb.2	apolipoprotein Bb, tandem duplicate 2 [Source:ZFIN;Acc:ZDB-GENE-070705-554]	201.524	-0.926744	0.224341	-4.13097	3.61241e-05	0.000725824
ENSDARG00000075053	sccpdha.2	saccharopine dehydrogenase a, tandem duplicate 2 [Source:ZFIN;Acc:ZDB-GENE-080212-12]	22.7785	-1.37043	0.419077	-3.27011	0.00107507	0.0113825
ENSDARG00000075206	si:dkey-100n19.2	si:dkey-100n19.2 [Source:ZFIN;Acc:ZDB-GENE-120711-2]	12.1535	-1.50864	0.562258	-2.68318	0.00729262	0.0498958
ENSDARG00000075666	tsc22d3	TSC22 domain family, member 3 [Source:ZFIN;Acc:ZDB-GENE-040426-1433]	1377.31	-0.605349	0.0864317	-7.00378	2.49143e-12	3.38862e-10
ENSDARG00000075727	map1lc3cl	microtubule-associated protein 1 light chain 3 gamma, like [Source:ZFIN;Acc:ZDB-GENE-140819-1]	216.73	-0.994428	0.177836	-5.59182	2.247e-08	1.28755e-06
ENSDARG00000075826	msh4	mutS homolog 4 [Source:ZFIN;Acc:ZDB-GENE-131121-643]	19.4557	-5.0018	0.770254	-6.4937	8.37521e-11	8.25976e-09
ENSDARG00000075993	clic5a	chloride intracellular channel 5a [Source:ZFIN;Acc:ZDB-GENE-041114-84]	306.617	-0.633155	0.157494	-4.02018	5.81546e-05	0.00108975
ENSDARG00000076070	dlgap2b	discs, large (Drosophila) homolog-associated protein 2b [Source:ZFIN;Acc:ZDB-GENE-040724-191]	32.8305	-1.01949	0.321762	-3.16846	0.00153247	0.0150774
ENSDARG00000076241	txlnbb	taxilin beta b [Source:ZFIN;Acc:ZDB-GENE-070424-77]	1452.18	-1.06519	0.16759	-6.35594	2.07158e-10	1.86473e-08
ENSDARG00000076500	chgb	chromogranin B [Source:ZFIN;Acc:ZDB-GENE-070705-268]	393.622	-0.840922	0.237553	-3.53993	0.000400229	0.00525027
ENSDARG00000076563	rarres3l	retinoic acid receptor responder 3-like [Source:ZFIN;Acc:ZDB-GENE-040718-368]	157.225	-0.712115	0.184438	-3.861	0.000112925	0.00187607
ENSDARG00000076779	fam13b	family with sequence similarity 13 member B [Source:ZFIN;Acc:ZDB-GENE-030131-4913]	4363.13	-0.604821	0.0991023	-6.103	1.04094e-09	8.42229e-08
ENSDARG00000077567	angel1	angel homolog 1 (Drosophila) [Source:ZFIN;Acc:ZDB-GENE-111020-12]	69.7138	-1.08423	0.247443	-4.38175	1.17731e-05	0.000283219
ENSDARG00000079745	si:ch211-166a6.5	si:ch211-166a6.5 [Source:ZFIN;Acc:ZDB-GENE-030131-9913]	3538.93	-0.844689	0.103696	-8.14578	3.76834e-16	1.01393e-13
ENSDARG00000079753	kiz	kizuna centrosomal protein [Source:NCBI gene;Acc:567100]	187.085	-0.726386	0.159658	-4.54965	5.37361e-06	0.000147962
ENSDARG00000079857	SANBR	si:ch211-189k9.2 [Source:ZFIN;Acc:ZDB-GENE-100405-5]	330.767	-0.796723	0.256001	-3.11219	0.00185705	0.0175657
ENSDARG00000086620	gckr	glucokinase (hexokinase 4) regulator [Source:ZFIN;Acc:ZDB-GENE-110411-248]	25.0656	-1.20897	0.385574	-3.13551	0.00171553	0.016556
ENSDARG00000087625	si:ch211-173a9.6	si:ch211-173a9.6 [Source:ZFIN;Acc:ZDB-GENE-030131-4623]	656.582	-0.69693	0.150869	-4.61943	3.84799e-06	0.000112327
ENSDARG00000087994	si:ch211-114c17.1	si:ch211-114c17.1 [Source:ZFIN;Acc:ZDB-GENE-140106-201]	109.66	-1.07547	0.222624	-4.83087	1.35938e-06	4.54732e-05
ENSDARG00000088929	ypel5	yippee-like 5 [Source:ZFIN;Acc:ZDB-GENE-040426-1220]	280.672	-0.637508	0.154303	-4.13152	3.6037e-05	0.000724662
ENSDARG00000089245	dusp23b	dual specificity phosphatase 23b [Source:ZFIN;Acc:ZDB-GENE-040718-163]	169.627	-0.599039	0.163759	-3.65805	0.000254142	0.00365962
ENSDARG00000089901	si:ch211-261n11.8	si:ch211-261n11.8 [Source:ZFIN;Acc:ZDB-GENE-081105-75]	8.77962	-7.17517	1.3402	-5.35381	8.61228e-08	4.2049e-06
ENSDARG00000090637	myh6	myosin, heavy chain 6, cardiac muscle, alpha [Source:ZFIN;Acc:ZDB-GENE-031112-1]	176.748	-0.865553	0.230994	-3.74707	0.000178911	0.00274056
ENSDARG00000090722	C20H6orf58	liver-enriched gene 1, tandem duplicate 1 [Source:NCBI gene;Acc:796447]	693.535	-5.47806	0.23246	-23.5656	8.67743e-123	2.14801e-118
ENSDARG00000091757	adgrf6	adhesion G protein-coupled receptor F6 [Source:ZFIN;Acc:ZDB-GENE-041001-212]	260.229	-0.678808	0.228971	-2.9646	0.00303074	0.0257634
ENSDARG00000092042	AL935153.1		31.2435	-4.8974	0.616437	-7.94469	1.94672e-15	4.54615e-13
ENSDARG00000092123	si:dkey-20d21.12	si:dkey-20d21.12 [Source:ZFIN;Acc:ZDB-GENE-081104-365]	103.398	-0.619513	0.211213	-2.93312	0.0033557	0.0278374
ENSDARG00000092918	crhr2	corticotropin releasing hormone receptor 2 [Source:NCBI gene;Acc:100002312]	16.0035	-1.52506	0.554493	-2.75036	0.00595298	0.0429622
ENSDARG00000093392	CT583651.1		7.79385	-7.00455	1.33135	-5.26126	1.43074e-07	6.54893e-06
ENSDARG00000094451	cfp	complement factor properdin [Source:ZFIN;Acc:ZDB-GENE-030131-9247]	209.429	-1.65749	0.210292	-7.88187	3.22513e-15	7.39212e-13
ENSDARG00000095177	BX640478.1		17.6828	-2.02259	0.525103	-3.85179	0.000117255	0.0019428
ENSDARG00000096445	si:ch211-214p16.3	si:ch211-214p16.3 [Source:ZFIN;Acc:ZDB-GENE-120709-93]	2535.75	-0.629178	0.137097	-4.58928	4.44782e-06	0.000126553
ENSDARG00000097292	slc26a6	solute carrier family 26 member 6 [Source:ZFIN;Acc:ZDB-GENE-081105-83]	57.3108	-0.864919	0.256968	-3.36586	0.000763051	0.0087245
ENSDARG00000097921	BX465857.1		2.77812	-5.52191	1.67676	-3.2932	0.000990538	0.0106897
ENSDARG00000098046	FP017161.1		21.7088	-1.60384	0.406435	-3.94611	7.94311e-05	0.00141558
ENSDARG00000099269	si:dkeyp-115e12.7	si:dkeyp-115e12.7 [Source:ZFIN;Acc:ZDB-GENE-141216-398]	158.015	-0.808764	0.183053	-4.41821	9.95227e-06	0.000246605
ENSDARG00000099772	CU928046.1		35.7387	-1.82835	0.492008	-3.71609	0.000202328	0.00301712
ENSDARG00000100248	c1r	complement component 1, r subcomponent [Source:ZFIN;Acc:ZDB-GENE-050913-24]	39.8796	-1.81898	0.39177	-4.64298	3.43415e-06	0.000101322
ENSDARG00000102094	wu:fd46c06	wu:fd46c06 [Source:ZFIN;Acc:ZDB-GENE-030131-4645]	24.4136	-5.75265	0.799539	-7.19496	6.24798e-13	9.72719e-11
ENSDARG00000102095	si:ch73-233f7.5	si:ch73-233f7.5 [Source:ZFIN;Acc:ZDB-GENE-141215-58]	83.8631	-1.28205	0.29088	-4.4075	1.0457e-05	0.000256799
ENSDARG00000102379	si:zfos-80g12.1	si:zfos-80g12.1 [Source:ZFIN;Acc:ZDB-GENE-160114-34]	275.725	-0.662706	0.133368	-4.969	6.72975e-07	2.51264e-05
ENSDARG00000103917	znf185	zinc finger protein 185 with LIM domain [Source:ZFIN;Acc:ZDB-GENE-061103-355]	1116.13	-0.637498	0.184663	-3.45222	0.000555989	0.00686859
ENSDARG00000105188	vimr2	vimentin-related 2 [Source:ZFIN;Acc:ZDB-GENE-160113-76]	298.204	-0.652109	0.137089	-4.75684	1.96648e-06	6.28105e-05
ENSDARG00000105441	pcdh11	protocadherin 11 [Source:ZFIN;Acc:ZDB-GENE-140106-21]	289.038	-0.727826	0.218614	-3.32928	0.000870716	0.00965235
ENSDARG00000110298	mbd4	methyl-CpG binding domain protein 4 [Source:ZFIN;Acc:ZDB-GENE-040213-1]	244.835	-0.780566	0.155017	-5.03537	4.76919e-07	1.87988e-05
ENSDARG00000113820	cyp46a1.4	cytochrome P450, family 46, subfamily A, polypeptide 1, tandem duplicate 4 [Source:ZFIN;Acc:ZDB-GENE-040426-1224]	96.1415	-0.800758	0.220365	-3.63378	0.000279298	0.00393273
ENSDARG00000117347	CR376741.4		8.3302	-2.09851	0.781546	-2.68507	0.00725139	0.0497094
ENSDARG00000002764	miox	myo-inositol oxygenase [Source:NCBI gene;Acc:571850]	502.146	-0.875223	0.193917	-4.51339	6.37988e-06	0.000171474
ENSDARG00000003208	pomk	protein O-mannose kinase [Source:NCBI gene;Acc:492773]	267.545	-0.62427	0.145343	-4.29516	1.74566e-05	0.000392453
ENSDARG00000003311	pank2	pantothenate kinase 2 [Source:ZFIN;Acc:ZDB-GENE-070112-1952]	1374.08	-0.737193	0.190564	-3.86848	0.000109516	0.00183545
ENSDARG00000003380	si:dkey-275b16.2	si:dkey-275b16.2 [Source:ZFIN;Acc:ZDB-GENE-090312-204]	58.6892	-3.32471	0.430436	-7.72405	1.12688e-14	2.36397e-12
ENSDARG00000007465	tdrd1	tudor domain containing 1 [Source:NCBI gene;Acc:553522]	31.3767	-1.3733	0.381928	-3.59571	0.000323503	0.00443199
ENSDARG00000007976	si:ch211-220f16.2	si:ch211-220f16.2 [Source:ZFIN;Acc:ZDB-GENE-070912-199]	798.08	-0.668164	0.164922	-4.0514	5.0912e-05	0.000970189
ENSDARG00000008140	kcnab1a	potassium voltage-gated channel, shaker-related subfamily, beta member 1 a [Source:ZFIN;Acc:ZDB-GENE-050327-79]	60.775	-0.768783	0.27703	-2.77509	0.00551858	0.0406689
ENSDARG00000009341	nrap	nebulin-related anchoring protein [Source:ZFIN;Acc:ZDB-GENE-060616-224]	1040.99	-0.61957	0.132846	-4.66383	3.10377e-06	9.36641e-05
ENSDARG00000011583	cry1b	cryptochrome circadian regulator 1b [Source:ZFIN;Acc:ZDB-GENE-010426-3]	415.333	-0.805153	0.125259	-6.42789	1.29389e-10	1.22248e-08
ENSDARG00000011785	tbx6	T-box transcription factor 6 [Source:NCBI gene;Acc:192294]	60.7943	-0.930878	0.284807	-3.26846	0.00108136	0.0114247
ENSDARG00000012072	dmac2l	distal membrane arm assembly complex 2 like [Source:ZFIN;Acc:ZDB-GENE-040426-959]	143.064	-0.730347	0.211277	-3.45681	0.000546601	0.00678904
ENSDARG00000015445	lim2.4	lens intrinsic membrane protein 2.4 [Source:ZFIN;Acc:ZDB-GENE-040718-104]	680.476	-0.717912	0.205119	-3.49997	0.000465309	0.00597194
ENSDARG00000016337	lctlb	lactase-like b [Source:ZFIN;Acc:ZDB-GENE-060503-93]	140.418	-1.28557	0.330639	-3.88814	0.000101015	0.00171621
ENSDARG00000017489	ifi45	interferon alpha inducible protein 45 [Source:ZFIN;Acc:ZDB-GENE-051030-98]	114.034	-0.946602	0.247093	-3.83095	0.000127651	0.00209541
ENSDARG00000018153	nt5c1ba	5'-nucleotidase, cytosolic IB a [Source:ZFIN;Acc:ZDB-GENE-070424-103]	130.82	-0.773231	0.182565	-4.23536	2.28181e-05	0.000492021
ENSDARG00000018621	slc6a19a.1	solute carrier family 6 member 19a, tandem duplicate 1 [Source:ZFIN;Acc:ZDB-GENE-070620-2]	1066.73	-0.651098	0.123269	-5.28191	1.27845e-07	5.91527e-06
ENSDARG00000020876	pdk2a	pyruvate dehydrogenase kinase, isozyme 2a [Source:ZFIN;Acc:ZDB-GENE-120910-1]	2320.44	-0.889381	0.126697	-7.01974	2.22281e-12	3.07393e-10
ENSDARG00000023988	dctn4	dynactin 4 [Source:ZFIN;Acc:ZDB-GENE-050417-306]	548.837	-0.615939	0.138761	-4.43885	9.04407e-06	0.000228679
ENSDARG00000027070	acbd4	acyl-CoA binding domain containing 4 [Source:ZFIN;Acc:ZDB-GENE-040426-2074]	50.3344	-1.08644	0.298805	-3.63594	0.000276966	0.00390879
ENSDARG00000028012	tpmt.2	thiopurine S-methyltransferase, tandem duplicate 2 [Source:ZFIN;Acc:ZDB-GENE-041010-177]	45.4843	-2.32145	0.474344	-4.89401	9.87999e-07	3.474e-05
ENSDARG00000030512	tsnaxip1	translin-associated factor X interacting protein 1 [Source:ZFIN;Acc:ZDB-GENE-070424-39]	118.308	-0.727711	0.189155	-3.84718	0.000119487	0.00197186
ENSDARG00000031702	prkg1b	protein kinase cGMP-dependent 1b [Source:ZFIN;Acc:ZDB-GENE-080225-40]	547.723	-0.648293	0.171861	-3.77219	0.000161819	0.00252087
ENSDARG00000032469	ampd3b	adenosine monophosphate deaminase 3b [Source:ZFIN;Acc:ZDB-GENE-030131-5929]	415.464	-0.677711	0.135391	-5.00558	5.56949e-07	2.14746e-05
ENSDARG00000033854	abrab	actin binding Rho activating protein b [Source:ZFIN;Acc:ZDB-GENE-040822-7]	127.04	-0.698904	0.231601	-3.01771	0.00254691	0.0225204
ENSDARG00000035458	atp2a1l	ATPase sarcoplasmic/endoplasmic reticulum Ca2+ transporting 1, like [Source:ZFIN;Acc:ZDB-GENE-041229-2]	13328.5	-1.03066	0.200037	-5.15235	2.57242e-07	1.09224e-05
ENSDARG00000036767	urgcp	upregulator of cell proliferation [Source:ZFIN;Acc:ZDB-GENE-120215-160]	57.7078	-1.21496	0.28397	-4.27849	1.88167e-05	0.000416626
ENSDARG00000037618	ddit4	DNA-damage-inducible transcript 4 [Source:NCBI gene;Acc:378866]	514.609	-0.924995	0.133396	-6.9342	4.08539e-12	5.26718e-10
ENSDARG00000039066	klhl31	kelch-like family member 31 [Source:NCBI gene;Acc:407079]	2789.7	-0.753132	0.154612	-4.87111	1.10971e-06	3.84732e-05
ENSDARG00000039726	zgc:123321	zgc:123321 [Source:ZFIN;Acc:ZDB-GENE-051023-1]	114.212	-0.806047	0.200645	-4.01728	5.88726e-05	0.00109906
ENSDARG00000039832	gsta.2	glutathione S-transferase, alpha tandem duplicate 2 [Source:ZFIN;Acc:ZDB-GENE-070822-30]	568.103	-1.92391	0.374155	-5.14201	2.71814e-07	1.1443e-05
ENSDARG00000040582	C18H3orf33	c18h3orf33 homolog (H. sapiens) [Source:ZFIN;Acc:ZDB-GENE-061121-2]	41.921	-1.04456	0.314045	-3.32616	0.000880517	0.00970019
ENSDARG00000041073	si:dkey-12e7.4	si:dkey-12e7.4 [Source:ZFIN;Acc:ZDB-GENE-050419-83]	23.9013	-1.61687	0.47328	-3.41631	0.000634764	0.00757616
ENSDARG00000041623	mt2	metallothionein 2 [Source:NCBI gene;Acc:100174951]	840.521	-0.668973	0.140618	-4.75736	1.96139e-06	6.27289e-05
ENSDARG00000042189	tspan33b	tetraspanin 33b [Source:ZFIN;Acc:ZDB-GENE-060503-607]	16.9856	-1.68009	0.478832	-3.50873	0.000450257	0.00581412
ENSDARG00000043816	st6galnac1.2	ST6 (alpha-N-acetyl-neuraminyl-2,3-beta-galactosyl-1,3)-N-acetylgalactosaminide alpha-2,6-sialyltransferase 1, tandem duplicate 2 [Source:ZFIN;Acc:ZDB-GENE-041014-161]	29.1052	-2.48883	0.412187	-6.0381	1.55935e-09	1.22153e-07
ENSDARG00000043818	CASKIN2	si:ch211-119c20.2 [Source:ZFIN;Acc:ZDB-GENE-041001-137]	303.92	-1.89904	0.154255	-12.3111	7.89854e-35	1.62934e-31
ENSDARG00000043820	nme2a	NME/NM23 nucleoside diphosphate kinase 2a [Source:ZFIN;Acc:ZDB-GENE-030131-7656]	396.948	-0.685132	0.133672	-5.12546	2.96808e-07	1.23275e-05
ENSDARG00000045064	ablim1b	actin binding LIM protein 1b [Source:ZFIN;Acc:ZDB-GENE-050327-91]	2534.71	-0.604385	0.111439	-5.42345	5.84583e-08	2.97141e-06
ENSDARG00000045153	slc16a8	solute carrier family 16 member 8 [Source:ZFIN;Acc:ZDB-GENE-121128-1]	110.057	-3.63918	0.27148	-13.405	5.65478e-41	2.33297e-37
ENSDARG00000052396	pkz	protein kinase containing Z-DNA binding domains [Source:ZFIN;Acc:ZDB-GENE-050301-2]	27.4044	-1.16976	0.392346	-2.98145	0.0028689	0.0247273
ENSDARG00000052515	calcoco2	calcium binding and coiled-coil domain 2 [Source:ZFIN;Acc:ZDB-GENE-050522-346]	149.63	-1.24822	0.190906	-6.53841	6.21758e-11	6.30778e-09
ENSDARG00000052522	snx11	sorting nexin 11 [Source:ZFIN;Acc:ZDB-GENE-041111-253]	441.77	-0.679415	0.121693	-5.58302	2.36377e-08	1.3479e-06
ENSDARG00000053744	dcdc2b	doublecortin domain containing 2B [Source:ZFIN;Acc:ZDB-GENE-051113-124]	65.0753	-0.829108	0.266746	-3.10823	0.00188209	0.0177753
ENSDARG00000053803	klhl43	kelch-like family member 43 [Source:ZFIN;Acc:ZDB-GENE-141212-285]	1086.26	-0.676563	0.194859	-3.47206	0.000516484	0.00650308
ENSDARG00000054835	ugt5f1	UDP glucuronosyltransferase 5 family, polypeptide F1 [Source:ZFIN;Acc:ZDB-GENE-100406-6]	104.009	-0.765999	0.191866	-3.99237	6.54151e-05	0.00119854
ENSDARG00000055070	borcs7	BLOC-1 related complex subunit 7 [Source:NCBI gene;Acc:664759]	61.8072	-0.65463	0.239639	-2.73173	0.00630021	0.0448019
ENSDARG00000055223	ablim2	actin binding LIM protein family, member 2 [Source:ZFIN;Acc:ZDB-GENE-100316-5]	433.271	-0.668424	0.144958	-4.61115	4.00446e-06	0.000116079
ENSDARG00000055630	foxh1	forkhead box H1 [Source:NCBI gene;Acc:57930]	34.6129	-1.47432	0.421762	-3.49563	0.000472952	0.00604723
ENSDARG00000055642		si:ch211-217a12.1 [Source:ZFIN;Acc:ZDB-GENE-121214-95]	246.438	-0.686405	0.151371	-4.53458	5.7717e-06	0.00015735
ENSDARG00000056018	itga6l	integrin, alpha 6, like [Source:ZFIN;Acc:ZDB-GENE-040914-57]	191.189	-0.615439	0.150813	-4.08081	4.48793e-05	0.000871327
ENSDARG00000057173	ifit8	interferon-induced protein with tetratricopeptide repeats 8 [Source:ZFIN;Acc:ZDB-GENE-051127-17]	19.0905	-4.19358	1.0952	-3.82906	0.000128635	0.00210736
ENSDARG00000059054	pdk2b	pyruvate dehydrogenase kinase, isozyme 2b [Source:ZFIN;Acc:ZDB-GENE-040426-939]	1591.29	-1.57635	0.174666	-9.02497	1.7975e-19	7.17668e-17
ENSDARG00000059121	EFEMP1	EGF containing fibulin extracellular matrix protein 1 [Source:HGNC Symbol;Acc:HGNC:3218]	20.2757	-1.16933	0.39747	-2.94193	0.00326172	0.0272221
ENSDARG00000059139	wfikkn2b	WAP, follistatin/kazal, immunoglobulin, kunitz and netrin domain containing 2b [Source:ZFIN;Acc:ZDB-GENE-110414-1]	25.0385	-2.55039	0.471898	-5.40453	6.49787e-08	3.26264e-06
ENSDARG00000059150	tmem107	transmembrane protein 107 [Source:NCBI gene;Acc:406492]	151.224	-1.07887	0.169389	-6.36922	1.89997e-10	1.73549e-08
ENSDARG00000062634	kat2b	K(lysine) acetyltransferase 2B [Source:NCBI gene;Acc:563942]	297.259	-0.762921	0.131479	-5.80261	6.52919e-09	4.40391e-07
ENSDARG00000062943	taco1	translational activator of mitochondrially encoded cytochrome c oxidase I [Source:ZFIN;Acc:ZDB-GENE-070410-35]	297.658	-0.843901	0.166897	-5.05642	4.27198e-07	1.72229e-05
ENSDARG00000069630	tat	tyrosine aminotransferase [Source:ZFIN;Acc:ZDB-GENE-030131-1144]	1494.14	-0.867057	0.176186	-4.92126	8.59904e-07	3.0939e-05
ENSDARG00000069928	prkceb	protein kinase C, epsilon b [Source:ZFIN;Acc:ZDB-GENE-081028-47]	139.271	-0.707286	0.215394	-3.28368	0.0010246	0.010961
ENSDARG00000071223	zgc:158445	zgc:158445 [Source:ZFIN;Acc:ZDB-GENE-061215-78]	12.1584	-2.8543	0.721203	-3.95769	7.56769e-05	0.00136042
ENSDARG00000074666	zgc:153760	zgc:153760 [Source:ZFIN;Acc:ZDB-GENE-060929-528]	16.7981	-1.59572	0.471344	-3.38546	0.000710591	0.00827374
ENSDARG00000076192	ankrd1b	ankyrin repeat domain 1b (cardiac muscle) [Source:ZFIN;Acc:ZDB-GENE-070820-13]	1073.09	-0.899533	0.102162	-8.805	1.30857e-18	4.69455e-16
ENSDARG00000077409	cby1	chibby homolog 1 (Drosophila) [Source:ZFIN;Acc:ZDB-GENE-030131-5074]	179.779	-1.18526	0.17198	-6.89184	5.50753e-12	6.95578e-10
ENSDARG00000078151	si:ch211-264f5.8	si:ch211-264f5.8 [Source:ZFIN;Acc:ZDB-GENE-081104-209]	123.732	-0.669927	0.225172	-2.97518	0.00292819	0.0251185
ENSDARG00000079227	plekhs1	pleckstrin homology domain containing, family S member 1 [Source:ZFIN;Acc:ZDB-GENE-080204-50]	45.9679	-1.58307	0.304553	-5.19802	2.01426e-07	8.80937e-06
ENSDARG00000079456	si:ch211-149a19.3	si:ch211-149a19.3 [Source:ZFIN;Acc:ZDB-GENE-081104-128]	94.0408	-0.591181	0.217107	-2.723	0.00646927	0.0457674
ENSDARG00000087857	si:ch211-180a12.2	si:ch211-180a12.2 [Source:ZFIN;Acc:ZDB-GENE-121214-236]	714.36	-0.637986	0.122111	-5.22466	1.74473e-07	7.80995e-06
ENSDARG00000087911	psme4a	proteasome activator subunit 4a [Source:NCBI gene;Acc:793897]	312.863	-0.695833	0.169818	-4.09753	4.17588e-05	0.000819744
ENSDARG00000088484	kcnj1a.6	potassium inwardly rectifying channel subfamily J member 1a, tandem duplicate 6 [Source:ZFIN;Acc:ZDB-GENE-050420-272]	130.338	-0.717604	0.210713	-3.4056	0.000660189	0.00777835
ENSDARG00000088641	grn2	granulin 2 [Source:ZFIN;Acc:ZDB-GENE-050522-264]	11.541	-1.7813	0.617525	-2.88458	0.00391941	0.0315106
ENSDARG00000088740	hmgcll1	3-hydroxymethyl-3-methylglutaryl-CoA lyase-like 1 [Source:NCBI gene;Acc:571388]	25.5089	-1.59502	0.457922	-3.48316	0.000495528	0.00629041
ENSDARG00000089060	kcnj1a.5	potassium inwardly rectifying channel subfamily J member 1a, tandem duplicate 5 [Source:ZFIN;Acc:ZDB-GENE-050420-120]	161.147	-0.635439	0.22343	-2.84402	0.00445485	0.0346451
ENSDARG00000089920	mlip	muscular LMNA-interacting protein [Source:ZFIN;Acc:ZDB-GENE-041111-277]	408.785	-0.59358	0.167506	-3.54363	0.000394662	0.00519377
ENSDARG00000090767	si:ch211-136m16.8	si:ch211-136m16.8 [Source:ZFIN;Acc:ZDB-GENE-121214-301]	113.345	-1.528	0.194587	-7.85251	4.07796e-15	9.09422e-13
ENSDARG00000092483	iqcc	IQ motif containing C [Source:ZFIN;Acc:ZDB-GENE-090313-325]	65.5559	-0.889807	0.284785	-3.12448	0.00178118	0.0170368
ENSDARG00000092719	AL954655.2		81.7925	-0.994339	0.259038	-3.83859	0.000123744	0.00203532
ENSDARG00000092725	si:dkey-188i13.8	si:dkey-188i13.8 [Source:ZFIN;Acc:ZDB-GENE-090312-93]	11.1435	-1.71389	0.614605	-2.7886	0.00529358	0.0394453
ENSDARG00000092774	tars3	threonyl-tRNA synthetase 3 [Source:ZFIN;Acc:ZDB-GENE-081104-490]	433.749	-0.672919	0.179676	-3.74518	0.000180263	0.00275786
ENSDARG00000092947	cyt1	type I cytokeratin, enveloping layer [Source:ZFIN;Acc:ZDB-GENE-991008-6]	36995.6	-0.651975	0.121769	-5.35419	8.59392e-08	4.20455e-06
ENSDARG00000093936	si:dkeyp-1h4.6	si:dkeyp-1h4.6 [Source:ZFIN;Acc:ZDB-GENE-060503-841]	219.842	-1.99162	0.199872	-9.96447	2.18028e-23	1.42028e-20
ENSDARG00000096073	col19a1	collagen, type XIX, alpha 1 [Source:ZFIN;Acc:ZDB-GENE-090312-196]	78.8418	-0.677932	0.219545	-3.0879	0.0020158	0.0187309
ENSDARG00000096365	si:ch211-195m9.3	si:ch211-195m9.3 [Source:ZFIN;Acc:ZDB-GENE-120215-210]	112.51	-0.635725	0.199492	-3.18672	0.00143895	0.0143109
ENSDARG00000096700	FP565451.1		16.2487	-2.38941	0.519095	-4.60303	4.16381e-06	0.000119433
ENSDARG00000096721	si:rp71-1c10.11	si:rp71-1c10.11 [Source:ZFIN;Acc:ZDB-GENE-130603-61]	514.257	-0.588853	0.158526	-3.71454	0.00020357	0.003032
ENSDARG00000098256	si:ch73-329n5.6	si:ch73-329n5.6 [Source:ZFIN;Acc:ZDB-GENE-131121-171]	61.4229	-5.05235	0.434814	-11.6196	3.27797e-31	4.05714e-28
ENSDARG00000100106	CR385054.1		56.1168	-1.27084	0.383369	-3.31492	0.000916703	0.0100333
ENSDARG00000100443	CR376766.2		116.742	-1.36997	0.236049	-5.80376	6.4845e-09	4.38572e-07
ENSDARG00000101088	si:ch73-359m17.5	si:ch73-359m17.5 [Source:ZFIN;Acc:ZDB-GENE-141212-366]	46.8123	-2.06648	0.3962	-5.21575	1.83073e-07	8.13606e-06
ENSDARG00000101115	med30	mediator complex subunit 30 [Source:NCBI gene;Acc:393690]	220.793	-0.597787	0.143755	-4.15838	3.20509e-05	0.000657413
ENSDARG00000101715	arsg	arylsulfatase G [Source:ZFIN;Acc:ZDB-GENE-060503-154]	66.7749	-0.71454	0.255998	-2.7912	0.00525136	0.0392015
ENSDARG00000103551	rnf213b	Danio rerio ring finger protein 213b (rnf213b), mRNA. [Source:RefSeq mRNA;Acc:NM_001353867]	67.0741	-2.20903	0.446387	-4.94869	7.47159e-07	2.7646e-05
ENSDARG00000104217	gpc2	glypican 2 [Source:ZFIN;Acc:ZDB-GENE-050302-31]	144.554	-0.697605	0.246524	-2.82977	0.00465816	0.0357877
ENSDARG00000104629	SLC16A6	monocarboxylate transporter 7-like [Source:NCBI gene;Acc:103911912]	150.88	-2.99177	0.247531	-12.0865	1.24549e-33	2.05539e-30
ENSDARG00000104642	si:dkey-31i7.2	si:dkey-31i7.2 [Source:ZFIN;Acc:ZDB-GENE-131121-104]	73.5708	-1.14475	0.233564	-4.90123	9.524e-07	3.36796e-05
ENSDARG00000104732	mlycd	malonyl-CoA decarboxylase [Source:ZFIN;Acc:ZDB-GENE-070410-120]	131.89	-0.739315	0.20019	-3.69306	0.000221574	0.00325509
ENSDARG00000104929	si:ch211-153f2.7	si:ch211-153f2.7 [Source:ZFIN;Acc:ZDB-GENE-141216-200]	83.2058	-0.913877	0.241604	-3.78253	0.00015524	0.00243987
ENSDARG00000105210	etf1a	eukaryotic translation termination factor 1a [Source:ZFIN;Acc:ZDB-GENE-080218-14]	59.2549	-0.961217	0.301123	-3.19211	0.0014124	0.0140751
ENSDARG00000105265	zgc:171534	zgc:171534 [Source:ZFIN;Acc:ZDB-GENE-080218-6]	213.692	-0.850374	0.19234	-4.42121	9.81512e-06	0.000243939
ENSDARG00000105592	CR936442.1		830.235	-0.792904	0.146363	-5.41737	6.04836e-08	3.06178e-06
ENSDARG00000109626	si:ch211-226h7.3	si:ch211-226h7.3 [Source:ZFIN;Acc:ZDB-GENE-130531-9]	38.4954	-0.975173	0.33202	-2.93709	0.00331303	0.0275112
ENSDARG00000110269	tmem107	transmembrane protein 128 [Source:HGNC Symbol;Acc:HGNC:28201]	53.2499	-0.953873	0.280501	-3.4006	0.000672386	0.00789575
ENSDARG00000110744	CYTL1	cytokine like 1 [Source:NCBI gene;Acc:101886995]	63.4897	-0.676784	0.237491	-2.84973	0.00437565	0.0342045
ENSDARG00000111743	LT631676.1		19.1555	-1.63467	0.525363	-3.1115	0.00186141	0.0176002
ENSDARG00000112435	CR769778.1	protein unc-13 homolog C-like [Source:NCBI gene;Acc:110437876]	304.923	-0.793258	0.275501	-2.87933	0.00398525	0.0319465
ENSDARG00000117001	CABZ01086812.1		243.655	-1.08524	0.156302	-6.94323	3.83231e-12	4.99289e-10
ENSDARG00000117011	ewsr1b	EWS RNA-binding protein 1b [Source:ZFIN;Acc:ZDB-GENE-030131-1600]	114.436	-7.66565	0.688434	-11.1349	8.4823e-29	8.74879e-26
ENSDARG00000117508	CU459056.2		15.3666	-1.93895	0.558261	-3.47319	0.000514305	0.00647894
ENSDARG00000117808	CABZ01068366.1		105.076	-1.26131	0.253467	-4.97621	6.48411e-07	2.43933e-05
ENSDARG00000002204	hspb11	heat shock protein, alpha-crystallin-related, b11 [Source:NCBI gene;Acc:796767]	349.494	-0.612963	0.14318	-4.28106	1.86006e-05	0.000412581
ENSDARG00000003250	pik3cd	phosphatidylinositol-4,5-bisphosphate 3-kinase, catalytic subunit delta [Source:ZFIN;Acc:ZDB-GENE-040426-1128]	111.461	-0.690619	0.251628	-2.7446	0.00605849	0.0435332
ENSDARG00000005616	bfb	complement component bfb [Source:ZFIN;Acc:ZDB-GENE-990415-34]	245.747	-1.17754	0.166043	-7.09178	1.32395e-12	1.93923e-10
ENSDARG00000007715	lgsn	lengsin, lens protein with glutamine synthetase domain [Source:ZFIN;Acc:ZDB-GENE-060312-26]	144.424	-1.40338	0.501938	-2.79593	0.00517503	0.038772
ENSDARG00000008727	ranbp3a	RAN binding protein 3a [Source:ZFIN;Acc:ZDB-GENE-040426-1132]	141.635	-0.602687	0.187528	-3.21385	0.00130968	0.0133087
ENSDARG00000008880	usp28	ubiquitin specific peptidase 28 [Source:ZFIN;Acc:ZDB-GENE-041008-142]	468.292	-0.801918	0.144462	-5.55108	2.83915e-08	1.58645e-06
ENSDARG00000009386	mpp4l	membrane protein, palmitoylated 4-like [Source:ZFIN;Acc:ZDB-GENE-091118-7]	31.8462	-1.28526	0.371017	-3.46414	0.000531923	0.00665011
ENSDARG00000010231	ppm1na	protein phosphatase, Mg2+/Mn2+ dependent, 1Na (putative) [Source:ZFIN;Acc:ZDB-GENE-040426-2731]	409.139	-1.44547	0.163309	-8.85113	8.66355e-19	3.20086e-16
ENSDARG00000010764	flj13639	flj13639 [Source:ZFIN;Acc:ZDB-GENE-030131-8104]	185.695	-1.0735	0.219962	-4.88039	1.05877e-06	3.69138e-05
ENSDARG00000012381	hsc70	heat shock cognate 70 [Source:ZFIN;Acc:ZDB-GENE-040426-1221]	4318.19	-0.733047	0.163463	-4.48448	7.30907e-06	0.000191865
ENSDARG00000014849	pih1d2	PIH1 domain containing 2 [Source:NCBI gene;Acc:494086]	25.7209	-1.87677	0.507299	-3.69954	0.000215993	0.00318901
ENSDARG00000015153	wdr91	WD repeat domain 91 [Source:NCBI gene;Acc:402898]	225.377	-0.64822	0.162286	-3.9943	6.48868e-05	0.00118978
ENSDARG00000016290	clca1	chloride channel accessory 1 [Source:ZFIN;Acc:ZDB-GENE-030131-6221]	204.525	-0.823465	0.200758	-4.10178	4.09976e-05	0.000806721
ENSDARG00000016391	calcoco1b	calcium binding and coiled-coil domain 1b [Source:ZFIN;Acc:ZDB-GENE-031118-126]	107.123	-1.19256	0.248033	-4.80806	1.52402e-06	5.04354e-05
ENSDARG00000017490	cel.1	carboxyl ester lipase, tandem duplicate 1 [Source:ZFIN;Acc:ZDB-GENE-030131-1201]	4824.29	-0.939272	0.193892	-4.8443	1.27056e-06	4.29328e-05
ENSDARG00000017602	ccng2	cyclin G2 [Source:ZFIN;Acc:ZDB-GENE-021016-1]	831.737	-0.760624	0.120256	-6.32501	2.53211e-10	2.22269e-08
ENSDARG00000020122	endou2	endonuclease, polyU-specific 2 [Source:NCBI gene;Acc:553584]	159.125	-0.980334	0.267416	-3.66594	0.000246428	0.0035673
ENSDARG00000020761	arrdc2	arrestin domain containing 2 [Source:ZFIN;Acc:ZDB-GENE-030131-7146]	1518.18	-0.664314	0.133684	-4.96929	6.71981e-07	2.51264e-05
ENSDARG00000023176	tdo2b	tryptophan 2,3-dioxygenase b [Source:NCBI gene;Acc:334082]	406.411	-1.15776	0.217804	-5.31561	1.06303e-07	5.06045e-06
ENSDARG00000026049	mxf	myxovirus (influenza virus) resistance F [Source:ZFIN;Acc:ZDB-GENE-030721-9]	32.8213	-3.19655	0.455844	-7.01237	2.34313e-12	3.22232e-10
ENSDARG00000026236	zgc:56585	zgc:56585 [Source:ZFIN;Acc:ZDB-GENE-040426-1084]	184.747	-0.94385	0.165635	-5.69838	1.20948e-08	7.56046e-07
ENSDARG00000027744	gadd45ba	growth arrest and DNA-damage-inducible, beta a [Source:ZFIN;Acc:ZDB-GENE-040426-1971]	902.691	-0.670091	0.131009	-5.11483	3.14016e-07	1.29552e-05
ENSDARG00000028625	jph2	junctophilin 2 [Source:ZFIN;Acc:ZDB-GENE-030131-9848]	2116.52	-0.931324	0.148923	-6.25374	4.00735e-10	3.40886e-08
ENSDARG00000032714	gria1b	glutamate receptor, ionotropic, AMPA 1b [Source:ZFIN;Acc:ZDB-GENE-020125-2]	165.408	-0.815698	0.221902	-3.67595	0.00023697	0.00344044
ENSDARG00000036864	slc34a2b	solute carrier family 34 member 2b [Source:ZFIN;Acc:ZDB-GENE-030709-1]	553.128	-1.15617	0.167964	-6.88347	5.84122e-12	7.30271e-10
ENSDARG00000037963	nek6	NIMA-related kinase 6 [Source:ZFIN;Acc:ZDB-GENE-040724-133]	211.128	-0.606356	0.167872	-3.61202	0.000303819	0.00420622
ENSDARG00000038107	sgcg	sarcoglycan, gamma [Source:ZFIN;Acc:ZDB-GENE-030724-2]	842.35	-0.628487	0.104329	-6.02408	1.70076e-09	1.31041e-07
ENSDARG00000041421	taz	tafazzin [Source:ZFIN;Acc:ZDB-GENE-030131-684]	491.45	-0.69407	0.133118	-5.21394	1.8487e-07	8.17343e-06
ENSDARG00000042811	fgf1b	fibroblast growth factor 1b [Source:ZFIN;Acc:ZDB-GENE-071004-7]	33.5006	-1.04055	0.335994	-3.09692	0.00195541	0.0182313
ENSDARG00000043249	irf1b	interferon regulatory factor 1b [Source:ZFIN;Acc:ZDB-GENE-041114-13]	110.366	-1.36996	0.277363	-4.93922	7.84356e-07	2.87963e-05
ENSDARG00000044684	rbp4l	retinol binding protein 4, like [Source:ZFIN;Acc:ZDB-GENE-030131-7591]	283.746	-0.652768	0.137724	-4.7397	2.14039e-06	6.77536e-05
ENSDARG00000045015	cyp27b1	cytochrome P450, family 27, subfamily B, polypeptide 1 [Source:ZFIN;Acc:ZDB-GENE-111005-2]	134.75	-1.36007	0.297096	-4.57789	4.697e-06	0.000132425
ENSDARG00000053820	pcmtd2a	protein-L-isoaspartate (D-aspartate) O-methyltransferase domain containing 2a [Source:ZFIN;Acc:ZDB-GENE-060312-14]	155.431	-0.893159	0.160794	-5.55467	2.78133e-08	1.56077e-06
ENSDARG00000054916	eif4ebp3	eukaryotic translation initiation factor 4E binding protein 3 [Source:ZFIN;Acc:ZDB-GENE-041114-44]	877.232	-0.850134	0.194559	-4.36955	1.24501e-05	0.000296907
ENSDARG00000058871	zgc:171857	zgc:171857 [Source:ZFIN;Acc:ZDB-GENE-080305-14]	98.0781	-0.59265	0.203655	-2.91006	0.00361355	0.0295311
ENSDARG00000059044	epm2a	EPM2A glucan phosphatase, laforin [Source:ZFIN;Acc:ZDB-GENE-100922-143]	13.4262	-2.06304	0.65951	-3.12813	0.00175921	0.0168658
ENSDARG00000059235	zgc:113274	zgc:113274 [Source:ZFIN;Acc:ZDB-GENE-050508-2]	70.6472	-0.816176	0.25858	-3.15638	0.00159739	0.0155983
ENSDARG00000060439	clcn2c	chloride channel 2c [Source:ZFIN;Acc:ZDB-GENE-050506-73]	464.92	-0.721061	0.145817	-4.94498	7.61507e-07	2.80929e-05
ENSDARG00000060566	cluhb	clustered mitochondria (cluA/CLU1) homolog b [Source:ZFIN;Acc:ZDB-GENE-091113-48]	132.189	-0.84806	0.248488	-3.41288	0.000642796	0.00764622
ENSDARG00000063007	apc2	APC regulator of WNT signaling pathway 2 [Source:ZFIN;Acc:ZDB-GENE-090422-1]	930.868	-0.649968	0.193361	-3.36142	0.000775435	0.0088416
ENSDARG00000063475	abcg1	ATP-binding cassette, sub-family G (WHITE), member 1 [Source:ZFIN;Acc:ZDB-GENE-070424-84]	305.765	-0.700928	0.150652	-4.65263	3.27729e-06	9.75071e-05
ENSDARG00000068589	vimr1	vimentin-related 1 [Source:ZFIN;Acc:ZDB-GENE-130530-722]	1226.51	-0.788325	0.145193	-5.42951	5.65085e-08	2.8901e-06
ENSDARG00000068621	si:ch211-181d7.3	si:ch211-181d7.3 [Source:ZFIN;Acc:ZDB-GENE-121214-30]	51.2705	-9.55155	1.2021	-7.94572	1.93073e-15	4.54615e-13
ENSDARG00000068680	ctrl	chymotrypsin-like [Source:ZFIN;Acc:ZDB-GENE-040912-147]	12289	-0.61387	0.194072	-3.16311	0.00156095	0.015315
ENSDARG00000068939	xaf1	XIAP associated factor 1 [Source:ZFIN;Acc:ZDB-GENE-060929-840]	41.3962	-1.30971	0.374128	-3.5007	0.000464032	0.00596089
ENSDARG00000069282	bbc3	BCL2 binding component 3 [Source:ZFIN;Acc:ZDB-GENE-070119-4]	186.364	-0.630019	0.156841	-4.01693	5.89608e-05	0.00109986
ENSDARG00000071029	si:dkey-147f3.8	si:dkey-147f3.8 [Source:ZFIN;Acc:ZDB-GENE-061009-32]	96.5242	-3.38318	0.287482	-11.7683	5.68538e-32	7.81866e-29
ENSDARG00000071238	ftr58	finTRIM family, member 58 [Source:ZFIN;Acc:ZDB-GENE-080219-44]	29.1088	-1.2658	0.462837	-2.73486	0.00624065	0.0445576
ENSDARG00000076110	nwd1	NACHT and WD repeat domain containing 1 [Source:ZFIN;Acc:ZDB-GENE-071116-8]	64.0305	-0.993628	0.247384	-4.01655	5.90573e-05	0.00110083
ENSDARG00000076768	reps2	RALBP1 associated Eps domain containing 2 [Source:ZFIN;Acc:ZDB-GENE-130415-3]	105.324	-0.58771	0.21144	-2.77956	0.00544322	0.0402574
ENSDARG00000077236	hspb6	heat shock protein, alpha-crystallin-related, b6 [Source:ZFIN;Acc:ZDB-GENE-080214-7]	578.707	-0.622093	0.171914	-3.61864	0.000296155	0.00412318
ENSDARG00000077301	mlf1	myeloid leukemia factor 1 [Source:ZFIN;Acc:ZDB-GENE-080917-7]	366.811	-0.648958	0.166098	-3.90708	9.34175e-05	0.00161484
ENSDARG00000077479	msh5	mutS homolog 5 [Source:ZFIN;Acc:ZDB-GENE-131127-632]	18.4258	-1.58013	0.467716	-3.3784	0.000729088	0.00843358
ENSDARG00000077673	nlrp16	NACHT, LRR and PYD domains-containing protein 16 [Source:ZFIN;Acc:ZDB-GENE-030131-8582]	92.2139	-0.698291	0.216787	-3.22109	0.00127702	0.0130896
ENSDARG00000077677	pdgfd	platelet derived growth factor d [Source:ZFIN;Acc:ZDB-GENE-071217-1]	103.051	-0.995021	0.225351	-4.41543	1.00812e-05	0.000248803
ENSDARG00000079393	tmprss15	transmembrane serine protease 15 [Source:ZFIN;Acc:ZDB-GENE-091204-83]	98.495	-0.998569	0.219068	-4.55825	5.15814e-06	0.000142505
ENSDARG00000086216	prr13	proline rich 13 [Source:ZFIN;Acc:ZDB-GENE-080709-1]	582.368	-0.621825	0.139709	-4.45085	8.55308e-06	0.000218496
ENSDARG00000086223	si:ch73-144d13.4	si:ch73-144d13.4 [Source:ZFIN;Acc:ZDB-GENE-131120-182]	40.0475	-3.34758	0.4908	-6.82066	9.06252e-12	1.09431e-09
ENSDARG00000086272	si:dkey-4p15.5	si:dkey-4p15.5 [Source:ZFIN;Acc:ZDB-GENE-121214-193]	855.664	-0.600868	0.160591	-3.7416	0.000182854	0.00279061
ENSDARG00000086495	BX546500.1		10.6543	-4.51194	0.905364	-4.98357	6.24226e-07	2.3627e-05
ENSDARG00000086746	prodha	proline dehydrogenase (oxidase) 1a [Source:ZFIN;Acc:ZDB-GENE-041008-73]	843.615	-0.746092	0.102361	-7.28884	3.1263e-13	5.30058e-11
ENSDARG00000086998	zgc:64002	zgc:64002 [Source:ZFIN;Acc:ZDB-GENE-040426-1329]	91.5957	-1.51885	0.252145	-6.02372	1.70458e-09	1.31041e-07
ENSDARG00000087331	si:dkey-77f5.3	si:dkey-77f5.3 [Source:ZFIN;Acc:ZDB-GENE-030131-5102]	110.771	-1.12704	0.214672	-5.25005	1.52055e-07	6.91907e-06
ENSDARG00000087641	cdh26.2	cadherin 26, tandem duplicate 2 [Source:ZFIN;Acc:ZDB-GENE-100922-183]	155.206	-0.676346	0.196459	-3.44269	0.000575965	0.00704775
ENSDARG00000087741	asb14b	ankyrin repeat and SOCS box containing 14b [Source:ZFIN;Acc:ZDB-GENE-090313-148]	43.5922	-1.18297	0.287074	-4.1208	3.77567e-05	0.000752519
ENSDARG00000087793	si:dkey-54n8.2	si:dkey-54n8.2 [Source:ZFIN;Acc:ZDB-GENE-131121-569]	227.411	-0.602232	0.160628	-3.74922	0.000177383	0.00272559
ENSDARG00000088505	fam217b	family with sequence similarity 217 member B [Source:ZFIN;Acc:ZDB-GENE-090313-236]	102.93	-0.890524	0.230286	-3.86704	0.000110164	0.00184381
ENSDARG00000089429	si:dkey-205h13.2	si:dkey-205h13.2 [Source:ZFIN;Acc:ZDB-GENE-080225-18]	2384.17	-1.27454	0.168468	-7.56547	3.86469e-14	7.47395e-12
ENSDARG00000089569	pstpip2	proline-serine-threonine phosphatase interacting protein 2 [Source:ZFIN;Acc:ZDB-GENE-091204-90]	28.5231	-1.05638	0.367096	-2.87766	0.00400635	0.0320223
ENSDARG00000089724	cyldb	cylindromatosis (turban tumor syndrome), b [Source:ZFIN;Acc:ZDB-GENE-100208-1]	112.516	-1.89897	0.227842	-8.33456	7.77872e-17	2.36431e-14
ENSDARG00000089838	si:dkey-262k9.4	si:dkey-262k9.4 [Source:ZFIN;Acc:ZDB-GENE-131121-545]	140.792	-0.706627	0.186054	-3.79797	0.000145888	0.00232538
ENSDARG00000090914	si:ch211-117k10.3	si:ch211-117k10.3 [Source:ZFIN;Acc:ZDB-GENE-141212-273]	1056.24	-0.608123	0.0934408	-6.50811	7.60997e-11	7.62661e-09
ENSDARG00000091847	si:ch211-181d7.1	si:ch211-181d7.1 [Source:ZFIN;Acc:ZDB-GENE-121214-14]	41.1647	-9.25126	1.20803	-7.65812	1.88671e-14	3.76643e-12
ENSDARG00000092077	si:dkey-147f3.4	si:dkey-147f3.4 [Source:ZFIN;Acc:ZDB-GENE-061009-29]	80.8573	-2.96821	0.283364	-10.4749	1.1268e-25	1.03307e-22
ENSDARG00000092664	si:dkey-93m18.3	si:dkey-93m18.3 [Source:ZFIN;Acc:ZDB-GENE-091204-346]	8.9054	-6.3005	1.32534	-4.75389	1.99544e-06	6.36535e-05
ENSDARG00000092967	si:dkey-93m18.4	si:dkey-93m18.4 [Source:ZFIN;Acc:ZDB-GENE-091204-318]	11.4274	-6.19326	1.26773	-4.88532	1.0326e-06	3.62052e-05
ENSDARG00000093153	CU137717.1		20.7868	-2.52233	0.464811	-5.42657	5.7448e-08	2.9321e-06
ENSDARG00000093173	si:dkey-93m18.6	si:dkey-93m18.6 [Source:ZFIN;Acc:ZDB-GENE-091204-133]	39.9909	-8.32144	1.21569	-6.84506	7.64449e-12	9.27606e-10
ENSDARG00000093317	si:ch211-209j10.6	si:ch211-209j10.6 [Source:ZFIN;Acc:ZDB-GENE-090311-44]	7.35773	-4.37164	1.03125	-4.23916	2.24356e-05	0.000484617
ENSDARG00000095212	si:ch211-210b2.4	si:ch211-210b2.4 [Source:ZFIN;Acc:ZDB-GENE-131122-12]	27.2928	-4.09033	0.57663	-7.09352	1.30746e-12	1.92648e-10
ENSDARG00000095708	si:dkey-7i4.9	si:dkey-7i4.9 [Source:ZFIN;Acc:ZDB-GENE-131120-99]	142.693	-0.656417	0.196649	-3.33802	0.000843767	0.00944273
ENSDARG00000097085	si:ch211-261a10.5	si:ch211-261a10.5 [Source:ZFIN;Acc:ZDB-GENE-131127-398]	9.92349	-3.63681	0.807458	-4.50402	6.66807e-06	0.000177868
ENSDARG00000097767	BX000438.1		23.1351	-1.33474	0.41547	-3.2126	0.00131541	0.0133395
ENSDARG00000099397	cfap410	cilia and flagella associated protein 410 [Source:ZFIN;Acc:ZDB-GENE-160114-19]	71.6233	-0.85027	0.244452	-3.47828	0.000504649	0.00638654
ENSDARG00000100039	BX901923.1		22.8978	-1.51919	0.51269	-2.96318	0.00304483	0.0258388
ENSDARG00000100728	mkrn2os.2	MKRN2 opposite strand, tandem duplicate 2 [Source:ZFIN;Acc:ZDB-GENE-160114-87]	39.3905	-1.38197	0.33653	-4.10654	4.01637e-05	0.000794733
ENSDARG00000100795	timp4.3	TIMP metallopeptidase inhibitor 4, tandem duplicate 3 [Source:ZFIN;Acc:ZDB-GENE-070824-1]	131.119	-1.80113	0.273724	-6.58009	4.70179e-11	4.8495e-09
ENSDARG00000101057	srsf7b	serine and arginine rich splicing factor 7b [Source:ZFIN;Acc:ZDB-GENE-050913-95]	133.717	-0.66667	0.191755	-3.47667	0.000507682	0.00641712
ENSDARG00000101320	si:dkey-50i6.5	si:dkey-50i6.5 [Source:ZFIN;Acc:ZDB-GENE-081031-53]	88.9302	-0.721671	0.209196	-3.44974	0.000561127	0.00691741
ENSDARG00000101617	BX530032.1		9.9897	-2.57585	0.795587	-3.23768	0.00120508	0.0124605
ENSDARG00000102146	si:ch211-69b7.6	si:ch211-69b7.6 [Source:ZFIN;Acc:ZDB-GENE-141212-266]	294.273	-0.601889	0.220092	-2.73471	0.00624349	0.044565
ENSDARG00000103424	si:dkey-13m3.2	si:dkey-13m3.2 [Source:ZFIN;Acc:ZDB-GENE-121214-42]	7.70816	-3.1519	0.863274	-3.6511	0.000261116	0.00374054
ENSDARG00000103773	CR457444.5		12.2202	-2.37226	0.695857	-3.40912	0.000651726	0.00770799
ENSDARG00000104172	diabloa	diablo, IAP-binding mitochondrial protein a [Source:ZFIN;Acc:ZDB-GENE-040426-1303]	1371.03	-0.622814	0.167761	-3.71252	0.000205207	0.00304904
ENSDARG00000104418	BX248318.1		501.106	-0.81787	0.177368	-4.61114	4.00467e-06	0.000116079
ENSDARG00000104649	si:dkey-40c23.2	si:dkey-40c23.2 [Source:ZFIN;Acc:ZDB-GENE-030131-5958]	18.3199	-2.02942	0.589747	-3.44116	0.000579216	0.00708045
ENSDARG00000104924	BX072577.1	myozenin-2 [Source:NCBI gene;Acc:100536537]	48.4024	-1.67317	0.280245	-5.97038	2.36699e-09	1.73865e-07
ENSDARG00000105039	phka1b	phosphorylase kinase, alpha 1b (muscle) [Source:ZFIN;Acc:ZDB-GENE-091204-81]	143.728	-0.717197	0.17619	-4.0706	4.68926e-05	0.000906151
ENSDARG00000109859	CABZ01072242.1		116.87	-0.767318	0.22686	-3.38233	0.000718726	0.00834883
ENSDARG00000116389	CR450764.17	E3 ubiquitin-protein ligase RBBP6-like [Source:NCBI gene;Acc:103908740]	2.12819	-5.1366	1.70743	-3.00838	0.00262644	0.0230468
ENSDARG00000117448	CABZ01072245.1		349.7	-1.0206	0.196588	-5.19158	2.08519e-07	9.07151e-06
ENSDARG00000117500	FO904870.1		10.5872	-4.36149	1.18441	-3.6824	0.000231044	0.00336626
ENSDARG00000117734	CABZ01044023.1		9.30957	-2.29371	0.6507	-3.52499	0.000423494	0.00551746
ENSDARG00000002917	gls2b	glutaminase 2b (liver, mitochondrial) [Source:ZFIN;Acc:ZDB-GENE-050208-408]	111.412	-0.711037	0.247875	-2.86853	0.00412386	0.0326141
ENSDARG00000004445	grm5a	glutamate receptor, metabotropic 5a [Source:ZFIN;Acc:ZDB-GENE-090821-9]	200.986	-0.649355	0.232163	-2.79698	0.00515822	0.0387046
ENSDARG00000004647	spice1	spindle and centriole associated protein 1 [Source:ZFIN;Acc:ZDB-GENE-041212-64]	101.857	-1.06653	0.228702	-4.6634	3.11028e-06	9.36641e-05
ENSDARG00000005749	cand2	cullin-associated and neddylation-dissociated 2 (putative) [Source:ZFIN;Acc:ZDB-GENE-060503-645]	337.469	-0.666059	0.150171	-4.43534	9.19265e-06	0.00023149
ENSDARG00000006266	stat1a	signal transducer and activator of transcription 1a [Source:ZFIN;Acc:ZDB-GENE-980526-499]	1602.01	-0.655277	0.130951	-5.00398	5.616e-07	2.15572e-05
ENSDARG00000010186	myo3a	myosin IIIA [Source:ZFIN;Acc:ZDB-GENE-041026-4]	468.324	-0.614155	0.134357	-4.57106	4.85264e-06	0.000135578
ENSDARG00000010312	cp	ceruloplasmin [Source:ZFIN;Acc:ZDB-GENE-010522-1]	1402.01	-2.62217	0.183424	-14.2957	2.32799e-46	1.44068e-42
ENSDARG00000011247	rnpc3	RNA-binding region (RNP1, RRM) containing 3 [Source:NCBI gene;Acc:565672]	451.097	-0.664245	0.162936	-4.07673	4.56739e-05	0.000885366
ENSDARG00000012395	mmp13a	matrix metallopeptidase 13a [Source:ZFIN;Acc:ZDB-GENE-031202-2]	32.764	-1.68996	0.446294	-3.78667	0.000152682	0.00240908
ENSDARG00000012535	epx	eosinophil peroxidase [Source:ZFIN;Acc:ZDB-GENE-130425-2]	25.1396	-1.919	0.476298	-4.02899	5.60173e-05	0.00105449
ENSDARG00000013752	tnni2a.3	troponin I type 2a (skeletal, fast), tandem duplicate 3 [Source:ZFIN;Acc:ZDB-GENE-040718-80]	115.051	-0.854385	0.244633	-3.49252	0.000478482	0.00610533
ENSDARG00000014373	ddx4	DEAD (Asp-Glu-Ala-Asp) box polypeptide 4 [Source:ZFIN;Acc:ZDB-GENE-990415-272]	39.4393	-1.5762	0.383513	-4.10989	3.95846e-05	0.000785787
ENSDARG00000019233	nln	neurolysin (metallopeptidase M3 family) [Source:ZFIN;Acc:ZDB-GENE-041010-216]	144.587	-0.615538	0.163759	-3.75879	0.000170734	0.00263929
ENSDARG00000019532	fads2	fatty acid desaturase 2 [Source:NCBI gene;Acc:140615]	774.078	-1.16755	0.349946	-3.33638	0.000848766	0.00946934
ENSDARG00000020054	aox6	aldehyde oxidase 6 [Source:ZFIN;Acc:ZDB-GENE-050208-742]	346.206	-0.590399	0.119258	-4.95058	7.3992e-07	2.74191e-05
ENSDARG00000020298	btg2	B-cell translocation gene 2 [Source:ZFIN;Acc:ZDB-GENE-000210-15]	717.397	-0.58859	0.106537	-5.52473	3.29992e-08	1.78354e-06
ENSDARG00000021339	cpa5	carboxypeptidase A5 [Source:ZFIN;Acc:ZDB-GENE-020514-1]	24276.2	-1.0889	0.278811	-3.90553	9.40205e-05	0.00162074
ENSDARG00000022045	map1ab	microtubule-associated protein 1Ab [Source:ZFIN;Acc:ZDB-GENE-100426-3]	858.025	-0.614432	0.197315	-3.11397	0.00184589	0.0174801
ENSDARG00000022413	ing5a	inhibitor of growth family, member 5a [Source:ZFIN;Acc:ZDB-GENE-031016-1]	284.563	-0.697881	0.136708	-5.10489	3.30979e-07	1.35744e-05
ENSDARG00000022968	fxr1	fragile X mental retardation, autosomal homolog 1 [Source:ZFIN;Acc:ZDB-GENE-030131-5431]	1861.42	-0.701766	0.136286	-5.14921	2.61584e-07	1.10688e-05
ENSDARG00000026764	ahsg1	alpha-2-HS-glycoprotein 1 [Source:ZFIN;Acc:ZDB-GENE-041114-50]	358.986	-1.19673	0.243491	-4.91489	8.88327e-07	3.1869e-05
ENSDARG00000028517	hbp1	HMG-box transcription factor 1 [Source:ZFIN;Acc:ZDB-GENE-050522-414]	780.06	-0.747435	0.116195	-6.43262	1.25424e-10	1.18956e-08
ENSDARG00000029710	lrrc30a	leucine rich repeat containing 30a [Source:ZFIN;Acc:ZDB-GENE-050506-25]	30.2534	-1.28731	0.337517	-3.81406	0.000136701	0.0022204
ENSDARG00000030778	BX323854.1		15.1885	-3.04219	0.616061	-4.93813	7.88769e-07	2.88408e-05
ENSDARG00000030915	cpa1	carboxypeptidase A1 (pancreatic) [Source:ZFIN;Acc:ZDB-GENE-050522-438]	2040.82	-1.01725	0.20752	-4.90193	9.48987e-07	3.36338e-05
ENSDARG00000036888	zgc:153935	zgc:153935 [Source:ZFIN;Acc:ZDB-GENE-061103-148]	167.016	-0.587178	0.160919	-3.6489	0.000263361	0.00375966
ENSDARG00000038559	h1-0	H1.0 linker histone [Source:ZFIN;Acc:ZDB-GENE-030131-337]	5873.62	-0.751208	0.104035	-7.22071	5.17171e-13	8.20645e-11
ENSDARG00000038805	pigp	phosphatidylinositol glycan anchor biosynthesis, class P [Source:ZFIN;Acc:ZDB-GENE-030131-4041]	105.906	-1.89274	0.216413	-8.746	2.21051e-18	7.81698e-16
ENSDARG00000039164	mhc1uma	major histocompatibility complex class I UMA [Source:ZFIN;Acc:ZDB-GENE-140820-1]	24.9325	-1.04655	0.358654	-2.918	0.00352284	0.0289427
ENSDARG00000039687	zgc:194221	zgc:194221 [Source:ZFIN;Acc:ZDB-GENE-081022-77]	2.82335	-5.54259	1.62574	-3.40928	0.000651341	0.00770712
ENSDARG00000040309	pxdc1b	PX domain containing 1b [Source:ZFIN;Acc:ZDB-GENE-091204-294]	261.24	-1.03349	0.176081	-5.8694	4.37388e-09	3.0585e-07
ENSDARG00000043131	BX664625.1	natural killer cell receptor 2B4-like [Source:NCBI gene;Acc:100007935]	11.6703	-3.98038	1.16683	-3.41127	0.000646601	0.00767683
ENSDARG00000043962	fgf18b	fibroblast growth factor 18b [Source:ZFIN;Acc:ZDB-GENE-050221-4]	42.599	-0.899919	0.319395	-2.81757	0.0048388	0.0367648
ENSDARG00000045416	mppe1	metallophosphoesterase 1 [Source:NCBI gene;Acc:550396]	153.993	-0.587736	0.198969	-2.95391	0.00313774	0.0264639
ENSDARG00000045442	cpb1	carboxypeptidase B1 (tissue) [Source:ZFIN;Acc:ZDB-GENE-030131-1132]	20718.8	-0.728819	0.187421	-3.88867	0.000100797	0.00171368
ENSDARG00000045611	nfybb	nuclear transcription factor Y, beta b [Source:ZFIN;Acc:ZDB-GENE-050306-25]	340.64	-0.885167	0.124949	-7.08422	1.3983e-12	2.03609e-10
ENSDARG00000045827	lyrm5b	LYR motif containing 5b [Source:NCBI gene;Acc:561760]	34.5343	-1.03331	0.334052	-3.09326	0.00197974	0.0184165
ENSDARG00000045929	oaz2a	ornithine decarboxylase antizyme 2a [Source:ZFIN;Acc:ZDB-GENE-121005-1]	3836.75	-0.602346	0.110597	-5.44631	5.14262e-08	2.65209e-06
ENSDARG00000046014	kcna6a	potassium voltage-gated channel, shaker-related, subfamily, member 6 a [Source:ZFIN;Acc:ZDB-GENE-080722-21]	68.136	-1.33193	0.305061	-4.3661	1.26487e-05	0.000300486
ENSDARG00000051754	rpgrip1l	RPGRIP1 like [Source:ZFIN;Acc:ZDB-GENE-081104-81]	256.384	-0.830278	0.18043	-4.60166	4.19141e-06	0.000119947
ENSDARG00000051756	pdhx	pyruvate dehydrogenase complex, component X [Source:ZFIN;Acc:ZDB-GENE-040426-1539]	955.492	-0.595816	0.120618	-4.9397	7.82427e-07	2.87789e-05
ENSDARG00000051761	trim44	tripartite motif containing 44 [Source:ZFIN;Acc:ZDB-GENE-050522-37]	219.323	-1.00354	0.199869	-5.02099	5.14049e-07	2.0166e-05
ENSDARG00000051805	CU469568.1		95.7854	-0.619219	0.223751	-2.76745	0.00564964	0.041315
ENSDARG00000053152	pcmtd1	protein-L-isoaspartate (D-aspartate) O-methyltransferase domain containing 1 [Source:ZFIN;Acc:ZDB-GENE-030131-5387]	540.235	-0.703312	0.120511	-5.83606	5.34494e-09	3.67524e-07
ENSDARG00000053387	CU207281.1		6.94722	-2.859	1.00931	-2.83261	0.00461695	0.0355815
ENSDARG00000055476	CR352329.1	tripartite motif-containing protein 16-like [Source:NCBI gene;Acc:100006839]	9.90829	-2.26996	0.765435	-2.96559	0.00302104	0.0256904
ENSDARG00000056654	gna15.3	guanine nucleotide binding protein (G protein), alpha 15 (Gq class), tandem duplicate 3 [Source:ZFIN;Acc:ZDB-GENE-050208-700]	4.15396	-4.02624	1.30008	-3.09692	0.00195541	0.0182313
ENSDARG00000056683	cdk5	cyclin-dependent kinase 5 [Source:ZFIN;Acc:ZDB-GENE-010131-2]	271.749	-0.725598	0.167143	-4.34118	1.41721e-05	0.000329715
ENSDARG00000056909	LO018309.1	epidermal growth factor receptor-like [Source:NCBI gene;Acc:571431]	273.082	-2.21419	0.260076	-8.51362	1.68583e-17	5.63933e-15
ENSDARG00000057975	plcd4a	phospholipase C, delta 4a [Source:ZFIN;Acc:ZDB-GENE-050208-654]	72.3393	-0.825178	0.25703	-3.21043	0.00132537	0.0134075
ENSDARG00000058158	trim55b	tripartite motif containing 55b [Source:ZFIN;Acc:ZDB-GENE-060312-37]	120.02	-0.787469	0.208898	-3.76964	0.000163486	0.00254204
ENSDARG00000058259	celsr1b	cadherin EGF LAG seven-pass G-type receptor 1b [Source:ZFIN;Acc:ZDB-GENE-050823-4]	609.08	-0.819403	0.136313	-6.01118	1.84182e-09	1.40284e-07
ENSDARG00000058794	si:dkey-19a16.2	si:dkey-19a16.2 [Source:ZFIN;Acc:ZDB-GENE-050208-493]	105.628	-1.85769	0.204014	-9.1057	8.571e-20	3.72222e-17
ENSDARG00000059039	FO904903.1	major histocompatibility complex class I ULA [Source:NCBI gene;Acc:796419]	29.7646	-1.15153	0.343035	-3.35689	0.00078825	0.00892605
ENSDARG00000059175	cep19	centrosomal protein 19 [Source:NCBI gene;Acc:619252]	88.9487	-0.619099	0.208324	-2.97182	0.00296044	0.0253167
ENSDARG00000059391	gyg1b	glycogenin 1b [Source:ZFIN;Acc:ZDB-GENE-040625-30]	1973.13	-0.585047	0.150019	-3.89983	9.62613e-05	0.00165017
ENSDARG00000062355	axdnd1	axonemal dynein light chain domain containing 1 [Source:ZFIN;Acc:ZDB-GENE-050208-341]	63.6877	-0.73591	0.240571	-3.05902	0.00222065	0.0201799
ENSDARG00000062402	frem1b	Fras1 related extracellular matrix 1b [Source:ZFIN;Acc:ZDB-GENE-050208-783]	228.982	-1.24588	0.140872	-8.84409	9.22731e-19	3.35901e-16
ENSDARG00000069139	grik1a	glutamate receptor, ionotropic, kainate 1a [Source:ZFIN;Acc:ZDB-GENE-030131-6502]	104.175	-1.10562	0.240648	-4.59433	4.34136e-06	0.000124095
ENSDARG00000069143	map3k7cl	map3k7 C-terminal like [Source:ZFIN;Acc:ZDB-GENE-091204-239]	31.5679	-1.27788	0.375356	-3.40444	0.000663007	0.00779671
ENSDARG00000070331	muc5.1	mucin 5.1, oligomeric mucus/gel-forming [Source:ZFIN;Acc:ZDB-GENE-120822-1]	4074.35	-0.821522	0.125819	-6.5294	6.60326e-11	6.6446e-09
ENSDARG00000070775	cyp2x9	cytochrome P450, family 2, subfamily X, polypeptide 9 [Source:ZFIN;Acc:ZDB-GENE-061027-109]	533.568	-0.601723	0.137675	-4.37059	1.2391e-05	0.000295782
ENSDARG00000070958	pex6	peroxisomal biogenesis factor 6 [Source:ZFIN;Acc:ZDB-GENE-081104-252]	184.301	-0.602894	0.165199	-3.64951	0.000262744	0.00375735
ENSDARG00000071036	si:dkey-286j15.3	si:dkey-286j15.3 [Source:ZFIN;Acc:ZDB-GENE-060503-635]	249.681	-0.906992	0.18421	-4.92369	8.49279e-07	3.06012e-05
ENSDARG00000071076	ldhbb	lactate dehydrogenase Bb [Source:NCBI gene;Acc:436747]	392.158	-0.963516	0.144477	-6.66898	2.57582e-11	2.79657e-09
ENSDARG00000071463	zgc:154125	zgc:154125 [Source:ZFIN;Acc:ZDB-GENE-061013-717]	23.7609	-1.99899	0.43411	-4.6048	4.12856e-06	0.000118835
ENSDARG00000071518	krt222	keratin 222 [Source:ZFIN;Acc:ZDB-GENE-070912-343]	335.682	-0.693562	0.122941	-5.64143	1.68642e-08	1.0035e-06
ENSDARG00000071578	si:ch211-222k6.3	si:ch211-222k6.3 [Source:ZFIN;Acc:ZDB-GENE-050208-567]	105.647	-2.37823	0.244356	-9.73261	2.18902e-22	1.23152e-19
ENSDARG00000071590	si:ch211-236g6.1	si:ch211-236g6.1 [Source:ZFIN;Acc:ZDB-GENE-050208-448]	39.9512	-7.37836	1.2168	-6.06375	1.32985e-09	1.05195e-07
ENSDARG00000071596	neto1l	neuropilin (NRP) and tolloid (TLL)-like 1, like [Source:ZFIN;Acc:ZDB-GENE-091207-1]	143.318	-0.880521	0.205362	-4.28764	1.80579e-05	0.000402707
ENSDARG00000071657	si:dkey-19a16.4	si:dkey-19a16.4 [Source:ZFIN;Acc:ZDB-GENE-050208-652]	31.844	-2.12108	0.457894	-4.63225	3.61715e-06	0.000106341
ENSDARG00000071724	ankha	ANKH inorganic pyrophosphate transport regulator a [Source:ZFIN;Acc:ZDB-GENE-050913-33]	130.919	-0.621842	0.200581	-3.1002	0.0019339	0.0181264
ENSDARG00000073786	cmbl	carboxymethylenebutenolidase homolog (Pseudomonas) [Source:ZFIN;Acc:ZDB-GENE-071004-21]	232.611	-0.825832	0.202962	-4.06891	4.72341e-05	0.000911328
ENSDARG00000073821	znf1177	zinc finger protein 1177 [Source:ZFIN;Acc:ZDB-GENE-050913-13]	16.2723	-7.24952	1.26574	-5.7275	1.01924e-08	6.45464e-07
ENSDARG00000074085	si:ch1073-188e1.1	si:ch1073-188e1.1 [Source:ZFIN;Acc:ZDB-GENE-070705-5]	21.423	-8.04699	1.22592	-6.56404	5.23687e-11	5.37898e-09
ENSDARG00000076361	CABZ01039859.1	beta-1,4 N-acetylgalactosaminyltransferase 2-like [Source:NCBI gene;Acc:100333855]	371.269	-0.720838	0.172386	-4.18154	2.89542e-05	0.000604837
ENSDARG00000076721	zgc:171686	zgc:171686 [Source:ZFIN;Acc:ZDB-GENE-080220-56]	16.0681	-2.07842	0.563421	-3.68893	0.000225197	0.00329853
ENSDARG00000077252	si:rp71-36a1.5	si:rp71-36a1.5 [Source:ZFIN;Acc:ZDB-GENE-091204-428]	10.8376	-7.48114	1.27852	-5.85141	4.8742e-09	3.37028e-07
ENSDARG00000078331	best1	bestrophin 1 [Source:ZFIN;Acc:ZDB-GENE-110411-214]	22.7917	-2.47412	0.486309	-5.08754	3.62732e-07	1.47926e-05
ENSDARG00000079325	CABZ01046432.1	uncharacterized LOC100331045 [Source:NCBI gene;Acc:100331045]	12.1574	-6.24709	1.30258	-4.79594	1.61911e-06	5.29451e-05
ENSDARG00000079645	sc:d217	sc:d217 [Source:ZFIN;Acc:ZDB-GENE-080303-15]	143.943	-1.5179	0.210132	-7.22358	5.0636e-13	8.11165e-11
ENSDARG00000087102	si:ch1073-164k15.3	si:ch1073-164k15.3 [Source:ZFIN;Acc:ZDB-GENE-131119-59]	8.11526	-2.18757	0.741101	-2.95179	0.00315939	0.0266102
ENSDARG00000087303	cebpd	CCAAT enhancer binding protein delta [Source:ZFIN;Acc:ZDB-GENE-020111-4]	2910.13	-0.817305	0.156939	-5.2078	1.91088e-07	8.40175e-06
ENSDARG00000087999	BX664625.3	uncharacterized LOC100007813 [Source:NCBI gene;Acc:100007813]	41.6288	-2.61037	0.44166	-5.91037	3.41333e-09	2.43497e-07
ENSDARG00000088079	tmed6	transmembrane p24 trafficking protein 6 [Source:ZFIN;Acc:ZDB-GENE-131121-182]	207.112	-0.990043	0.247108	-4.00651	6.16218e-05	0.00114005
ENSDARG00000089307	pmaip1	phorbol-12-myristate-13-acetate-induced protein 1 [Source:ZFIN;Acc:ZDB-GENE-070119-3]	106.569	-0.724762	0.223791	-3.23857	0.0012013	0.0124423
ENSDARG00000089331	urahb	urate (5-hydroxyiso-) hydrolase b [Source:ZFIN;Acc:ZDB-GENE-161215-1]	34.6007	-1.72919	0.388212	-4.45426	8.41837e-06	0.000215723
ENSDARG00000089390	pnpla2	patatin-like phospholipase domain containing 2 [Source:ZFIN;Acc:ZDB-GENE-120913-3]	164.36	-0.743495	0.195085	-3.81114	0.000138325	0.00224031
ENSDARG00000090814	si:dkey-18a10.3	si:dkey-18a10.3 [Source:ZFIN;Acc:ZDB-GENE-091204-174]	332.406	-0.623353	0.131882	-4.72659	2.28322e-06	7.15429e-05
ENSDARG00000091203	or110-1	odorant receptor, family D, subfamily 110, member 1 [Source:ZFIN;Acc:ZDB-GENE-990415-193]	3.97459	-5.42151	1.42341	-3.80881	0.000139634	0.0022518
ENSDARG00000091209	ucp3	uncoupling protein 3 [Source:ZFIN;Acc:ZDB-GENE-040426-1317]	322.398	-1.43836	0.182977	-7.86089	3.81406e-15	8.58302e-13
ENSDARG00000091558	si:ch211-251f6.7	si:ch211-251f6.7 [Source:ZFIN;Acc:ZDB-GENE-091113-57]	45.0328	-1.67701	0.512542	-3.27194	0.00106812	0.0113269
ENSDARG00000091728	zgc:114046	zgc:114046 [Source:ZFIN;Acc:ZDB-GENE-050320-24]	80.5672	-0.760305	0.208776	-3.64172	0.000270821	0.00383738
ENSDARG00000092082	BX649639.1		16.7207	-1.5414	0.529004	-2.91378	0.00357085	0.0292498
ENSDARG00000092662	dnaaf3	dynein, axonemal, assembly factor 3 [Source:NCBI gene;Acc:100148431]	3.03244	-5.64693	1.56545	-3.60723	0.000309486	0.00427035
ENSDARG00000092825	si:dkey-42p14.3	si:dkey-42p14.3 [Source:ZFIN;Acc:ZDB-GENE-041111-13]	15.9755	-2.03213	0.490436	-4.14353	3.42005e-05	0.000693934
ENSDARG00000092890	si:ch73-44m9.5	si:ch73-44m9.5 [Source:ZFIN;Acc:ZDB-GENE-081031-86]	426.324	-1.30524	0.191868	-6.80281	1.02598e-11	1.21517e-09
ENSDARG00000093111	si:ch211-209l18.2	si:ch211-209l18.2 [Source:ZFIN;Acc:ZDB-GENE-060503-682]	32.8235	-1.67896	0.378484	-4.43602	9.16385e-06	0.00023139
ENSDARG00000093402	si:dkey-286j17.4	si:dkey-286j17.4 [Source:ZFIN;Acc:ZDB-GENE-130530-2]	148.886	-3.62929	0.304248	-11.9287	8.38544e-33	1.22102e-29
ENSDARG00000093460	gpr52	G protein-coupled receptor 52 [Source:ZFIN;Acc:ZDB-GENE-050208-696]	66.5487	-0.790609	0.272566	-2.90061	0.00372436	0.0302272
ENSDARG00000093480	pamr1	peptidase domain containing associated with muscle regeneration 1 [Source:ZFIN;Acc:ZDB-GENE-100422-12]	347.213	-0.791371	0.115245	-6.86685	6.56372e-12	8.12391e-10
ENSDARG00000093992	si:ch211-279g13.1	si:ch211-279g13.1 [Source:ZFIN;Acc:ZDB-GENE-081104-222]	7.23692	-2.34857	0.767476	-3.06012	0.00221248	0.020113
ENSDARG00000094252	BX649448.4		6.92911	-2.32771	0.807384	-2.88303	0.00393871	0.031637
ENSDARG00000095005	si:dkey-21e2.10	si:dkey-21e2.10 [Source:ZFIN;Acc:ZDB-GENE-050208-778]	29.5681	-2.12073	0.573891	-3.69535	0.000219586	0.00323165
ENSDARG00000095333	si:ch211-157j23.3	si:ch211-157j23.3 [Source:ZFIN;Acc:ZDB-GENE-091117-36]	19.42	-1.67038	0.438197	-3.81193	0.000137887	0.0022382
ENSDARG00000095454	si:dkey-19a16.13	si:dkey-19a16.13 [Source:ZFIN;Acc:ZDB-GENE-110411-2]	15.508	-3.0247	0.631149	-4.79236	1.64827e-06	5.38275e-05
ENSDARG00000095643	si:dkey-253d23.3	si:dkey-253d23.3 [Source:ZFIN;Acc:ZDB-GENE-050208-330]	112.734	-1.30013	0.244873	-5.3094	1.09986e-07	5.21567e-06
ENSDARG00000095820	BX649485.4		8.19589	-2.77403	0.799892	-3.468	0.000524343	0.00657219
ENSDARG00000096451	si:ch211-196f5.9	si:ch211-196f5.9 [Source:ZFIN;Acc:ZDB-GENE-120709-32]	86.7923	-0.702879	0.219925	-3.196	0.00139348	0.013909
ENSDARG00000096626	CU914144.1		48.7899	-1.79014	0.332682	-5.38093	7.41034e-08	3.68345e-06
ENSDARG00000097224	prr33	proline rich 33 [Source:ZFIN;Acc:ZDB-GENE-030131-5326]	1775.63	-0.644957	0.177025	-3.64332	0.000269144	0.00382237
ENSDARG00000097429	BX005461.3		4.97801	-5.09028	1.38	-3.68862	0.000225475	0.00330065
ENSDARG00000097513	CT573383.1	annexin A2-A-like [Source:NCBI gene;Acc:100006250]	54.4407	-0.95446	0.256282	-3.72426	0.000195886	0.00294412
ENSDARG00000098070	CABZ01085140.1	transmembrane protein 88B [Source:NCBI gene;Acc:101887175]	54.2277	-0.742088	0.268545	-2.76336	0.00572098	0.041775
ENSDARG00000098214	CABZ01072487.1		131.582	-1.00501	0.185478	-5.41852	6.00945e-08	3.04832e-06
ENSDARG00000098332	zgc:112970	zgc:112970 [Source:NCBI gene;Acc:541543]	36.0053	-5.10528	0.89492	-5.70474	1.16521e-08	7.32074e-07
ENSDARG00000098959	CABZ01113771.1		275.779	-0.638855	0.131814	-4.84664	1.25567e-06	4.2521e-05
ENSDARG00000099006	CABZ01029938.1	NACHT, LRR and PYD domains-containing protein 12 [Source:NCBI gene;Acc:568664]	68.5271	-0.807134	0.276939	-2.91448	0.00356283	0.0292055
ENSDARG00000099035	pcdh1g33	protocadherin 1 gamma 33 [Source:ZFIN;Acc:ZDB-GENE-071004-76]	231.86	-1.01719	0.25528	-3.98462	6.75879e-05	0.0012311
ENSDARG00000099205	RAB19	RAB19, member RAS oncogene family [Source:HGNC Symbol;Acc:HGNC:19982]	21.4551	-2.86242	0.684807	-4.17989	2.91654e-05	0.000608736
ENSDARG00000099511	CABZ01034698.2		91.5245	-0.942938	0.229785	-4.10357	4.06823e-05	0.000802429
ENSDARG00000099719	cdkn1d	cyclin-dependent kinase inhibitor 1D [Source:ZFIN;Acc:ZDB-GENE-110215-1]	386.732	-0.712992	0.130011	-5.48407	4.1564e-08	2.19376e-06
ENSDARG00000099775	CABZ01074307.1		194.899	-2.24928	0.220824	-10.1859	2.29344e-24	1.53437e-21
ENSDARG00000099889	dusp27	dual specificity phosphatase 27 [Source:NCBI gene;Acc:792623]	583.737	-1.50975	0.186983	-8.07423	6.79036e-16	1.73287e-13
ENSDARG00000099931	pcdh1g26	protocadherin 1 gamma 26 [Source:ZFIN;Acc:ZDB-GENE-050609-21]	144.247	-1.75691	0.248859	-7.05985	1.66683e-12	2.35775e-10
ENSDARG00000099982	ccl39.7	chemokine (C-C motif) ligand 39, duplicate 7 [Source:ZFIN;Acc:ZDB-GENE-131127-629]	2.09923	-5.10926	1.77455	-2.87919	0.00398702	0.0319504
ENSDARG00000100478	TULP1	tubby-related protein 1-like [Source:NCBI gene;Acc:103908677]	48.3963	-3.85783	0.365387	-10.5582	4.6552e-26	4.43211e-23
ENSDARG00000101127	map1lc3b	microtubule-associated protein 1 light chain 3 beta [Source:ZFIN;Acc:ZDB-GENE-030131-1145]	1889.3	-0.813526	0.109993	-7.39613	1.40212e-13	2.49698e-11
ENSDARG00000101307	pcdh1gb2	protocadherin 1 gamma b 2 [Source:ZFIN;Acc:ZDB-GENE-041118-19]	59.3412	-0.89996	0.265799	-3.38587	0.000709537	0.00826535
ENSDARG00000101665	pcdh1g11	protocadherin 1 gamma 11 [Source:NCBI gene;Acc:553999]	82.4218	-1.84235	0.288767	-6.38004	1.77041e-10	1.64137e-08
ENSDARG00000102378	CABZ01003056.1		63.6518	-1.45973	0.298051	-4.89761	9.70109e-07	3.42081e-05
ENSDARG00000102395	HAPLN1	hyaluronan and proteoglycan link protein 1 [Source:HGNC Symbol;Acc:HGNC:2380]	23.5825	-3.26658	0.461504	-7.07811	1.46133e-12	2.10313e-10
ENSDARG00000102665	CABZ01033180.1	gastrula zinc finger protein XlCGF8.2DB-like [Source:NCBI gene;Acc:101882575]	43.9219	-6.20014	1.07407	-5.77257	7.80719e-09	5.12624e-07
ENSDARG00000102725	CABZ01081909.1	coiled-coil domain-containing protein 34-like [Source:NCBI gene;Acc:103909961]	52.0524	-3.13071	0.444042	-7.05049	1.78283e-12	2.49335e-10
ENSDARG00000103013	pcdh1g22	protocadherin 1 gamma 22 [Source:ZFIN;Acc:ZDB-GENE-030131-2695]	208.564	-0.98111	0.212857	-4.60924	4.04144e-06	0.000116871
ENSDARG00000103225	UBLCP1	ubiquitin-like domain-containing CTD phosphatase 1 [Source:NCBI gene;Acc:103910001]	9.82856	-6.30036	1.31659	-4.78536	1.70682e-06	5.5666e-05
ENSDARG00000103230	CABZ01079302.1		5.73267	-5.02226	1.41271	-3.55506	0.000377896	0.00501309
ENSDARG00000104040	CABZ01046088.1		3.63562	-5.90082	1.56429	-3.7722	0.000161817	0.00252087
ENSDARG00000104205	cfhl3	complement factor H like 3 [Source:ZFIN;Acc:ZDB-GENE-050208-423]	18.6453	-1.6573	0.459711	-3.6051	0.000312038	0.00429599
ENSDARG00000104672	CABZ01074397.1	NACHT, LRR and PYD domains-containing protein 3-like [Source:NCBI gene;Acc:100535428]	98.4498	-1.00174	0.251828	-3.97787	6.95353e-05	0.00126101
ENSDARG00000104770	CABZ01072815.1		36.7801	-1.6156	0.341769	-4.72716	2.27687e-06	7.1513e-05
ENSDARG00000105121	FAM135B	family with sequence similarity 135 member B [Source:NCBI gene;Acc:100003594]	161.677	-0.997201	0.248125	-4.01895	5.84592e-05	0.0010938
ENSDARG00000105708	or109-11	odorant receptor, family D, subfamily 109, member 11 [Source:ZFIN;Acc:ZDB-GENE-070806-74]	49.3365	-0.863496	0.314209	-2.74816	0.00599314	0.0432015
ENSDARG00000108505	mmd2b	monocyte to macrophage differentiation-associated 2b [Source:ZFIN;Acc:ZDB-GENE-090313-336]	4.78279	-3.4409	1.25272	-2.74675	0.00601895	0.0433246
ENSDARG00000109368	si:dkey-182g1.2	si:dkey-182g1.2 [Source:ZFIN;Acc:ZDB-GENE-060503-619]	38.5613	-1.58286	0.444663	-3.55968	0.000371303	0.00493886
ENSDARG00000109370	hist1h2ba	histone cluster 1, H2ba [Source:ZFIN;Acc:ZDB-GENE-131127-89]	2.50385	-5.03663	1.86272	-2.70391	0.00685281	0.0476293
ENSDARG00000109648	si:ch211-147m6.1	si:ch211-147m6.1 [Source:ZFIN;Acc:ZDB-GENE-131120-57]	142.912	-0.989326	0.257114	-3.84781	0.000119177	0.00196833
ENSDARG00000110192	CABZ01081535.1	utrophin-like [Source:NCBI gene;Acc:103909931]	103.301	-0.94701	0.221992	-4.26596	1.99041e-05	0.000437573
ENSDARG00000111240	dhrs13a.2	dehydrogenase/reductase (SDR family) member 13a, tandem duplicate 2 [Source:ZFIN;Acc:ZDB-GENE-040912-69]	325.3	-0.653769	0.145608	-4.48993	7.12457e-06	0.000187419
ENSDARG00000112301	CU570881.2		23.2413	-5.36717	0.726107	-7.39171	1.4495e-13	2.56291e-11
ENSDARG00000112454	FO744833.2	poly [ADP-ribose] polymerase 14 [Source:NCBI gene;Acc:562648]	324.919	-1.58359	0.193509	-8.18358	2.75535e-16	7.6636e-14
ENSDARG00000112575	CU467905.1	caspase 17, apoptosis-related cysteine peptidase [Source:NCBI gene;Acc:101886133]	109.096	-0.671426	0.2039	-3.29291	0.000991559	0.0106946
ENSDARG00000112930	CT737184.2	protocadherin beta-16-like [Source:NCBI gene;Acc:110440084]	38.6503	-1.36576	0.359707	-3.79687	0.000146535	0.00233269
ENSDARG00000113284	CABZ01090361.1	transcription factor Sp1-like [Source:NCBI gene;Acc:110438533]	67.9317	-1.15625	0.321784	-3.59324	0.000326591	0.00446161
ENSDARG00000114424	CABZ01046087.1		3.86302	-4.98998	1.49237	-3.34366	0.000826805	0.00928978
ENSDARG00000114797	rab3b	RAB3B, member RAS oncogene family [Source:ZFIN;Acc:ZDB-GENE-050208-660]	583.891	-0.668303	0.225937	-2.95792	0.00309724	0.0261758
ENSDARG00000114895	si:ch211-113a14.22	si:ch211-113a14.22 [Source:ZFIN;Acc:ZDB-GENE-121214-203]	11.6802	-1.80736	0.590303	-3.06174	0.00220051	0.020041
ENSDARG00000115161	CABZ01069162.1		323.454	-12.3816	1.18814	-10.4211	1.98743e-25	1.75703e-22
ENSDARG00000116344	CABZ01063556.1	L antigen family member 3 [Source:NCBI gene;Acc:100536597]	236.584	-0.647376	0.13827	-4.68196	2.84141e-06	8.6835e-05
ENSDARG00000116385	BX546453.2		13.6242	-2.01942	0.577802	-3.495	0.000474062	0.0060583
ENSDARG00000116445	CABZ01046954.1		76.5955	-0.906843	0.212066	-4.27623	1.90085e-05	0.000419747
ENSDARG00000117160	CABZ01034596.1	uncharacterized LOC100537502 [Source:NCBI gene;Acc:100537502]	81.1461	-1.07467	0.281317	-3.82014	0.000133377	0.00217784
ENSDARG00000117271	CR954298.1		2.99721	-5.63107	1.70514	-3.30241	0.000958593	0.010412
ENSDARG00000117530	CABZ01085662.1		93.9764	-1.12086	0.275828	-4.06362	4.83181e-05	0.000930066
ENSDARG00000117545	CABZ01066320.1		57.7657	-0.837369	0.31043	-2.69745	0.00698724	0.0482865
ENSDARG00000117609	CABZ01079281.1		88.8615	-1.21975	0.251132	-4.85701	1.19172e-06	4.08586e-05
ENSDARG00000117711	CR354549.11		12.6924	-1.47191	0.542489	-2.71325	0.00666265	0.0466808

## Sheet: GO
Supplementary Table S11. List of down-regulated genes in leg1a-/- single; upf3a-/- single; upf3a-/- leg1a-/- double at 5dpf
GO analysis of the leg1a_mu vs WT down-regulated DEGs altered by the Upf3a-depletion at 5dpf (520 out of 746)
Category	Term	Count	%	PValue	Genes	List Total	Pop Hits	Pop Total	Fold Enrichment	Bonferroni	Benjamini	FDR
KEGG_PATHWAY	dre04142:Lysosome	8	2.25989	0.00145906	ENSDARG00000036155, ENSDARG00000068846, ENSDARG00000003902, ENSDARG00000101715, ENSDARG00000068840, ENSDARG00000111583, ENSDARG00000089806, ENSDARG00000014208	66	183	6984	4.62593	0.116718	0.125479	0.125479
KEGG_PATHWAY	dre04210:Apoptosis	7	1.9774	0.0106303	ENSDARG00000013576, ENSDARG00000076586, ENSDARG00000027744, ENSDARG00000003902, ENSDARG00000055986, ENSDARG00000031683, ENSDARG00000089806	66	201	6984	3.68521	0.596835	0.457102	0.457102
KEGG_PATHWAY	dre00982:Drug metabolism - cytochrome P450	4	1.12994	0.0291062	ENSDARG00000006372, ENSDARG00000020054, ENSDARG00000087262, ENSDARG00000035606	66	72	6984	5.87879	0.918792	0.829557	0.829557
GOTERM_MF_DIRECT	GO:0000977~RNA polymerase II regulatory region sequence-specific DNA binding	13	3.67232	0.0019317	ENSDARG00000055752, ENSDARG00000116992, ENSDARG00000101756, ENSDARG00000089715, ENSDARG00000105219, ENSDARG00000104407, ENSDARG00000102994, ENSDARG00000105306, ENSDARG00000100652, ENSDARG00000104078, ENSDARG00000103310, ENSDARG00000105137, ENSDARG00000104124	207	378	17340	2.88091	0.385693	0.207201	0.205556
GOTERM_MF_DIRECT	GO:0000981~RNA polymerase II transcription factor activity, sequence-specific DNA binding	28	7.9096	0.00254808	ENSDARG00000087070, ENSDARG00000055752, ENSDARG00000020872, ENSDARG00000112895, ENSDARG00000116992, ENSDARG00000042667, ENSDARG00000103949, ENSDARG00000100896, ENSDARG00000089715, ENSDARG00000103405, ENSDARG00000102994, ENSDARG00000105306, ENSDARG00000100652, ENSDARG00000104078, ENSDARG00000104697, ENSDARG00000028348, ENSDARG00000110787, ENSDARG00000101292, ENSDARG00000112103, ENSDARG00000000796,…	207	1279	17340	1.83386	0.474253	0.207201	0.205556
GOTERM_MF_DIRECT	GO:0017095~heparan sulfate 6-O-sulfotransferase activity	5	1.41243	0.00359527	ENSDARG00000071495, ENSDARG00000028367, ENSDARG00000040781, ENSDARG00000094996, ENSDARG00000079079	207	53	17340	7.90265	0.596525	0.207201	0.205556
GOTERM_MF_DIRECT	GO:0051922~cholesterol sulfotransferase activity	5	1.41243	0.00359527	ENSDARG00000071495, ENSDARG00000028367, ENSDARG00000040781, ENSDARG00000094996, ENSDARG00000079079	207	53	17340	7.90265	0.596525	0.207201	0.205556
GOTERM_MF_DIRECT	GO:0004394~heparan sulfate 2-O-sulfotransferase activity	5	1.41243	0.00411113	ENSDARG00000071495, ENSDARG00000028367, ENSDARG00000040781, ENSDARG00000094996, ENSDARG00000079079	207	55	17340	7.61528	0.645887	0.207201	0.205556
GOTERM_MF_DIRECT	GO:0046872~metal ion binding	53	14.9718	0.00690699	ENSDARG00000053636, ENSDARG00000021200, ENSDARG00000019122, ENSDARG00000068290, ENSDARG00000020749, ENSDARG00000087016, ENSDARG00000042667, ENSDARG00000103949, ENSDARG00000089715, ENSDARG00000101407, ENSDARG00000004262, ENSDARG00000103026, ENSDARG00000033832, ENSDARG00000088263, ENSDARG00000104078, ENSDARG00000070845, ENSDARG00000110787, ENSDARG00000070465, ENSDARG00000045644, ENSDARG00000110460,…	207	3154	17340	1.40764	0.825634	0.290093	0.287791
GOTERM_MF_DIRECT	GO:0016705~oxidoreductase activity, acting on paired donors, with incorporation or reduction of molecular oxygen	6	1.69492	0.0108533	ENSDARG00000097556, ENSDARG00000068290, ENSDARG00000042014, ENSDARG00000004262, ENSDARG00000103026, ENSDARG00000022631	207	112	17340	4.48758	0.93607	0.390718	0.387617
GOTERM_MF_DIRECT	GO:0008146~sulfotransferase activity	5	1.41243	0.0139317	ENSDARG00000071495, ENSDARG00000028367, ENSDARG00000040781, ENSDARG00000094996, ENSDARG00000079079	207	78	17340	5.36975	0.970855	0.438849	0.435366
GOTERM_MF_DIRECT	GO:0005506~iron ion binding	7	1.9774	0.017371	ENSDARG00000097556, ENSDARG00000068290, ENSDARG00000042014, ENSDARG00000004262, ENSDARG00000020054, ENSDARG00000103026, ENSDARG00000022631	207	173	17340	3.38946	0.987917	0.486388	0.482528
GOTERM_MF_DIRECT	GO:0016790~thiolester hydrolase activity	3	0.847458	0.02543	ENSDARG00000068846, ENSDARG00000068840, ENSDARG00000014208	207	21	17340	11.9669	0.998483	0.635902	0.630855
GOTERM_MF_DIRECT	GO:0008474~palmitoyl-(protein) hydrolase activity	3	0.847458	0.0277576	ENSDARG00000068846, ENSDARG00000068840, ENSDARG00000014208	207	22	17340	11.4229	0.99917	0.635902	0.630855
GOTERM_MF_DIRECT	GO:0061630~ubiquitin protein ligase activity	10	2.82486	0.0303073	ENSDARG00000069804, ENSDARG00000061773, ENSDARG00000088263, ENSDARG00000110460, ENSDARG00000112873	207	364	17340	2.30132	0.999572	0.636453	0.631402
GOTERM_MF_DIRECT	GO:0005212~structural constituent of eye lens	4	1.12994	0.0454805	ENSDARG00000069826, ENSDARG00000101380, ENSDARG00000115701, ENSDARG00000086917	207	67	17340	5.00108	0.999992	0.827384	0.820818
GOTERM_MF_DIRECT	GO:0008270~zinc ion binding	17	4.80226	0.0459658	ENSDARG00000103618, ENSDARG00000069804, ENSDARG00000019122, ENSDARG00000097679, ENSDARG00000045644, ENSDARG00000087262, ENSDARG00000088263, ENSDARG00000110460, ENSDARG00000112873, ENSDARG00000042293, ENSDARG00000026704, ENSDARG00000000796	207	848	17340	1.67931	0.999993	0.827384	0.820818
GOTERM_CC_DIRECT	GO:0015630~microtubule cytoskeleton	5	1.41243	0.00823221	ENSDARG00000089402, ENSDARG00000103395, ENSDARG00000014233, ENSDARG00000101331, ENSDARG00000102533	209	72	18868	6.26927	0.56608	0.831454	0.831454
GOTERM_BP_DIRECT	GO:0035556~intracellular signal transduction	31	8.75706	5.99913e-12	ENSDARG00000003797, ENSDARG00000104890, ENSDARG00000105161, ENSDARG00000077068, ENSDARG00000094067, ENSDARG00000025428, ENSDARG00000095528, ENSDARG00000102713, ENSDARG00000100311, ENSDARG00000101388, ENSDARG00000099006, ENSDARG00000098610, ENSDARG00000097700, ENSDARG00000074546, ENSDARG00000093323, ENSDARG00000079456, ENSDARG00000034095, ENSDARG00000094297, ENSDARG00000098452, ENSDARG00000100006,…	221	560	18397	4.60817	2.21966e-09	2.21368e-09	2.21368e-09
GOTERM_BP_DIRECT	GO:0051923~sulfation	5	1.41243	0.000122909	ENSDARG00000071495, ENSDARG00000028367, ENSDARG00000040781, ENSDARG00000094996, ENSDARG00000079079	221	22	18397	18.9192	0.0444606	0.0226768	0.0226768
GOTERM_BP_DIRECT	GO:0006397~mRNA processing	10	2.82486	0.00331711	ENSDARG00000069804, ENSDARG00000087767, ENSDARG00000088263, ENSDARG00000110460, ENSDARG00000112873	221	251	18397	3.31651	0.707524	0.408005	0.408005
GOTERM_BP_DIRECT	GO:0071222~cellular response to lipopolysaccharide	4	1.12994	0.00832985	ENSDARG00000041976, ENSDARG00000095949, ENSDARG00000092423, ENSDARG00000086254	221	35	18397	9.51364	0.954723	0.768429	0.768429
GOTERM_BP_DIRECT	GO:0010359~regulation of anion channel activity	2	0.564972	0.0469864	ENSDARG00000009402, ENSDARG00000096927	221	4	18397	41.6222	1	1	1
dre04142:Lysosome
ENSDARG00000036155	gla	galactosidase, alpha
ENSDARG00000068846	ppt2a.2	palmitoyl-protein thioesterase 2a, tandem duplicate 2
ENSDARG00000003902	ctsl.1	cathepsin L.1
ENSDARG00000101715	arsg	arylsulfatase G
ENSDARG00000068840	ppt2a.1	palmitoyl-protein thioesterase 2a, tandem duplicate 1
ENSDARG00000111583	LOC103911283	lipopolysaccharide-induced tumor necrosis factor-alpha factor homolog
ENSDARG00000089806	si:dkey-239j18.3	si:dkey-239j18.3
ENSDARG00000014208	ppt2a.3	palmitoyl-protein thioesterase 2a, tandem duplicate 3
dre04210:Apoptosis
ENSDARG00000013576	gadd45bb	growth arrest and DNA-damage-inducible, beta b
ENSDARG00000076586	csf2rb	colony stimulating factor 2 receptor subunit beta
ENSDARG00000027744	gadd45ba	growth arrest and DNA-damage-inducible, beta a
ENSDARG00000003902	ctsl.1	cathepsin L.1
ENSDARG00000055986	gzm3.2	granzyme 3, tandem duplicate 2
ENSDARG00000031683	fosab	v-fos FBJ murine osteosarcoma viral oncogene homolog Ab
ENSDARG00000089806	si:dkey-239j18.3	si:dkey-239j18.3
dre00982:Drug metabolism - cytochrome P450
ENSDARG00000006372	ugt5c2	UDP glucuronosyltransferase 5 family, polypeptide C2
ENSDARG00000020054	aox6	aldehyde oxidase 6
ENSDARG00000087262	adh5l	alcohol dehydrogenase 5-like
ENSDARG00000035606	aldh3b2	aldehyde dehydrogenase 3 family, member B2
GO:0000977~RNA polymerase II regulatory region sequence-specific DNA binding
ENSDARG00000055752	npas4a	neuronal PAS domain protein 4a
ENSDARG00000116992	znf1051	zinc finger protein 1051
ENSDARG00000101756	im:7141269	im:7141269
ENSDARG00000089715	si:cabz01054394.7	si:cabz01054394.7
ENSDARG00000105219
ENSDARG00000104407	LOC100150619	C2H2-type zinc finger protein
ENSDARG00000102994	znf1034	zinc finger protein 1034
ENSDARG00000105306	zgc:174702	zgc:174702
ENSDARG00000100652	znf1147	zinc finger protein 1147
ENSDARG00000104078	zgc:113336	zgc:113336
ENSDARG00000103310	LOC108183319	gastrula zinc finger protein XlCGF57.1-like
ENSDARG00000105137	zgc:173705	zgc:173705
ENSDARG00000104124	znf1069	zinc finger protein 1069
GO:0000981~RNA polymerase II transcription factor activity_ sequence-specific DNA binding
ENSDARG00000087070	znf977	zinc finger protein 977
ENSDARG00000055752	npas4a	neuronal PAS domain protein 4a
ENSDARG00000020872	nfat5a	nuclear factor of activated T cells 5a
ENSDARG00000112895	LOC100535338	homeobox protein TGIF2-like
ENSDARG00000116992	znf1051	zinc finger protein 1051
ENSDARG00000042667	klf2a	Kruppel-like factor 2a
ENSDARG00000103949	zbtb12.1	zinc finger and BTB domain containing 12, tandem duplicate 1
ENSDARG00000100896	znf973	zinc finger protein 973
ENSDARG00000089715	si:cabz01054394.7	si:cabz01054394.7
ENSDARG00000103405	znf1102	zinc finger protein 1102
ENSDARG00000102994	znf1034	zinc finger protein 1034
ENSDARG00000105306	zgc:174702	zgc:174702
ENSDARG00000100652	znf1147	zinc finger protein 1147
ENSDARG00000104078	zgc:113336	zgc:113336
ENSDARG00000104697	si:dkey-57k17.1	si:dkey-57k17.1
ENSDARG00000028348	pax3b	paired box 3b
ENSDARG00000110787	znf1102	zinc finger protein 1102
ENSDARG00000101292	si:dkey-201g16.1	si:dkey-201g16.1
ENSDARG00000112103	zgc:173721	zgc:173721
ENSDARG00000000796	nr4a1	nuclear receptor subfamily 4, group A, member 1
ENSDARG00000087303	cebpd	CCAAT enhancer binding protein delta
ENSDARG00000101756	im:7141269	im:7141269
ENSDARG00000105219
ENSDARG00000031683	fosab	v-fos FBJ murine osteosarcoma viral oncogene homolog Ab
ENSDARG00000104407	LOC100150619	C2H2-type zinc finger protein
ENSDARG00000103310	LOC108183319	gastrula zinc finger protein XlCGF57.1-like
ENSDARG00000105137	zgc:173705	zgc:173705
ENSDARG00000104124	znf1069	zinc finger protein 1069
ENSDARG00000088298	si:ch211-235i11.4	si:ch211-235i11.4
GO:0017095~heparan sulfate 6-O-sulfotransferase activity
ENSDARG00000071495	sult3st5	sulfotransferase family 3, cytosolic sulfotransferase 5
ENSDARG00000028367	sult2st3	sulfotransferase family 2, cytosolic sulfotransferase 3
ENSDARG00000040781	sult3st4	sulfotransferase family 3, cytosolic sulfotransferase 4
ENSDARG00000094996	sult1st9	sulfotransferase family 1, cytosolic sulfotransferase 9
ENSDARG00000079079	sult1st7	sulfotransferase family 1, cytosolic sulfotransferase 7
GO:0051922~cholesterol sulfotransferase activity
ENSDARG00000071495	sult3st5	sulfotransferase family 3, cytosolic sulfotransferase 5
ENSDARG00000028367	sult2st3	sulfotransferase family 2, cytosolic sulfotransferase 3
ENSDARG00000040781	sult3st4	sulfotransferase family 3, cytosolic sulfotransferase 4
ENSDARG00000094996	sult1st9	sulfotransferase family 1, cytosolic sulfotransferase 9
ENSDARG00000079079	sult1st7	sulfotransferase family 1, cytosolic sulfotransferase 7
GO:0004394~heparan sulfate 2-O-sulfotransferase activity
ENSDARG00000071495	sult3st5	sulfotransferase family 3, cytosolic sulfotransferase 5
ENSDARG00000028367	sult2st3	sulfotransferase family 2, cytosolic sulfotransferase 3
ENSDARG00000040781	sult3st4	sulfotransferase family 3, cytosolic sulfotransferase 4
ENSDARG00000094996	sult1st9	sulfotransferase family 1, cytosolic sulfotransferase 9
ENSDARG00000079079	sult1st7	sulfotransferase family 1, cytosolic sulfotransferase 7
GO:0046872~metal ion binding
ENSDARG00000053636	cracr2b	calcium release activated channel regulator 2B
ENSDARG00000021200	nebl	nebulette
ENSDARG00000019122	he1.2	hatching enzyme 1, tandem dupliate 2
ENSDARG00000068290	si:dkey-286h2.3	si:dkey-286h2.3
ENSDARG00000020749	caprin2	caprin family member 2
ENSDARG00000087016	micall1b.2	MICAL like 1b, duplicate 2
ENSDARG00000042667	klf2a	Kruppel-like factor 2a
ENSDARG00000103949	zbtb12.1	zinc finger and BTB domain containing 12, tandem duplicate 1
ENSDARG00000089715	si:cabz01054394.7	si:cabz01054394.7
ENSDARG00000101407	tgm1l4	transglutaminase 1 like 4
ENSDARG00000004262	cyp46a1.2	cytochrome P450, family 46, subfamily A, polypeptide 1, tandem duplicate 2
ENSDARG00000103026	p3h2	prolyl 3-hydroxylase 2
ENSDARG00000033832	ampd1	adenosine monophosphate deaminase 1 (isoform M)
ENSDARG00000088263	zgc:174356	zgc:174356
ENSDARG00000104078	zgc:113336	zgc:113336
ENSDARG00000070845	si:dkey-56d12.4	si:dkey-56d12.4
ENSDARG00000110787	znf1102	zinc finger protein 1102
ENSDARG00000070465	si:dkey-13n23.3	si:dkey-13n23.3
ENSDARG00000045644	ca12	carbonic anhydrase XII
ENSDARG00000110460	zgc:174358	zgc:174358	zgc:174357
ENSDARG00000026704	ftr72	finTRIM family, member 72
ENSDARG00000103618	btr22	bloodthirsty-related gene family, member 22	btr18
ENSDARG00000101756	im:7141269	im:7141269
ENSDARG00000092626	zgc:174931	zgc:174931
ENSDARG00000042014	cyp11c1	cytochrome P450, family 11, subfamily C, polypeptide 1
ENSDARG00000042293	ca4b	carbonic anhydrase IV b
ENSDARG00000096587	itgam.2	integrin, alpha M (complement component 3 receptor 3 subunit), tandem duplicate 2
ENSDARG00000097556	cyp8b1.2	cytochrome P450 family 8 subfamily B member 1, tandem duplicate 2
ENSDARG00000020054	aox6	aldehyde oxidase 6
ENSDARG00000111583	LOC103911283	lipopolysaccharide-induced tumor necrosis factor-alpha factor homolog
ENSDARG00000022631	cyp2p9	cytochrome P450, family 2, subfamily P, polypeptide 9
ENSDARG00000112873	LOC110439267	E3 ubiquitin-protein ligase RBBP6-like	LOC110440092
ENSDARG00000116992	znf1051	zinc finger protein 1051
ENSDARG00000100896	znf973	zinc finger protein 973
ENSDARG00000103405	znf1102	zinc finger protein 1102
ENSDARG00000102994	znf1034	zinc finger protein 1034
ENSDARG00000105306	zgc:174702	zgc:174702
ENSDARG00000100652	znf1147	zinc finger protein 1147
ENSDARG00000098036	si:ch211-69l10.4	si:ch211-69l10.4
ENSDARG00000025672	antxr1a	ANTXR cell adhesion molecule 1a
ENSDARG00000112103	zgc:173721	zgc:173721
ENSDARG00000076221	fthl28	ferritin, heavy polypeptide-like 28
ENSDARG00000000796	nr4a1	nuclear receptor subfamily 4, group A, member 1
ENSDARG00000034173	prkcq	protein kinase C, theta
ENSDARG00000105219
ENSDARG00000061773	neurl1ab	neuralized E3 ubiquitin protein ligase 1Ab
ENSDARG00000087262	adh5l	alcohol dehydrogenase 5-like
ENSDARG00000101010	hpdl	4-hydroxyphenylpyruvate dioxygenase-like
ENSDARG00000103237	si:ch73-299h12.8	si:ch73-299h12.8
ENSDARG00000103310	LOC108183319	gastrula zinc finger protein XlCGF57.1-like
ENSDARG00000105137	zgc:173705	zgc:173705
ENSDARG00000104124	znf1069	zinc finger protein 1069
ENSDARG00000104487	mthfs	5,10-methenyltetrahydrofolate synthetase (5-formyltetrahydrofolate cyclo-ligase)
GO:0016705~oxidoreductase activity_ acting on paired donors_ with incorporation or reduction of molecular oxygen
ENSDARG00000097556	cyp8b1.2	cytochrome P450 family 8 subfamily B member 1, tandem duplicate 2
ENSDARG00000068290	si:dkey-286h2.3	si:dkey-286h2.3
ENSDARG00000042014	cyp11c1	cytochrome P450, family 11, subfamily C, polypeptide 1
ENSDARG00000004262	cyp46a1.2	cytochrome P450, family 46, subfamily A, polypeptide 1, tandem duplicate 2
ENSDARG00000103026	p3h2	prolyl 3-hydroxylase 2
ENSDARG00000022631	cyp2p9	cytochrome P450, family 2, subfamily P, polypeptide 9
GO:0008146~sulfotransferase activity
ENSDARG00000071495	sult3st5	sulfotransferase family 3, cytosolic sulfotransferase 5
ENSDARG00000028367	sult2st3	sulfotransferase family 2, cytosolic sulfotransferase 3
ENSDARG00000040781	sult3st4	sulfotransferase family 3, cytosolic sulfotransferase 4
ENSDARG00000094996	sult1st9	sulfotransferase family 1, cytosolic sulfotransferase 9
ENSDARG00000079079	sult1st7	sulfotransferase family 1, cytosolic sulfotransferase 7
GO:0005506~iron ion binding
ENSDARG00000097556	cyp8b1.2	cytochrome P450 family 8 subfamily B member 1, tandem duplicate 2
ENSDARG00000068290	si:dkey-286h2.3	si:dkey-286h2.3
ENSDARG00000042014	cyp11c1	cytochrome P450, family 11, subfamily C, polypeptide 1
ENSDARG00000004262	cyp46a1.2	cytochrome P450, family 46, subfamily A, polypeptide 1, tandem duplicate 2
ENSDARG00000020054	aox6	aldehyde oxidase 6
ENSDARG00000103026	p3h2	prolyl 3-hydroxylase 2
ENSDARG00000022631	cyp2p9	cytochrome P450, family 2, subfamily P, polypeptide 9
GO:0016790~thiolester hydrolase activity
ENSDARG00000068846	ppt2a.2	palmitoyl-protein thioesterase 2a, tandem duplicate 2
ENSDARG00000068840	ppt2a.1	palmitoyl-protein thioesterase 2a, tandem duplicate 1
ENSDARG00000014208	ppt2a.3	palmitoyl-protein thioesterase 2a, tandem duplicate 3
GO:0008474~palmitoyl-(protein) hydrolase activity
ENSDARG00000068846	ppt2a.2	palmitoyl-protein thioesterase 2a, tandem duplicate 2
ENSDARG00000068840	ppt2a.1	palmitoyl-protein thioesterase 2a, tandem duplicate 1
ENSDARG00000014208	ppt2a.3	palmitoyl-protein thioesterase 2a, tandem duplicate 3
GO:0061630~ubiquitin protein ligase activity
ENSDARG00000069804	zgc:173948	zgc:173948
ENSDARG00000061773	neurl1ab	neuralized E3 ubiquitin protein ligase 1Ab
ENSDARG00000088263	zgc:174356	zgc:174356
ENSDARG00000110460	zgc:174358	zgc:174358	zgc:174357
ENSDARG00000112873	LOC110439267	E3 ubiquitin-protein ligase RBBP6-like	LOC110440092
GO:0005212~structural constituent of eye lens
ENSDARG00000069826	crygm2d15	crystallin, gamma M2d15
ENSDARG00000101380	cryabb	crystallin, alpha B, b
ENSDARG00000115701	crygm2d9	crystallin, gamma M2d9
ENSDARG00000086917	crygm2d2	crystallin, gamma M2d2
GO:0008270~zinc ion binding
ENSDARG00000103618	btr22	bloodthirsty-related gene family, member 22	btr18
ENSDARG00000069804	zgc:173948	zgc:173948
ENSDARG00000019122	he1.2	hatching enzyme 1, tandem dupliate 2
ENSDARG00000097679	ftr88	finTRIM family, member 88
ENSDARG00000045644	ca12	carbonic anhydrase XII
ENSDARG00000087262	adh5l	alcohol dehydrogenase 5-like
ENSDARG00000088263	zgc:174356	zgc:174356
ENSDARG00000110460	zgc:174358	zgc:174358	zgc:174357
ENSDARG00000112873	LOC110439267	E3 ubiquitin-protein ligase RBBP6-like	LOC110440092
ENSDARG00000042293	ca4b	carbonic anhydrase IV b
ENSDARG00000026704	ftr72	finTRIM family, member 72
ENSDARG00000000796	nr4a1	nuclear receptor subfamily 4, group A, member 1
GO:0015630~microtubule cytoskeleton
ENSDARG00000089402	si:ch73-281i18.3	si:ch73-281i18.3
ENSDARG00000103395	si:ch73-281i18.7	si:ch73-281i18.7
ENSDARG00000014233	septin8b	septin 8b
ENSDARG00000101331	tekt1	tektin 1
ENSDARG00000102533	si:ch73-281i18.4	si:ch73-281i18.4
GO:0035556~intracellular signal transduction
ENSDARG00000003797	asb2a.1	ankyrin repeat and SOCS box containing 2a, tandem duplicate 1
ENSDARG00000104890	si:dkey-29j8.1	si:dkey-29j8.1	LOC103910514
ENSDARG00000105161	si:ch211-238e22.8	si:ch211-238e22.8
ENSDARG00000077068	si:ch211-11p18.6	si:ch211-11p18.6
ENSDARG00000094067	si:dkey-121n8.7	si:dkey-121n8.7
ENSDARG00000025428	socs3a	suppressor of cytokine signaling 3a
ENSDARG00000095528	LOC108179100	NLR family CARD domain-containing protein 3-like
ENSDARG00000102713	si:ch211-205a14.1	si:ch211-205a14.1
ENSDARG00000100311	si:dkey-165e24.1	si:dkey-165e24.1
ENSDARG00000101388	LOC108183482	protein NLRC3-like
ENSDARG00000099006	LOC568664	NACHT, LRR and PYD domains-containing protein 12
ENSDARG00000098610	si:ch211-207e19.2	si:ch211-207e19.2
ENSDARG00000097700	si:dkey-23k10.2	si:dkey-23k10.2
ENSDARG00000074546	si:ch211-213a13.9	si:ch211-213a13.9
ENSDARG00000093323	si:ch211-114l13.1	si:ch211-114l13.1
ENSDARG00000079456	si:ch211-149a19.3	si:ch211-149a19.3
ENSDARG00000034095	si:dkey-59l11.10	si:dkey-59l11.10	LOC101886021
ENSDARG00000094297	si:dkey-222h21.5	si:dkey-222h21.5
ENSDARG00000098452	si:dkey-151g22.1	si:dkey-151g22.1
ENSDARG00000100006	si:ch211-76m11.5	si:ch211-76m11.5
ENSDARG00000034173	prkcq	protein kinase C, theta
ENSDARG00000092604	si:ch211-15j1.4	si:ch211-15j1.4
ENSDARG00000091912	si:ch211-15j1.5	si:ch211-15j1.5
ENSDARG00000114142	si:dkeyp-4f2.1	si:dkeyp-4f2.1
ENSDARG00000068127	si:ch211-194e1.9	si:ch211-194e1.9
ENSDARG00000104704	si:ch211-271g18.1	si:ch211-271g18.1
ENSDARG00000096449	si:ch211-194e1.7	si:ch211-194e1.7
ENSDARG00000076819	nlrc8	NLR family CARD domain containing 8
ENSDARG00000057975	plcd4a	phospholipase C, delta 4a
ENSDARG00000105119	LOC108183940	protein NLRC3-like
GO:0051923~sulfation
ENSDARG00000071495	sult3st5	sulfotransferase family 3, cytosolic sulfotransferase 5
ENSDARG00000028367	sult2st3	sulfotransferase family 2, cytosolic sulfotransferase 3
ENSDARG00000040781	sult3st4	sulfotransferase family 3, cytosolic sulfotransferase 4
ENSDARG00000094996	sult1st9	sulfotransferase family 1, cytosolic sulfotransferase 9
ENSDARG00000079079	sult1st7	sulfotransferase family 1, cytosolic sulfotransferase 7
GO:0006397~mRNA processing
ENSDARG00000069804	zgc:173948	zgc:173948
ENSDARG00000087767	LOC100334396	uncharacterized LOC100334396
ENSDARG00000088263	zgc:174356	zgc:174356
ENSDARG00000110460	zgc:174358	zgc:174358	zgc:174357
ENSDARG00000112873	LOC110439267	E3 ubiquitin-protein ligase RBBP6-like	LOC110440092
GO:0071222~cellular response to lipopolysaccharide
ENSDARG00000041976	il17a/f3	interleukin 17a/f3
ENSDARG00000095949	si:dkey-22i16.9	si:dkey-22i16.9
ENSDARG00000092423	cxcl11.5	chemokine (C-X-C motif) ligand 11, duplicate 5
ENSDARG00000086254	hhla2b.2	HERV-H LTR-associating 2b, tandem duplicate 2
GO:0010359~regulation of anion channel activity
ENSDARG00000009402	si:ch211-210b2.2	si:ch211-210b2.2
ENSDARG00000096927	si:ch211-210b2.3	si:ch211-210b2.3
