# Supplementary material for: Upf3a but not Upf1 mediates the genetic compensation response induced by leg1 deleterious mutations in an H3K4me3-independent manner
Source: Cell Discov. 2023 Jun 27;9:63. doi: 10.1038/s41421-023-00550-2 (PMC10300044; doi:10.1038/s41421-023-00550-2)
Supplement: Supplementary file 13 — Table S12 [file 41421_2023_550_MOESM13_ESM.xlsx]

## Sheet: leg1a_mu_VS_WT
Supplementary Table S12. List of up-regulated genes in leg1a-/- single; upf3a-/- single; upf3a-/- leg1a-/- double at 5dpf
leg1a_mu vs WT ( FoldChange ≥ 2, Padj < 0.05）				(yellow shaded genes: DEGs altered in upf3a-/- leg1a-/- double mutant at 5dpf)
ensembl_gene_id	external_gene_name	description	baseMean	log2FoldChange	lfcSE	stat	pvalue	padj
ENSDARG00000007366	AMDHD1	si:ch73-71d17.1 [Source:NCBI gene;Acc:402826]	226.879	1.13198	0.166336	6.80535	1.00804e-11	6.92946e-10
ENSDARG00000008491	si:ch211-107o10.3	si:ch211-107o10.3 [Source:ZFIN;Acc:ZDB-GENE-030131-4716]	892.706	1.23713	0.145842	8.48271	2.20016e-17	3.68592e-15
ENSDARG00000026052	ccdc3a	coiled-coil domain containing 3a [Source:ZFIN;Acc:ZDB-GENE-041210-326]	34.921	1.15893	0.323004	3.58797	0.000333257	0.00329184
ENSDARG00000026505	si:ch211-285c6.3	si:ch211-285c6.3 [Source:ZFIN;Acc:ZDB-GENE-040724-148]	50.6417	1.47018	0.259002	5.67632	1.37625e-08	5.07506e-07
ENSDARG00000036084	itln2	intelectin 2 [Source:ZFIN;Acc:ZDB-GENE-050411-58]	53.1055	1.40183	0.354566	3.95365	7.69691e-05	0.000963412
ENSDARG00000036135	bbox1	butyrobetaine (gamma), 2-oxoglutarate dioxygenase (gamma-butyrobetaine hydroxylase) 1 [Source:ZFIN;Acc:ZDB-GENE-050417-218]	854.931	1.04213	0.132366	7.87312	3.45897e-15	4.16674e-13
ENSDARG00000036430	sat2a	spermidine/spermine N1-acetyltransferase family member 2a [Source:ZFIN;Acc:ZDB-GENE-041212-21]	2.16346	4.58837	1.69553	2.70617	0.00680651	0.0374248
ENSDARG00000043792	si:rp71-7l19.2	si:rp71-7l19.2 [Source:ZFIN;Acc:ZDB-GENE-081103-31]	7.08579	2.59173	0.790051	3.28046	0.00103639	0.00842194
ENSDARG00000045854	fgf23	fibroblast growth factor 23 [Source:ZFIN;Acc:ZDB-GENE-050201-4]	26.1935	1.18715	0.451971	2.62661	0.00862405	0.0448017
ENSDARG00000054898	ms4a17a.16	membrane-spanning 4-domains, subfamily A, member 17A.16 [Source:ZFIN;Acc:ZDB-GENE-060825-240]	106.355	1.07256	0.19969	5.37114	7.824e-08	2.35343e-06
ENSDARG00000055708	timm8b	translocase of inner mitochondrial membrane 8 homolog B (yeast) [Source:ZFIN;Acc:ZDB-GENE-031019-1]	440.834	1.1786	0.153246	7.69092	1.4608e-14	1.59974e-12
ENSDARG00000056762	zgc:172079	zgc:172079 [Source:ZFIN;Acc:ZDB-GENE-080204-103]	37.1668	2.49938	0.354305	7.05431	1.73457e-12	1.37507e-10
ENSDARG00000068857	gbp4	guanylate binding protein 4 [Source:ZFIN;Acc:ZDB-GENE-060531-46]	55.7825	1.34652	0.279492	4.81776	1.45177e-06	3.23858e-05
ENSDARG00000077314	mblac1	metallo-beta-lactamase domain containing 1 [Source:ZFIN;Acc:ZDB-GENE-111102-2]	146.789	1.53489	0.199178	7.70615	1.29673e-14	1.43246e-12
ENSDARG00000077644	zgc:172079	zgc:172079 [Source:ZFIN;Acc:ZDB-GENE-080204-103]	12.1263	3.19795	0.652365	4.90208	9.48252e-07	2.217e-05
ENSDARG00000086179	si:dkey-3h2.4	si:dkey-3h2.4 [Source:ZFIN;Acc:ZDB-GENE-070705-466]	4.48792	3.06546	1.16966	2.62081	0.00877213	0.0453894
ENSDARG00000091800	zgc:174260	zgc:174260 [Source:ZFIN;Acc:ZDB-GENE-080213-9]	204.606	1.46637	0.170013	8.62507	6.40544e-18	1.17419e-15
ENSDARG00000092677	coa6	cytochrome c oxidase assembly factor 6 [Source:ZFIN;Acc:ZDB-GENE-070705-152]	34.5176	1.11562	0.410783	2.71583	0.00661107	0.0365949
ENSDARG00000092784	znf1109	zinc finger protein 1109 [Source:ZFIN;Acc:ZDB-GENE-110914-77]	11.0022	1.83114	0.58824	3.11291	0.00185249	0.0134364
ENSDARG00000092968	znf1128	zinc finger protein 1128 [Source:ZFIN;Acc:ZDB-GENE-110913-167]	18.9212	1.97102	0.502673	3.92108	8.81513e-05	0.00107728
ENSDARG00000093576	BX000981.2		14.0772	1.67221	0.534491	3.12861	0.00175634	0.0128671
ENSDARG00000094374	si:ch211-165f21.2	si:ch211-165f21.2 [Source:ZFIN;Acc:ZDB-GENE-060503-12]	34.988	1.18582	0.376065	3.15322	0.00161478	0.0120482
ENSDARG00000094458	si:dkey-65b12.12	si:dkey-65b12.12 [Source:ZFIN;Acc:ZDB-GENE-060526-325]	8.87183	1.90664	0.697562	2.73329	0.00627047	0.0350628
ENSDARG00000095126	si:dkey-82i20.2	si:dkey-82i20.2 [Source:ZFIN;Acc:ZDB-GENE-110914-74]	27.8339	1.5605	0.45999	3.39246	0.000692669	0.00608418
ENSDARG00000095997	znf1112	zinc finger protein 1112 [Source:ZFIN;Acc:ZDB-GENE-110913-179]	44.8452	1.68422	0.305618	5.51087	3.57062e-08	1.17919e-06
ENSDARG00000096026	si:dkey-4e4.1	si:dkey-4e4.1 [Source:ZFIN;Acc:ZDB-GENE-110914-73]	11.1331	2.02417	0.620371	3.26284	0.00110301	0.00887498
ENSDARG00000096078	BX649516.3		2.80242	4.26743	1.5131	2.82031	0.00479766	0.0283898
ENSDARG00000096091	BX927253.2		166.313	1.02581	0.216057	4.74785	2.05595e-06	4.37053e-05
ENSDARG00000096762	si:dkey-61p9.11	si:dkey-61p9.11 [Source:ZFIN;Acc:ZDB-GENE-041210-242]	35.2099	1.08281	0.387971	2.79097	0.00525508	0.0305043
ENSDARG00000096967	CR383662.5		3.87868	4.76431	1.50966	3.15588	0.00160014	0.0119583
ENSDARG00000097527	ms4a17a.5	membrane-spanning 4-domains, subfamily A, member 17A.5 [Source:ZFIN;Acc:ZDB-GENE-040912-55]	10.9397	2.26299	0.691544	3.27237	0.00106649	0.00863331
ENSDARG00000098077	si:dkey-238o14.3	si:dkey-238o14.3 [Source:ZFIN;Acc:ZDB-GENE-110913-25]	6.7702	3.09806	0.939438	3.29778	0.000974514	0.00802483
ENSDARG00000098167	si:dkey-176f19.4	si:dkey-176f19.4 [Source:ZFIN;Acc:ZDB-GENE-110913-20]	40.3537	1.25522	0.375985	3.33849	0.00084236	0.00713875
ENSDARG00000098196	znf1077	zinc finger protein 1077 [Source:ZFIN;Acc:ZDB-GENE-080218-11]	21.8853	2.71861	0.536092	5.07117	3.95369e-07	1.02196e-05
ENSDARG00000099090	znf1087	zinc finger protein 1087 [Source:ZFIN;Acc:ZDB-GENE-110913-106]	11.2165	3.43354	0.763399	4.4977	6.86912e-06	0.000122891
ENSDARG00000099198	BX927287.1		16.9607	1.51375	0.500126	3.02673	0.00247215	0.0169342
ENSDARG00000099963	si:dkey-27n6.1	si:dkey-27n6.1 [Source:ZFIN;Acc:ZDB-GENE-041014-40]	27.6878	1.86071	0.375742	4.9521	7.34172e-07	1.78067e-05
ENSDARG00000100110	si:ch211-237a4.2	si:ch211-237a4.2 [Source:ZFIN;Acc:ZDB-GENE-060503-504]	12.3833	2.69209	0.635372	4.23703	2.265e-05	0.000341668
ENSDARG00000100219	si:dkey-264f17.1	si:dkey-264f17.1 [Source:ZFIN;Acc:ZDB-GENE-110913-6]	34.5372	2.93592	0.407057	7.21256	5.49109e-13	4.75713e-11
ENSDARG00000100302	si:dkey-237g15.2	si:dkey-237g15.2 [Source:ZFIN;Acc:ZDB-GENE-060503-157]	66.9841	1.28048	0.292393	4.3793	1.19061e-05	0.00019763
ENSDARG00000100740	CU179702.2		14.4959	3.55809	0.710599	5.00717	5.52371e-07	1.38487e-05
ENSDARG00000100865	si:dkey-269o24.1	si:dkey-269o24.1 [Source:ZFIN;Acc:ZDB-GENE-041210-347]	244.448	1.05645	0.156415	6.75413	1.43697e-11	9.56604e-10
ENSDARG00000100961	zgc:174653	zgc:174653 [Source:ZFIN;Acc:ZDB-GENE-080218-2]	17.2796	1.52432	0.49687	3.06784	0.00215614	0.0151763
ENSDARG00000101014	slco1f4	solute carrier organic anion transporter family, member 1F4 [Source:ZFIN;Acc:ZDB-GENE-070112-2172]	5.00619	2.89559	1.0343	2.79957	0.00511703	0.0298399
ENSDARG00000101137	znf999	zinc finger protein 999 [Source:ZFIN;Acc:ZDB-GENE-110913-39]	26.2033	1.38359	0.378229	3.65807	0.00025412	0.00263031
ENSDARG00000101327	znf1076	zinc finger protein 1076 [Source:ZFIN;Acc:ZDB-GENE-110913-64]	6.06363	3.32559	1.02503	3.24437	0.0011771	0.00936388
ENSDARG00000101374	si:dkey-11n14.1	si:dkey-11n14.1 [Source:ZFIN;Acc:ZDB-GENE-060503-332]	455.083	1.36741	0.132768	10.2993	7.10102e-25	2.49492e-22
ENSDARG00000101450	si:ch211-215p11.3	si:ch211-215p11.3 [Source:ZFIN;Acc:ZDB-GENE-060531-35]	40.5958	1.45678	0.359795	4.04891	5.14566e-05	0.000682589
ENSDARG00000101916	si:dkeyp-44d3.5	si:dkeyp-44d3.5 [Source:ZFIN;Acc:ZDB-GENE-120703-2]	16.8331	2.05805	0.471875	4.36142	1.29221e-05	0.000212129
ENSDARG00000101960	si:dkeyp-44d3.3	si:dkeyp-44d3.3 [Source:ZFIN;Acc:ZDB-GENE-120703-45]	8.98215	2.86793	0.742864	3.86064	0.000113089	0.00133433
ENSDARG00000102156	si:dkey-264f17.4	si:dkey-264f17.4 [Source:ZFIN;Acc:ZDB-GENE-110913-112]	4.92012	2.62895	0.977866	2.68846	0.00717833	0.0389846
ENSDARG00000102375	si:ch211-204c21.1	si:ch211-204c21.1 [Source:ZFIN;Acc:ZDB-GENE-030429-35]	18.9252	1.19438	0.443505	2.69304	0.00708028	0.0385833
ENSDARG00000102673	si:dkey-26i24.1	si:dkey-26i24.1 [Source:ZFIN;Acc:ZDB-GENE-110913-88]	13.8058	2.19794	0.589531	3.72829	0.000192783	0.0020726
ENSDARG00000102706	BX511128.3		87.2748	1.78858	0.279657	6.39562	1.59897e-10	8.75523e-09
ENSDARG00000103247	znf993	zinc finger protein 993 [Source:ZFIN;Acc:ZDB-GENE-110914-103]	6.88722	2.53041	0.846452	2.98943	0.002795	0.0185724
ENSDARG00000103400	si:ch211-161m3.1	si:ch211-161m3.1 [Source:ZFIN;Acc:ZDB-GENE-110914-33]	16.3345	1.47254	0.499692	2.9469	0.00320978	0.020691
ENSDARG00000103495	zgc:173714	zgc:173714 [Source:ZFIN;Acc:ZDB-GENE-071004-90]	10.3339	2.40624	0.683983	3.51798	0.00043484	0.00411528
ENSDARG00000104584	si:dkeyp-4f2.3	si:dkeyp-4f2.3 [Source:ZFIN;Acc:ZDB-GENE-110914-117]	41.4369	1.36761	0.295625	4.62616	3.7251e-06	7.21546e-05
ENSDARG00000105038	CABZ01038376.1		5.03029	2.56703	0.989257	2.59491	0.00946164	0.0482174
ENSDARG00000105063	si:ch211-64i20.3	si:ch211-64i20.3 [Source:ZFIN;Acc:ZDB-GENE-110913-55]	39.5829	1.73955	0.35675	4.8761	1.08202e-06	2.48835e-05
ENSDARG00000105067	znf1043	zinc finger protein 1043 [Source:ZFIN;Acc:ZDB-GENE-080215-14]	9.76139	4.1439	0.913577	4.5359	5.73576e-06	0.000104927
ENSDARG00000105375	si:ch211-285c6.5	si:ch211-285c6.5 [Source:ZFIN;Acc:ZDB-GENE-160113-125]	11.456	2.20234	0.59278	3.71527	0.00020299	0.00216981
ENSDARG00000105464	si:ch211-285c6.6	si:ch211-285c6.6 [Source:ZFIN;Acc:ZDB-GENE-160113-80]	15.0804	1.48409	0.518948	2.85981	0.00423896	0.0257524
ENSDARG00000105473	si:cabz01036006.1	si:cabz01036006.1 [Source:ZFIN;Acc:ZDB-GENE-160113-146]	122.949	1.16826	0.228275	5.11777	3.09167e-07	8.25001e-06
ENSDARG00000105644	zgc:172079	zgc:172079 [Source:ZFIN;Acc:ZDB-GENE-080204-103]	152.798	1.08468	0.193122	5.61657	1.9479e-08	6.91109e-07
ENSDARG00000105674	ms4a17a.2	membrane-spanning 4-domains, subfamily A, member 17a.2 [Source:ZFIN;Acc:ZDB-GENE-070705-367]	22.5937	1.13131	0.423438	2.67171	0.00754655	0.0405405
ENSDARG00000105731	CR788316.1	verrucotoxin subunit beta-like [Source:NCBI gene;Acc:103908715]	217.189	2.36535	0.237554	9.95712	2.34763e-23	7.51746e-21
ENSDARG00000106267	CR388042.1		11.8408	1.52228	0.560006	2.71834	0.00656113	0.0363905
ENSDARG00000109319	znf1030	zinc finger protein 1030 [Source:ZFIN;Acc:ZDB-GENE-110913-176]	15.6938	2.7925	0.554607	5.0351	4.77597e-07	1.21303e-05
ENSDARG00000109697	znf1025	zinc finger protein 1025 [Source:ZFIN;Acc:ZDB-GENE-110913-117]	24.9808	1.96944	0.436713	4.50968	6.49244e-06	0.000116813
ENSDARG00000109926	si:ch211-113a14.19	si:ch211-113a14.19 [Source:ZFIN;Acc:ZDB-GENE-121214-198]	4.5778	3.89326	1.24687	3.12243	0.00179364	0.0130963
ENSDARG00000110290	BX005380.1		24.8152	1.1967	0.404152	2.96102	0.00306626	0.0199434
ENSDARG00000110454	BX005380.2		16.1186	1.55787	0.53017	2.93843	0.00329878	0.0211334
ENSDARG00000110852	znf1111	zinc finger protein 1111 [Source:ZFIN;Acc:ZDB-GENE-110913-113]	19.1787	1.21305	0.428296	2.83227	0.00462195	0.0275304
ENSDARG00000112831	znf1116	zinc finger protein 1116 [Source:ZFIN;Acc:ZDB-GENE-110914-47]	7.37	4.60147	1.21976	3.77244	0.000161656	0.0017936
ENSDARG00000113324	CR388148.2		12.4022	1.43759	0.543971	2.64278	0.00822286	0.0432192
ENSDARG00000113431	si:ch211-276i6.1	si:ch211-276i6.1 [Source:ZFIN;Acc:ZDB-GENE-081103-1]	61.8265	1.06106	0.2412	4.39908	1.0871e-05	0.000183214
ENSDARG00000113582	znf993	zinc finger protein 993 [Source:ZFIN;Acc:ZDB-GENE-110914-103]	24.0644	1.6222	0.405634	3.99916	6.35676e-05	0.00081794
ENSDARG00000114317	BX927253.3		29.6797	1.42756	0.449376	3.17676	0.0014893	0.0112832
ENSDARG00000114345	si:dkey-28d5.5	si:dkey-28d5.5 [Source:ZFIN;Acc:ZDB-GENE-060503-165]	16.8428	1.26876	0.44601	2.84469	0.00444553	0.0267122
ENSDARG00000114716	znf1117	zinc finger protein 1117 [Source:ZFIN;Acc:ZDB-GENE-110914-52]	16.196	2.26616	0.600168	3.77588	0.000159444	0.00177607
ENSDARG00000115017	znf1033	zinc finger protein 1033 [Source:ZFIN;Acc:ZDB-GENE-110914-25]	21.4403	1.42419	0.408364	3.48754	0.000487484	0.00452048
ENSDARG00000115524	znf1118	zinc finger protein 1118 [Source:ZFIN;Acc:ZDB-GENE-131125-21]	24.6132	1.09953	0.417869	2.63127	0.00850664	0.0443422
ENSDARG00000115655	znf1078	zinc finger protein 1078 [Source:ZFIN;Acc:ZDB-GENE-080218-3]	7.35868	2.50729	0.803328	3.12113	0.00180159	0.0131378
ENSDARG00000116197	si:dkeyp-4c4.2	si:dkeyp-4c4.2 [Source:ZFIN;Acc:ZDB-GENE-130530-1]	67.1315	1.16408	0.273211	4.26075	2.03738e-05	0.000311983
ENSDARG00000117163	znf1114	zinc finger protein 1114 [Source:ZFIN;Acc:ZDB-GENE-110914-54]	30.2436	1.12176	0.423039	2.65166	0.00800973	0.042376
ENSDARG00000006939	tbx16l	T-box transcription factor 16, like [Source:NCBI gene;Acc:30254]	16.7894	1.43225	0.501709	2.85474	0.00430727	0.0260735
ENSDARG00000007349	dmrt1	doublesex and mab-3 related transcription factor 1 [Source:NCBI gene;Acc:402923]	24.7633	1.91609	0.505768	3.78848	0.000151572	0.00170718
ENSDARG00000026904	cbln13	cerebellin 13 [Source:ZFIN;Acc:ZDB-GENE-070912-288]	49.3358	1.52651	0.287423	5.31102	1.09013e-07	3.21037e-06
ENSDARG00000052103	dtymk	deoxythymidylate kinase (thymidylate kinase) [Source:ZFIN;Acc:ZDB-GENE-990603-11]	67.0676	1.06978	0.326077	3.28077	0.00103526	0.00841544
ENSDARG00000059714	arsk	arylsulfatase family, member K [Source:NCBI gene;Acc:562412]	50.4426	1.39996	0.349024	4.01106	6.04458e-05	0.000783342
ENSDARG00000062998	pglyrp2	peptidoglycan recognition protein 2 [Source:ZFIN;Acc:ZDB-GENE-071227-1]	99.0266	1.09543	0.224495	4.87953	1.0634e-06	2.45446e-05
ENSDARG00000067608	zswim7	zinc finger, SWIM-type containing 7 [Source:NCBI gene;Acc:325530]	18.6811	1.26419	0.48402	2.61185	0.00900534	0.0463025
ENSDARG00000087285	tmem182b	transmembrane protein 182b [Source:ZFIN;Acc:ZDB-GENE-131121-565]	15.5282	1.23467	0.470276	2.62542	0.00865416	0.0449075
ENSDARG00000091679	FO704858.1		20.108	1.16194	0.447443	2.59685	0.0094083	0.0479947
ENSDARG00000092602	BX546499.1		40.2648	1.37657	0.318828	4.31761	1.57728e-05	0.000250947
ENSDARG00000092780	si:ch1073-170o4.1	si:ch1073-170o4.1 [Source:ZFIN;Acc:ZDB-GENE-030131-7012]	25.8908	1.06831	0.359409	2.9724	0.00295481	0.0194454
ENSDARG00000093079	proca	protein C (inactivator of coagulation factors Va and VIIIa), a [Source:ZFIN;Acc:ZDB-GENE-060824-5]	131.307	1.12708	0.180512	6.2438	4.27079e-10	2.23219e-08
ENSDARG00000095909	BX539325.2		12.6635	1.83111	0.635209	2.88269	0.00394294	0.0243874
ENSDARG00000097493	si:dkey-148h10.5	si:dkey-148h10.5 [Source:ZFIN;Acc:ZDB-GENE-131127-260]	13.0869	2.13911	0.608974	3.51265	0.000443662	0.00418
ENSDARG00000097574	CR847898.3		32.8099	1.92124	0.387945	4.95236	7.33207e-07	1.78003e-05
ENSDARG00000098206	ptrh1	peptidyl-tRNA hydrolase 1 homolog [Source:ZFIN;Acc:ZDB-GENE-050306-33]	94.3463	1.00911	0.233913	4.31405	1.60289e-05	0.000254222
ENSDARG00000098403	CR925723.1		18.3737	2.1532	0.49052	4.38962	1.13547e-05	0.000189974
ENSDARG00000102243	si:ch211-180m24.3	si:ch211-180m24.3 [Source:ZFIN;Acc:ZDB-GENE-131119-31]	24.2299	1.01054	0.373387	2.70643	0.0068011	0.0374098
ENSDARG00000102512	kdm8	lysine (K)-specific demethylase 8 [Source:NCBI gene;Acc:436936]	74.9938	1.21738	0.265694	4.58189	4.60784e-06	8.62163e-05
ENSDARG00000103137	rmi2	RecQ mediated genome instability 2 [Source:ZFIN;Acc:ZDB-GENE-131125-13]	20.7419	1.61635	0.47184	3.42564	0.00061335	0.00549625
ENSDARG00000104593	cyp2k18	cytochrome P450, family 2, subfamily K, polypeptide 18 [Source:ZFIN;Acc:ZDB-GENE-040426-1584]	409.51	1.36416	0.124323	10.9727	5.16939e-28	2.46736e-25
ENSDARG00000106212	LO017965.1	DELTA-actitoxin-Aeq1c-like [Source:NCBI gene;Acc:100534815]	37.5361	1.28624	0.361081	3.56219	0.000367771	0.00356937
ENSDARG00000109611	FP236810.1		59.3684	1.51382	0.315859	4.79272	1.64534e-06	3.61617e-05
ENSDARG00000109654	cmklrl2	chemokine-like receptor 1 like 2 [Source:ZFIN;Acc:ZDB-GENE-060526-127]	36.4639	1.26864	0.33747	3.75926	0.000170416	0.00186722
ENSDARG00000111218	si:ch211-14p21.3	si:ch211-14p21.3 [Source:ZFIN;Acc:ZDB-GENE-070912-94]	18.0997	1.7195	0.47532	3.61757	0.000297387	0.00299961
ENSDARG00000113834	BX537305.1		26.6529	1.6656	0.497537	3.34769	0.000814869	0.00694159
ENSDARG00000115410	pimr58	Pim proto-oncogene, serine/threonine kinase, related 58 [Source:ZFIN;Acc:ZDB-GENE-060526-96]	2.26598	4.68041	1.65237	2.83254	0.00461794	0.0275194
ENSDARG00000117211	CR936462.1		51.7755	1.23782	0.320997	3.85618	0.000115173	0.0013545
ENSDARG00000003675	cryl1	crystallin, lambda 1 [Source:ZFIN;Acc:ZDB-GENE-060810-7]	269.399	1.17944	0.166688	7.07576	1.48629e-12	1.19741e-10
ENSDARG00000006848	parp9	poly(ADP-ribose) polymerase family member 9 [Source:ZFIN;Acc:ZDB-GENE-081104-179]	57.417	9.83517	1.19953	8.19921	2.41962e-16	3.49767e-14
ENSDARG00000023157	cbln10	cerebellin 10 [Source:ZFIN;Acc:ZDB-GENE-030131-4615]	177.644	1.33492	0.23549	5.66867	1.43909e-08	5.2684e-07
ENSDARG00000030254	cbln9	cerebellin 9 [Source:ZFIN;Acc:ZDB-GENE-040724-34]	57.07	1.89356	0.294272	6.43472	1.23698e-10	6.87733e-09
ENSDARG00000038424	c4b	complement 4B (Chido blood group) [Source:ZFIN;Acc:ZDB-GENE-100805-2]	563.256	1.61362	0.230475	7.00129	2.53612e-12	1.95004e-10
ENSDARG00000038785	abcf2a	ATP-binding cassette, sub-family F (GCN20), member 2a [Source:ZFIN;Acc:ZDB-GENE-030131-8714]	765.067	1.11564	0.146686	7.60563	2.83522e-14	2.95155e-12
ENSDARG00000043566	nepro	nucleolus and neural progenitor protein [Source:NCBI gene;Acc:550343]	148.171	1.13138	0.177992	6.35637	2.06571e-10	1.11421e-08
ENSDARG00000052207	c3a.3	complement component c3a, duplicate 3 [Source:ZFIN;Acc:ZDB-GENE-990415-37]	2236.16	1.161	0.184579	6.29002	3.17428e-10	1.68343e-08
ENSDARG00000054746	uggt1	UDP-glucose glycoprotein glucosyltransferase 1 [Source:ZFIN;Acc:ZDB-GENE-061103-619]	602.598	1.41091	0.118047	11.9521	6.33234e-33	4.21551e-30
ENSDARG00000055159	cyp27a1.4	cytochrome P450, family 27, subfamily A, polypeptide 1, gene 4 [Source:ZFIN;Acc:ZDB-GENE-030131-1060]	68.6406	1.13991	0.237781	4.79394	1.63539e-06	3.59743e-05
ENSDARG00000068431	si:ch211-195h23.3	si:ch211-195h23.3 [Source:ZFIN;Acc:ZDB-GENE-070912-174]	482.21	1.07226	0.145447	7.37217	1.67869e-13	1.56124e-11
ENSDARG00000069381	si:ch211-125e6.5	si:ch211-125e6.5 [Source:ZFIN;Acc:ZDB-GENE-070912-39]	20.0805	2.3061	0.506814	4.55019	5.35968e-06	9.87501e-05
ENSDARG00000069710	vwa10.2	von Willebrand factor A domain containing 10, tandem duplicate 2 [Source:ZFIN;Acc:ZDB-GENE-090313-295]	14.8115	1.70667	0.599792	2.84544	0.00443508	0.0266558
ENSDARG00000070755	ccr11.1	chemokine (C-C motif) receptor 11.1 [Source:ZFIN;Acc:ZDB-GENE-070302-5]	12.9942	2.0172	0.557219	3.62011	0.000294475	0.0029726
ENSDARG00000075827	f7i	coagulation factor VIIi [Source:ZFIN;Acc:ZDB-GENE-021206-10]	530.836	1.35583	0.188237	7.2028	5.89897e-13	5.07572e-11
ENSDARG00000076122	si:ch211-160b11.4	si:ch211-160b11.4 [Source:ZFIN;Acc:ZDB-GENE-081104-142]	5.54631	2.14145	0.811737	2.63811	0.00833707	0.0436652
ENSDARG00000081252	dre-mir-16b	dre-mir-16b [Source:miRBase;Acc:MI0001895]	8.53092	2.34261	0.703162	3.33154	0.000863678	0.00729985
ENSDARG00000087359	c3a.2	complement component c3a, duplicate 2 [Source:ZFIN;Acc:ZDB-GENE-990415-36]	917.605	1.28788	0.325414	3.95767	7.56838e-05	0.000950632
ENSDARG00000089237	vsig10l	V-set and immunoglobulin domain containing 10 like [Source:ZFIN;Acc:ZDB-GENE-131127-231]	49.5201	1.01454	0.326945	3.10309	0.00191512	0.0138143
ENSDARG00000092361	si:dkey-79f11.7	si:dkey-79f11.7 [Source:ZFIN;Acc:ZDB-GENE-090313-338]	121.687	2.90549	0.284336	10.2185	1.63854e-24	5.6781e-22
ENSDARG00000092801	CR855277.2	RIIa domain-containing protein 1-like [Source:NCBI gene;Acc:100536995]	25.8217	1.87	0.419227	4.4606	8.17302e-06	0.000142785
ENSDARG00000093289	si:dkey-9i23.14	si:dkey-9i23.14 [Source:ZFIN;Acc:ZDB-GENE-090313-360]	7.14909	3.34397	0.968462	3.45287	0.000554658	0.00504718
ENSDARG00000093926	CR855277.3		13.9813	1.53624	0.571469	2.68823	0.00718325	0.0390029
ENSDARG00000094554	si:ch73-7i4.1	si:ch73-7i4.1 [Source:ZFIN;Acc:ZDB-GENE-100921-19]	16.2443	2.67709	0.513909	5.20928	1.89578e-07	5.27584e-06
ENSDARG00000094929	apoa4b.2	apolipoprotein A-IV b, tandem duplicate 2 [Source:ZFIN;Acc:ZDB-GENE-030131-3143]	447.877	1.58484	0.20546	7.71361	1.22306e-14	1.35701e-12
ENSDARG00000095522	si:dkey-71b5.3	si:dkey-71b5.3 [Source:ZFIN;Acc:ZDB-GENE-100922-91]	52.3132	1.78835	0.294505	6.07242	1.25997e-09	5.87778e-08
ENSDARG00000096003	atp5md	ATP synthase membrane subunit DAPIT [Source:ZFIN;Acc:ZDB-GENE-110914-234]	681.524	1.09175	0.213052	5.12433	2.98591e-07	7.98462e-06
ENSDARG00000096599	AL928650.3		19.5543	1.52746	0.500818	3.04993	0.00228894	0.015914
ENSDARG00000098052	BX548024.2		8.61774	2.60766	0.758241	3.4391	0.000583655	0.00528444
ENSDARG00000100771	si:ch211-160d14.15	si:ch211-160d14.15 [Source:ZFIN;Acc:ZDB-GENE-141216-220]	2.29296	4.37694	1.61969	2.70233	0.00688558	0.0377513
ENSDARG00000101479	BX908782.2	CD59 glycoprotein-like [Source:NCBI gene;Acc:103910140]	146.425	1.75943	0.226161	7.77954	7.2788e-15	8.36962e-13
ENSDARG00000102175	hamp	hepcidin antimicrobial peptide [Source:NCBI gene;Acc:402837]	161.674	1.50335	0.232003	6.47988	9.17931e-11	5.18324e-09
ENSDARG00000103964	si:dkeyp-104b3.21	si:dkeyp-104b3.21 [Source:ZFIN;Acc:ZDB-GENE-070912-626]	6.42619	2.25981	0.840107	2.6899	0.00714732	0.0388746
ENSDARG00000104203	ugt5b5	UDP glucuronosyltransferase 5 family, polypeptide B5 [Source:ZFIN;Acc:ZDB-GENE-160628-4]	24.8633	1.20163	0.457802	2.62477	0.00867078	0.0449846
ENSDARG00000110808	FO203514.2		7.90921	2.24674	0.72722	3.08949	0.00200504	0.0143281
ENSDARG00000115832	LO018490.1	RAB31, member RAS oncogene family [Source:NCBI gene;Acc:568800]	53.6596	1.18644	0.279903	4.23877	2.24744e-05	0.000340236
ENSDARG00000016513	setd3	SET domain containing 3, actin histidine methyltransferase [Source:NCBI gene;Acc:337193]	1906.68	1.94582	0.132847	14.6471	1.40689e-48	2.22438e-45
ENSDARG00000021172	cyp2ad2	cytochrome P450, family 2, subfamily AD, polypeptide 2 [Source:ZFIN;Acc:ZDB-GENE-020812-2]	2731.7	1.0238	0.165514	6.18555	6.18872e-10	3.08789e-08
ENSDARG00000032553	egln3	egl-9 family hypoxia-inducible factor 3 [Source:ZFIN;Acc:ZDB-GENE-040426-2541]	90.8559	1.30202	0.208936	6.23167	4.61478e-10	2.3955e-08
ENSDARG00000034650	fabp7b	fatty acid binding protein 7, brain, b [Source:ZFIN;Acc:ZDB-GENE-040614-4]	91.4006	1.30555	0.256036	5.09909	3.41284e-07	9.00888e-06
ENSDARG00000038439	fabp10a	fatty acid binding protein 10a, liver basic [Source:NCBI gene;Acc:171481]	6645.04	1.03008	0.15844	6.50138	7.95886e-11	4.55509e-09
ENSDARG00000038881	acaa2	acetyl-CoA acyltransferase 2 [Source:ZFIN;Acc:ZDB-GENE-040426-1996]	2128.39	1.05264	0.123324	8.53556	1.39476e-17	2.43333e-15
ENSDARG00000040479	cga	glycoprotein hormones, alpha polypeptide [Source:ZFIN;Acc:ZDB-GENE-040715-2]	41.5196	1.03566	0.396502	2.61199	0.00900158	0.0462925
ENSDARG00000042873	slc25a27	solute carrier family 25 member 27 [Source:ZFIN;Acc:ZDB-GENE-040426-1290]	60.8677	1.13906	0.266851	4.26851	1.96779e-05	0.000303161
ENSDARG00000052277	cabp2b	calcium binding protein 2b [Source:ZFIN;Acc:ZDB-GENE-081028-55]	127.572	1.02863	0.245323	4.19295	2.75344e-05	0.000402856
ENSDARG00000057365	elovl8b	ELOVL fatty acid elongase 8b [Source:ZFIN;Acc:ZDB-GENE-050522-453]	180.262	1.28028	0.18345	6.9789	2.97505e-12	2.25329e-10
ENSDARG00000058579	si:ch211-274f20.2	si:ch211-274f20.2 [Source:ZFIN;Acc:ZDB-GENE-091204-91]	124.52	1.45455	0.207067	7.02453	2.14783e-12	1.68216e-10
ENSDARG00000062561	adck1	aarF domain containing kinase 1 [Source:ZFIN;Acc:ZDB-GENE-080401-5]	156.186	2.0877	0.167635	12.4539	1.33225e-35	1.16214e-32
ENSDARG00000067701	myoz3a	myozenin 3a [Source:ZFIN;Acc:ZDB-GENE-111012-4]	275.466	1.01988	0.153694	6.63581	3.22721e-11	2.04608e-09
ENSDARG00000070757	si:ch211-155i14.1	si:ch211-155i14.1 [Source:ZFIN;Acc:ZDB-GENE-040724-246]	9.75404	1.81268	0.662801	2.73488	0.00624033	0.0349174
ENSDARG00000073845	zgc:110843	zgc:110843 [Source:ZFIN;Acc:ZDB-GENE-050327-15]	1411.92	1.10875	0.119456	9.28171	1.66782e-20	4.09621e-18
ENSDARG00000076526	gar1	GAR1 homolog, ribonucleoprotein [Source:NCBI gene;Acc:393950]	823.324	1.17957	0.168807	6.98769	2.79441e-12	2.12283e-10
ENSDARG00000077853	ttll2	tubulin tyrosine ligase-like family, member 2 [Source:ZFIN;Acc:ZDB-GENE-041014-297]	21.8202	1.58229	0.493181	3.20834	0.00133503	0.0103342
ENSDARG00000077979	tmem26a	transmembrane protein 26a [Source:ZFIN;Acc:ZDB-GENE-101223-2]	34.8008	1.01402	0.328167	3.08994	0.00200198	0.0143143
ENSDARG00000078059	nudcd2	NudC domain containing 2 [Source:ZFIN;Acc:ZDB-GENE-040801-49]	191.353	1.29069	0.180889	7.13528	9.65879e-13	8.07117e-11
ENSDARG00000079664	zgc:172341	zgc:172341 [Source:ZFIN;Acc:ZDB-GENE-080204-116]	139.737	1.20044	0.202569	5.92607	3.10272e-09	1.31473e-07
ENSDARG00000089874	pcdh2ab9	protocadherin 2 alpha b 9 [Source:ZFIN;Acc:ZDB-GENE-041118-8]	53.6796	1.60673	0.396595	4.05131	5.09319e-05	0.00067699
ENSDARG00000090708	si:dkey-28g23.6	si:dkey-28g23.6 [Source:ZFIN;Acc:ZDB-GENE-131119-80]	25.3028	1.50248	0.514152	2.92225	0.00347515	0.0220328
ENSDARG00000092337	CU467861.6		671.049	1.13236	0.127367	8.89054	6.08129e-19	1.22094e-16
ENSDARG00000092379	si:dkeyp-51b9.3	si:dkeyp-51b9.3 [Source:ZFIN;Acc:ZDB-GENE-081104-469]	72.0692	1.3704	0.235116	5.82862	5.58882e-09	2.24058e-07
ENSDARG00000093006	rarres3	retinoic acid receptor responder 3 [Source:ZFIN;Acc:ZDB-GENE-060929-616]	74.4107	1.43721	0.26281	5.46861	4.53578e-08	1.45243e-06
ENSDARG00000093561	BX571854.1		16.7754	1.57109	0.553168	2.84017	0.00450897	0.0270164
ENSDARG00000095351	CU914776.1		1057.39	1.71554	0.151305	11.3383	8.47769e-30	4.66218e-27
ENSDARG00000095751	C20H6orf58	liver-enriched gene 1, tandem duplicate 2 [Source:NCBI gene;Acc:406484]	186.694	1.44551	0.20987	6.88763	5.67309e-12	4.05401e-10
ENSDARG00000096240	FP017151.1		18.4953	1.15854	0.448167	2.58508	0.00973578	0.0493164
ENSDARG00000096508	BX322618.1		2643.17	1.05655	0.131885	8.01113	1.13656e-15	1.47444e-13
ENSDARG00000096708	si:dkeyp-104f11.8	si:dkeyp-104f11.8 [Source:ZFIN;Acc:ZDB-GENE-130531-24]	8.95867	3.05992	0.810354	3.77602	0.000159352	0.00177583
ENSDARG00000096979	NPC2	zgc:193725 [Source:ZFIN;Acc:ZDB-GENE-080723-11]	40.5363	1.36842	0.425333	3.2173	0.00129403	0.0100657
ENSDARG00000097874	BX548170.1		3.22742	5.4127	1.50283	3.60166	0.000316189	0.00315279
ENSDARG00000098586	zgc:194887	zgc:194887 [Source:ZFIN;Acc:ZDB-GENE-081022-162]	296.443	1.00445	0.139884	7.18058	6.94148e-13	5.93239e-11
ENSDARG00000100954	wars1	tryptophanyl-tRNA synthetase 1 [Source:ZFIN;Acc:ZDB-GENE-040426-1742]	254.518	1.31195	0.137938	9.51116	1.88556e-21	4.96866e-19
ENSDARG00000102198	si:ch73-233f7.3	si:ch73-233f7.3 [Source:ZFIN;Acc:ZDB-GENE-141215-57]	33.7947	1.1722	0.377979	3.10124	0.00192715	0.0138853
ENSDARG00000102419	azi2	5-azacytidine induced 2 [Source:ZFIN;Acc:ZDB-GENE-040426-2097]	506.861	2.06054	0.110757	18.6041	2.97592e-77	1.50564e-73
ENSDARG00000103906	pcdh2ab10	protocadherin 2 alpha b 10 [Source:ZFIN;Acc:ZDB-GENE-041118-9]	36.3314	1.07887	0.330305	3.26629	0.00108967	0.00878722
ENSDARG00000104572	si:dkey-35h6.1	si:dkey-35h6.1 [Source:ZFIN;Acc:ZDB-GENE-141216-112]	1059.99	1.29601	0.207979	6.23146	4.62111e-10	2.3955e-08
ENSDARG00000117288	LO017938.1		71.1804	1.19853	0.275632	4.34829	1.37201e-05	0.000222628
ENSDARG00000002219	si:dkey-103j14.5	si:dkey-103j14.5 [Source:ZFIN;Acc:ZDB-GENE-090313-170]	197.331	1.08406	0.177151	6.11938	9.3938e-10	4.51778e-08
ENSDARG00000003380	si:dkey-275b16.2	si:dkey-275b16.2 [Source:ZFIN;Acc:ZDB-GENE-090312-204]	58.6892	1.16055	0.2467	4.70427	2.5477e-06	5.22279e-05
ENSDARG00000019492	shbg	sex hormone-binding globulin [Source:ZFIN;Acc:ZDB-GENE-030131-1324]	883.282	1.65185	0.147408	11.206	3.81119e-29	2.00858e-26
ENSDARG00000028012	tpmt.2	thiopurine S-methyltransferase, tandem duplicate 2 [Source:ZFIN;Acc:ZDB-GENE-041010-177]	45.4843	1.87571	0.330428	5.67659	1.37404e-08	5.07432e-07
ENSDARG00000029308	prr15lb	proline rich 15 like b [Source:NCBI gene;Acc:550400]	67.1466	1.35763	0.243125	5.58409	2.34929e-08	8.16347e-07
ENSDARG00000030967	si:ch211-51a6.2	si:ch211-51a6.2 [Source:ZFIN;Acc:ZDB-GENE-090313-118]	347.155	1.003	0.137377	7.30112	2.85389e-13	2.55105e-11
ENSDARG00000035875	tmem54b	transmembrane protein 54b [Source:ZFIN;Acc:ZDB-GENE-060503-898]	41.8464	1.03546	0.306774	3.37531	0.000737334	0.00640753
ENSDARG00000039535	dapp1	dual adaptor of phosphotyrosine and 3-phosphoinositides [Source:ZFIN;Acc:ZDB-GENE-050417-180]	25.2694	2.58769	0.416537	6.21238	5.21867e-10	2.667e-08
ENSDARG00000039579	cfd	complement factor D (adipsin) [Source:ZFIN;Acc:ZDB-GENE-050522-411]	2007.15	2.27198	0.160339	14.1698	1.40922e-45	1.9805e-42
ENSDARG00000041569	ces2a	carboxylesterase 2a [Source:ZFIN;Acc:ZDB-GENE-061013-99]	11952.1	1.02516	0.150742	6.80073	1.04092e-11	7.0976e-10
ENSDARG00000041595	ces3	carboxylesterase 3 [Source:ZFIN;Acc:ZDB-GENE-030131-9563]	1632.57	1.31624	0.187857	7.00658	2.44213e-12	1.88926e-10
ENSDARG00000052779	zgc:153932	zgc:153932 [Source:ZFIN;Acc:ZDB-GENE-070209-223]	110.898	1.20447	0.329067	3.66027	0.000251954	0.00261431
ENSDARG00000056330	mhc2dbb	major histocompatibility complex class II DBB gene [Source:ZFIN;Acc:ZDB-GENE-010112-2]	12.5744	1.48483	0.547893	2.71007	0.00672687	0.0370901
ENSDARG00000056640	rpia	ribose 5-phosphate isomerase A (ribose 5-phosphate epimerase) [Source:ZFIN;Acc:ZDB-GENE-041114-24]	941.316	1.22922	0.112554	10.9211	9.13386e-28	4.15651e-25
ENSDARG00000058672	nuggc.3	nuclear GTPase, germinal center associated, tandem duplicate 3 [Source:ZFIN;Acc:ZDB-GENE-061207-67]	33.102	1.39706	0.37341	3.74136	0.000183026	0.0019816
ENSDARG00000061444	ugt5c1	UDP glucuronosyltransferase 5 family, polypeptide C1 [Source:ZFIN;Acc:ZDB-GENE-050419-68]	15.9755	1.8944	0.65275	2.90219	0.00370568	0.0231864
ENSDARG00000067975	atp5if1a	ATP synthase inhibitory factor subunit 1a [Source:NCBI gene;Acc:100037369]	688.737	1.08972	0.201609	5.40509	6.47749e-08	1.99344e-06
ENSDARG00000068876	zgc:153031	zgc:153031 [Source:ZFIN;Acc:ZDB-GENE-060929-1190]	507.213	1.12332	0.147849	7.59773	3.01361e-14	3.11165e-12
ENSDARG00000069189	si:dkey-242h9.3	si:dkey-242h9.3 [Source:ZFIN;Acc:ZDB-GENE-060503-347]	53.6869	2.12837	0.348299	6.11076	9.9159e-10	4.7508e-08
ENSDARG00000070041	zgc:153920	zgc:153920 [Source:ZFIN;Acc:ZDB-GENE-061013-702]	17.5151	2.4459	0.514315	4.75564	1.9782e-06	4.23778e-05
ENSDARG00000070964	si:rp71-15k1.1	si:rp71-15k1.1 [Source:ZFIN;Acc:ZDB-GENE-030131-1113]	18.9609	1.2485	0.475687	2.62462	0.00867464	0.0449953
ENSDARG00000071001	nuggc.1	nuclear GTPase, germinal center associated, tandem duplicate 1 [Source:ZFIN;Acc:ZDB-GENE-050208-148]	10.4809	2.05155	0.666362	3.07873	0.00207885	0.0147373
ENSDARG00000074653	si:ch211-233m11.1	si:ch211-233m11.1 [Source:ZFIN;Acc:ZDB-GENE-081028-16]	24.9341	1.34818	0.415524	3.24453	0.00117645	0.00936161
ENSDARG00000075963	mhc1uba	major histocompatibility complex class I UBA [Source:ZFIN;Acc:ZDB-GENE-990415-145]	44.4267	1.43918	0.344418	4.17858	2.93337e-05	0.00042549
ENSDARG00000077760	ascc1	activating signal cointegrator 1 complex subunit 1 [Source:ZFIN;Acc:ZDB-GENE-050417-80]	97.5418	1.52588	0.24517	6.22376	4.85364e-10	2.50066e-08
ENSDARG00000078912	si:ch73-24k9.2	si:ch73-24k9.2 [Source:ZFIN;Acc:ZDB-GENE-121214-29]	33.6769	1.26178	0.324007	3.8943	9.84842e-05	0.0011841
ENSDARG00000086613	si:dkey-266f7.10	si:dkey-266f7.10 [Source:ZFIN;Acc:ZDB-GENE-120215-242]	10.043	2.11759	0.667993	3.17007	0.00152402	0.0114947
ENSDARG00000091951	nuggc.2	nuclear GTPase, germinal center associated, tandem duplicate 2 [Source:ZFIN;Acc:ZDB-GENE-060503-185]	21.787	1.12781	0.418784	2.69305	0.00708018	0.0385833
ENSDARG00000092731	mhc1uka	major histocompatibility complex class I UKA [Source:ZFIN;Acc:ZDB-GENE-060825-152]	17.5871	1.55371	0.487437	3.18751	0.00143506	0.0109444
ENSDARG00000094710	si:dkey-79i2.4	si:dkey-79i2.4 [Source:ZFIN;Acc:ZDB-GENE-060503-553]	15.5953	1.6105	0.53679	3.00024	0.00269769	0.0181102
ENSDARG00000096749	NDUFAF8	si:dkey-21c1.6 [Source:ZFIN;Acc:ZDB-GENE-031118-158]	99.6177	1.30802	0.277716	4.7099	2.47837e-06	5.12636e-05
ENSDARG00000099898	si:ch211-27e6.1	si:ch211-27e6.1 [Source:ZFIN;Acc:ZDB-GENE-130530-569]	11.0355	1.70879	0.627938	2.72127	0.00650307	0.0361047
ENSDARG00000100104	zgc:101785	zgc:101785 [Source:ZFIN;Acc:ZDB-GENE-041010-152]	51.1882	1.83076	0.321112	5.70131	1.18893e-08	4.48907e-07
ENSDARG00000100106	CR385054.1		56.1168	1.53762	0.332324	4.62688	3.71212e-06	7.19582e-05
ENSDARG00000100450	btr21	bloodthirsty-related gene family, member 21 [Source:ZFIN;Acc:ZDB-GENE-081031-80]	87.3439	1.82629	0.320622	5.69609	1.22588e-08	4.60105e-07
ENSDARG00000100719	uraha	urate (5-hydroxyiso-) hydrolase a [Source:NCBI gene;Acc:751742]	126.242	1.21935	0.242945	5.01904	5.19294e-07	1.30842e-05
ENSDARG00000101088	si:ch73-359m17.5	si:ch73-359m17.5 [Source:ZFIN;Acc:ZDB-GENE-141212-366]	46.8123	1.26244	0.299792	4.21105	2.54188e-05	0.000374721
ENSDARG00000101930	CU914622.1		24.7614	2.18204	0.487054	4.48007	7.46186e-06	0.00013191
ENSDARG00000102018	btr25	bloodthirsty-related gene family, member 25 [Source:ZFIN;Acc:ZDB-GENE-070705-377]	51.2232	1.30004	0.268934	4.83404	1.33789e-06	3.01645e-05
ENSDARG00000102992	btr20	bloodthirsty-related gene family, member 20 [Source:ZFIN;Acc:ZDB-GENE-060421-3419]	32.1285	1.51013	0.366591	4.11938	3.79899e-05	0.000527459
ENSDARG00000103595	sfxn5a	sideroflexin 5a [Source:ZFIN;Acc:ZDB-GENE-090312-174]	11.1638	3.43385	0.693614	4.95067	7.39577e-07	1.79206e-05
ENSDARG00000109216	CR354554.1		1.82648	4.57568	1.70192	2.68855	0.0071764	0.0389825
ENSDARG00000115717	pigbos1	PIGB opposite strand 1 [Source:NCBI gene;Acc:100534660]	135.211	1.29242	0.307896	4.19758	2.69784e-05	0.000395636
ENSDARG00000117808	CABZ01068366.1		105.076	1.54575	0.211644	7.30354	2.80285e-13	2.51431e-11
ENSDARG00000002060	brf2	BRF2 RNA polymerase III transcription initiation factor subunit [Source:NCBI gene;Acc:445142]	24.1823	1.08795	0.37752	2.88183	0.00395374	0.0244125
ENSDARG00000002394	ugt5d1	UDP glucuronosyltransferase 5 family, polypeptide D1 [Source:ZFIN;Acc:ZDB-GENE-091118-36]	280.595	1.22899	0.183427	6.70015	2.082e-11	1.35047e-09
ENSDARG00000007024	uox	urate oxidase [Source:NCBI gene;Acc:436604]	1557.91	1.0246	0.146616	6.98833	2.78178e-12	2.1196e-10
ENSDARG00000014849	pih1d2	PIH1 domain containing 2 [Source:NCBI gene;Acc:494086]	25.7209	1.44057	0.374294	3.84877	0.00011871	0.00138964
ENSDARG00000019772	si:ch1073-280e3.1	si:ch1073-280e3.1 [Source:ZFIN;Acc:ZDB-GENE-110411-261]	151.968	1.81339	0.184664	9.81994	9.23961e-23	2.74982e-20
ENSDARG00000028784	si:dkey-24p1.6	si:dkey-24p1.6 [Source:ZFIN;Acc:ZDB-GENE-060503-67]	200.234	1.19465	0.181043	6.59869	4.14815e-11	2.5628e-09
ENSDARG00000044540	fkbp2	FKBP prolyl isomerase 2 [Source:ZFIN;Acc:ZDB-GENE-040912-126]	593.493	1.02548	0.227817	4.50131	6.75365e-06	0.000121082
ENSDARG00000044626	ccdc90b	coiled-coil domain containing 90B [Source:ZFIN;Acc:ZDB-GENE-040724-162]	124.963	1.07582	0.241807	4.44907	8.62438e-06	0.000149843
ENSDARG00000058725	rfesd	Rieske (Fe-S) domain containing [Source:ZFIN;Acc:ZDB-GENE-050417-254]	20.5357	1.16593	0.436835	2.66903	0.00760703	0.0407615
ENSDARG00000068493	cyp2y3	cytochrome P450, family 2, subfamily Y, polypeptide 3 [Source:ZFIN;Acc:ZDB-GENE-050522-490]	179.099	1.1131	0.217184	5.12513	2.97325e-07	7.9592e-06
ENSDARG00000079532	zgc:194242	zgc:194242 [Source:ZFIN;Acc:ZDB-GENE-081022-84]	81.5214	1.06454	0.270457	3.93607	8.28283e-05	0.0010246
ENSDARG00000086655	mkrn2os.1	MKRN2 opposite strand, tandem duplicate 1 [Source:ZFIN;Acc:ZDB-GENE-160114-86]	39.1464	1.04034	0.328449	3.16743	0.00153792	0.0115719
ENSDARG00000086897	si:dkey-7i4.1	si:dkey-7i4.1 [Source:ZFIN;Acc:ZDB-GENE-081028-64]	36.1781	1.49782	0.418872	3.57584	0.000349111	0.00341908
ENSDARG00000088911	cbln17	cerebellin 17 [Source:ZFIN;Acc:ZDB-GENE-111109-4]	20.3955	1.28665	0.434408	2.96185	0.00305793	0.019927
ENSDARG00000094085	CR759846.1		15.6589	2.33376	0.602654	3.87247	0.00010774	0.00127897
ENSDARG00000095536	trim62.2	tripartite motif containing 62, tandem duplicate 2 [Source:ZFIN;Acc:ZDB-GENE-141216-17]	29.514	2.17251	0.41107	5.285	1.25701e-07	3.62999e-06
ENSDARG00000095592	si:dkey-11o15.5	si:dkey-11o15.5 [Source:ZFIN;Acc:ZDB-GENE-091204-172]	17.3689	3.60503	0.579326	6.2228	4.88358e-10	2.51097e-08
ENSDARG00000096828	si:ch73-144d13.7	si:ch73-144d13.7 [Source:ZFIN;Acc:ZDB-GENE-131127-29]	29.6361	1.47186	0.409241	3.59656	0.000322454	0.00320767
ENSDARG00000096876	CR847984.1		13.5159	2.99943	0.649409	4.61871	3.86128e-06	7.4224e-05
ENSDARG00000097812	si:ch73-144d13.5	si:ch73-144d13.5 [Source:ZFIN;Acc:ZDB-GENE-131120-187]	43.9815	1.1015	0.328736	3.35071	0.000806058	0.0068888
ENSDARG00000098030	BX571794.3		9.33535	3.45451	0.850885	4.05991	4.90927e-05	0.000655009
ENSDARG00000098772	gig2d	grass carp reovirus (GCRV)-induced gene 2d [Source:ZFIN;Acc:ZDB-GENE-130517-1]	17.074	1.51915	0.536784	2.8301	0.00465341	0.0276657
ENSDARG00000099903	si:ch211-193l2.10	si:ch211-193l2.10 [Source:ZFIN;Acc:ZDB-GENE-160114-52]	24.7022	1.35705	0.417263	3.25227	0.00114487	0.00915933
ENSDARG00000100789	plgrkt	plasminogen receptor, C-terminal lysine transmembrane protein [Source:ZFIN;Acc:ZDB-GENE-050809-125]	342.09	1.46983	0.120523	12.1954	3.28768e-34	2.52026e-31
ENSDARG00000108788	ARSB	arylsulfatase B [Source:NCBI gene;Acc:100538007]	120.982	1.04823	0.194249	5.39629	6.80315e-08	2.08101e-06
ENSDARG00000111805	timp4.1	TIMP metallopeptidase inhibitor 4, tandem duplicate 1 [Source:ZFIN;Acc:ZDB-GENE-100603-1]	63.678	1.36616	0.257876	5.29775	1.17236e-07	3.40887e-06
ENSDARG00000112439	CABZ01092982.2		44.2617	1.17411	0.419633	2.79795	0.00514287	0.0299492
ENSDARG00000117109	CR626884.6	si:dkey-83h2.2 [Source:NCBI gene;Acc:101885518]	133.807	1.51357	0.178421	8.48314	2.19199e-17	3.68592e-15
ENSDARG00000010146	cpa2	carboxypeptidase A2 (pancreatic) [Source:ZFIN;Acc:ZDB-GENE-040801-182]	38.9118	1.19193	0.360267	3.30847	0.000938087	0.00779593
ENSDARG00000018681	saal1	serum amyloid A-like 1 [Source:NCBI gene;Acc:393104]	131.938	1.1175	0.222002	5.03372	4.81063e-07	1.21938e-05
ENSDARG00000032769	slc38a9	solute carrier family 38 member 9 [Source:NCBI gene;Acc:562137]	336.089	1.54324	0.143021	10.7903	3.82359e-27	1.58566e-24
ENSDARG00000034403	zgc:173443	zgc:173443 [Source:ZFIN;Acc:ZDB-GENE-071004-101]	20.7122	1.99341	0.520824	3.82741	0.0001295	0.00149573
ENSDARG00000041538	mrps28	mitochondrial ribosomal protein S28 [Source:ZFIN;Acc:ZDB-GENE-061110-52]	167.872	1.09078	0.281235	3.87853	0.00010509	0.00125104
ENSDARG00000042975	auh	AU RNA binding protein/enoyl-CoA hydratase [Source:ZFIN;Acc:ZDB-GENE-040801-95]	851.917	1.00446	0.123837	8.11114	5.01468e-16	6.67665e-14
ENSDARG00000043357	tbl2	transducin (beta)-like 2 [Source:ZFIN;Acc:ZDB-GENE-030131-9012]	337.708	1.03581	0.145017	7.14267	9.1536e-13	7.69298e-11
ENSDARG00000043729	plac8.1	placenta associated 8, tandem duplicate 1 [Source:ZFIN;Acc:ZDB-GENE-050809-124]	2108.5	1.14717	0.120033	9.5571	1.21108e-21	3.25922e-19
ENSDARG00000045306	slc51a	solute carrier family 51 alpha subunit [Source:NCBI gene;Acc:447807]	1082.08	1.24891	0.165721	7.53621	4.83831e-14	4.7998e-12
ENSDARG00000045414	elovl2	ELOVL fatty acid elongase 2 [Source:ZFIN;Acc:ZDB-GENE-060421-5612]	1306.11	1.04683	0.120098	8.71649	2.86953e-18	5.37707e-16
ENSDARG00000053448	si:ch211-251f6.6	si:ch211-251f6.6 [Source:ZFIN;Acc:ZDB-GENE-030131-3219]	1040.67	3.22025	0.15827	20.3466	4.98095e-92	4.2001e-88
ENSDARG00000062228	adipoqa	adiponectin, C1Q and collagen domain containing, a [Source:ZFIN;Acc:ZDB-GENE-080423-2]	6.18542	4.13795	1.19514	3.46231	0.000535566	0.00490878
ENSDARG00000063665	mat2al	methionine adenosyltransferase II, alpha-like [Source:ZFIN;Acc:ZDB-GENE-060421-5255]	763.523	1.21537	0.123794	9.8177	9.44703e-23	2.77885e-20
ENSDARG00000068465	zgc:136254	zgc:136254 [Source:ZFIN;Acc:ZDB-GENE-060421-3062]	6.98977	2.58616	0.877349	2.9477	0.00320148	0.0206602
ENSDARG00000069390	itga2.1	integrin, alpha 2 (CD49B, alpha 2 subunit of VLA-2 receptor), tandem duplicate 1 [Source:ZFIN;Acc:ZDB-GENE-111011-4]	28.0249	1.08283	0.371315	2.9162	0.0035432	0.0223916
ENSDARG00000069706	prmt6	protein arginine methyltransferase 6 [Source:NCBI gene;Acc:448867]	97.9491	1.08272	0.234679	4.6136	3.95751e-06	7.56713e-05
ENSDARG00000070918	si:ch211-284e20.8	si:ch211-284e20.8 [Source:ZFIN;Acc:ZDB-GENE-050208-451]	527.395	1.2721	0.135398	9.39532	5.70461e-21	1.45767e-18
ENSDARG00000071590	si:ch211-236g6.1	si:ch211-236g6.1 [Source:ZFIN;Acc:ZDB-GENE-050208-448]	39.9512	1.56804	0.317084	4.9452	7.60657e-07	1.8361e-05
ENSDARG00000071643	zgc:171490	zgc:171490 [Source:ZFIN;Acc:ZDB-GENE-080204-29]	122.875	1.4498	0.261212	5.55028	2.85217e-08	9.72389e-07
ENSDARG00000071670	tma7	translation machinery associated 7 homolog [Source:NCBI gene;Acc:768290]	605.456	1.03044	0.377263	2.73136	0.00630726	0.0352452
ENSDARG00000077263	si:ch73-27e22.3	si:ch73-27e22.3 [Source:ZFIN;Acc:ZDB-GENE-070705-231]	26.823	1.02986	0.379725	2.71211	0.00668563	0.036895
ENSDARG00000078785	tmem258	transmembrane protein 258 [Source:NCBI gene;Acc:393742]	275.002	1.29696	0.263845	4.91561	8.85047e-07	2.09048e-05
ENSDARG00000087401	slc25a34	solute carrier family 25 member 34 [Source:NCBI gene;Acc:393552]	306.484	1.09586	0.38556	2.84226	0.00447952	0.0268909
ENSDARG00000087583	zgc:171717	zgc:171717 [Source:ZFIN;Acc:ZDB-GENE-071004-25]	2.80702	4.8577	1.47762	3.28751	0.00101078	0.00826697
ENSDARG00000091558	si:ch211-251f6.7	si:ch211-251f6.7 [Source:ZFIN;Acc:ZDB-GENE-091113-57]	45.0328	1.70609	0.441962	3.86026	0.000113268	0.00133582
ENSDARG00000092124	cox14	cytochrome c oxidase assembly factor COX14 [Source:NCBI gene;Acc:568423]	175.1	1.33176	0.2374	5.60978	2.02586e-08	7.14758e-07
ENSDARG00000092787	si:dkey-88p24.11	si:dkey-88p24.11 [Source:ZFIN;Acc:ZDB-GENE-030131-8991]	158.676	1.09758	0.244118	4.49609	6.92137e-06	0.000123656
ENSDARG00000092996	BX005329.2	uncharacterized LOC110439250 [Source:NCBI gene;Acc:110439250]	13.1273	1.7693	0.610118	2.89994	0.00373234	0.0233111
ENSDARG00000093570	si:dkey-25o1.7	si:dkey-25o1.7 [Source:ZFIN;Acc:ZDB-GENE-091204-375]	11.2532	2.18514	0.625342	3.49431	0.000475284	0.0044177
ENSDARG00000094550	BX649490.2		36.813	1.36248	0.419578	3.24727	0.00116518	0.00928659
ENSDARG00000094708	sftpba	surfactant protein Ba [Source:ZFIN;Acc:ZDB-GENE-091204-378]	176.263	1.03189	0.167146	6.1736	6.67506e-10	3.32322e-08
ENSDARG00000098332	zgc:112970	zgc:112970 [Source:NCBI gene;Acc:541543]	36.0053	1.09962	0.341182	3.22297	0.00126868	0.00993
ENSDARG00000098901	CABZ01002768.1		37.4156	3.07055	0.379953	8.08139	6.40315e-16	8.43648e-14
ENSDARG00000099474	CABZ01040931.1		14.1792	2.33135	0.594167	3.92373	8.71897e-05	0.00106811
ENSDARG00000099492	CR927215.1		7.92729	1.99891	0.71123	2.8105	0.00494647	0.0290394
ENSDARG00000099736	CABZ01075078.1		5.42429	2.72425	0.970411	2.80732	0.00499558	0.0292488
ENSDARG00000099827	CABZ01000633.1		13.3005	7.7249	1.3038	5.92491	3.12467e-09	1.31961e-07
ENSDARG00000099890	CU207221.2		14.3119	1.37488	0.524229	2.62267	0.00872447	0.0451982
ENSDARG00000100000	CR352226.5		409.199	1.16326	0.204376	5.69178	1.25725e-08	4.69787e-07
ENSDARG00000100295	ccl39.3	chemokine (C-C motif) ligand 39, duplicate 3 [Source:ZFIN;Acc:ZDB-GENE-131121-94]	33.5462	1.99717	0.435317	4.58786	4.47809e-06	8.39749e-05
ENSDARG00000100415	CABZ01002188.1		9.81198	1.80843	0.616974	2.93113	0.00337729	0.0215474
ENSDARG00000100442	cfh	complement factor H [Source:ZFIN;Acc:ZDB-GENE-050208-661]	2093.07	1.26646	0.142755	8.87159	7.21064e-19	1.42506e-16
ENSDARG00000101567	guca1e	guanylate cyclase activator 1e [Source:ZFIN;Acc:ZDB-GENE-040426-1577]	30.0231	1.13587	0.328267	3.46021	0.000539751	0.00493324
ENSDARG00000101754	BX664622.1		73.5276	2.06521	0.306382	6.74062	1.57714e-11	1.03898e-09
ENSDARG00000102725	CABZ01081909.1	coiled-coil domain-containing protein 34-like [Source:NCBI gene;Acc:103909961]	52.0524	1.31955	0.254167	5.19167	2.08419e-07	5.74959e-06
ENSDARG00000103118	cib1	calcium and integrin binding 1 (calmyrin) [Source:ZFIN;Acc:ZDB-GENE-050417-170]	285.79	1.00504	0.167546	5.99863	1.98986e-09	8.84665e-08
ENSDARG00000103270	CR513789.1		14.9423	1.98853	0.568177	3.49984	0.00046554	0.00435048
ENSDARG00000103470	polm	polymerase (DNA directed), mu [Source:ZFIN;Acc:ZDB-GENE-040426-911]	48.1508	1.20842	0.322211	3.75041	0.000176543	0.00192168
ENSDARG00000103584	BX927374.1		19.4879	2.31314	0.518398	4.4621	8.11607e-06	0.000141888
ENSDARG00000103973	CABZ01051602.1	sushi, nidogen and EGF-like domain-containing protein 1 [Source:NCBI gene;Acc:103910028]	41.8692	1.90513	0.433579	4.39397	1.11301e-05	0.000186709
ENSDARG00000104885	CABZ01033178.1		36.8693	2.25756	0.34166	6.60764	3.90504e-11	2.43315e-09
ENSDARG00000104886	CABZ01085365.1		56.7642	1.02852	0.329369	3.1227	0.00179201	0.0130905
ENSDARG00000105055	CABZ01000633.3		7.23285	3.53111	0.922488	3.82781	0.000129287	0.0014941
ENSDARG00000109630	CU896691.3		6.52574	2.82326	1.01933	2.76973	0.00561032	0.0321459
ENSDARG00000110634	CABZ01061508.1		20.9993	1.12036	0.426391	2.62754	0.00860042	0.044748
ENSDARG00000111856	BX649490.4	CD276 antigen homolog [Source:NCBI gene;Acc:101886973]	28.91	1.19292	0.392458	3.03962	0.0023688	0.0163547
ENSDARG00000112651	CU182823.2		7.0183	2.95374	1.08782	2.71529	0.00662182	0.0366227
ENSDARG00000113721	HPDL	4-hydroxyphenylpyruvate dioxygenase-like protein [Source:NCBI gene;Acc:110438534]	26.3022	2.30025	0.447997	5.13453	2.82857e-07	7.61994e-06
ENSDARG00000114166	CABZ01002349.1		37.2837	1.73339	0.362548	4.78112	1.74318e-06	3.79822e-05
ENSDARG00000114461	CABZ01054509.1		9.36127	2.16919	0.672156	3.22722	0.00124999	0.00982022
ENSDARG00000114529	CU457778.9		340.722	1.59618	0.136375	11.7044	1.21077e-31	7.65724e-29
ENSDARG00000115450	CABZ01012382.2	gastrula zinc finger protein XlCGF8.2DB-like [Source:NCBI gene;Acc:100329790]	9.96574	1.89085	0.653026	2.89552	0.00378535	0.0236032
ENSDARG00000115515	CU550713.1	NACHT, LRR and PYD domains-containing protein 12-like [Source:NCBI gene;Acc:110438431]	10.2394	1.6045	0.566607	2.83177	0.00462912	0.0275666
ENSDARG00000117144	CT573337.1	endonuclease domain-containing 1 protein-like [Source:NCBI gene;Acc:100002544]	12.2195	1.76453	0.635048	2.77858	0.00545963	0.0314392
ENSDARG00000117313	CABZ01005857.2		4.21602	5.77717	1.41388	4.08606	4.38769e-05	0.00059515
ENSDARG00000025046	AL935186.1		325.179	6.85167	0.381906	17.9407	5.67117e-72	2.04948e-68
ENSDARG00000036060	exosc6	exosome component 6 [Source:NCBI gene;Acc:326786]	123.919	1.25371	0.226786	5.52816	3.23606e-08	1.0886e-06
ENSDARG00000043798	ms4a17a.1	membrane-spanning 4-domains, subfamily A, member 17A.1 [Source:ZFIN;Acc:ZDB-GENE-050417-307]	18.43	2.59694	0.560565	4.63273	3.60882e-06	7.03332e-05
ENSDARG00000045522	acot15	acyl-CoA thioesterase 15 [Source:ZFIN;Acc:ZDB-GENE-041210-203]	380.101	1.55058	0.145582	10.6509	1.72758e-26	6.82854e-24
ENSDARG00000058159	ipo8	importin 8 [Source:ZFIN;Acc:ZDB-GENE-060503-3]	881.269	2.09326	0.126584	16.5366	2.00052e-61	5.62301e-58
ENSDARG00000069563	zgc:153151	zgc:153151 [Source:ZFIN;Acc:ZDB-GENE-060825-103]	133.848	1.32928	0.181278	7.33285	2.25303e-13	2.05758e-11
ENSDARG00000076117	stard5	StAR-related lipid transfer (START) domain containing 5 [Source:ZFIN;Acc:ZDB-GENE-130103-4]	45.2066	1.33479	0.308182	4.33118	1.48315e-05	0.000237916
ENSDARG00000077697	si:dkey-105i14.1	si:dkey-105i14.1 [Source:ZFIN;Acc:ZDB-GENE-081103-64]	224.923	1.31097	0.174174	7.52678	5.20056e-14	5.09917e-12
ENSDARG00000077960	si:ch211-186e20.7	si:ch211-186e20.7 [Source:ZFIN;Acc:ZDB-GENE-110407-6]	722.79	1.49271	0.128694	11.5989	4.17508e-31	2.57603e-28
ENSDARG00000078728	znf1068	zinc finger protein 1068 [Source:ZFIN;Acc:ZDB-GENE-080215-12]	13.231	1.64471	0.614726	2.67552	0.00746144	0.0401771
ENSDARG00000087143	serpina7	serpin peptidase inhibitor, clade A (alpha-1 antiproteinase, antitrypsin), member 7 [Source:ZFIN;Acc:ZDB-GENE-041010-47]	376.714	1.60652	0.19626	8.18568	2.70779e-16	3.8055e-14
ENSDARG00000088625	si:ch211-142d6.2	si:ch211-142d6.2 [Source:ZFIN;Acc:ZDB-GENE-141216-119]	55.3423	3.55639	0.389601	9.1283	6.95856e-20	1.55779e-17
ENSDARG00000090099	si:dkeyp-67a8.4	si:dkeyp-67a8.4 [Source:ZFIN;Acc:ZDB-GENE-070912-666]	13.5774	3.87053	0.779311	4.96661	6.81334e-07	1.675e-05
ENSDARG00000093461	si:dkey-56m15.6	si:dkey-56m15.6 [Source:ZFIN;Acc:ZDB-GENE-110914-102]	9.57019	3.73107	0.997813	3.73924	0.000184574	0.00199537
ENSDARG00000094118	si:dkey-21o22.2	si:dkey-21o22.2 [Source:ZFIN;Acc:ZDB-GENE-061106-4]	14.964	2.22451	0.578897	3.84267	0.000121701	0.00142071
ENSDARG00000096172	znf1113	zinc finger protein 1113 [Source:ZFIN;Acc:ZDB-GENE-110913-161]	30.6284	1.1819	0.367206	3.21862	0.00128809	0.0100429
ENSDARG00000098115	si:dkey-178j11.5	si:dkey-178j11.5 [Source:ZFIN;Acc:ZDB-GENE-131118-10]	46.3301	2.88163	0.366744	7.85733	3.92408e-15	4.70462e-13
ENSDARG00000099381	si:dkey-27n6.1	si:dkey-27n6.1 [Source:ZFIN;Acc:ZDB-GENE-041014-40]	12.6799	2.4576	0.711645	3.45341	0.000553549	0.00503891
ENSDARG00000100568	si:ch211-209j12.3	si:ch211-209j12.3 [Source:ZFIN;Acc:ZDB-GENE-120709-21]	20.2335	2.62886	0.478866	5.48976	4.02485e-08	1.31038e-06
ENSDARG00000100669	si:dkey-61p9.9	si:dkey-61p9.9 [Source:ZFIN;Acc:ZDB-GENE-041210-240]	38.6491	4.07369	0.534989	7.61453	2.64659e-14	2.80128e-12
ENSDARG00000101807	si:ch211-120c15.3	si:ch211-120c15.3 [Source:ZFIN;Acc:ZDB-GENE-110913-99]	45.2687	3.39479	0.375379	9.04363	1.5155e-19	3.1948e-17
ENSDARG00000102299	cxcl8b.1	chemokine (C-X-C motif) ligand 8b, duplicate 1 [Source:ZFIN;Acc:ZDB-GENE-101026-3]	29.5306	1.61031	0.417295	3.85892	0.000113891	0.00134192
ENSDARG00000102884	si:ch211-145h19.5	si:ch211-145h19.5 [Source:ZFIN;Acc:ZDB-GENE-110914-112]	12.4515	4.73319	0.965742	4.90109	9.53065e-07	2.22619e-05
ENSDARG00000103381	si:ch211-196f19.1	si:ch211-196f19.1 [Source:ZFIN;Acc:ZDB-GENE-081103-47]	70.1463	2.51025	0.355297	7.06521	1.60368e-12	1.27976e-10
ENSDARG00000103659	bco1l	beta-carotene oxygenase 1, like [Source:ZFIN;Acc:ZDB-GENE-040426-1191]	782.494	1.43544	0.114381	12.5496	3.99488e-36	3.74291e-33
ENSDARG00000104026	si:dkeyp-35e5.5	si:dkeyp-35e5.5 [Source:ZFIN;Acc:ZDB-GENE-050420-335]	59.3727	3.35126	0.370705	9.04022	1.56352e-19	3.26879e-17
ENSDARG00000104822	znf1131	zinc finger protein 1131 [Source:ZFIN;Acc:ZDB-GENE-110914-31]	12.0517	3.61468	0.733316	4.92923	8.25552e-07	1.97205e-05
ENSDARG00000105091	zgc:174944	zgc:174944 [Source:ZFIN;Acc:ZDB-GENE-080207-2]	91.7616	2.83807	0.299247	9.48403	2.44643e-21	6.38013e-19
ENSDARG00000105655	BX571811.2		61.9348	1.88742	0.289181	6.52679	6.71941e-11	3.92154e-09
ENSDARG00000105749	CR788316.2		29.6067	3.56368	0.542534	6.56859	5.0795e-11	3.04493e-09
ENSDARG00000105829	CR788316.4	neoverrucotoxin subunit beta-like [Source:NCBI gene;Acc:100004951]	69.8663	6.2529	0.631015	9.90927	3.79396e-23	1.1997e-20
ENSDARG00000110637	si:ch211-212k5.1	si:ch211-212k5.1 [Source:ZFIN;Acc:ZDB-GENE-110914-19]	84.4777	1.36394	0.243071	5.61129	2.00819e-08	7.09513e-07
ENSDARG00000113690	si:ch211-223g7.6	si:ch211-223g7.6 [Source:ZFIN;Acc:ZDB-GENE-050420-222]	56.3661	1.88584	0.278258	6.77733	1.22419e-11	8.23623e-10
ENSDARG00000114172	znf996	zinc finger protein 996 [Source:ZFIN;Acc:ZDB-GENE-110913-147]	25.272	1.99378	0.45047	4.426	9.59947e-06	0.000164524
ENSDARG00000116246	ccs	copper chaperone for superoxide dismutase [Source:ZFIN;Acc:ZDB-GENE-050417-322]	25.6966	1.58371	0.401022	3.94919	7.84157e-05	0.000978147
ENSDARG00000035150	drll.2	draculin-like, tandem duplicate 2 [Source:ZFIN;Acc:ZDB-GENE-060531-125]	12.5295	3.42618	0.880912	3.88935	0.000100513	0.00120245
ENSDARG00000035602	dao.1	D-amino-acid oxidase, tandem duplicate 1 [Source:ZFIN;Acc:ZDB-GENE-050913-127]	29.423	2.226	0.812299	2.74037	0.006137	0.0344306
ENSDARG00000036700	si:ch211-114n24.6	si:ch211-114n24.6 [Source:ZFIN;Acc:ZDB-GENE-120214-26]	1875.15	1.43849	0.125483	11.4637	2.00838e-30	1.12902e-27
ENSDARG00000052288	zmp:0000000634	zmp:0000000634 [Source:ZFIN;Acc:ZDB-GENE-130530-637]	50.2702	4.08723	0.498812	8.19392	2.52849e-16	3.626e-14
ENSDARG00000070966	insl5a	insulin-like 5a [Source:ZFIN;Acc:ZDB-GENE-050310-4]	81.6152	1.28737	0.304334	4.23011	2.33572e-05	0.0003488
ENSDARG00000075726	dhrs7b	dehydrogenase/reductase (SDR family) member 7B [Source:NCBI gene;Acc:550454]	156.174	1.02016	0.170572	5.98083	2.22006e-09	9.73327e-08
ENSDARG00000077836	ttc22	tetratricopeptide repeat domain 22 [Source:ZFIN;Acc:ZDB-GENE-050208-292]	58.9476	1.01867	0.314291	3.24116	0.00119046	0.00944339
ENSDARG00000088711	lgals1l1	lectin, galactoside-binding, soluble, 1 (galectin 1)-like 1 [Source:ZFIN;Acc:ZDB-GENE-030131-4905]	1047.96	1.80248	0.168663	10.6869	1.17227e-26	4.78305e-24
ENSDARG00000088717	ecrg4b	ECRG4 augurin precursor b [Source:NCBI gene;Acc:793804]	381.659	1.10975	0.239131	4.64076	3.47125e-06	6.82301e-05
ENSDARG00000093774	rbp2b	retinol binding protein 2b, cellular [Source:ZFIN;Acc:ZDB-GENE-040715-7]	949.728	1.07668	0.221484	4.86121	1.16669e-06	2.66851e-05
ENSDARG00000097000	BX890558.1	uncharacterized LOC101884792 [Source:NCBI gene;Acc:101884792]	31.4306	2.32798	0.390306	5.96449	2.45397e-09	1.06116e-07
ENSDARG00000097118	CU693494.2		4127.97	2.04287	0.149321	13.6811	1.31669e-42	1.66541e-39
ENSDARG00000097560	BX511311.3		24.8176	1.48662	0.448792	3.3125	0.000924656	0.00770202
ENSDARG00000097737	si:dkey-188h10.3	si:dkey-188h10.3 [Source:ZFIN;Acc:ZDB-LINCRNAG-030131-376]	28.7197	2.15278	0.453478	4.74726	2.06189e-06	4.37948e-05
ENSDARG00000097807	BX530017.2		21.5434	3.7187	0.606309	6.13334	8.6052e-10	4.17823e-08
ENSDARG00000100960	AL928901.1		31.705	3.40312	0.458091	7.42891	1.09492e-13	1.04918e-11
ENSDARG00000101393	si:dkey-31g6.6	si:dkey-31g6.6 [Source:ZFIN;Acc:ZDB-GENE-110209-1]	602.779	1.32441	0.172718	7.66804	1.74648e-14	1.88003e-12
ENSDARG00000110710	CU210890.1		19.4002	1.8198	0.604184	3.012	0.0025953	0.0175627
ENSDARG00000113218	FP236810.2	UDP-glucuronosyltransferase 2B20-like [Source:NCBI gene;Acc:571561]	261.3	1.26759	0.223139	5.68071	1.34137e-08	4.97547e-07
ENSDARG00000003244	gbp3	guanylate binding protein 3 [Source:ZFIN;Acc:ZDB-GENE-070912-176]	270.193	1.36898	0.168777	8.11117	5.0134e-16	6.67665e-14
ENSDARG00000038587	CU929150.1	uncharacterized LOC100004199 [Source:NCBI gene;Acc:100004199]	18.842	1.88276	0.570389	3.30084	0.000963957	0.00796124
ENSDARG00000040064	acp6	acid phosphatase 6, lysophosphatidic [Source:ZFIN;Acc:ZDB-GENE-050208-290]	117.633	1.11543	0.223956	4.98057	6.3398e-07	1.56926e-05
ENSDARG00000053450	ftr06	finTRIM family, member 6 [Source:ZFIN;Acc:ZDB-GENE-070912-228]	17.056	3.82537	0.744511	5.1381	2.77534e-07	7.49283e-06
ENSDARG00000069116	timm10	translocase of inner mitochondrial membrane 10 homolog (yeast) [Source:NCBI gene;Acc:436951]	260.078	1.50221	0.237202	6.33303	2.40387e-10	1.28564e-08
ENSDARG00000076043	si:dkeyp-73d8.9	si:dkeyp-73d8.9 [Source:ZFIN;Acc:ZDB-GENE-070912-685]	279.433	3.34131	0.211969	15.7632	5.57109e-56	1.2812e-52
ENSDARG00000078177	cxcr3.1	chemokine (C-X-C motif) receptor 3, tandem duplicate 1 [Source:ZFIN;Acc:ZDB-GENE-060130-38]	33.0558	1.97496	0.551243	3.58275	0.000339999	0.00334308
ENSDARG00000079537	ftr13	finTRIM family, member 13 [Source:ZFIN;Acc:ZDB-GENE-070912-395]	33.3642	1.54546	0.38832	3.97987	6.8954e-05	0.000875667
ENSDARG00000079589	si:dkeyp-73d8.6	si:dkeyp-73d8.6 [Source:ZFIN;Acc:ZDB-GENE-070912-683]	227.617	5.28986	0.551484	9.59205	8.63499e-22	2.34881e-19
ENSDARG00000089090	mmd2b	monocyte to macrophage differentiation-associated 2b [Source:ZFIN;Acc:ZDB-GENE-090313-336]	16.3722	3.57607	0.757134	4.72317	2.32202e-06	4.85055e-05
ENSDARG00000091280	si:ch211-66k16.27	si:ch211-66k16.27 [Source:ZFIN;Acc:ZDB-GENE-120709-9]	216.947	2.17663	0.228439	9.52828	1.59907e-21	4.25806e-19
ENSDARG00000093629	si:ch211-106h4.4	si:ch211-106h4.4 [Source:ZFIN;Acc:ZDB-GENE-070705-14]	156.989	2.12268	0.20492	10.3586	3.82567e-25	1.40258e-22
ENSDARG00000095863	afp4	antifreeze protein type IV [Source:ZFIN;Acc:ZDB-GENE-030131-5217]	3173.01	1.24676	0.107627	11.5841	4.95937e-31	2.91761e-28
ENSDARG00000096527	BX548015.2		52.4179	1.90171	0.295403	6.43769	1.21302e-10	6.759e-09
ENSDARG00000102339	si:dkey-5n7.2	si:dkey-5n7.2 [Source:ZFIN;Acc:ZDB-GENE-050420-254]	10.0783	2.12306	0.721884	2.94099	0.00327161	0.0210109
ENSDARG00000102729	SAMD9	sterile alpha motif domain-containing protein 9-like [Source:NCBI gene;Acc:101886156]	19.9902	5.84065	1.23497	4.7294	2.25189e-06	4.73533e-05
ENSDARG00000104962	LO018493.2		8.51534	5.53428	1.33156	4.15624	3.23529e-05	0.000460311
ENSDARG00000105408	BX248082.2		392.796	1.81699	0.150483	12.0744	1.44213e-33	1.01338e-30
ENSDARG00000109652	CR855320.4		12.0618	4.21067	0.954257	4.41252	1.02176e-05	0.000173706
ENSDARG00000115102	CR855320.5		10.2558	2.50191	0.909386	2.75121	0.00593755	0.0335948
ENSDARG00000005629	smyd2b	SET and MYND domain containing 2b [Source:NCBI gene;Acc:568616]	603.634	1.09438	0.14543	7.52516	5.26558e-14	5.14299e-12
ENSDARG00000012137	cyp46a1.1	cytochrome P450, family 46, subfamily A, polypeptide 1, tandem duplicate 1 [Source:ZFIN;Acc:ZDB-GENE-050522-464]	111.109	1.2076	0.21145	5.71104	1.12287e-08	4.28434e-07
ENSDARG00000015765	iah1	isoamyl acetate hydrolyzing esterase 1 (putative) [Source:NCBI gene;Acc:449926]	64.2818	1.14949	0.277223	4.14645	3.3767e-05	0.000476943
ENSDARG00000022841	ptk2ba	protein tyrosine kinase 2 beta, a [Source:ZFIN;Acc:ZDB-GENE-080207-1]	206.982	2.51204	0.190527	13.1847	1.07453e-39	1.23556e-36
ENSDARG00000037995	gdf3	growth differentiation factor 3 [Source:NCBI gene;Acc:30125]	42.4362	1.43868	0.324882	4.42831	9.4973e-06	0.000162994
ENSDARG00000039682	si:ch211-121a2.2	si:ch211-121a2.2 [Source:ZFIN;Acc:ZDB-GENE-070705-21]	202.011	1.49239	0.265894	5.61273	1.99161e-08	7.05628e-07
ENSDARG00000041411	rad51	RAD51 recombinase [Source:ZFIN;Acc:ZDB-GENE-040426-2286]	298.617	1.84589	0.149633	12.3361	5.78954e-35	4.72445e-32
ENSDARG00000043307	srd5a3	steroid 5 alpha-reductase 3 [Source:NCBI gene;Acc:560717]	33.623	1.16474	0.356168	3.2702	0.00107471	0.00868593
ENSDARG00000058553	sprb	sepiapterin reductase b [Source:ZFIN;Acc:ZDB-GENE-070719-1]	69.1005	1.30453	0.277554	4.7001	2.60036e-06	5.30923e-05
ENSDARG00000069661	si:dkey-121j17.6	si:dkey-121j17.6 [Source:ZFIN;Acc:ZDB-GENE-121214-361]	139.512	1.47524	0.189315	7.79249	6.57015e-15	7.62408e-13
ENSDARG00000073913	pimr213	Pim proto-oncogene, serine/threonine kinase, related 213 [Source:ZFIN;Acc:ZDB-GENE-041014-208]	14.7617	6.52218	1.26044	5.17454	2.28479e-07	6.2688e-06
ENSDARG00000087532	si:ch211-278p9.1	si:ch211-278p9.1 [Source:ZFIN;Acc:ZDB-GENE-081028-46]	101.056	1.6289	0.220453	7.38888	1.48075e-13	1.38735e-11
ENSDARG00000091043	pcdh2ab6	protocadherin 2 alpha b 6 [Source:ZFIN;Acc:ZDB-GENE-041118-5]	24.8629	1.57559	0.429591	3.66766	0.000244781	0.0025451
ENSDARG00000093808	pimr113	Pim proto-oncogene, serine/threonine kinase, related 113 [Source:ZFIN;Acc:ZDB-GENE-041014-289]	9.11843	4.88628	1.15784	4.22016	2.4413e-05	0.00036264
ENSDARG00000096655	BX901920.1		306.372	1.68747	0.170945	9.87141	5.53831e-23	1.70857e-20
ENSDARG00000098535	BX004823.1		17.1316	2.23679	0.528056	4.2359	2.27634e-05	0.000342662
ENSDARG00000105412	si:ch211-276i12.11	si:ch211-276i12.11 [Source:ZFIN;Acc:ZDB-GENE-160628-5]	179.323	1.22931	0.17385	7.07111	1.53704e-12	1.23436e-10
ENSDARG00000116524	zgc:103700	zgc:103700 [Source:ZFIN;Acc:ZDB-GENE-041010-13]	19.1224	6.30316	1.24062	5.08064	3.76165e-07	9.80004e-06
ENSDARG00000020149	acoxl	acyl-CoA oxidase-like [Source:ZFIN;Acc:ZDB-GENE-081107-18]	139.831	1.19092	0.21264	5.60064	2.13565e-08	7.50355e-07
ENSDARG00000020224		si:ch211-225b10.3 [Source:ZFIN;Acc:ZDB-GENE-130531-53]	104.893	1.98836	0.259019	7.67652	1.63463e-14	1.76715e-12
ENSDARG00000045089	si:ch211-270n8.1	si:ch211-270n8.1 [Source:ZFIN;Acc:ZDB-GENE-081107-34]	1077.54	3.23587	0.163812	19.7536	7.47468e-87	4.72718e-83
ENSDARG00000045142	hbae5	hemoglobin, alpha embryonic 5 [Source:ZFIN;Acc:ZDB-GENE-101028-1]	48.6687	1.16863	0.397719	2.93833	0.00329987	0.0211334
ENSDARG00000055078	chac2	ChaC, cation transport regulator homolog 2 (E. coli) [Source:NCBI gene;Acc:557614]	203.073	1.43796	0.176324	8.15524	3.48497e-16	4.84392e-14
ENSDARG00000093591	si:ch211-282k23.2	si:ch211-282k23.2 [Source:ZFIN;Acc:ZDB-GENE-050420-314]	12.9739	2.11415	0.629675	3.35753	0.000786435	0.00675891
ENSDARG00000099525	si:ch1073-13h15.3	si:ch1073-13h15.3 [Source:ZFIN;Acc:ZDB-GENE-121214-245]	1431.68	1.26095	0.115003	10.9646	5.65777e-28	2.65046e-25
ENSDARG00000100909	zgc:173581	zgc:173581 [Source:ZFIN;Acc:ZDB-GENE-080212-7]	35.7523	2.17892	0.399066	5.46006	4.75966e-08	1.51344e-06
ENSDARG00000101160	apoa4a	apolipoprotein A-IV a [Source:ZFIN;Acc:ZDB-GENE-050417-469]	324.277	1.92077	0.182784	10.5084	7.9048e-26	3.02981e-23
ENSDARG00000101636	zgc:64201	zgc:64201 [Source:NCBI gene;Acc:393615]	37.757	1.45342	0.369623	3.93216	8.41847e-05	0.00103935
ENSDARG00000102004	apoea	apolipoprotein Ea [Source:ZFIN;Acc:ZDB-GENE-010724-18]	7305.55	1.24618	0.149711	8.32394	8.509e-17	1.33697e-14
ENSDARG00000102143	btr24	bloodthirsty-related gene family, member 24 [Source:ZFIN;Acc:ZDB-GENE-070705-376]	14.7894	3.94693	0.804976	4.90316	9.43066e-07	2.20691e-05
ENSDARG00000115872	CU855552.1		8.11897	3.31563	1.09702	3.02241	0.00250772	0.0171084
ENSDARG00000042659	thyn1	thymocyte nuclear protein 1 [Source:NCBI gene;Acc:393630]	102.99	1.27992	0.245428	5.21506	1.83754e-07	5.12506e-06
ENSDARG00000044544	zgc:110782	zgc:110782 [Source:ZFIN;Acc:ZDB-GENE-050320-51]	76.6324	1.32091	0.224433	5.88552	3.96805e-09	1.64288e-07
ENSDARG00000056729	her4.2	hairy-related 4, tandem duplicate 2 [Source:ZFIN;Acc:ZDB-GENE-060815-1]	34.3197	1.51767	0.412574	3.67853	0.000234581	0.0024613
ENSDARG00000094538	CT027623.1		4.2946	4.3859	1.47727	2.96892	0.00298849	0.0195997
ENSDARG00000098988	si:ch211-193i15.1	si:ch211-193i15.1 [Source:ZFIN;Acc:ZDB-GENE-141216-405]	9.54703	3.78969	0.881621	4.29855	1.71917e-05	0.000269454
ENSDARG00000099667	snrpg	small nuclear ribonucleoprotein polypeptide G [Source:ZFIN;Acc:ZDB-GENE-040912-105]	474.196	1.07494	0.205312	5.23565	1.64406e-07	4.64691e-06
ENSDARG00000100234	BX511246.1		26.4801	1.88023	0.446225	4.21364	2.5129e-05	0.00037153
ENSDARG00000101021	slc22a5	solute carrier family 22 member 5 [Source:ZFIN;Acc:ZDB-GENE-091012-1]	32.9389	1.52838	0.361987	4.2222	2.41928e-05	0.000359581
ENSDARG00000102540	CR450832.1	sb:cb449 [Source:NCBI gene;Acc:100151018]	5.55004	3.97816	1.36352	2.91756	0.00352778	0.0223217
ENSDARG00000110366	FO904880.1	cytochrome P450 2J6-like [Source:NCBI gene;Acc:103909721]	96.5734	1.78516	0.235625	7.5763	3.55539e-14	3.59763e-12
ENSDARG00000002293	si:ch211-197g15.6	si:ch211-197g15.6 [Source:ZFIN;Acc:ZDB-GENE-050208-457]	100.887	2.4359	0.263949	9.22866	2.74029e-20	6.41862e-18
ENSDARG00000040640	si:ch73-44m9.3	si:ch73-44m9.3 [Source:ZFIN;Acc:ZDB-GENE-081104-290]	57.2292	1.51427	0.333476	4.54087	5.60237e-06	0.000102847
ENSDARG00000044002	cyp2x7	cytochrome P450, family 2, subfamily X, polypeptide 7 [Source:ZFIN;Acc:ZDB-GENE-110114-2]	153.284	1.27229	0.212771	5.97963	2.23644e-09	9.78809e-08
ENSDARG00000054255	tctex1d2	Tctex1 domain containing 2 [Source:ZFIN;Acc:ZDB-GENE-081104-219]	65.1259	1.27988	0.336354	3.80517	0.000141709	0.00161551
ENSDARG00000056498	crp2	C-reactive protein 2 [Source:ZFIN;Acc:ZDB-GENE-030131-5826]	287.6	3.60368	0.25655	14.0467	8.07379e-45	1.07496e-41
ENSDARG00000062087	nceh1b.1	neutral cholesterol ester hydrolase 1b, tandem duplicate 1 [Source:ZFIN;Acc:ZDB-GENE-061110-43]	302.984	1.6535	0.180156	9.17815	4.38553e-20	9.99466e-18
ENSDARG00000068516	hapln1b	hyaluronan and proteoglycan link protein 1b [Source:ZFIN;Acc:ZDB-GENE-050920-1]	445.52	1.40661	0.121848	11.5439	7.92539e-31	4.55656e-28
ENSDARG00000071579	urad	ureidoimidazoline (2-oxo-4-hydroxy-4-carboxy-5-) decarboxylase [Source:NCBI gene;Acc:557735]	112.849	1.10395	0.252018	4.38043	1.18443e-05	0.000196949
ENSDARG00000077862	si:dkey-169i5.4	si:dkey-169i5.4 [Source:ZFIN;Acc:ZDB-GENE-030131-8695]	79.198	2.35336	0.267285	8.80468	1.31221e-18	2.51477e-16
ENSDARG00000080329	NC_002333.3		17.6069	2.04389	0.664511	3.07578	0.0020995	0.0148604
ENSDARG00000083046	NC_002333.19		20.1704	2.20273	0.648087	3.39881	0.00067679	0.00595992
ENSDARG00000086584	CABZ01077217.2		4.17574	3.82844	1.43018	2.67691	0.00743055	0.0400619
ENSDARG00000089205	si:dkey-73n8.3	si:dkey-73n8.3 [Source:ZFIN;Acc:ZDB-GENE-141219-27]	111.05	1.70641	0.222165	7.68083	1.58056e-14	1.72343e-12
ENSDARG00000092419	vtg7	vitellogenin 7 [Source:ZFIN;Acc:ZDB-GENE-001201-6]	19.9823	3.82875	0.693762	5.51882	3.41293e-08	1.14165e-06
ENSDARG00000092578	si:ch211-222e20.4	si:ch211-222e20.4 [Source:ZFIN;Acc:ZDB-GENE-091118-60]	119.582	1.52099	0.220427	6.90021	5.1924e-12	3.76367e-10
ENSDARG00000093640	ugt5a2	UDP glucuronosyltransferase 5 family, polypeptide A2 [Source:ZFIN;Acc:ZDB-GENE-061103-373]	71.734	1.93695	0.279652	6.92629	4.32019e-12	3.18624e-10
ENSDARG00000094110	AL954145.2		165.37	1.20615	0.216357	5.5748	2.47821e-08	8.54106e-07
ENSDARG00000094747	si:ch211-197g15.6	si:ch211-197g15.6 [Source:ZFIN;Acc:ZDB-GENE-050208-457]	13.5036	3.04494	0.683433	4.45536	8.37536e-06	0.000145917
ENSDARG00000097611	CU896691.2		7.29796	2.97559	0.930882	3.19653	0.0013909	0.0106882
ENSDARG00000097721	CU207301.3		48.2529	2.6273	0.339781	7.73232	1.05601e-14	1.18203e-12
ENSDARG00000099574	CABZ01030017.2		58.6862	2.73126	0.308141	8.86367	7.74218e-19	1.51825e-16
ENSDARG00000100188	rnps1	RNA binding protein with serine rich domain 1 [Source:HGNC Symbol;Acc:HGNC:10080]	98.8256	2.21731	0.323706	6.84977	7.39704e-12	5.1549e-10
ENSDARG00000101026	CABZ01038709.1		150.194	4.8902	0.608539	8.03597	9.28438e-16	1.21693e-13
ENSDARG00000101621	CABZ01040054.1	CD59B glycoprotein-like [Source:NCBI gene;Acc:100535643]	240.78	1.23679	0.179631	6.88516	5.77215e-12	4.11318e-10
ENSDARG00000102793	slc16a6a	solute carrier family 16 member 6a [Source:NCBI gene;Acc:564872]	423.476	2.20181	0.16758	13.1389	1.9706e-39	2.1674e-36
ENSDARG00000103261	CABZ01038699.1		31.8119	1.5842	0.395645	4.00409	6.22563e-05	0.000801474
ENSDARG00000103760	cfhl2	complement factor H like 2 [Source:ZFIN;Acc:ZDB-GENE-041114-123]	519.708	1.17543	0.116194	10.1161	4.68921e-24	1.56083e-21
ENSDARG00000103860	wu:fu71h07	wu:fu71h07 [Source:ZFIN;Acc:ZDB-GENE-050302-121]	40.9791	1.00887	0.307158	3.28452	0.00102156	0.00833354
ENSDARG00000104905	CABZ01075521.1		22.3067	2.1251	0.498475	4.2632	2.01517e-05	0.000308996
ENSDARG00000116043	CABZ01049625.1		151.67	3.72469	0.305895	12.1764	4.15248e-34	3.08957e-31
ENSDARG00000116774	PCNP	PEST proteolytic signal-containing nuclear protein-like [Source:NCBI gene;Acc:110437793]	84.0952	3.99585	0.327426	12.2038	2.96482e-34	2.34378e-31

## Sheet: upf3a_mu_VS_WT
Supplementary Table S12. List of up-regulated genes in leg1a-/- single; upf3a-/- single; upf3a-/- leg1a-/- double at 5dpf
upf3a_mu vs WT ( FoldChange ≥ 2, Padj < 0.05）
ensembl_gene_id	external_gene_name	description	baseMean	log2FoldChange	lfcSE	stat	pvalue	padj
ENSDARG00000016691	cd9b	CD9 molecule b [Source:ZFIN;Acc:ZDB-GENE-040426-2768]	1262.14	1.22182	0.373312	3.27291	0.00106447	0.0276621
ENSDARG00000017010	scamp2l	secretory carrier membrane protein 2, like [Source:ZFIN;Acc:ZDB-GENE-030131-6432]	178.875	1.5671	0.299018	5.24082	1.59868e-07	1.88919e-05
ENSDARG00000024877	ptgr1	prostaglandin reductase 1 [Source:ZFIN;Acc:ZDB-GENE-041212-80]	1400.47	1.22898	0.178648	6.87933	6.01343e-12	2.17214e-09
ENSDARG00000025046	AL935186.1		234.142	1.93475	0.451038	4.28956	1.7903e-05	0.00114602
ENSDARG00000032405	ckap4	cytoskeleton associated protein 4 [Source:ZFIN;Acc:ZDB-GENE-040426-2417]	1443.57	1.01879	0.195677	5.20649	1.92447e-07	2.21182e-05
ENSDARG00000035018	thy1	Thy-1 cell surface antigen [Source:ZFIN;Acc:ZDB-GENE-030131-8561]	292.927	1.90133	0.426906	4.45373	8.43916e-06	0.000607932
ENSDARG00000036060	exosc6	exosome component 6 [Source:NCBI gene;Acc:326786]	119.241	1.07886	0.270614	3.9867	6.69981e-05	0.00328941
ENSDARG00000039099	aep1	aerolysin-like protein [Source:NCBI gene;Acc:503710]	2187.69	2.61769	0.275611	9.49777	2.14424e-21	3.38858e-18
ENSDARG00000042469	ndufa12	NADH:ubiquinone oxidoreductase subunit A12 [Source:ZFIN;Acc:ZDB-GENE-050828-1]	1003.09	1.12996	0.361489	3.12585	0.00177291	0.0390488
ENSDARG00000043781	psmb10	proteasome 20S subunit beta 10 [Source:ZFIN;Acc:ZDB-GENE-040718-278]	173.276	1.26898	0.313193	4.05174	5.08383e-05	0.00260212
ENSDARG00000045095	elac1	elaC ribonuclease Z 1 [Source:NCBI gene;Acc:445109]	210.515	1.35869	0.260786	5.20999	1.8885e-07	2.19041e-05
ENSDARG00000052247	alkbh4	alkB homolog 4, lysine demthylase [Source:ZFIN;Acc:ZDB-GENE-060526-275]	86.7913	1.17421	0.273382	4.29514	1.74586e-05	0.00112326
ENSDARG00000055708	timm8b	translocase of inner mitochondrial membrane 8 homolog B (yeast) [Source:ZFIN;Acc:ZDB-GENE-031019-1]	425.217	1.02211	0.307435	3.32465	0.000885292	0.0240695
ENSDARG00000058159	ipo8	importin 8 [Source:ZFIN;Acc:ZDB-GENE-060503-3]	1104.3	2.13199	0.22794	9.35326	8.49883e-21	1.19385e-17
ENSDARG00000077090	si:ch211-127b11.1	si:ch211-127b11.1 [Source:ZFIN;Acc:ZDB-GENE-041210-159]	54.2399	1.07795	0.352256	3.06015	0.0022123	0.0457314
ENSDARG00000077910	si:zfos-1897c11.1	si:zfos-1897c11.1 [Source:ZFIN;Acc:ZDB-GENE-160727-5]	3.59594	4.85426	1.52849	3.17584	0.00149402	0.0345304
ENSDARG00000087120	slc5a8	solute carrier family 5 member 8 [Source:ZFIN;Acc:ZDB-GENE-141211-63]	42.2003	1.18508	0.304734	3.88891	0.000100697	0.00450546
ENSDARG00000087597	si:dkey-51d8.3	si:dkey-51d8.3 [Source:ZFIN;Acc:ZDB-GENE-081103-8]	58.0808	1.22476	0.365992	3.34642	0.000818625	0.0227461
ENSDARG00000088625	si:ch211-142d6.2	si:ch211-142d6.2 [Source:ZFIN;Acc:ZDB-GENE-141216-119]	47.8131	2.24647	0.622235	3.61032	0.000305822	0.0108453
ENSDARG00000092115	eif4a1a	eukaryotic translation initiation factor 4A1A [Source:ZFIN;Acc:ZDB-GENE-031030-2]	3622.84	1.05279	0.156554	6.72477	1.75873e-11	5.42312e-09
ENSDARG00000092677	coa6	cytochrome c oxidase assembly factor 6 [Source:ZFIN;Acc:ZDB-GENE-070705-152]	49.389	2.18306	0.540199	4.04121	5.31771e-05	0.00269455
ENSDARG00000094097	CR936321.5		137.588	1.3809	0.400283	3.44981	0.000560975	0.0171307
ENSDARG00000095200	si:ch211-197e7.1	si:ch211-197e7.1 [Source:ZFIN;Acc:ZDB-GENE-081103-26]	149.113	1.20613	0.312539	3.85914	0.000113788	0.00495204
ENSDARG00000095997	znf1112	zinc finger protein 1112 [Source:ZFIN;Acc:ZDB-GENE-110913-179]	45.977	1.06891	0.326769	3.27114	0.00107115	0.0277784
ENSDARG00000096967	CR383662.5		5.68697	4.36794	1.36253	3.20576	0.00134706	0.0322542
ENSDARG00000098115	si:dkey-178j11.5	si:dkey-178j11.5 [Source:ZFIN;Acc:ZDB-GENE-131118-10]	52.5634	2.15795	0.565071	3.81891	0.000134045	0.00561147
ENSDARG00000098196	znf1077	zinc finger protein 1077 [Source:ZFIN;Acc:ZDB-GENE-080218-11]	26.2918	1.96971	0.524415	3.75601	0.000172647	0.00692918
ENSDARG00000100219	si:dkey-264f17.1	si:dkey-264f17.1 [Source:ZFIN;Acc:ZDB-GENE-110913-6]	37.4531	1.4501	0.460575	3.14846	0.00164133	0.0367916
ENSDARG00000101374	si:dkey-11n14.1	si:dkey-11n14.1 [Source:ZFIN;Acc:ZDB-GENE-060503-332]	504.079	1.07546	0.178176	6.03596	1.58024e-09	3.09739e-07
ENSDARG00000101807	si:ch211-120c15.3	si:ch211-120c15.3 [Source:ZFIN;Acc:ZDB-GENE-110913-99]	51.279	2.44218	0.370555	6.59061	4.38013e-11	1.20382e-08
ENSDARG00000102101	si:ch73-174h16.5	si:ch73-174h16.5 [Source:ZFIN;Acc:ZDB-GENE-160728-123]	34.8294	1.51611	0.384893	3.93905	8.18043e-05	0.00385369
ENSDARG00000102706	BX511128.3		111.217	1.50031	0.29841	5.02767	4.96463e-07	4.98138e-05
ENSDARG00000102884	si:ch211-145h19.5	si:ch211-145h19.5 [Source:ZFIN;Acc:ZDB-GENE-110914-112]	12.824	3.60588	0.986773	3.65421	0.000257971	0.0095197
ENSDARG00000104227	nop10	NOP10 ribonucleoprotein homolog (yeast) [Source:NCBI gene;Acc:445391]	340.592	1.60734	0.473883	3.39185	0.000694236	0.0200614
ENSDARG00000104584	si:dkeyp-4f2.3	si:dkeyp-4f2.3 [Source:ZFIN;Acc:ZDB-GENE-110914-117]	46.6947	1.14746	0.313893	3.65558	0.000256606	0.00948578
ENSDARG00000104625	pimr168	Pim proto-oncogene, serine/threonine kinase, related 168 [Source:ZFIN;Acc:ZDB-GENE-041210-63]	8.31423	3.78417	0.971517	3.89512	9.8152e-05	0.00441597
ENSDARG00000104678	CU467646.7	zinc finger protein OZF-like [Source:NCBI gene;Acc:110437726]	151.893	2.67047	0.302111	8.83937	9.6257e-19	1.01411e-15
ENSDARG00000105067	znf1043	zinc finger protein 1043 [Source:ZFIN;Acc:ZDB-GENE-080215-14]	11.3764	2.94519	0.874645	3.3673	0.000759083	0.0214691
ENSDARG00000105091	zgc:174944	zgc:174944 [Source:ZFIN;Acc:ZDB-GENE-080207-2]	103.359	1.96182	0.560839	3.498	0.000468754	0.0149275
ENSDARG00000105746	LO018124.1	si:cabz01083838.1 [Source:NCBI gene;Acc:101883056]	24.5184	1.60245	0.493808	3.24509	0.00117414	0.0296584
ENSDARG00000109319	znf1030	zinc finger protein 1030 [Source:ZFIN;Acc:ZDB-GENE-110913-176]	19.9088	2.37672	0.548181	4.33565	1.45333e-05	0.000972153
ENSDARG00000110315	CT583728.11		37.5007	4.07458	1.22989	3.31295	0.000923172	0.0248588
ENSDARG00000110637	si:ch211-212k5.1	si:ch211-212k5.1 [Source:ZFIN;Acc:ZDB-GENE-110914-19]	78.9832	1.07122	0.28816	3.71747	0.000201229	0.00781579
ENSDARG00000114716	znf1117	zinc finger protein 1117 [Source:ZFIN;Acc:ZDB-GENE-110914-52]	18.1882	2.04718	0.614948	3.32903	0.000871491	0.0238255
ENSDARG00000114894	znf1026	zinc finger protein 1026 [Source:ZFIN;Acc:ZDB-GENE-110913-157]	27.9002	1.19495	0.390963	3.05643	0.00223992	0.0460833
ENSDARG00000006207	gpx1b	glutathione peroxidase 1b [Source:ZFIN;Acc:ZDB-GENE-040912-60]	357.018	1.0389	0.320795	3.23853	0.00120149	0.0301141
ENSDARG00000007080	rhcgl1	Rh family, C glycoprotein, like 1 [Source:ZFIN;Acc:ZDB-GENE-060209-2]	551.061	1.57158	0.22098	7.11185	1.14495e-12	4.38636e-10
ENSDARG00000008333	znfl2a	zinc finger-like gene 2a [Source:ZFIN;Acc:ZDB-GENE-030828-7]	50.7317	1.35056	0.343181	3.93542	8.30496e-05	0.00388872
ENSDARG00000009196	anxa3a	annexin A3a [Source:ZFIN;Acc:ZDB-GENE-040912-58]	321.848	1.15028	0.235671	4.88089	1.05608e-06	9.60542e-05
ENSDARG00000011841	atp5l	ATP synthase, H+ transporting, mitochondrial F0 complex, subunit g [Source:ZFIN;Acc:ZDB-GENE-030131-5177]	3013.45	1.55924	0.433468	3.59712	0.000321758	0.0112371
ENSDARG00000029003	eif1axa	eukaryotic translation initiation factor 1A X-linked a [Source:ZFIN;Acc:ZDB-GENE-041010-185]	377.904	1.20928	0.307614	3.93117	8.45344e-05	0.00394364
ENSDARG00000035150	drll.2	draculin-like, tandem duplicate 2 [Source:ZFIN;Acc:ZDB-GENE-060531-125]	9.32249	3.24144	1.06165	3.05321	0.00226404	0.0462784
ENSDARG00000035602	dao.1	D-amino-acid oxidase, tandem duplicate 1 [Source:ZFIN;Acc:ZDB-GENE-050913-127]	15.4925	4.51054	0.901414	5.00385	5.61972e-07	5.50755e-05
ENSDARG00000036700	si:ch211-114n24.6	si:ch211-114n24.6 [Source:ZFIN;Acc:ZDB-GENE-120214-26]	1498.48	1.0235	0.166349	6.15275	7.6152e-10	1.55283e-07
ENSDARG00000039338	gadd45gip1	growth arrest and DNA-damage-inducible, gamma interacting protein 1 [Source:ZFIN;Acc:ZDB-GENE-091204-282]	381.04	1.05487	0.245771	4.29208	1.7701e-05	0.00113596
ENSDARG00000044280	opn1mw2	opsin 1 (cone pigments), medium-wave-sensitive, 2 [Source:NCBI gene;Acc:360151]	434.804	1.45679	0.273361	5.32918	9.86587e-08	1.24109e-05
ENSDARG00000052103	dtymk	deoxythymidylate kinase (thymidylate kinase) [Source:ZFIN;Acc:ZDB-GENE-990603-11]	70.586	1.24575	0.410222	3.03678	0.0023912	0.0479041
ENSDARG00000052288	zmp:0000000634	zmp:0000000634 [Source:ZFIN;Acc:ZDB-GENE-130530-637]	39.2777	3.88874	0.583177	6.6682	2.5896e-11	7.52622e-09
ENSDARG00000056367	mpv17l2	MPV17 mitochondrial membrane protein-like 2 [Source:NCBI gene;Acc:436840]	190.206	1.01892	0.31558	3.22871	0.00124352	0.0306119
ENSDARG00000058105	rpl36a	ribosomal protein L36A [Source:NCBI gene;Acc:195819]	7159.61	1.27692	0.402335	3.17376	0.00150477	0.0347155
ENSDARG00000059651	cidec	cell death inducing DFFA like effector c [Source:ZFIN;Acc:ZDB-GENE-030131-4591]	81.3977	1.57003	0.299487	5.24241	1.5849e-07	1.88919e-05
ENSDARG00000059714	arsk	arylsulfatase family, member K [Source:NCBI gene;Acc:562412]	57.5968	1.63203	0.402391	4.05584	4.99553e-05	0.00256732
ENSDARG00000061061	dpagt1	dolichyl-phosphate (UDP-N-acetylglucosamine) N-acetylglucosaminephosphotransferase 1 (GlcNAc-1-P transferase) [Source:ZFIN;Acc:ZDB-GENE-060526-18]	368.89	1.10025	0.224718	4.89615	9.77331e-07	9.01458e-05
ENSDARG00000067646	tmem232	transmembrane protein 232 [Source:ZFIN;Acc:ZDB-GENE-070705-434]	8.97881	3.02523	0.916682	3.3002	0.000966176	0.0258516
ENSDARG00000070735	rnd2	Rho family GTPase 2 [Source:ZFIN;Acc:ZDB-GENE-030616-177]	91.1647	1.28999	0.337327	3.82415	0.000131225	0.00552085
ENSDARG00000070746	sft2d2a	SFT2 domain containing 2a [Source:ZFIN;Acc:ZDB-GENE-050227-13]	45.172	1.22736	0.357636	3.43187	0.000599435	0.0179369
ENSDARG00000088390	nme4	NME/NM23 nucleoside diphosphate kinase 4 [Source:ZFIN;Acc:ZDB-GENE-040426-1043]	104.9	1.05302	0.331865	3.17303	0.00150857	0.0347713
ENSDARG00000088717	ecrg4b	ECRG4 augurin precursor b [Source:NCBI gene;Acc:793804]	327.85	1.34389	0.36078	3.72497	0.000195342	0.00766959
ENSDARG00000091413	TIMM22	translocase of inner mitochondrial membrane 22 homolog (yeast) [Source:NCBI gene;Acc:100537779]	111.177	1.16832	0.35985	3.24669	0.00116756	0.0295514
ENSDARG00000093476	si:dkey-175d9.2	si:dkey-175d9.2 [Source:ZFIN;Acc:ZDB-GENE-131119-97]	4.95016	3.67183	1.17412	3.1273	0.00176421	0.0390041
ENSDARG00000095826	smdt1a	single-pass membrane protein with aspartate-rich tail 1a [Source:ZFIN;Acc:ZDB-GENE-110411-114]	70.1102	1.3471	0.443762	3.03564	0.00240025	0.0480146
ENSDARG00000095914	si:dkey-209n16.2	si:dkey-209n16.2 [Source:ZFIN;Acc:ZDB-GENE-110408-44]	9.25928	3.60235	1.11177	3.24018	0.00119453	0.0299937
ENSDARG00000096235	BX936397.1		4.70398	6.18508	1.47934	4.18098	2.90253e-05	0.00167177
ENSDARG00000097553	BX908750.1	uncharacterized LOC110439470 [Source:NCBI gene;Acc:110439470]	226.29	1.33218	0.406512	3.2771	0.00104881	0.0273675
ENSDARG00000097610	BX005183.3		47.8144	2.87457	0.44423	6.47089	9.7426e-11	2.51369e-08
ENSDARG00000097737	si:dkey-188h10.3	si:dkey-188h10.3 [Source:ZFIN;Acc:ZDB-LINCRNAG-030131-376]	38.1345	2.90961	0.553136	5.26022	1.43884e-07	1.73243e-05
ENSDARG00000097807	BX530017.2		21.6672	2.5821	0.855139	3.01951	0.00253183	0.0497348
ENSDARG00000098162	zgc:77748	zgc:77748 [Source:ZFIN;Acc:ZDB-GENE-040426-1864]	1167.41	1.25521	0.251244	4.996	5.85327e-07	5.64885e-05
ENSDARG00000098397	FP016106.1	sterile alpha motif domain-containing protein 9-like [Source:NCBI gene;Acc:101882579]	41.5564	3.96686	0.434525	9.12917	6.90286e-20	8.31137e-17
ENSDARG00000098481	anxa1d	annexin A1d [Source:ZFIN;Acc:ZDB-GENE-050417-72]	329.116	1.02737	0.33315	3.08379	0.00204379	0.0433899
ENSDARG00000098645	rgn	regucalcin [Source:NCBI gene;Acc:403070]	558.681	1.22273	0.315844	3.87131	0.000108251	0.00476022
ENSDARG00000099387	jpt1a	Jupiter microtubule associated homolog 1a [Source:ZFIN;Acc:ZDB-GENE-070410-142]	161.516	1.13166	0.335334	3.37474	0.000738865	0.0210385
ENSDARG00000100803	zgc:113443	zgc:113443 [Source:ZFIN;Acc:ZDB-GENE-050913-134]	54.757	1.18716	0.284645	4.17068	3.03697e-05	0.00173732
ENSDARG00000103154	si:ch73-144l3.1	si:ch73-144l3.1 [Source:ZFIN;Acc:ZDB-GENE-131119-96]	34.0238	1.35565	0.382502	3.54416	0.000393863	0.0130693
ENSDARG00000103341	si:ch211-110e21.4	si:ch211-110e21.4 [Source:ZFIN;Acc:ZDB-GENE-131126-43]	21.9262	2.55721	0.452287	5.65395	1.56799e-08	2.5196e-06
ENSDARG00000104593	cyp2k18	cytochrome P450, family 2, subfamily K, polypeptide 18 [Source:ZFIN;Acc:ZDB-GENE-040426-1584]	426.16	1.24517	0.212739	5.85306	4.82603e-09	8.53329e-07
ENSDARG00000003576	klhl32	kelch-like family member 32 [Source:ZFIN;Acc:ZDB-GENE-070209-47]	239.321	1.02405	0.197696	5.17992	2.2198e-07	2.49238e-05
ENSDARG00000006848	parp9	poly(ADP-ribose) polymerase family member 9 [Source:ZFIN;Acc:ZDB-GENE-081104-179]	85.9917	9.02744	1.22004	7.3993	1.36901e-13	6.18134e-11
ENSDARG00000009978	icn	ictacalcin [Source:ZFIN;Acc:ZDB-GENE-030131-8599]	3631.44	1.31144	0.430322	3.04759	0.00230687	0.0468132
ENSDARG00000014196	myl1	myosin, light chain 1, alkali; skeletal, fast [Source:ZFIN;Acc:ZDB-GENE-030131-8109]	14113.8	1.00654	0.312711	3.21875	0.00128749	0.0313926
ENSDARG00000017984	zgc:172106	zgc:172106 [Source:ZFIN;Acc:ZDB-GENE-080204-42]	94.0167	1.68905	0.325811	5.18413	2.17031e-07	2.46082e-05
ENSDARG00000020866	apoa4b.2	apolipoprotein A-IV b, tandem duplicate 2 [Source:ZFIN;Acc:ZDB-GENE-030131-3143]	4898.15	1.06994	0.247503	4.32295	1.53954e-05	0.00101904
ENSDARG00000021891	zbtb7b	zinc finger and BTB domain containing 7B [Source:ZFIN;Acc:ZDB-GENE-040426-1134]	193.304	1.02182	0.222448	4.59355	4.3576e-06	0.000344318
ENSDARG00000022303	higd1a	HIG1 hypoxia inducible domain family, member 1A [Source:ZFIN;Acc:ZDB-GENE-030826-15]	558.752	1.53131	0.279967	5.46961	4.5103e-08	6.40691e-06
ENSDARG00000025254	s100a10b	S100 calcium binding protein A10b [Source:ZFIN;Acc:ZDB-GENE-040426-1937]	1686.05	1.28964	0.37352	3.45266	0.000555088	0.016992
ENSDARG00000029356	mboat1	membrane bound O-acyltransferase domain containing 1 [Source:ZFIN;Acc:ZDB-GENE-041114-98]	161.546	1.02357	0.253275	4.04133	5.31489e-05	0.00269455
ENSDARG00000029497	tfcp2l1	transcription factor CP2-like 1 [Source:ZFIN;Acc:ZDB-GENE-040704-58]	159.877	1.65886	0.202074	8.20918	2.227e-16	1.94171e-13
ENSDARG00000033451	atpsckmt	fATP synthase c subunit lysine N-methyltransferase [Source:ZFIN;Acc:ZDB-GENE-041114-90]	92.5246	1.11407	0.295052	3.77583	0.000159474	0.00652382
ENSDARG00000040045	cldn1	claudin 1 [Source:ZFIN;Acc:ZDB-GENE-010328-11]	834.437	1.34442	0.243919	5.51177	3.55246e-08	5.22232e-06
ENSDARG00000040738	zgc:153846	zgc:153846 [Source:ZFIN;Acc:ZDB-GENE-060929-898]	25.6068	1.59984	0.448739	3.56519	0.000363587	0.0122984
ENSDARG00000055514	icn2	ictacalcin 2 [Source:ZFIN;Acc:ZDB-GENE-070822-9]	1731.44	1.99105	0.445605	4.46818	7.88872e-06	0.000573179
ENSDARG00000056167	hspe1	heat shock 10 protein 1 [Source:ZFIN;Acc:ZDB-GENE-000906-2]	1179.13	1.1014	0.337209	3.26622	0.00108995	0.0281505
ENSDARG00000069116	timm10	translocase of inner mitochondrial membrane 10 homolog (yeast) [Source:NCBI gene;Acc:436951]	290.821	1.71758	0.331626	5.17926	2.22772e-07	2.49238e-05
ENSDARG00000075622	zgc:174938	zgc:174938 [Source:ZFIN;Acc:ZDB-GENE-070928-44]	173.909	2.18192	0.307159	7.10353	1.21608e-12	4.58935e-10
ENSDARG00000076043	si:dkeyp-73d8.9	si:dkeyp-73d8.9 [Source:ZFIN;Acc:ZDB-GENE-070912-685]	289.347	2.45949	0.406513	6.05021	1.4466e-09	2.88009e-07
ENSDARG00000078177	cxcr3.1	chemokine (C-X-C motif) receptor 3, tandem duplicate 1 [Source:ZFIN;Acc:ZDB-GENE-060130-38]	17.6064	2.20697	0.67777	3.25622	0.00112906	0.0289535
ENSDARG00000078625	fgf9	fibroblast growth factor 9 [Source:ZFIN;Acc:ZDB-GENE-070424-238]	16.8896	1.86495	0.522037	3.57245	0.00035366	0.0120842
ENSDARG00000079589	si:dkeyp-73d8.6	si:dkeyp-73d8.6 [Source:ZFIN;Acc:ZDB-GENE-070912-683]	229.762	4.66534	0.61205	7.62248	2.48848e-14	1.45065e-11
ENSDARG00000081252	dre-mir-16b	dre-mir-16b [Source:miRBase;Acc:MI0001895]	11.9546	2.60514	0.74309	3.50582	0.000455197	0.014662
ENSDARG00000089090	mmd2b	monocyte to macrophage differentiation-associated 2b [Source:ZFIN;Acc:ZDB-GENE-090313-336]	13.2876	3.54012	0.779535	4.54132	5.59033e-06	0.000425758
ENSDARG00000089399	tmem176l.2	transmembrane protein 176l.2 [Source:ZFIN;Acc:ZDB-GENE-080829-12]	793.744	1.01946	0.307014	3.32058	0.000898308	0.0243448
ENSDARG00000090389	ndufv3	NADH:ubiquinone oxidoreductase subunit V3 [Source:ZFIN;Acc:ZDB-GENE-030131-6500]	910.963	1.02854	0.33718	3.05041	0.0022853	0.0464501
ENSDARG00000092159	CR788249.1		35.3044	3.77857	0.76609	4.93227	8.12782e-07	7.64655e-05
ENSDARG00000092361	si:dkey-79f11.7	si:dkey-79f11.7 [Source:ZFIN;Acc:ZDB-GENE-090313-338]	122.41	1.34297	0.36772	3.65216	0.000260043	0.00957087
ENSDARG00000092520	si:dkey-250k15.10	si:dkey-250k15.10 [Source:ZFIN;Acc:ZDB-GENE-100921-41]	14.502	2.31175	0.584137	3.95754	7.57243e-05	0.00362098
ENSDARG00000092949	si:ch73-366i20.1	si:ch73-366i20.1 [Source:ZFIN;Acc:ZDB-GENE-070912-338]	43.2347	1.10386	0.314603	3.50873	0.000450259	0.01454
ENSDARG00000094297	si:dkey-222h21.2	si:dkey-222h21.2 [Source:ZFIN;Acc:ZDB-GENE-081031-20]	25.3398	1.7942	0.474742	3.77932	0.000157258	0.00646042
ENSDARG00000094433	caspbl	caspase b, like [Source:ZFIN;Acc:ZDB-GENE-090311-53]	53.8911	2.17016	0.451624	4.80524	1.54565e-06	0.000134302
ENSDARG00000095772	si:dkey-11o1.2	si:dkey-11o1.2 [Source:ZFIN;Acc:ZDB-GENE-100921-76]	12.0065	2.49701	0.650541	3.83835	0.000123862	0.00527247
ENSDARG00000095863	afp4	antifreeze protein type IV [Source:ZFIN;Acc:ZDB-GENE-030131-5217]	3039.21	1.05714	0.276168	3.8279	0.000129241	0.00545551
ENSDARG00000095949	si:dkey-22i16.9	si:dkey-22i16.9 [Source:ZFIN;Acc:ZDB-GENE-090313-261]	59.8243	1.26176	0.302633	4.16929	3.05548e-05	0.00174397
ENSDARG00000097001	FP245462.1		11.7284	2.17366	0.578794	3.7555	0.000172996	0.00693219
ENSDARG00000098129	si:dkeyp-97a10.2	si:dkeyp-97a10.2 [Source:ZFIN;Acc:ZDB-GENE-090429-4]	131.039	1.30463	0.278403	4.68614	2.78411e-06	0.000229303
ENSDARG00000100782	f7l	coagulation factor VII, like [Source:ZFIN;Acc:ZDB-GENE-070424-102]	162.24	1.00714	0.177327	5.6796	1.35012e-08	2.18832e-06
ENSDARG00000100886	si:dkeyp-97a10.1	si:dkeyp-97a10.1 [Source:ZFIN;Acc:ZDB-GENE-131121-449]	67.7697	1.26648	0.262116	4.83175	1.35335e-06	0.000118818
ENSDARG00000105408	BX248082.2		465.289	2.00629	0.350631	5.72195	1.05311e-08	1.74038e-06
ENSDARG00000109652	CR855320.4		11.6582	4.01313	0.954472	4.20455	2.61599e-05	0.00155271
ENSDARG00000109678	dap1b	death associated protein 1b [Source:ZFIN;Acc:ZDB-GENE-000511-4]	718.377	1.23959	0.328525	3.77319	0.000161176	0.00655199
ENSDARG00000114516	CABZ01021592.1		1269.83	1.63754	0.476425	3.43714	0.000587882	0.017696
ENSDARG00000115102	CR855320.5		10.5151	4.1446	0.896276	4.62425	3.75962e-06	0.000298937
ENSDARG00000115195	FO203432.1		11.0136	3.84578	0.846748	4.54183	5.57685e-06	0.000425758
ENSDARG00000117512	LO018605.3		56.0724	1.61745	0.468412	3.45305	0.000554291	0.016992
ENSDARG00000010905	mettl13	methyltransferase like 13 [Source:NCBI gene;Acc:557908]	207.865	1.05803	0.184203	5.74383	9.25573e-09	1.53968e-06
ENSDARG00000015765	iah1	isoamyl acetate hydrolyzing esterase 1 (putative) [Source:NCBI gene;Acc:449926]	61.6348	1.1497	0.344478	3.3375	0.000845357	0.0232841
ENSDARG00000016122	ptrhd1	peptidyl-tRNA hydrolase domain containing 1 [Source:ZFIN;Acc:ZDB-GENE-081110-2]	106.879	1.12525	0.3571	3.15108	0.00162669	0.0366061
ENSDARG00000019096	myl7	myosin, light chain 7, regulatory [Source:ZFIN;Acc:ZDB-GENE-991019-3]	624.916	1.28026	0.352756	3.6293	0.000284194	0.0101927
ENSDARG00000019877	rbks	ribokinase [Source:ZFIN;Acc:ZDB-GENE-040625-112]	149.292	1.30037	0.309623	4.19984	2.671e-05	0.00157427
ENSDARG00000022631	cyp2p9	cytochrome P450, family 2, subfamily P, polypeptide 9 [Source:ZFIN;Acc:ZDB-GENE-040120-2]	491.857	1.88117	0.291208	6.45988	1.04785e-10	2.67625e-08
ENSDARG00000022841	ptk2ba	protein tyrosine kinase 2 beta, a [Source:ZFIN;Acc:ZDB-GENE-080207-1]	179.357	2.0596	0.378301	5.44434	5.19969e-08	7.26377e-06
ENSDARG00000028098	fut9d	fucosyltransferase 9d [Source:ZFIN;Acc:ZDB-GENE-050309-15]	1170.84	1.22418	0.257248	4.75876	1.94783e-06	0.000165828
ENSDARG00000030094	malb	mal, T cell differentiation protein b [Source:ZFIN;Acc:ZDB-GENE-050417-175]	183.558	2.19688	0.446061	4.92507	8.43304e-07	7.86825e-05
ENSDARG00000032553	egln3	egl-9 family hypoxia-inducible factor 3 [Source:ZFIN;Acc:ZDB-GENE-040426-2541]	96.5816	1.30589	0.296783	4.40015	1.08177e-05	0.000755598
ENSDARG00000040179	zgc:101562	zgc:101562 [Source:ZFIN;Acc:ZDB-GENE-041010-74]	81.7576	1.07058	0.287555	3.72305	0.000196832	0.00769478
ENSDARG00000041787	cx32.3	connexin 32.3 [Source:ZFIN;Acc:ZDB-GENE-030131-1337]	1224.05	1.00825	0.298594	3.37665	0.000733736	0.020916
ENSDARG00000042010	pklr	pyruvate kinase L/R [Source:ZFIN;Acc:ZDB-GENE-010907-1]	6588.14	1.54353	0.200659	7.69233	1.44482e-14	8.91033e-12
ENSDARG00000042428	gstt1a	glutathione S-transferase theta 1a [Source:ZFIN;Acc:ZDB-GENE-031001-13]	1718.87	1.01167	0.334215	3.02701	0.00246986	0.0487132
ENSDARG00000042873	slc25a27	solute carrier family 25 member 27 [Source:ZFIN;Acc:ZDB-GENE-040426-1290]	63.3183	1.23738	0.318891	3.88026	0.000104346	0.00463691
ENSDARG00000052277	cabp2b	calcium binding protein 2b [Source:ZFIN;Acc:ZDB-GENE-081028-55]	136.877	1.12302	0.328071	3.4231	0.000619103	0.0184382
ENSDARG00000059227	fabp1b.1	fatty acid binding protein 1b, tandem duplicate 1 [Source:NCBI gene;Acc:554095]	8400.85	1.09786	0.35857	3.06179	0.00220021	0.045606
ENSDARG00000068006	gck	glucokinase (hexokinase 4) [Source:ZFIN;Acc:ZDB-GENE-060825-204]	754.096	3.79631	0.308944	12.288	1.05064e-34	8.85518e-31
ENSDARG00000068966	si:ch211-261n11.7	si:ch211-261n11.7 [Source:ZFIN;Acc:ZDB-GENE-081105-144]	178.021	1.95258	0.363808	5.36707	8.00268e-08	1.03768e-05
ENSDARG00000069279	elovl7a	ELOVL fatty acid elongase 7a [Source:ZFIN;Acc:ZDB-GENE-030131-6149]	522.399	1.03057	0.28741	3.58571	0.000336162	0.0116436
ENSDARG00000070757	si:ch211-155i14.1	si:ch211-155i14.1 [Source:ZFIN;Acc:ZDB-GENE-040724-246]	11.9251	2.44141	0.623399	3.91628	8.9925e-05	0.00411167
ENSDARG00000071336	mif	macrophage migration inhibitory factor [Source:ZFIN;Acc:ZDB-GENE-080708-1]	478.762	1.42021	0.399965	3.55085	0.00038399	0.0128259
ENSDARG00000071871	glod5	glyoxalase domain containing 5 [Source:NCBI gene;Acc:553706]	272.846	1.01265	0.33382	3.03353	0.00241713	0.0481845
ENSDARG00000075766	sccpdha.1	saccharopine dehydrogenase a, tandem duplicate 1 [Source:ZFIN;Acc:ZDB-GENE-040718-51]	540.234	1.2082	0.18028	6.70179	2.05882e-11	6.27197e-09
ENSDARG00000076526	gar1	GAR1 homolog, ribonucleoprotein [Source:NCBI gene;Acc:393950]	896.683	1.38479	0.271056	5.10888	3.24071e-07	3.4721e-05
ENSDARG00000078059	nudcd2	NudC domain containing 2 [Source:ZFIN;Acc:ZDB-GENE-040801-49]	207.565	1.0957	0.337364	3.24781	0.00116296	0.029494
ENSDARG00000079150	si:ch211-276i12.9	si:ch211-276i12.9 [Source:ZFIN;Acc:ZDB-GENE-141216-132]	239.217	1.15862	0.231703	5.00045	5.71961e-07	5.56232e-05
ENSDARG00000079664	zgc:172341	zgc:172341 [Source:ZFIN;Acc:ZDB-GENE-080204-116]	146.46	1.27921	0.25269	5.06237	4.14068e-07	4.27524e-05
ENSDARG00000086418	si:ch211-236p5.3	si:ch211-236p5.3 [Source:ZFIN;Acc:ZDB-GENE-081028-31]	182.183	1.10519	0.261385	4.22822	2.35547e-05	0.00144558
ENSDARG00000087197	ros1	c-ros oncogene 1 , receptor tyrosine kinase [Source:ZFIN;Acc:ZDB-GENE-020506-1]	389.09	1.04352	0.293794	3.55187	0.00038251	0.0128103
ENSDARG00000087532	si:ch211-278p9.1	si:ch211-278p9.1 [Source:ZFIN;Acc:ZDB-GENE-081028-46]	96.6507	1.37863	0.252122	5.46812	4.54835e-08	6.42487e-06
ENSDARG00000089901	si:ch211-261n11.8	si:ch211-261n11.8 [Source:ZFIN;Acc:ZDB-GENE-081105-75]	48.0809	2.25191	0.544605	4.13493	3.55057e-05	0.00195165
ENSDARG00000090946	si:zfos-364h11.2	si:zfos-364h11.2 [Source:ZFIN;Acc:ZDB-GENE-120703-46]	59.1153	1.6229	0.321415	5.04924	4.43577e-07	4.50435e-05
ENSDARG00000092337	CU467861.6		788.384	1.50031	0.329099	4.55885	5.14353e-06	0.000398939
ENSDARG00000093042	si:dkey-104n9.1	si:dkey-104n9.1 [Source:ZFIN;Acc:ZDB-GENE-081104-300]	22.1016	8.52127	1.35849	6.27261	3.55036e-10	8.01525e-08
ENSDARG00000093392	CT583651.1		32.2895	1.74836	0.412359	4.2399	2.23623e-05	0.0013791
ENSDARG00000094265	si:dkey-183n20.15	si:dkey-183n20.15 [Source:ZFIN;Acc:ZDB-GENE-041001-160]	76.8518	1.51696	0.411214	3.68897	0.00022516	0.00847197
ENSDARG00000094586	CT573357.1		7.32499	2.63003	0.762786	3.44793	0.000564894	0.0172149
ENSDARG00000096655	BX901920.1		551.339	3.13069	0.263655	11.8742	1.6115e-32	1.01867e-28
ENSDARG00000096773	pimr128	Pim proto-oncogene, serine/threonine kinase, related 128 [Source:ZFIN;Acc:ZDB-GENE-041014-93]	33.022	1.60073	0.417182	3.837	0.000124544	0.0052926
ENSDARG00000097314	si:zfos-1714f5.3	si:zfos-1714f5.3 [Source:ZFIN;Acc:ZDB-GENE-131127-148]	7.27353	2.4074	0.788615	3.05269	0.00226796	0.0462917
ENSDARG00000097753	slirp	SRA stem-loop interacting RNA binding protein [Source:ZFIN;Acc:ZDB-GENE-030729-30]	308.548	1.18782	0.304757	3.89759	9.71566e-05	0.00437897
ENSDARG00000097902	si:ch73-204p21.2	si:ch73-204p21.2 [Source:ZFIN;Acc:ZDB-GENE-050208-49]	502.247	1.1769	0.279255	4.21441	2.50437e-05	0.00151809
ENSDARG00000098535	BX004823.1		20.4942	2.44472	0.609141	4.01338	5.98556e-05	0.002991
ENSDARG00000099689	spink2.3	serine peptidase inhibitor, Kazal type 2, tandem duplicate 3 [Source:ZFIN;Acc:ZDB-GENE-141216-190]	20.574	2.25603	0.722609	3.12206	0.00179587	0.0394858
ENSDARG00000100233	CU633762.1		5.59688	2.93227	0.941472	3.11456	0.00184219	0.0403637
ENSDARG00000104572	si:dkey-35h6.1	si:dkey-35h6.1 [Source:ZFIN;Acc:ZDB-GENE-141216-112]	1103.67	1.2824	0.250852	5.11216	3.18503e-07	3.42695e-05
ENSDARG00000105412	si:ch211-276i12.11	si:ch211-276i12.11 [Source:ZFIN;Acc:ZDB-GENE-160628-5]	181.934	1.3225	0.351113	3.76659	0.000165491	0.0066951
ENSDARG00000110700	COX7A2	cytochrome c oxidase subunit 7A2b [Source:NCBI gene;Acc:100535363]	256.739	1.29388	0.369472	3.50197	0.000461823	0.0148188
ENSDARG00000116524	zgc:103700	zgc:103700 [Source:ZFIN;Acc:ZDB-GENE-041010-13]	30.4138	7.48989	1.28771	5.81644	6.01144e-09	1.04827e-06
ENSDARG00000002259	ca15c	carbonic anhydrase XV c [Source:ZFIN;Acc:ZDB-GENE-061013-737]	81.7844	1.31437	0.365821	3.59294	0.000326967	0.0113563
ENSDARG00000006290	ndufs5	NADH:ubiquinone oxidoreductase subunit S5 [Source:ZFIN;Acc:ZDB-GENE-050522-437]	1057.63	1.11849	0.336421	3.32467	0.000885227	0.0240695
ENSDARG00000013822	anapc16	anaphase promoting complex subunit 16 [Source:ZFIN;Acc:ZDB-GENE-050417-430]	337.008	1.12198	0.361534	3.10339	0.00191319	0.0414881
ENSDARG00000015476	iqch	IQ motif containing H [Source:NCBI gene;Acc:567336]	48.2719	2.13629	0.299226	7.13938	9.37502e-13	3.70387e-10
ENSDARG00000018283	cyba	cytochrome b-245, alpha polypeptide [Source:ZFIN;Acc:ZDB-GENE-040426-1526]	221.392	1.0639	0.346036	3.07452	0.00210843	0.0442905
ENSDARG00000022564	C18H11orf58	zgc:56106 [Source:NCBI gene;Acc:393163]	177.91	1.1882	0.373621	3.18024	0.00147155	0.0341358
ENSDARG00000023299	snu13b	SNU13 homolog, small nuclear ribonucleoprotein b (U4/U6.U5) [Source:ZFIN;Acc:ZDB-GENE-030131-9670]	732.236	1.00318	0.330184	3.03825	0.00237956	0.0478849
ENSDARG00000028012	tpmt.2	thiopurine S-methyltransferase, tandem duplicate 2 [Source:ZFIN;Acc:ZDB-GENE-041010-177]	69.9881	1.67202	0.448146	3.73097	0.000190745	0.00754772
ENSDARG00000029695	pgp	phosphoglycolate phosphatase [Source:ZFIN;Acc:ZDB-GENE-030131-6240]	330.852	1.10031	0.259759	4.23587	2.27667e-05	0.00140062
ENSDARG00000036832	cyt1l	type I cytokeratin, enveloping layer, like [Source:ZFIN;Acc:ZDB-GENE-061026-4]	23309.8	1.21659	0.212766	5.71797	1.07802e-08	1.76997e-06
ENSDARG00000039535	dapp1	dual adaptor of phosphotyrosine and 3-phosphoinositides [Source:ZFIN;Acc:ZDB-GENE-050417-180]	30.9788	2.14369	0.448849	4.77597	1.78846e-06	0.000153292
ENSDARG00000042396	odf3b	tripartite motif containing 35-30 [Source:ZFIN;Acc:ZDB-GENE-060503-557]	24.3125	1.54172	0.397877	3.87487	0.000106681	0.00470755
ENSDARG00000045011	tapbp.2	TAP binding protein (tapasin), tandem duplicate 2 [Source:ZFIN;Acc:ZDB-GENE-060503-136]	45.8547	2.64692	0.486747	5.43797	5.38901e-08	7.48687e-06
ENSDARG00000045141	aqp8a.1	aquaporin 8a, tandem duplicate 1 [Source:ZFIN;Acc:ZDB-GENE-040912-106]	1479.54	1.05691	0.350132	3.0186	0.00253943	0.0497362
ENSDARG00000057060	tvp23b	trans-golgi network vesicle protein 23 homolog B (S. cerevisiae) [Source:ZFIN;Acc:ZDB-GENE-050522-404]	265.168	1.26283	0.306337	4.12237	3.75002e-05	0.00204793
ENSDARG00000057417	nudt13	nudix (nucleoside diphosphate linked moiety X)-type motif 13 [Source:ZFIN;Acc:ZDB-GENE-040724-60]	30.858	2.59125	0.484104	5.35269	8.66579e-08	1.10664e-05
ENSDARG00000057644	adam8b	ADAM metallopeptidase domain 8b [Source:ZFIN;Acc:ZDB-GENE-070808-1]	143.64	1.67488	0.254615	6.57811	4.76475e-11	1.29545e-08
ENSDARG00000061103	slc19a3b	solute carrier family 19 member 3b [Source:ZFIN;Acc:ZDB-GENE-050419-166]	19.6925	1.91937	0.438743	4.3747	1.216e-05	0.000837783
ENSDARG00000063572	perp	p53 apoptosis effector related to pmp22 [Source:ZFIN;Acc:ZDB-GENE-050104-1]	4034.01	1.43054	0.24557	5.82539	5.69792e-09	1.0005e-06
ENSDARG00000067975	atp5if1a	ATP synthase inhibitory factor subunit 1a [Source:NCBI gene;Acc:100037369]	733.915	1.191	0.295725	4.02737	5.64047e-05	0.00284102
ENSDARG00000068274	si:ch211-203b8.6	si:ch211-203b8.6 [Source:ZFIN;Acc:ZDB-GENE-050419-160]	83.8956	1.13429	0.311075	3.64636	0.00026598	0.00971864
ENSDARG00000068947	si:ch211-264e16.1	si:ch211-264e16.1 [Source:ZFIN;Acc:ZDB-GENE-060503-226]	64.1429	2.14612	0.349084	6.14786	7.85345e-10	1.5886e-07
ENSDARG00000069192	zgc:163030	zgc:163030 [Source:ZFIN;Acc:ZDB-GENE-060810-77]	158.36	1.05121	0.346106	3.03725	0.00238751	0.0479041
ENSDARG00000077760	ascc1	activating signal cointegrator 1 complex subunit 1 [Source:ZFIN;Acc:ZDB-GENE-050417-80]	172.958	2.61052	0.330445	7.90001	2.78875e-15	1.90577e-12
ENSDARG00000079402	tapbp.1	TAP binding protein (tapasin), tandem duplicate 1 [Source:ZFIN;Acc:ZDB-GENE-010110-2]	54.5942	1.75863	0.426519	4.12321	3.7363e-05	0.00204485
ENSDARG00000088030	rpl35a	ribosomal protein L35a [Source:ZFIN;Acc:ZDB-GENE-040718-190]	7904.5	1.47682	0.402934	3.66516	0.000247183	0.00917771
ENSDARG00000088885	si:ch1073-340i21.3	si:ch1073-340i21.3 [Source:ZFIN;Acc:ZDB-GENE-030131-199]	579.096	2.46459	0.368914	6.68068	2.37838e-11	7.07499e-09
ENSDARG00000089362	grn1	granulin 1 [Source:ZFIN;Acc:ZDB-GENE-060103-1]	109.912	1.51661	0.485416	3.12436	0.00178194	0.0392136
ENSDARG00000091211	adh8a	alcohol dehydrogenase 8a [Source:ZFIN;Acc:ZDB-GENE-030529-3]	65.9053	3.17758	0.387622	8.19764	2.45157e-16	2.06626e-13
ENSDARG00000093233	si:ch211-215d8.2	si:ch211-215d8.2 [Source:ZFIN;Acc:ZDB-GENE-050419-248]	67.1892	1.01608	0.329302	3.08554	0.00203183	0.0432084
ENSDARG00000093584	zgc:193505	zgc:193505 [Source:ZFIN;Acc:ZDB-GENE-030131-7103]	568.618	1.80045	0.458125	3.93004	8.493e-05	0.0039499
ENSDARG00000093591	si:ch211-282k23.2	si:ch211-282k23.2 [Source:ZFIN;Acc:ZDB-GENE-050420-314]	11.5235	2.12728	0.691678	3.07554	0.00210123	0.0442009
ENSDARG00000094946	si:ch211-132b12.2	si:ch211-132b12.2 [Source:ZFIN;Acc:ZDB-GENE-050420-178]	45.1727	1.25405	0.319802	3.92133	8.80628e-05	0.00404647
ENSDARG00000097973	si:ch1073-190k2.1	si:ch1073-190k2.1 [Source:ZFIN;Acc:ZDB-GENE-131127-449]	316.45	2.47625	0.402218	6.15649	7.43744e-10	1.52891e-07
ENSDARG00000098507	lyar	Ly1 antibody reactive homolog (mouse) [Source:ZFIN;Acc:ZDB-GENE-040426-1414]	287.346	1.0035	0.255413	3.92894	8.53202e-05	0.00395563
ENSDARG00000099439	serp1	stress-associated endoplasmic reticulum protein 1 [Source:ZFIN;Acc:ZDB-GENE-030131-8741]	795.833	1.14691	0.358789	3.19663	0.00139044	0.0329188
ENSDARG00000100104	zgc:101785	zgc:101785 [Source:ZFIN;Acc:ZDB-GENE-041010-152]	61.1279	1.36372	0.316887	4.30348	1.68134e-05	0.00109007
ENSDARG00000100366	si:dkey-102m7.3	si:dkey-102m7.3 [Source:ZFIN;Acc:ZDB-GENE-091204-389]	102.346	1.16051	0.358887	3.23363	0.00122229	0.030359
ENSDARG00000100719	uraha	urate (5-hydroxyiso-) hydrolase a [Source:NCBI gene;Acc:751742]	147.413	1.63957	0.380796	4.30564	1.66507e-05	0.00108509
ENSDARG00000101160	apoa4a	apolipoprotein A-IV a [Source:ZFIN;Acc:ZDB-GENE-050417-469]	330.599	1.34608	0.318945	4.22043	2.43837e-05	0.00149284
ENSDARG00000101200	zgc:112964	zgc:112964 [Source:ZFIN;Acc:ZDB-GENE-050306-47]	165.742	1.13589	0.251121	4.52328	6.08898e-06	0.000458214
ENSDARG00000101636	zgc:64201	zgc:64201 [Source:NCBI gene;Acc:393615]	35.9382	1.39375	0.363639	3.83278	0.000126705	0.00536637
ENSDARG00000103106	trappc9	trafficking protein particle complex 9 [Source:ZFIN;Acc:ZDB-GENE-070705-261]	141.604	1.13007	0.336445	3.35886	0.000782644	0.0219656
ENSDARG00000103595	sfxn5a	sideroflexin 5a [Source:ZFIN;Acc:ZDB-GENE-090312-174]	15.7485	2.68127	0.65133	4.11661	3.84492e-05	0.00208624
ENSDARG00000103791	nme2b.1	NME/NM23 nucleoside diphosphate kinase 2b, tandem duplicate 1 [Source:ZFIN;Acc:ZDB-GENE-000210-32]	10150.6	1.03186	0.323014	3.19448	0.00140083	0.0330719
ENSDARG00000109266	BX510316.1		42.0148	1.44058	0.415118	3.47028	0.000519913	0.0162957
ENSDARG00000109626	si:ch211-226h7.3	si:ch211-226h7.3 [Source:ZFIN;Acc:ZDB-GENE-130531-9]	68.3068	1.40657	0.264777	5.3123	1.08248e-07	1.33514e-05
ENSDARG00000114508	tmem101	transmembrane protein 101 [Source:ZFIN;Acc:ZDB-GENE-121214-289]	341.828	1.10329	0.262267	4.20673	2.59094e-05	0.00154146
ENSDARG00000115717	pigbos1	PIGB opposite strand 1 [Source:NCBI gene;Acc:100534660]	156.944	1.65789	0.485391	3.41558	0.000636459	0.0188464
ENSDARG00000115872	CU855552.1		18.8149	5.54687	1.097	5.05639	4.27261e-07	4.38074e-05
ENSDARG00000002060	brf2	BRF2 RNA polymerase III transcription initiation factor subunit [Source:NCBI gene;Acc:445142]	29.2137	1.37202	0.422388	3.24824	0.00116122	0.0294795
ENSDARG00000006316	rpl23a	ribosomal protein L23a [Source:ZFIN;Acc:ZDB-GENE-030131-7479]	12842.1	1.17081	0.383909	3.04972	0.00229054	0.0465191
ENSDARG00000006341	tas1r3	taste receptor, type 1, member 3 [Source:ZFIN;Acc:ZDB-GENE-070917-3]	25.8406	2.69362	0.726298	3.7087	0.000208327	0.00798112
ENSDARG00000009822	her4.4	hairy-related 4, tandem duplicate 4 [Source:ZFIN;Acc:ZDB-GENE-081031-104]	96.3684	1.43542	0.344496	4.16673	3.08999e-05	0.00175969
ENSDARG00000014208	zgc:55413	zgc:55413 [Source:ZFIN;Acc:ZDB-GENE-040426-2909]	25.6104	3.16236	0.569835	5.54961	2.86312e-08	4.30917e-06
ENSDARG00000015065	c4	complement component 4 [Source:ZFIN;Acc:ZDB-GENE-030131-5697]	72.9036	1.3064	0.264988	4.93001	8.22235e-07	7.70008e-05
ENSDARG00000029795	prxl2b	peroxiredoxin like 2B [Source:NCBI gene;Acc:406605]	905.643	1.07948	0.341069	3.16499	0.0015509	0.0354561
ENSDARG00000037554	arhgef3l	Rho guanine nucleotide exchange factor (GEF) 3, like [Source:ZFIN;Acc:ZDB-GENE-050522-85]	126.844	2.28436	0.255453	8.94237	3.80895e-19	4.3777e-16
ENSDARG00000044751	ddt	D-dopachrome tautomerase [Source:ZFIN;Acc:ZDB-GENE-040625-160]	1569.43	1.08844	0.358236	3.03833	0.0023789	0.0478849
ENSDARG00000053395	cdkn2aipnl	CDKN2A interacting protein N-terminal like [Source:ZFIN;Acc:ZDB-GENE-041010-154]	400.763	1.10344	0.321164	3.43575	0.000590926	0.0177243
ENSDARG00000059404	rab43	RAB43, member RAS oncogene family [Source:ZFIN;Acc:ZDB-GENE-060825-25]	632.644	1.18761	0.127279	9.33079	1.05088e-20	1.3985e-17
ENSDARG00000068434	h3f3b.1	H3 histone, family 3B.1 [Source:ZFIN;Acc:ZDB-GENE-050417-65]	2605.16	1.08661	0.264183	4.11308	3.90419e-05	0.00210485
ENSDARG00000069966	alox5b.3	arachidonate 5-lipoxygenase b, tandem duplicate 3 [Source:ZFIN;Acc:ZDB-GENE-050522-330]	51.0886	2.36923	0.304793	7.77325	7.6499e-15	5.0902e-12
ENSDARG00000070038	rbp2a	retinol binding protein 2a, cellular [Source:ZFIN;Acc:ZDB-GENE-020320-2]	4917.25	1.15502	0.331286	3.48648	0.00048943	0.0154691
ENSDARG00000070834	taf13	TATA-box binding protein associated factor 13 [Source:ZFIN;Acc:ZDB-GENE-030131-2873]	295.002	1.25473	0.401294	3.1267	0.00176779	0.0390041
ENSDARG00000073876	si:ch1073-165f9.2	si:ch1073-165f9.2 [Source:ZFIN;Acc:ZDB-GENE-141216-228]	119.017	2.92486	0.42586	6.86811	6.50562e-12	2.31683e-09
ENSDARG00000074210	zgc:110286	zgc:110286 [Source:ZFIN;Acc:ZDB-GENE-050417-68]	140.891	5.32459	0.469642	11.3376	8.55045e-30	3.6033e-26
ENSDARG00000078859	g0s2	G0/G1 switch 2 [Source:ZFIN;Acc:ZDB-GENE-081022-103]	62.4477	2.47477	0.390866	6.3315	2.4279e-10	5.68421e-08
ENSDARG00000090948	si:ch73-29c22.1	si:ch73-29c22.1 [Source:ZFIN;Acc:ZDB-GENE-091204-309]	46.916	1.55173	0.403185	3.84868	0.000118756	0.00512413
ENSDARG00000090969	cbln18	cerebellin 18 [Source:ZFIN;Acc:ZDB-GENE-111109-3]	369.746	1.50307	0.35065	4.28654	1.81477e-05	0.00115583
ENSDARG00000093176	zgc:77118	zgc:77118 [Source:ZFIN;Acc:ZDB-GENE-040426-2211]	18.9452	4.81512	0.763892	6.3034	2.91181e-10	6.7546e-08
ENSDARG00000093602	si:ch211-93g21.1	si:ch211-93g21.1 [Source:ZFIN;Acc:ZDB-GENE-060503-703]	11.8806	1.76804	0.571621	3.09303	0.00198123	0.042382
ENSDARG00000094112	slc22a21	solute carrier family 22 member 21 [Source:ZFIN;Acc:ZDB-GENE-091118-62]	162.364	1.36069	0.314619	4.32487	1.52624e-05	0.00101555
ENSDARG00000094560	BX005254.2		26.1066	1.31154	0.422383	3.10509	0.00190222	0.0413565
ENSDARG00000095592	si:dkey-11o15.5	si:dkey-11o15.5 [Source:ZFIN;Acc:ZDB-GENE-091204-172]	20.3619	1.9456	0.606553	3.20763	0.00133832	0.032104
ENSDARG00000096876	CR847984.1		22.6086	3.56291	0.735215	4.84608	1.25925e-06	0.000111834
ENSDARG00000097452	CU929070.5		100.227	1.30509	0.410366	3.1803	0.00147125	0.0341358
ENSDARG00000098030	BX571794.3		15.2199	3.54461	0.835745	4.24126	2.22266e-05	0.00137408
ENSDARG00000098988	si:ch211-193i15.1	si:ch211-193i15.1 [Source:ZFIN;Acc:ZDB-GENE-141216-405]	11.4233	3.56485	0.88048	4.04876	5.1489e-05	0.00262898
ENSDARG00000099667	snrpg	small nuclear ribonucleoprotein polypeptide G [Source:ZFIN;Acc:ZDB-GENE-040912-105]	483.459	1.4136	0.410457	3.44395	0.000573272	0.0174012
ENSDARG00000100339	arf4b	ADP-ribosylation factor 4b [Source:ZFIN;Acc:ZDB-GENE-050417-205]	227.599	5.29269	0.452966	11.6845	1.52955e-31	7.73496e-28
ENSDARG00000101557	scarb1	scavenger receptor class B, member 1 [Source:ZFIN;Acc:ZDB-GENE-031126-1]	513.4	1.00802	0.190987	5.27793	1.30652e-07	1.58824e-05
ENSDARG00000103456	cyp2aa11	cytochrome P450, family 2, subfamily AA, polypeptide 11 [Source:ZFIN;Acc:ZDB-GENE-110114-3]	39.8638	1.51755	0.406311	3.73495	0.000187756	0.00744108
ENSDARG00000103639	si:dkey-36i7.3	si:dkey-36i7.3 [Source:ZFIN;Acc:ZDB-GENE-131127-316]	871.345	1.33912	0.411478	3.25442	0.00113623	0.0290785
ENSDARG00000110460	zgc:174357	zgc:174357 [Source:ZFIN;Acc:ZDB-GENE-071004-122]	25.1484	1.65422	0.477823	3.46199	0.000536195	0.0165742
ENSDARG00000112527	FP325130.1		252.908	1.03311	0.264143	3.91119	9.18432e-05	0.00418684
ENSDARG00000114254	zgc:91850	zgc:91850 [Source:ZFIN;Acc:ZDB-GENE-040801-211]	6.20579	2.75657	0.839342	3.28421	0.0010227	0.0268526
ENSDARG00000114408	AL954137.2		11.3241	2.53072	0.681206	3.71506	0.000203154	0.00786639
ENSDARG00000117109	CR626884.6	si:dkey-83h2.2 [Source:NCBI gene;Acc:101885518]	213.547	2.46671	0.1701	14.5015	1.18471e-47	1.49777e-43
ENSDARG00000002293	si:ch211-197g15.6	si:ch211-197g15.6 [Source:ZFIN;Acc:ZDB-GENE-050208-457]	70.0649	1.32384	0.394921	3.35216	0.000801848	0.0223783
ENSDARG00000004059	galk2	galactokinase 2 [Source:ZFIN;Acc:ZDB-GENE-041114-143]	73.2408	1.15948	0.323655	3.58245	0.00034039	0.0117579
ENSDARG00000004925	immp2l	inner mitochondrial membrane peptidase subunit 2 [Source:NCBI gene;Acc:445299]	120.472	1.23731	0.343903	3.59783	0.00032088	0.0112219
ENSDARG00000008170	dbnla	drebrin-like a [Source:ZFIN;Acc:ZDB-GENE-040704-42]	219.167	1.0919	0.220482	4.95231	7.33363e-07	6.97109e-05
ENSDARG00000029445	eif1b	eukaryotic translation initiation factor 1B [Source:ZFIN;Acc:ZDB-GENE-040426-1109]	1145.84	1.06718	0.338417	3.15346	0.00161348	0.0364019
ENSDARG00000041538	mrps28	mitochondrial ribosomal protein S28 [Source:ZFIN;Acc:ZDB-GENE-061110-52]	179.892	1.25736	0.398503	3.1552	0.00160386	0.0362409
ENSDARG00000043131	BX664625.1	natural killer cell receptor 2B4-like [Source:NCBI gene;Acc:100007935]	22.263	1.77573	0.536463	3.31007	0.000932719	0.0250891
ENSDARG00000043198	si:rp71-1i20.2	si:rp71-1i20.2 [Source:ZFIN;Acc:ZDB-GENE-040724-207]	74.7501	1.0344	0.263424	3.92675	8.61032e-05	0.00398011
ENSDARG00000043729	plac8.1	placenta associated 8, tandem duplicate 1 [Source:ZFIN;Acc:ZDB-GENE-050809-124]	2458.22	1.48341	0.347745	4.2658	1.99186e-05	0.00125284
ENSDARG00000044420	dnajc19	DnaJ (Hsp40) homolog, subfamily C, member 19 [Source:NCBI gene;Acc:393734]	283.405	1.14548	0.359521	3.18612	0.00144197	0.0337594
ENSDARG00000056498	crp2	C-reactive protein 2 [Source:ZFIN;Acc:ZDB-GENE-030131-5826]	255.87	2.01887	0.455413	4.43306	9.29063e-06	0.000658022
ENSDARG00000062087	nceh1b.1	neutral cholesterol ester hydrolase 1b, tandem duplicate 1 [Source:ZFIN;Acc:ZDB-GENE-061110-43]	298.043	1.21264	0.261951	4.62928	3.66943e-06	0.000293612
ENSDARG00000062632	duox	dual oxidase [Source:ZFIN;Acc:ZDB-GENE-091117-14]	78.6107	1.10692	0.28576	3.87359	0.000107242	0.00472408
ENSDARG00000068516	hapln1b	hyaluronan and proteoglycan link protein 1b [Source:ZFIN;Acc:ZDB-GENE-050920-1]	430.154	1.44895	0.246791	5.87114	4.32811e-09	7.70677e-07
ENSDARG00000069726	glis3	GLIS family zinc finger 3 [Source:ZFIN;Acc:ZDB-GENE-070112-2232]	58.2315	1.04205	0.340599	3.05946	0.00221739	0.0457314
ENSDARG00000071590	si:ch211-236g6.1	si:ch211-236g6.1 [Source:ZFIN;Acc:ZDB-GENE-050208-448]	68.016	1.63547	0.312217	5.23827	1.6209e-07	1.90625e-05
ENSDARG00000071670	tma7	translation machinery associated 7 homolog [Source:NCBI gene;Acc:768290]	653.764	1.41844	0.439295	3.22891	0.00124264	0.0306119
ENSDARG00000076983	rnasel4	ribonuclease like 4 [Source:ZFIN;Acc:ZDB-GENE-070713-7]	7.47163	3.95193	1.22928	3.21482	0.00130526	0.0316731
ENSDARG00000077456	si:ch211-113a14.12	si:ch211-113a14.12 [Source:ZFIN;Acc:ZDB-GENE-121214-99]	20.141	1.68785	0.411803	4.09868	4.15509e-05	0.00220255
ENSDARG00000078785	tmem258	transmembrane protein 258 [Source:NCBI gene;Acc:393742]	320.249	1.59174	0.46416	3.42929	0.000605166	0.018087
ENSDARG00000080329	NC_002333.3		19.6502	2.34861	0.734034	3.19959	0.00137624	0.0326744
ENSDARG00000082789	NC_002333.18		675.915	2.02891	0.489661	4.14351	3.42034e-05	0.00188828
ENSDARG00000083046	NC_002333.19		25.7667	2.7748	0.721347	3.84669	0.000119722	0.00513951
ENSDARG00000086838	itga2.3	integrin, alpha 2 (CD49B, alpha 2 subunit of VLA-2 receptor), tandem duplicate 3 [Source:ZFIN;Acc:ZDB-GENE-091204-176]	66.7855	1.71213	0.33684	5.08294	3.71644e-07	3.93181e-05
ENSDARG00000090629	tmtops3b	teleost multiple tissue opsin 3b [Source:ZFIN;Acc:ZDB-GENE-091204-311]	15.1795	2.41931	0.631961	3.82826	0.000129051	0.00545551
ENSDARG00000091198	urm1	ubiquitin related modifier 1 [Source:ZFIN;Acc:ZDB-GENE-091204-300]	171.192	1.07413	0.302073	3.55585	0.000376755	0.0126679
ENSDARG00000092578	si:ch211-222e20.4	si:ch211-222e20.4 [Source:ZFIN;Acc:ZDB-GENE-091118-60]	91.0937	1.38492	0.270854	5.11317	3.16789e-07	3.42308e-05
ENSDARG00000092787	si:dkey-88p24.11	si:dkey-88p24.11 [Source:ZFIN;Acc:ZDB-GENE-030131-8991]	174.268	1.41754	0.424173	3.34189	0.000832093	0.0229438
ENSDARG00000093230	si:ch211-139n6.3	si:ch211-139n6.3 [Source:ZFIN;Acc:ZDB-GENE-041111-114]	45.9637	1.28476	0.306554	4.19098	2.77753e-05	0.00161448
ENSDARG00000093671	BX001030.1		252.763	1.29194	0.251794	5.13096	2.8827e-07	3.15537e-05
ENSDARG00000094110	AL954145.2		145.898	1.09257	0.356466	3.06502	0.00217656	0.0453705
ENSDARG00000094747	si:ch211-197g15.6	si:ch211-197g15.6 [Source:ZFIN;Acc:ZDB-GENE-050208-457]	19.0452	3.65434	0.65975	5.53897	3.0425e-08	4.52527e-06
ENSDARG00000097209	cox8b	cytochrome c oxidase subunit 8B [Source:ZFIN;Acc:ZDB-GENE-110620-4]	516.117	1.42263	0.416516	3.41555	0.000636537	0.0188464
ENSDARG00000097643	CU138509.1		4.4541	4.62847	1.37836	3.35796	0.000785197	0.0220108
ENSDARG00000098174	ACADSB	acyl-CoA dehydrogenase, short/branched chain-like [Source:NCBI gene;Acc:100037342]	360.568	1.42536	0.218971	6.50936	7.54705e-11	2.00871e-08
ENSDARG00000098901	CABZ01002768.1		53.4034	2.92393	0.367455	7.95725	1.759e-15	1.34776e-12
ENSDARG00000099056	CABZ01065076.1	3-ketoacyl-CoA thiolase, mitochondrial-like [Source:NCBI gene;Acc:103910030]	962.573	1.36788	0.304207	4.49655	6.90652e-06	0.000510618
ENSDARG00000099154	CABZ01032488.1	wu:fb14d09 [Source:NCBI gene;Acc:100536795]	637.531	1.28148	0.236616	5.41586	6.09947e-08	8.3818e-06
ENSDARG00000100052	cckb	cholecystokinin b [Source:ZFIN;Acc:ZDB-GENE-060720-30]	246.415	1.43439	0.409966	3.4988	0.000467355	0.0149275
ENSDARG00000101026	CABZ01038709.1		175.609	5.19356	0.552376	9.40222	5.34234e-21	7.94595e-18
ENSDARG00000101754	BX664622.1		76.461	1.16753	0.359168	3.25065	0.00115143	0.0293488
ENSDARG00000102733	EMC4	ER membrane protein complex subunit 4 [Source:HGNC Symbol;Acc:HGNC:28032]	57.2072	2.95109	0.58234	5.06764	4.02771e-07	4.21399e-05
ENSDARG00000102793	slc16a6a	solute carrier family 16 member 6a [Source:NCBI gene;Acc:564872]	436.161	2.02224	0.220931	9.15326	5.524e-20	6.98371e-17
ENSDARG00000103006	si:ch1073-303d10.1	si:ch1073-303d10.1 [Source:ZFIN;Acc:ZDB-GENE-141216-327]	283.242	1.51838	0.234021	6.48823	8.68478e-11	2.28744e-08
ENSDARG00000103285	CCDC134	si:dkey-167k11.5 [Source:ZFIN;Acc:ZDB-GENE-091204-218]	5.47977	5.44325	1.41344	3.85106	0.00011761	0.00508336
ENSDARG00000104505	CABZ01046093.1	RCC1 domain containing 1 [Source:NCBI gene;Acc:567613]	2.77285	5.52831	1.713	3.22727	0.00124977	0.0307024
ENSDARG00000104576	PPP1R3G	si:ch211-152c8.5 [Source:ZFIN;Acc:ZDB-GENE-030131-5764]	254.092	1.00749	0.295143	3.41355	0.000641215	0.0189185
ENSDARG00000109267	CABZ01024501.1		14.8094	6.08935	1.43557	4.24175	2.2178e-05	0.00137408
ENSDARG00000109729	CABZ01073197.1		7.18261	2.68497	0.885513	3.03211	0.00242848	0.0482358
ENSDARG00000113721	HPDL	4-hydroxyphenylpyruvate dioxygenase-like protein [Source:NCBI gene;Acc:110438534]	35.6939	2.31932	0.468121	4.95454	7.2502e-07	6.91778e-05
ENSDARG00000114991	tmem14cb	transmembrane protein 14Cb [Source:ZFIN;Acc:ZDB-GENE-040912-34]	56.7558	1.4662	0.472613	3.10233	0.00192007	0.0415556
ENSDARG00000116043	CABZ01049625.1		165.596	2.52609	0.539662	4.68087	2.85657e-06	0.000234507
ENSDARG00000116774	PCNP	PEST proteolytic signal-containing nuclear protein-like [Source:NCBI gene;Acc:110437793]	77.2163	3.09562	0.376309	8.22626	1.93147e-16	1.74419e-13
ENSDARG00000117349	CABZ01038697.1		12.8552	2.75197	0.794397	3.46423	0.000531758	0.0164976

## Sheet: upf3a;leg1a_dm_VS_WT
Supplementary Table S12. List of up-regulated genes in leg1a-/- single; upf3a-/- single; upf3a-/- leg1a-/- double at 5dpf
upf3a;leg1a_dm vs WT （FoldChange ≥ 1.5, Padj < 0.05, TPM > 1 in at least one sample）
ensembl_gene_id	external_gene_name	description	baseMean	log2FoldChange	lfcSE	stat	pvalue	padj
ENSDARG00000003570	hsp90b1	heat shock protein 90, beta (grp94), member 1 [Source:ZFIN;Acc:ZDB-GENE-031002-1]	5287.85	0.651619	0.103409	6.3014	2.94971e-10	2.58011e-08
ENSDARG00000004130	mvk	mevalonate kinase [Source:ZFIN;Acc:ZDB-GENE-041114-37]	99.1397	0.666918	0.212301	3.14137	0.00168158	0.0162601
ENSDARG00000004713	mad2l1	MAD2 mitotic arrest deficient-like 1 (yeast) [Source:ZFIN;Acc:ZDB-GENE-030515-3]	195.129	0.778605	0.180396	4.31608	1.58825e-05	0.000362689
ENSDARG00000005993	prc1b	protein regulator of cytokinesis 1b [Source:ZFIN;Acc:ZDB-GENE-040426-777]	168.733	0.714715	0.16076	4.44585	8.75454e-06	0.000222723
ENSDARG00000008491	si:ch211-107o10.3	si:ch211-107o10.3 [Source:ZFIN;Acc:ZDB-GENE-030131-4716]	892.706	0.879473	0.146417	6.00662	1.89425e-09	1.42958e-07
ENSDARG00000008986	e2f7	E2F transcription factor 7 [Source:NCBI gene;Acc:567941]	155.179	0.631691	0.181436	3.48161	0.000498405	0.00632045
ENSDARG00000009346	caprin1a	cell cycle associated protein 1a [Source:ZFIN;Acc:ZDB-GENE-040801-226]	842.197	0.641177	0.106708	6.00869	1.87031e-09	1.41583e-07
ENSDARG00000011410	aadat	aminoadipate aminotransferase [Source:ZFIN;Acc:ZDB-GENE-111229-1]	100.492	1.01849	0.230591	4.41687	1.00141e-05	0.00024764
ENSDARG00000013250	tars1	threonyl-tRNA synthetase 1 [Source:ZFIN;Acc:ZDB-GENE-041010-218]	1443.47	0.606078	0.0964561	6.28346	3.31124e-10	2.84606e-08
ENSDARG00000013860	ptpmt1	protein tyrosine phosphatase mitochondrial 1 [Source:ZFIN;Acc:ZDB-GENE-070112-272]	154.963	0.618338	0.207007	2.98703	0.002817	0.0243672
ENSDARG00000013961	slc31a1	solute carrier family 31 member 1 [Source:ZFIN;Acc:ZDB-GENE-040415-3]	1466.35	0.589621	0.0882586	6.68061	2.37942e-11	2.59472e-09
ENSDARG00000016538	zgc:55888	zgc:55888 [Source:ZFIN;Acc:ZDB-GENE-040426-834]	19.1816	1.42457	0.521808	2.73006	0.00633228	0.0449783
ENSDARG00000017454	nup50	nucleoporin 50 [Source:ZFIN;Acc:ZDB-GENE-030131-1689]	679.83	0.58542	0.131025	4.46799	7.89577e-06	0.000204234
ENSDARG00000021135	dhrs4	dehydrogenase/reductase (SDR family) member 4 [Source:ZFIN;Acc:ZDB-GENE-040426-1498]	428.452	0.771998	0.133827	5.76865	7.99093e-09	5.20546e-07
ENSDARG00000022020	focad	focadhesin [Source:ZFIN;Acc:ZDB-GENE-080213-1]	184.462	1.29244	0.17893	7.22316	5.0792e-13	8.11165e-11
ENSDARG00000022340	ufc1	ubiquitin-fold modifier conjugating enzyme 1 [Source:NCBI gene;Acc:445256]	318.852	0.591506	0.155402	3.80631	0.000141056	0.00226733
ENSDARG00000024654	pgm3	phosphoglucomutase 3 [Source:ZFIN;Acc:ZDB-GENE-041024-13]	360.775	1.14318	0.140023	8.16419	3.23599e-16	8.90041e-14
ENSDARG00000024877	ptgr1	prostaglandin reductase 1 [Source:ZFIN;Acc:ZDB-GENE-041212-80]	1361.09	0.963335	0.116457	8.272	1.31728e-16	3.88189e-14
ENSDARG00000025046	AL935186.1		325.179	5.40261	0.384111	14.0652	6.21297e-45	3.07592e-41
ENSDARG00000028688	exosc2	exosome component 2 [Source:ZFIN;Acc:ZDB-GENE-050417-27]	155.973	0.620911	0.210393	2.95119	0.00316553	0.0266348
ENSDARG00000028816	tmed3	transmembrane p24 trafficking protein 3 [Source:ZFIN;Acc:ZDB-GENE-030131-8335]	494.019	0.689645	0.125318	5.50318	3.73004e-08	1.9814e-06
ENSDARG00000029071	creld2	cysteine-rich with EGF-like domains 2 [Source:NCBI gene;Acc:393495]	150.43	0.586262	0.169723	3.45422	0.00055188	0.00683925
ENSDARG00000029944	parpbp	PARP1 binding protein [Source:NCBI gene;Acc:678635]	109.477	0.591043	0.189324	3.12186	0.00179712	0.0171317
ENSDARG00000035631	sdf2l1	stromal cell-derived factor 2-like 1 [Source:ZFIN;Acc:ZDB-GENE-040808-46]	356.735	0.58813	0.144955	4.05734	4.96356e-05	0.000948775
ENSDARG00000036060	exosc6	exosome component 6 [Source:NCBI gene;Acc:326786]	123.919	1.04296	0.228395	4.56646	4.96035e-06	0.000137965
ENSDARG00000036136	tipin	timeless interacting protein [Source:NCBI gene;Acc:445058]	147.953	0.659782	0.17732	3.72086	0.000198546	0.00297147
ENSDARG00000039099	aep1	aerolysin-like protein [Source:NCBI gene;Acc:503710]	1311.86	1.244	0.111017	11.2055	3.83298e-29	4.12528e-26
ENSDARG00000040224	krcp	kelch repeat-containing protein [Source:ZFIN;Acc:ZDB-GENE-030131-2126]	451.374	0.594977	0.137194	4.33676	1.44596e-05	0.000335457
ENSDARG00000042894	tyms	thymidylate synthetase [Source:ZFIN;Acc:ZDB-GENE-040426-59]	378.676	0.83259	0.125646	6.62647	3.43814e-11	3.63708e-09
ENSDARG00000043798	ms4a17a.1	membrane-spanning 4-domains, subfamily A, member 17A.1 [Source:ZFIN;Acc:ZDB-GENE-050417-307]	18.43	1.90286	0.572951	3.32115	0.000896477	0.00984971
ENSDARG00000045095	elac1	elaC ribonuclease Z 1 [Source:NCBI gene;Acc:445109]	176.544	0.70514	0.211733	3.33032	0.000867458	0.00963041
ENSDARG00000045493	slc35e3	solute carrier family 35 member E3 [Source:NCBI gene;Acc:563675]	211.27	0.585327	0.174851	3.34757	0.00081522	0.00916982
ENSDARG00000045522	acot15	acyl-CoA thioesterase 15 [Source:ZFIN;Acc:ZDB-GENE-041210-203]	380.101	1.13303	0.147095	7.7027	1.33221e-14	2.74813e-12
ENSDARG00000045676	calua	calumenin a [Source:NCBI gene;Acc:415241]	939.8	0.61873	0.104011	5.94867	2.70327e-09	1.95663e-07
ENSDARG00000045815	mcm10	minichromosome maintenance 10 replication initiation factor [Source:NCBI gene;Acc:553396]	87.5574	1.06875	0.225903	4.73101	2.23408e-06	7.04491e-05
ENSDARG00000045914	si:ch211-51e12.7	si:ch211-51e12.7 [Source:ZFIN;Acc:ZDB-GENE-030131-8279]	1712.04	0.708783	0.121402	5.8383	5.27358e-09	3.63627e-07
ENSDARG00000051939	pcxb	pyruvate carboxylase b [Source:ZFIN;Acc:ZDB-GENE-000831-1]	3609.79	0.670286	0.0946591	7.08106	1.4306e-12	2.07093e-10
ENSDARG00000054934	zgc:101765	zgc:101765 [Source:ZFIN;Acc:ZDB-GENE-041010-156]	66.2508	0.707065	0.256315	2.75858	0.00580537	0.0422168
ENSDARG00000055708	timm8b	translocase of inner mitochondrial membrane 8 homolog B (yeast) [Source:ZFIN;Acc:ZDB-GENE-031019-1]	440.834	0.975017	0.153901	6.33534	2.36821e-10	2.10117e-08
ENSDARG00000057395	si:ch211-130m23.3	si:ch211-130m23.3 [Source:ZFIN;Acc:ZDB-GENE-060531-14]	55.5254	0.971611	0.316174	3.07303	0.00211898	0.0194615
ENSDARG00000058159	ipo8	importin 8 [Source:ZFIN;Acc:ZDB-GENE-060503-3]	881.269	1.04538	0.128478	8.13664	4.06389e-16	1.07763e-13
ENSDARG00000059053	slc13a4	solute carrier family 13 member 4 [Source:ZFIN;Acc:ZDB-GENE-070424-71]	537.053	1.22777	0.184688	6.64784	2.97418e-11	3.18713e-09
ENSDARG00000059725	hypk	huntingtin interacting protein K [Source:ZFIN;Acc:ZDB-GENE-080515-6]	619.239	0.612207	0.158481	3.86297	0.000112015	0.00186472
ENSDARG00000061006	cyb5d2	cytochrome b5 domain containing 2 [Source:NCBI gene;Acc:795950]	109.602	0.683986	0.192838	3.54694	0.000389728	0.0051425
ENSDARG00000061110	zbtb44	zinc finger and BTB domain containing 44 [Source:ZFIN;Acc:ZDB-GENE-060526-201]	133.983	0.982921	0.185796	5.29032	1.22102e-07	5.71364e-06
ENSDARG00000061301	gmpr2	guanosine monophosphate reductase 2 [Source:ZFIN;Acc:ZDB-GENE-030131-1238]	596.305	0.699767	0.14915	4.6917	2.70947e-06	8.34207e-05
ENSDARG00000061968	myo1ha	myosin IHa [Source:ZFIN;Acc:ZDB-GENE-060531-78]	37.2285	0.940227	0.348652	2.69675	0.00700205	0.0483753
ENSDARG00000062834	ecsit	ECSIT signaling integrator [Source:NCBI gene;Acc:569243]	330.996	0.589448	0.126067	4.67569	2.92968e-06	8.90926e-05
ENSDARG00000063126	gusb	glucuronidase, beta [Source:ZFIN;Acc:ZDB-GENE-070705-256]	1031.22	0.782703	0.0875506	8.94001	3.89134e-19	1.45949e-16
ENSDARG00000068114	f11r.2	F11 receptor, tandem duplicate 2 [Source:ZFIN;Acc:ZDB-GENE-060531-67]	121.988	1.07049	0.207785	5.15192	2.57831e-07	1.09287e-05
ENSDARG00000068857	gbp4	guanylate binding protein 4 [Source:ZFIN;Acc:ZDB-GENE-060531-46]	55.7825	0.849104	0.286015	2.96874	0.00299027	0.0255069
ENSDARG00000069335	bcl6b	BCL6B transcription repressor [Source:ZFIN;Acc:ZDB-GENE-120907-1]	210.071	0.795358	0.177429	4.48268	7.37103e-06	0.000193082
ENSDARG00000069563	zgc:153151	zgc:153151 [Source:ZFIN;Acc:ZDB-GENE-060825-103]	133.848	1.22639	0.182269	6.72845	1.71474e-11	1.9294e-09
ENSDARG00000070006	rcn1	reticulocalbin 1, EF-hand calcium binding domain [Source:ZFIN;Acc:ZDB-GENE-080225-33]	418.726	0.703516	0.142723	4.92924	8.25489e-07	3.00502e-05
ENSDARG00000070230	aldh1l2	aldehyde dehydrogenase 1 family, member L2 [Source:ZFIN;Acc:ZDB-GENE-100426-6]	311.389	0.649141	0.166673	3.8947	9.83197e-05	0.00167849
ENSDARG00000070477	dnajc2	DnaJ (Hsp40) homolog, subfamily C, member 2 [Source:NCBI gene;Acc:403080]	303.211	0.805505	0.153515	5.2471	1.54515e-07	7.01812e-06
ENSDARG00000075682	orc6	origin recognition complex, subunit 6 [Source:ZFIN;Acc:ZDB-GENE-030131-2976]	152.108	0.700627	0.191998	3.64913	0.000263134	0.00375966
ENSDARG00000075800	calml4a	calmodulin-like 4a [Source:ZFIN;Acc:ZDB-GENE-081022-9]	189.756	0.684435	0.216375	3.16319	0.00156049	0.015315
ENSDARG00000076117	stard5	StAR-related lipid transfer (START) domain containing 5 [Source:ZFIN;Acc:ZDB-GENE-130103-4]	45.2066	1.11917	0.311458	3.59334	0.000326463	0.00446161
ENSDARG00000077314	mblac1	metallo-beta-lactamase domain containing 1 [Source:ZFIN;Acc:ZDB-GENE-111102-2]	146.789	0.739945	0.204745	3.61399	0.000301523	0.00417912
ENSDARG00000077590	arsj	arylsulfatase family, member J [Source:ZFIN;Acc:ZDB-GENE-111215-1]	182.702	0.608776	0.148732	4.09312	4.2561e-05	0.000832849
ENSDARG00000077697	si:dkey-105i14.1	si:dkey-105i14.1 [Source:ZFIN;Acc:ZDB-GENE-081103-64]	224.923	1.06418	0.1755	6.06371	1.33013e-09	1.05195e-07
ENSDARG00000077960	si:ch211-186e20.7	si:ch211-186e20.7 [Source:ZFIN;Acc:ZDB-GENE-110407-6]	722.79	1.12648	0.129492	8.69923	3.34157e-18	1.16503e-15
ENSDARG00000078728	znf1068	zinc finger protein 1068 [Source:ZFIN;Acc:ZDB-GENE-080215-12]	13.231	1.89382	0.609709	3.10611	0.00189569	0.0178669
ENSDARG00000079588	castor1	cytosolic arginine sensor for mTORC1 subunit 1 [Source:NCBI gene;Acc:449937]	216.6	0.614802	0.147191	4.17689	2.95519e-05	0.000615247
ENSDARG00000080006	tmem41b	transmembrane protein 41B [Source:NCBI gene;Acc:561208]	182.715	0.803803	0.198093	4.05771	4.95562e-05	0.000948735
ENSDARG00000086654	cbln11	cerebellin 11 [Source:ZFIN;Acc:ZDB-GENE-111110-2]	70.8956	1.54279	0.336135	4.58979	4.43682e-06	0.000126386
ENSDARG00000087143	serpina7	serpin peptidase inhibitor, clade A (alpha-1 antiproteinase, antitrypsin), member 7 [Source:ZFIN;Acc:ZDB-GENE-041010-47]	376.714	1.04558	0.19778	5.28656	1.24636e-07	5.79931e-06
ENSDARG00000088524	acot17	acyl-CoA thioesterase 17 [Source:ZFIN;Acc:ZDB-GENE-040426-2381]	76.3206	1.36762	0.285078	4.79734	1.60785e-06	5.27162e-05
ENSDARG00000088625	si:ch211-142d6.2	si:ch211-142d6.2 [Source:ZFIN;Acc:ZDB-GENE-141216-119]	55.3423	2.71839	0.396558	6.85496	7.13338e-12	8.74157e-10
ENSDARG00000089432	si:ch211-212k18.15	si:ch211-212k18.15 [Source:ZFIN;Acc:ZDB-GENE-160728-58]	10.4472	1.69838	0.577694	2.93993	0.00328289	0.0273307
ENSDARG00000089821	si:dkey-9k7.3	si:dkey-9k7.3 [Source:ZFIN;Acc:ZDB-GENE-160728-12]	105.531	0.648483	0.206047	3.14726	0.00164811	0.0159801
ENSDARG00000089831	si:dkey-207m2.4	si:dkey-207m2.4 [Source:ZFIN;Acc:ZDB-GENE-081103-58]	71.5619	0.623851	0.221728	2.81359	0.00489923	0.0371327
ENSDARG00000089908	DEPDC4	si:ch211-265o23.1 [Source:ZFIN;Acc:ZDB-GENE-060503-509]	91.8576	0.61853	0.202907	3.04833	0.00230114	0.0207406
ENSDARG00000090444	ponzr1	plac8 onzin related protein 1 [Source:ZFIN;Acc:ZDB-GENE-070727-1]	298.887	0.660416	0.150375	4.39179	1.1242e-05	0.000272829
ENSDARG00000091656	lsm8	LSM8 homolog, U6 small nuclear RNA associated [Source:ZFIN;Acc:ZDB-GENE-070629-3]	166.814	0.669261	0.240035	2.78819	0.00530042	0.0394725
ENSDARG00000091800	zgc:174260	zgc:174260 [Source:ZFIN;Acc:ZDB-GENE-080213-9]	204.606	0.808838	0.173867	4.65205	3.28649e-06	9.76635e-05
ENSDARG00000092115	eif4a1a	eukaryotic translation initiation factor 4A1A [Source:ZFIN;Acc:ZDB-GENE-031030-2]	3498.24	0.758255	0.10424	7.27412	3.48676e-13	5.83184e-11
ENSDARG00000093254	znf569l	zinc finger protein 569, like [Source:ZFIN;Acc:ZDB-GENE-110914-7]	26.2181	1.18649	0.373024	3.18074	0.00146901	0.0145631
ENSDARG00000093461	si:dkey-56m15.6	si:dkey-56m15.6 [Source:ZFIN;Acc:ZDB-GENE-110914-102]	9.57019	3.79985	0.997053	3.81108	0.00013836	0.00224031
ENSDARG00000094097	CR936321.5		118.034	0.667366	0.242298	2.75432	0.00588146	0.0426206
ENSDARG00000094118	si:dkey-21o22.2	si:dkey-21o22.2 [Source:ZFIN;Acc:ZDB-GENE-061106-4]	14.964	2.16134	0.580654	3.72224	0.00019746	0.00296059
ENSDARG00000095106	si:dkey-28k24.2	si:dkey-28k24.2 [Source:ZFIN;Acc:ZDB-GENE-121213-4]	108.419	0.607425	0.19562	3.10512	0.00190204	0.0179159
ENSDARG00000095750	fdxacb1	ferredoxin-fold anticodon binding domain containing 1 [Source:ZFIN;Acc:ZDB-GENE-030131-8403]	76.4139	0.674746	0.224493	3.00564	0.00265019	0.0231924
ENSDARG00000096172	znf1113	zinc finger protein 1113 [Source:ZFIN;Acc:ZDB-GENE-110913-161]	30.6284	1.09015	0.369192	2.95278	0.00314922	0.0265426
ENSDARG00000098115	si:dkey-178j11.5	si:dkey-178j11.5 [Source:ZFIN;Acc:ZDB-GENE-131118-10]	46.3301	1.24294	0.387066	3.21118	0.00132193	0.0133881
ENSDARG00000098663	fgf19	fibroblast growth factor 19 [Source:ZFIN;Acc:ZDB-GENE-030729-32]	30.1526	1.51966	0.378812	4.01164	6.02987e-05	0.00112119
ENSDARG00000099518	si:ch211-119e14.1	si:ch211-119e14.1 [Source:ZFIN;Acc:ZDB-GENE-141216-162]	121.084	0.734513	0.246081	2.98485	0.00283721	0.0245054
ENSDARG00000099722	zgc:153993	zgc:153993 [Source:ZFIN;Acc:ZDB-GENE-060929-176]	296.441	0.620935	0.143601	4.32404	1.53199e-05	0.000352116
ENSDARG00000100568	si:ch211-209j12.3	si:ch211-209j12.3 [Source:ZFIN;Acc:ZDB-GENE-120709-21]	20.2335	1.42165	0.503216	2.82514	0.00472604	0.0361633
ENSDARG00000100669	si:dkey-61p9.9	si:dkey-61p9.9 [Source:ZFIN;Acc:ZDB-GENE-041210-240]	38.6491	3.39183	0.540736	6.2726	3.55058e-10	3.04122e-08
ENSDARG00000100865	si:dkey-269o24.1	si:dkey-269o24.1 [Source:ZFIN;Acc:ZDB-GENE-041210-347]	244.448	0.668412	0.158584	4.21487	2.49925e-05	0.000529226
ENSDARG00000101706	csrp3	cysteine and glycine-rich protein 3 (cardiac LIM protein) [Source:ZFIN;Acc:ZDB-GENE-041010-119]	31.2519	1.49561	0.380314	3.93257	8.40424e-05	0.00147902
ENSDARG00000101807	si:ch211-120c15.3	si:ch211-120c15.3 [Source:ZFIN;Acc:ZDB-GENE-110913-99]	45.2687	1.44616	0.400718	3.60891	0.000307485	0.00424748
ENSDARG00000102299	cxcl8b.1	chemokine (C-X-C motif) ligand 8b, duplicate 1 [Source:ZFIN;Acc:ZDB-GENE-101026-3]	29.5306	1.66948	0.416777	4.00569	6.18373e-05	0.00114233
ENSDARG00000102884	si:ch211-145h19.5	si:ch211-145h19.5 [Source:ZFIN;Acc:ZDB-GENE-110914-112]	12.4515	3.1802	0.990958	3.20921	0.00133099	0.0134479
ENSDARG00000103381	si:ch211-196f19.1	si:ch211-196f19.1 [Source:ZFIN;Acc:ZDB-GENE-081103-47]	70.1463	1.65859	0.361761	4.58477	4.54492e-06	0.00012902
ENSDARG00000103659	bco1l	beta-carotene oxygenase 1, like [Source:ZFIN;Acc:ZDB-GENE-040426-1191]	782.494	1.37446	0.114558	11.9979	3.64411e-33	5.63789e-30
ENSDARG00000104026	si:dkeyp-35e5.5	si:dkeyp-35e5.5 [Source:ZFIN;Acc:ZDB-GENE-050420-335]	59.3727	2.89133	0.374405	7.72247	1.14093e-14	2.37333e-12
ENSDARG00000104227	nop10	NOP10 ribonucleoprotein homolog (yeast) [Source:NCBI gene;Acc:445391]	276.596	0.87501	0.242632	3.60633	0.000310559	0.00428165
ENSDARG00000104678	CU467646.7	zinc finger protein OZF-like [Source:NCBI gene;Acc:110437726]	82.6545	0.91211	0.249015	3.66288	0.000249396	0.00360183
ENSDARG00000104804	si:ch211-238e22.8	si:ch211-238e22.8 [Source:ZFIN;Acc:ZDB-GENE-050419-231]	75.7642	0.80838	0.230174	3.51203	0.000444698	0.00575434
ENSDARG00000104895	BX004857.1		71.5985	2.35156	0.343424	6.8474	7.52049e-12	9.17056e-10
ENSDARG00000104901	ostc	oligosaccharyltransferase complex subunit [Source:NCBI gene;Acc:393239]	824.385	0.708489	0.131318	5.39523	6.84365e-08	3.42238e-06
ENSDARG00000105037	snrpf	small nuclear ribonucleoprotein polypeptide F [Source:ZFIN;Acc:ZDB-GENE-040930-9]	442.205	0.644517	0.140659	4.58213	4.60264e-06	0.00013021
ENSDARG00000105091	zgc:174944	zgc:174944 [Source:ZFIN;Acc:ZDB-GENE-080207-2]	91.7616	1.00407	0.314143	3.19621	0.00139245	0.013909
ENSDARG00000105570	crestin	crestin [Source:ZFIN;Acc:ZDB-GENE-000208-13]	22.8575	1.1179	0.402253	2.77909	0.0054512	0.0402923
ENSDARG00000105655	BX571811.2		61.9348	1.81588	0.290137	6.25869	3.88229e-10	3.31387e-08
ENSDARG00000105731	CR788316.1	verrucotoxin subunit beta-like [Source:NCBI gene;Acc:103908715]	217.189	0.885579	0.243691	3.63403	0.000279029	0.00393273
ENSDARG00000105749	CR788316.2		29.6067	1.72427	0.567205	3.03993	0.00236631	0.0212076
ENSDARG00000105829	CR788316.4	neoverrucotoxin subunit beta-like [Source:NCBI gene;Acc:100004951]	69.8663	4.65211	0.638115	7.2904	3.09029e-13	5.27566e-11
ENSDARG00000109255	si:ch211-234c11.2	si:ch211-234c11.2 [Source:ZFIN;Acc:ZDB-GENE-110914-70]	8.79324	2.18021	0.715805	3.04582	0.00232048	0.0208725
ENSDARG00000110315	CT583728.11		26.4508	3.1992	1.17369	2.72576	0.00641538	0.0454381
ENSDARG00000110637	si:ch211-212k5.1	si:ch211-212k5.1 [Source:ZFIN;Acc:ZDB-GENE-110914-19]	84.4777	1.13702	0.245394	4.63342	3.59673e-06	0.000105866
ENSDARG00000113626	znf976	zinc finger protein 976 [Source:ZFIN;Acc:ZDB-GENE-131119-69]	11.8559	1.47954	0.550993	2.68523	0.00724805	0.0497004
ENSDARG00000114172	znf996	zinc finger protein 996 [Source:ZFIN;Acc:ZDB-GENE-110913-147]	25.272	2.3627	0.445105	5.30818	1.10726e-07	5.23074e-06
ENSDARG00000116197	si:dkeyp-4c4.2	si:dkeyp-4c4.2 [Source:ZFIN;Acc:ZDB-GENE-130530-1]	67.1315	0.840297	0.276941	3.03421	0.00241166	0.021575
ENSDARG00000116246	ccs	copper chaperone for superoxide dismutase [Source:ZFIN;Acc:ZDB-GENE-050417-322]	25.6966	1.39881	0.404771	3.45581	0.000548645	0.00681101
ENSDARG00000117132	BX663613.1		15.3961	1.4449	0.503583	2.86923	0.00411469	0.0325624
ENSDARG00000002591	ruvbl1	RuvB-like AAA ATPase 1 [Source:NCBI gene;Acc:317679]	674.041	0.688854	0.132582	5.19567	2.03987e-07	8.90562e-06
ENSDARG00000003991	fhl2b	four and a half LIM domains 2b [Source:ZFIN;Acc:ZDB-GENE-041010-121]	439.325	0.752616	0.135815	5.54146	2.99957e-08	1.6574e-06
ENSDARG00000004251	dhfr	dihydrofolate reductase [Source:ZFIN;Acc:ZDB-GENE-010406-5]	363.179	0.849712	0.15666	5.42392	5.83074e-08	2.96984e-06
ENSDARG00000005254	kdelr2a	KDEL endoplasmic reticulum protein retention receptor 2a [Source:NCBI gene;Acc:373129]	2195.35	0.650272	0.0980536	6.6318	3.31614e-11	3.53827e-09
ENSDARG00000006818	urod	uroporphyrinogen decarboxylase [Source:NCBI gene;Acc:30617]	227.051	0.975181	0.171415	5.689	1.27784e-08	7.92774e-07
ENSDARG00000007429	ndor1	NADPH dependent diflavin oxidoreductase 1 [Source:NCBI gene;Acc:393621]	175.278	0.629614	0.168785	3.73026	0.000191279	0.00289127
ENSDARG00000007720	sub1b	SUB1 regulator of transcription b [Source:ZFIN;Acc:ZDB-GENE-040718-209]	387.843	0.697662	0.142212	4.9058	9.30462e-07	3.31413e-05
ENSDARG00000008333	znfl2a	zinc finger-like gene 2a [Source:ZFIN;Acc:ZDB-GENE-030828-7]	56.9128	1.54879	0.298941	5.18093	2.20783e-07	9.53799e-06
ENSDARG00000008840	hmbsa	hydroxymethylbilane synthase a [Source:ZFIN;Acc:ZDB-GENE-040426-1375]	273.501	0.598423	0.147634	4.05342	5.04751e-05	0.000962605
ENSDARG00000009871	snrpc	small nuclear ribonucleoprotein polypeptide C [Source:NCBI gene;Acc:192330]	396.166	0.638195	0.141642	4.50568	6.61599e-06	0.00017686
ENSDARG00000011125	snrpb	small nuclear ribonucleoprotein polypeptides B and B1 [Source:ZFIN;Acc:ZDB-GENE-040426-1819]	1790.22	0.621209	0.181228	3.42777	0.000608551	0.00734475
ENSDARG00000012076	apoa1a	apolipoprotein A-Ia [Source:NCBI gene;Acc:30355]	27071.5	0.918413	0.136134	6.74641	1.51546e-11	1.72875e-09
ENSDARG00000012468	aacs	acetoacetyl-CoA synthetase [Source:NCBI gene;Acc:393984]	447.787	0.779407	0.148016	5.26571	1.39645e-07	6.4133e-06
ENSDARG00000012485	aurka	aurora kinase A [Source:ZFIN;Acc:ZDB-GENE-040801-161]	156.274	0.619061	0.193159	3.20493	0.00135094	0.013594
ENSDARG00000012881	slc4a1a	solute carrier family 4 member 1a (Diego blood group) [Source:ZFIN;Acc:ZDB-GENE-010525-1]	900.331	0.816051	0.162405	5.02478	5.0402e-07	1.9804e-05
ENSDARG00000015111	ddx39ab	DEAD (Asp-Glu-Ala-Asp) box polypeptide 39Ab [Source:ZFIN;Acc:ZDB-GENE-040426-2902]	2137.53	0.731555	0.097814	7.47903	7.48706e-14	1.3831e-11
ENSDARG00000016733	psat1	phosphoserine aminotransferase 1 [Source:ZFIN;Acc:ZDB-GENE-030131-5723]	532.293	0.720255	0.134356	5.36079	8.28593e-08	4.1022e-06
ENSDARG00000018623	rad54l	RAD54 like [Source:ZFIN;Acc:ZDB-GENE-040426-968]	148.628	0.717616	0.181981	3.94336	8.03491e-05	0.00142885
ENSDARG00000019507	mcm5	minichromosome maintenance complex component 5 [Source:ZFIN;Acc:ZDB-GENE-021209-1]	1825.49	0.80674	0.0952844	8.46666	2.52539e-17	8.22546e-15
ENSDARG00000020008	vcp	valosin containing protein [Source:NCBI gene;Acc:327197]	4949.31	0.605399	0.083753	7.22839	4.88767e-13	7.95983e-11
ENSDARG00000021233	pgls	6-phosphogluconolactonase [Source:ZFIN;Acc:ZDB-GENE-040822-9]	251.816	0.626939	0.133991	4.67895	2.88342e-06	8.80101e-05
ENSDARG00000021242	mvp	major vault protein [Source:NCBI gene;Acc:373081]	2439.44	0.69138	0.119492	5.78602	7.20744e-09	4.7704e-07
ENSDARG00000022232	ppan	peter pan homolog [Source:ZFIN;Acc:ZDB-GENE-030114-4]	345.655	0.61448	0.155879	3.94202	8.07976e-05	0.00143477
ENSDARG00000024317	trap1	TNF receptor-associated protein 1 [Source:ZFIN;Acc:ZDB-GENE-030131-4257]	997.157	0.689264	0.0883889	7.79808	6.28542e-15	1.36482e-12
ENSDARG00000026400	rad51d	RAD51 paralog D [Source:ZFIN;Acc:ZDB-GENE-040426-2490]	44.9779	1.21528	0.312408	3.89003	0.000100233	0.00170527
ENSDARG00000027360	si:ch211-106h11.3	si:ch211-106h11.3 [Source:ZFIN;Acc:ZDB-GENE-050208-296]	81.3545	0.688001	0.224303	3.06728	0.00216013	0.0197532
ENSDARG00000027689	pold1	polymerase (DNA directed), delta 1, catalytic subunit [Source:ZFIN;Acc:ZDB-GENE-060429-1]	747.545	0.819807	0.110618	7.41115	1.25211e-13	2.2624e-11
ENSDARG00000027749	hirip3	HIRA interacting protein 3 [Source:ZFIN;Acc:ZDB-GENE-030131-5753]	422.816	0.727485	0.133435	5.45198	4.98122e-08	2.5796e-06
ENSDARG00000029003	eif1axa	eukaryotic translation initiation factor 1A X-linked a [Source:ZFIN;Acc:ZDB-GENE-041010-185]	369.007	0.982755	0.172348	5.70216	1.18296e-08	7.41342e-07
ENSDARG00000030756	dnmt1	DNA (cytosine-5-)-methyltransferase 1 [Source:ZFIN;Acc:ZDB-GENE-990714-15]	1786.88	0.592425	0.097383	6.08345	1.17623e-09	9.42275e-08
ENSDARG00000034207	cx44.2	connexin 44.2 [Source:ZFIN;Acc:ZDB-GENE-010619-1]	104.996	0.592291	0.204251	2.89982	0.00373374	0.0302735
ENSDARG00000035150	drll.2	draculin-like, tandem duplicate 2 [Source:ZFIN;Acc:ZDB-GENE-060531-125]	12.5295	3.96633	0.873059	4.54302	5.54539e-06	0.000152004
ENSDARG00000035151	drll.1	draculin-like, tandem duplicate 1 [Source:ZFIN;Acc:ZDB-GENE-060531-124]	21.6111	1.46874	0.408735	3.59339	0.000326407	0.00446161
ENSDARG00000035198	gcnt4a	glucosaminyl (N-acetyl) transferase 4a [Source:NCBI gene;Acc:324510]	269.63	0.641302	0.152125	4.21563	2.49078e-05	0.000527883
ENSDARG00000035257	akr1a1a	aldo-keto reductase family 1, member A1a (aldehyde reductase) [Source:NCBI gene;Acc:445326]	113.302	0.71672	0.257514	2.78323	0.0053821	0.0399557
ENSDARG00000035468	slc25a25b	solute carrier family 25 member 25b [Source:NCBI gene;Acc:569227]	126.722	0.719564	0.255843	2.81252	0.00491552	0.0372334
ENSDARG00000035565	atp6v0a2b	ATPase H+ transporting V0 subunit a2b [Source:ZFIN;Acc:ZDB-GENE-060526-4]	387.427	0.673399	0.124921	5.39058	7.02299e-08	3.49793e-06
ENSDARG00000035602	dao.1	D-amino-acid oxidase, tandem duplicate 1 [Source:ZFIN;Acc:ZDB-GENE-050913-127]	29.423	5.5237	0.764336	7.22679	4.94537e-13	8.00115e-11
ENSDARG00000036700	si:ch211-114n24.6	si:ch211-114n24.6 [Source:ZFIN;Acc:ZDB-GENE-120214-26]	1875.15	1.64647	0.125338	13.1362	2.042e-39	6.31847e-36
ENSDARG00000037892	psmc3ip	PSMC3 interacting protein [Source:ZFIN;Acc:ZDB-GENE-040625-125]	60.3225	0.75383	0.277297	2.7185	0.00655794	0.0461704
ENSDARG00000037930	rnf113a	ring finger protein 113A [Source:ZFIN;Acc:ZDB-GENE-040825-1]	208.708	0.597973	0.172474	3.46703	0.000526253	0.00658738
ENSDARG00000037961	rcn3	reticulocalbin 3, EF-hand calcium binding domain [Source:ZFIN;Acc:ZDB-GENE-040625-175]	506.331	0.965925	0.15121	6.38796	1.68116e-10	1.57039e-08
ENSDARG00000037966	thoc6	THO complex 6 [Source:NCBI gene;Acc:100004014]	124.426	0.65289	0.175415	3.72198	0.000197667	0.00296189
ENSDARG00000038066	kpna2	karyopherin alpha 2 (RAG cohort 1, importin alpha 1) [Source:ZFIN;Acc:ZDB-GENE-040718-22]	1161.52	0.64478	0.112134	5.7501	8.91925e-09	5.77977e-07
ENSDARG00000038667	fggy	FGGY carbohydrate kinase domain containing [Source:NCBI gene;Acc:406567]	414.598	0.678357	0.161867	4.19083	2.77936e-05	0.000581575
ENSDARG00000038713	tep1	telomerase-associated protein 1 [Source:ZFIN;Acc:ZDB-GENE-030131-6153]	130.265	1.01331	0.179523	5.64443	1.65732e-08	9.90951e-07
ENSDARG00000038956	fdx1b	ferredoxin 1b [Source:ZFIN;Acc:ZDB-GENE-060526-382]	28.3055	1.18679	0.369239	3.21415	0.00130829	0.0133087
ENSDARG00000038980	txndc12	thioredoxin domain containing 12 (endoplasmic reticulum) [Source:ZFIN;Acc:ZDB-GENE-050522-497]	705.812	0.596364	0.104107	5.72837	1.01401e-08	6.45262e-07
ENSDARG00000039208	nasp	nuclear autoantigenic sperm protein (histone-binding) [Source:ZFIN;Acc:ZDB-GENE-030131-5511]	1105.76	0.617263	0.0981089	6.29161	3.14193e-10	2.71942e-08
ENSDARG00000039217	orc1	origin recognition complex, subunit 1 [Source:ZFIN;Acc:ZDB-GENE-030131-6960]	274.144	0.598381	0.137251	4.35975	1.30214e-05	0.000307862
ENSDARG00000039338	gadd45gip1	growth arrest and DNA-damage-inducible, gamma interacting protein 1 [Source:ZFIN;Acc:ZDB-GENE-091204-282]	362.41	0.71387	0.15589	4.57931	4.66513e-06	0.000131771
ENSDARG00000040070	coil	coilin p80 [Source:ZFIN;Acc:ZDB-GENE-000330-8]	127.797	0.74331	0.214816	3.46022	0.00053973	0.00672056
ENSDARG00000042069	pebp1	phosphatidylethanolamine binding protein 1 [Source:ZFIN;Acc:ZDB-GENE-040426-2621]	605.199	0.756623	0.111896	6.76184	1.36247e-11	1.56868e-09
ENSDARG00000042527	unga	uracil DNA glycosylase a [Source:ZFIN;Acc:ZDB-GENE-040426-900]	147.856	0.673656	0.225097	2.99274	0.00276486	0.0240145
ENSDARG00000044521	eef1b2	eukaryotic translation elongation factor 1 beta 2 [Source:ZFIN;Acc:ZDB-GENE-030131-7310]	3764.09	0.678824	0.21127	3.21306	0.00131331	0.0133395
ENSDARG00000052103	dtymk	deoxythymidylate kinase (thymidylate kinase) [Source:ZFIN;Acc:ZDB-GENE-990603-11]	67.0676	0.893835	0.327876	2.72614	0.00640807	0.0454309
ENSDARG00000052170	uap1	UDP-N-acetylglucosamine pyrophosphorylase 1 [Source:ZFIN;Acc:ZDB-GENE-030131-1233]	515.349	0.669394	0.118335	5.65679	1.54228e-08	9.31159e-07
ENSDARG00000052288	zmp:0000000634	zmp:0000000634 [Source:ZFIN;Acc:ZDB-GENE-130530-637]	50.2702	4.46756	0.49649	8.99829	2.29269e-19	8.86769e-17
ENSDARG00000052437	mia	MIA SH3 domain containing [Source:ZFIN;Acc:ZDB-GENE-081022-66]	373.278	0.726501	0.162298	4.47633	7.59364e-06	0.00019778
ENSDARG00000054446	ccdc43	coiled-coil domain containing 43 [Source:NCBI gene;Acc:393631]	334.423	0.690971	0.139018	4.97038	6.6823e-07	2.50627e-05
ENSDARG00000055639	ruvbl2	RuvB-like AAA ATPase 2 [Source:NCBI gene;Acc:317678]	489.841	0.861741	0.149964	5.74633	9.11986e-09	5.87899e-07
ENSDARG00000056008	atp5mc1	ATP synthase membrane subunit c locus 1 [Source:ZFIN;Acc:ZDB-GENE-040426-1966]	5515.41	0.720206	0.127834	5.63393	1.76148e-08	1.04565e-06
ENSDARG00000056367	mpv17l2	MPV17 mitochondrial membrane protein-like 2 [Source:NCBI gene;Acc:436840]	182.527	0.688873	0.185161	3.72039	0.000198913	0.00297356
ENSDARG00000057683	mcm6	minichromosome maintenance complex component 6 [Source:ZFIN;Acc:ZDB-GENE-030909-6]	2014.78	0.817181	0.103653	7.88384	3.17466e-15	7.34445e-13
ENSDARG00000058533	pole	polymerase (DNA directed), epsilon [Source:ZFIN;Acc:ZDB-GENE-070705-557]	543.992	0.717407	0.109836	6.53159	6.50755e-11	6.57502e-09
ENSDARG00000058638	si:ch211-71m22.1	si:ch211-71m22.1 [Source:ZFIN;Acc:ZDB-GENE-070705-193]	431.887	0.821256	0.14015	5.85983	4.63352e-09	3.22186e-07
ENSDARG00000059714	arsk	arylsulfatase family, member K [Source:NCBI gene;Acc:562412]	50.4426	0.993981	0.353726	2.81003	0.00495369	0.0374767
ENSDARG00000060010	iqgap2	IQ motif containing GTPase activating protein 2 [Source:ZFIN;Acc:ZDB-GENE-030131-2878]	840.14	0.635987	0.1082	5.87789	4.15535e-09	2.93053e-07
ENSDARG00000060350	apoda.2	apolipoprotein Da, duplicate 2 [Source:ZFIN;Acc:ZDB-GENE-070912-551]	6779.19	0.5957	0.153923	3.87012	0.000108782	0.00182562
ENSDARG00000060748	tsfm	Ts translation elongation factor, mitochondrial [Source:NCBI gene;Acc:567785]	248.624	0.620794	0.158023	3.9285	8.54767e-05	0.00149851
ENSDARG00000061039	atp10a	ATPase phospholipid transporting 10A [Source:ZFIN;Acc:ZDB-GENE-101102-1]	133.335	0.718821	0.202519	3.5494	0.000386116	0.00510299
ENSDARG00000063313	plbd1	phospholipase B domain containing 1 [Source:ZFIN;Acc:ZDB-GENE-050411-22]	226.765	0.760536	0.180769	4.20723	2.58521e-05	0.00054556
ENSDARG00000063341	czib	CXXC motif containing zinc binding protein [Source:ZFIN;Acc:ZDB-GENE-061207-34]	243.637	0.617248	0.202535	3.04762	0.00230661	0.0207704
ENSDARG00000067517	ccdc15	coiled-coil domain containing 15 [Source:ZFIN;Acc:ZDB-GENE-120411-25]	65.8563	0.728752	0.255383	2.85356	0.00432317	0.0338872
ENSDARG00000067646	tmem232	transmembrane protein 232 [Source:ZFIN;Acc:ZDB-GENE-070705-434]	8.62987	2.81715	0.887672	3.17364	0.00150541	0.0148644
ENSDARG00000068220	mbl2	mannose binding lectin 2 [Source:ZFIN;Acc:ZDB-GENE-000427-2]	331.575	0.693699	0.188329	3.68343	0.000230112	0.00335465
ENSDARG00000070568	atad5a	ATPase family AAA domain containing 5a [Source:ZFIN;Acc:ZDB-GENE-070912-20]	520.585	0.594531	0.111866	5.31465	1.06861e-07	5.07722e-06
ENSDARG00000070966	insl5a	insulin-like 5a [Source:ZFIN;Acc:ZDB-GENE-050310-4]	81.6152	1.05722	0.306299	3.45159	0.000557298	0.00688047
ENSDARG00000073764	si:ch211-113j14.1	si:ch211-113j14.1 [Source:ZFIN;Acc:ZDB-GENE-120215-110]	517.747	0.858179	0.12749	6.73135	1.68095e-11	1.90001e-09
ENSDARG00000075159	meltf	melanotransferrin [Source:ZFIN;Acc:ZDB-GENE-050309-40]	1400.55	0.830797	0.110579	7.51315	5.77197e-14	1.09907e-11
ENSDARG00000075163	cxcl20	chemokine (C-X-C motif) ligand 20 [Source:ZFIN;Acc:ZDB-GENE-111004-2]	78.143	0.942806	0.228067	4.13389	3.5667e-05	0.00071889
ENSDARG00000075726	dhrs7b	dehydrogenase/reductase (SDR family) member 7B [Source:NCBI gene;Acc:550454]	156.174	1.15756	0.169745	6.81939	9.14261e-12	1.09862e-09
ENSDARG00000076904	loxl5b	lysyl oxidase-like 5b [Source:ZFIN;Acc:ZDB-GENE-070818-3]	38.4905	1.10569	0.339839	3.25358	0.00113959	0.0119078
ENSDARG00000077836	ttc22	tetratricopeptide repeat domain 22 [Source:ZFIN;Acc:ZDB-GENE-050208-292]	58.9476	1.01151	0.314622	3.21498	0.00130452	0.0132876
ENSDARG00000079305	hbae3	hemoglobin alpha embryonic-3 [Source:ZFIN;Acc:ZDB-GENE-990706-3]	4363.72	0.807265	0.151654	5.32309	1.02018e-07	4.90362e-06
ENSDARG00000086786	mfsd10	major facilitator superfamily domain containing 10 [Source:ZFIN;Acc:ZDB-GENE-050417-154]	142.695	0.660938	0.189674	3.4846	0.000492868	0.00626628
ENSDARG00000087869	si:ch211-11k18.4	si:ch211-11k18.4 [Source:ZFIN;Acc:ZDB-GENE-070912-22]	292.016	0.849725	0.174725	4.8632	1.15502e-06	3.97653e-05
ENSDARG00000087873	eevs	2-epi-5-epi-valiolone synthase [Source:ZFIN;Acc:ZDB-GENE-131121-365]	547.904	0.651375	0.10953	5.94701	2.73077e-09	1.97077e-07
ENSDARG00000088711	lgals1l1	lectin, galactoside-binding, soluble, 1 (galectin 1)-like 1 [Source:ZFIN;Acc:ZDB-GENE-030131-4905]	1047.96	1.2435	0.169284	7.34562	2.04812e-13	3.52078e-11
ENSDARG00000088717	ecrg4b	ECRG4 augurin precursor b [Source:NCBI gene;Acc:793804]	381.659	1.66016	0.238025	6.97476	3.06397e-12	4.05591e-10
ENSDARG00000091413	TIMM22	translocase of inner mitochondrial membrane 22 homolog (yeast) [Source:NCBI gene;Acc:100537779]	106.191	0.85447	0.253558	3.36991	0.000751917	0.00864111
ENSDARG00000092472	AL953896.1		7.83732	2.64369	0.758814	3.48397	0.000494028	0.00627781
ENSDARG00000093079	proca	protein C (inactivator of coagulation factors Va and VIIIa), a [Source:ZFIN;Acc:ZDB-GENE-060824-5]	131.307	0.613737	0.185079	3.31608	0.000912898	0.010009
ENSDARG00000093476	si:dkey-175d9.2	si:dkey-175d9.2 [Source:ZFIN;Acc:ZDB-GENE-131119-97]	11.8765	5.00973	0.955915	5.24077	1.59905e-07	7.24959e-06
ENSDARG00000093774	rbp2b	retinol binding protein 2b, cellular [Source:ZFIN;Acc:ZDB-GENE-040715-7]	949.728	1.11849	0.221468	5.05034	4.41027e-07	1.76654e-05
ENSDARG00000095739	si:dkey-73p2.1	si:dkey-73p2.1 [Source:ZFIN;Acc:ZDB-GENE-131122-97]	4.94025	6.26584	1.39243	4.49994	6.7974e-06	0.000180539
ENSDARG00000096978	CU972512.1		106.431	0.743635	0.196437	3.78561	0.000153333	0.00241604
ENSDARG00000097000	BX890558.1	uncharacterized LOC101884792 [Source:NCBI gene;Acc:101884792]	31.4306	1.78666	0.398528	4.48314	7.35528e-06	0.000192873
ENSDARG00000097118	CU693494.2		4127.97	1.387	0.149527	9.27595	1.76038e-20	8.22195e-18
ENSDARG00000097346	ten1	TEN1 subunit of CST complex [Source:ZFIN;Acc:ZDB-GENE-030131-8755]	48.5908	0.783424	0.267549	2.92816	0.00340979	0.0281709
ENSDARG00000097560	BX511311.3		24.8176	1.28417	0.4526	2.83731	0.00454948	0.0352371
ENSDARG00000097615	si:ch211-108d22.2	si:ch211-108d22.2 [Source:ZFIN;Acc:ZDB-GENE-131127-97]	716.514	0.799435	0.142373	5.61509	1.9646e-08	1.15515e-06
ENSDARG00000097714	FP017215.1		38.9363	1.01085	0.309159	3.26967	0.00107673	0.0113903
ENSDARG00000097737	si:dkey-188h10.3	si:dkey-188h10.3 [Source:ZFIN;Acc:ZDB-LINCRNAG-030131-376]	28.7197	1.95848	0.456428	4.29088	1.77969e-05	0.000398682
ENSDARG00000097797	tomm6	translocase of outer mitochondrial membrane 6 homolog (yeast) [Source:ZFIN;Acc:ZDB-GENE-131121-445]	316.34	0.63181	0.174729	3.61593	0.00029927	0.00415255
ENSDARG00000097807	BX530017.2		21.5434	2.27204	0.627921	3.61835	0.000296483	0.00412542
ENSDARG00000098162	zgc:77748	zgc:77748 [Source:ZFIN;Acc:ZDB-GENE-040426-1864]	1043.54	0.755863	0.0977895	7.72949	1.07976e-14	2.28447e-12
ENSDARG00000098645	rgn	regucalcin [Source:NCBI gene;Acc:403070]	517.775	0.817862	0.193565	4.22526	2.38664e-05	0.000511948
ENSDARG00000099387	jpt1a	Jupiter microtubule associated homolog 1a [Source:ZFIN;Acc:ZDB-GENE-070410-142]	150.287	0.804074	0.244416	3.28978	0.00100264	0.0107863
ENSDARG00000099453	elof1	ELF1 homolog, elongation factor 1 [Source:ZFIN;Acc:ZDB-GENE-040426-1385]	1331.03	0.653631	0.144529	4.5225	6.11132e-06	0.000165514
ENSDARG00000099851	GPR180	G protein-coupled receptor 180 [Source:NCBI gene;Acc:100329381]	61.7916	0.853743	0.313144	2.72636	0.00640373	0.0454206
ENSDARG00000100677	tmem205	transmembrane protein 205 [Source:NCBI gene;Acc:791204]	338.257	0.682936	0.129325	5.28079	1.28631e-07	5.94055e-06
ENSDARG00000100960	AL928901.1		31.705	2.22769	0.47329	4.70682	2.51605e-06	7.82442e-05
ENSDARG00000101322	tfr1a	transferrin receptor 1a [Source:ZFIN;Acc:ZDB-GENE-041220-1]	378.752	0.619771	0.135403	4.57723	4.71168e-06	0.000132688
ENSDARG00000101378	nadsyn1	NAD synthetase 1 [Source:ZFIN;Acc:ZDB-GENE-070615-22]	182.523	0.837935	0.186332	4.49701	6.89167e-06	0.000182331
ENSDARG00000101393	si:dkey-31g6.6	si:dkey-31g6.6 [Source:ZFIN;Acc:ZDB-GENE-110209-1]	602.779	1.20451	0.17298	6.9633	3.32398e-12	4.37669e-10
ENSDARG00000101622	mrps7	mitochondrial ribosomal protein S7 [Source:NCBI gene;Acc:619204]	329.222	0.609955	0.137685	4.43007	9.42043e-06	0.000236744
ENSDARG00000101707	si:ch211-156b7.4	si:ch211-156b7.4 [Source:ZFIN;Acc:ZDB-GENE-141212-376]	613.55	0.949981	0.146773	6.47244	9.64304e-11	9.39779e-09
ENSDARG00000102401	zgc:173517	zgc:173517 [Source:ZFIN;Acc:ZDB-GENE-071004-104]	6.98331	2.55304	0.895659	2.85046	0.0043656	0.0341657
ENSDARG00000102512	kdm8	lysine (K)-specific demethylase 8 [Source:NCBI gene;Acc:436936]	74.9938	0.900883	0.269033	3.3486	0.000812202	0.00914707
ENSDARG00000102578	mif4gdb	MIF4G domain containing b [Source:NCBI gene;Acc:503596]	121.121	1.18429	0.201293	5.88343	4.01846e-09	2.84209e-07
ENSDARG00000103154	si:ch73-144l3.1	si:ch73-144l3.1 [Source:ZFIN;Acc:ZDB-GENE-131119-96]	35.1138	1.31801	0.354267	3.72038	0.000198926	0.00297356
ENSDARG00000103717	CT978957.2		6.62209	3.18457	0.946513	3.36453	0.000766737	0.00875857
ENSDARG00000103846	hspa5	heat shock protein 5 [Source:NCBI gene;Acc:378848]	4250.22	0.799919	0.0990672	8.07451	6.77454e-16	1.73287e-13
ENSDARG00000104353	nop58	NOP58 ribonucleoprotein homolog (yeast) [Source:ZFIN;Acc:ZDB-GENE-040426-2140]	1686.83	0.675198	0.135151	4.99587	5.85723e-07	2.23061e-05
ENSDARG00000104593	cyp2k18	cytochrome P450, family 2, subfamily K, polypeptide 18 [Source:ZFIN;Acc:ZDB-GENE-040426-1584]	409.51	0.903161	0.126176	7.15793	8.19066e-13	1.24387e-10
ENSDARG00000104841	JMJD8	jumonji domain containing 8 [Source:NCBI gene;Acc:100330060]	81.1398	1.19905	0.226701	5.28911	1.2291e-07	5.7298e-06
ENSDARG00000109611	FP236810.1		59.3684	0.87461	0.322766	2.70973	0.00673375	0.0470517
ENSDARG00000110710	CU210890.1		19.4002	2.76351	0.589502	4.68788	2.76055e-06	8.45766e-05
ENSDARG00000111583	LO018550.1	lipopolysaccharide-induced tumor necrosis factor-alpha factor homolog [Source:NCBI gene;Acc:103911283]	32.1868	1.08607	0.396463	2.7394	0.00615517	0.0441111
ENSDARG00000113218	FP236810.2	UDP-glucuronosyltransferase 2B20-like [Source:NCBI gene;Acc:571561]	261.3	1.0339	0.223992	4.61579	3.91607e-06	0.000114018
ENSDARG00000001873	phgdh	phosphoglycerate dehydrogenase [Source:ZFIN;Acc:ZDB-GENE-030131-647]	1103.19	0.889503	0.117421	7.57532	3.58245e-14	6.98267e-12
ENSDARG00000002299	arsh	arylsulfatase H [Source:ZFIN;Acc:ZDB-GENE-081104-120]	193.797	0.988516	0.213958	4.62014	3.83483e-06	0.000112075
ENSDARG00000003244	gbp3	guanylate binding protein 3 [Source:ZFIN;Acc:ZDB-GENE-070912-176]	270.193	1.26347	0.169313	7.4623	8.5026e-14	1.5476e-11
ENSDARG00000010078	nup133	nucleoporin 133 [Source:NCBI gene;Acc:406852]	596.125	0.615423	0.114821	5.35986	8.32865e-08	4.11512e-06
ENSDARG00000012215	umps	uridine monophosphate synthetase [Source:ZFIN;Acc:ZDB-GENE-040426-785]	271.463	0.597367	0.142654	4.18751	2.82035e-05	0.000589654
ENSDARG00000013741	lancl1	LanC antibiotic synthetase component C-like 1 (bacterial) [Source:NCBI gene;Acc:494154]	357.784	0.662951	0.136129	4.87001	1.11592e-06	3.85803e-05
ENSDARG00000013881	pi4k2b	phosphatidylinositol 4-kinase type 2 beta [Source:NCBI gene;Acc:564750]	521.359	0.646805	0.121905	5.30582	1.12167e-07	5.28875e-06
ENSDARG00000015088	dnajb11	DnaJ heat shock protein family (Hsp40) member B11 [Source:ZFIN;Acc:ZDB-GENE-031113-9]	721.376	0.650222	0.128804	5.04815	4.46118e-07	1.78404e-05
ENSDARG00000016516	rbm8a	RNA binding motif protein 8A [Source:NCBI gene;Acc:503767]	1225.02	0.715477	0.185891	3.8489	0.000118651	0.00196209
ENSDARG00000016706	atic	5-aminoimidazole-4-carboxamide ribonucleotide formyltransferase/IMP cyclohydrolase [Source:ZFIN;Acc:ZDB-GENE-011212-4]	1069.11	0.66647	0.133282	5.00047	5.71922e-07	2.18478e-05
ENSDARG00000016771	tfa	transferrin-a [Source:ZFIN;Acc:ZDB-GENE-980526-35]	33480.8	0.96979	0.138734	6.99026	2.74376e-12	3.6713e-10
ENSDARG00000017984	zgc:172106	zgc:172106 [Source:ZFIN;Acc:ZDB-GENE-080204-42]	86.1567	1.35504	0.246482	5.49752	3.85174e-08	2.04167e-06
ENSDARG00000018891	rnaseh2a	ribonuclease H2, subunit A [Source:ZFIN;Acc:ZDB-GENE-040426-976]	335.037	0.729397	0.142886	5.10476	3.31216e-07	1.35744e-05
ENSDARG00000020642	gtdc1	glycosyltransferase-like domain containing 1 [Source:NCBI gene;Acc:550132]	105.052	0.607805	0.195024	3.11657	0.00182969	0.0173666
ENSDARG00000020866	apoa4b.2	apolipoprotein A-IV b, tandem duplicate 2 [Source:ZFIN;Acc:ZDB-GENE-030131-3143]	4955.55	0.940518	0.145235	6.47586	9.42761e-11	9.22415e-09
ENSDARG00000023157	cbln10	cerebellin 10 [Source:ZFIN;Acc:ZDB-GENE-030131-4615]	177.644	0.794288	0.23816	3.3351	0.0008527	0.00950371
ENSDARG00000025043	trip13	thyroid hormone receptor interactor 13 [Source:NCBI gene;Acc:393554]	65.6424	0.869163	0.243098	3.57536	0.000349741	0.00472829
ENSDARG00000025808	taf5l	TAF5-like RNA polymerase II, p300/CBP-associated factor (PCAF)-associated factor [Source:ZFIN;Acc:ZDB-GENE-030131-5987]	141.05	0.791556	0.210263	3.7646	0.000166816	0.00258733
ENSDARG00000029955	glb1l	galactosidase, beta 1-like [Source:ZFIN;Acc:ZDB-GENE-050309-196]	183.255	0.730827	0.192539	3.79573	0.000147209	0.00233921
ENSDARG00000030177	uchl3	ubiquitin carboxyl-terminal esterase L3 (ubiquitin thiolesterase) [Source:ZFIN;Acc:ZDB-GENE-050522-158]	491.131	0.724954	0.132939	5.4533	4.94431e-08	2.56586e-06
ENSDARG00000031952	mb	Danio rerio myoglobin (mb), transcript variant 2, mRNA. [Source:RefSeq mRNA;Acc:NM_001362390]	530.858	0.625899	0.186928	3.34835	0.000812957	0.0091514
ENSDARG00000031971	poglut2	protein O-glucosyltransferase 2 [Source:NCBI gene;Acc:393905]	187.406	0.857576	0.186806	4.59073	4.41702e-06	0.000125966
ENSDARG00000032340	serhl	serine hydrolase like [Source:NCBI gene;Acc:322648]	279.966	0.611449	0.151729	4.02986	5.58091e-05	0.00105297
ENSDARG00000033451	atpsckmt	fATP synthase c subunit lysine N-methyltransferase [Source:ZFIN;Acc:ZDB-GENE-041114-90]	90.0468	0.879646	0.216592	4.06131	4.87986e-05	0.00093713
ENSDARG00000034773	ncapd3	non-SMC condensin II complex, subunit D3 [Source:ZFIN;Acc:ZDB-GENE-040426-737]	402.833	0.661171	0.122252	5.40824	6.36463e-08	3.20223e-06
ENSDARG00000036636	ebpl	EBP like [Source:ZFIN;Acc:ZDB-GENE-030616-542]	69.5487	0.820141	0.236868	3.46244	0.000535307	0.00667556
ENSDARG00000037158	rcc1	regulator of chromosome condensation 1 [Source:ZFIN;Acc:ZDB-GENE-040426-2216]	337.984	0.924122	0.137795	6.70648	1.99375e-11	2.21315e-09
ENSDARG00000037188	rpa2	replication protein A2 [Source:ZFIN;Acc:ZDB-GENE-010131-3]	452.522	0.874308	0.122547	7.13449	9.71468e-13	1.44866e-10
ENSDARG00000038321	zgc:172053	zgc:172053 [Source:ZFIN;Acc:ZDB-GENE-080219-25]	14.5256	3.50906	0.64029	5.48043	4.24302e-08	2.22997e-06
ENSDARG00000038587	CU929150.1	uncharacterized LOC100004199 [Source:NCBI gene;Acc:100004199]	18.842	1.79806	0.572205	3.14233	0.00167611	0.0162262
ENSDARG00000038658	cavin4a	caveolae associated protein 4a [Source:NCBI gene;Acc:552940]	821.823	0.831828	0.124288	6.69276	2.19004e-11	2.40943e-09
ENSDARG00000038785	abcf2a	ATP-binding cassette, sub-family F (GCN20), member 2a [Source:ZFIN;Acc:ZDB-GENE-030131-8714]	765.067	0.788714	0.147308	5.35418	8.59458e-08	4.20455e-06
ENSDARG00000040064	acp6	acid phosphatase 6, lysophosphatidic [Source:ZFIN;Acc:ZDB-GENE-050208-290]	117.633	1.10919	0.224179	4.94781	7.50512e-07	2.77286e-05
ENSDARG00000040466	vil1	villin 1 [Source:ZFIN;Acc:ZDB-GENE-040426-799]	9136.05	0.596882	0.103536	5.76499	8.16632e-09	5.30575e-07
ENSDARG00000040695	fkbp14	FKBP prolyl isomerase 14 [Source:ZFIN;Acc:ZDB-GENE-040801-210]	310.735	0.627654	0.144101	4.35566	1.32669e-05	0.00031188
ENSDARG00000040890	fdps	farnesyl diphosphate synthase (farnesyl pyrophosphate synthetase, dimethylallyltranstransferase, geranyltranstransferase) [Source:ZFIN;Acc:ZDB-GENE-050506-78]	1030.54	0.682266	0.106323	6.41693	1.39047e-10	1.30874e-08
ENSDARG00000040907	gcgb	glucagon b [Source:ZFIN;Acc:ZDB-GENE-040712-2]	54.0786	0.828221	0.260342	3.18129	0.00146622	0.014547
ENSDARG00000041490	afp4	antifreeze protein type IV [Source:ZFIN;Acc:ZDB-GENE-030131-5217]	41.9328	1.02588	0.325421	3.15246	0.00161899	0.0157533
ENSDARG00000043587	srd5a2a	steroid-5-alpha-reductase, alpha polypeptide 2a [Source:ZFIN;Acc:ZDB-GENE-050417-199]	404.706	1.11839	0.21172	5.2824	1.27502e-07	5.91046e-06
ENSDARG00000044575	vars1	valyl-tRNA synthetase 1 [Source:ZFIN;Acc:ZDB-GENE-010601-1]	989.746	0.680801	0.113359	6.00568	1.90526e-09	1.43352e-07
ENSDARG00000052348	smarca5	SWI/SNF related, matrix associated, actin dependent regulator of chromatin, subfamily a, member 5 [Source:ZFIN;Acc:ZDB-GENE-021125-1]	1862.24	0.738415	0.0815643	9.05316	1.38891e-19	5.82729e-17
ENSDARG00000052468	gsk3bb	glycogen synthase kinase 3 beta, genome duplicate b [Source:ZFIN;Acc:ZDB-GENE-090312-2]	97.3837	0.849254	0.24735	3.43342	0.000596028	0.00722531
ENSDARG00000053269	slc2a15b	solute carrier family 2 member 15b [Source:ZFIN;Acc:ZDB-GENE-050508-1]	164.944	0.619389	0.212759	2.91122	0.00360021	0.0294416
ENSDARG00000053912	fbl	fibrillarin [Source:ZFIN;Acc:ZDB-GENE-040426-1936]	1955.5	0.623702	0.127308	4.89916	9.62491e-07	3.39879e-05
ENSDARG00000054300	dhrs1	dehydrogenase/reductase (SDR family) member 1 [Source:ZFIN;Acc:ZDB-GENE-030616-591]	2035.83	0.710214	0.120927	5.87308	4.27779e-09	2.99979e-07
ENSDARG00000056160	hspd1	heat shock 60 protein 1 [Source:ZFIN;Acc:ZDB-GENE-021206-1]	2792.91	0.876195	0.119274	7.34606	2.04128e-13	3.52078e-11
ENSDARG00000056167	hspe1	heat shock 10 protein 1 [Source:ZFIN;Acc:ZDB-GENE-000906-2]	1140.98	0.808899	0.144387	5.60228	2.11546e-08	1.21781e-06
ENSDARG00000056473	chaf1b	chromatin assembly factor 1, subunit B [Source:ZFIN;Acc:ZDB-GENE-040426-1947]	288.401	0.635989	0.151745	4.19117	2.77521e-05	0.000581575
ENSDARG00000058319	cep76	centrosomal protein 76 [Source:NCBI gene;Acc:564926]	87.0512	0.770569	0.228642	3.37019	0.000751152	0.00863632
ENSDARG00000058480	chtf18	CTF18, chromosome transmission fidelity factor 18 homolog (S. cerevisiae) [Source:ZFIN;Acc:ZDB-GENE-050522-508]	191.512	0.591514	0.148433	3.98505	6.74656e-05	0.00122978
ENSDARG00000060620	lig4	ligase IV, DNA, ATP-dependent [Source:ZFIN;Acc:ZDB-GENE-070820-10]	168.895	0.64832	0.176593	3.67127	0.000241344	0.00350189
ENSDARG00000060671	lct	lactase [Source:ZFIN;Acc:ZDB-GENE-081104-434]	1775.98	0.738373	0.142123	5.19531	2.04378e-07	8.90698e-06
ENSDARG00000061265	lmln	leishmanolysin-like (metallopeptidase M8 family) [Source:ZFIN;Acc:ZDB-GENE-081104-298]	87.1653	0.779425	0.222891	3.4969	0.000470704	0.00602471
ENSDARG00000061461	dsela	dermatan sulfate epimerase like a [Source:ZFIN;Acc:ZDB-GENE-030131-7517]	87.4895	0.778407	0.227942	3.41494	0.000637969	0.00759831
ENSDARG00000061981	lap3	leucine aminopeptidase 3 [Source:ZFIN;Acc:ZDB-GENE-060719-1]	467.274	0.63864	0.112573	5.67312	1.40216e-08	8.60607e-07
ENSDARG00000062864	gk5	glycerol kinase 5 [Source:NCBI gene;Acc:777765]	611.772	0.750139	0.106086	7.07103	1.53784e-12	2.20045e-10
ENSDARG00000068431	si:ch211-195h23.3	si:ch211-195h23.3 [Source:ZFIN;Acc:ZDB-GENE-070912-174]	482.21	0.728034	0.146498	4.96957	6.71012e-07	2.51264e-05
ENSDARG00000069114	unc93b1	unc-93 homolog B1, TLR signaling regulator [Source:ZFIN;Acc:ZDB-GENE-130424-1]	123.825	0.613384	0.210511	2.91379	0.00357075	0.0292498
ENSDARG00000069116	timm10	translocase of inner mitochondrial membrane 10 homolog (yeast) [Source:NCBI gene;Acc:436951]	260.078	1.1603	0.238326	4.86853	1.12431e-06	3.88163e-05
ENSDARG00000069917	ska3	spindle and kinetochore associated complex subunit 3 [Source:NCBI gene;Acc:570479]	112.271	0.687364	0.200582	3.42685	0.00061062	0.00736253
ENSDARG00000069978	cd28l	cd28-like molecule [Source:ZFIN;Acc:ZDB-GENE-070912-309]	107.087	1.2	0.274134	4.37741	1.20099e-05	0.000288074
ENSDARG00000074029	CT573248.1		29.5211	1.31024	0.345736	3.78973	0.000150812	0.00238557
ENSDARG00000074379	knstrn	kinetochore localized astrin (SPAG5) binding protein [Source:ZFIN;Acc:ZDB-GENE-081022-187]	90.4171	0.768634	0.219089	3.50832	0.000450945	0.00581996
ENSDARG00000075337	lars2	leucyl-tRNA synthetase 2, mitochondrial [Source:ZFIN;Acc:ZDB-GENE-070928-3]	190.692	0.750277	0.157898	4.75165	2.0176e-06	6.41949e-05
ENSDARG00000075622	zgc:174938	zgc:174938 [Source:ZFIN;Acc:ZDB-GENE-070928-44]	111.929	0.894364	0.199997	4.47188	7.75357e-06	0.000201186
ENSDARG00000075827	f7i	coagulation factor VIIi [Source:ZFIN;Acc:ZDB-GENE-021206-10]	530.836	0.610039	0.189807	3.214	0.00130899	0.0133087
ENSDARG00000076043	si:dkeyp-73d8.9	si:dkeyp-73d8.9 [Source:ZFIN;Acc:ZDB-GENE-070912-685]	279.433	2.05827	0.216155	9.5222	1.69553e-21	8.56554e-19
ENSDARG00000077620	cdca7a	cell division cycle associated 7a [Source:ZFIN;Acc:ZDB-GENE-050417-29]	852.439	0.756305	0.132838	5.69342	1.24517e-08	7.74447e-07
ENSDARG00000077688	cpo	carboxypeptidase O [Source:NCBI gene;Acc:100005630]	874.635	0.664506	0.118764	5.59518	2.20397e-08	1.26583e-06
ENSDARG00000077809	il13	interleukin 13 [Source:ZFIN;Acc:ZDB-GENE-100727-2]	12.0595	1.88607	0.579179	3.25646	0.00112812	0.0118078
ENSDARG00000078177	cxcr3.1	chemokine (C-X-C motif) receptor 3, tandem duplicate 1 [Source:ZFIN;Acc:ZDB-GENE-060130-38]	33.0558	3.60144	0.532978	6.75719	1.40694e-11	1.61237e-09
ENSDARG00000078392	chpfa	chondroitin polymerizing factor a [Source:ZFIN;Acc:ZDB-GENE-100504-2]	208.251	0.8366	0.153885	5.43651	5.43343e-08	2.79044e-06
ENSDARG00000079537	ftr13	finTRIM family, member 13 [Source:ZFIN;Acc:ZDB-GENE-070912-395]	33.3642	1.17848	0.394009	2.99099	0.00278077	0.0241188
ENSDARG00000079589	si:dkeyp-73d8.6	si:dkeyp-73d8.6 [Source:ZFIN;Acc:ZDB-GENE-070912-683]	227.617	4.43545	0.552668	8.02552	1.01093e-15	2.45339e-13
ENSDARG00000079973	pus10	pseudouridine synthase 10 [Source:ZFIN;Acc:ZDB-GENE-080204-5]	116.005	0.675823	0.19622	3.4442	0.00057275	0.00702221
ENSDARG00000086215	gpr156	G protein-coupled receptor 156 [Source:ZFIN;Acc:ZDB-GENE-060201-2]	68.3768	0.777057	0.270206	2.87579	0.00403015	0.0321304
ENSDARG00000088764	lyplal1	lysophospholipase like 1 [Source:ZFIN;Acc:ZDB-GENE-050306-32]	82.8058	0.778971	0.215077	3.62183	0.000292528	0.00407497
ENSDARG00000089090	mmd2b	monocyte to macrophage differentiation-associated 2b [Source:ZFIN;Acc:ZDB-GENE-090313-336]	16.3722	3.98357	0.752017	5.29718	1.17607e-07	5.52418e-06
ENSDARG00000089705	abcf3	ATP-binding cassette, sub-family F (GCN20), member 3 [Source:ZFIN;Acc:ZDB-GENE-050517-32]	182.049	0.628645	0.177197	3.54773	0.000388571	0.00512997
ENSDARG00000090389	ndufv3	NADH:ubiquinone oxidoreductase subunit V3 [Source:ZFIN;Acc:ZDB-GENE-030131-6500]	886.428	0.786432	0.12886	6.10297	1.04113e-09	8.42229e-08
ENSDARG00000091280	si:ch211-66k16.27	si:ch211-66k16.27 [Source:ZFIN;Acc:ZDB-GENE-120709-9]	216.947	2.11077	0.228756	9.22716	2.77909e-20	1.27395e-17
ENSDARG00000091628	cspp1b	centrosome and spindle pole associated protein 1b [Source:ZFIN;Acc:ZDB-GENE-070912-619]	251.108	0.949584	0.173836	5.46252	4.69411e-08	2.45143e-06
ENSDARG00000092155	apoc2	apolipoprotein C-II [Source:ZFIN;Acc:ZDB-GENE-030131-2168]	6734.39	0.790716	0.130312	6.06786	1.29629e-09	1.03178e-07
ENSDARG00000092159	CR788249.1		16.7066	2.45228	0.593263	4.13355	3.57209e-05	0.00071889
ENSDARG00000092240	si:ch211-243a20.3	si:ch211-243a20.3 [Source:ZFIN;Acc:ZDB-GENE-061207-28]	205.833	0.590463	0.162169	3.64104	0.000271541	0.00384318
ENSDARG00000092361	si:dkey-79f11.7	si:dkey-79f11.7 [Source:ZFIN;Acc:ZDB-GENE-090313-338]	121.687	0.960084	0.297257	3.22981	0.00123873	0.0127765
ENSDARG00000092383	snorc	secondary ossification center associated regulator of chondrocyte maturation [Source:ZFIN;Acc:ZDB-GENE-070912-635]	190.781	0.68745	0.206568	3.32797	0.000874828	0.00967402
ENSDARG00000092404	LCT	si:dkey-79p17.3 [Source:ZFIN;Acc:ZDB-GENE-081105-132]	302.588	0.655115	0.161329	4.06075	4.89158e-05	0.000938652
ENSDARG00000092520	si:dkey-250k15.10	si:dkey-250k15.10 [Source:ZFIN;Acc:ZDB-GENE-100921-41]	17.6691	2.60985	0.528273	4.94034	7.79856e-07	2.8727e-05
ENSDARG00000093279	si:dkey-11o1.3	si:dkey-11o1.3 [Source:ZFIN;Acc:ZDB-GENE-100921-37]	54.3012	1.11217	0.257764	4.31467	1.59843e-05	0.000364678
ENSDARG00000093629	si:ch211-106h4.4	si:ch211-106h4.4 [Source:ZFIN;Acc:ZDB-GENE-070705-14]	156.989	1.53184	0.20841	7.35015	1.97977e-13	3.45122e-11
ENSDARG00000094433	caspbl	caspase b, like [Source:ZFIN;Acc:ZDB-GENE-090311-53]	39.2866	1.50084	0.348422	4.30755	1.65075e-05	0.000374544
ENSDARG00000095048	si:dkey-250k15.7	si:dkey-250k15.7 [Source:ZFIN;Acc:ZDB-GENE-100921-33]	107.622	1.14891	0.227734	5.04495	4.53636e-07	1.81118e-05
ENSDARG00000095821	si:dkey-122a22.2	si:dkey-122a22.2 [Source:ZFIN;Acc:ZDB-GENE-110411-93]	122.25	0.621339	0.214776	2.89296	0.00381633	0.030822
ENSDARG00000095863	afp4	antifreeze protein type IV [Source:ZFIN;Acc:ZDB-GENE-030131-5217]	3173.01	1.03505	0.10776	9.60511	7.60766e-22	4.00681e-19
ENSDARG00000095949	si:dkey-22i16.9	si:dkey-22i16.9 [Source:ZFIN;Acc:ZDB-GENE-090313-261]	62.9913	1.27159	0.262666	4.84107	1.29142e-06	4.34938e-05
ENSDARG00000096003	atp5md	ATP synthase membrane subunit DAPIT [Source:ZFIN;Acc:ZDB-GENE-110914-234]	681.524	0.81003	0.21347	3.79459	0.000147888	0.00234819
ENSDARG00000096527	BX548015.2		52.4179	1.72691	0.29771	5.80067	6.60509e-09	4.443e-07
ENSDARG00000097054	CU927934.1		11.3778	2.92333	0.691974	4.22462	2.39345e-05	0.000512041
ENSDARG00000097789	pon3.2	paraoxonase 3, tandem duplicate 2 [Source:ZFIN;Acc:ZDB-GENE-071004-70]	126.776	0.714669	0.179732	3.9763	6.99971e-05	0.00126753
ENSDARG00000098037	CU927934.3	uncharacterized LOC100331996 [Source:NCBI gene;Acc:100331996]	14.912	2.68952	0.601635	4.47035	7.80928e-06	0.00020242
ENSDARG00000098944	nme8	NME/NM23 family member 8 [Source:ZFIN;Acc:ZDB-GENE-070410-39]	39.028	0.930536	0.324305	2.86932	0.00411349	0.0325624
ENSDARG00000099276	ugt5b2	UDP glucuronosyltransferase 5 family, polypeptide B2 [Source:ZFIN;Acc:ZDB-GENE-100406-4]	857.134	0.676669	0.141885	4.76912	1.8503e-06	5.96384e-05
ENSDARG00000099298	xrcc5	X-ray repair complementing defective repair in Chinese hamster cells 5 [Source:ZFIN;Acc:ZDB-GENE-041008-108]	622.78	1.06974	0.103433	10.3424	4.5301e-25	3.39812e-22
ENSDARG00000100782	f7l	coagulation factor VII, like [Source:ZFIN;Acc:ZDB-GENE-070424-102]	155.904	0.667775	0.166016	4.02235	5.76211e-05	0.00108139
ENSDARG00000101890	pigr	polymeric immunoglobulin receptor [Source:ZFIN;Acc:ZDB-GENE-060503-327]	162.117	0.830615	0.192029	4.32547	1.52209e-05	0.000350166
ENSDARG00000102087	pop1	POP1 homolog, ribonuclease P/MRP subunit [Source:ZFIN;Acc:ZDB-GENE-120911-1]	81.2441	0.788043	0.253959	3.10303	0.00191551	0.017991
ENSDARG00000102265	smarcal1		94.7557	0.893101	0.213866	4.17599	2.96694e-05	0.000616654
ENSDARG00000102339	si:dkey-5n7.2	si:dkey-5n7.2 [Source:ZFIN;Acc:ZDB-GENE-050420-254]	10.0783	2.17443	0.721231	3.01489	0.00257073	0.0226475
ENSDARG00000102729	SAMD9	sterile alpha motif domain-containing protein 9-like [Source:NCBI gene;Acc:101886156]	19.9902	6.71394	1.22918	5.46212	4.70492e-08	2.45191e-06
ENSDARG00000102808	calr3b	calreticulin 3b [Source:ZFIN;Acc:ZDB-GENE-030131-9907]	2392.63	0.804191	0.130409	6.16667	6.97417e-10	5.75462e-08
ENSDARG00000103145	cdk2ap2	cyclin-dependent kinase 2 associated protein 2 [Source:ZFIN;Acc:ZDB-GENE-040718-35]	375.005	0.642776	0.162557	3.95417	7.68016e-05	0.00137864
ENSDARG00000104962	LO018493.2		8.51534	4.48591	1.34788	3.32813	0.000874302	0.00967402
ENSDARG00000105208	zgc:85843	zgc:85843 [Source:ZFIN;Acc:ZDB-GENE-040426-2362]	165.128	0.728977	0.18225	3.99988	6.33753e-05	0.00116639
ENSDARG00000105324	si:dkey-11o1.7	si:dkey-11o1.7 [Source:ZFIN;Acc:ZDB-GENE-160113-19]	23.3246	1.88307	0.4812	3.91327	9.10535e-05	0.00157839
ENSDARG00000105408	BX248082.2		392.796	1.22983	0.152427	8.06834	7.12613e-16	1.8e-13
ENSDARG00000105461	si:dkey-11o1.6	si:dkey-11o1.6 [Source:ZFIN;Acc:ZDB-GENE-160113-34]	27.2927	1.40948	0.427287	3.29868	0.000971422	0.0105191
ENSDARG00000109652	CR855320.4		12.0618	3.97084	0.957978	4.14502	3.39784e-05	0.000690559
ENSDARG00000109678	dap1b	death associated protein 1b [Source:ZFIN;Acc:ZDB-GENE-000511-4]	695.681	1.05854	0.147813	7.16136	7.98829e-13	1.22063e-10
ENSDARG00000110105	CABZ01044235.1	leptin receptor gene-related protein [Source:NCBI gene;Acc:100538044]	77.7414	0.789278	0.219984	3.58789	0.000333369	0.00454167
ENSDARG00000111625	wu:fc75a09	wu:fc75a09 [Source:ZFIN;Acc:ZDB-GENE-030131-4139]	145.091	0.81471	0.186239	4.37453	1.21693e-05	0.000291333
ENSDARG00000112579	cmss1	cms1 ribosomal small subunit homolog [Source:NCBI gene;Acc:450027]	148.083	0.612352	0.186132	3.28987	0.00100234	0.0107863
ENSDARG00000114516	CABZ01021592.1		1076.86	0.98743	0.221443	4.45906	8.23185e-06	0.000211381
ENSDARG00000115102	CR855320.5		10.2558	3.99378	0.878207	4.54765	5.42485e-06	0.000149207
ENSDARG00000115195	FO203432.1		5.60499	2.54827	0.917756	2.77663	0.0054925	0.0405008
ENSDARG00000115832	LO018490.1	RAB31, member RAS oncogene family [Source:NCBI gene;Acc:568800]	53.6596	0.92433	0.283615	3.2591	0.00111765	0.011723
ENSDARG00000117380	LO017954.1		52.4114	0.857345	0.301925	2.83959	0.00451709	0.0350301
ENSDARG00000005629	smyd2b	SET and MYND domain containing 2b [Source:NCBI gene;Acc:568616]	603.634	1.22209	0.145202	8.41646	3.88024e-17	1.24742e-14
ENSDARG00000005713	ethe1	ETHE1 persulfide dioxygenase [Source:ZFIN;Acc:ZDB-GENE-040426-2503]	922.821	0.674024	0.130943	5.14748	2.64006e-07	1.11522e-05
ENSDARG00000007025	ttc9c	tetratricopeptide repeat domain 9C [Source:ZFIN;Acc:ZDB-GENE-040426-1053]	83.286	0.7607	0.226264	3.362	0.000773802	0.00882705
ENSDARG00000007221	pbk	PDZ binding kinase [Source:NCBI gene;Acc:360218]	217.735	0.935396	0.16975	5.51043	3.57954e-08	1.91378e-06
ENSDARG00000007377	odc1	ornithine decarboxylase 1 [Source:ZFIN;Acc:ZDB-GENE-010816-1]	673.793	0.730585	0.143513	5.09074	3.56676e-07	1.45696e-05
ENSDARG00000009001	pdia6	protein disulfide isomerase family A, member 6 [Source:ZFIN;Acc:ZDB-GENE-030131-879]	1188.61	0.627176	0.0978998	6.40631	1.49086e-10	1.3979e-08
ENSDARG00000009557	wrap73	WD repeat containing, antisense to TP73 [Source:ZFIN;Acc:ZDB-GENE-030131-6313]	134.198	0.630675	0.227254	2.7752	0.00551681	0.040668
ENSDARG00000010316	qars1	glutaminyl-tRNA synthetase 1 [Source:ZFIN;Acc:ZDB-GENE-040426-1011]	793.713	0.675519	0.120463	5.6077	2.05033e-08	1.18584e-06
ENSDARG00000010478	hsp90aa1.1	heat shock protein 90, alpha (cytosolic), class A member 1, tandem duplicate 1 [Source:NCBI gene;Acc:30591]	1568.54	0.747574	0.122862	6.08467	1.16731e-09	9.3817e-08
ENSDARG00000012137	cyp46a1.1	cytochrome P450, family 46, subfamily A, polypeptide 1, tandem duplicate 1 [Source:ZFIN;Acc:ZDB-GENE-050522-464]	111.109	1.04958	0.212946	4.92887	8.2708e-07	3.00639e-05
ENSDARG00000013461	supt7l	SPT7 like, STAGA complex gamma subunit [Source:ZFIN;Acc:ZDB-GENE-050227-17]	91.169	0.734302	0.204857	3.58447	0.000337768	0.00459402
ENSDARG00000013528	mcm9	minichromosome maintenance 9 homologous recombination repair factor [Source:NCBI gene;Acc:555610]	126.947	1.24703	0.207824	6.00044	1.96786e-09	1.46724e-07
ENSDARG00000014232	prkg3	protein kinase cGMP-dependent 3 [Source:ZFIN;Acc:ZDB-GENE-030131-4745]	311.001	0.756799	0.134874	5.61116	2.00972e-08	1.17056e-06
ENSDARG00000014685	esco2	establishment of sister chromatid cohesion N-acetyltransferase 2 [Source:NCBI gene;Acc:445395]	357.445	0.696065	0.146954	4.73661	2.17328e-06	6.86189e-05
ENSDARG00000015765	iah1	isoamyl acetate hydrolyzing esterase 1 (putative) [Source:NCBI gene;Acc:449926]	64.2818	1.13377	0.277654	4.08337	4.43874e-05	0.00086381
ENSDARG00000015869	slc22a16	solute carrier family 22 member 16 [Source:ZFIN;Acc:ZDB-GENE-041001-166]	690.202	0.710649	0.150681	4.71626	2.40218e-06	7.50802e-05
ENSDARG00000015998	wdhd1	WD repeat and HMG-box DNA binding protein 1 [Source:ZFIN;Acc:ZDB-GENE-030131-1665]	298.258	0.831893	0.169713	4.90177	9.49746e-07	3.36338e-05
ENSDARG00000016044	gins4	GINS complex subunit 4 (Sld5 homolog) [Source:ZFIN;Acc:ZDB-GENE-040801-59]	198.9	0.725324	0.178538	4.06256	4.85367e-05	0.000933549
ENSDARG00000017741	g3bp1	GTPase activating protein (SH3 domain) binding protein 1 [Source:ZFIN;Acc:ZDB-GENE-030131-7452]	1663.89	0.697462	0.0910414	7.66093	1.84586e-14	3.71484e-12
ENSDARG00000017928	xrcc3	X-ray repair complementing defective repair in Chinese hamster cells 3 [Source:ZFIN;Acc:ZDB-GENE-050320-116]	83.9763	0.7646	0.233051	3.28082	0.00103504	0.0110457
ENSDARG00000018006	vrk1	VRK serine/threonine kinase 1 [Source:NCBI gene;Acc:406694]	230.599	0.607573	0.150959	4.02475	5.70369e-05	0.00107287
ENSDARG00000019156	haus5	HAUS augmin-like complex, subunit 5 [Source:ZFIN;Acc:ZDB-GENE-041114-150]	111.943	0.674277	0.209221	3.2228	0.00126942	0.0130441
ENSDARG00000019877	rbks	ribokinase [Source:ZFIN;Acc:ZDB-GENE-040625-112]	144.674	1.03994	0.202362	5.139	2.7621e-07	1.16083e-05
ENSDARG00000020711	rrm2	ribonucleotide reductase regulatory subunit M2 [Source:NCBI gene;Acc:100330864]	520.746	0.778715	0.187531	4.15246	3.28925e-05	0.000671729
ENSDARG00000021086	znf367	zinc finger protein 367 [Source:NCBI gene;Acc:550421]	206.705	0.619076	0.164699	3.75883	0.000170707	0.00263929
ENSDARG00000022841	ptk2ba	protein tyrosine kinase 2 beta, a [Source:ZFIN;Acc:ZDB-GENE-080207-1]	206.982	2.38424	0.191187	12.4707	1.079e-35	2.96774e-32
ENSDARG00000023002	dtl	denticleless E3 ubiquitin protein ligase homolog (Drosophila) [Source:NCBI gene;Acc:192314]	90.4647	0.893332	0.216057	4.13471	3.55402e-05	0.000717002
ENSDARG00000024160	hao1	hydroxyacid oxidase (glycolate oxidase) 1 [Source:ZFIN;Acc:ZDB-GENE-060519-2]	1158.39	0.760056	0.170123	4.4677	7.90658e-06	0.0002043
ENSDARG00000024204	mcm3	minichromosome maintenance complex component 3 [Source:ZFIN;Acc:ZDB-GENE-020419-4]	1506.98	0.764058	0.128997	5.92305	3.16017e-09	2.26744e-07
ENSDARG00000025013	gna14a	guanine nucleotide binding protein (G protein), alpha 14a [Source:ZFIN;Acc:ZDB-GENE-081105-76]	60.2224	1.01317	0.276481	3.66454	0.000247788	0.00358279
ENSDARG00000027930	naprt	nicotinate phosphoribosyltransferase [Source:NCBI gene;Acc:393864]	568.026	0.623756	0.182398	3.41975	0.00062679	0.00751723
ENSDARG00000029473	gstm.2	glutathione S-transferase mu tandem duplicate 2 [Source:ZFIN;Acc:ZDB-GENE-080218-30]	160.045	0.68876	0.215615	3.19439	0.00140126	0.013981
ENSDARG00000032553	egln3	egl-9 family hypoxia-inducible factor 3 [Source:ZFIN;Acc:ZDB-GENE-040426-2541]	90.8559	0.897918	0.213316	4.20933	2.56125e-05	0.000541427
ENSDARG00000033539	paics	phosphoribosylaminoimidazole carboxylase, phosphoribosylaminoimidazole succinocarboxamide synthetase [Source:ZFIN;Acc:ZDB-GENE-030131-9762]	3689.64	1.39039	0.14213	9.78252	1.33838e-22	7.84361e-20
ENSDARG00000033616	selenon	selenoprotein N [Source:NCBI gene;Acc:352914]	242.7	0.608272	0.148097	4.10724	4.0041e-05	0.000793406
ENSDARG00000034650	fabp7b	fatty acid binding protein 7, brain, b [Source:ZFIN;Acc:ZDB-GENE-040614-4]	91.4006	0.918488	0.259448	3.54016	0.000399892	0.00524863
ENSDARG00000037397	ssrp1a	structure specific recognition protein 1a [Source:ZFIN;Acc:ZDB-GENE-031118-9]	949.998	0.860082	0.110004	7.81863	5.3401e-15	1.16981e-12
ENSDARG00000037995	gdf3	growth differentiation factor 3 [Source:NCBI gene;Acc:30125]	42.4362	1.14243	0.329284	3.46944	0.000521552	0.00654691
ENSDARG00000038618	cpt2	carnitine palmitoyltransferase 2 [Source:NCBI gene;Acc:100005717]	982.497	0.634964	0.0986732	6.43502	1.23455e-10	1.17538e-08
ENSDARG00000038643	alas2	aminolevulinate, delta-, synthase 2 [Source:NCBI gene;Acc:64607]	435.156	0.996108	0.138645	7.18457	6.74174e-13	1.04303e-10
ENSDARG00000039682	si:ch211-121a2.2	si:ch211-121a2.2 [Source:ZFIN;Acc:ZDB-GENE-070705-21]	202.011	3.01828	0.260092	11.6047	3.90199e-31	4.59952e-28
ENSDARG00000040121	psma2	proteasome 20S subunit alpha 2 [Source:ZFIN;Acc:ZDB-GENE-050522-479]	585.26	0.602111	0.196267	3.06782	0.00215627	0.0197274
ENSDARG00000040255	ephx2	epoxide hydrolase 2, cytoplasmic [Source:ZFIN;Acc:ZDB-GENE-041212-70]	1519.38	0.688252	0.140169	4.91014	9.10124e-07	3.26038e-05
ENSDARG00000040492	mthfd1b	methylenetetrahydrofolate dehydrogenase (NADP+ dependent) 1b [Source:ZFIN;Acc:ZDB-GENE-020905-4]	1880.73	0.616044	0.123547	4.9863	6.1545e-07	2.33584e-05
ENSDARG00000041411	rad51	RAD51 recombinase [Source:ZFIN;Acc:ZDB-GENE-040426-2286]	298.617	1.43423	0.151424	9.47165	2.7547e-21	1.31134e-18
ENSDARG00000041530	ppih	peptidylprolyl isomerase H (cyclophilin H) [Source:ZFIN;Acc:ZDB-GENE-040625-127]	196.225	0.843184	0.161377	5.22494	1.74211e-07	7.80995e-06
ENSDARG00000041720	arpc5la	actin related protein 2/3 complex, subunit 5-like, a [Source:ZFIN;Acc:ZDB-GENE-040426-1453]	372.035	0.594014	0.165787	3.58299	0.000339684	0.004615
ENSDARG00000042221	mthfd1l	methylenetetrahydrofolate dehydrogenase (NADP+ dependent) 1 like [Source:ZFIN;Acc:ZDB-GENE-041001-133]	981.595	1.09143	0.189002	5.7747	7.70901e-09	5.07524e-07
ENSDARG00000042261	cdan1	codanin 1 [Source:ZFIN;Acc:ZDB-GENE-110411-280]	126.94	0.620272	0.216022	2.87134	0.00408733	0.0324392
ENSDARG00000042510	acot20	acyl-CoA thioesterase 20 [Source:ZFIN;Acc:ZDB-GENE-041001-182]	352.557	0.640736	0.134476	4.7647	1.89134e-06	6.08028e-05
ENSDARG00000042533	gstm.1	glutathione S-transferase mu, tandem duplicate 1 [Source:ZFIN;Acc:ZDB-GENE-030911-2]	990.191	0.591817	0.108653	5.44688	5.12621e-08	2.64915e-06
ENSDARG00000042873	slc25a27	solute carrier family 25 member 27 [Source:ZFIN;Acc:ZDB-GENE-040426-1290]	60.8677	0.928641	0.269668	3.44364	0.000573936	0.0070298
ENSDARG00000043031	ints10	integrator complex subunit 10 [Source:NCBI gene;Acc:323368]	241.653	0.78808	0.143135	5.50587	3.67357e-08	1.95981e-06
ENSDARG00000043307	srd5a3	steroid 5 alpha-reductase 3 [Source:NCBI gene;Acc:560717]	33.623	1.00706	0.359114	2.80428	0.00504283	0.0380001
ENSDARG00000043402	zgc:171480	zgc:171480 [Source:ZFIN;Acc:ZDB-GENE-080204-83]	227.991	0.610199	0.175564	3.47564	0.000509634	0.00643647
ENSDARG00000052045	ggt5a	gamma-glutamyltransferase 5a [Source:ZFIN;Acc:ZDB-GENE-080226-1]	239.171	0.600314	0.155021	3.87246	0.000107743	0.00181063
ENSDARG00000052277	cabp2b	calcium binding protein 2b [Source:ZFIN;Acc:ZDB-GENE-081028-55]	127.572	0.67297	0.247768	2.71613	0.00660506	0.0463715
ENSDARG00000052898	kcnk3b	potassium channel, subfamily K, member 3b [Source:ZFIN;Acc:ZDB-GENE-120709-43]	39.3226	1.36345	0.340294	4.00667	6.15808e-05	0.00114005
ENSDARG00000053087	mthfr	methylenetetrahydrofolate reductase (NAD(P)H) [Source:ZFIN;Acc:ZDB-GENE-041111-215]	699.601	0.585938	0.110378	5.30848	1.10544e-07	5.23074e-06
ENSDARG00000053558	rtkn2a	rhotekin 2a [Source:NCBI gene;Acc:449666]	94.2393	1.01093	0.239044	4.22904	2.34687e-05	0.000504292
ENSDARG00000056832	exo1	exonuclease 1 [Source:NCBI gene;Acc:406778]	67.9038	1.17813	0.248034	4.74986	2.03558e-06	6.46838e-05
ENSDARG00000057055	ndufs8b	NADH:ubiquinone oxidoreductase core subunit S8b [Source:ZFIN;Acc:ZDB-GENE-050522-131]	18.7628	2.03317	0.53798	3.77927	0.000157288	0.00246655
ENSDARG00000057365	elovl8b	ELOVL fatty acid elongase 8b [Source:ZFIN;Acc:ZDB-GENE-050522-453]	180.262	0.982653	0.18533	5.30217	1.14433e-07	5.38533e-06
ENSDARG00000058553	sprb	sepiapterin reductase b [Source:ZFIN;Acc:ZDB-GENE-070719-1]	69.1005	1.5677	0.275213	5.69633	1.22416e-08	7.63294e-07
ENSDARG00000058865	endog	endonuclease G [Source:ZFIN;Acc:ZDB-GENE-050522-402]	184.795	0.754051	0.170493	4.42277	9.74413e-06	0.000242686
ENSDARG00000059233	runx2b	RUNX family transcription factor 2b [Source:ZFIN;Acc:ZDB-GENE-040629-4]	57.5172	0.83427	0.292859	2.84871	0.00438967	0.0342782
ENSDARG00000059630	mlec	malectin [Source:NCBI gene;Acc:569613]	316.855	0.670131	0.152705	4.38842	1.14179e-05	0.000276015
ENSDARG00000060594	hadhab	hydroxyacyl-CoA dehydrogenase trifunctional multienzyme complex subunit alpha b [Source:ZFIN;Acc:ZDB-GENE-041111-204]	2612.89	0.62744	0.0983835	6.37749	1.8001e-10	1.65068e-08
ENSDARG00000062025	cpox	coproporphyrinogen oxidase [Source:ZFIN;Acc:ZDB-GENE-030131-9884]	324.219	0.738843	0.177377	4.16538	3.10834e-05	0.000642154
ENSDARG00000062501	hhipl1	HHIP-like 1 [Source:ZFIN;Acc:ZDB-GENE-090306-3]	305.256	0.713274	0.177721	4.01346	5.98363e-05	0.00111368
ENSDARG00000062785	adpgk2	ADP-dependent glucokinase 2 [Source:ZFIN;Acc:ZDB-GENE-090609-3]	684.005	0.890481	0.147694	6.02922	1.64752e-09	1.27846e-07
ENSDARG00000068415	ptgesl	prostaglandin E synthase 2-like [Source:NCBI gene;Acc:799964]	533.867	0.629453	0.144617	4.35255	1.34561e-05	0.000315728
ENSDARG00000069661	si:dkey-121j17.6	si:dkey-121j17.6 [Source:ZFIN;Acc:ZDB-GENE-121214-361]	139.512	1.24143	0.191148	6.49462	8.3244e-11	8.2478e-09
ENSDARG00000070589	mrpl35	mitochondrial ribosomal protein L35 [Source:ZFIN;Acc:ZDB-GENE-060929-1082]	263.799	0.64249	0.164353	3.9092	9.2604e-05	0.00160302
ENSDARG00000071082	p4ha1b	prolyl 4-hydroxylase, alpha polypeptide I b [Source:ZFIN;Acc:ZDB-GENE-030131-4089]	193.869	0.86748	0.159468	5.43984	5.33293e-08	2.74452e-06
ENSDARG00000071294	tonsl	tonsoku-like, DNA repair protein [Source:NCBI gene;Acc:492655]	131.883	0.815802	0.18291	4.46014	8.19075e-06	0.000210544
ENSDARG00000071336	mif	macrophage migration inhibitory factor [Source:ZFIN;Acc:ZDB-GENE-080708-1]	431.493	0.908298	0.196789	4.61559	3.91976e-06	0.000114018
ENSDARG00000071384	slc7a11	solute carrier family 7 member 11 [Source:ZFIN;Acc:ZDB-GENE-150416-1]	149.968	0.851429	0.283647	3.00173	0.00268454	0.023432
ENSDARG00000071567	TSTD1	si:dkey-34l15.1 [Source:ZFIN;Acc:ZDB-GENE-081107-63]	292.737	0.616658	0.178594	3.45286	0.000554686	0.00685912
ENSDARG00000073743	slc25a37	solute carrier family 25 member 37 [Source:NCBI gene;Acc:387000]	69.4425	1.30711	0.292906	4.46258	8.09803e-06	0.000208377
ENSDARG00000074556	ganc	glucosidase, alpha; neutral C [Source:ZFIN;Acc:ZDB-GENE-130530-754]	247.724	1.08285	0.161012	6.72523	1.75311e-11	1.96364e-09
ENSDARG00000074590	wdpcp	WD repeat containing planar cell polarity effector [Source:ZFIN;Acc:ZDB-GENE-100405-4]	76.9853	0.714686	0.262187	2.72587	0.00641326	0.0454361
ENSDARG00000074720	si:ch211-51h9.7	si:ch211-51h9.7 [Source:ZFIN;Acc:ZDB-GENE-081104-235]	55.0657	0.71373	0.253518	2.81531	0.00487308	0.0369685
ENSDARG00000074927	bub1bb	BUB1 mitotic checkpoint serine/threonine kinase Bb [Source:ZFIN;Acc:ZDB-GENE-030829-51]	177.08	0.645303	0.169151	3.81495	0.000136209	0.00221677
ENSDARG00000075619	cenpo	centromere protein O [Source:ZFIN;Acc:ZDB-GENE-070928-16]	45.0626	1.12509	0.335326	3.3552	0.000793069	0.00897651
ENSDARG00000075766	sccpdha.1	saccharopine dehydrogenase a, tandem duplicate 1 [Source:ZFIN;Acc:ZDB-GENE-040718-51]	474.386	0.614369	0.119573	5.13802	2.77649e-07	1.1649e-05
ENSDARG00000075854	cx34.4	connexin 34.4 [Source:ZFIN;Acc:ZDB-GENE-040406-3]	74.2383	0.674003	0.237831	2.83396	0.00459747	0.0354977
ENSDARG00000076526	gar1	GAR1 homolog, ribonucleoprotein [Source:NCBI gene;Acc:393950]	823.324	0.906579	0.169226	5.35722	8.45108e-08	4.15266e-06
ENSDARG00000076590	atad2	ATPase family AAA domain containing 2 [Source:ZFIN;Acc:ZDB-GENE-030131-7003]	805.153	0.586761	0.125173	4.68761	2.7641e-06	8.45766e-05
ENSDARG00000078391	fam98a	family with sequence similarity 98 member A [Source:ZFIN;Acc:ZDB-GENE-091202-6]	262.509	0.794525	0.156965	5.06179	4.15347e-07	1.67724e-05
ENSDARG00000079079	sult1st7	sulfotransferase family 1, cytosolic sulfotransferase 7 [Source:ZFIN;Acc:ZDB-GENE-081112-3]	79.8223	1.2782	0.217587	5.87443	4.24291e-09	2.98378e-07
ENSDARG00000079233	si:ch211-160f23.5	si:ch211-160f23.5 [Source:ZFIN;Acc:ZDB-GENE-030131-704]	157.982	0.724211	0.225442	3.2124	0.00131632	0.0133432
ENSDARG00000079664	zgc:172341	zgc:172341 [Source:ZFIN;Acc:ZDB-GENE-080204-116]	139.737	0.934656	0.204564	4.56902	4.90015e-06	0.000136444
ENSDARG00000079796	ldah	lipid droplet associated hydrolase [Source:ZFIN;Acc:ZDB-GENE-081022-178]	171.322	0.6735	0.164161	4.10269	4.08378e-05	0.000804216
ENSDARG00000079932	zgc:152830	zgc:152830 [Source:ZFIN;Acc:ZDB-GENE-090312-55]	2191.11	0.613243	0.109306	5.61035	2.0192e-08	1.17332e-06
ENSDARG00000086015	BX537109.2		2.30746	5.19801	1.74906	2.97188	0.0029598	0.0253167
ENSDARG00000086418	si:ch211-236p5.3	si:ch211-236p5.3 [Source:ZFIN;Acc:ZDB-GENE-081028-31]	183.694	0.967739	0.200662	4.82273	1.41603e-06	4.7177e-05
ENSDARG00000086699	smim15	small integral membrane protein 15 [Source:NCBI gene;Acc:556945]	338.582	0.804709	0.183381	4.38818	1.14302e-05	0.000276041
ENSDARG00000087532	si:ch211-278p9.1	si:ch211-278p9.1 [Source:ZFIN;Acc:ZDB-GENE-081028-46]	101.056	1.36479	0.222848	6.12432	9.1069e-10	7.44001e-08
ENSDARG00000088116	gstm.3	glutathione S-transferase mu tandem duplicate 3 [Source:ZFIN;Acc:ZDB-GENE-050309-24]	524.009	0.723912	0.167307	4.32686	1.51253e-05	0.000348289
ENSDARG00000090503	oma1	OMA1 zinc metallopeptidase [Source:NCBI gene;Acc:100331186]	86.9275	0.673933	0.21924	3.07395	0.00211244	0.0194319
ENSDARG00000092337	CU467861.6		671.049	0.758512	0.128294	5.9123	3.3736e-09	2.41359e-07
ENSDARG00000092889	zgc:194246	zgc:194246 [Source:ZFIN;Acc:ZDB-GENE-081022-85]	101.34	0.698772	0.204495	3.41705	0.000633027	0.00756637
ENSDARG00000093042	si:dkey-104n9.1	si:dkey-104n9.1 [Source:ZFIN;Acc:ZDB-GENE-081104-300]	3.85108	5.93667	1.46011	4.06592	4.7844e-05	0.000921658
ENSDARG00000094937	CR450833.1		8.6979	2.52227	0.79835	3.15935	0.00158121	0.015477
ENSDARG00000095351	CU914776.1		1057.39	0.698433	0.152636	4.57581	4.74389e-06	0.000133443
ENSDARG00000096655	BX901920.1		306.372	1.40984	0.172008	8.19634	2.4782e-16	6.97106e-14
ENSDARG00000098059	fkbp3	FKBP prolyl isomerase 3 [Source:ZFIN;Acc:ZDB-GENE-030616-419]	619.232	0.591024	0.161787	3.65309	0.000259103	0.00371691
ENSDARG00000098535	BX004823.1		17.1316	1.67541	0.539676	3.10446	0.00190624	0.017935
ENSDARG00000098853	ehd1a	EH-domain containing 1a [Source:ZFIN;Acc:ZDB-GENE-040426-2518]	1363.02	0.805511	0.120997	6.65727	2.78954e-11	3.00227e-09
ENSDARG00000100772	si:ch211-154c21.1	si:ch211-154c21.1 [Source:ZFIN;Acc:ZDB-GENE-141216-146]	29.7935	1.0878	0.352973	3.08183	0.00205735	0.0190241
ENSDARG00000100954	wars1	tryptophanyl-tRNA synthetase 1 [Source:ZFIN;Acc:ZDB-GENE-040426-1742]	254.518	0.74408	0.141274	5.26692	1.38729e-07	6.38309e-06
ENSDARG00000102753	si:dkey-109l4.3	si:dkey-109l4.3 [Source:ZFIN;Acc:ZDB-GENE-160113-11]	68.9252	0.789856	0.240902	3.27874	0.00104271	0.0111111
ENSDARG00000103759	fahd2a	fumarylacetoacetate hydrolase domain containing 2A [Source:ZFIN;Acc:ZDB-GENE-040426-2499]	351.221	0.924084	0.172453	5.35848	8.3924e-08	4.13835e-06
ENSDARG00000104125	ttc6	tetratricopeptide repeat domain 6 [Source:ZFIN;Acc:ZDB-GENE-090429-2]	119.549	0.660155	0.191046	3.45548	0.000549305	0.00681578
ENSDARG00000104572	si:dkey-35h6.1	si:dkey-35h6.1 [Source:ZFIN;Acc:ZDB-GENE-141216-112]	1059.99	0.946733	0.208309	4.54486	5.4973e-06	0.000150865
ENSDARG00000105258	cep72	centrosomal protein 72 [Source:NCBI gene;Acc:553488]	42.7329	0.909169	0.333522	2.72597	0.00641137	0.0454358
ENSDARG00000105412	si:ch211-276i12.11	si:ch211-276i12.11 [Source:ZFIN;Acc:ZDB-GENE-160628-5]	179.323	1.10563	0.17476	6.32654	2.5072e-10	2.20865e-08
ENSDARG00000110700	COX7A2	cytochrome c oxidase subunit 7A2b [Source:NCBI gene;Acc:100535363]	220.626	0.647492	0.239047	2.70864	0.00675604	0.0471261
ENSDARG00000111290	ERG28	ergosterol biosynthesis 28 homolog [Source:NCBI gene;Acc:565132]	61.2721	0.776326	0.272751	2.84628	0.00442329	0.0344647
ENSDARG00000116630	CU468227.1		2.85165	4.08933	1.49431	2.7366	0.00620772	0.044348
ENSDARG00000117273	FO905052.1		147.02	0.606285	0.196695	3.08237	0.0020536	0.0189969
ENSDARG00000117288	LO017938.1		71.1804	0.917575	0.278661	3.2928	0.00099195	0.0106946
ENSDARG00000000551	slc1a4	solute carrier family 1 member 4 [Source:ZFIN;Acc:ZDB-GENE-030616-566]	537.318	0.837277	0.12803	6.53967	6.16534e-11	6.28053e-09
ENSDARG00000002219	si:dkey-103j14.5	si:dkey-103j14.5 [Source:ZFIN;Acc:ZDB-GENE-090313-170]	197.331	0.887308	0.178394	4.97386	6.56314e-07	2.46531e-05
ENSDARG00000002613	rpa3	replication protein A3 [Source:ZFIN;Acc:ZDB-GENE-040426-977]	147.776	1.02978	0.264171	3.89814	9.69341e-05	0.00165826
ENSDARG00000003153	nudt21	nudix hydrolase 21 [Source:NCBI gene;Acc:394092]	548.515	0.585765	0.127152	4.6068	4.08906e-06	0.000117835
ENSDARG00000004979	elovl5	ELOVL fatty acid elongase 5 [Source:ZFIN;Acc:ZDB-GENE-040407-2]	249.104	0.600765	0.139749	4.29889	1.71658e-05	0.000387702
ENSDARG00000005023	fkbp9	FKBP prolyl isomerase 9 [Source:ZFIN;Acc:ZDB-GENE-040801-23]	455.8	0.730849	0.151534	4.82299	1.41421e-06	4.7177e-05
ENSDARG00000005176	zgc:101040	zgc:101040 [Source:ZFIN;Acc:ZDB-GENE-040801-107]	127.948	0.836758	0.241021	3.47172	0.000517128	0.00650788
ENSDARG00000005246	asb3	ankyrin repeat and SOCS box containing 3 [Source:ZFIN;Acc:ZDB-GENE-030131-6142]	139.261	0.708815	0.178004	3.98202	6.83333e-05	0.00124194
ENSDARG00000006290	ndufs5	NADH:ubiquinone oxidoreductase subunit S5 [Source:ZFIN;Acc:ZDB-GENE-050522-437]	970.465	0.630392	0.181498	3.47328	0.000514147	0.00647894
ENSDARG00000006944	gdpd3b	glycerophosphodiester phosphodiesterase domain containing 3b [Source:ZFIN;Acc:ZDB-GENE-121210-2]	86.4851	1.25066	0.221073	5.65725	1.53819e-08	9.30965e-07
ENSDARG00000007960	hnrnpaba	heterogeneous nuclear ribonucleoprotein A/Ba [Source:ZFIN;Acc:ZDB-GENE-030131-185]	9180.77	0.695619	0.152478	4.56211	5.06428e-06	0.000140539
ENSDARG00000011076	zgc:91968	zgc:91968 [Source:NCBI gene;Acc:431714]	235.832	0.608667	0.157078	3.87493	0.000106654	0.00179967
ENSDARG00000011094	ccna2	cyclin A2 [Source:ZFIN;Acc:ZDB-GENE-020418-1]	466.384	0.685092	0.124438	5.50549	3.68147e-08	1.95981e-06
ENSDARG00000012274	eif4e1c	eukaryotic translation initiation factor 4E family member 1c [Source:ZFIN;Acc:ZDB-GENE-050417-398]	595.715	0.658997	0.113812	5.79023	7.02907e-09	4.68996e-07
ENSDARG00000012453	rnls	renalase, FAD-dependent amine oxidase [Source:ZFIN;Acc:ZDB-GENE-040718-351]	200.872	0.614143	0.163801	3.74932	0.000177313	0.00272559
ENSDARG00000013274	eif4eb	eukaryotic translation initiation factor 4eb [Source:ZFIN;Acc:ZDB-GENE-041121-14]	262.445	0.667989	0.16155	4.13487	3.55157e-05	0.000717002
ENSDARG00000013335	anxa6	annexin A6 [Source:ZFIN;Acc:ZDB-GENE-030707-3]	976.695	0.754715	0.112246	6.72377	1.77086e-11	1.97459e-09
ENSDARG00000015476	iqch	IQ motif containing H [Source:NCBI gene;Acc:567336]	37.673	1.52357	0.318712	4.7804	1.7495e-06	5.68335e-05
ENSDARG00000015759	tspan7	tetraspanin 7 [Source:ZFIN;Acc:ZDB-GENE-030131-5435]	1117.99	0.734935	0.0949842	7.73744	1.01437e-14	2.16463e-12
ENSDARG00000016855	sf3b5	splicing factor 3b, subunit 5 [Source:ZFIN;Acc:ZDB-GENE-040718-181]	301.692	0.868897	0.224276	3.87423	0.000106962	0.00180118
ENSDARG00000018022	msh2	mutS homolog 2 (E. coli) [Source:ZFIN;Acc:ZDB-GENE-040426-2932]	645.065	0.932069	0.146562	6.35955	2.02349e-10	1.83478e-08
ENSDARG00000019492	shbg	sex hormone-binding globulin [Source:ZFIN;Acc:ZDB-GENE-030131-1324]	883.282	0.944296	0.148505	6.35869	2.03482e-10	1.83832e-08
ENSDARG00000020149	acoxl	acyl-CoA oxidase-like [Source:ZFIN;Acc:ZDB-GENE-081107-18]	139.831	1.53144	0.210615	7.27129	3.56063e-13	5.91543e-11
ENSDARG00000020224		si:ch211-225b10.3 [Source:ZFIN;Acc:ZDB-GENE-130531-53]	104.893	1.10842	0.265414	4.17621	2.96411e-05	0.000616585
ENSDARG00000020611	C18H19orf47	si:ch211-160d20.3 [Source:ZFIN;Acc:ZDB-GENE-030131-8906]	167.472	0.855773	0.154474	5.5399	3.02644e-08	1.66852e-06
ENSDARG00000022564	C18H11orf58	zgc:56106 [Source:NCBI gene;Acc:393163]	167.418	0.841435	0.225576	3.73017	0.000191351	0.00289127
ENSDARG00000023082	krt1-19d	keratin, type 1, gene 19d [Source:ZFIN;Acc:ZDB-GENE-060316-1]	3750.01	0.63372	0.132051	4.79907	1.59408e-06	5.24035e-05
ENSDARG00000024311	nsmce4a	NSE4 homolog A, SMC5-SMC6 complex component [Source:ZFIN;Acc:ZDB-GENE-050522-111]	117.11	0.825904	0.18876	4.37543	1.21195e-05	0.000290423
ENSDARG00000029058	rbbp4	retinoblastoma binding protein 4 [Source:NCBI gene;Acc:321726]	1646.32	0.745841	0.106533	7.00102	2.541e-12	3.43715e-10
ENSDARG00000029308	prr15lb	proline rich 15 like b [Source:NCBI gene;Acc:550400]	67.1466	0.804367	0.25005	3.21682	0.00129618	0.0132312
ENSDARG00000029695	pgp	phosphoglycolate phosphatase [Source:ZFIN;Acc:ZDB-GENE-030131-6240]	309.483	0.682199	0.130605	5.22337	1.75698e-07	7.85058e-06
ENSDARG00000031293	dnajc9	DnaJ (Hsp40) homolog, subfamily C, member 9 [Source:ZFIN;Acc:ZDB-GENE-040718-130]	360.332	0.930657	0.133054	6.99456	2.66083e-12	3.57969e-10
ENSDARG00000031795	abcf1	ATP-binding cassette, sub-family F (GCN20), member 1 [Source:ZFIN;Acc:ZDB-GENE-050517-31]	1659.65	0.645349	0.0801062	8.05618	7.87177e-16	1.96826e-13
ENSDARG00000032985	mrpl27	mitochondrial ribosomal protein L27 [Source:ZFIN;Acc:ZDB-GENE-050522-129]	205.151	0.746642	0.192093	3.88687	0.000101545	0.00172285
ENSDARG00000034885	bet1	Bet1 golgi vesicular membrane trafficking protein [Source:ZFIN;Acc:ZDB-GENE-040625-3]	135.265	0.667092	0.178313	3.74112	0.000183201	0.00279418
ENSDARG00000035954	tdp2b	tyrosyl-DNA phosphodiesterase 2b [Source:NCBI gene;Acc:553516]	108.252	0.593456	0.191145	3.10474	0.00190444	0.0179289
ENSDARG00000036109	mtx1b	metaxin 1b [Source:ZFIN;Acc:ZDB-GENE-021210-1]	188.046	0.708404	0.160209	4.42174	9.791e-06	0.000243584
ENSDARG00000036239	gatm	glycine amidinotransferase (L-arginine:glycine amidinotransferase) [Source:NCBI gene;Acc:266799]	10741.5	0.818092	0.143875	5.68613	1.29948e-08	8.02179e-07
ENSDARG00000036721	tomm40l	translocase of outer mitochondrial membrane 40 homolog, like [Source:ZFIN;Acc:ZDB-GENE-040426-2319]	428.052	0.703989	0.127112	5.53833	3.05369e-08	1.67237e-06
ENSDARG00000037359	si:ch1073-272o11.3	si:ch1073-272o11.3 [Source:ZFIN;Acc:ZDB-GENE-121214-325]	43.8239	0.891756	0.294308	3.03001	0.00244549	0.0218146
ENSDARG00000038703	hkdc1	hexokinase domain containing 1 [Source:ZFIN;Acc:ZDB-GENE-030131-9801]	807.093	0.633027	0.114064	5.54978	2.86033e-08	1.58798e-06
ENSDARG00000039349	qrfpra	pyroglutamylated RFamide peptide receptor a [Source:ZFIN;Acc:ZDB-GENE-090313-105]	5.16181	2.8797	0.914632	3.14847	0.00164125	0.0159323
ENSDARG00000040036	tcf19l	transcription factor 19 (SC1), like [Source:ZFIN;Acc:ZDB-GENE-060324-2]	53.5114	1.12569	0.329072	3.42079	0.000624404	0.00750316
ENSDARG00000040100	si:dkey-95h12.1	si:dkey-95h12.1 [Source:ZFIN;Acc:ZDB-GENE-060503-85]	760.383	0.642963	0.125568	5.12043	3.04841e-07	1.26399e-05
ENSDARG00000041332	tmem33	transmembrane protein 33 [Source:ZFIN;Acc:ZDB-GENE-030131-5425]	543.595	0.768369	0.106436	7.21911	5.233e-13	8.25081e-11
ENSDARG00000041616	b3gnt9	UDP-GlcNAc:betaGal beta-1,3-N-acetylglucosaminyltransferase 9 [Source:ZFIN;Acc:ZDB-GENE-060503-611]	48.9855	0.781746	0.273473	2.85858	0.0042554	0.0334088
ENSDARG00000042637	tert	telomerase reverse transcriptase [Source:ZFIN;Acc:ZDB-GENE-080405-1]	203.053	0.646708	0.150218	4.30514	1.66882e-05	0.000378295
ENSDARG00000043137	cdca8	cell division cycle associated 8 [Source:NCBI gene;Acc:492815]	227.534	0.61353	0.154056	3.98251	6.81912e-05	0.00124027
ENSDARG00000043640	cenpn	centromere protein N [Source:ZFIN;Acc:ZDB-GENE-030616-408]	78.7944	0.603931	0.218067	2.76948	0.00561461	0.0411439
ENSDARG00000045011	tapbp.2	TAP binding protein (tapasin), tandem duplicate 2 [Source:ZFIN;Acc:ZDB-GENE-060503-136]	27.3296	1.40081	0.472357	2.96558	0.00302112	0.0256904
ENSDARG00000045089	si:ch211-270n8.1	si:ch211-270n8.1 [Source:ZFIN;Acc:ZDB-GENE-081107-34]	1077.54	2.53235	0.164529	15.3915	1.86569e-53	1.53945e-49
ENSDARG00000045129	fkbp10b	FKBP prolyl isomerase 10b [Source:ZFIN;Acc:ZDB-GENE-030131-3101]	420.154	0.653968	0.135001	4.84419	1.2713e-06	4.29328e-05
ENSDARG00000045142	hbae5	hemoglobin, alpha embryonic 5 [Source:ZFIN;Acc:ZDB-GENE-101028-1]	48.6687	2.45151	0.384375	6.3779	1.79534e-10	1.65068e-08
ENSDARG00000045143	hbbe2	hemoglobin beta embryonic-2 [Source:ZFIN;Acc:ZDB-GENE-040702-1]	1770.46	0.768715	0.134467	5.71674	1.08589e-08	6.83973e-07
ENSDARG00000052842	ppifb	peptidylprolyl isomerase Fb [Source:ZFIN;Acc:ZDB-GENE-051030-126]	1045.75	0.605155	0.195185	3.10042	0.00193246	0.0181264
ENSDARG00000053520	LO017829.1	testis expressed 47 [Source:NCBI gene;Acc:100006770]	72.8922	0.918486	0.267473	3.43394	0.000594885	0.00722206
ENSDARG00000055078	chac2	ChaC, cation transport regulator homolog 2 (E. coli) [Source:NCBI gene;Acc:557614]	203.073	1.10371	0.178228	6.19265	5.91607e-10	4.91431e-08
ENSDARG00000056059	rangap1b	Ran GTPase activating protein 1b [Source:ZFIN;Acc:ZDB-GENE-040426-1921]	301.635	0.873731	0.145187	6.01796	1.76625e-09	1.35362e-07
ENSDARG00000056108	ndufa4	NADH:ubiquinone oxidoreductase subunit A4 [Source:NCBI gene;Acc:406298]	2148.9	0.82709	0.0866404	9.54624	1.34492e-21	6.93586e-19
ENSDARG00000057206	nmt1b	N-myristoyltransferase 1b [Source:ZFIN;Acc:ZDB-GENE-081222-3]	98.7696	0.7833	0.217667	3.59862	0.000319915	0.00439223
ENSDARG00000057321	tut1	terminal uridylyl transferase 1, U6 snRNA-specific [Source:NCBI gene;Acc:564388]	154.225	0.686339	0.175302	3.91517	9.03392e-05	0.0015682
ENSDARG00000057417	nudt13	nudix (nucleoside diphosphate linked moiety X)-type motif 13 [Source:ZFIN;Acc:ZDB-GENE-040724-60]	24.4727	2.07511	0.420147	4.939	7.85227e-07	2.87963e-05
ENSDARG00000057644	adam8b	ADAM metallopeptidase domain 8b [Source:ZFIN;Acc:ZDB-GENE-070808-1]	120.069	1.07651	0.206848	5.20435	1.9468e-07	8.54082e-06
ENSDARG00000057738	hells	helicase, lymphoid specific [Source:ZFIN;Acc:ZDB-GENE-030131-9923]	617.054	0.79213	0.136896	5.78635	7.19328e-09	4.7704e-07
ENSDARG00000058292	sephs1	selenophosphate synthetase 1 [Source:NCBI gene;Acc:324947]	577.189	0.621863	0.11176	5.56428	2.63244e-08	1.49457e-06
ENSDARG00000059075	nip7	NIP7 nucleolar pre-rRNA processing protein [Source:NCBI gene;Acc:553616]	265.582	0.744708	0.207063	3.59654	0.000322484	0.00442259
ENSDARG00000061103	slc19a3b	solute carrier family 19 member 3b [Source:ZFIN;Acc:ZDB-GENE-050419-166]	20.3869	1.8901	0.427239	4.42399	9.68957e-06	0.00024181
ENSDARG00000061728	acot13	acyl-CoA thioesterase 13 [Source:ZFIN;Acc:ZDB-GENE-060503-437]	92.3355	0.875454	0.210609	4.15678	3.22758e-05	0.000661387
ENSDARG00000061761	opa3	outer mitochondrial membrane lipid metabolism regulator OPA3 [Source:NCBI gene;Acc:497278]	139.371	0.702868	0.168766	4.16475	3.11692e-05	0.000642433
ENSDARG00000062817	crym	crystallin, mu [Source:ZFIN;Acc:ZDB-GENE-070112-1782]	90.0247	1.06213	0.212258	5.00394	5.61702e-07	2.15572e-05
ENSDARG00000063572	perp	p53 apoptosis effector related to pmp22 [Source:ZFIN;Acc:ZDB-GENE-050104-1]	3393.36	0.744853	0.151794	4.90701	9.2476e-07	3.30719e-05
ENSDARG00000067975	atp5if1a	ATP synthase inhibitory factor subunit 1a [Source:NCBI gene;Acc:100037369]	688.737	0.773278	0.202099	3.82624	0.000130115	0.0021288
ENSDARG00000068876	zgc:153031	zgc:153031 [Source:ZFIN;Acc:ZDB-GENE-060929-1190]	507.213	0.892608	0.148517	6.01015	1.85355e-09	1.40745e-07
ENSDARG00000068886	mrpl14	mitochondrial ribosomal protein L14 [Source:NCBI gene;Acc:394122]	205.129	0.64989	0.165192	3.93414	8.3495e-05	0.0014721
ENSDARG00000069192	zgc:163030	zgc:163030 [Source:ZFIN;Acc:ZDB-GENE-060810-77]	163.054	1.0024	0.175187	5.72189	1.05346e-08	6.65242e-07
ENSDARG00000069265	matn3b	matrilin 3b [Source:ZFIN;Acc:ZDB-GENE-050221-9]	228.198	0.698962	0.163287	4.28058	1.86411e-05	0.000413107
ENSDARG00000069649	tmem160	transmembrane protein 160 [Source:NCBI gene;Acc:559491]	139.101	0.667545	0.200053	3.33684	0.000847381	0.00946147
ENSDARG00000074684	mlsl	malate synthase-like [Source:ZFIN;Acc:ZDB-GENE-130530-761]	304.574	0.609352	0.168099	3.62496	0.000289012	0.0040328
ENSDARG00000074745	zmp:0000000760	zmp:0000000760 [Source:ZFIN;Acc:ZDB-GENE-130530-763]	1087.71	0.652624	0.168432	3.8747	0.000106755	0.00179977
ENSDARG00000075883	bub3	BUB3 mitotic checkpoint protein [Source:ZFIN;Acc:ZDB-GENE-041010-210]	367.103	0.723569	0.165939	4.36046	1.29789e-05	0.00030715
ENSDARG00000077069	srgn	serglycin [Source:ZFIN;Acc:ZDB-GENE-030131-7127]	324.084	0.592696	0.204098	2.90398	0.00368452	0.0299824
ENSDARG00000078841	si:ch211-195b13.6	si:ch211-195b13.6 [Source:ZFIN;Acc:ZDB-GENE-120215-27]	11.6211	2.00906	0.609927	3.29393	0.00098797	0.0106703
ENSDARG00000079166	ace	angiotensin I converting enzyme (peptidyl-dipeptidase A) 1 [Source:ZFIN;Acc:ZDB-GENE-030131-1826]	4444.6	0.601106	0.125181	4.80188	1.57185e-06	5.18104e-05
ENSDARG00000079457	faap100	FA core complex associated protein 100 [Source:ZFIN;Acc:ZDB-GENE-130603-100]	79.2818	0.755433	0.235143	3.21265	0.00131515	0.0133395
ENSDARG00000089369	fdxr	ferredoxin reductase [Source:ZFIN;Acc:ZDB-GENE-130613-2]	285.294	0.872094	0.156849	5.5601	2.69618e-08	1.5203e-06
ENSDARG00000089885	slc16a12b	solute carrier family 16 member 12b [Source:NCBI gene;Acc:449947]	397.001	0.621136	0.167535	3.70751	0.000209309	0.00310254
ENSDARG00000090537	ifit11	interferon-induced protein with tetratricopeptide repeats 11 [Source:ZFIN;Acc:ZDB-GENE-121214-302]	22.2053	1.60754	0.430831	3.73125	0.000190529	0.00288463
ENSDARG00000092071	si:ch211-117n7.6	si:ch211-117n7.6 [Source:ZFIN;Acc:ZDB-GENE-060503-474]	263.535	0.688918	0.14636	4.70701	2.51378e-06	7.82442e-05
ENSDARG00000092546	pdap1a	pdgfa associated protein 1a [Source:ZFIN;Acc:ZDB-GENE-030131-1693]	1350.68	0.706501	0.103911	6.7991	1.05275e-11	1.24094e-09
ENSDARG00000092833	CR318588.2	si:dkeyp-1h4.8 [Source:NCBI gene;Acc:100535122]	399.702	2.63323	0.542089	4.85756	1.18843e-06	4.08023e-05
ENSDARG00000093591	si:ch211-282k23.2	si:ch211-282k23.2 [Source:ZFIN;Acc:ZDB-GENE-050420-314]	12.9739	2.35771	0.624981	3.77245	0.000161651	0.00252087
ENSDARG00000096749	NDUFAF8	si:dkey-21c1.6 [Source:ZFIN;Acc:ZDB-GENE-031118-158]	99.6177	0.971578	0.280239	3.46696	0.000526373	0.00658738
ENSDARG00000098507	lyar	Ly1 antibody reactive homolog (mouse) [Source:ZFIN;Acc:ZDB-GENE-040426-1414]	276.04	0.688706	0.189306	3.63805	0.000274706	0.00388132
ENSDARG00000098785	glrx3	glutaredoxin 3 [Source:NCBI gene;Acc:449777]	688.391	0.697176	0.105547	6.60535	3.96585e-11	4.10755e-09
ENSDARG00000099101	gch2	GTP cyclohydrolase 2 [Source:ZFIN;Acc:ZDB-GENE-001205-3]	1816.26	1.0038	0.134164	7.48188	7.32674e-14	1.36365e-11
ENSDARG00000099200	zgc:123103	zgc:123103 [Source:ZFIN;Acc:ZDB-GENE-051030-105]	10014.9	0.857301	0.134427	6.37746	1.80045e-10	1.65068e-08
ENSDARG00000099336	mvda	mevalonate (diphospho) decarboxylase a [Source:NCBI gene;Acc:492781]	259.499	0.645272	0.15044	4.28925	1.79281e-05	0.000400896
ENSDARG00000099439	serp1	stress-associated endoplasmic reticulum protein 1 [Source:ZFIN;Acc:ZDB-GENE-030131-8741]	724.505	0.63455	0.154587	4.10481	4.04641e-05	0.000799401
ENSDARG00000099525	si:ch1073-13h15.3	si:ch1073-13h15.3 [Source:ZFIN;Acc:ZDB-GENE-121214-245]	1431.68	1.41271	0.114856	12.2998	9.07806e-35	1.7286e-31
ENSDARG00000100028	pole2	polymerase (DNA directed), epsilon 2 [Source:ZFIN;Acc:ZDB-GENE-020419-16]	129.112	0.637828	0.213145	2.99246	0.00276736	0.0240194
ENSDARG00000100060	exosc7	exosome component 7 [Source:ZFIN;Acc:ZDB-GENE-050417-47]	143.019	0.604787	0.214888	2.81443	0.00488633	0.0370576
ENSDARG00000100719	uraha	urate (5-hydroxyiso-) hydrolase a [Source:NCBI gene;Acc:751742]	126.242	0.95274	0.244788	3.89211	9.93774e-05	0.00169421
ENSDARG00000100909	zgc:173581	zgc:173581 [Source:ZFIN;Acc:ZDB-GENE-080212-7]	35.7523	1.32307	0.410655	3.22185	0.00127366	0.0130709
ENSDARG00000100917	slc30a8	solute carrier family 30 member 8 [Source:ZFIN;Acc:ZDB-GENE-060315-10]	99.4379	0.615949	0.226517	2.71921	0.00654375	0.0460967
ENSDARG00000101160	apoa4a	apolipoprotein A-IV a [Source:ZFIN;Acc:ZDB-GENE-050417-469]	324.277	1.04437	0.185735	5.62291	1.87762e-08	1.10928e-06
ENSDARG00000101636	zgc:64201	zgc:64201 [Source:NCBI gene;Acc:393615]	37.757	1.3969	0.370699	3.76828	0.000164376	0.00255428
ENSDARG00000102004	apoea	apolipoprotein Ea [Source:ZFIN;Acc:ZDB-GENE-010724-18]	7305.55	1.53777	0.149665	10.2747	9.1582e-25	6.29728e-22
ENSDARG00000102143	btr24	bloodthirsty-related gene family, member 24 [Source:ZFIN;Acc:ZDB-GENE-070705-376]	14.7894	3.27486	0.814811	4.01916	5.8406e-05	0.00109363
ENSDARG00000102551	jazf1a	JAZF zinc finger 1a [Source:ZFIN;Acc:ZDB-GENE-060503-492]	78.7994	0.713375	0.222364	3.20814	0.00133595	0.0134815
ENSDARG00000103298	ephx5	epoxide hydrolase 5 [Source:ZFIN;Acc:ZDB-GENE-030131-1050]	430.326	0.655479	0.127111	5.15674	2.51291e-07	1.07065e-05
ENSDARG00000103634	CU914622.2	si:ch73-329n5.6 [Source:NCBI gene;Acc:101883339]	87.248	1.18488	0.291979	4.05809	4.9475e-05	0.000947913
ENSDARG00000103785	sult2st2	sulfotransferase family 2, cytosolic sulfotransferase 2 [Source:ZFIN;Acc:ZDB-GENE-061117-5]	1261.72	0.623635	0.150507	4.14357	3.41942e-05	0.000693934
ENSDARG00000103907	sgo1	shugoshin 1 [Source:ZFIN;Acc:ZDB-GENE-070112-422]	150.063	0.77218	0.169851	4.54622	5.46185e-06	0.000150058
ENSDARG00000104016	si:dkey-151j17.4	si:dkey-151j17.4 [Source:ZFIN;Acc:ZDB-GENE-141222-13]	71.4253	0.920386	0.30541	3.01361	0.00258163	0.0227099
ENSDARG00000104348	fgf2	fibroblast growth factor 2 [Source:ZFIN;Acc:ZDB-GENE-040318-1]	67.3335	0.855764	0.251053	3.4087	0.000652729	0.00771616
ENSDARG00000104541	msh6	mutS homolog 6 (E. coli) [Source:ZFIN;Acc:ZDB-GENE-020905-3]	970.694	0.634096	0.121411	5.22274	1.76299e-07	7.86241e-06
ENSDARG00000104869	CABZ01085878.1	spermatogenesis associated 5 [Source:NCBI gene;Acc:100332622]	217.582	0.627309	0.230769	2.71835	0.00656089	0.0461731
ENSDARG00000104906	mtr	5-methyltetrahydrofolate-homocysteine methyltransferase [Source:ZFIN;Acc:ZDB-GENE-031001-5]	990.009	0.656009	0.122794	5.34233	9.17578e-08	4.45367e-06
ENSDARG00000104943	mad2l1bp	MAD2L1 binding protein [Source:ZFIN;Acc:ZDB-GENE-161230-19]	60.2363	0.800586	0.278188	2.87786	0.00400388	0.0320223
ENSDARG00000109266	BX510316.1		38.5477	1.02167	0.349197	2.92578	0.00343598	0.028342
ENSDARG00000113393	golim4a	golgi integral membrane protein 4a [Source:NCBI gene;Acc:100000956]	355.19	0.720825	0.224835	3.20602	0.00134584	0.0135592
ENSDARG00000114508	tmem101	transmembrane protein 101 [Source:ZFIN;Acc:ZDB-GENE-121214-289]	327.163	0.805836	0.186456	4.32187	1.54715e-05	0.000354941
ENSDARG00000115504	CABZ01080056.1		57.9892	0.849302	0.25694	3.30545	0.000948246	0.0103268
ENSDARG00000115717	pigbos1	PIGB opposite strand 1 [Source:NCBI gene;Acc:100534660]	135.211	0.982027	0.309452	3.17345	0.00150641	0.0148683
ENSDARG00000115872	CU855552.1		8.11897	3.68493	1.09058	3.37886	0.00072788	0.00843142
ENSDARG00000117637	CABZ01005379.1		139.774	0.763212	0.179648	4.24838	2.15322e-05	0.000466907
ENSDARG00000001889	tuba1a	tubulin, alpha 1a [Source:ZFIN;Acc:ZDB-GENE-090507-4]	2936.39	0.694535	0.0896096	7.75068	9.14013e-15	1.96743e-12
ENSDARG00000002394	ugt5d1	UDP glucuronosyltransferase 5 family, polypeptide D1 [Source:ZFIN;Acc:ZDB-GENE-091118-36]	280.595	0.933292	0.184638	5.0547	4.31073e-07	1.73509e-05
ENSDARG00000004636	ccdc9	coiled-coil domain containing 9 [Source:ZFIN;Acc:ZDB-GENE-060929-520]	568.097	0.616907	0.158533	3.89135	9.96878e-05	0.00169833
ENSDARG00000004754	hspa4a	heat shock protein 4a [Source:ZFIN;Acc:ZDB-GENE-040426-2832]	1108.91	0.96709	0.0986185	9.80637	1.057e-22	6.38172e-20
ENSDARG00000005551	hnrnph1l	heterogeneous nuclear ribonucleoprotein H1, like [Source:ZFIN;Acc:ZDB-GENE-030131-275]	1343.17	0.661187	0.158396	4.17425	2.98965e-05	0.000620333
ENSDARG00000006019	tktb	transketolase b [Source:ZFIN;Acc:ZDB-GENE-030909-13]	3601.09	0.593909	0.106997	5.55068	2.84553e-08	1.58645e-06
ENSDARG00000008953	pofut1	protein O-fucosyltransferase 1 [Source:ZFIN;Acc:ZDB-GENE-040303-2]	229.852	0.710847	0.152111	4.6732	2.96544e-06	9.00694e-05
ENSDARG00000009402	si:ch211-210b2.2	si:ch211-210b2.2 [Source:ZFIN;Acc:ZDB-GENE-131118-33]	221.138	0.691593	0.148479	4.65785	3.1953e-06	9.55353e-05
ENSDARG00000009942	cdc6	cell division cycle 6 homolog (S. cerevisiae) [Source:ZFIN;Acc:ZDB-GENE-050506-131]	246.387	0.668134	0.15197	4.39649	1.10014e-05	0.000267777
ENSDARG00000010085	p4ha2	procollagen-proline, 2-oxoglutarate 4-dioxygenase (proline 4-hydroxylase), alpha polypeptide 2 [Source:ZFIN;Acc:ZDB-GENE-030827-1]	270.319	0.651729	0.139032	4.68762	2.764e-06	8.45766e-05
ENSDARG00000010487	sae1	SUMO1 activating enzyme subunit 1 [Source:NCBI gene;Acc:415148]	437.794	0.646183	0.142243	4.5428	5.55109e-06	0.000152004
ENSDARG00000011020	hnrnpa1a	heterogeneous nuclear ribonucleoprotein A1a [Source:ZFIN;Acc:ZDB-GENE-040426-1546]	2368.23	0.660549	0.161568	4.08837	4.34421e-05	0.00084808
ENSDARG00000011196	dnajc11a	DnaJ (Hsp40) homolog, subfamily C, member 11a [Source:ZFIN;Acc:ZDB-GENE-030131-1673]	854.869	0.647478	0.127596	5.07443	3.88658e-07	1.57461e-05
ENSDARG00000013776	thop1	thimet oligopeptidase 1 [Source:ZFIN;Acc:ZDB-GENE-040718-47]	876.765	0.681902	0.112556	6.05836	1.37514e-09	1.08409e-07
ENSDARG00000015033	slc23a1	solute carrier family 23 member 1 [Source:ZFIN;Acc:ZDB-GENE-080804-2]	396.569	0.655229	0.196354	3.33698	0.000846953	0.00946096
ENSDARG00000015065	c4	complement component 4 [Source:ZFIN;Acc:ZDB-GENE-030131-5697]	68.4546	0.960825	0.268124	3.5835	0.000339016	0.00460846
ENSDARG00000015343	pgd	phosphogluconate dehydrogenase [Source:ZFIN;Acc:ZDB-GENE-040426-2807]	1708.11	0.708947	0.0850694	8.33375	7.832e-17	2.36431e-14
ENSDARG00000016088	rtn2a	reticulon 2a [Source:ZFIN;Acc:ZDB-GENE-060420-1]	242.903	1.3274	0.161138	8.23763	1.7566e-16	5.05614e-14
ENSDARG00000016484	dkc1	dyskeratosis congenita 1, dyskerin [Source:ZFIN;Acc:ZDB-GENE-031118-120]	1386.05	0.643125	0.134696	4.77463	1.80038e-06	5.82569e-05
ENSDARG00000016718	mmp11b	matrix metallopeptidase 11b [Source:ZFIN;Acc:ZDB-GENE-070817-2]	142.325	0.921421	0.176724	5.21391	1.84904e-07	8.17343e-06
ENSDARG00000017781	hsd17b10	hydroxysteroid (17-beta) dehydrogenase 10 [Source:ZFIN;Acc:ZDB-GENE-041010-201]	851.016	0.623797	0.143632	4.34301	1.40541e-05	0.000327276
ENSDARG00000017811	si:ch211-210c8.6	si:ch211-210c8.6 [Source:ZFIN;Acc:ZDB-GENE-030131-3630]	181.558	0.598239	0.200536	2.9832	0.00285253	0.0246119
ENSDARG00000019949	serpinh1b	serpin peptidase inhibitor, clade H (heat shock protein 47), member 1b [Source:ZFIN;Acc:ZDB-GENE-990415-93]	1888.16	0.636921	0.104172	6.11413	9.70865e-10	7.90552e-08
ENSDARG00000020676	dpp3	dipeptidyl-peptidase 3 [Source:ZFIN;Acc:ZDB-GENE-030131-1247]	879.435	0.616412	0.0932903	6.60746	3.90958e-11	4.0663e-09
ENSDARG00000021059	alas1	aminolevulinate, delta-, synthase 1 [Source:ZFIN;Acc:ZDB-GENE-001229-2]	5200.07	0.731099	0.102332	7.14437	9.04097e-13	1.35637e-10
ENSDARG00000021149	cbr1l	carbonyl reductase 1-like [Source:ZFIN;Acc:ZDB-GENE-030131-9642]	1675.32	0.621336	0.149806	4.1476	3.35979e-05	0.000683949
ENSDARG00000022853	eogt	EGF domain-specific O-linked N-acetylglucosamine (GlcNAc) transferase [Source:ZFIN;Acc:ZDB-GENE-120813-8]	82.6674	0.672357	0.241308	2.78631	0.00533121	0.0396541
ENSDARG00000026577	cdk2	cyclin-dependent kinase 2 [Source:ZFIN;Acc:ZDB-GENE-040426-2741]	331.728	0.591264	0.171526	3.44707	0.000566695	0.00697196
ENSDARG00000028106	glrx	glutaredoxin (thioltransferase) [Source:ZFIN;Acc:ZDB-GENE-041010-11]	464.905	0.889212	0.140142	6.34508	2.22308e-10	1.98665e-08
ENSDARG00000028900	odf2a	outer dense fiber of sperm tails 2a [Source:ZFIN;Acc:ZDB-GENE-091117-46]	157.436	0.857529	0.199622	4.29576	1.74093e-05	0.000392406
ENSDARG00000031814	dhrs13b.1	dehydrogenase/reductase (SDR family) member 13b.1 [Source:ZFIN;Acc:ZDB-GENE-040801-253]	94.4969	0.836891	0.21645	3.86644	0.000110436	0.00184482
ENSDARG00000033175	snrpe	small nuclear ribonucleoprotein polypeptide E [Source:NCBI gene;Acc:393979]	403.284	0.591703	0.136955	4.32042	1.55735e-05	0.000356951
ENSDARG00000033444	map4k6	mitogen-activated protein kinase kinase kinase kinase 6 [Source:ZFIN;Acc:ZDB-GENE-060512-339]	325.12	0.83515	0.194039	4.30403	1.67717e-05	0.000379841
ENSDARG00000033973	mrps23	mitochondrial ribosomal protein S23 [Source:ZFIN;Acc:ZDB-GENE-040801-134]	240.169	0.6235	0.17476	3.56775	0.000360058	0.00482037
ENSDARG00000036876	zgc:153284	zgc:153284 [Source:ZFIN;Acc:ZDB-GENE-060825-317]	161.623	1.01956	0.218983	4.65591	3.22557e-06	9.60838e-05
ENSDARG00000037706	gss	glutathione synthetase [Source:ZFIN;Acc:ZDB-GENE-041010-208]	264.443	0.969629	0.152409	6.36203	1.99105e-10	1.812e-08
ENSDARG00000037845	col9a3	collagen, type IX, alpha 3 [Source:ZFIN;Acc:ZDB-GENE-030131-9799]	6595.9	0.589594	0.187103	3.15117	0.00162619	0.0158109
ENSDARG00000042252	eif4h	eukaryotic translation initiation factor 4h [Source:ZFIN;Acc:ZDB-GENE-010328-19]	1507.91	0.637537	0.112717	5.65606	1.54883e-08	9.32841e-07
ENSDARG00000042659	thyn1	thymocyte nuclear protein 1 [Source:NCBI gene;Acc:393630]	102.99	1.11623	0.246849	4.52191	6.12842e-06	0.000165795
ENSDARG00000042777	ndufa11	NADH:ubiquinone oxidoreductase subunit A11 [Source:ZFIN;Acc:ZDB-GENE-040426-1631]	601.52	0.599867	0.20174	2.97347	0.00294454	0.0252211
ENSDARG00000044540	fkbp2	FKBP prolyl isomerase 2 [Source:ZFIN;Acc:ZDB-GENE-040912-126]	593.493	0.839251	0.228126	3.67889	0.000234251	0.00340591
ENSDARG00000044544	zgc:110782	zgc:110782 [Source:ZFIN;Acc:ZDB-GENE-050320-51]	76.6324	1.1776	0.226282	5.2041	1.94941e-07	8.54082e-06
ENSDARG00000044695	ccdc80l2	coiled-coil domain containing 80 like 2 [Source:ZFIN;Acc:ZDB-GENE-091118-63]	449.951	0.665196	0.150497	4.42	9.87012e-06	0.000244815
ENSDARG00000044807	dck	deoxycytidine kinase [Source:ZFIN;Acc:ZDB-GENE-041024-3]	116.311	1.26971	0.195505	6.49452	8.32977e-11	8.2478e-09
ENSDARG00000046098	ebp	EBP cholestenol delta-isomerase [Source:ZFIN;Acc:ZDB-GENE-040718-12]	244.868	0.675997	0.165325	4.0889	4.33417e-05	0.000846789
ENSDARG00000053831	vtnb	vitronectin b [Source:ZFIN;Acc:ZDB-GENE-041116-1]	1360.06	0.619712	0.145426	4.26135	2.03197e-05	0.000445522
ENSDARG00000054929	zgc:110540	zgc:110540 [Source:ZFIN;Acc:ZDB-GENE-050327-77]	245.515	0.779193	0.224509	3.47066	0.000519178	0.00652668
ENSDARG00000055388	vtna	vitronectin a [Source:ZFIN;Acc:ZDB-GENE-050522-440]	800.271	0.740987	0.162143	4.56996	4.87815e-06	0.000135984
ENSDARG00000056028	slc22a7a	solute carrier family 22 member 7a [Source:ZFIN;Acc:ZDB-GENE-050506-52]	310.318	0.7758	0.164685	4.71082	2.46718e-06	7.70145e-05
ENSDARG00000056729	her4.2	hairy-related 4, tandem duplicate 2 [Source:ZFIN;Acc:ZDB-GENE-060815-1]	34.3197	1.1852	0.417318	2.84004	0.00451076	0.0350155
ENSDARG00000057575	pnp4a	purine nucleoside phosphorylase 4a [Source:ZFIN;Acc:ZDB-GENE-040625-83]	794.843	0.736209	0.109886	6.69974	2.08784e-11	2.30725e-09
ENSDARG00000058647	hck	HCK proto-oncogene, Src family tyrosine kinase [Source:ZFIN;Acc:ZDB-GENE-090313-72]	110.498	0.607857	0.186347	3.26196	0.00110644	0.0116251
ENSDARG00000058968	haus1	HAUS augmin-like complex, subunit 1 [Source:ZFIN;Acc:ZDB-GENE-091204-387]	65.5534	0.927311	0.2755	3.36592	0.000762896	0.0087245
ENSDARG00000060394	mtfr2	mitochondrial fission regulator 2 [Source:NCBI gene;Acc:768141]	114.14	0.601904	0.222913	2.70017	0.00693043	0.0480145
ENSDARG00000060484	selenoi	selenoprotein I [Source:ZFIN;Acc:ZDB-GENE-091204-137]	205.21	0.628505	0.169913	3.69898	0.000216466	0.00319332
ENSDARG00000060756	abhd6a	abhydrolase domain containing 6a [Source:ZFIN;Acc:ZDB-GENE-090925-1]	246.191	0.605349	0.149447	4.05058	5.10912e-05	0.000972855
ENSDARG00000063594	hipk1a	homeodomain interacting protein kinase 1a [Source:ZFIN;Acc:ZDB-GENE-081031-101]	123.24	1.048	0.209192	5.00977	5.44959e-07	2.11773e-05
ENSDARG00000069031	plac8l1	PLAC8 like 1 [Source:ZFIN;Acc:ZDB-GENE-091204-165]	12.51	1.46108	0.532873	2.7419	0.00610858	0.0438677
ENSDARG00000069888	cldna	claudin a [Source:ZFIN;Acc:ZDB-GENE-010328-1]	238.619	0.786646	0.161302	4.87686	1.07787e-06	3.74742e-05
ENSDARG00000069966	alox5b.3	arachidonate 5-lipoxygenase b, tandem duplicate 3 [Source:ZFIN;Acc:ZDB-GENE-050522-330]	53.9787	2.38617	0.298904	7.98307	1.42737e-15	3.39742e-13
ENSDARG00000070157	tgm2a	transglutaminase 2, C polypeptide A [Source:ZFIN;Acc:ZDB-GENE-040912-78]	312.526	0.637879	0.145067	4.39714	1.09685e-05	0.00026724
ENSDARG00000071241	trim35-39	tripartite motif containing 35-39 [Source:ZFIN;Acc:ZDB-GENE-080219-13]	82.9355	0.70469	0.226878	3.10604	0.00189612	0.0178669
ENSDARG00000071288	samhd1	SAM domain and HD domain 1 [Source:NCBI gene;Acc:553453]	90.1131	1.17584	0.223192	5.26829	1.377e-07	6.34752e-06
ENSDARG00000074410	brip1	BRCA1 interacting protein C-terminal helicase 1 [Source:ZFIN;Acc:ZDB-GENE-081107-11]	122.958	0.625251	0.22246	2.81063	0.00494448	0.0374299
ENSDARG00000075161	defbl1	defensin, beta-like 1 [Source:ZFIN;Acc:ZDB-GENE-070207-1]	577.968	0.627494	0.13371	4.69295	2.69289e-06	8.30134e-05
ENSDARG00000075191	oacyl	O-acyltransferase like [Source:ZFIN;Acc:ZDB-GENE-090710-2]	61.4482	0.987317	0.261069	3.78182	0.000155687	0.00244536
ENSDARG00000077883	fam83d	family with sequence similarity 83 member D [Source:NCBI gene;Acc:492689]	99.4757	0.670258	0.225605	2.97093	0.00296901	0.025378
ENSDARG00000078473	nucks1a	nuclear casein kinase and cyclin-dependent kinase substrate 1a [Source:ZFIN;Acc:ZDB-GENE-040912-175]	5620.77	0.725847	0.0870271	8.34047	7.39961e-17	2.31861e-14
ENSDARG00000078654	tpx2	TPX2 microtubule nucleation factor [Source:ZFIN;Acc:ZDB-GENE-030131-9652]	798.736	0.587951	0.121268	4.84836	1.24488e-06	4.22534e-05
ENSDARG00000078757	si:ch211-212c13.8	si:ch211-212c13.8 [Source:ZFIN;Acc:ZDB-GENE-131118-28]	594.562	0.610871	0.200024	3.05399	0.00225818	0.0204608
ENSDARG00000079525	slc39a5	solute carrier family 39 member 5 [Source:ZFIN;Acc:ZDB-GENE-060608-1]	35.091	1.3307	0.368816	3.60803	0.000308528	0.0042595
ENSDARG00000079532	zgc:194242	zgc:194242 [Source:ZFIN;Acc:ZDB-GENE-081022-84]	81.5214	0.882724	0.272297	3.24177	0.00118791	0.0123139
ENSDARG00000086655	mkrn2os.1	MKRN2 opposite strand, tandem duplicate 1 [Source:ZFIN;Acc:ZDB-GENE-160114-86]	39.1464	0.974227	0.329828	2.95374	0.00313948	0.0264696
ENSDARG00000088933	golt1a	golgi transport 1A [Source:ZFIN;Acc:ZDB-GENE-141212-320]	72.6392	0.790725	0.284389	2.78044	0.00542859	0.0401852
ENSDARG00000090036	si:dkey-6b12.5	si:dkey-6b12.5 [Source:ZFIN;Acc:ZDB-GENE-091204-190]	251.552	1.54233	0.14859	10.3797	3.06644e-25	2.4486e-22
ENSDARG00000090820	slc2a10	solute carrier family 2 member 10 [Source:NCBI gene;Acc:560546]	78.9764	0.601803	0.219601	2.74043	0.00613586	0.0439998
ENSDARG00000090943	CABZ01033205.1	uncharacterized LOC100002960 [Source:NCBI gene;Acc:100002960]	260.873	1.00507	0.215834	4.65669	3.21338e-06	9.58361e-05
ENSDARG00000090948	si:ch73-29c22.1	si:ch73-29c22.1 [Source:ZFIN;Acc:ZDB-GENE-091204-309]	41.0227	1.17339	0.319052	3.67774	0.000235306	0.00341829
ENSDARG00000090969	cbln18	cerebellin 18 [Source:ZFIN;Acc:ZDB-GENE-111109-3]	314.865	0.945403	0.249466	3.78971	0.00015082	0.00238557
ENSDARG00000093176	zgc:77118	zgc:77118 [Source:ZFIN;Acc:ZDB-GENE-040426-2211]	15.6801	4.4587	0.747131	5.96776	2.40532e-09	1.76158e-07
ENSDARG00000094538	CT027623.1		4.2946	5.56193	1.44508	3.84888	0.000118657	0.00196209
ENSDARG00000095280	CU682811.3		28.0922	1.03415	0.372731	2.77452	0.00552837	0.0407173
ENSDARG00000096927	si:ch211-210b2.3	si:ch211-210b2.3 [Source:ZFIN;Acc:ZDB-GENE-131122-13]	42.0609	1.92104	0.363509	5.2847	1.25911e-07	5.84765e-06
ENSDARG00000097134	si:dkey-77f5.11	si:dkey-77f5.11 [Source:ZFIN;Acc:ZDB-GENE-131118-31]	129.244	0.663198	0.186146	3.56278	0.000366948	0.00489146
ENSDARG00000097231	ugt1b2	UDP glucuronosyltransferase 1 family, polypeptide B2 [Source:ZFIN;Acc:ZDB-GENE-080227-11]	128.076	0.651949	0.208816	3.12212	0.00179553	0.0171284
ENSDARG00000097335	CT573316.2		46.645	0.961233	0.322011	2.98509	0.00283494	0.0245028
ENSDARG00000097483	si:ch211-213d14.2	si:ch211-213d14.2 [Source:ZFIN;Acc:ZDB-GENE-030131-8357]	134.754	0.600365	0.198331	3.02708	0.00246931	0.0219717
ENSDARG00000097620	si:ch211-210b2.1	si:ch211-210b2.1 [Source:ZFIN;Acc:ZDB-GENE-131127-9]	311.505	0.665636	0.130086	5.11688	3.10636e-07	1.28372e-05
ENSDARG00000097770	si:ch211-167j9.4	si:ch211-167j9.4 [Source:ZFIN;Acc:ZDB-GENE-131121-196]	101.337	0.75053	0.230913	3.25027	0.00115294	0.0120067
ENSDARG00000098890	cyp2aa9	cytochrome P450, family 2, subfamily AA, polypeptide 9 [Source:ZFIN;Acc:ZDB-GENE-080724-3]	184.684	0.760746	0.245032	3.10468	0.00190487	0.0179289
ENSDARG00000098906	herc7	hect domain and RLD 7 [Source:ZFIN;Acc:ZDB-GENE-091204-164]	124.715	0.902713	0.196615	4.59126	4.4057e-06	0.000125789
ENSDARG00000098988	si:ch211-193i15.1	si:ch211-193i15.1 [Source:ZFIN;Acc:ZDB-GENE-141216-405]	9.54703	2.65419	0.906411	2.92824	0.00340888	0.0281709
ENSDARG00000099667	snrpg	small nuclear ribonucleoprotein polypeptide G [Source:ZFIN;Acc:ZDB-GENE-040912-105]	474.196	1.19328	0.205124	5.81736	5.97828e-09	4.07676e-07
ENSDARG00000099865	hnrnpabb	heterogeneous nuclear ribonucleoprotein A/Bb [Source:ZFIN;Acc:ZDB-GENE-040426-2516]	4320.89	0.633412	0.111361	5.68792	1.28597e-08	7.9582e-07
ENSDARG00000100234	BX511246.1		26.4801	1.93489	0.445765	4.3406	1.42096e-05	0.000330277
ENSDARG00000100789	plgrkt	plasminogen receptor, C-terminal lysine transmembrane protein [Source:ZFIN;Acc:ZDB-GENE-050809-125]	342.09	0.612564	0.124841	4.90677	9.25865e-07	3.30719e-05
ENSDARG00000101021	slc22a5	solute carrier family 22 member 5 [Source:ZFIN;Acc:ZDB-GENE-091012-1]	32.9389	1.25098	0.366719	3.41127	0.000646611	0.00767683
ENSDARG00000101557	scarb1	scavenger receptor class B, member 1 [Source:ZFIN;Acc:ZDB-GENE-031126-1]	539.888	1.01587	0.12954	7.84213	4.42977e-15	9.79057e-13
ENSDARG00000101616	arfgap1	ADP-ribosylation factor GTPase activating protein 1 [Source:ZFIN;Acc:ZDB-GENE-041114-130]	662.806	0.683185	0.123346	5.53878	3.04584e-08	1.67177e-06
ENSDARG00000101619	micos10	mitochondrial contact site and cristae organizing system subunit 10 [Source:ZFIN;Acc:ZDB-GENE-060825-325]	561.942	0.6569	0.20983	3.13064	0.00174428	0.0167681
ENSDARG00000101873	dtwd2	DTW domain containing 2 [Source:ZFIN;Acc:ZDB-GENE-120215-183]	83.9754	0.882876	0.25995	3.39633	0.000682956	0.00800847
ENSDARG00000102241	zgc:136410	zgc:136410 [Source:ZFIN;Acc:ZDB-GENE-060421-6071]	165.365	1.15169	0.207921	5.53907	3.04076e-08	1.67177e-06
ENSDARG00000102245	tk1	thymidine kinase 1, soluble [Source:ZFIN;Acc:ZDB-GENE-030131-5801]	305.528	0.740649	0.146312	5.06212	4.14622e-07	1.67705e-05
ENSDARG00000104540	cyp2aa8	cytochrome P450, family 2, subfamily AA, polypeptide 8 [Source:ZFIN;Acc:ZDB-GENE-041010-183]	1031.57	0.751305	0.186021	4.03881	5.37229e-05	0.00101564
ENSDARG00000104765	chek1	checkpoint kinase 1 [Source:ZFIN;Acc:ZDB-GENE-040426-896]	104.332	0.659759	0.229666	2.87269	0.00406994	0.0323285
ENSDARG00000104811	cyp2aa2	y cytochrome P450, family 2, subfamily AA, polypeptide 2 [Source:ZFIN;Acc:ZDB-GENE-061027-232]	77.9726	0.861634	0.268013	3.21489	0.00130493	0.0132876
ENSDARG00000105195	dnajc21	DnaJ heat shock protein family (Hsp40) member C21 [Source:NCBI gene;Acc:336984]	167.881	0.646538	0.183392	3.52544	0.000422783	0.0055111
ENSDARG00000105394	gemin6	gem (nuclear organelle) associated protein 6 [Source:ZFIN;Acc:ZDB-GENE-090218-1]	146.409	0.689781	0.206443	3.34127	0.000833956	0.00935376
ENSDARG00000108788	ARSB	arylsulfatase B [Source:NCBI gene;Acc:100538007]	120.982	0.725881	0.197192	3.68109	0.000232242	0.00338172
ENSDARG00000108987	si:dkey-7i4.19	si:dkey-7i4.19 [Source:ZFIN;Acc:ZDB-GENE-131120-166]	18.1071	1.24141	0.450785	2.75388	0.0058893	0.0426393
ENSDARG00000110366	FO904880.1	cytochrome P450 2J6-like [Source:NCBI gene;Acc:103909721]	96.5734	1.88985	0.234989	8.0423	8.81711e-16	2.16098e-13
ENSDARG00000110990	BX908796.2		7.00681	6.75492	1.35333	4.99132	5.99696e-07	2.28032e-05
ENSDARG00000113609	TMEM164	transmembrane protein 164 [Source:NCBI gene;Acc:100332120]	90.0456	0.888084	0.243557	3.6463	0.000266039	0.00379133
ENSDARG00000115806	CABZ01043506.1		74.2987	0.872644	0.270726	3.22334	0.00126704	0.0130251
ENSDARG00000116713	si:ch73-265d7.2	si:ch73-265d7.2 [Source:ZFIN;Acc:ZDB-GENE-100922-146]	64.7816	0.88188	0.2744	3.21385	0.00130969	0.0133087
ENSDARG00000117089	CKS2	zgc:86839 [Source:ZFIN;Acc:ZDB-GENE-040625-102]	125.839	0.697086	0.197135	3.53609	0.000406091	0.00531467
ENSDARG00000117109	CR626884.6	si:dkey-83h2.2 [Source:NCBI gene;Acc:101885518]	133.807	0.801655	0.184467	4.34579	1.38773e-05	0.000324687
ENSDARG00000117251	CABZ01043506.2		84.1253	0.728963	0.227074	3.21025	0.00132619	0.0134104
ENSDARG00000117472	CABZ01043503.1		107.257	0.877999	0.211272	4.15578	3.2418e-05	0.000663752
ENSDARG00000002293	si:ch211-197g15.6	si:ch211-197g15.6 [Source:ZFIN;Acc:ZDB-GENE-050208-457]	100.887	2.53464	0.263469	9.62024	6.56766e-22	3.53426e-19
ENSDARG00000003941	rrs1	ribosome biogenesis regulator 1 homolog [Source:ZFIN;Acc:ZDB-GENE-030131-9345]	422.037	0.629953	0.158855	3.9656	7.32129e-05	0.00132189
ENSDARG00000004059	galk2	galactokinase 2 [Source:ZFIN;Acc:ZDB-GENE-041114-143]	73.8739	1.03369	0.276636	3.73666	0.000186483	0.00283899
ENSDARG00000004199	spam1	sperm adhesion molecule 1 [Source:ZFIN;Acc:ZDB-GENE-050506-63]	110.087	0.690418	0.205885	3.35342	0.000798208	0.00902231
ENSDARG00000004687	acaa1	acetyl-CoA acyltransferase 1 [Source:ZFIN;Acc:ZDB-GENE-040704-48]	1067.15	0.728111	0.131571	5.53399	3.13033e-08	1.70783e-06
ENSDARG00000007755	wdr61	WD repeat domain 61 [Source:NCBI gene;Acc:393827]	313.387	0.621675	0.140324	4.43028	9.411e-06	0.000236744
ENSDARG00000009342	txndc5	thioredoxin domain containing 5 [Source:ZFIN;Acc:ZDB-GENE-040426-1951]	2211.3	0.594204	0.0851829	6.97562	3.04519e-12	4.05272e-10
ENSDARG00000009864	ddx55	DEAD (Asp-Glu-Ala-Asp) box polypeptide 55 [Source:NCBI gene;Acc:286745]	257.246	0.589776	0.15157	3.89112	9.97817e-05	0.00169876
ENSDARG00000010732	xrcc4	X-ray repair complementing defective repair in Chinese hamster cells 4 [Source:ZFIN;Acc:ZDB-GENE-040426-1755]	131.364	0.633111	0.223206	2.83644	0.004562	0.035312
ENSDARG00000011404	fen1	flap structure-specific endonuclease 1 [Source:NCBI gene;Acc:386707]	634.666	0.829041	0.117264	7.06985	1.55097e-12	2.20648e-10
ENSDARG00000013022	si:ch211-59h6.1	si:ch211-59h6.1 [Source:ZFIN;Acc:ZDB-GENE-091204-418]	79.8249	0.831754	0.222422	3.73952	0.000184369	0.00281026
ENSDARG00000016479	ugt5a1	UDP glucuronosyltransferase 5 family, polypeptide A1 [Source:ZFIN;Acc:ZDB-GENE-051120-60]	89.1429	0.953019	0.234755	4.05963	4.91497e-05	0.000942409
ENSDARG00000016496	cdk8	cyclin-dependent kinase 8 [Source:NCBI gene;Acc:373868]	360.888	0.676299	0.129237	5.23303	1.6675e-07	7.53236e-06
ENSDARG00000016598	ckmt1	creatine kinase, mitochondrial 1 [Source:ZFIN;Acc:ZDB-GENE-030131-611]	5366.59	0.749991	0.0885659	8.46816	2.49291e-17	8.22546e-15
ENSDARG00000018491	pdia4	protein disulfide isomerase family A, member 4 [Source:ZFIN;Acc:ZDB-GENE-030131-5493]	1415.47	0.803279	0.115732	6.94085	3.89737e-12	5.05107e-10
ENSDARG00000018681	saal1	serum amyloid A-like 1 [Source:NCBI gene;Acc:393104]	131.938	0.612818	0.225651	2.71578	0.00661202	0.0463929
ENSDARG00000024904	stil	STIL centriolar assembly protein [Source:NCBI gene;Acc:192317]	112.435	0.673342	0.190224	3.53973	0.000400537	0.00525153
ENSDARG00000026183	polr2eb	polymerase (RNA) II (DNA directed) polypeptide E, b [Source:ZFIN;Acc:ZDB-GENE-040801-83]	536.361	0.624079	0.151867	4.10937	3.96735e-05	0.000786921
ENSDARG00000026224	fanci	FA complementation group I [Source:ZFIN;Acc:ZDB-GENE-030131-2905]	141.975	0.714371	0.193586	3.69019	0.000224085	0.00328614
ENSDARG00000027824	top1mt	DNA topoisomerase I mitochondrial [Source:ZFIN;Acc:ZDB-GENE-040624-2]	819.889	0.619188	0.137524	4.50239	6.71928e-06	0.000178849
ENSDARG00000029445	eif1b	eukaryotic translation initiation factor 1B [Source:ZFIN;Acc:ZDB-GENE-040426-1109]	1053.2	0.594327	0.180706	3.28891	0.00100577	0.010806
ENSDARG00000029493	f9b	coagulation factor IXb [Source:ZFIN;Acc:ZDB-GENE-060421-7346]	206.506	0.648952	0.184462	3.51807	0.000434693	0.00564081
ENSDARG00000038040	tpk1	thiamin pyrophosphokinase 1 [Source:ZFIN;Acc:ZDB-GENE-041010-176]	237.93	0.919448	0.177789	5.17158	2.32119e-07	9.9582e-06
ENSDARG00000038156	dusp11	dual specificity phosphatase 11 (RNA/RNP complex 1-interacting) [Source:ZFIN;Acc:ZDB-GENE-050417-226]	308.269	0.70124	0.166779	4.20461	2.61535e-05	0.000550982
ENSDARG00000038505	polr2h	info polymerase (RNA) II (DNA directed) polypeptide H [Source:ZFIN;Acc:ZDB-GENE-050417-66]	211.775	0.679123	0.172395	3.93933	8.17097e-05	0.00144707
ENSDARG00000038847	gins3	GINS complex subunit 3 [Source:ZFIN;Acc:ZDB-GENE-040721-1]	95.1681	0.868025	0.230078	3.77274	0.000161465	0.00252087
ENSDARG00000038876	zgc:101569	zgc:101569 [Source:ZFIN;Acc:ZDB-GENE-041010-72]	337.873	0.770061	0.250694	3.07172	0.00212829	0.0195197
ENSDARG00000039345	drg1	developmentally regulated GTP binding protein 1 [Source:ZFIN;Acc:ZDB-GENE-030131-8767]	598.312	0.671542	0.121839	5.51173	3.55333e-08	1.90388e-06
ENSDARG00000039880	arpp19b	cAMP-regulated phosphoprotein 19b [Source:ZFIN;Acc:ZDB-GENE-040426-930]	490.168	0.644387	0.156271	4.12353	3.73105e-05	0.000745427
ENSDARG00000040041	mcm4	minichromosome maintenance complex component 4 [Source:ZFIN;Acc:ZDB-GENE-030131-9544]	2075.71	0.714495	0.0907065	7.87701	3.35321e-15	7.61516e-13
ENSDARG00000040427	acot19	acyl-CoA thioesterase 19 [Source:ZFIN;Acc:ZDB-GENE-041114-124]	94.8373	0.695029	0.226145	3.07339	0.00211645	0.0194471
ENSDARG00000040640	si:ch73-44m9.3	si:ch73-44m9.3 [Source:ZFIN;Acc:ZDB-GENE-081104-290]	57.2292	1.04393	0.33843	3.08463	0.00203804	0.0188979
ENSDARG00000041493	ipo4	importin 4 [Source:ZFIN;Acc:ZDB-GENE-041014-307]	508.793	0.752423	0.121062	6.21517	5.12695e-10	4.28758e-08
ENSDARG00000041538	mrps28	mitochondrial ribosomal protein S28 [Source:ZFIN;Acc:ZDB-GENE-061110-52]	167.872	0.832611	0.282418	2.94816	0.00319676	0.0267973
ENSDARG00000043357	tbl2	transducin (beta)-like 2 [Source:ZFIN;Acc:ZDB-GENE-030131-9012]	337.708	0.648032	0.146716	4.41692	1.00118e-05	0.00024764
ENSDARG00000043729	plac8.1	placenta associated 8, tandem duplicate 1 [Source:ZFIN;Acc:ZDB-GENE-050809-124]	2108.5	0.762526	0.120355	6.33564	2.36361e-10	2.10117e-08
ENSDARG00000044002	cyp2x7	cytochrome P450, family 2, subfamily X, polypeptide 7 [Source:ZFIN;Acc:ZDB-GENE-110114-2]	153.284	1.23359	0.213136	5.78779	7.13169e-09	4.74564e-07
ENSDARG00000044253	paqr3b	progestin and adipoQ receptor family member IIIb [Source:ZFIN;Acc:ZDB-GENE-050913-128]	188.074	0.716338	0.162843	4.39895	1.08778e-05	0.000265289
ENSDARG00000045306	slc51a	solute carrier family 51 alpha subunit [Source:NCBI gene;Acc:447807]	1082.08	0.965649	0.166055	5.81525	6.05429e-09	4.11725e-07
ENSDARG00000045351	ccdc58	coiled-coil domain containing 58 [Source:NCBI gene;Acc:393780]	97.0232	0.652984	0.212371	3.07473	0.00210696	0.0194032
ENSDARG00000045414	elovl2	ELOVL fatty acid elongase 2 [Source:ZFIN;Acc:ZDB-GENE-060421-5612]	1306.11	0.876619	0.120342	7.28437	3.23187e-13	5.4423e-11
ENSDARG00000051762	CABZ01080568.1		251.48	0.793985	0.141628	5.60613	2.06895e-08	1.19382e-06
ENSDARG00000051902	prmt7	protein arginine methyltransferase 7 [Source:NCBI gene;Acc:393475]	317.084	0.6953	0.162022	4.29139	1.77562e-05	0.000398131
ENSDARG00000051925	cyb5r2	cytochrome b5 reductase 2 [Source:NCBI gene;Acc:751641]	548.929	0.878036	0.162192	5.41357	6.17795e-08	3.121e-06
ENSDARG00000053448	si:ch211-251f6.6	si:ch211-251f6.6 [Source:ZFIN;Acc:ZDB-GENE-030131-3219]	1040.67	0.863628	0.161969	5.33205	9.71096e-08	4.68587e-06
ENSDARG00000053774	alpi.2	alkaline phosphatase, intestinal, tandem duplicate 2 [Source:ZFIN;Acc:ZDB-GENE-050626-142]	737.294	0.780823	0.115942	6.73462	1.64355e-11	1.86626e-09
ENSDARG00000054155	pcna	proliferating cell nuclear antigen [Source:NCBI gene;Acc:30678]	4688.29	0.781069	0.113433	6.88572	5.74942e-12	7.22442e-10
ENSDARG00000054255	tctex1d2	Tctex1 domain containing 2 [Source:ZFIN;Acc:ZDB-GENE-081104-219]	65.1259	1.20494	0.337214	3.57322	0.000352614	0.00474639
ENSDARG00000054807	sec13	SEC13 homolog, nuclear pore and COPII coat complex component [Source:ZFIN;Acc:ZDB-GENE-040426-2649]	1107.6	0.713713	0.158804	4.4943	6.98005e-06	0.000184169
ENSDARG00000055969	rfc3	replication factor C (activator 1) 3 [Source:ZFIN;Acc:ZDB-GENE-020809-3]	179.578	0.672558	0.18411	3.65303	0.000259166	0.00371691
ENSDARG00000056498	crp2	C-reactive protein 2 [Source:ZFIN;Acc:ZDB-GENE-030131-5826]	287.6	2.39509	0.259649	9.22437	2.85234e-20	1.28376e-17
ENSDARG00000056502	si:ch73-334d15.4	si:ch73-334d15.4 [Source:ZFIN;Acc:ZDB-GENE-091204-184]	127.886	1.38271	0.190379	7.26296	3.78701e-13	6.24958e-11
ENSDARG00000056871	ap4m1	adaptor related protein complex 4 subunit mu 1 [Source:ZFIN;Acc:ZDB-GENE-040718-421]	127.91	0.813291	0.180064	4.51669	6.28148e-06	0.000169381
ENSDARG00000056920	tmem88a	transmembrane protein 88 a [Source:ZFIN;Acc:ZDB-GENE-040426-1808]	88.0972	0.61142	0.203405	3.00592	0.0026478	0.0231849
ENSDARG00000057912	eif1axb	eukaryotic translation initiation factor 1A X-linked b [Source:ZFIN;Acc:ZDB-GENE-030131-1319]	1893.07	0.683489	0.142943	4.78154	1.73961e-06	5.66608e-05
ENSDARG00000058394	tagln3b	transgelin 3b [Source:ZFIN;Acc:ZDB-GENE-030131-4199]	553.357	0.613616	0.131614	4.66225	3.12778e-06	9.39625e-05
ENSDARG00000058828	ccdc51	coiled-coil domain containing 51 [Source:ZFIN;Acc:ZDB-GENE-060825-200]	162.791	0.945912	0.18894	5.00642	5.54504e-07	2.14137e-05
ENSDARG00000059308	golt1bb	golgi transport 1Bb [Source:ZFIN;Acc:ZDB-GENE-050913-94]	151.385	0.944068	0.182282	5.17915	2.22899e-07	9.61262e-06
ENSDARG00000062087	nceh1b.1	neutral cholesterol ester hydrolase 1b, tandem duplicate 1 [Source:ZFIN;Acc:ZDB-GENE-061110-43]	302.984	1.08009	0.182247	5.92651	3.09449e-09	2.22677e-07
ENSDARG00000063177	manf	mesencephalic astrocyte-derived neurotrophic factor [Source:ZFIN;Acc:ZDB-GENE-060929-640]	318.465	0.635779	0.145896	4.35775	1.31409e-05	0.00030989
ENSDARG00000063588	uba5	ubiquitin-like modifier activating enzyme 5 [Source:NCBI gene;Acc:386712]	271.034	0.61136	0.168364	3.63117	0.000282139	0.00395923
ENSDARG00000063665	mat2al	methionine adenosyltransferase II, alpha-like [Source:ZFIN;Acc:ZDB-GENE-060421-5255]	763.523	0.805684	0.124702	6.46089	1.04092e-10	1.01046e-08
ENSDARG00000063916	mt-nd4l	NADH dehydrogenase subunit 4L [Source:NCBI gene;Acc:140538]	5127.16	0.896296	0.314	2.85444	0.00431123	0.0338257
ENSDARG00000068516	hapln1b	hyaluronan and proteoglycan link protein 1b [Source:ZFIN;Acc:ZDB-GENE-050920-1]	445.52	1.40472	0.121938	11.5199	1.04681e-30	1.17785e-27
ENSDARG00000068755	exosc8	exosome component 8 [Source:ZFIN;Acc:ZDB-GENE-030131-1736]	177.068	0.657134	0.17354	3.78664	0.000152696	0.00240908
ENSDARG00000069706	prmt6	protein arginine methyltransferase 6 [Source:NCBI gene;Acc:448867]	97.9491	0.768048	0.237607	3.23242	0.00122745	0.0126707
ENSDARG00000071143	si:dkey-208m12.2	si:dkey-208m12.2 [Source:ZFIN;Acc:ZDB-GENE-060503-716]	119.703	0.585326	0.210653	2.77862	0.00545898	0.0403258
ENSDARG00000071475	aox5	aldehyde oxidase 5 [Source:ZFIN;Acc:ZDB-GENE-001205-2]	580.173	0.713308	0.122902	5.80387	6.48033e-09	4.38572e-07
ENSDARG00000071579	urad	ureidoimidazoline (2-oxo-4-hydroxy-4-carboxy-5-) decarboxylase [Source:NCBI gene;Acc:557735]	112.849	1.17726	0.251683	4.67753	2.90353e-06	8.84058e-05
ENSDARG00000071588	BX539307.1		12.6278	1.64314	0.573762	2.8638	0.00418594	0.0329471
ENSDARG00000071643	zgc:171490	zgc:171490 [Source:ZFIN;Acc:ZDB-GENE-080204-29]	122.875	0.94485	0.264406	3.57349	0.000352257	0.00474625
ENSDARG00000071679	mydgf	myeloid-derived growth factor [Source:ZFIN;Acc:ZDB-GENE-040718-183]	445.597	0.860122	0.131294	6.55113	5.71019e-11	5.84091e-09
ENSDARG00000071774	eef1e1	eukaryotic translation elongation factor 1 epsilon 1 [Source:ZFIN;Acc:ZDB-GENE-030131-4949]	315.674	1.06579	0.185711	5.73895	9.52628e-09	6.10916e-07
ENSDARG00000075422	MRPL49	mitochondrial ribosomal protein L49 [Source:NCBI gene;Acc:558658]	168.517	0.889923	0.256422	3.47054	0.000519413	0.00652668
ENSDARG00000075600	si:dkeyp-41f9.3	si:dkeyp-41f9.3 [Source:ZFIN;Acc:ZDB-GENE-091118-56]	203.989	0.757356	0.19103	3.96459	7.35234e-05	0.00132653
ENSDARG00000075803	slc41a2a	solute carrier family 41 member 2a [Source:ZFIN;Acc:ZDB-GENE-130530-781]	217.95	0.985777	0.201649	4.88857	1.0157e-06	3.56632e-05
ENSDARG00000076554	cdkn1a	cyclin-dependent kinase inhibitor 1A [Source:ZFIN;Acc:ZDB-GENE-070705-7]	638.479	0.648586	0.13497	4.80542	1.5443e-06	5.09701e-05
ENSDARG00000077372	tfr1b	transferrin receptor 1b [Source:ZFIN;Acc:ZDB-GENE-041220-2]	1580.33	0.842137	0.0849295	9.91573	3.55658e-23	2.20099e-20
ENSDARG00000077456	si:ch211-113a14.12	si:ch211-113a14.12 [Source:ZFIN;Acc:ZDB-GENE-121214-99]	21.9822	1.77367	0.433126	4.09504	4.22099e-05	0.000827287
ENSDARG00000077631	CU459089.1		69.783	1.01422	0.285497	3.55248	0.000381623	0.00505218
ENSDARG00000077862	si:dkey-169i5.4	si:dkey-169i5.4 [Source:ZFIN;Acc:ZDB-GENE-030131-8695]	79.198	1.19151	0.278184	4.28317	1.84249e-05	0.000410152
ENSDARG00000078785	tmem258	transmembrane protein 258 [Source:NCBI gene;Acc:393742]	275.002	0.878286	0.265042	3.31376	0.000920499	0.0100645
ENSDARG00000078974	COA4	si:ch211-215a9.5 [Source:ZFIN;Acc:ZDB-GENE-141216-219]	77.3557	0.74793	0.259711	2.87985	0.00397863	0.0319038
ENSDARG00000079328	pgbd4	piggyBac transposable element derived 4 [Source:ZFIN;Acc:ZDB-GENE-091204-417]	180.158	0.608721	0.178176	3.41639	0.000634563	0.00757616
ENSDARG00000079453	atp8b4	ATPase phospholipid transporting 8B4 [Source:ZFIN;Acc:ZDB-GENE-121116-7]	95.8986	1.06944	0.190673	5.60874	2.03806e-08	1.1815e-06
ENSDARG00000079933	SLC46A3	si:dkey-5g14.1 [Source:ZFIN;Acc:ZDB-GENE-091204-361]	201.205	0.912178	0.159264	5.72745	1.01954e-08	6.45464e-07
ENSDARG00000080329	NC_002333.3		17.6069	1.84183	0.66794	2.75748	0.00582496	0.0423344
ENSDARG00000083046	NC_002333.19		20.1704	1.8862	0.652697	2.88986	0.00385417	0.0310871
ENSDARG00000086584	CABZ01077217.2		4.17574	4.23688	1.41957	2.98462	0.00283932	0.024515
ENSDARG00000086838	itga2.3	integrin, alpha 2 (CD49B, alpha 2 subunit of VLA-2 receptor), tandem duplicate 3 [Source:ZFIN;Acc:ZDB-GENE-091204-176]	54.9512	1.06287	0.273719	3.88307	0.000103147	0.00174645
ENSDARG00000086848	atad3	ATPase family AAA domain containing 3 [Source:ZFIN;Acc:ZDB-GENE-040426-1826]	282.266	0.612606	0.163013	3.75802	0.000171261	0.00264302
ENSDARG00000089205	si:dkey-73n8.3	si:dkey-73n8.3 [Source:ZFIN;Acc:ZDB-GENE-141219-27]	111.05	1.61405	0.223024	7.23712	4.58309e-13	7.51323e-11
ENSDARG00000089663	lsm3	LSM3 homolog, U6 small nuclear RNA and mRNA degradation associated [Source:ZFIN;Acc:ZDB-GENE-161207-2]	306.295	0.659048	0.170532	3.86466	0.000111245	0.00185438
ENSDARG00000089903	CABZ01039863.1		41.1868	1.03829	0.318906	3.25579	0.00113078	0.0118272
ENSDARG00000092124	cox14	cytochrome c oxidase assembly factor COX14 [Source:NCBI gene;Acc:568423]	175.1	0.663734	0.24075	2.75695	0.00583438	0.0423904
ENSDARG00000092324	CR383669.1		3.83979	5.89354	1.46768	4.01554	5.93103e-05	0.00110472
ENSDARG00000092532	si:dkey-21e2.8	si:dkey-21e2.8 [Source:ZFIN;Acc:ZDB-GENE-050208-459]	169.978	0.822761	0.239192	3.43976	0.000582235	0.0071068
ENSDARG00000092578	si:ch211-222e20.4	si:ch211-222e20.4 [Source:ZFIN;Acc:ZDB-GENE-091118-60]	119.582	2.08732	0.216611	9.63626	5.61977e-22	3.09137e-19
ENSDARG00000092787	si:dkey-88p24.11	si:dkey-88p24.11 [Source:ZFIN;Acc:ZDB-GENE-030131-8991]	158.676	0.930773	0.245084	3.79777	0.000146004	0.00232573
ENSDARG00000093640	ugt5a2	UDP glucuronosyltransferase 5 family, polypeptide A2 [Source:ZFIN;Acc:ZDB-GENE-061103-373]	71.734	1.38206	0.284974	4.84978	1.23596e-06	4.2026e-05
ENSDARG00000094110	AL954145.2		165.37	1.3644	0.215643	6.32712	2.49778e-10	2.20821e-08
ENSDARG00000094747	si:ch211-197g15.6	si:ch211-197g15.6 [Source:ZFIN;Acc:ZDB-GENE-050208-457]	13.5036	2.47408	0.694505	3.56236	0.000367532	0.0048966
ENSDARG00000097611	CU896691.2		7.29796	2.86768	0.934134	3.06988	0.00214144	0.0196185
ENSDARG00000097691	pclaf	PCNA clamp associated factor [Source:ZFIN;Acc:ZDB-GENE-131127-543]	105.623	0.951775	0.219061	4.3448	1.39402e-05	0.000325543
ENSDARG00000097721	CU207301.3		48.2529	2.29063	0.343569	6.66715	2.60825e-11	2.81941e-09
ENSDARG00000098902	ubxn8	UBX domain protein 8 [Source:ZFIN;Acc:ZDB-GENE-050522-266]	53.8008	0.725308	0.241773	2.99996	0.00270017	0.0235518
ENSDARG00000098911	zgc:153293	zgc:153293 [Source:ZFIN;Acc:ZDB-GENE-060825-315]	74.0217	0.913493	0.287941	3.1725	0.00151132	0.0149108
ENSDARG00000099154	CABZ01032488.1	wu:fb14d09 [Source:NCBI gene;Acc:100536795]	784.746	1.7435	0.130503	13.3598	1.03834e-40	3.67186e-37
ENSDARG00000099401	ccl33.3	chemokine (C-C motif) ligand 33, duplicate 3 [Source:ZFIN;Acc:ZDB-GENE-081104-131]	26.3399	1.3368	0.409309	3.266	0.00109078	0.0114976
ENSDARG00000099419	CABZ01025780.1		9.35032	7.21647	1.2977	5.56097	2.68272e-08	1.51616e-06
ENSDARG00000099447	pcdh1g18	protocadherin 1 gamma 18 [Source:ZFIN;Acc:ZDB-GENE-050609-13]	40.953	1.49027	0.295006	5.05167	4.37962e-07	1.75995e-05
ENSDARG00000099574	CABZ01030017.2		58.6862	1.08133	0.327534	3.30144	0.000961891	0.0104376
ENSDARG00000100188	rnps1	RNA binding protein with serine rich domain 1 [Source:HGNC Symbol;Acc:HGNC:10080]	98.8256	2.241	0.323707	6.92294	4.42374e-12	5.6446e-10
ENSDARG00000100810	CABZ01076758.1		38.2603	1.50222	0.345792	4.34429	1.39727e-05	0.000325994
ENSDARG00000101012	CABZ01051600.2		21.0126	1.77908	0.446395	3.98544	6.73544e-05	0.00122866
ENSDARG00000101026	CABZ01038709.1		150.194	4.59241	0.609106	7.53959	4.71448e-14	9.04669e-12
ENSDARG00000101232	pcdh1g2	protocadherin 1 gamma 2 [Source:ZFIN;Acc:ZDB-GENE-050608-2]	38.6085	0.983203	0.320302	3.06961	0.00214338	0.019629
ENSDARG00000101621	CABZ01040054.1	CD59B glycoprotein-like [Source:NCBI gene;Acc:100535643]	240.78	1.84292	0.177068	10.408	2.28004e-25	1.88133e-22
ENSDARG00000101627	ssr1	signal sequence receptor, alpha [Source:ZFIN;Acc:ZDB-GENE-030826-28]	2169.01	0.667607	0.13154	5.07531	3.86858e-07	1.56988e-05
ENSDARG00000102207	zgc:86738	zgc:86738 [Source:NCBI gene;Acc:415231]	80.5599	1.12184	0.296088	3.78887	0.000151335	0.00239065
ENSDARG00000102733	EMC4	ER membrane protein complex subunit 4 [Source:HGNC Symbol;Acc:HGNC:28032]	27.8233	1.57865	0.374277	4.21786	2.46628e-05	0.000524145
ENSDARG00000102765	lonp1	lon peptidase 1, mitochondrial [Source:ZFIN;Acc:ZDB-GENE-030131-4006]	460.884	0.599626	0.13592	4.41161	1.02606e-05	0.000252726
ENSDARG00000102793	slc16a6a	solute carrier family 16 member 6a [Source:NCBI gene;Acc:564872]	423.476	1.73534	0.16882	10.2792	8.74423e-25	6.18442e-22
ENSDARG00000102798	mcm2	minichromosome maintenance complex component 2 [Source:ZFIN;Acc:ZDB-GENE-020419-24]	2351.49	0.919379	0.107185	8.5775	9.69592e-18	3.33351e-15
ENSDARG00000103025	hmgcs1	3-hydroxy-3-methylglutaryl-CoA synthase 1 (soluble) [Source:ZFIN;Acc:ZDB-GENE-040426-1042]	1851.01	0.723746	0.124826	5.79805	6.70902e-09	4.48852e-07
ENSDARG00000103118	cib1	calcium and integrin binding 1 (calmyrin) [Source:ZFIN;Acc:ZDB-GENE-050417-170]	285.79	0.968384	0.167795	5.77124	7.8691e-09	5.13962e-07
ENSDARG00000103135	stoml2	stomatin (EPB72)-like 2 [Source:ZFIN;Acc:ZDB-GENE-040426-1139]	262.295	0.668298	0.143966	4.64205	3.44976e-06	0.000101661
ENSDARG00000103261	CABZ01038699.1		31.8119	1.76144	0.393425	4.47718	7.56353e-06	0.000197289
ENSDARG00000103760	cfhl2	complement factor H like 2 [Source:ZFIN;Acc:ZDB-GENE-041114-123]	519.708	1.05171	0.116668	9.01461	1.97581e-19	7.76336e-17
ENSDARG00000103860	wu:fu71h07	wu:fu71h07 [Source:ZFIN;Acc:ZDB-GENE-050302-121]	40.9791	1.00358	0.307619	3.2624	0.00110473	0.0116121
ENSDARG00000103979	calr3a	calreticulin 3a [Source:ZFIN;Acc:ZDB-GENE-000208-17]	2670.72	0.613594	0.0926859	6.62014	3.5885e-11	3.77998e-09
ENSDARG00000104659	WARS1	tryptophanyl-tRNA synthetase 1 [Source:HGNC Symbol;Acc:HGNC:12729]	130.066	0.681816	0.185828	3.66906	0.000243442	0.00353027
ENSDARG00000104905	CABZ01075521.1		22.3067	1.67427	0.506138	3.30794	0.000939854	0.0102535
ENSDARG00000106808	CU856622.1		61.0601	0.714953	0.253639	2.81878	0.00482066	0.0366806
ENSDARG00000109267	CABZ01024501.1		21.003	6.51516	1.08331	6.01415	1.80835e-09	1.3816e-07
ENSDARG00000109729	CABZ01073197.1		11.9943	3.42672	0.684401	5.00689	5.53163e-07	2.13953e-05
ENSDARG00000110103	FO834799.1	Fanconi anemia group A protein-like [Source:NCBI gene;Acc:110438398]	108.048	1.04355	0.230436	4.5286	5.93766e-06	0.00016134
ENSDARG00000110836	tmem14ca	transmembrane protein 14Ca [Source:NCBI gene;Acc:751728]	362.877	0.708779	0.142321	4.98015	6.35337e-07	2.39743e-05
ENSDARG00000115248	CDK2AP1	cyclin dependent kinase 2 associated protein 1 [Source:NCBI gene;Acc:108191561]	83.6056	0.667735	0.226409	2.94924	0.00318559	0.0267399
ENSDARG00000116043	CABZ01049625.1		151.67	1.6618	0.31608	5.25752	1.46012e-07	6.6686e-06
ENSDARG00000116774	PCNP	PEST proteolytic signal-containing nuclear protein-like [Source:NCBI gene;Acc:110437793]	84.0952	3.24891	0.332175	9.78071	1.36251e-22	7.84361e-20
ENSDARG00000117349	CABZ01038697.1		9.84761	1.93428	0.711132	2.72001	0.00652808	0.0460154
ENSDARG00000117535	AL929493.2		6.85523	3.45189	1.07439	3.21289	0.00131409	0.0133395

## Sheet: GO
Supplementary Table S12. List of up-regulated genes in leg1a-/- single; upf3a-/- single; upf3a-/- leg1a-/- double at 5dpf
GO analysis of the leg1a_mu vs WT up-regulated DEGs altered by the Upf3a-depletion at 5dpf (327 out of 473)
Category	Term	Count	%	PValue	Genes	List Total	Pop Hits	Pop Total	Fold Enrichment	Bonferroni	Benjamini	FDR
KEGG_PATHWAY	dre01100:Metabolic pathways	21	9.05172	0.0120453	ENSDARG00000003675, ENSDARG00000055159, ENSDARG00000052103, ENSDARG00000002394, ENSDARG00000007366, ENSDARG00000100719, ENSDARG00000056640, ENSDARG00000079664, ENSDARG00000002219, ENSDARG00000045414, ENSDARG00000063665, ENSDARG00000036430, ENSDARG00000008491, ENSDARG00000042975, ENSDARG00000057365, ENSDARG00000038881, ENSDARG00000093006, ENSDARG00000007024, ENSDARG00000036135, ENSDARG00000068876,…	48	1849	6984	1.65251	0.55059	0.807037	0.807037
KEGG_PATHWAY	dre00062:Fatty acid elongation	3	1.2931	0.0321777	ENSDARG00000038881, ENSDARG00000057365, ENSDARG00000045414	48	42	6984	10.3929	0.884518	1	1
GOTERM_MF_DIRECT	GO:0000977~RNA polymerase II regulatory region sequence-specific DNA binding	13	5.60345	6.60823e-05	ENSDARG00000109697, ENSDARG00000105067, ENSDARG00000097812, ENSDARG00000099736, ENSDARG00000095126, ENSDARG00000098196, ENSDARG00000115655, ENSDARG00000101327, ENSDARG00000115450, ENSDARG00000100961, ENSDARG00000103495, ENSDARG00000096828, ENSDARG00000102673	143	378	17340	4.17027	0.0143683	0.014472	0.014472
GOTERM_MF_DIRECT	GO:0004866~endopeptidase inhibitor activity	4	1.72414	0.00315012	ENSDARG00000038424, ENSDARG00000070918, ENSDARG00000087359, ENSDARG00000052207	143	36	17340	13.4732	0.498908	0.344938	0.344938
GOTERM_MF_DIRECT	GO:0016705~oxidoreductase activity, acting on paired donors, with incorporation or reduction of molecular oxygen	5	2.15517	0.013548	ENSDARG00000021172, ENSDARG00000104593, ENSDARG00000055159, ENSDARG00000032553, ENSDARG00000068493	143	112	17340	5.41334	0.949576	0.761733	0.761733
GOTERM_MF_DIRECT	GO:0005506~iron ion binding	6	2.58621	0.0139129	ENSDARG00000021172, ENSDARG00000104593, ENSDARG00000055159, ENSDARG00000036135, ENSDARG00000032553, ENSDARG00000068493	143	173	17340	4.20551	0.953501	0.761733	0.761733
GOTERM_MF_DIRECT	GO:0042834~peptidoglycan binding	2	0.862069	0.0323592	ENSDARG00000062998, ENSDARG00000102175	143	4	17340	60.6294	0.999256	1	1
GOTERM_MF_DIRECT	GO:0000981~RNA polymerase II transcription factor activity, sequence-specific DNA binding	18	7.75862	0.0324619	ENSDARG00000109697, ENSDARG00000112831, ENSDARG00000105067, ENSDARG00000006939, ENSDARG00000114716, ENSDARG00000097812, ENSDARG00000099736, ENSDARG00000095997, ENSDARG00000095126, ENSDARG00000098196, ENSDARG00000007349, ENSDARG00000115655, ENSDARG00000101327, ENSDARG00000115450, ENSDARG00000100961, ENSDARG00000103495, ENSDARG00000096828, ENSDARG00000102673	143	1279	17340	1.70653	0.999273	1	1
GOTERM_MF_DIRECT	GO:0016491~oxidoreductase activity	11	4.74138	0.0453043	ENSDARG00000003675, ENSDARG00000008491, ENSDARG00000021172, ENSDARG00000055159, ENSDARG00000007024, ENSDARG00000036135, ENSDARG00000032553, ENSDARG00000079664, ENSDARG00000003380, ENSDARG00000102512, ENSDARG00000068493	143	661	17340	2.01792	0.999961	1	1
GOTERM_CC_DIRECT	GO:0005576~extracellular region	23	9.91379	5.5294e-05	ENSDARG00000030967, ENSDARG00000019772, ENSDARG00000093079, ENSDARG00000045854, ENSDARG00000062228, ENSDARG00000095751, ENSDARG00000026505, ENSDARG00000040479, ENSDARG00000038424, ENSDARG00000070918, ENSDARG00000087359, ENSDARG00000075827, ENSDARG00000026052, ENSDARG00000096979, ENSDARG00000100295, ENSDARG00000111805, ENSDARG00000059714, ENSDARG00000102175, ENSDARG00000010146, ENSDARG00000052779,…	156	1059	18868	2.62684	0.00369795	0.0037047	0.0037047
GOTERM_CC_DIRECT	GO:0005615~extracellular space	20	8.62069	0.00176622	ENSDARG00000098586, ENSDARG00000075963, ENSDARG00000093079, ENSDARG00000045854, ENSDARG00000095751, ENSDARG00000036084, ENSDARG00000040479, ENSDARG00000091800, ENSDARG00000038424, ENSDARG00000039579, ENSDARG00000092731, ENSDARG00000087359, ENSDARG00000075827, ENSDARG00000109926, ENSDARG00000100295, ENSDARG00000111805, ENSDARG00000010146, ENSDARG00000052779, ENSDARG00000052207, ENSDARG00000094708	156	1102	18868	2.19508	0.111696	0.0591684	0.0591684
GOTERM_CC_DIRECT	GO:0005739~mitochondrion	14	6.03448	0.0417922	ENSDARG00000055159, ENSDARG00000052103, ENSDARG00000092124, ENSDARG00000044626, ENSDARG00000087401, ENSDARG00000042975, ENSDARG00000067975, ENSDARG00000038881, ENSDARG00000036135, ENSDARG00000092677, ENSDARG00000068876, ENSDARG00000096749, ENSDARG00000055708, ENSDARG00000103595	156	926	18868	1.8286	0.942747	0.809357	0.809357
GOTERM_CC_DIRECT	GO:0043231~intracellular membrane-bounded organelle	7	3.01724	0.0483198	ENSDARG00000021172, ENSDARG00000104593, ENSDARG00000061444, ENSDARG00000002394, ENSDARG00000056640, ENSDARG00000073845, ENSDARG00000068493	156	319	18868	2.65405	0.963784	0.809357	0.809357
GOTERM_BP_DIRECT	GO:0006956~complement activation	4	1.72414	0.000495507	ENSDARG00000038424, ENSDARG00000087359, ENSDARG00000019772, ENSDARG00000052207	146	20	18397	25.2014	0.131301	0.140228	0.140228
GOTERM_BP_DIRECT	GO:0010629~negative regulation of gene expression	3	1.2931	0.0177162	ENSDARG00000069706, ENSDARG00000006848, ENSDARG00000026052	146	26	18397	14.5393	0.993758	1	1
GOTERM_BP_DIRECT	GO:0019628~urate catabolic process	2	0.862069	0.0234605	ENSDARG00000007024, ENSDARG00000100719	146	3	18397	84.0046	0.99882	1	1
GOTERM_BP_DIRECT	GO:0006955~immune response	7	3.01724	0.0326282	ENSDARG00000092731, ENSDARG00000075963, ENSDARG00000100295, ENSDARG00000070755, ENSDARG00000056330, ENSDARG00000052207, ENSDARG00000092361	146	302	18397	2.92069	0.999919	1	1
GOTERM_BP_DIRECT	GO:0006082~organic acid metabolic process	3	1.2931	0.0432607	ENSDARG00000021172, ENSDARG00000104593, ENSDARG00000068493	146	42	18397	9.00049	0.999996	1	1
GOTERM_BP_DIRECT	GO:0042738~exogenous drug catabolic process	3	1.2931	0.0432607	ENSDARG00000021172, ENSDARG00000104593, ENSDARG00000068493	146	42	18397	9.00049	0.999996	1	1
GOTERM_BP_DIRECT	GO:0010951~negative regulation of endopeptidase activity	3	1.2931	0.0432607	ENSDARG00000091800, ENSDARG00000070918, ENSDARG00000111805	146	42	18397	9.00049	0.999996	1	1
GOTERM_BP_DIRECT	GO:0006631~fatty acid metabolic process	4	1.72414	0.0468238	ENSDARG00000003675, ENSDARG00000096762, ENSDARG00000057365, ENSDARG00000045414	146	102	18397	4.94145	0.999999	1	1
GOTERM_BP_DIRECT	GO:0042742~defense response to bacterium	4	1.72414	0.0479597	ENSDARG00000068857, ENSDARG00000062998, ENSDARG00000102175, ENSDARG00000052207	146	103	18397	4.89347	0.999999	1	1
dre01100:Metabolic pathways
ENSDARG00000003675	cryl1	crystallin, lambda 1
ENSDARG00000055159	cyp27a1.4	cytochrome P450, family 27, subfamily A, polypeptide 1, gene 4
ENSDARG00000052103	dtymk	deoxythymidylate kinase (thymidylate kinase)
ENSDARG00000002394	ugt5d1	UDP glucuronosyltransferase 5 family, polypeptide D1
ENSDARG00000007366	amdhd1	amidohydrolase domain containing 1
ENSDARG00000100719	uraha	urate (5-hydroxyiso-) hydrolase a
ENSDARG00000056640	rpia	ribose 5-phosphate isomerase A (ribose 5-phosphate epimerase)
ENSDARG00000079664	ddo	D-aspartate oxidase
ENSDARG00000002219	si:dkey-103j14.5	si:dkey-103j14.5
ENSDARG00000045414	elovl2	ELOVL fatty acid elongase 2
ENSDARG00000063665	mat2al	methionine adenosyltransferase II, alpha-like
ENSDARG00000036430	sat2a.2	spermidine/spermine N1-acetyltransferase family member 2a, tandem duplicate 2
ENSDARG00000008491	si:ch211-107o10.3	si:ch211-107o10.3
ENSDARG00000042975	auh	AU RNA binding protein/enoyl-CoA hydratase
ENSDARG00000057365	elovl8b	ELOVL fatty acid elongase 8b
ENSDARG00000038881	acaa2	acetyl-CoA acyltransferase 2
ENSDARG00000093006	rarres3	retinoic acid receptor responder 3
ENSDARG00000007024	uox	urate oxidase
ENSDARG00000036135	bbox1	butyrobetaine (gamma), 2-oxoglutarate dioxygenase (gamma-butyrobetaine hydroxylase) 1
ENSDARG00000068876	zgc:153031	zgc:153031
ENSDARG00000108788	arsb	arylsulfatase B
dre00062:Fatty acid elongation
ENSDARG00000038881	acaa2	acetyl-CoA acyltransferase 2
ENSDARG00000057365	elovl8b	ELOVL fatty acid elongase 8b
ENSDARG00000045414	elovl2	ELOVL fatty acid elongase 2
GO:0000977~RNA polymerase II regulatory region sequence-specific DNA binding
ENSDARG00000109697	LOC110437814	gastrula zinc finger protein XlCGF8.2DB-like
ENSDARG00000105067	znf1043	zinc finger protein 1043
ENSDARG00000097812	si:ch73-144d13.5	si:ch73-144d13.5
ENSDARG00000099736	LOC100537891	gastrula zinc finger protein XlCGF8.2DB-like
ENSDARG00000095126	si:dkey-82i20.2	si:dkey-82i20.2
ENSDARG00000098196	znf1077	zinc finger protein 1077
ENSDARG00000115655	znf1078	zinc finger protein 1078
ENSDARG00000101327	LOC100537891	gastrula zinc finger protein XlCGF8.2DB-like	LOC110437725
ENSDARG00000115450	LOC100329790	gastrula zinc finger protein XlCGF8.2DB-like
ENSDARG00000100961	zgc:174653	zgc:174653
ENSDARG00000103495
ENSDARG00000096828	si:ch73-144d13.7	si:ch73-144d13.7
ENSDARG00000102673	zgc:174690	zgc:174690
GO:0004866~endopeptidase inhibitor activity
ENSDARG00000038424	c4b	complement 4B (Chido blood group)
ENSDARG00000070918	si:ch211-284e20.8	si:ch211-284e20.8
ENSDARG00000087359	c3a.2	complement C3a, tandem duplicate 2
ENSDARG00000052207	c3a.3	complement C3a, tandem duplicate 3
GO:0016705~oxidoreductase activity: acting on paired donors: with incorporation or reduction of molecular oxygen
ENSDARG00000021172	cyp2ad2	cytochrome P450, family 2, subfamily AD, polypeptide 2
ENSDARG00000104593	cyp2k18	cytochrome P450, family 2, subfamily K, polypeptide 18
ENSDARG00000055159	cyp27a1.4	cytochrome P450, family 27, subfamily A, polypeptide 1, gene 4
ENSDARG00000032553	egln3	egl-9 family hypoxia-inducible factor 3
ENSDARG00000068493	si:zfos-411a11.2	si:zfos-411a11.2
GO:0005506~iron ion binding
ENSDARG00000021172	cyp2ad2	cytochrome P450, family 2, subfamily AD, polypeptide 2
ENSDARG00000104593	cyp2k18	cytochrome P450, family 2, subfamily K, polypeptide 18
ENSDARG00000055159	cyp27a1.4	cytochrome P450, family 27, subfamily A, polypeptide 1, gene 4
ENSDARG00000036135	bbox1	butyrobetaine (gamma), 2-oxoglutarate dioxygenase (gamma-butyrobetaine hydroxylase) 1
ENSDARG00000032553	egln3	egl-9 family hypoxia-inducible factor 3
ENSDARG00000068493	si:zfos-411a11.2	si:zfos-411a11.2
GO:0042834~peptidoglycan binding
ENSDARG00000062998	pglyrp2	peptidoglycan recognition protein 2
ENSDARG00000102175	hamp	hepcidin antimicrobial peptide
GO:0000981~RNA polymerase II transcription factor activity: sequence-specific DNA binding
ENSDARG00000109697	LOC110437814	gastrula zinc finger protein XlCGF8.2DB-like
ENSDARG00000112831	LOC101884305	zinc finger protein 239-like
ENSDARG00000105067	znf1043	zinc finger protein 1043
ENSDARG00000006939	tbx16l	T-box transcription factor 16, like
ENSDARG00000114716	znf1117	zinc finger protein 1117
ENSDARG00000097812	si:ch73-144d13.5	si:ch73-144d13.5
ENSDARG00000099736	LOC100537891	gastrula zinc finger protein XlCGF8.2DB-like
ENSDARG00000095997	LOC110439432	gastrula zinc finger protein XlCGF8.2DB-like
ENSDARG00000095126	si:dkey-82i20.2	si:dkey-82i20.2
ENSDARG00000098196	znf1077	zinc finger protein 1077
ENSDARG00000007349	dmrt1	doublesex and mab-3 related transcription factor 1
ENSDARG00000115655	znf1078	zinc finger protein 1078
ENSDARG00000101327	LOC100537891	gastrula zinc finger protein XlCGF8.2DB-like	LOC110437725
ENSDARG00000115450	LOC100329790	gastrula zinc finger protein XlCGF8.2DB-like
ENSDARG00000100961	zgc:174653	zgc:174653
ENSDARG00000103495
ENSDARG00000096828	si:ch73-144d13.7	si:ch73-144d13.7
ENSDARG00000102673	zgc:174690	zgc:174690
GO:0016491~oxidoreductase activity
ENSDARG00000003675	cryl1	crystallin, lambda 1
ENSDARG00000008491	si:ch211-107o10.3	si:ch211-107o10.3
ENSDARG00000021172	cyp2ad2	cytochrome P450, family 2, subfamily AD, polypeptide 2
ENSDARG00000055159	cyp27a1.4	cytochrome P450, family 27, subfamily A, polypeptide 1, gene 4
ENSDARG00000007024	uox	urate oxidase
ENSDARG00000036135	bbox1	butyrobetaine (gamma), 2-oxoglutarate dioxygenase (gamma-butyrobetaine hydroxylase) 1
ENSDARG00000032553	egln3	egl-9 family hypoxia-inducible factor 3
ENSDARG00000079664	ddo	D-aspartate oxidase
ENSDARG00000003380	paox	polyamine oxidase
ENSDARG00000102512	kdm8	lysine (K)-specific demethylase 8
ENSDARG00000068493	si:zfos-411a11.2	si:zfos-411a11.2
GO:0005576~extracellular region
ENSDARG00000030967	si:ch211-51a6.2	si:ch211-51a6.2
ENSDARG00000019772	si:ch1073-280e3.1	si:ch1073-280e3.1
ENSDARG00000093079	proca	protein C (inactivator of coagulation factors Va and VIIIa), a
ENSDARG00000045854	fgf23	fibroblast growth factor 23
ENSDARG00000062228	adipoqa	adiponectin, C1Q and collagen domain containing, a
ENSDARG00000095751	leg1.2	liver-enriched gene 1, tandem duplicate 2
ENSDARG00000026505	si:ch211-285c6.3	si:ch211-285c6.3
ENSDARG00000040479	cga	glycoprotein hormones, alpha polypeptide
ENSDARG00000038424	c4b	complement 4B (Chido blood group)
ENSDARG00000070918	si:ch211-284e20.8	si:ch211-284e20.8
ENSDARG00000087359	c3a.2	complement C3a, tandem duplicate 2
ENSDARG00000075827	f7i	coagulation factor VIIi
ENSDARG00000026052	ccdc3a	coiled-coil domain containing 3a
ENSDARG00000096979	npc2.2	NPC intracellular cholesterol transporter 2, tandem duplicate 2
ENSDARG00000100295	ccl39.3	chemokine (C-C motif) ligand 39, duplicate 3
ENSDARG00000111805	timp4.1	TIMP metallopeptidase inhibitor 4, tandem duplicate 1
ENSDARG00000059714	arsk	arylsulfatase family, member K
ENSDARG00000102175	hamp	hepcidin antimicrobial peptide
ENSDARG00000010146	cpa2	carboxypeptidase A2 (pancreatic)
ENSDARG00000052779	zgc:153932	zgc:153932
ENSDARG00000052207	c3a.3	complement C3a, tandem duplicate 3
ENSDARG00000094929	apoa4b.3	apolipoprotein A-IV b, tandem duplicate 3
ENSDARG00000094708	sftpba	surfactant protein Ba
GO:0005615~extracellular space
ENSDARG00000098586	zgc:194887	zgc:194887
ENSDARG00000075963	mhc1uba	major histocompatibility complex class I UBA
ENSDARG00000093079	proca	protein C (inactivator of coagulation factors Va and VIIIa), a
ENSDARG00000045854	fgf23	fibroblast growth factor 23
ENSDARG00000095751	leg1.2	liver-enriched gene 1, tandem duplicate 2
ENSDARG00000036084	itln2	intelectin 2
ENSDARG00000040479	cga	glycoprotein hormones, alpha polypeptide
ENSDARG00000091800	zgc:174260	zgc:174260
ENSDARG00000038424	c4b	complement 4B (Chido blood group)
ENSDARG00000039579	cfd	complement factor D (adipsin)
ENSDARG00000092731	mhc1uka	major histocompatibility complex class I UKA
ENSDARG00000087359	c3a.2	complement C3a, tandem duplicate 2
ENSDARG00000075827	f7i	coagulation factor VIIi
ENSDARG00000109926	LOC100148591	histone H2A	LOC570115
ENSDARG00000100295	ccl39.3	chemokine (C-C motif) ligand 39, duplicate 3
ENSDARG00000111805	timp4.1	TIMP metallopeptidase inhibitor 4, tandem duplicate 1
ENSDARG00000010146	cpa2	carboxypeptidase A2 (pancreatic)
ENSDARG00000052779	zgc:153932	zgc:153932
ENSDARG00000052207	c3a.3	complement C3a, tandem duplicate 3
ENSDARG00000094708	sftpba	surfactant protein Ba
GO:0005739~mitochondrion
ENSDARG00000055159	cyp27a1.4	cytochrome P450, family 27, subfamily A, polypeptide 1, gene 4
ENSDARG00000052103	dtymk	deoxythymidylate kinase (thymidylate kinase)
ENSDARG00000092124	cox14	cytochrome c oxidase assembly factor COX14
ENSDARG00000044626	ccdc90b	coiled-coil domain containing 90B
ENSDARG00000087401	slc25a34	solute carrier family 25 member 34
ENSDARG00000042975	auh	AU RNA binding protein/enoyl-CoA hydratase
ENSDARG00000067975	atp5if1a	ATP synthase inhibitory factor subunit 1a
ENSDARG00000038881	acaa2	acetyl-CoA acyltransferase 2
ENSDARG00000036135	bbox1	butyrobetaine (gamma), 2-oxoglutarate dioxygenase (gamma-butyrobetaine hydroxylase) 1
ENSDARG00000092677	coa6	cytochrome c oxidase assembly factor 6
ENSDARG00000068876	zgc:153031	zgc:153031
ENSDARG00000096749	ndufaf8	NADH:ubiquinone oxidoreductase complex assembly factor 8
ENSDARG00000055708	timm8b	translocase of inner mitochondrial membrane 8 homolog B (yeast)
ENSDARG00000103595	sfxn5a	sideroflexin 5a
GO:0043231~intracellular membrane-bounded organelle
ENSDARG00000021172	cyp2ad2	cytochrome P450, family 2, subfamily AD, polypeptide 2
ENSDARG00000104593	cyp2k18	cytochrome P450, family 2, subfamily K, polypeptide 18
ENSDARG00000061444	ugt5c1	UDP glucuronosyltransferase 5 family, polypeptide C1
ENSDARG00000002394	ugt5d1	UDP glucuronosyltransferase 5 family, polypeptide D1
ENSDARG00000056640	rpia	ribose 5-phosphate isomerase A (ribose 5-phosphate epimerase)
ENSDARG00000073845	zgc:110843	zgc:110843
ENSDARG00000068493	si:zfos-411a11.2	si:zfos-411a11.2
GO:0006956~complement activation
ENSDARG00000038424	c4b	complement 4B (Chido blood group)
ENSDARG00000087359	c3a.2	complement C3a, tandem duplicate 2
ENSDARG00000019772	si:ch1073-280e3.1	si:ch1073-280e3.1
ENSDARG00000052207	c3a.3	complement C3a, tandem duplicate 3
GO:0010629~negative regulation of gene expression
ENSDARG00000069706	prmt6	protein arginine methyltransferase 6
ENSDARG00000006848	parp9	poly(ADP-ribose) polymerase family member 9
ENSDARG00000026052	ccdc3a	coiled-coil domain containing 3a
GO:0019628~urate catabolic process
ENSDARG00000007024	uox	urate oxidase
ENSDARG00000100719	uraha	urate (5-hydroxyiso-) hydrolase a
GO:0006955~immune response
ENSDARG00000092731	mhc1uka	major histocompatibility complex class I UKA
ENSDARG00000075963	mhc1uba	major histocompatibility complex class I UBA
ENSDARG00000100295	ccl39.3	chemokine (C-C motif) ligand 39, duplicate 3
ENSDARG00000070755	ccr11.1	chemokine (C-C motif) receptor 11.1
ENSDARG00000056330	mhc2dbb	major histocompatibility complex class II DBB gene
ENSDARG00000052207	c3a.3	complement C3a, tandem duplicate 3
ENSDARG00000092361	ifi44a5	interferon induced protein 44a5
GO:0006082~organic acid metabolic process
ENSDARG00000021172	cyp2ad2	cytochrome P450, family 2, subfamily AD, polypeptide 2
ENSDARG00000104593	cyp2k18	cytochrome P450, family 2, subfamily K, polypeptide 18
ENSDARG00000068493	si:zfos-411a11.2	si:zfos-411a11.2
GO:0042738~exogenous drug catabolic process
ENSDARG00000021172	cyp2ad2	cytochrome P450, family 2, subfamily AD, polypeptide 2
ENSDARG00000104593	cyp2k18	cytochrome P450, family 2, subfamily K, polypeptide 18
ENSDARG00000068493	si:zfos-411a11.2	si:zfos-411a11.2
GO:0010951~negative regulation of endopeptidase activity
ENSDARG00000091800	zgc:174260	zgc:174260
ENSDARG00000070918	si:ch211-284e20.8	si:ch211-284e20.8
ENSDARG00000111805	timp4.1	TIMP metallopeptidase inhibitor 4, tandem duplicate 1
GO:0006631~fatty acid metabolic process
ENSDARG00000003675	cryl1	crystallin, lambda 1
ENSDARG00000096762	fasn2	fatty acid synthase 2
ENSDARG00000057365	elovl8b	ELOVL fatty acid elongase 8b
ENSDARG00000045414	elovl2	ELOVL fatty acid elongase 2
GO:0042742~defense response to bacterium
ENSDARG00000068857	gbp4	guanylate binding protein 4
ENSDARG00000062998	pglyrp2	peptidoglycan recognition protein 2
ENSDARG00000102175	hamp	hepcidin antimicrobial peptide
ENSDARG00000052207	c3a.3	complement C3a, tandem duplicate 3
