# Supplementary material for: Upf3a but not Upf1 mediates the genetic compensation response induced by leg1 deleterious mutations in an H3K4me3-independent manner
Source: Cell Discov. 2023 Jun 27;9:63. doi: 10.1038/s41421-023-00550-2 (PMC10300044; doi:10.1038/s41421-023-00550-2)
Supplement: Supplementary file 14 — Table S13 [file 41421_2023_550_MOESM14_ESM.xlsx]

## Sheet: Table S13
Supplementary Table S13. Quality analysis and mapping infromation of the RNA-seq reads at 3dpf
#Samples	AB3d_1	AB3d_2	AB3d_3	leg1a_mu3d_1	leg1a_mu3d_2	leg1a_mu3d_3	upf1_mu3d_1	upf1_mu3d_2	upf1_mu3d_3	upf1;leg1a_dm3d_1	upf1;leg1a_dm3d_2	upf1;leg1a_dm3d_3
Raw Reads Number	45275476	44277714	43462250	45031410	44828828	45080474	45368130	40561858	45682212	46907842	43026218	45486198
Raw Bases Number	6791321400	6641657100	6519337500	6754711500	6724324200	6762071100	6805219500	6084278700	6852331800	7036176300	6453932700	6822929700
Raw Reads Length (bp)	150	150	150	150	150	150	150	150	150	150	150	150
Clean Reads Number	44084646	43028478	42073254	43732398	43542352	43703426	44035270	39392828	44253096	45494868	41768886	44132252
Clean Bases Number	6612696900	6454271700	6310988100	6559859700	6531352800	6555513900	6605290500	5908924200	6637964400	6824230200	6265332900	6619837800
Clean Reads Length (bp)	150	150	150	150	150	150	150	150	150	150	150	150
Clean Reads Rate (%)	97.3698	97.1786	96.8041	97.1153	97.1302	96.9454	97.0621	97.1179	96.8716	96.9878	97.0778	97.0234
Adapter Polluted Reads Number	1190794	1249188	1388954	1298960	1286418	1377024	1332844	1168998	1429052	1412858	1257314	1353826
Adapter Polluted Reads Rate (%)	2.63011	2.82126	3.19577	3.13749	2.86962	3.05459	2.93784	2.88201	3.12825	3.01199	2.9222	2.97634
Ns Reads Number	16	38	34	40	50	10	6	18	52	108	6	108
Ns Reads Rate (%)	0	0	0	0	0	0	0	0	0	0	0	0
Low-quality Reads Number	20	10	8	12	8	14	10	14	12	8	12	12
Low-quality Reads Rate (%)	0	0	0	0	0	0	0	0	0	0	0	0
Raw Q30 Bases Rate (%)	93.74	93.52	93.44	93.41	93.29	93.32	93.38	93.6	93.23	93.33	93.23	93.55
GC_pct	46.83	46.81	46.57	46.82	46.81	46.91	46.78	47.06	46.3	45.77	45.98	46.1
Mapped Reads	40866417	39741507	38739124	40314915	40026765	40186534	40407346	36317878	40726228	41590513	38174270	40541100
Mapping Rate(%)	92.7	92.36	92.08	92.19	91.93	91.95	91.76	92.19	92.03	91.42	91.39	91.86
Multi Map Reads	6462109	6216250	6042429	6169596	6180414	6299290	6412585	5681315	6536548	6446898	5889676	6372992
Multi Map Rate(%)	14.66	14.45	14.36	14.11	14.19	14.41	14.56	14.42	14.77	14.17	0.141	14.44
