# Supplementary material for: Upf3a but not Upf1 mediates the genetic compensation response induced by leg1 deleterious mutations in an H3K4me3-independent manner
Source: Cell Discov. 2023 Jun 27;9:63. doi: 10.1038/s41421-023-00550-2 (PMC10300044; doi:10.1038/s41421-023-00550-2)
Supplement: Supplementary file 15 — Table S14 [file 41421_2023_550_MOESM15_ESM.xlsx]

## Sheet: Table S14
Supplementary Table S14. Quality analysis and mapping infromation of the RNA-seq reads at 5dpf
#Samples	AB5d_1	AB5d_2	AB5d_3	leg1a_mu5d_1	leg1a_mu5d_2	leg1a_mu5d_3	upf1_mu5d_1	upf1_mu5d_2	upf1_mu5d_3	upf1;leg1a_dm5d_1	upf1;leg1a_dm5d_2	upf1;leg1a_dm5d_3
Raw Reads Number	46136616	46599650	45364388	40820116	40318664	41404374	45047366	45955926	45677654	43084674	43750754	44428186
Raw Bases Number	6920492400	6989947500	6804658200	6123017400	6047799600	6210656100	6757104900	6893388900	6851648100	6462701100	6562613100	6664227900
Raw Reads Length (bp)	150	150	150	150	150	150	150	150	150	150	150	150
Clean Reads Number	44585952	44732078	43837560	39832492	39146820	40472894	43535826	44290512	44343256	41776242	42374862	43125362
Clean Bases Number	6687892800	6709811700	6575634000	5974873800	5872023000	6070934100	6530373900	6643576800	6651488400	6266436300	6356229300	6468804300
Clean Reads Length (bp)	150	150	150	150	150	150	150	150	150	150	150	150
Clean Reads Rate (%)	96.639	95.9923	96.6343	97.5805	97.0935	97.7503	96.6446	96.3761	97.0787	96.9631	96.8552	97.0676
Adapter Polluted Reads Number	1550660	1867572	1526926	987620	1171840	931472	1511538	1665414	1334398	1308430	1375886	1302490
Adapter Polluted Reads Rate (%)	3.36102	4.0077	3.36591	2.41944	2.90645	2.24969	3.35544	3.62394	2.92134	3.03688	3.14483	2.93167
Ns Reads Number	4	0	2	4	4	8	2	0	0	0	4	334
Ns Reads Rate (%)	0	0	0	0	0	0	0	0	0	0	0	0
Low-quality Reads Number	0	0	0	0	0	0	0	0	0	2	2	0
Low-quality Reads Rate (%)	0	0	0	0	0	0	0	0	0	0	0	0
Raw Q30 Bases Rate (%)	95.35	95.79	95.35	95.55	95.54	95.54	95.43	95.37	95.47	95.48	95.64	95
GC_pct	45.48	45.58	46.18	46.08	46.41	46.03	45.19	44.73	45.4	46.13	46.28	46.54
Mapped Reads	41114757	41402990	40363809	36688084	36254138	37527352	39939075	40416613	40857532	38488936	39032050	39909904
Mapping Rate(%)	92.21	92.56	92.08	92.11	92.61	92.72	91.74	91.25	92.14	92.13	92.11	92.54
Multi Map Reads	6865475	6834070	6638938	6079943	5833941	5878290	6172565	6308235	6447930	5914532	6170433	6424563
Multi Map Rate(%)	15.4	15.28	15.14	15.26	14.9	14.52	14.18	14.24	14.54	14.16	14.56	14.9
