# Supplementary material for: Upf3a but not Upf1 mediates the genetic compensation response induced by leg1 deleterious mutations in an H3K4me3-independent manner
Source: Cell Discov. 2023 Jun 27;9:63. doi: 10.1038/s41421-023-00550-2 (PMC10300044; doi:10.1038/s41421-023-00550-2)
Supplement: Supplementary file 16 — Tables S15 [file 41421_2023_550_MOESM16_ESM.xlsx]

## Sheet: leg1a_mu_VS_WT
Supplementary Table S15. List of down-regulated genes in leg1-/- single; upf1-/- single; upf1-/- leg1a-/- double at 3dpf
leg1a_mu vs WT ( FoldChange ≤ -2, Padj < 0.05）
ensembl_gene_id	external_gene_name	description	baseMean	log2FoldChange	lfcSE	stat	pvalue	padj
ENSDARG00000003615	slc26a3.2	solute carrier family 26 member 3, tandem duplicate 2 [Source:ZFIN;Acc:ZDB-GENE-041210-179]	29.6411	-2.13287	0.449566	-4.74428	2.09252e-06	0.000173809
ENSDARG00000020952	si:ch211-214j8.1	si:ch211-214j8.1 [Source:ZFIN;Acc:ZDB-GENE-060526-100]	88.0047	-1.20782	0.283466	-4.26091	2.03596e-05	0.0012691
ENSDARG00000021859	erap1b	endoplasmic reticulum aminopeptidase 1b [Source:ZFIN;Acc:ZDB-GENE-040426-934]	44.0493	-1.31721	0.339929	-3.87497	0.000106639	0.00521612
ENSDARG00000025859	lmf2b	lipase maturation factor 2b [Source:ZFIN;Acc:ZDB-GENE-070206-11]	426.339	-1.96424	0.222777	-8.81708	1.17483e-18	9.6422e-16
ENSDARG00000027424	slc25a3a	solute carrier family 25 member 3a [Source:ZFIN;Acc:ZDB-GENE-040426-1673]	238.765	-1.01863	0.297957	-3.41869	0.000629225	0.0209079
ENSDARG00000034173	prkcq	protein kinase C, theta [Source:ZFIN;Acc:ZDB-GENE-041210-195]	87.4028	-2.14222	0.240648	-8.90188	5.4909e-19	5.19988e-16
ENSDARG00000039393	si:ch211-240l19.5	si:ch211-240l19.5 [Source:ZFIN;Acc:ZDB-GENE-041210-327]	25.156	-1.87116	0.478607	-3.90959	9.24532e-05	0.00463622
ENSDARG00000039501	ugt2a6	UDP glucuronosyltransferase 2 family, polypeptide A6 [Source:ZFIN;Acc:ZDB-GENE-081104-3]	24.637	-3.5716	0.531665	-6.71775	1.84548e-11	5.10554e-09
ENSDARG00000039730	zgc:112160	zgc:112160 [Source:ZFIN;Acc:ZDB-GENE-050417-229]	25.4444	-2.54033	0.594163	-4.27547	1.90731e-05	0.00120724
ENSDARG00000045095	elac1	elaC ribonuclease Z 1 [Source:NCBI gene;Acc:445109]	161.002	-1.09868	0.209666	-5.24012	1.60473e-07	1.84634e-05
ENSDARG00000045574	lrmp	lymphoid-restricted membrane protein [Source:NCBI gene;Acc:567234]	78.7294	-1.08629	0.292214	-3.71744	0.000201253	0.00871504
ENSDARG00000052057	pcolceb	procollagen C-endopeptidase enhancer b [Source:ZFIN;Acc:ZDB-GENE-080722-44]	159.571	-1.14023	0.344492	-3.30989	0.000933332	0.0280592
ENSDARG00000052138	slc1a2a	solute carrier family 1 member 2a [Source:ZFIN;Acc:ZDB-GENE-100422-11]	146.575	-1.39291	0.337596	-4.12596	3.69189e-05	0.00213886
ENSDARG00000056781	zanl	zonadhesin, like [Source:ZFIN;Acc:ZDB-GENE-060131-2]	71.4461	-1.13743	0.328322	-3.46437	0.00053147	0.0184308
ENSDARG00000070126	si:dkey-22l11.6	si:dkey-22l11.6 [Source:ZFIN;Acc:ZDB-GENE-041210-251]	20.1437	-1.96036	0.468635	-4.18312	2.87534e-05	0.00171421
ENSDARG00000070299	BX942819.1		2.72113	-5.49282	1.64776	-3.33351	0.000857563	0.0263278
ENSDARG00000076388	zgc:194686	zgc:194686 [Source:ZFIN;Acc:ZDB-GENE-080721-26]	6.93659	-3.3598	0.90214	-3.72426	0.00019589	0.0085822
ENSDARG00000077090	si:ch211-127b11.1	si:ch211-127b11.1 [Source:ZFIN;Acc:ZDB-GENE-041210-159]	26.351	-4.66749	0.604999	-7.71487	1.21104e-14	5.73429e-12
ENSDARG00000077910	si:zfos-1897c11.1	si:zfos-1897c11.1 [Source:ZFIN;Acc:ZDB-GENE-160727-5]	16.6961	-1.72711	0.536302	-3.22041	0.0012801	0.0351018
ENSDARG00000087070	znf977	zinc finger protein 977 [Source:ZFIN;Acc:ZDB-GENE-110913-138]	29.775	-6.07084	0.804736	-7.54389	4.56161e-14	2.04211e-11
ENSDARG00000087120	slc5a8	solute carrier family 5 member 8 [Source:ZFIN;Acc:ZDB-GENE-141211-63]	23.4734	-1.44026	0.410932	-3.50486	0.000456851	0.0164935
ENSDARG00000088847	znf1089	zinc finger protein 1089 [Source:ZFIN;Acc:ZDB-GENE-110913-116]	8.45765	-4.54504	1.0247	-4.43548	9.18681e-06	0.000649993
ENSDARG00000089831	si:dkey-207m2.4	si:dkey-207m2.4 [Source:ZFIN;Acc:ZDB-GENE-081103-58]	20.4429	-2.94657	0.530497	-5.55436	2.78634e-08	3.96562e-06
ENSDARG00000090392	si:dkey-71l4.2	si:dkey-71l4.2 [Source:ZFIN;Acc:ZDB-GENE-120709-24]	19.0734	-1.84873	0.499009	-3.70479	0.000211564	0.00901233
ENSDARG00000090428	ctrb1	chymotrypsinogen B1 [Source:ZFIN;Acc:ZDB-GENE-030131-1171]	160.778	-2.51468	0.596087	-4.21864	2.45781e-05	0.00149423
ENSDARG00000090975	si:dkey-62k3.5	si:dkey-62k3.5 [Source:ZFIN;Acc:ZDB-GENE-160727-7]	79.3012	-1.66744	0.321905	-5.17991	2.21991e-07	2.39731e-05
ENSDARG00000091136	zgc:174259	zgc:174259 [Source:ZFIN;Acc:ZDB-GENE-080213-10]	6.60417	-2.69061	0.836609	-3.21609	0.00129948	0.0355905
ENSDARG00000091994	znf1048	zinc finger protein 1048 [Source:ZFIN;Acc:ZDB-GENE-110913-13]	15.5684	-2.48808	0.542236	-4.58855	4.46328e-06	0.000337101
ENSDARG00000092003	ccs	copper chaperone for superoxide dismutase [Source:ZFIN;Acc:ZDB-GENE-050417-322]	62.0919	-1.09861	0.284431	-3.86248	0.000112243	0.00545098
ENSDARG00000092521	jac1	jacalin 1 [Source:ZFIN;Acc:ZDB-GENE-030131-8429]	27.7701	-1.50256	0.488189	-3.07782	0.0020852	0.0494623
ENSDARG00000093546	si:ch73-56d11.5	si:ch73-56d11.5 [Source:ZFIN;Acc:ZDB-GENE-161017-12]	65.5313	-1.66803	0.306511	-5.44199	5.26897e-08	6.97488e-06
ENSDARG00000094118	si:dkey-21o22.2	si:dkey-21o22.2 [Source:ZFIN;Acc:ZDB-GENE-061106-4]	37.7749	-1.45911	0.414016	-3.5243	0.000424608	0.0155576
ENSDARG00000094215	BX005417.1	uncharacterized LOC108183423 [Source:NCBI gene;Acc:108183423]	37.7685	-2.59194	0.460809	-5.62475	1.85774e-08	2.73899e-06
ENSDARG00000094584	BX470240.1		5.58009	-3.95068	1.22108	-3.2354	0.00121474	0.0337957
ENSDARG00000095149	znf1062	zinc finger protein 1062 [Source:ZFIN;Acc:ZDB-GENE-120709-37]	4.30172	-4.21452	1.31837	-3.19675	0.00138984	0.0371156
ENSDARG00000095369	zgc:112966	zgc:112966 [Source:ZFIN;Acc:ZDB-GENE-050320-137]	5.85242	-6.57165	1.38611	-4.74106	2.12603e-06	0.000175661
ENSDARG00000096999	BX537308.1		28.6622	-1.46094	0.397853	-3.67205	0.000240611	0.00994013
ENSDARG00000098369	si:dkey-165o8.1	si:dkey-165o8.1 [Source:ZFIN;Acc:ZDB-GENE-131118-7]	6.82027	-2.89556	0.863991	-3.35138	0.000804104	0.0250933
ENSDARG00000098383	si:dkey-14o6.1	si:dkey-14o6.1 [Source:ZFIN;Acc:ZDB-GENE-081103-51]	7.92119	-2.59772	0.837644	-3.10123	0.00192721	0.0468429
ENSDARG00000098522	BX649431.1		2.36098	-5.22118	1.6331	-3.1971	0.00138817	0.0371114
ENSDARG00000098876	si:dkey-199m13.5	si:dkey-199m13.5 [Source:ZFIN;Acc:ZDB-GENE-110913-174]	11.4977	-2.08963	0.607911	-3.43739	0.000587347	0.0198923
ENSDARG00000099864	si:ch73-170d6.2	si:ch73-170d6.2 [Source:ZFIN;Acc:ZDB-GENE-030131-7225]	35.2344	-1.48485	0.365647	-4.06089	4.88862e-05	0.00272325
ENSDARG00000100652	znf1147	zinc finger protein 1147 [Source:ZFIN;Acc:ZDB-GENE-080218-13]	5.95473	-5.58131	1.36218	-4.09734	4.17921e-05	0.00238196
ENSDARG00000101292	si:dkey-201g16.1	si:dkey-201g16.1 [Source:ZFIN;Acc:ZDB-GENE-120703-40]	3.94279	-5.98842	1.46404	-4.09035	4.30723e-05	0.00244361
ENSDARG00000101528	si:ch211-194h1.2	si:ch211-194h1.2 [Source:ZFIN;Acc:ZDB-GENE-110913-110]	6.54796	-4.7213	1.24596	-3.78928	0.000151086	0.00691459
ENSDARG00000101688	si:dkey-207l24.2	si:dkey-207l24.2 [Source:ZFIN;Acc:ZDB-GENE-131125-92]	41.3518	-5.93411	0.674117	-8.80279	1.33461e-18	1.05197e-15
ENSDARG00000101817	si:dkey-5i16.5	si:dkey-5i16.5 [Source:ZFIN;Acc:ZDB-GENE-131120-160]	14.2364	-2.3672	0.615926	-3.84331	0.000121384	0.00583735
ENSDARG00000101843	znf1106	zinc finger protein 1106 [Source:ZFIN;Acc:ZDB-GENE-110913-156]	19.223	-3.60849	0.61288	-5.88775	3.9148e-09	6.69376e-07
ENSDARG00000102062	si:dkeyp-82h4.3	si:dkeyp-82h4.3 [Source:ZFIN;Acc:ZDB-GENE-120709-17]	27.337	-1.60006	0.425274	-3.76241	0.000168285	0.00760279
ENSDARG00000102215	si:ch211-227e10.6	si:ch211-227e10.6 [Source:ZFIN;Acc:ZDB-GENE-050420-355]	89.7984	-1.10202	0.258213	-4.26786	1.97359e-05	0.00123964
ENSDARG00000102575	si:ch211-106j21.2	si:ch211-106j21.2 [Source:ZFIN;Acc:ZDB-GENE-081103-42]	9.76183	-2.93713	0.746181	-3.93622	8.27762e-05	0.00419278
ENSDARG00000102595	si:dkey-250k10.1	si:dkey-250k10.1 [Source:ZFIN;Acc:ZDB-GENE-081103-24]	27.1082	-2.71642	0.448058	-6.06266	1.3389e-09	2.51651e-07
ENSDARG00000103208	il17ra1b	interleukin 17 receptor A1b [Source:ZFIN;Acc:ZDB-GENE-110914-185]	4.27076	-6.10716	1.44907	-4.21454	2.50282e-05	0.00151785
ENSDARG00000103239	si:dkey-14o6.8	si:dkey-14o6.8 [Source:ZFIN;Acc:ZDB-GENE-110913-90]	8.62841	-4.0725	0.980575	-4.15318	3.2789e-05	0.00193141
ENSDARG00000103310	znf1053	zinc finger protein 1053 [Source:ZFIN;Acc:ZDB-GENE-121214-1]	5.16612	-3.88675	1.21425	-3.20095	0.00136974	0.0368587
ENSDARG00000103351	FP102192.2		18.6926	-2.31915	0.607952	-3.81469	0.000136351	0.00641005
ENSDARG00000103755	si:dkeyp-4c4.1	si:dkeyp-4c4.1 [Source:ZFIN;Acc:ZDB-GENE-081104-4]	81.3912	-1.64458	0.262595	-6.2628	3.7813e-10	8.16694e-08
ENSDARG00000103844	si:ch211-266c8.1	si:ch211-266c8.1 [Source:ZFIN;Acc:ZDB-GENE-070424-173]	42.7092	-2.30909	0.348506	-6.62569	3.45626e-11	8.981e-09
ENSDARG00000104166	si:ch211-232d10.1	si:ch211-232d10.1 [Source:ZFIN;Acc:ZDB-GENE-081103-11]	16.7824	-2.88953	0.556165	-5.19545	2.04221e-07	2.22493e-05
ENSDARG00000104301	zgc:193726	zgc:193726 [Source:ZFIN;Acc:ZDB-GENE-081022-35]	19.892	-2.05758	0.487133	-4.22385	2.4016e-05	0.00146367
ENSDARG00000104407	BX649453.1	gastrula zinc finger protein XlCGF8.2DB-like [Source:NCBI gene;Acc:100150619]	24.081	-2.42216	0.471672	-5.13526	2.81751e-07	2.92711e-05
ENSDARG00000104704	si:ch211-271g18.1	si:ch211-271g18.1 [Source:ZFIN;Acc:ZDB-GENE-081103-38]	24.7964	-2.22111	0.45014	-4.93426	8.04559e-07	7.39174e-05
ENSDARG00000104850	si:ch211-215p11.1	si:ch211-215p11.1 [Source:ZFIN;Acc:ZDB-GENE-060531-33]	34.3652	-2.23368	0.426992	-5.23119	1.68422e-07	1.91985e-05
ENSDARG00000104887	znf1105	zinc finger protein 1105 [Source:ZFIN;Acc:ZDB-GENE-110913-136]	15.7473	-2.8062	0.683387	-4.10632	4.02021e-05	0.00230199
ENSDARG00000104956	si:dkey-165o8.2	si:dkey-165o8.2 [Source:ZFIN;Acc:ZDB-GENE-131122-2]	73.4523	-1.24941	0.370076	-3.37609	0.00073524	0.0235105
ENSDARG00000105407	CU459186.6		11.8448	-5.08922	0.973049	-5.23018	1.69349e-07	1.92152e-05
ENSDARG00000105439	CU459186.7		9.68869	-2.70554	0.716231	-3.77747	0.000158427	0.00721035
ENSDARG00000105621	BX571811.1		18.6499	-3.53672	0.619185	-5.71189	1.11726e-08	1.77478e-06
ENSDARG00000105756	CR788316.3		6.07534	-4.5074	1.26456	-3.56441	0.00036467	0.0138777
ENSDARG00000109211	znf979	zinc finger protein 979 [Source:ZFIN;Acc:ZDB-GENE-110913-140]	9.86827	-3.39066	0.795301	-4.26337	2.01369e-05	0.0012584
ENSDARG00000110745	znf994	zinc finger protein 994 [Source:ZFIN;Acc:ZDB-GENE-110913-145]	4.82913	-4.17434	1.26019	-3.31246	0.000924804	0.0278709
ENSDARG00000110769	znf1098	zinc finger protein 1098 [Source:ZFIN;Acc:ZDB-GENE-110914-13]	7.4267	-3.01512	0.846205	-3.56311	0.000366483	0.0139252
ENSDARG00000110878	si:dkey-28k24.2	si:dkey-28k24.2 [Source:ZFIN;Acc:ZDB-GENE-121213-4]	12.5663	-2.01568	0.591019	-3.41052	0.000648401	0.02139
ENSDARG00000112450	si:ch211-238e22.2	si:ch211-238e22.2 [Source:ZFIN;Acc:ZDB-GENE-041210-346]	4.02846	-5.6038	1.42381	-3.93577	8.29292e-05	0.00419278
ENSDARG00000112493	BX088712.5		4.38092	-5.10767	1.47406	-3.46504	0.000530154	0.0184111
ENSDARG00000112648	si:dkeyp-82b4.2	si:dkeyp-82b4.2 [Source:ZFIN;Acc:ZDB-GENE-060503-561]	90.5542	-2.04146	0.273243	-7.47123	7.94465e-14	3.37264e-11
ENSDARG00000117168	BX649431.4		2.37156	-5.29514	1.66493	-3.18039	0.00147076	0.0385922
ENSDARG00000117174	CT583728.27		10.239	-2.83876	0.738104	-3.84601	0.000120057	0.00578482
ENSDARG00000019932	slc5a11	solute carrier family 5 member 11 [Source:ZFIN;Acc:ZDB-GENE-041114-9]	23.0252	-1.47006	0.438743	-3.35062	0.000806304	0.0251302
ENSDARG00000022525	mchr1b	melanin-concentrating hormone receptor 1b [Source:ZFIN;Acc:ZDB-GENE-030502-5]	61.1337	-4.5988	0.73566	-6.25125	4.07177e-10	8.49619e-08
ENSDARG00000027750	dpp7	dipeptidyl-peptidase 7 [Source:ZFIN;Acc:ZDB-GENE-050306-16]	1221.01	-1.07832	0.152329	-7.07887	1.45336e-12	4.52651e-10
ENSDARG00000037121	mat2ab	methionine adenosyltransferase II, alpha b [Source:ZFIN;Acc:ZDB-GENE-050327-6]	150.042	-1.82195	0.211363	-8.62001	6.69458e-18	4.45497e-15
ENSDARG00000037925	rgs9a	regulator of G protein signaling 9a [Source:ZFIN;Acc:ZDB-GENE-060929-92]	132.882	-1.18402	0.347857	-3.40375	0.000664685	0.0217342
ENSDARG00000038185	gh1	growth hormone 1 [Source:ZFIN;Acc:ZDB-GENE-030725-2]	96.8687	-1.24301	0.324502	-3.83052	0.000127874	0.0060665
ENSDARG00000046091	si:ch211-283g2.1	si:ch211-283g2.1 [Source:ZFIN;Acc:ZDB-GENE-060531-57]	57.7692	-1.17231	0.28277	-4.1458	3.38624e-05	0.00197574
ENSDARG00000058508	cfap70	cilia and flagella associated protein 70 [Source:ZFIN;Acc:ZDB-GENE-091204-50]	411.434	-1.39428	0.156895	-8.8867	6.2949e-19	5.74048e-16
ENSDARG00000059824	soat2	sterol O-acyltransferase 2 [Source:ZFIN;Acc:ZDB-GENE-061013-742]	55.0295	-2.53919	0.300182	-8.45885	2.70025e-17	1.70475e-14
ENSDARG00000061858	zgc:153968	zgc:153968 [Source:ZFIN;Acc:ZDB-GENE-061027-211]	36.8595	-4.02961	0.942474	-4.27557	1.90653e-05	0.00120724
ENSDARG00000070845	si:dkey-56d12.4	si:dkey-56d12.4 [Source:ZFIN;Acc:ZDB-GENE-060531-147]	25.8008	-3.25983	0.521657	-6.249	4.13089e-10	8.54712e-08
ENSDARG00000077155	si:ch211-157p22.10	si:ch211-157p22.10 [Source:NCBI gene;Acc:100003849]	83.9158	-1.05182	0.27346	-3.84632	0.000119905	0.00578482
ENSDARG00000086724	im:7151449	im:7151449 [Source:ZFIN;Acc:ZDB-GENE-041111-283]	102.677	-1.25031	0.249124	-5.01881	5.1993e-07	5.08004e-05
ENSDARG00000091918	BX548073.1		13.3737	-4.46101	0.802545	-5.55858	2.7198e-08	3.89342e-06
ENSDARG00000093054	BX548073.3		27.2814	-4.87387	0.62788	-7.76243	8.33191e-15	4.10297e-12
ENSDARG00000093303	ifitm1	interferon induced transmembrane protein 1 [Source:ZFIN;Acc:ZDB-GENE-060526-259]	65.4665	-2.13024	0.344287	-6.18738	6.11732e-10	1.21468e-07
ENSDARG00000097518	BX537110.1		24.3089	-2.39872	0.493935	-4.85635	1.19569e-06	0.000105509
ENSDARG00000098376	si:ch211-207l14.1	si:ch211-207l14.1 [Source:ZFIN;Acc:ZDB-GENE-120215-234]	92.672	-1.08207	0.254742	-4.2477	2.15972e-05	0.00133946
ENSDARG00000102411	CR847850.1	zinc finger protein 271-like [Source:NCBI gene;Acc:100534733]	27.1062	-2.15866	0.457612	-4.71723	2.39077e-06	0.000193637
ENSDARG00000117679	BX548073.11		8.34637	-5.17451	1.18273	-4.37504	1.21409e-05	0.000828069
ENSDARG00000007086	aqp10a	aquaporin 10a [Source:ZFIN;Acc:ZDB-GENE-040718-40]	11.3847	-4.08263	0.931309	-4.38375	1.16652e-05	0.000802289
ENSDARG00000029230	pnp4b	purine nucleoside phosphorylase 4b [Source:ZFIN;Acc:ZDB-GENE-040426-1887]	277.313	-1.55801	0.290103	-5.37055	7.84974e-08	9.96269e-06
ENSDARG00000038248	ggact.2	gamma-glutamylamine cyclotransferase, tandem duplicate 2 [Source:NCBI gene;Acc:447805]	59.8122	-9.95169	1.22785	-8.10494	5.27697e-16	3.02162e-13
ENSDARG00000040081	zp3d.1	zona pellucida glycoprotein 3d tandem duplicate 1 [Source:ZFIN;Acc:ZDB-GENE-030131-5827]	11.3155	-2.37286	0.67837	-3.49789	0.000468954	0.0167511
ENSDARG00000042993	prss1	serine protease 1 [Source:ZFIN;Acc:ZDB-GENE-010131-7]	328.011	-1.11583	0.291435	-3.82874	0.000128799	0.00609865
ENSDARG00000053500	cbsa	cystathionine beta-synthase a [Source:ZFIN;Acc:ZDB-GENE-050417-367]	190.429	-1.17465	0.228353	-5.14402	2.68927e-07	2.80573e-05
ENSDARG00000054649	rac1l	Rac family small GTPase 1, like [Source:ZFIN;Acc:ZDB-GENE-060315-6]	4.894	-6.27281	1.51294	-4.14612	3.38164e-05	0.00197574
ENSDARG00000056719	slc6a19b	solute carrier family 6 member 19b [Source:ZFIN;Acc:ZDB-GENE-030131-4755]	33.9279	-1.44348	0.405487	-3.55988	0.000371028	0.0140476
ENSDARG00000058409	hce2l1	high choriolytic enzyme 2-like 1 [Source:ZFIN;Acc:ZDB-GENE-070912-147]	24.272	-2.0814	0.653612	-3.18447	0.00145022	0.0381487
ENSDARG00000058885	ttc29	tetratricopeptide repeat domain 29 [Source:ZFIN;Acc:ZDB-GENE-100922-181]	14.5586	-2.41571	0.544793	-4.43418	9.24223e-06	0.000652041
ENSDARG00000059305	tmem37	transmembrane protein 37 [Source:ZFIN;Acc:ZDB-GENE-040426-2208]	32.1132	-1.21185	0.368574	-3.28796	0.00100917	0.0295808
ENSDARG00000060671	lct	lactase [Source:ZFIN;Acc:ZDB-GENE-081104-434]	6.28715	-3.60012	0.98965	-3.63777	0.000275009	0.0111369
ENSDARG00000068691	kctd4	potassium channel tetramerization domain containing 4 [Source:ZFIN;Acc:ZDB-GENE-040704-71]	216.31	-1.0456	0.239519	-4.3654	1.26888e-05	0.000860669
ENSDARG00000069978	cd28l	cd28-like molecule [Source:ZFIN;Acc:ZDB-GENE-070912-309]	34.7377	-1.11169	0.351744	-3.16051	0.00157492	0.0405625
ENSDARG00000070579	ggact.3	gamma-glutamylamine cyclotransferase, tandem duplicate 3 [Source:NCBI gene;Acc:100038780]	23.8851	-8.62708	1.2562	-6.86762	6.5282e-12	1.9366e-09
ENSDARG00000070581	ggact.1	gamma-glutamylamine cyclotransferase, tandem duplicate 1 [Source:NCBI gene;Acc:777609]	19.0334	-8.29937	1.27343	-6.51735	7.15614e-11	1.74198e-08
ENSDARG00000075012	glra2	glycine receptor, alpha 2 [Source:ZFIN;Acc:ZDB-GENE-090407-1]	78.4439	-1.42499	0.291909	-4.88161	1.05222e-06	9.35298e-05
ENSDARG00000077201	myo7bb	myosin VIIBb [Source:ZFIN;Acc:ZDB-GENE-070912-482]	14.8721	-1.93387	0.592247	-3.26531	0.00109344	0.0314885
ENSDARG00000079274	prss59.1	serine protease 59, tandem duplicate 1 [Source:ZFIN;Acc:ZDB-GENE-030131-1173]	45.8328	-2.25135	0.485686	-4.63541	3.56237e-06	0.000278453
ENSDARG00000086215	gpr156	G protein-coupled receptor 156 [Source:ZFIN;Acc:ZDB-GENE-060201-2]	49.2906	-1.00719	0.313766	-3.21	0.00132735	0.036033
ENSDARG00000086504	BX323559.3		8.16522	-3.09389	0.859683	-3.59887	0.000319597	0.0124512
ENSDARG00000087359	c3a.2	complement component c3a, duplicate 2 [Source:ZFIN;Acc:ZDB-GENE-990415-36]	73.3865	-3.26807	0.441122	-7.40854	1.27696e-13	5.07116e-11
ENSDARG00000088581	f10	coagulation factor X [Source:ZFIN;Acc:ZDB-GENE-021206-9]	564.466	-1.20465	0.213639	-5.63874	1.71295e-08	2.5875e-06
ENSDARG00000091627	si:dkey-271j15.3	si:dkey-271j15.3 [Source:ZFIN;Acc:ZDB-GENE-100921-27]	37.9688	-1.71991	0.436535	-3.93991	8.1511e-05	0.00414662
ENSDARG00000092361	si:dkey-79f11.7	si:dkey-79f11.7 [Source:ZFIN;Acc:ZDB-GENE-090313-338]	9.95566	-2.57564	0.677679	-3.80069	0.000144296	0.00672891
ENSDARG00000092949	si:ch73-366i20.1	si:ch73-366i20.1 [Source:ZFIN;Acc:ZDB-GENE-070912-338]	25.0313	-1.96895	0.457579	-4.30296	1.68531e-05	0.00108913
ENSDARG00000093087	BX649388.3		12.2818	-2.02775	0.612412	-3.31108	0.000929356	0.0279738
ENSDARG00000093237	si:ch211-89o9.4	si:ch211-89o9.4 [Source:ZFIN;Acc:ZDB-GENE-090313-134]	80.9526	-1.17031	0.365794	-3.19936	0.00137731	0.0369817
ENSDARG00000095390	BX537288.2		8.77917	-2.20395	0.713809	-3.08759	0.00201787	0.0482839
ENSDARG00000095789	ccr8.1	chemokine (C-C motif) receptor 8.1 [Source:ZFIN;Acc:ZDB-GENE-070302-1]	6.62916	-3.57043	1.02975	-3.46726	0.000525793	0.0182854
ENSDARG00000095949	si:dkey-22i16.9	si:dkey-22i16.9 [Source:ZFIN;Acc:ZDB-GENE-090313-261]	53.8081	-3.52349	0.389812	-9.03894	1.58198e-19	1.62298e-16
ENSDARG00000096527	BX548015.2		26.927	-1.82757	0.407432	-4.48557	7.27185e-06	0.000522004
ENSDARG00000099802	pnp5b	purine nucleoside phosphorylase 5b [Source:ZFIN;Acc:ZDB-GENE-040912-54]	108.205	-1.33525	0.24405	-5.47123	4.46914e-08	6.01307e-06
ENSDARG00000100981	CCDC39	coiled-coil domain containing 39 [Source:HGNC Symbol;Acc:HGNC:25244]	150.395	-1.50931	0.2528	-5.97038	2.36702e-09	4.22324e-07
ENSDARG00000103330	si:ch73-236c18.5	si:ch73-236c18.5 [Source:ZFIN;Acc:ZDB-GENE-121213-7]	35.2757	-6.73023	0.895957	-7.51177	5.83312e-14	2.5197e-11
ENSDARG00000105176	zgc:174890	zgc:174890 [Source:ZFIN;Acc:ZDB-GENE-030131-6213]	30.6668	-1.47142	0.371556	-3.96016	7.49007e-05	0.00389895
ENSDARG00000116628	ly97.3	lymphocyte antigen 97, tandem duplicate 3 [Source:ZFIN;Acc:ZDB-GENE-170621-3]	205.062	-1.50485	0.291426	-5.16377	2.42026e-07	2.57973e-05
ENSDARG00000117541	FP236197.1		89.9374	-1.5306	0.277132	-5.52301	3.33248e-08	4.63573e-06
ENSDARG00000015236	pycr3	pyrroline-5-carboxylate reductase 3 [Source:NCBI gene;Acc:560682]	105.792	-1.15284	0.248134	-4.64606	3.38338e-06	0.000268727
ENSDARG00000015657	zgc:77112	zgc:77112 [Source:ZFIN;Acc:ZDB-GENE-040426-2219]	17.3531	-1.59951	0.477736	-3.3481	0.000813665	0.0253275
ENSDARG00000022631	cyp2p9	cytochrome P450, family 2, subfamily P, polypeptide 9 [Source:ZFIN;Acc:ZDB-GENE-040120-2]	24.6554	-7.65951	1.53051	-5.00456	5.59897e-07	5.40106e-05
ENSDARG00000032426	coq8ab	coenzyme Q8A, genome duplicate b [Source:ZFIN;Acc:ZDB-GENE-030131-5543]	173.899	-1.02618	0.19481	-5.26757	1.38241e-07	1.6286e-05
ENSDARG00000036968	si:ch1073-416d2.3	si:ch1073-416d2.3 [Source:ZFIN;Acc:ZDB-GENE-131127-199]	34.0905	-1.08717	0.347249	-3.13081	0.00174326	0.0437818
ENSDARG00000042112	dio1	iodothyronine deiodinase 1 [Source:ZFIN;Acc:ZDB-GENE-030328-41]	39.1594	-1.0338	0.329343	-3.13897	0.00169543	0.0429031
ENSDARG00000042138	selp	selectin P [Source:ZFIN;Acc:ZDB-GENE-110107-2]	3.00166	-4.98521	1.51614	-3.28809	0.0010087	0.0295808
ENSDARG00000042529	gnat2	guanine nucleotide binding protein (G protein), alpha transducing activity polypeptide 2 [Source:ZFIN;Acc:ZDB-GENE-011128-10]	1526.83	-1.84196	0.407615	-4.51888	6.21683e-06	0.000448888
ENSDARG00000042961	zgc:100920	zgc:100920 [Source:ZFIN;Acc:ZDB-GENE-040801-156]	325.305	-2.73788	0.228937	-11.9591	5.81913e-33	2.86557e-29
ENSDARG00000043141	si:ch211-132f19.7	si:ch211-132f19.7 [Source:ZFIN;Acc:ZDB-GENE-130530-619]	77.606	-1.21128	0.333315	-3.63402	0.000279038	0.0112631
ENSDARG00000043902	gabrr1	gamma-aminobutyric acid (GABA) A receptor, rho 1 [Source:ZFIN;Acc:ZDB-GENE-040724-212]	51.7425	-1.19731	0.321687	-3.72196	0.000197681	0.00861599
ENSDARG00000068966	si:ch211-261n11.7	si:ch211-261n11.7 [Source:ZFIN;Acc:ZDB-GENE-081105-144]	100.717	-2.26486	0.364947	-6.206	5.4351e-10	1.10598e-07
ENSDARG00000068969	zgc:153759	zgc:153759 [Source:ZFIN;Acc:ZDB-GENE-060825-148]	20.6733	-2.0951	0.47759	-4.38681	1.15027e-05	0.000793329
ENSDARG00000071345	mgst2	microsomal glutathione S-transferase 2 [Source:ZFIN;Acc:ZDB-GENE-060616-94]	222.04	-1.28092	0.216768	-5.90917	3.43841e-09	5.92032e-07
ENSDARG00000075058	gabra6a	gamma-aminobutyric acid (GABA) A receptor, alpha 6a [Source:ZFIN;Acc:ZDB-GENE-040426-1692]	56.3511	-1.33536	0.410455	-3.25337	0.00114043	0.0325752
ENSDARG00000075826	msh4	mutS homolog 4 [Source:ZFIN;Acc:ZDB-GENE-131121-643]	39.078	-1.56213	0.33518	-4.66058	3.15323e-06	0.000252895
ENSDARG00000076270	adamts13	ADAM metallopeptidase with thrombospondin type 1 motif, 13 [Source:ZFIN;Acc:ZDB-GENE-070814-7]	91.7863	-1.76858	0.329423	-5.36872	7.92961e-08	1.00125e-05
ENSDARG00000077187	impg1a	interphotoreceptor matrix proteoglycan 1a [Source:ZFIN;Acc:ZDB-GENE-070424-197]	34.228	-1.83927	0.463603	-3.96733	7.26821e-05	0.00380761
ENSDARG00000088444	selenol	selenoprotein L [Source:NCBI gene;Acc:100462964]	39.9824	-3.76479	0.455167	-8.27122	1.32596e-16	8.16193e-14
ENSDARG00000089901	si:ch211-261n11.8	si:ch211-261n11.8 [Source:ZFIN;Acc:ZDB-GENE-081105-75]	35.5471	-2.33603	0.458052	-5.09991	3.39813e-07	3.47173e-05
ENSDARG00000090381		phospholipase C beta 2 [Source:HGNC Symbol;Acc:HGNC:9055]	28.5051	-2.80046	0.426224	-6.57041	5.01765e-11	1.26066e-08
ENSDARG00000090722	C20H6orf58	liver-enriched gene 1, tandem duplicate 1 [Source:NCBI gene;Acc:796447]	82.7446	-3.36137	0.386411	-8.69894	3.35008e-18	2.44145e-15
ENSDARG00000090946	si:zfos-364h11.2	si:zfos-364h11.2 [Source:ZFIN;Acc:ZDB-GENE-120703-46]	35.8146	-1.33985	0.411157	-3.25874	0.00111908	0.0320767
ENSDARG00000092042	AL935153.1		22.869	-4.52919	0.627506	-7.21775	5.28529e-13	1.9423e-10
ENSDARG00000092658	CR457445.1		13.2512	-1.9588	0.593124	-3.30251	0.000958238	0.0286332
ENSDARG00000093392	CT583651.1		21.0695	-1.90529	0.54319	-3.50759	0.000452188	0.0163927
ENSDARG00000094192	si:dkeyp-82a1.2	si:dkeyp-82a1.2 [Source:ZFIN;Acc:ZDB-GENE-081104-475]	2.92824	-5.54464	1.65391	-3.35244	0.000801014	0.0250286
ENSDARG00000094197	znfl1l	zinc finger-like gene 1l [Source:ZFIN;Acc:ZDB-GENE-081104-493]	41.8838	-2.70652	0.379062	-7.14006	9.32923e-13	3.00179e-10
ENSDARG00000094586	CT573357.1		12.2618	-2.19904	0.592439	-3.71184	0.000205757	0.0088338
ENSDARG00000095193	si:dkey-23c22.7	si:dkey-23c22.7 [Source:ZFIN;Acc:ZDB-GENE-081105-139]	9.8638	-2.20992	0.657562	-3.36078	0.000777237	0.0245034
ENSDARG00000095724	si:ch211-196c10.15	si:ch211-196c10.15 [Source:ZFIN;Acc:ZDB-GENE-141216-138]	215.592	-1.83006	0.187877	-9.74074	2.02082e-22	2.92685e-19
ENSDARG00000096449	si:ch211-194e1.7	si:ch211-194e1.7 [Source:ZFIN;Acc:ZDB-GENE-081105-104]	9.97947	-2.73487	0.774448	-3.53138	0.000413393	0.0152692
ENSDARG00000098051	opn6b	opsin 6, group member b [Source:ZFIN;Acc:ZDB-GENE-030616-402]	55.0352	-1.53478	0.410256	-3.74104	0.00018326	0.00813014
ENSDARG00000100547	CR383680.1	MAP7 domain-containing protein 1-like [Source:NCBI gene;Acc:103912069]	14.0852	-3.48436	0.700444	-4.97451	6.54144e-07	6.19475e-05
ENSDARG00000102162	BX005043.1		3.03511	-5.65194	1.572	-3.59538	0.000323921	0.0125996
ENSDARG00000102719	pcdh2ab3	protocadherin 2 alpha b 3 [Source:ZFIN;Acc:ZDB-GENE-041118-3]	3.5771	-5.36213	1.48866	-3.60197	0.000315812	0.0123427
ENSDARG00000105416	adgrg4a	adhesion G protein-coupled receptor G4a [Source:ZFIN;Acc:ZDB-GENE-121129-2]	10.6529	-4.02979	1.00739	-4.00024	6.32786e-05	0.00338706
ENSDARG00000113820	cyp46a1.4	cytochrome P450, family 46, subfamily A, polypeptide 1, tandem duplicate 4 [Source:ZFIN;Acc:ZDB-GENE-040426-1224]	33.7759	-1.17554	0.381444	-3.08182	0.00205738	0.0489912
ENSDARG00000008140	kcnab1a	potassium voltage-gated channel, shaker-related subfamily, beta member 1 a [Source:ZFIN;Acc:ZDB-GENE-050327-79]	42.0542	-1.15916	0.321623	-3.60411	0.000313223	0.0123001
ENSDARG00000014840	prph2b	peripherin 2b (retinal degeneration, slow) [Source:ZFIN;Acc:ZDB-GENE-000616-9]	235.909	-1.86273	0.530908	-3.50857	0.000450529	0.0163613
ENSDARG00000015476	iqch	IQ motif containing H [Source:NCBI gene;Acc:567336]	28.8088	-1.85649	0.393183	-4.72168	2.33907e-06	0.000191337
ENSDARG00000022614	ddx43	DEAD (Asp-Glu-Ala-Asp) box polypeptide 43 [Source:ZFIN;Acc:ZDB-GENE-080204-77]	44.5579	-2.95405	0.430256	-6.86579	6.61263e-12	1.93829e-09
ENSDARG00000039069	slx4ip	SLX4 interacting protein [Source:NCBI gene;Acc:393383]	81.9768	-1.66547	0.25138	-6.62531	3.46517e-11	8.981e-09
ENSDARG00000040004	PKHD1L1	si:ch211-244a23.1 [Source:ZFIN;Acc:ZDB-GENE-060503-789]	27.927	-3.24867	0.494161	-6.57411	4.89438e-11	1.24237e-08
ENSDARG00000040274	scamp5b	secretory carrier membrane protein 5b [Source:ZFIN;Acc:ZDB-GENE-120215-76]	299.586	-1.00677	0.225431	-4.46596	7.97091e-06	0.000567225
ENSDARG00000057417	nudt13	nudix (nucleoside diphosphate linked moiety X)-type motif 13 [Source:ZFIN;Acc:ZDB-GENE-040724-60]	44.9751	-1.51159	0.317772	-4.75682	1.96664e-06	0.000164703
ENSDARG00000057498	habp2	hyaluronan binding protein 2 [Source:ZFIN;Acc:ZDB-GENE-030131-4721]	213.357	-1.20354	0.255257	-4.715	2.41715e-06	0.000195131
ENSDARG00000057644	adam8b	ADAM metallopeptidase domain 8b [Source:ZFIN;Acc:ZDB-GENE-070808-1]	116.208	-1.08653	0.229888	-4.72633	2.28608e-06	0.000187627
ENSDARG00000063026	mlc1	modulator of VRAC current 1 [Source:ZFIN;Acc:ZDB-GENE-050419-145]	55.382	-1.00381	0.31696	-3.16698	0.00154029	0.0399632
ENSDARG00000068274	si:ch211-203b8.6	si:ch211-203b8.6 [Source:ZFIN;Acc:ZDB-GENE-050419-160]	43.8333	-1.21128	0.299304	-4.04698	5.18825e-05	0.00285145
ENSDARG00000068515	chs1	chitin synthase 1 [Source:ZFIN;Acc:ZDB-GENE-030131-1188]	10.016	-2.94349	0.819282	-3.59277	0.000327185	0.0126865
ENSDARG00000071592	aqp8a.2	aquaporin 8a, tandem duplicate 2 [Source:ZFIN;Acc:ZDB-GENE-070112-1802]	63.9919	-1.58131	0.360418	-4.38744	1.14693e-05	0.00079325
ENSDARG00000074119	frmpd2	FERM and PDZ domain containing 2 [Source:ZFIN;Acc:ZDB-GENE-110315-2]	54.5008	-1.21061	0.328797	-3.68194	0.000231465	0.00969241
ENSDARG00000075881	SERF2	si:ch211-39k3.2 [Source:ZFIN;Acc:ZDB-GENE-070705-180]	100.458	-1.60309	0.290027	-5.52737	3.25059e-08	4.5475e-06
ENSDARG00000077007	abcc8b	ATP-binding cassette, sub-family C (CFTR/MRP), member 8b [Source:ZFIN;Acc:ZDB-GENE-120215-45]	21.5931	-1.59464	0.492861	-3.23547	0.00121442	0.0337957
ENSDARG00000079456	si:ch211-149a19.3	si:ch211-149a19.3 [Source:ZFIN;Acc:ZDB-GENE-081104-128]	115.385	-1.35617	0.267447	-5.07079	3.96163e-07	3.99767e-05
ENSDARG00000089402	si:ch73-281i18.3	si:ch73-281i18.3 [Source:ZFIN;Acc:ZDB-GENE-141212-263]	8.42697	-5.08766	1.16958	-4.34997	1.36153e-05	0.000915947
ENSDARG00000094658	BX571681.3	alanine--tRNA ligase, cytoplasmic-like [Source:NCBI gene;Acc:559142]	3.37178	-5.60301	1.47776	-3.79157	0.000149699	0.00689907
ENSDARG00000094946	si:ch211-132b12.2	si:ch211-132b12.2 [Source:ZFIN;Acc:ZDB-GENE-050420-178]	52.9707	-1.24396	0.336696	-3.69461	0.000220227	0.00931689
ENSDARG00000096273	si:dkey-3n22.9	si:dkey-3n22.9 [Source:ZFIN;Acc:ZDB-GENE-120215-95]	27.3379	-1.92569	0.423601	-4.54601	5.46733e-06	0.000401841
ENSDARG00000096519	irbpl	interphotoreceptor retinoid-binding protein like [Source:ZFIN;Acc:ZDB-GENE-070301-4]	11.7279	-2.85544	0.669184	-4.26705	1.98074e-05	0.00124096
ENSDARG00000097080	si:ch73-181m17.1	si:ch73-181m17.1 [Source:ZFIN;Acc:ZDB-GENE-131122-49]	47.8215	-1.5323	0.379683	-4.03574	5.44312e-05	0.00295843
ENSDARG00000097973	si:ch1073-190k2.1	si:ch1073-190k2.1 [Source:ZFIN;Acc:ZDB-GENE-131127-449]	265.308	-2.94278	0.612896	-4.80144	1.57529e-06	0.000135132
ENSDARG00000100397	pde6c	phosphodiesterase 6C, cGMP-specific, cone, alpha prime [Source:ZFIN;Acc:ZDB-GENE-040426-1664]	467.996	-1.53773	0.438489	-3.50687	0.000453403	0.0163931
ENSDARG00000101629	CABZ01079192.1	sucrase-isomaltase (alpha-glucosidase) [Source:NCBI gene;Acc:100148922]	38.4564	-2.53554	0.459889	-5.51339	3.51996e-08	4.86902e-06
ENSDARG00000104569	CABZ01088484.1		10.6344	-3.90297	0.839185	-4.65091	3.30469e-06	0.000263968
ENSDARG00000001767	slc29a2	solute carrier family 29 member 2 [Source:ZFIN;Acc:ZDB-GENE-050220-15]	271.615	-1.16044	0.196055	-5.91896	3.23992e-09	5.69576e-07
ENSDARG00000009079	BX296551.1	sodium-dependent lysophosphatidylcholine symporter 1-like [Source:NCBI gene;Acc:570014]	20.595	-1.68215	0.509064	-3.3044	0.0009518	0.02851
ENSDARG00000009612	chia.3	chitinase, acidic.3 [Source:ZFIN;Acc:ZDB-GENE-040426-2891]	10.5595	-2.26557	0.708437	-3.19798	0.00138395	0.0370387
ENSDARG00000013524	cyp2ae1	cytochrome P450, family 2, subfamily AE, polypeptide 1 [Source:ZFIN;Acc:ZDB-GENE-090312-107]	35.5952	-1.41209	0.32743	-4.31266	1.61305e-05	0.00105349
ENSDARG00000014480	nr6a1b	nuclear receptor subfamily 6, group A, member 1b [Source:NCBI gene;Acc:497167]	31.6621	-1.07002	0.341385	-3.13435	0.00172233	0.0434945
ENSDARG00000015134	camkk1b	calcium/calmodulin-dependent protein kinase kinase 1, alpha b [Source:ZFIN;Acc:ZDB-GENE-080722-13]	19.2164	-2.03628	0.525033	-3.87838	0.000105154	0.00516785
ENSDARG00000016918	ace2	angiotensin I converting enzyme 2 [Source:ZFIN;Acc:ZDB-GENE-041114-6]	20.428	-2.3957	0.67694	-3.53901	0.000401623	0.0150514
ENSDARG00000042293	ca4b	carbonic anhydrase IV b [Source:ZFIN;Acc:ZDB-GENE-080815-5]	46.2024	-2.19251	0.456701	-4.80076	1.58062e-06	0.000135132
ENSDARG00000044566	fabp6	fatty acid binding protein 6, ileal (gastrotropin) [Source:ZFIN;Acc:ZDB-GENE-040625-49]	7.23831	-4.11209	1.11959	-3.67287	0.000239846	0.00993845
ENSDARG00000055539	epdl2	ependymin-like 2 [Source:ZFIN;Acc:ZDB-GENE-091204-250]	515.799	-1.3607	0.223052	-6.1004	1.05804e-09	2.01946e-07
ENSDARG00000068434	h3f3b.1	H3 histone, family 3B.1 [Source:ZFIN;Acc:ZDB-GENE-050417-65]	3966.54	-1.02412	0.143407	-7.14132	9.2442e-13	3.00179e-10
ENSDARG00000068621	si:ch211-181d7.3	si:ch211-181d7.3 [Source:ZFIN;Acc:ZDB-GENE-121214-30]	18.134	-8.23044	1.2538	-6.5644	5.22422e-11	1.2993e-08
ENSDARG00000068680	ctrl	chymotrypsin-like [Source:ZFIN;Acc:ZDB-GENE-040912-147]	39.5587	-3.10862	0.457695	-6.79191	1.1066e-11	3.16821e-09
ENSDARG00000069464	cox7a1	cytochrome c oxidase subunit 7A1 [Source:ZFIN;Acc:ZDB-GENE-060929-340]	92.3303	-1.16267	0.326644	-3.55944	0.000371647	0.0140476
ENSDARG00000069966	alox5b.3	arachidonate 5-lipoxygenase b, tandem duplicate 3 [Source:ZFIN;Acc:ZDB-GENE-050522-330]	30.5244	-2.30477	0.503337	-4.57898	4.67253e-06	0.000349687
ENSDARG00000070038	rbp2a	retinol binding protein 2a, cellular [Source:ZFIN;Acc:ZDB-GENE-020320-2]	1272.15	-1.31835	0.187653	-7.02544	2.13388e-12	6.48647e-10
ENSDARG00000070770	her4.3	hairy-related 4, tandem duplicate 3 [Source:ZFIN;Acc:ZDB-GENE-081030-7]	32.6566	-3.12945	0.434242	-7.20669	5.73273e-13	2.07575e-10
ENSDARG00000071029	si:dkey-147f3.8	si:dkey-147f3.8 [Source:ZFIN;Acc:ZDB-GENE-061009-32]	90.6186	-3.08628	0.335497	-9.19913	3.60868e-20	3.86317e-17
ENSDARG00000076819	nlrc8	NLR family CARD domain containing 8 [Source:ZFIN;Acc:ZDB-GENE-070912-363]	15.6543	-8.01829	1.28214	-6.25383	4.00494e-10	8.42818e-08
ENSDARG00000077875	slc2a5	solute carrier family 2 member 5 [Source:ZFIN;Acc:ZDB-GENE-060222-2]	13.2624	-6.78149	1.27707	-5.3102	1.09505e-07	1.33477e-05
ENSDARG00000090948	si:ch73-29c22.1	si:ch73-29c22.1 [Source:ZFIN;Acc:ZDB-GENE-091204-309]	18.2035	-2.65203	0.534677	-4.96007	7.04693e-07	6.59732e-05
ENSDARG00000091847	si:ch211-181d7.1	si:ch211-181d7.1 [Source:ZFIN;Acc:ZDB-GENE-121214-14]	21.9904	-8.50839	1.24409	-6.83906	7.97136e-12	2.30907e-09
ENSDARG00000092025	nlrc8	NLR family CARD domain containing 8 [Source:ZFIN;Acc:ZDB-GENE-070912-363]	7.53296	-6.96323	1.4072	-4.94829	7.48666e-07	6.92995e-05
ENSDARG00000092077	si:dkey-147f3.4	si:dkey-147f3.4 [Source:ZFIN;Acc:ZDB-GENE-061009-29]	79.1871	-2.73799	0.314775	-8.69822	3.37135e-18	2.44145e-15
ENSDARG00000093193	chia.6	chitinase, acidic.6 [Source:ZFIN;Acc:ZDB-GENE-030131-1140]	51.6576	-1.83496	0.377901	-4.85566	1.19984e-06	0.000105509
ENSDARG00000093317	si:ch211-209j10.6	si:ch211-209j10.6 [Source:ZFIN;Acc:ZDB-GENE-090311-44]	5.28004	-6.15266	1.39412	-4.41329	1.0181e-05	0.000712151
ENSDARG00000094067	si:dkey-121n8.7	si:dkey-121n8.7 [Source:ZFIN;Acc:ZDB-GENE-070912-366]	3.14359	-5.70278	1.59114	-3.58409	0.000338253	0.0130951
ENSDARG00000094316	si:rp71-80o10.4	si:rp71-80o10.4 [Source:ZFIN;Acc:ZDB-GENE-090313-413]	27.5642	-1.81322	0.508018	-3.56921	0.000358062	0.0136898
ENSDARG00000095163	CR847563.1		22.7666	-1.69693	0.487613	-3.48008	0.000501264	0.0175564
ENSDARG00000095528	CR854897.1	NLR family CARD domain-containing protein 3-like [Source:NCBI gene;Acc:108179100]	2.93228	-5.48965	1.57401	-3.48768	0.000487222	0.0172114
ENSDARG00000097533	BX571880.1		177.972	-1.19114	0.194937	-6.11041	9.93784e-10	1.91164e-07
ENSDARG00000097653	si:dkey-23k10.3	si:dkey-23k10.3 [Source:ZFIN;Acc:ZDB-GENE-131126-11]	29.157	-1.93354	0.42746	-4.52334	6.0872e-06	0.000440821
ENSDARG00000097770	si:ch211-167j9.4	si:ch211-167j9.4 [Source:ZFIN;Acc:ZDB-GENE-131121-196]	111.176	-2.72295	0.248391	-10.9624	5.79701e-28	1.78418e-24
ENSDARG00000097816	si:dkey-117a8.1	si:dkey-117a8.1 [Source:ZFIN;Acc:ZDB-GENE-131121-256]	26.6163	-2.54414	0.50674	-5.0206	5.15115e-07	5.05305e-05
ENSDARG00000097876	si:dkey-40g16.5	si:dkey-40g16.5 [Source:ZFIN;Acc:ZDB-GENE-131127-636]	11.9224	-2.50296	0.635529	-3.93839	8.20312e-05	0.00416448
ENSDARG00000098906	herc7	hect domain and RLD 7 [Source:ZFIN;Acc:ZDB-GENE-091204-164]	58.8049	-1.78397	0.33836	-5.2724	1.3465e-07	1.59392e-05
ENSDARG00000100635	chia.1	chitinase, acidic.1 [Source:ZFIN;Acc:ZDB-GENE-040426-1994]	22.9088	-1.59347	0.513805	-3.10132	0.00192662	0.0468429
ENSDARG00000101050	tmc8	transmembrane channel-like 8 [Source:ZFIN;Acc:ZDB-GENE-081114-2]	48.5416	-2.92317	0.327487	-8.92608	4.41386e-19	4.34712e-16
ENSDARG00000101186	CABZ01087566.1	transmembrane protein 25 [Source:NCBI gene;Acc:101883340]	15.7681	-2.22881	0.547484	-4.07101	4.68105e-05	0.00261956
ENSDARG00000104649	si:dkey-40c23.2	si:dkey-40c23.2 [Source:ZFIN;Acc:ZDB-GENE-030131-5958]	14.6377	-1.82259	0.517551	-3.52157	0.000429	0.0156917
ENSDARG00000104811	cyp2aa2	y cytochrome P450, family 2, subfamily AA, polypeptide 2 [Source:ZFIN;Acc:ZDB-GENE-061027-232]	72.8924	-1.02981	0.296149	-3.47733	0.000506428	0.0176619
ENSDARG00000105317	si:ch1073-365p7.2	si:ch1073-365p7.2 [Source:ZFIN;Acc:ZDB-GENE-160114-38]	18.494	-1.83031	0.474251	-3.85938	0.000113677	0.00550975
ENSDARG00000108987	si:dkey-7i4.19	si:dkey-7i4.19 [Source:ZFIN;Acc:ZDB-GENE-131120-166]	2.6924	-5.22356	1.58605	-3.29344	0.000989687	0.0292534
ENSDARG00000115806	CABZ01043506.1		34.3358	-1.33702	0.385978	-3.46398	0.000532252	0.018432
ENSDARG00000116389	CR450764.17	E3 ubiquitin-protein ligase RBBP6-like [Source:NCBI gene;Acc:103908740]	2.38842	-5.23597	1.70023	-3.07957	0.00207301	0.0492205
ENSDARG00000117251	CABZ01043506.2		49.1563	-1.64347	0.311132	-5.28222	1.27628e-07	1.52547e-05
ENSDARG00000117340	CR457444.8	uncharacterized LOC101885221 [Source:NCBI gene;Acc:101885221]	5.27677	-3.22231	1.01536	-3.17356	0.00150582	0.0393173
ENSDARG00000117472	CABZ01043503.1		62.1727	-1.72731	0.295504	-5.8453	5.05659e-09	8.41239e-07
ENSDARG00000005004	slc5a12	solute carrier family 5 member 12 [Source:NCBI gene;Acc:393339]	33.6129	-1.29101	0.392991	-3.28508	0.00101955	0.029673
ENSDARG00000012395	mmp13a	matrix metallopeptidase 13a [Source:ZFIN;Acc:ZDB-GENE-031202-2]	69.7019	-1.19583	0.307555	-3.88819	0.000100994	0.00502357
ENSDARG00000013022	si:ch211-59h6.1	si:ch211-59h6.1 [Source:ZFIN;Acc:ZDB-GENE-091204-418]	50.6854	-4.8182	0.467894	-10.2976	7.22088e-25	1.4816e-21
ENSDARG00000013871	slc5a1	solute carrier family 5 member 1 [Source:ZFIN;Acc:ZDB-GENE-040426-1524]	52.6682	-1.02347	0.306712	-3.33692	0.000847135	0.026138
ENSDARG00000019228	mogat2	monoacylglycerol O-acyltransferase 2 [Source:ZFIN;Acc:ZDB-GENE-041010-186]	45.1932	-1.76017	0.419719	-4.19367	2.74472e-05	0.0016403
ENSDARG00000021339	cpa5	carboxypeptidase A5 [Source:ZFIN;Acc:ZDB-GENE-020514-1]	123.562	-1.50438	0.286835	-5.24475	1.56493e-07	1.809e-05
ENSDARG00000038363	drd4a	dopamine receptor D4a [Source:ZFIN;Acc:ZDB-GENE-070112-996]	55.0135	-1.2217	0.34992	-3.49138	0.000480541	0.0170488
ENSDARG00000039164	mhc1uma	major histocompatibility complex class I UMA [Source:ZFIN;Acc:ZDB-GENE-140820-1]	6.44454	-6.73715	1.37121	-4.91328	8.95652e-07	8.10763e-05
ENSDARG00000040781	sult3st4	sulfotransferase family 3, cytosolic sulfotransferase 4 [Source:ZFIN;Acc:ZDB-GENE-050913-17]	17.4614	-8.17589	1.25472	-6.51609	7.21638e-11	1.74198e-08
ENSDARG00000040864	si:dkey-286j15.1	si:dkey-286j15.1 [Source:ZFIN;Acc:ZDB-GENE-060503-447]	821.361	-1.08174	0.20752	-5.21269	1.86125e-07	2.08588e-05
ENSDARG00000042065	eef2a.2	eukaryotic translation elongation factor 2a, tandem duplicate 2 [Source:ZFIN;Acc:ZDB-GENE-050208-348]	78.0648	-1.77385	0.329312	-5.38653	7.18307e-08	9.21154e-06
ENSDARG00000043722	cpa4	carboxypeptidase A4 [Source:ZFIN;Acc:ZDB-GENE-040704-61]	94.6267	-1.39265	0.25336	-5.49672	3.86911e-08	5.23435e-06
ENSDARG00000045442	cpb1	carboxypeptidase B1 (tissue) [Source:ZFIN;Acc:ZDB-GENE-030131-1132]	211.016	-1.23754	0.292006	-4.23805	2.25467e-05	0.00139134
ENSDARG00000058537	si:dkey-102c8.2	si:dkey-102c8.2 [Source:ZFIN;Acc:ZDB-GENE-050208-329]	10.129	-5.43363	1.14328	-4.75267	2.00749e-06	0.000167554
ENSDARG00000058794	si:dkey-19a16.2	si:dkey-19a16.2 [Source:ZFIN;Acc:ZDB-GENE-050208-493]	70.3816	-1.80592	0.270137	-6.68518	2.30635e-11	6.24032e-09
ENSDARG00000059039	FO904903.1	major histocompatibility complex class I ULA [Source:NCBI gene;Acc:796419]	12.86	-7.73434	1.27521	-6.06513	1.31847e-09	2.49717e-07
ENSDARG00000061417	nub1	negative regulator of ubiquitin-like proteins 1 [Source:ZFIN;Acc:ZDB-GENE-080212-11]	102.051	-1.47134	0.246396	-5.97146	2.35133e-09	4.22324e-07
ENSDARG00000070775	cyp2x9	cytochrome P450, family 2, subfamily X, polypeptide 9 [Source:ZFIN;Acc:ZDB-GENE-061027-109]	54.963	-1.60567	0.339573	-4.72848	2.26203e-06	0.000186273
ENSDARG00000071565	hnf4g	hepatocyte nuclear factor 4, gamma [Source:ZFIN;Acc:ZDB-GENE-060929-100]	31.7266	-1.32008	0.427869	-3.08525	0.00203382	0.0486182
ENSDARG00000071588	BX539307.1		4.39589	-5.18778	1.43539	-3.61419	0.000301283	0.0120126
ENSDARG00000071629	BX511034.1		57.6264	-2.85086	0.347241	-8.21004	2.21116e-16	1.32788e-13
ENSDARG00000074111	bcdin3d	pre-miRNA 5'-monophosphate methyltransferase [Source:NCBI gene;Acc:568375]	15.7123	-2.84547	0.578599	-4.91786	8.74934e-07	7.97875e-05
ENSDARG00000076264	zgc:195170	zgc:195170 [Source:ZFIN;Acc:ZDB-GENE-080723-62]	2.50232	-5.37144	1.71844	-3.12576	0.00177345	0.0444209
ENSDARG00000077252	si:rp71-36a1.5	si:rp71-36a1.5 [Source:ZFIN;Acc:ZDB-GENE-091204-428]	47.4967	-1.69526	0.319767	-5.30155	1.14824e-07	1.38588e-05
ENSDARG00000077415	zmp:0000001175	zmp:0000001175 [Source:ZFIN;Acc:ZDB-GENE-140106-135]	15.3529	-2.87972	0.635288	-4.53294	5.81683e-06	0.000422483
ENSDARG00000079986	BX927329.1		6.95634	-4.01747	1.10291	-3.64262	0.000269879	0.0109834
ENSDARG00000086838	itga2.3	integrin, alpha 2 (CD49B, alpha 2 subunit of VLA-2 receptor), tandem duplicate 3 [Source:ZFIN;Acc:ZDB-GENE-091204-176]	65.0487	-1.82337	0.323872	-5.6299	1.80316e-08	2.67454e-06
ENSDARG00000087102	si:ch1073-164k15.3	si:ch1073-164k15.3 [Source:ZFIN;Acc:ZDB-GENE-131119-59]	56.9371	-2.49193	0.347185	-7.17752	7.09897e-13	2.46184e-10
ENSDARG00000092319	BX323074.1		6.42772	-4.646	1.2745	-3.64537	0.000267012	0.0109209
ENSDARG00000092419	vtg7	vitellogenin 7 [Source:ZFIN;Acc:ZDB-GENE-001201-6]	40.1785	-2.11482	0.461468	-4.58281	4.58763e-06	0.000345433
ENSDARG00000093024	si:ch211-213a13.2	si:ch211-213a13.2 [Source:ZFIN;Acc:ZDB-GENE-050208-551]	52.8927	-2.162	0.342292	-6.31625	2.67987e-10	5.99853e-08
ENSDARG00000093044	si:ch211-161h7.5	si:ch211-161h7.5 [Source:ZFIN;Acc:ZDB-GENE-091204-265]	42.8295	-1.16415	0.364605	-3.19292	0.00140844	0.037459
ENSDARG00000094252	BX649448.4		10.3134	-4.22633	0.911661	-4.63585	3.55468e-06	0.000278453
ENSDARG00000095432	BX323074.2		29.2347	-1.27577	0.398437	-3.20194	0.00136503	0.0368506
ENSDARG00000095454	si:dkey-19a16.13	si:dkey-19a16.13 [Source:ZFIN;Acc:ZDB-GENE-110411-2]	17.4317	-1.79761	0.535388	-3.35758	0.000786281	0.0247568
ENSDARG00000095455	si:dkey-20i20.10	si:dkey-20i20.10 [Source:ZFIN;Acc:ZDB-GENE-060503-905]	6.52239	-3.74541	0.957873	-3.91013	9.22452e-05	0.00463523
ENSDARG00000096899	CU929451.1		31.8938	-1.67377	0.423478	-3.95243	7.73601e-05	0.00397654
ENSDARG00000097275	si:ch211-147g22.4	si:ch211-147g22.4 [Source:ZFIN;Acc:ZDB-GENE-131121-226]	47.4624	-2.00114	0.392507	-5.09836	3.42606e-07	3.48581e-05
ENSDARG00000097639	si:ch73-265h17.4	si:ch73-265h17.4 [Source:ZFIN;Acc:ZDB-GENE-131121-594]	20.229	-2.31427	0.499984	-4.62869	3.6799e-06	0.000285825
ENSDARG00000097929	BX005392.3	si:dkey-90a24.1 [Source:NCBI gene;Acc:101883724]	10.7766	-6.17259	1.30822	-4.71829	2.37832e-06	0.000193637
ENSDARG00000098791	cdhr5b	cadherin-related family member 5b [Source:ZFIN;Acc:ZDB-GENE-110518-2]	11.2048	-2.04782	0.64144	-3.19253	0.0014103	0.037459
ENSDARG00000098902	ubxn8	UBX domain protein 8 [Source:ZFIN;Acc:ZDB-GENE-050522-266]	51.6666	-2.61603	0.319797	-8.18027	2.83212e-16	1.66029e-13
ENSDARG00000098963	pcdh1g13	protocadherin 1 gamma 13 [Source:ZFIN;Acc:ZDB-GENE-050609-8]	55.395	-1.07392	0.313342	-3.42732	0.000609569	0.0205319
ENSDARG00000099364	BX511034.5		47.0681	-3.18085	0.447289	-7.1114	1.14874e-12	3.62619e-10
ENSDARG00000099577	si:dkey-182g1.10	si:dkey-182g1.10 [Source:ZFIN;Acc:ZDB-GENE-141216-134]	136.85	-1.19934	0.232799	-5.15184	2.57948e-07	2.71418e-05
ENSDARG00000099646	pcdh1g3	protocadherin 1 gamma 3 [Source:ZFIN;Acc:ZDB-GENE-050608-3]	23.5816	-2.56143	0.445271	-5.75252	8.79237e-09	1.42425e-06
ENSDARG00000100478	TULP1	tubby-related protein 1-like [Source:NCBI gene;Acc:103908677]	34.2875	-4.11056	0.550704	-7.46419	8.3816e-14	3.49783e-11
ENSDARG00000100552	taco1	translational activator of mitochondrially encoded cytochrome c oxidase I [Source:ZFIN;Acc:ZDB-GENE-070410-35]	108.731	-2.48152	0.245677	-10.1008	5.4816e-24	9.64056e-21
ENSDARG00000100747	GUCA1A	si:ch211-103a14.5 [Source:ZFIN;Acc:ZDB-GENE-091204-414]	38.0963	-1.38822	0.416121	-3.33609	0.000849647	0.0261827
ENSDARG00000102302	WDR48	WD repeat domain 48 [Source:HGNC Symbol;Acc:HGNC:30914]	78.2589	-1.04305	0.252608	-4.12914	3.64121e-05	0.00211448
ENSDARG00000103225	UBLCP1	ubiquitin-like domain-containing CTD phosphatase 1 [Source:NCBI gene;Acc:103910001]	64.5114	-1.13971	0.302014	-3.77371	0.000160841	0.00730668
ENSDARG00000103534	si:ch211-117l17.4	si:ch211-117l17.4 [Source:ZFIN;Acc:ZDB-GENE-110913-102]	2.83572	-5.4359	1.61042	-3.37545	0.000736947	0.0235216
ENSDARG00000103878	anpepb	alanyl (membrane) aminopeptidase b [Source:ZFIN;Acc:ZDB-GENE-030131-1253]	96.0963	-1.47613	0.316336	-4.66633	3.06633e-06	0.00024673
ENSDARG00000104640	BX511034.7	uncharacterized LOC100006875 [Source:NCBI gene;Acc:100006875]	23.7609	-3.47672	0.598384	-5.81017	6.24086e-09	1.03129e-06
ENSDARG00000105212	cfhl1	complement factor H like 1 [Source:ZFIN;Acc:ZDB-GENE-050208-342]	30.3795	-1.35604	0.417379	-3.24894	0.00115838	0.0328589
ENSDARG00000105254	CABZ01102115.2		26.8625	-1.33839	0.418035	-3.20163	0.00136651	0.0368506
ENSDARG00000109563	LSM10	LSM10, U7 small nuclear RNA associated [Source:HGNC Symbol;Acc:HGNC:17562]	18.0642	-2.94684	0.547833	-5.37908	7.48689e-08	9.55141e-06
ENSDARG00000111190	CR450686.5		4.6101	-6.25491	1.46188	-4.27868	1.88005e-05	0.00119614
ENSDARG00000116618	si:ch73-27e22.8	si:ch73-27e22.8 [Source:ZFIN;Acc:ZDB-GENE-100917-4]	17.1297	-3.28517	0.583259	-5.63244	1.77677e-08	2.66754e-06
ENSDARG00000117271	CR954298.1		16.5044	-1.69843	0.545605	-3.11293	0.00185242	0.0457085
ENSDARG00000117659	CABZ01079280.1		27.612	-1.55825	0.504046	-3.09149	0.00199154	0.0478865

## Sheet: upf1_mu_VS_WT
Supplementary Table S15. List of down-regulated genes in leg1-/- single; upf1-/- single; upf1-/- leg1a-/- double at 3dpf
upf1_mu vs WT ( FoldChange ≤ -2, Padj < 0.05）
ensembl_gene_id	external_gene_name	description	baseMean	log2FoldChange	lfcSE	stat	pvalue	padj
ENSDARG00000039393	si:ch211-240l19.5	si:ch211-240l19.5 [Source:ZFIN;Acc:ZDB-GENE-041210-327]	24.5655	-2.73384	0.544447	-5.0213	5.13223e-07	4.85782e-05
ENSDARG00000039730	zgc:112160	zgc:112160 [Source:ZFIN;Acc:ZDB-GENE-050417-229]	26.4717	-3.10678	0.681546	-4.55842	5.15388e-06	0.000395366
ENSDARG00000090428	ctrb1	chymotrypsinogen B1 [Source:ZFIN;Acc:ZDB-GENE-030131-1171]	180.774	-2.28283	0.640496	-3.56415	0.000365032	0.0156937
ENSDARG00000104654	leap2	liver-expressed antimicrobial peptide 2 [Source:ZFIN;Acc:ZDB-GENE-081022-131]	249.661	-1.13563	0.285951	-3.97141	7.14483e-05	0.00402201
ENSDARG00000110315	CT583728.11		9.11364	-3.70525	1.13113	-3.27571	0.00105396	0.0368715
ENSDARG00000039979	tecrl2b	trans-2,3-enoyl-CoA reductase-like 2b [Source:ZFIN;Acc:ZDB-GENE-041010-116]	54.691	-1.22553	0.353042	-3.47134	0.000517875	0.0208876
ENSDARG00000060350	apoda.2	apolipoprotein Da, duplicate 2 [Source:ZFIN;Acc:ZDB-GENE-070912-551]	164.25	-1.68601	0.32562	-5.17783	2.24484e-07	2.3112e-05
ENSDARG00000076904	loxl5b	lysyl oxidase-like 5b [Source:ZFIN;Acc:ZDB-GENE-070818-3]	50.7948	-1.15363	0.347728	-3.31762	0.000907869	0.0325227
ENSDARG00000086569	zgc:172051	zgc:172051 [Source:ZFIN;Acc:ZDB-GENE-080219-23]	115.72	-1.69976	0.39792	-4.27162	1.94057e-05	0.00131276
ENSDARG00000095448	ftr30	finTRIM family, member 30 [Source:ZFIN;Acc:ZDB-GENE-070912-106]	10.1884	-5.51664	1.3216	-4.17423	2.99e-05	0.00191246
ENSDARG00000103518	abhd8a	abhydrolase domain containing 8a [Source:ZFIN;Acc:ZDB-GENE-080204-70]	22.9504	-1.45901	0.450947	-3.23543	0.00121461	0.041024
ENSDARG00000068006	gck	glucokinase (hexokinase 4) [Source:ZFIN;Acc:ZDB-GENE-060825-204]	143.78	-1.16785	0.361652	-3.22922	0.00124129	0.0417451
ENSDARG00000102554	zgc:112433	zgc:112433 [Source:ZFIN;Acc:ZDB-GENE-050417-294]	23.0654	-1.78112	0.523918	-3.39961	0.000674813	0.0259092
ENSDARG00000058578	ccdc106b	coiled-coil domain containing 106b [Source:ZFIN;Acc:ZDB-GENE-050306-6]	22.7708	-1.37545	0.433156	-3.17542	0.00149618	0.0481116
ENSDARG00000096519	irbpl	interphotoreceptor retinoid-binding protein like [Source:ZFIN;Acc:ZDB-GENE-070301-4]	10.9573	-1.96503	0.616481	-3.18749	0.00143512	0.0466274
ENSDARG00000007024	uox	urate oxidase [Source:NCBI gene;Acc:436604]	232.675	-1.29986	0.294663	-4.41135	1.02729e-05	0.000737736
ENSDARG00000068680	ctrl	chymotrypsin-like [Source:ZFIN;Acc:ZDB-GENE-040912-147]	44.6591	-1.88314	0.49898	-3.77398	0.000160661	0.00797325
ENSDARG00000070157	tgm2a	transglutaminase 2, C polypeptide A [Source:ZFIN;Acc:ZDB-GENE-040912-78]	509.793	-1.76509	0.1661	-10.6267	2.23915e-26	1.22237e-23
ENSDARG00000092044	si:dkey-22f5.9	si:dkey-22f5.9 [Source:ZFIN;Acc:ZDB-GENE-091204-260]	64.076	-1.04248	0.280882	-3.71146	0.000206069	0.00989215
ENSDARG00000101176	ugt1b7	UDP glucuronosyltransferase 1 family, polypeptide B7 [Source:ZFIN;Acc:ZDB-GENE-080227-15]	58.7167	-1.01377	0.311439	-3.25513	0.0011334	0.0387836
ENSDARG00000103687	sycn.2	syncollin, tandem duplicate 2 [Source:ZFIN;Acc:ZDB-GENE-141212-321]	5.97901	-5.17886	1.57375	-3.29077	0.000999126	0.0351627
ENSDARG00000019228	mogat2	monoacylglycerol O-acyltransferase 2 [Source:ZFIN;Acc:ZDB-GENE-041010-186]	51.4069	-1.30572	0.364805	-3.57924	0.000344596	0.0150613
ENSDARG00000021339	cpa5	carboxypeptidase A5 [Source:ZFIN;Acc:ZDB-GENE-020514-1]	129.918	-1.39955	0.303366	-4.6134	3.96138e-06	0.000311001
ENSDARG00000043722	cpa4	carboxypeptidase A4 [Source:ZFIN;Acc:ZDB-GENE-040704-61]	97.6929	-1.20937	0.304154	-3.97619	7.00286e-05	0.00397065
ENSDARG00000045442	cpb1	carboxypeptidase B1 (tissue) [Source:ZFIN;Acc:ZDB-GENE-030131-1132]	223.581	-1.60753	0.326214	-4.92785	8.31388e-07	7.50616e-05
ENSDARG00000051925	cyb5r2	cytochrome b5 reductase 2 [Source:NCBI gene;Acc:751641]	204.428	-1.06597	0.207366	-5.14053	2.7396e-07	2.76006e-05

## Sheet: upf1;leg1a_dm_VS_WT
Supplementary Table S15. List of down-regulated genes in leg1-/- single; upf1-/- single; upf1-/- leg1a-/- double at 3dpf
upf1;leg1a_dm vs WT （ FoldChange ≤ -1.5, Padj < 0.05, TPM > 1 in at least one sample）							(light green shaded genes: shared with the downregulated DEGs in upf3a-/- leg1a-/- double at 3dpf shown in Table S9)
ensembl_gene_id	external_gene_name	description	baseMean	log2FoldChange	lfcSE	stat	pvalue	padj
ENSDARG00000004904	gys2	glycogen synthase 2 [Source:ZFIN;Acc:ZDB-GENE-030826-31]	386.778	-0.725049	0.197143	-3.67778	0.000235274	0.00403773
ENSDARG00000039393	si:ch211-240l19.5	si:ch211-240l19.5 [Source:ZFIN;Acc:ZDB-GENE-041210-327]	25.156	-2.50666	0.505374	-4.96001	7.04909e-07	2.74191e-05
ENSDARG00000039501	ugt2a6	UDP glucuronosyltransferase 2 family, polypeptide A6 [Source:ZFIN;Acc:ZDB-GENE-081104-3]	24.637	-3.32939	0.512074	-6.50177	7.9382e-11	6.30498e-09
ENSDARG00000039730	zgc:112160	zgc:112160 [Source:ZFIN;Acc:ZDB-GENE-050417-229]	25.4444	-4.10727	0.691519	-5.9395	2.85901e-09	1.85249e-07
ENSDARG00000054597	cnot6l	CCR4-NOT transcription complex, subunit 6-like [Source:NCBI gene;Acc:553665]	554.727	-0.642422	0.15157	-4.23844	2.25075e-05	0.000577871
ENSDARG00000056587	cyp2r1	cytochrome P450, family 2, subfamily R, polypeptide 1 [Source:ZFIN;Acc:ZDB-GENE-110114-1]	181.991	-1.04519	0.25593	-4.08389	4.42882e-05	0.00101722
ENSDARG00000067995	myhz1.2	myosin, heavy polypeptide 1.2, skeletal muscle [Source:ZFIN;Acc:ZDB-GENE-070705-73]	54880.3	-0.694243	0.106819	-6.49923	8.07334e-11	6.3917e-09
ENSDARG00000069292	acot16	acyl-CoA thioesterase 16 [Source:ZFIN;Acc:ZDB-GENE-041210-201]	97.56	-1.03515	0.303876	-3.40648	0.000658063	0.00921379
ENSDARG00000070126	si:dkey-22l11.6	si:dkey-22l11.6 [Source:ZFIN;Acc:ZDB-GENE-041210-251]	20.1437	-1.9227	0.46656	-4.12101	3.77216e-05	0.000892279
ENSDARG00000076388	zgc:194686	zgc:194686 [Source:ZFIN;Acc:ZDB-GENE-080721-26]	6.93659	-2.88205	0.834134	-3.45515	0.000549996	0.00804635
ENSDARG00000076830	si:dkey-65b12.6	si:dkey-65b12.6 [Source:ZFIN;Acc:ZDB-GENE-060526-329]	2252.37	-0.677879	0.183987	-3.68438	0.000229259	0.0039585
ENSDARG00000090428	ctrb1	chymotrypsinogen B1 [Source:ZFIN;Acc:ZDB-GENE-030131-1171]	160.778	-4.51331	0.620286	-7.27618	3.43402e-13	4.0395e-11
ENSDARG00000090975	si:dkey-62k3.5	si:dkey-62k3.5 [Source:ZFIN;Acc:ZDB-GENE-160727-7]	79.3012	-1.54978	0.319985	-4.84328	1.27715e-06	4.59738e-05
ENSDARG00000091136	zgc:174259	zgc:174259 [Source:ZFIN;Acc:ZDB-GENE-080213-10]	6.60417	-2.50789	0.814752	-3.0781	0.00208322	0.0226961
ENSDARG00000092003	ccs	copper chaperone for superoxide dismutase [Source:ZFIN;Acc:ZDB-GENE-050417-322]	62.0919	-1.06202	0.283668	-3.74389	0.00018119	0.003261
ENSDARG00000102191	CPNE8	copine-8 [Source:NCBI gene;Acc:101886030]	136.658	-0.635936	0.21626	-2.94061	0.00327562	0.0322609
ENSDARG00000103755	si:dkeyp-4c4.1	si:dkeyp-4c4.1 [Source:ZFIN;Acc:ZDB-GENE-081104-4]	81.3912	-1.88504	0.267255	-7.05333	1.74683e-12	1.87819e-10
ENSDARG00000103844	si:ch211-266c8.1	si:ch211-266c8.1 [Source:ZFIN;Acc:ZDB-GENE-070424-173]	42.7092	-2.64379	0.361528	-7.31283	2.61578e-13	3.15714e-11
ENSDARG00000104487	mthfs	5,10-methenyltetrahydrofolate synthetase (5-formyltetrahydrofolate cyclo-ligase) [Source:ZFIN;Acc:ZDB-GENE-130103-5]	105.911	-0.801057	0.267795	-2.99131	0.00277781	0.0284034
ENSDARG00000104654	leap2	liver-expressed antimicrobial peptide 2 [Source:ZFIN;Acc:ZDB-GENE-081022-131]	236.222	-1.67657	0.253309	-6.61866	3.62476e-11	3.10971e-09
ENSDARG00000105756	CR788316.3		6.07534	-2.51425	0.905359	-2.77708	0.00548501	0.047587
ENSDARG00000112648	si:dkeyp-82b4.2	si:dkeyp-82b4.2 [Source:ZFIN;Acc:ZDB-GENE-060503-561]	90.5542	-2.11536	0.274608	-7.70321	1.3269e-14	1.8563e-12
ENSDARG00000117174	CT583728.27		10.239	-2.58051	0.714225	-3.61302	0.000302657	0.00497796
ENSDARG00000006757	klhl41b	kelch-like family member 41b [Source:NCBI gene;Acc:321064]	2014.08	-0.598649	0.153973	-3.88802	0.000101067	0.00198961
ENSDARG00000020364	fbp1b	fructose-1,6-bisphosphatase 1b [Source:ZFIN;Acc:ZDB-GENE-021206-11]	1426.87	-0.742108	0.215769	-3.43937	0.000583072	0.00839064
ENSDARG00000037121	mat2ab	methionine adenosyltransferase II, alpha b [Source:ZFIN;Acc:ZDB-GENE-050327-6]	150.042	-1.82504	0.211337	-8.6357	5.83702e-18	1.16845e-15
ENSDARG00000059651	cidec	cell death inducing DFFA like effector c [Source:ZFIN;Acc:ZDB-GENE-030131-4591]	47.5174	-1.01126	0.310661	-3.2552	0.00113314	0.0141913
ENSDARG00000068194	klf9	Kruppel-like factor 9 [Source:ZFIN;Acc:ZDB-GENE-060526-244]	262.411	-1.08221	0.303749	-3.56284	0.000366859	0.00585025
ENSDARG00000076848	zgc:112492	zgc:112492 [Source:ZFIN;Acc:ZDB-GENE-050417-143]	62.2759	-1.50604	0.351127	-4.28916	1.79348e-05	0.000473302
ENSDARG00000086724	im:7151449	im:7151449 [Source:ZFIN;Acc:ZDB-GENE-041111-283]	102.677	-1.30247	0.249766	-5.21477	1.84042e-07	8.06315e-06
ENSDARG00000088411	notum2	Danio rerio notum pectinacetylesterase 2 (notum2), mRNA. [Source:RefSeq mRNA;Acc:NM_001353872]	279.056	-0.931201	0.163061	-5.71074	1.12486e-08	6.42788e-07
ENSDARG00000091918	BX548073.1		13.3737	-3.98258	0.725131	-5.49222	3.96917e-08	1.98233e-06
ENSDARG00000093054	BX548073.3		27.2814	-4.87179	0.626945	-7.77068	7.80674e-15	1.12408e-12
ENSDARG00000097613	igfn1.3	immunoglobulin like and fibronectin type III domain containing 1, tandem duplicate 3 [Source:ZFIN;Acc:ZDB-GENE-131122-44]	2200.35	-0.721802	0.158156	-4.56387	5.02182e-06	0.000157312
ENSDARG00000097815	CU928129.2		25.1263	-1.67424	0.495404	-3.37955	0.000726044	0.0100037
ENSDARG00000101749	zgc:92161	zgc:92161 [Source:ZFIN;Acc:ZDB-GENE-040912-22]	40.0973	-1.25161	0.346958	-3.60739	0.000309291	0.00506678
ENSDARG00000110019	CABZ01079267.1		50.2457	-1.17261	0.385316	-3.04323	0.00234055	0.024808
ENSDARG00000117679	BX548073.11		8.34637	-5.18023	1.18315	-4.37833	1.19593e-05	0.000336913
ENSDARG00000018263	pdia2	protein disulfide isomerase family A, member 2 [Source:ZFIN;Acc:ZDB-GENE-040426-705]	187.983	-1.07372	0.30847	-3.48079	0.000499928	0.00743312
ENSDARG00000021787	abcb5	ATP-binding cassette, sub-family B (MDR/TAP), member 5 [Source:ZFIN;Acc:ZDB-GENE-030131-6414]	1036.34	-0.776381	0.192249	-4.03841	5.38158e-05	0.00119374
ENSDARG00000022689	itgb1b.2	integrin, beta 1b.2 [Source:ZFIN;Acc:ZDB-GENE-040426-2598]	779.956	-0.821125	0.189824	-4.32572	1.52033e-05	0.000410906
ENSDARG00000029230	pnp4b	purine nucleoside phosphorylase 4b [Source:ZFIN;Acc:ZDB-GENE-040426-1887]	277.313	-1.68992	0.290734	-5.81261	6.15081e-09	3.76729e-07
ENSDARG00000037748	slc43a1b	solute carrier family 43 member 1b [Source:ZFIN;Acc:ZDB-GENE-070209-173]	269.635	-0.692624	0.15853	-4.36905	1.24789e-05	0.000349154
ENSDARG00000038248	ggact.2	gamma-glutamylamine cyclotransferase, tandem duplicate 2 [Source:NCBI gene;Acc:447805]	59.8122	-9.95644	1.22785	-8.10881	5.11167e-16	8.44696e-14
ENSDARG00000042993	prss1	serine protease 1 [Source:ZFIN;Acc:ZDB-GENE-010131-7]	328.011	-1.66141	0.293514	-5.66042	1.51006e-08	8.45013e-07
ENSDARG00000053500	cbsa	cystathionine beta-synthase a [Source:ZFIN;Acc:ZDB-GENE-050417-367]	190.429	-0.845955	0.225898	-3.74486	0.000180496	0.00325103
ENSDARG00000056196	slc2a2	solute carrier family 2 member 2 [Source:ZFIN;Acc:ZDB-GENE-030131-1213]	357.291	-0.957295	0.178205	-5.37188	7.79204e-08	3.67361e-06
ENSDARG00000069951	eef1a1l2	eukaryotic translation elongation factor 1 alpha 1, like 2 [Source:ZFIN;Acc:ZDB-GENE-050706-188]	143.025	-0.613596	0.193144	-3.17688	0.00148869	0.0176055
ENSDARG00000070272	casp10	caspase 10, apoptosis-related cysteine peptidase [Source:ZFIN;Acc:ZDB-GENE-070608-2]	39.1902	-1.13527	0.371246	-3.058	0.00222817	0.0238739
ENSDARG00000070579	ggact.3	gamma-glutamylamine cyclotransferase, tandem duplicate 3 [Source:NCBI gene;Acc:100038780]	23.8851	-8.63183	1.2562	-6.8714	6.35745e-12	6.18708e-10
ENSDARG00000070581	ggact.1	gamma-glutamylamine cyclotransferase, tandem duplicate 1 [Source:NCBI gene;Acc:777609]	19.0334	-8.30412	1.27343	-6.52108	6.98039e-11	5.59841e-09
ENSDARG00000073742	prss59.2	serine protease 59, tandem duplicate 2 [Source:ZFIN;Acc:ZDB-GENE-110408-10]	295.069	-3.77469	0.837742	-4.50579	6.61278e-06	0.000200024
ENSDARG00000074635	abca1a	ATP-binding cassette, sub-family A (ABC1), member 1A [Source:ZFIN;Acc:ZDB-GENE-031006-12]	535.57	-0.622068	0.148287	-4.19502	2.72849e-05	0.000677911
ENSDARG00000077157	synpo2b	synaptopodin 2b [Source:ZFIN;Acc:ZDB-GENE-101230-1]	311.157	-0.977743	0.185133	-5.2813	1.28267e-07	5.79486e-06
ENSDARG00000079274	prss59.1	serine protease 59, tandem duplicate 1 [Source:ZFIN;Acc:ZDB-GENE-030131-1173]	45.8328	-2.25451	0.485641	-4.64234	3.44488e-06	0.000111752
ENSDARG00000087359	c3a.2	complement component c3a, duplicate 2 [Source:ZFIN;Acc:ZDB-GENE-990415-36]	73.3865	-5.217	0.53934	-9.67294	3.9293e-22	1.15175e-19
ENSDARG00000088581	f10	coagulation factor X [Source:ZFIN;Acc:ZDB-GENE-021206-9]	564.466	-1.26174	0.213786	-5.90187	3.59414e-09	2.30455e-07
ENSDARG00000096544	CR774189.1		6.26012	-2.90498	1.04499	-2.7799	0.00543757	0.0472253
ENSDARG00000100981	CCDC39	coiled-coil domain containing 39 [Source:HGNC Symbol;Acc:HGNC:25244]	150.395	-1.25661	0.250319	-5.02003	5.16627e-07	2.07511e-05
ENSDARG00000015236	pycr3	pyrroline-5-carboxylate reductase 3 [Source:NCBI gene;Acc:560682]	105.792	-1.06178	0.246932	-4.2999	1.70873e-05	0.000453855
ENSDARG00000029388	si:dkey-90m5.4	si:dkey-90m5.4 [Source:ZFIN;Acc:ZDB-GENE-041014-250]	74.9546	-1.35219	0.256642	-5.26879	1.37325e-07	6.17012e-06
ENSDARG00000032571	il20ra	interleukin 20 receptor, alpha [Source:ZFIN;Acc:ZDB-GENE-040724-249]	103.746	-0.665277	0.229429	-2.89971	0.00373511	0.0357844
ENSDARG00000036171	rnasel3	ribonuclease like 3 [Source:NCBI gene;Acc:798787]	544.901	-1.00709	0.239714	-4.20121	2.65491e-05	0.000660964
ENSDARG00000041787	cx32.3	connexin 32.3 [Source:ZFIN;Acc:ZDB-GENE-030131-1337]	97.9967	-0.976604	0.309336	-3.1571	0.00159344	0.0185678
ENSDARG00000042010	pklr	pyruvate kinase L/R [Source:ZFIN;Acc:ZDB-GENE-010907-1]	525.001	-0.905627	0.161083	-5.62212	1.88628e-08	1.02752e-06
ENSDARG00000053684	aldob	aldolase b, fructose-bisphosphate [Source:NCBI gene;Acc:321664]	9945.68	-0.895802	0.18728	-4.78322	1.72506e-06	6.01135e-05
ENSDARG00000068006	gck	glucokinase (hexokinase 4) [Source:ZFIN;Acc:ZDB-GENE-060825-204]	121.716	-2.99958	0.341339	-8.78767	1.52698e-18	3.32719e-16
ENSDARG00000068966	si:ch211-261n11.7	si:ch211-261n11.7 [Source:ZFIN;Acc:ZDB-GENE-081105-144]	100.717	-1.62004	0.356565	-4.54346	5.53383e-06	0.000171605
ENSDARG00000071345	mgst2	microsomal glutathione S-transferase 2 [Source:ZFIN;Acc:ZDB-GENE-060616-94]	222.04	-1.013	0.214869	-4.71453	2.42268e-06	8.16024e-05
ENSDARG00000088444	selenol	selenoprotein L [Source:NCBI gene;Acc:100462964]	39.9824	-2.30848	0.37981	-6.07797	1.21713e-09	8.37101e-08
ENSDARG00000089901	si:ch211-261n11.8	si:ch211-261n11.8 [Source:ZFIN;Acc:ZDB-GENE-081105-75]	35.5471	-1.97718	0.446471	-4.42846	9.49101e-06	0.000273639
ENSDARG00000090722	C20H6orf58	liver-enriched gene 1, tandem duplicate 1 [Source:NCBI gene;Acc:796447]	82.7446	-2.07432	0.356339	-5.82121	5.84247e-09	3.6144e-07
ENSDARG00000090850	serpina1l	serine (or cysteine) proteinase inhibitor, clade A (alpha-1 antiproteinase, antitrypsin), member 1, like [Source:ZFIN;Acc:ZDB-GENE-040721-3]	2207.4	-0.667441	0.213397	-3.1277	0.00176183	0.0199631
ENSDARG00000092042	AL935153.1		22.869	-3.53539	0.513806	-6.88079	5.95207e-12	5.83872e-10
ENSDARG00000093392	CT583651.1		21.0695	-3.22815	0.614977	-5.24922	1.52746e-07	6.80095e-06
ENSDARG00000097693	si:ch211-248a14.8	si:ch211-248a14.8 [Source:ZFIN;Acc:ZDB-GENE-131126-33]	172.261	-0.98881	0.250546	-3.94661	7.9264e-05	0.00164974
ENSDARG00000100439	FAM177A1	zgc:153383 [Source:ZFIN;Acc:ZDB-GENE-060825-178]	106.916	-0.974178	0.232254	-4.19445	2.73534e-05	0.000678928
ENSDARG00000110496	zgc:162989	zgc:162989 [Source:ZFIN;Acc:ZDB-GENE-070410-123]	59.6217	-1.53827	0.289143	-5.32012	1.03697e-07	4.74575e-06
ENSDARG00000022614	ddx43	DEAD (Asp-Glu-Ala-Asp) box polypeptide 43 [Source:ZFIN;Acc:ZDB-GENE-080204-77]	44.5579	-3.53423	0.456874	-7.73569	1.02847e-14	1.46375e-12
ENSDARG00000038703	hkdc1	hexokinase domain containing 1 [Source:ZFIN;Acc:ZDB-GENE-030131-9801]	174.787	-0.653374	0.208512	-3.1335	0.00172734	0.0197357
ENSDARG00000053520	LO017829.1	testis expressed 47 [Source:NCBI gene;Acc:100006770]	134.935	-0.775522	0.246472	-3.14649	0.00165241	0.0190476
ENSDARG00000057498	habp2	hyaluronan binding protein 2 [Source:ZFIN;Acc:ZDB-GENE-030131-4721]	213.357	-1.41329	0.256582	-5.50813	3.62658e-08	1.82605e-06
ENSDARG00000059139	wfikkn2b	WAP, follistatin/kazal, immunoglobulin, kunitz and netrin domain containing 2b [Source:ZFIN;Acc:ZDB-GENE-110414-1]	14.7299	-2.37023	0.563806	-4.20398	2.62257e-05	0.000655561
ENSDARG00000071116	eepd1	endonuclease/exonuclease/phosphatase family domain containing 1 [Source:NCBI gene;Acc:402965]	165.58	-0.945971	0.192982	-4.90187	9.4928e-07	3.53069e-05
ENSDARG00000076487	haao	3-hydroxyanthranilate 3,4-dioxygenase [Source:NCBI gene;Acc:492518]	160.494	-0.783521	0.234581	-3.34009	0.000837526	0.0111709
ENSDARG00000077572	si:ch211-193k19.2	si:ch211-193k19.2 [Source:ZFIN;Acc:ZDB-GENE-060503-203]	30.1539	-1.2551	0.430985	-2.91216	0.00358938	0.0346308
ENSDARG00000079376	zgc:174153	zgc:174153 [Source:ZFIN;Acc:ZDB-GENE-080215-7]	41.6844	-1.12624	0.395225	-2.84962	0.00437711	0.0403494
ENSDARG00000088885	si:ch1073-340i21.3	si:ch1073-340i21.3 [Source:ZFIN;Acc:ZDB-GENE-030131-199]	555.388	-2.89881	0.537234	-5.3958	6.82197e-08	3.25868e-06
ENSDARG00000100833	si:dkey-269i1.4	si:dkey-269i1.4 [Source:ZFIN;Acc:ZDB-GENE-121214-37]	24.3848	-1.76239	0.52832	-3.33585	0.000850405	0.0112882
ENSDARG00000104642	si:dkey-31i7.2	si:dkey-31i7.2 [Source:ZFIN;Acc:ZDB-GENE-131121-104]	85.9328	-0.995443	0.293122	-3.396	0.000683779	0.00952521
ENSDARG00000011463	CABZ01044048.1	coagulation factor IX-like [Source:NCBI gene;Acc:100004411]	8.54282	-2.29489	0.800179	-2.86797	0.00413113	0.0385875
ENSDARG00000069464	cox7a1	cytochrome c oxidase subunit 7A1 [Source:ZFIN;Acc:ZDB-GENE-060929-340]	92.3303	-1.29596	0.328098	-3.94992	7.81764e-05	0.00163262
ENSDARG00000070770	her4.3	hairy-related 4, tandem duplicate 3 [Source:ZFIN;Acc:ZDB-GENE-081030-7]	32.6566	-3.17928	0.436971	-7.27574	3.44527e-13	4.0395e-11
ENSDARG00000070844	gamt	guanidinoacetate N-methyltransferase [Source:NCBI gene;Acc:796865]	6265.04	-1.28747	0.195705	-6.57859	4.74935e-11	3.93732e-09
ENSDARG00000090914	si:ch211-117k10.3	si:ch211-117k10.3 [Source:ZFIN;Acc:ZDB-GENE-141212-273]	191.544	-0.645861	0.178799	-3.61222	0.000303592	0.00498668
ENSDARG00000091584	si:ch73-217n20.1	si:ch73-217n20.1 [Source:ZFIN;Acc:ZDB-GENE-110411-232]	101.568	-1.28359	0.293025	-4.38048	1.18421e-05	0.00033476
ENSDARG00000091847	si:ch211-181d7.1	si:ch211-181d7.1 [Source:ZFIN;Acc:ZDB-GENE-121214-14]	21.9904	-8.51314	1.24409	-6.84288	7.76168e-12	7.37869e-10
ENSDARG00000093193	chia.6	chitinase, acidic.6 [Source:ZFIN;Acc:ZDB-GENE-030131-1140]	51.6576	-1.20409	0.364962	-3.29923	0.000969497	0.0125439
ENSDARG00000098011	BX000438.2		348.837	-1.12255	0.228751	-4.90731	9.2336e-07	3.45516e-05
ENSDARG00000103347	cyp2aa3	cytochrome P450, family 2, subfamily AA, polypeptide 3 [Source:ZFIN;Acc:ZDB-GENE-031030-8]	420.88	-0.822662	0.238256	-3.45285	0.000554705	0.00811042
ENSDARG00000103766	cyp2aa7	cytochrome P450, family 2, subfamily AA, polypeptide 7 [Source:ZFIN;Acc:ZDB-GENE-071004-48]	147.377	-1.01173	0.224602	-4.50453	6.65203e-06	0.000200718
ENSDARG00000117734	CABZ01044023.1		7.37984	-2.08081	0.745072	-2.79276	0.00522597	0.0458868
ENSDARG00000003934	nxnl2	nucleoredoxin like 2 [Source:ZFIN;Acc:ZDB-GENE-041212-55]	122.073	-0.679599	0.203434	-3.34064	0.000835847	0.0111546
ENSDARG00000008186	syk	spleen tyrosine kinase [Source:ZFIN;Acc:ZDB-GENE-040702-3]	129.107	-0.863672	0.214519	-4.02608	5.6715e-05	0.0012487
ENSDARG00000021339	cpa5	carboxypeptidase A5 [Source:ZFIN;Acc:ZDB-GENE-020514-1]	123.562	-1.82144	0.290414	-6.27189	3.56695e-10	2.61449e-08
ENSDARG00000023656	he1.1	hatching enzyme 1, tandem duplicate 1 [Source:ZFIN;Acc:ZDB-GENE-021211-3]	241.221	-1.68057	0.280197	-5.99782	1.99985e-09	1.33082e-07
ENSDARG00000039164	mhc1uma	major histocompatibility complex class I UMA [Source:ZFIN;Acc:ZDB-GENE-140820-1]	6.44454	-6.7419	1.37121	-4.91674	8.79954e-07	3.32304e-05
ENSDARG00000042613	crp3	C-reactive protein 3 [Source:ZFIN;Acc:ZDB-GENE-060503-220]	118.11	-3.22322	0.774628	-4.16099	3.16871e-05	0.000770187
ENSDARG00000043722	cpa4	carboxypeptidase A4 [Source:ZFIN;Acc:ZDB-GENE-040704-61]	94.6267	-1.4578	0.254286	-5.73292	9.87154e-09	5.75965e-07
ENSDARG00000045442	cpb1	carboxypeptidase B1 (tissue) [Source:ZFIN;Acc:ZDB-GENE-030131-1132]	211.016	-2.19658	0.298641	-7.35526	1.90556e-13	2.31127e-11
ENSDARG00000057975	plcd4a	phospholipase C, delta 4a [Source:ZFIN;Acc:ZDB-GENE-050208-654]	37.0345	-1.1255	0.345273	-3.25974	0.00111513	0.0140372
ENSDARG00000058794	si:dkey-19a16.2	si:dkey-19a16.2 [Source:ZFIN;Acc:ZDB-GENE-050208-493]	70.3816	-2.0003	0.274616	-7.28402	3.24027e-13	3.83567e-11
ENSDARG00000069677	nicn1	nicolin 1 [Source:ZFIN;Acc:ZDB-GENE-040801-129]	47.7566	-1.01933	0.289156	-3.52519	0.000423176	0.00654615
ENSDARG00000077252	si:rp71-36a1.5	si:rp71-36a1.5 [Source:ZFIN;Acc:ZDB-GENE-091204-428]	47.4967	-1.28471	0.309147	-4.15565	3.24369e-05	0.000785379
ENSDARG00000078258	CABZ01049847.1	gamma-glutamyltransferase 5b [Source:NCBI gene;Acc:100333757]	80.4736	-1.04615	0.241584	-4.33037	1.48859e-05	0.000403213
ENSDARG00000087102	si:ch1073-164k15.3	si:ch1073-164k15.3 [Source:ZFIN;Acc:ZDB-GENE-131119-59]	56.9371	-2.62919	0.351335	-7.48344	7.24039e-14	9.48261e-12
ENSDARG00000100478	TULP1	tubby-related protein 1-like [Source:NCBI gene;Acc:103908677]	34.2875	-3.72231	0.521781	-7.13387	9.75853e-13	1.07746e-10
ENSDARG00000101127	map1lc3b	microtubule-associated protein 1 light chain 3 beta [Source:ZFIN;Acc:ZDB-GENE-030131-1145]	2386.41	-0.753241	0.175386	-4.29475	1.74888e-05	0.000462522
ENSDARG00000103225	UBLCP1	ubiquitin-like domain-containing CTD phosphatase 1 [Source:NCBI gene;Acc:103910001]	64.5114	-1.05693	0.30054	-3.51676	0.000436856	0.00669756
ENSDARG00000117271	CR954298.1		16.5044	-2.09357	0.564936	-3.70585	0.000210684	0.0036869
ENSDARG00000117659	CABZ01079280.1		27.612	-2.26319	0.526851	-4.29569	1.74153e-05	0.000461074
ENSDARG00000001912	drd4-rs	dopamine receptor D4 related sequence [Source:ZFIN;Acc:ZDB-GENE-051113-172]	135.409	-0.930457	0.235069	-3.95823	7.5508e-05	0.00158631
ENSDARG00000003200	foxm1	forkhead box M1 [Source:ZFIN;Acc:ZDB-GENE-040426-1275]	207.881	-0.782294	0.18836	-4.15318	3.2788e-05	0.000792253
ENSDARG00000005451	gdi2	GDP dissociation inhibitor 2 [Source:ZFIN;Acc:ZDB-GENE-030131-2485]	5463.77	-0.589002	0.114569	-5.14101	2.73272e-07	1.16612e-05
ENSDARG00000006215	akr1b1.1	aldo-keto reductase family 1, member B1 (aldose reductase), tandem duplicate 1 [Source:ZFIN;Acc:ZDB-GENE-040625-7]	870.797	-0.87081	0.151724	-5.73943	9.4997e-09	5.55586e-07
ENSDARG00000010423	npsn	nephrosin [Source:ZFIN;Acc:ZDB-GENE-040420-2]	257.085	-0.810404	0.256991	-3.15343	0.00161363	0.018741
ENSDARG00000014577	rhpn2	rhophilin, Rho GTPase binding protein 2 [Source:NCBI gene;Acc:321330]	508.779	-0.587084	0.138727	-4.23193	2.317e-05	0.000589167
ENSDARG00000016739	lrrc4cb	leucine rich repeat containing 4C, genome duplicate b [Source:ZFIN;Acc:ZDB-GENE-080327-5]	146.132	-0.825744	0.212057	-3.89398	9.86125e-05	0.00195873
ENSDARG00000016749	slco1c1	solute carrier organic anion transporter family, member 1C1 [Source:ZFIN;Acc:ZDB-GENE-041210-50]	126.08	-0.620755	0.21969	-2.82559	0.00471932	0.0425482
ENSDARG00000020924	myo1ca	myosin Ic, paralog a [Source:NCBI gene;Acc:567536]	365.093	-0.937976	0.145466	-6.44807	1.13286e-10	8.77146e-09
ENSDARG00000021948	tnc	tenascin C [Source:ZFIN;Acc:ZDB-GENE-980526-104]	2398.94	-0.945004	0.101458	-9.31422	1.22849e-20	3.15083e-18
ENSDARG00000027424	slc25a3a	solute carrier family 25 member 3a [Source:ZFIN;Acc:ZDB-GENE-040426-1673]	238.765	-1.28056	0.299159	-4.28055	1.86436e-05	0.000488863
ENSDARG00000033614	rasgef1ba	RasGEF domain family, member 1Ba [Source:NCBI gene;Acc:327572]	699.003	-0.585673	0.14053	-4.16761	3.07806e-05	0.000752613
ENSDARG00000034138	shisa2a	shisa family member 2a [Source:ZFIN;Acc:ZDB-GENE-030925-31]	18.9456	-1.70377	0.492571	-3.45892	0.000542339	0.00795322
ENSDARG00000034173	prkcq	protein kinase C, theta [Source:ZFIN;Acc:ZDB-GENE-041210-195]	87.4028	-2.41877	0.247553	-9.7707	1.50407e-22	4.51624e-20
ENSDARG00000034504	lmo1	LIM domain only 1 [Source:NCBI gene;Acc:280646]	600.779	-0.5953	0.193937	-3.06956	0.00214377	0.0232181
ENSDARG00000035452	camkk1a	calcium/calmodulin-dependent protein kinase kinase 1, alpha a [Source:ZFIN;Acc:ZDB-GENE-050327-62]	139.647	-0.861978	0.212897	-4.0488	5.14811e-05	0.0011537
ENSDARG00000035899	lingo1b	leucine rich repeat and Ig domain containing 1b [Source:NCBI gene;Acc:447837]	215.096	-0.76653	0.265724	-2.88468	0.00391809	0.0370758
ENSDARG00000036560	gpr185b	G protein-coupled receptor 185 b [Source:ZFIN;Acc:ZDB-GENE-081104-390]	53.6652	-0.979559	0.318425	-3.07626	0.00209615	0.0228066
ENSDARG00000043781	psmb10	proteasome 20S subunit beta 10 [Source:ZFIN;Acc:ZDB-GENE-040718-278]	260.632	-0.886569	0.187004	-4.74091	2.12759e-06	7.26569e-05
ENSDARG00000045095	elac1	elaC ribonuclease Z 1 [Source:NCBI gene;Acc:445109]	161.002	-0.817325	0.207003	-3.94837	7.86849e-05	0.00164046
ENSDARG00000045601	cax1	cation/H+ exchanger protein 1 [Source:ZFIN;Acc:ZDB-GENE-030131-3044]	259.319	-0.823392	0.178838	-4.60411	4.14236e-06	0.000132804
ENSDARG00000045835	si:dkey-14d8.6	si:dkey-14d8.6 [Source:ZFIN;Acc:ZDB-GENE-041210-124]	7.80872	-2.72832	0.881624	-3.09466	0.00197042	0.0217461
ENSDARG00000045873	frs2a	fibroblast growth factor receptor substrate 2a [Source:ZFIN;Acc:ZDB-GENE-060503-462]	65.0455	-0.880403	0.279587	-3.14894	0.00163865	0.0189244
ENSDARG00000045898	si:ch211-152c2.3	si:ch211-152c2.3 [Source:ZFIN;Acc:ZDB-GENE-030131-9914]	481.787	-0.691564	0.169621	-4.07711	4.55985e-05	0.00104149
ENSDARG00000045914	si:ch211-51e12.7	si:ch211-51e12.7 [Source:ZFIN;Acc:ZDB-GENE-030131-8279]	2378.45	-0.646608	0.11083	-5.83421	5.40469e-09	3.39475e-07
ENSDARG00000051854	cdt1	chromatin licensing and DNA replication factor 1 [Source:ZFIN;Acc:ZDB-GENE-070111-1]	202.914	-0.648393	0.183113	-3.54094	0.000398698	0.00624474
ENSDARG00000052057	pcolceb	procollagen C-endopeptidase enhancer b [Source:ZFIN;Acc:ZDB-GENE-080722-44]	159.571	-1.39027	0.346038	-4.01767	5.87767e-05	0.00128869
ENSDARG00000052138	slc1a2a	solute carrier family 1 member 2a [Source:ZFIN;Acc:ZDB-GENE-100422-11]	146.575	-1.48029	0.338212	-4.37681	1.20431e-05	0.000338499
ENSDARG00000055185	tm4sf5	transmembrane 4 L six family member 5 [Source:ZFIN;Acc:ZDB-GENE-040718-65]	16.8146	-1.95974	0.601357	-3.25887	0.00111859	0.0140532
ENSDARG00000056036	stxbp1b	syntaxin binding protein 1b [Source:ZFIN;Acc:ZDB-GENE-060531-166]	1230.69	-0.798164	0.166721	-4.78741	1.68946e-06	5.9088e-05
ENSDARG00000056781	zanl	zonadhesin, like [Source:ZFIN;Acc:ZDB-GENE-060131-2]	71.4461	-1.23726	0.329682	-3.75289	0.000174806	0.00317176
ENSDARG00000057427	sv2ba	synaptic vesicle glycoprotein 2Ba [Source:ZFIN;Acc:ZDB-GENE-070209-134]	707.138	-0.688875	0.216973	-3.17494	0.00149868	0.0176812
ENSDARG00000059053	slc13a4	solute carrier family 13 member 4 [Source:ZFIN;Acc:ZDB-GENE-070424-71]	867.001	-0.599028	0.186393	-3.21379	0.00130998	0.0159246
ENSDARG00000060393	fibcd1	fibrinogen C domain containing 1 [Source:ZFIN;Acc:ZDB-GENE-070424-245]	57.5411	-0.853764	0.291758	-2.92628	0.00343043	0.0335842
ENSDARG00000067990	myhz1.1	myosin, heavy polypeptide 1.1, skeletal muscle [Source:ZFIN;Acc:ZDB-GENE-000322-5]	153111	-0.603367	0.107533	-5.61098	2.01184e-08	1.08156e-06
ENSDARG00000069376	tnfsf12	TNF superfamily member 12 [Source:ZFIN;Acc:ZDB-GENE-060929-376]	154.554	-0.619935	0.199016	-3.11499	0.00183949	0.0206342
ENSDARG00000069433	tnk1	tyrosine kinase, non-receptor, 1 [Source:ZFIN;Acc:ZDB-GENE-030131-7427]	393.914	-0.60056	0.182537	-3.29008	0.0010016	0.0128579
ENSDARG00000069555	CR388165.1		5.69031	-3.74356	1.09639	-3.41445	0.000639118	0.00900765
ENSDARG00000077090	si:ch211-127b11.1	si:ch211-127b11.1 [Source:ZFIN;Acc:ZDB-GENE-041210-159]	26.351	-5.83747	0.808988	-7.21577	5.36297e-13	6.11329e-11
ENSDARG00000079698	asb13a.1	ankyrin repeat and SOCS box containing 13a, tandem duplicate 1 [Source:ZFIN;Acc:ZDB-GENE-040718-261]	66.841	-1.12482	0.29756	-3.78016	0.000156728	0.00289278
ENSDARG00000086393	dbx1a	developing brain homeobox 1a [Source:NCBI gene;Acc:30394]	181.839	-0.891841	0.233964	-3.81187	0.00013792	0.00260219
ENSDARG00000087070	znf977	zinc finger protein 977 [Source:ZFIN;Acc:ZDB-GENE-110913-138]	29.775	-8.92934	1.23027	-7.25804	3.92748e-13	4.54001e-11
ENSDARG00000087120	slc5a8	solute carrier family 5 member 8 [Source:ZFIN;Acc:ZDB-GENE-141211-63]	23.4734	-2.01371	0.43522	-4.62688	3.71213e-06	0.000119634
ENSDARG00000088589	ponzr3	plac8 onzin related protein 3 [Source:ZFIN;Acc:ZDB-GENE-050506-38]	465.795	-0.656515	0.19464	-3.37297	0.000743623	0.0101518
ENSDARG00000088847	znf1089	zinc finger protein 1089 [Source:ZFIN;Acc:ZDB-GENE-110913-116]	8.45765	-4.13868	0.937343	-4.41533	1.00855e-05	0.000289086
ENSDARG00000089066	nhsl2	NHS-like 2 [Source:ZFIN;Acc:ZDB-GENE-130530-951]	556.678	-0.670815	0.158738	-4.22594	2.37945e-05	0.000602745
ENSDARG00000089538	rnf166	ring finger protein 166 [Source:ZFIN;Acc:ZDB-GENE-061121-1]	148.916	-0.605789	0.191194	-3.16846	0.0015325	0.0180025
ENSDARG00000089831	si:dkey-207m2.4	si:dkey-207m2.4 [Source:ZFIN;Acc:ZDB-GENE-081103-58]	20.4429	-2.73449	0.515839	-5.30105	1.15138e-07	5.24018e-06
ENSDARG00000090035	rtn4r	reticulon 4 receptor [Source:NCBI gene;Acc:403306]	168.566	-0.850866	0.20063	-4.24096	2.22561e-05	0.000572016
ENSDARG00000090392	si:dkey-71l4.2	si:dkey-71l4.2 [Source:ZFIN;Acc:ZDB-GENE-120709-24]	19.0734	-2.09902	0.510948	-4.1081	3.9893e-05	0.000931923
ENSDARG00000090444	ponzr1	plac8 onzin related protein 1 [Source:ZFIN;Acc:ZDB-GENE-070727-1]	228.933	-0.636361	0.184409	-3.45081	0.000558907	0.00813322
ENSDARG00000091994	znf1048	zinc finger protein 1048 [Source:ZFIN;Acc:ZDB-GENE-110913-13]	15.5684	-2.14222	0.518778	-4.12935	3.63795e-05	0.000865445
ENSDARG00000092521	jac1	jacalin 1 [Source:ZFIN;Acc:ZDB-GENE-030131-8429]	27.7701	-2.36086	0.517088	-4.56568	4.97876e-06	0.000156361
ENSDARG00000092583	si:dkey-16p19.5	si:dkey-16p19.5 [Source:ZFIN;Acc:ZDB-GENE-120709-69]	18.7525	-1.84303	0.511812	-3.60098	0.00031702	0.0051796
ENSDARG00000095149	znf1062	zinc finger protein 1062 [Source:ZFIN;Acc:ZDB-GENE-120709-37]	4.30172	-6.08168	1.4452	-4.2082	2.57413e-05	0.000647519
ENSDARG00000095369	zgc:112966	zgc:112966 [Source:ZFIN;Acc:ZDB-GENE-050320-137]	5.85242	-5.6146	1.38611	-4.05061	5.10847e-05	0.00114659
ENSDARG00000095930	myha	myosin, heavy chain a [Source:ZFIN;Acc:ZDB-GENE-060531-50]	368.533	-0.876376	0.187173	-4.68216	2.83863e-06	9.43223e-05
ENSDARG00000096045	si:ch73-263o4.4	si:ch73-263o4.4 [Source:ZFIN;Acc:ZDB-GENE-110914-210]	208.819	-0.703961	0.181075	-3.88768	0.000101207	0.00199035
ENSDARG00000096186	si:dkey-247i3.5	si:dkey-247i3.5 [Source:ZFIN;Acc:ZDB-GENE-110914-32]	30.9002	-1.24981	0.38737	-3.2264	0.00125357	0.0154172
ENSDARG00000096999	BX537308.1		28.6622	-1.18768	0.389072	-3.0526	0.00226867	0.0241815
ENSDARG00000098612	chrm2a	cholinergic receptor, muscarinic 2a [Source:ZFIN;Acc:ZDB-GENE-030314-1]	38.3533	-1.29061	0.386525	-3.33902	0.000840735	0.0112077
ENSDARG00000098876	si:dkey-199m13.5	si:dkey-199m13.5 [Source:ZFIN;Acc:ZDB-GENE-110913-174]	11.4977	-2.17782	0.613895	-3.54754	0.00038884	0.0061215
ENSDARG00000099380	rpl13	ribosomal protein L13 [Source:NCBI gene;Acc:378961]	20114.1	-0.97844	0.132051	-7.40954	1.26738e-13	1.59211e-11
ENSDARG00000099864	si:ch73-170d6.2	si:ch73-170d6.2 [Source:ZFIN;Acc:ZDB-GENE-030131-7225]	35.2344	-1.60399	0.369072	-4.34599	1.38648e-05	0.000379461
ENSDARG00000100262	BX936382.1		18.0047	-1.73312	0.472199	-3.67031	0.000242257	0.00413078
ENSDARG00000100311	si:dkey-165e24.1	si:dkey-165e24.1 [Source:ZFIN;Acc:ZDB-GENE-081103-19]	79.256	-0.958546	0.26306	-3.64384	0.000268605	0.00449362
ENSDARG00000100652	znf1147	zinc finger protein 1147 [Source:ZFIN;Acc:ZDB-GENE-080218-13]	5.95473	-4.68992	1.2282	-3.81853	0.000134252	0.00253754
ENSDARG00000100842	si:ch211-223a21.4	si:ch211-223a21.4 [Source:ZFIN;Acc:ZDB-GENE-110913-57]	15.971	-1.79689	0.553182	-3.24829	0.00116101	0.0144778
ENSDARG00000101528	si:ch211-194h1.2	si:ch211-194h1.2 [Source:ZFIN;Acc:ZDB-GENE-110913-110]	6.54796	-3.40316	0.963496	-3.5321	0.000412278	0.0064174
ENSDARG00000101688	si:dkey-207l24.2	si:dkey-207l24.2 [Source:ZFIN;Acc:ZDB-GENE-131125-92]	41.3518	-5.93523	0.673544	-8.81195	1.2299e-18	2.72816e-16
ENSDARG00000101756	im:7141269	im:7141269 [Source:ZFIN;Acc:ZDB-GENE-041111-134]	62.6332	-0.885124	0.315873	-2.80215	0.0050763	0.0448149
ENSDARG00000101760	znf1016	zinc finger protein 1016 [Source:ZFIN;Acc:ZDB-GENE-110913-76]	9.53736	-2.29482	0.751016	-3.05562	0.00224597	0.0240019
ENSDARG00000101817	si:dkey-5i16.5	si:dkey-5i16.5 [Source:ZFIN;Acc:ZDB-GENE-131120-160]	14.2364	-1.819	0.583523	-3.11727	0.00182533	0.0205033
ENSDARG00000101843	znf1106	zinc finger protein 1106 [Source:ZFIN;Acc:ZDB-GENE-110913-156]	19.223	-3.02285	0.563168	-5.36758	7.98012e-08	3.7426e-06
ENSDARG00000101946	si:dkey-92j16.2	si:dkey-92j16.2 [Source:ZFIN;Acc:ZDB-GENE-110914-8]	8.54908	-2.63029	0.75389	-3.48896	0.000484913	0.0072669
ENSDARG00000102062	si:dkeyp-82h4.3	si:dkeyp-82h4.3 [Source:ZFIN;Acc:ZDB-GENE-120709-17]	27.337	-1.41842	0.419087	-3.38455	0.000712961	0.00986764
ENSDARG00000102215	si:ch211-227e10.6	si:ch211-227e10.6 [Source:ZFIN;Acc:ZDB-GENE-050420-355]	89.7984	-0.780063	0.253795	-3.0736	0.00211495	0.0229604
ENSDARG00000102595	si:dkey-250k10.1	si:dkey-250k10.1 [Source:ZFIN;Acc:ZDB-GENE-081103-24]	27.1082	-3.30825	0.485324	-6.81658	9.32351e-12	8.69558e-10
ENSDARG00000103239	si:dkey-14o6.8	si:dkey-14o6.8 [Source:ZFIN;Acc:ZDB-GENE-110913-90]	8.62841	-3.28001	0.861571	-3.80701	0.000140656	0.00263765
ENSDARG00000103310	znf1053	zinc finger protein 1053 [Source:ZFIN;Acc:ZDB-GENE-121214-1]	5.16612	-6.32982	1.47179	-4.30076	1.7021e-05	0.000452583
ENSDARG00000103405	znf1102	zinc finger protein 1102 [Source:ZFIN;Acc:ZDB-GENE-071004-71]	7.72782	-2.51927	0.86594	-2.90929	0.00362247	0.0348408
ENSDARG00000104227	nop10	NOP10 ribonucleoprotein homolog (yeast) [Source:NCBI gene;Acc:445391]	247.861	-0.876032	0.181354	-4.83051	1.36181e-06	4.88072e-05
ENSDARG00000104301	zgc:193726	zgc:193726 [Source:ZFIN;Acc:ZDB-GENE-081022-35]	19.892	-1.87057	0.477837	-3.91466	9.05322e-05	0.00183307
ENSDARG00000104407	BX649453.1	gastrula zinc finger protein XlCGF8.2DB-like [Source:NCBI gene;Acc:100150619]	24.081	-2.5351	0.477331	-5.311	1.09025e-07	4.98034e-06
ENSDARG00000104501	FP236812.1	histone H2B 1/2 [Source:NCBI gene;Acc:100329560]	54.6214	-1.27515	0.359583	-3.54618	0.000390858	0.00614934
ENSDARG00000104678	CU467646.7	zinc finger protein OZF-like [Source:NCBI gene;Acc:110437726]	283.213	-0.734098	0.189556	-3.87272	0.000107627	0.0021015
ENSDARG00000104704	si:ch211-271g18.1	si:ch211-271g18.1 [Source:ZFIN;Acc:ZDB-GENE-081103-38]	24.7964	-2.22678	0.450182	-4.94639	7.56038e-07	2.90408e-05
ENSDARG00000104737	si:ch211-223a21.3	si:ch211-223a21.3 [Source:ZFIN;Acc:ZDB-GENE-110913-50]	12.2775	-1.79807	0.596552	-3.0141	0.00257741	0.0267542
ENSDARG00000104850	si:ch211-215p11.1	si:ch211-215p11.1 [Source:ZFIN;Acc:ZDB-GENE-060531-33]	34.3652	-2.05988	0.420769	-4.8955	9.80542e-07	3.63598e-05
ENSDARG00000105119	si:ch211-258f1.3	si:ch211-258f1.3 [Source:ZFIN;Acc:ZDB-GENE-070912-252]	33.3901	-1.78804	0.394953	-4.52723	5.97617e-06	0.000183244
ENSDARG00000105407	CU459186.6		11.8448	-5.09546	0.973515	-5.23408	1.65807e-07	7.35585e-06
ENSDARG00000105507	zgc:112234	zgc:112234 [Source:NCBI gene;Acc:554097]	6.1406	-3.13182	0.998051	-3.13794	0.0017014	0.0194756
ENSDARG00000105621	BX571811.1		18.6499	-2.88137	0.565507	-5.0952	3.48372e-07	1.44648e-05
ENSDARG00000106138	BX855618.1		14.8493	-1.86278	0.649256	-2.86909	0.00411652	0.0384803
ENSDARG00000109211	znf979	zinc finger protein 979 [Source:ZFIN;Acc:ZDB-GENE-110913-140]	9.86827	-2.8763	0.736516	-3.90527	9.41195e-05	0.00188506
ENSDARG00000110315	CT583728.11		9.45667	-3.0972	0.986375	-3.13998	0.00168957	0.0193852
ENSDARG00000110433	znf997	zinc finger protein 997 [Source:ZFIN;Acc:ZDB-GENE-110914-80]	6.01117	-2.93589	0.940284	-3.12235	0.00179416	0.0202549
ENSDARG00000110787	znf1102	zinc finger protein 1102 [Source:ZFIN;Acc:ZDB-GENE-071004-71]	36.6405	-0.931586	0.331404	-2.81103	0.00493835	0.0438961
ENSDARG00000112493	BX088712.5		4.38092	-4.21754	1.35156	-3.1205	0.00180543	0.0203633
ENSDARG00000113564	znf1107	zinc finger protein 1107 [Source:ZFIN;Acc:ZDB-GENE-131122-103]	28.1707	-1.22617	0.440611	-2.78288	0.00538789	0.0469097
ENSDARG00000117132	BX663613.1		12.9281	-1.78073	0.596941	-2.98309	0.00285355	0.0289448
ENSDARG00000004150	grm2a	glutamate receptor, metabotropic 2a [Source:ZFIN;Acc:ZDB-GENE-030131-8097]	150.659	-0.848968	0.236079	-3.59611	0.000323005	0.00525647
ENSDARG00000005526	igfn1.1	immunoglobulin like and fibronectin type III domain containing 1, tandem duplicate 1 [Source:ZFIN;Acc:ZDB-GENE-050327-30]	577.808	-0.813071	0.182526	-4.45454	8.40713e-06	0.000245844
ENSDARG00000005643	gcat	glycine C-acetyltransferase [Source:ZFIN;Acc:ZDB-GENE-060518-3]	376.804	-0.608004	0.141626	-4.29304	1.76243e-05	0.000465607
ENSDARG00000009311	pvalb6	parvalbumin 6 [Source:ZFIN;Acc:ZDB-GENE-040912-95]	245.531	-0.645177	0.232935	-2.76977	0.00560955	0.048412
ENSDARG00000009782	myh11a	myosin, heavy chain 11a, smooth muscle [Source:ZFIN;Acc:ZDB-GENE-050531-1]	510.239	-0.797578	0.251747	-3.16818	0.00153397	0.0180111
ENSDARG00000012281	zgc:65851	zgc:65851 [Source:ZFIN;Acc:ZDB-GENE-030131-9669]	125.184	-0.927216	0.29438	-3.14973	0.00163424	0.0189096
ENSDARG00000012366	fbp2	fructose-1,6-bisphosphatase 2 [Source:ZFIN;Acc:ZDB-GENE-040822-23]	838.336	-0.624662	0.225718	-2.76745	0.00564976	0.0486053
ENSDARG00000012555	ak5	adenylate kinase 5 [Source:ZFIN;Acc:ZDB-GENE-030131-8256]	112.743	-0.734744	0.223659	-3.2851	0.00101946	0.0130599
ENSDARG00000014871	syngr3a	synaptogyrin 3a [Source:ZFIN;Acc:ZDB-GENE-050522-541]	1073.09	-0.627534	0.174426	-3.59771	0.000321033	0.00523475
ENSDARG00000017391	unc13ba	unc-13 homolog Ba (C. elegans) [Source:ZFIN;Acc:ZDB-GENE-100921-10]	61.8656	-1.23379	0.301582	-4.09106	4.29405e-05	0.000989964
ENSDARG00000018619	cers4b	ceramide synthase 4b [Source:ZFIN;Acc:ZDB-GENE-110719-2]	98.8433	-0.913128	0.237152	-3.85039	0.000117929	0.00226847
ENSDARG00000019181	rpsa	ribosomal protein SA [Source:NCBI gene;Acc:394027]	39852.7	-0.613869	0.101788	-6.03087	1.63076e-09	1.10613e-07
ENSDARG00000019516	sp7	Sp7 transcription factor [Source:ZFIN;Acc:ZDB-GENE-040629-2]	83.5529	-0.978756	0.278005	-3.52064	0.0004305	0.006629
ENSDARG00000022525	mchr1b	melanin-concentrating hormone receptor 1b [Source:ZFIN;Acc:ZDB-GENE-030502-5]	61.1337	-4.18795	0.718618	-5.82778	5.61697e-09	3.49245e-07
ENSDARG00000027419	gad1b	glutamate decarboxylase 1b [Source:ZFIN;Acc:ZDB-GENE-030909-3]	1133.86	-0.653784	0.208245	-3.13949	0.00169241	0.0193997
ENSDARG00000027750	dpp7	dipeptidyl-peptidase 7 [Source:ZFIN;Acc:ZDB-GENE-050306-16]	1221.01	-1.04442	0.152261	-6.85938	6.91604e-12	6.62595e-10
ENSDARG00000029406	h2ax	H2A.X variant histone [Source:NCBI gene;Acc:394048]	300.317	-1.5644	0.1793	-8.72503	2.66099e-18	5.5999e-16
ENSDARG00000029476	ldlra	low density lipoprotein receptor a [Source:ZFIN;Acc:ZDB-GENE-031217-1]	517.356	-0.637257	0.170316	-3.74161	0.000182844	0.00328134
ENSDARG00000030408	rps26l	ribosomal protein S26, like [Source:ZFIN;Acc:ZDB-GENE-040426-1706]	7540.18	-0.689892	0.109425	-6.30471	2.8873e-10	2.16082e-08
ENSDARG00000030975	ccdc80l1	coiled-coil domain containing 80 like 1 [Source:ZFIN;Acc:ZDB-GENE-120328-4]	253.853	-0.599641	0.172032	-3.48565	0.00049095	0.00733033
ENSDARG00000032039	mxd1	MAX dimerization protein 1 [Source:ZFIN;Acc:ZDB-GENE-060526-246]	223.402	-0.748341	0.244019	-3.06673	0.00216411	0.0233897
ENSDARG00000032206	cthl	cystathionase (cystathionine gamma-lyase), like [Source:ZFIN;Acc:ZDB-GENE-040905-3]	8.9085	-2.15479	0.778113	-2.76925	0.00561856	0.048412
ENSDARG00000032584	thnsl2	threonine synthase-like 2 [Source:NCBI gene;Acc:641568]	23.1348	-1.33158	0.42935	-3.10138	0.00192621	0.0213828
ENSDARG00000033009	h3f3c	H3 histone, family 3C [Source:ZFIN;Acc:ZDB-GENE-030131-8175]	19192.5	-0.587828	0.0890162	-6.60361	4.01269e-11	3.3952e-09
ENSDARG00000033160	nr1d1	nuclear receptor subfamily 1, group d, member 1 [Source:ZFIN;Acc:ZDB-GENE-050105-1]	268.939	-0.842935	0.300736	-2.8029	0.00506449	0.0447427
ENSDARG00000034534	atp6v1aa	ATPase H+ transporting V1 subunit Aa [Source:ZFIN;Acc:ZDB-GENE-040426-1143]	2765.17	-0.670929	0.15032	-4.46332	8.06975e-06	0.000237388
ENSDARG00000037925	rgs9a	regulator of G protein signaling 9a [Source:ZFIN;Acc:ZDB-GENE-060929-92]	132.882	-1.59389	0.351054	-4.54029	5.61774e-06	0.000173769
ENSDARG00000038465	stmn3	stathmin-like 3 [Source:ZFIN;Acc:ZDB-GENE-081124-2]	220.622	-0.691598	0.215438	-3.21019	0.00132645	0.0160412
ENSDARG00000039979	tecrl2b	trans-2,3-enoyl-CoA reductase-like 2b [Source:ZFIN;Acc:ZDB-GENE-041010-116]	56.6002	-1.01033	0.334976	-3.01613	0.00256027	0.02661
ENSDARG00000040321	rx2	retinal homeobox gene 2 [Source:NCBI gene;Acc:30473]	143.739	-1.01263	0.267158	-3.79037	0.000150425	0.00279318
ENSDARG00000041723	TUBB4B	zgc:55461 [Source:ZFIN;Acc:ZDB-GENE-040426-2879]	1208.22	-1.05244	0.142366	-7.39246	1.44139e-13	1.78341e-11
ENSDARG00000041926	dlg4a	discs, large homolog 4a (Drosophila) [Source:ZFIN;Acc:ZDB-GENE-130530-613]	72.5925	-0.825514	0.26266	-3.1429	0.00167282	0.0192109
ENSDARG00000042069	pebp1	phosphatidylethanolamine binding protein 1 [Source:ZFIN;Acc:ZDB-GENE-040426-2621]	826.982	-0.668817	0.163544	-4.08953	4.32243e-05	0.000995575
ENSDARG00000046091	si:ch211-283g2.1	si:ch211-283g2.1 [Source:ZFIN;Acc:ZDB-GENE-060531-57]	57.7692	-0.961178	0.278462	-3.45174	0.000556979	0.00812189
ENSDARG00000052787	zdhhc12b	zinc finger DHHC-type containing 12b [Source:ZFIN;Acc:ZDB-GENE-070705-356]	112.168	-0.669049	0.229243	-2.91851	0.00351709	0.0341744
ENSDARG00000052905	zgc:165423	zgc:165423 [Source:ZFIN;Acc:ZDB-GENE-070720-11]	258.325	-1.25537	0.266021	-4.71907	2.36928e-06	8.01325e-05
ENSDARG00000054610	coro1a	coronin, actin binding protein, 1A [Source:ZFIN;Acc:ZDB-GENE-030131-9512]	204.181	-0.862015	0.208152	-4.14128	3.45375e-05	0.000829042
ENSDARG00000055086	ggnbp2	gametogenetin binding protein 2 [Source:NCBI gene;Acc:552967]	523.705	-0.714853	0.176149	-4.05824	4.94442e-05	0.00111281
ENSDARG00000056203	si:ch211-201h21.5	si:ch211-201h21.5 [Source:ZFIN;Acc:ZDB-GENE-030131-9599]	133.913	-0.90593	0.228371	-3.96693	7.28052e-05	0.00154137
ENSDARG00000058462	zgc:158846	zgc:158846 [Source:ZFIN;Acc:ZDB-GENE-070209-50]	700.952	-0.9023	0.240073	-3.75845	0.000170969	0.00311131
ENSDARG00000058508	cfap70	cilia and flagella associated protein 70 [Source:ZFIN;Acc:ZDB-GENE-091204-50]	411.434	-0.734804	0.153465	-4.78807	1.68389e-06	5.89769e-05
ENSDARG00000059574	fscn2a	fascin actin-bundling protein 2a, retinal [Source:ZFIN;Acc:ZDB-GENE-110901-1]	23.3791	-1.51721	0.534999	-2.83592	0.00456944	0.0416472
ENSDARG00000059824	soat2	sterol O-acyltransferase 2 [Source:ZFIN;Acc:ZDB-GENE-061013-742]	55.0295	-3.0213	0.319885	-9.44497	3.55513e-21	9.83534e-19
ENSDARG00000060350	apoda.2	apolipoprotein Da, duplicate 2 [Source:ZFIN;Acc:ZDB-GENE-070912-551]	172.707	-1.32353	0.334887	-3.95216	7.74499e-05	0.0016202
ENSDARG00000060526	bmp3	bone morphogenetic protein 3 [Source:ZFIN;Acc:ZDB-GENE-030131-7192]	262.416	-0.668859	0.162635	-4.11265	3.91145e-05	0.000915473
ENSDARG00000061858	zgc:153968	zgc:153968 [Source:ZFIN;Acc:ZDB-GENE-061027-211]	36.8595	-2.94012	0.907906	-3.23835	0.00120223	0.0148825
ENSDARG00000063153	bcl11ab	BAF chromatin remodeling complex subunit BCL11A b [Source:ZFIN;Acc:ZDB-GENE-061009-4]	427.817	-0.747272	0.170663	-4.37865	1.19416e-05	0.000336798
ENSDARG00000067670	pomt1	protein-O-mannosyltransferase 1 [Source:NCBI gene;Acc:569769]	306.336	-0.690223	0.158073	-4.36648	1.26264e-05	0.00035248
ENSDARG00000070845	si:dkey-56d12.4	si:dkey-56d12.4 [Source:ZFIN;Acc:ZDB-GENE-060531-147]	25.8008	-3.00319	0.504871	-5.94842	2.70747e-09	1.76358e-07
ENSDARG00000073764	si:ch211-113j14.1	si:ch211-113j14.1 [Source:ZFIN;Acc:ZDB-GENE-120215-110]	100.437	-0.860887	0.279021	-3.08538	0.00203289	0.0222759
ENSDARG00000075296	fam83c	family with sequence similarity 83 member C [Source:ZFIN;Acc:ZDB-GENE-120201-3]	111.268	-0.807527	0.226325	-3.56799	0.000359729	0.00575146
ENSDARG00000075783	hmgxb4a	HMG box domain containing 4a [Source:ZFIN;Acc:ZDB-GENE-070912-675]	93.6393	-0.883217	0.24791	-3.56264	0.000367138	0.00585092
ENSDARG00000075813	asphd1	aspartate beta-hydroxylase domain containing 1 [Source:ZFIN;Acc:ZDB-GENE-091204-62]	147.865	-0.910996	0.207257	-4.39549	1.10522e-05	0.000314599
ENSDARG00000076351	brinp3a.1	bone morphogenetic protein/retinoic acid inducible neural-specific 3a, tandem duplicate 1 [Source:ZFIN;Acc:ZDB-GENE-080218-16]	339.412	-0.611752	0.171908	-3.5586	0.000372844	0.00591514
ENSDARG00000076904	loxl5b	lysyl oxidase-like 5b [Source:ZFIN;Acc:ZDB-GENE-070818-3]	51.7235	-1.06886	0.341801	-3.12714	0.00176515	0.0199823
ENSDARG00000087873	eevs	2-epi-5-epi-valiolone synthase [Source:ZFIN;Acc:ZDB-GENE-131121-365]	524.966	-0.671121	0.191236	-3.50939	0.000449143	0.0068498
ENSDARG00000088051	AL935044.1	zinc finger protein 658B-like [Source:NCBI gene;Acc:100537716]	12.0244	-1.77064	0.615721	-2.87572	0.0040311	0.0378542
ENSDARG00000088390	nme4	NME/NM23 nucleoside diphosphate kinase 4 [Source:ZFIN;Acc:ZDB-GENE-040426-1043]	90.7748	-0.647407	0.227725	-2.84294	0.00447001	0.0410214
ENSDARG00000089829	CYTH3	si:ch211-189a21.1 [Source:ZFIN;Acc:ZDB-GENE-131121-33]	12.1306	-2.06823	0.600515	-3.4441	0.000572969	0.00828886
ENSDARG00000089933	rasal3	RAS protein activator like 3 [Source:ZFIN;Acc:ZDB-GENE-101130-3]	20.3439	-1.33913	0.431897	-3.10058	0.0019314	0.0214308
ENSDARG00000090340	si:dkey-27o4.1	si:dkey-27o4.1 [Source:ZFIN;Acc:ZDB-GENE-131121-60]	76.7456	-0.999041	0.247454	-4.03727	5.40759e-05	0.00119843
ENSDARG00000093043	ugt2a7	UDP glucuronosyltransferase 2 family, polypeptide A7 [Source:ZFIN;Acc:ZDB-GENE-141215-33]	112.919	-0.932963	0.213805	-4.36361	1.27933e-05	0.000355927
ENSDARG00000093303	ifitm1	interferon induced transmembrane protein 1 [Source:ZFIN;Acc:ZDB-GENE-060526-259]	65.4665	-2.22519	0.346336	-6.42494	1.31921e-10	1.01189e-08
ENSDARG00000094286	si:ch211-117m20.4	si:ch211-117m20.4 [Source:ZFIN;Acc:ZDB-GENE-060526-20]	9.2164	-3.27103	0.909585	-3.59618	0.000322924	0.00525647
ENSDARG00000094537	si:ch211-137i24.12	si:ch211-137i24.12 [Source:ZFIN;Acc:ZDB-GENE-060526-36]	43.1253	-0.951896	0.305745	-3.11336	0.00184969	0.0207014
ENSDARG00000094696	si:dkey-201c13.2	si:dkey-201c13.2 [Source:ZFIN;Acc:ZDB-GENE-060526-243]	74.6788	-1.04266	0.333087	-3.1303	0.00174626	0.019869
ENSDARG00000095509	CR759885.1		26.8079	-1.59002	0.478429	-3.32342	0.000889205	0.0117394
ENSDARG00000096962	CT025690.1	zinc finger and SCAN domain-containing protein 5B-like [Source:NCBI gene;Acc:100150229]	99.4063	-0.937801	0.229035	-4.09458	4.22933e-05	0.000978709
ENSDARG00000098376	si:ch211-207l14.1	si:ch211-207l14.1 [Source:ZFIN;Acc:ZDB-GENE-120215-234]	92.672	-1.04916	0.254224	-4.12693	3.67646e-05	0.000873437
ENSDARG00000098860	tlcd3a	TLC domain containing 3A [Source:ZFIN;Acc:ZDB-GENE-170623-4]	107.502	-0.689507	0.246896	-2.79271	0.00522693	0.0458868
ENSDARG00000099368	slc25a42	solute carrier family 25 member 42 [Source:NCBI gene;Acc:751743]	149.518	-0.749281	0.200153	-3.74354	0.000181446	0.003261
ENSDARG00000099395	cables1	Cdk5 and Abl enzyme substrate 1 [Source:ZFIN;Acc:ZDB-GENE-070912-509]	35.3796	-1.12008	0.364537	-3.0726	0.00212199	0.0230267
ENSDARG00000099908	MTFP1	mitochondrial fission process 1 [Source:HGNC Symbol;Acc:HGNC:26945]	315.602	-0.84625	0.151497	-5.58593	2.32457e-08	1.23352e-06
ENSDARG00000100524	abca3b	ATP-binding cassette, sub-family A (ABC1), member 3b [Source:ZFIN;Acc:ZDB-GENE-050517-2]	1235.12	-0.593581	0.112982	-5.25377	1.49021e-07	6.64707e-06
ENSDARG00000102398	cnn1b	calponin 1, basic, smooth muscle, b [Source:ZFIN;Acc:ZDB-GENE-091118-54]	50.3321	-1.20149	0.302361	-3.9737	7.07635e-05	0.00150461
ENSDARG00000102415	scinla	scinderin like a [Source:ZFIN;Acc:ZDB-GENE-030131-2005]	3601.47	-0.894789	0.215981	-4.14291	3.42928e-05	0.000824569
ENSDARG00000102981	cyp2k16	cytochrome P450, family 2, subfamily K, polypeptide16 [Source:ZFIN;Acc:ZDB-GENE-041010-37]	507.039	-0.602066	0.201395	-2.98947	0.00279461	0.0285297
ENSDARG00000103800	prkar1b	protein kinase, cAMP-dependent, regulatory, type I, beta [Source:ZFIN;Acc:ZDB-GENE-060929-580]	256.768	-0.591403	0.195424	-3.02626	0.00247603	0.0258984
ENSDARG00000104495	pltp	phospholipid transfer protein [Source:ZFIN;Acc:ZDB-GENE-040801-22]	213.666	-0.626155	0.164496	-3.80651	0.000140943	0.00264103
ENSDARG00000104823	znf648	zinc finger protein 648 [Source:ZFIN;Acc:ZDB-GENE-120215-149]	387.9	-0.703422	0.204339	-3.44242	0.000576536	0.0083253
ENSDARG00000104829	zgc:112146	zgc:112146 [Source:ZFIN;Acc:ZDB-GENE-050417-237]	25.4299	-1.38825	0.476593	-2.91285	0.00358146	0.0345718
ENSDARG00000104847	ptger1b	prostaglandin E receptor 1b (subtype EP1) [Source:ZFIN;Acc:ZDB-GENE-100922-278]	23.9792	-1.44761	0.421511	-3.43433	0.000594031	0.00851848
ENSDARG00000110874	ELFN2	protein phosphatase 1 regulatory subunit 29-like [Source:NCBI gene;Acc:796777]	30.4163	-1.43788	0.398244	-3.61056	0.00030554	0.00501199
ENSDARG00000117770	FQ323163.1		69.7114	-0.797684	0.269455	-2.96036	0.00307277	0.030712
ENSDARG00000003820	nr1d2a	nuclear receptor subfamily 1, group D, member 2a [Source:ZFIN;Acc:ZDB-GENE-040504-1]	1333.36	-0.61525	0.178749	-3.44198	0.000577476	0.0083296
ENSDARG00000004396	b3gnt5b	UDP-GlcNAc:betaGal beta-1,3-N-acetylglucosaminyltransferase 5b [Source:NCBI gene;Acc:791470]	88.6106	-0.799551	0.230613	-3.46708	0.000526154	0.00776838
ENSDARG00000005578	ugp2a	UDP-glucose pyrophosphorylase 2a [Source:ZFIN;Acc:ZDB-GENE-090311-46]	247.242	-0.74333	0.19328	-3.84587	0.000120125	0.00230352
ENSDARG00000006220	ugt1a1	UDP glucuronosyltransferase 1 family, polypeptide A1 [Source:ZFIN;Acc:ZDB-GENE-071004-4]	665.27	-0.908913	0.229313	-3.96363	7.38186e-05	0.0015588
ENSDARG00000006526	fn1b	fibronectin 1b [Source:ZFIN;Acc:ZDB-GENE-030131-6545]	1822.92	-0.82952	0.196042	-4.23135	2.32295e-05	0.000589646
ENSDARG00000006983	celf3b	cugbp, Elav-like family member 3b [Source:ZFIN;Acc:ZDB-GENE-110408-50]	579.787	-0.710361	0.247989	-2.86449	0.00417681	0.0388521
ENSDARG00000007289	metrnlb	meteorin like, glial cell differentiation regulator b [Source:ZFIN;Acc:ZDB-GENE-121214-223]	44.7386	-0.921739	0.300586	-3.06647	0.00216601	0.0233897
ENSDARG00000009823	pou3f1	POU class 3 homeobox 1 [Source:NCBI gene;Acc:30398]	1288.12	-0.668741	0.225099	-2.97087	0.00296956	0.02988
ENSDARG00000010318	srpx	sushi-repeat containing protein X-linked [Source:ZFIN;Acc:ZDB-GENE-050327-43]	704.7	-0.70267	0.164604	-4.26884	1.96489e-05	0.000513582
ENSDARG00000012244	ube2e3	ubiquitin-conjugating enzyme E2E 3 (UBC4/5 homolog, yeast) [Source:ZFIN;Acc:ZDB-GENE-030131-408]	1383.01	-0.717183	0.159772	-4.48878	7.16321e-06	0.000214304
ENSDARG00000013787	gucy1a1	guanylate cyclase 1 soluble subunit alpha 1 [Source:ZFIN;Acc:ZDB-GENE-050417-230]	159.983	-0.847901	0.226158	-3.74915	0.000177433	0.00320524
ENSDARG00000014068	pgam1b	phosphoglycerate mutase 1b [Source:ZFIN;Acc:ZDB-GENE-030131-5376]	1936.72	-0.75891	0.133378	-5.68991	1.27106e-08	7.19452e-07
ENSDARG00000014273	camk2d2	calcium/calmodulin-dependent protein kinase (CaM kinase) II delta 2 [Source:NCBI gene;Acc:436815]	1053.56	-0.594615	0.200965	-2.9588	0.00308835	0.0308208
ENSDARG00000014302	brinp2	bone morphogenetic protein/retinoic acid inducible neural-specific 2 [Source:ZFIN;Acc:ZDB-GENE-070912-621]	147.25	-0.891087	0.214601	-4.1523	3.29149e-05	0.000794539
ENSDARG00000021739	klhl24a	kelch-like family member 24a [Source:ZFIN;Acc:ZDB-GENE-061013-572]	280.612	-0.592974	0.151749	-3.90759	9.32221e-05	0.0018722
ENSDARG00000021855	arnt	aryl hydrocarbon receptor nuclear translocator [Source:ZFIN;Acc:ZDB-GENE-060126-7]	145.531	-0.910424	0.226341	-4.02236	5.76171e-05	0.00126665
ENSDARG00000024717	selenbp1	selenium binding protein 1 [Source:NCBI gene;Acc:393542]	600.678	-0.696046	0.16062	-4.33351	1.46754e-05	0.000398387
ENSDARG00000027957	fgf12a	fibroblast growth factor 12a [Source:ZFIN;Acc:ZDB-GENE-050221-6]	225.593	-0.605925	0.177378	-3.41601	0.00063547	0.00898195
ENSDARG00000028213	ttn.2	titin, tandem duplicate 2 [Source:ZFIN;Acc:ZDB-GENE-030113-2]	7636.15	-0.816828	0.205658	-3.97177	7.13391e-05	0.00151554
ENSDARG00000028367	sult2st3	sulfotransferase family 2, cytosolic sulfotransferase 3 [Source:ZFIN;Acc:ZDB-GENE-061117-4]	153.343	-1.00324	0.205123	-4.89093	1.00359e-06	3.71026e-05
ENSDARG00000031164	tuba8l2	tubulin, alpha 8 like 2 [Source:ZFIN;Acc:ZDB-GENE-040426-1646]	2997.86	-0.607016	0.125959	-4.81915	1.44173e-06	5.13723e-05
ENSDARG00000032630	neb	nebulin [Source:ZFIN;Acc:ZDB-GENE-041111-216]	5429.43	-0.823796	0.135914	-6.06115	1.35155e-09	9.21827e-08
ENSDARG00000034572	gpr143	G protein-coupled receptor 143 [Source:ZFIN;Acc:ZDB-GENE-040426-1476]	212.726	-0.837864	0.163825	-5.1144	3.14743e-07	1.31796e-05
ENSDARG00000037099	irs2a	insulin receptor substrate 2a [Source:ZFIN;Acc:ZDB-GENE-040426-975]	322.598	-1.02565	0.153539	-6.68007	2.38821e-11	2.10761e-09
ENSDARG00000037760	uncx4.1	Unc4.1 homeobox (C. elegans) [Source:NCBI gene;Acc:553947]	307.328	-0.682902	0.204717	-3.33583	0.000850442	0.0112882
ENSDARG00000038716	casq1a	calsequestrin 1a [Source:ZFIN;Acc:ZDB-GENE-040801-139]	3458.49	-0.623336	0.127231	-4.89926	9.61988e-07	3.57256e-05
ENSDARG00000038918	drd1b	dopamine receptor D1b [Source:ZFIN;Acc:ZDB-GENE-070524-2]	59.8503	-1.01764	0.345289	-2.94722	0.00320641	0.0317572
ENSDARG00000039522	tubb2	tubulin, beta 2A class IIa [Source:ZFIN;Acc:ZDB-GENE-050522-384]	722.85	-0.82012	0.169993	-4.82444	1.40399e-06	5.01727e-05
ENSDARG00000040254	hormad1	HORMA domain containing 1 [Source:NCBI gene;Acc:436630]	11.8764	-1.98941	0.637492	-3.12068	0.00180436	0.0203606
ENSDARG00000040466	vil1	villin 1 [Source:ZFIN;Acc:ZDB-GENE-040426-799]	269.598	-1.10628	0.237645	-4.65515	3.23742e-06	0.000106141
ENSDARG00000054649	rac1l	Rac family small GTPase 1, like [Source:ZFIN;Acc:ZDB-GENE-060315-6]	4.894	-4.41793	1.39309	-3.17131	0.00151753	0.0178521
ENSDARG00000056105	syt11b	synaptotagmin XIb [Source:ZFIN;Acc:ZDB-GENE-090601-7]	408.865	-0.632739	0.19541	-3.238	0.00120371	0.0148933
ENSDARG00000057262	si:dkey-91i10.3	si:dkey-91i10.3 [Source:ZFIN;Acc:ZDB-GENE-081105-124]	116.631	-1.08139	0.339681	-3.18353	0.00145489	0.0172971
ENSDARG00000057729	ephb6	eph receptor B6 [Source:ZFIN;Acc:ZDB-GENE-100922-51]	127.072	-0.90796	0.280201	-3.24039	0.00119367	0.0148212
ENSDARG00000058885	ttc29	tetratricopeptide repeat domain 29 [Source:ZFIN;Acc:ZDB-GENE-100922-181]	14.5586	-2.96492	0.589191	-5.03218	4.84934e-07	1.95099e-05
ENSDARG00000059305	tmem37	transmembrane protein 37 [Source:ZFIN;Acc:ZDB-GENE-040426-2208]	32.1132	-1.33035	0.371901	-3.57716	0.000347348	0.00557887
ENSDARG00000061791	nyx	nyctalopin [Source:ZFIN;Acc:ZDB-GENE-061026-3]	24.7504	-1.35259	0.437485	-3.09174	0.0019899	0.0219071
ENSDARG00000068691	kctd4	potassium channel tetramerization domain containing 4 [Source:ZFIN;Acc:ZDB-GENE-040704-71]	216.31	-1.10093	0.239832	-4.59044	4.42317e-06	0.000140889
ENSDARG00000069018	cyp7a1	cytochrome P450, family 7, subfamily A, polypeptide 1 [Source:ZFIN;Acc:ZDB-GENE-040426-1296]	23.5615	-1.6588	0.577935	-2.87022	0.00410186	0.038388
ENSDARG00000069415	col17a1a	collagen, type XVII, alpha 1a [Source:ZFIN;Acc:ZDB-GENE-090313-107]	4451.45	-0.66739	0.20238	-3.29771	0.000974758	0.0126053
ENSDARG00000075012	glra2	glycine receptor, alpha 2 [Source:ZFIN;Acc:ZDB-GENE-090407-1]	78.4439	-1.31452	0.290081	-4.53155	5.85526e-06	0.000179808
ENSDARG00000075870	triobpa	TRIO and F-actin binding protein a [Source:ZFIN;Acc:ZDB-GENE-110411-40]	115.655	-0.745265	0.208164	-3.58018	0.000343364	0.00552569
ENSDARG00000077620	cdca7a	cell division cycle associated 7a [Source:ZFIN;Acc:ZDB-GENE-050417-29]	856.43	-0.617195	0.156383	-3.94669	7.924e-05	0.00164974
ENSDARG00000077641	thbs3a	thrombospondin 3a [Source:NCBI gene;Acc:252849]	105.598	-0.691866	0.242258	-2.85591	0.00429142	0.0396634
ENSDARG00000077761	nlgn4xb	neuroligin 4 X-linked b [Source:ZFIN;Acc:ZDB-GENE-100309-1]	67.5365	-0.871038	0.304537	-2.86021	0.00423367	0.0392236
ENSDARG00000078392	chpfa	chondroitin polymerizing factor a [Source:ZFIN;Acc:ZDB-GENE-100504-2]	242.328	-0.694464	0.187272	-3.70831	0.000208649	0.00366431
ENSDARG00000079858	tmem163a	transmembrane protein 163a [Source:ZFIN;Acc:ZDB-GENE-081104-429]	104.657	-0.714733	0.211472	-3.37981	0.000725372	0.0100001
ENSDARG00000086842	dap1b	death associated protein 1b [Source:ZFIN;Acc:ZDB-GENE-000511-4]	965.754	-0.633592	0.177563	-3.56827	0.00035934	0.00575146
ENSDARG00000089742	fam161a	FAM161 centrosomal protein A [Source:ZFIN;Acc:ZDB-GENE-110310-1]	115.903	-0.756308	0.21473	-3.52214	0.000428081	0.00660414
ENSDARG00000091627	si:dkey-271j15.3	si:dkey-271j15.3 [Source:ZFIN;Acc:ZDB-GENE-100921-27]	37.9688	-1.45839	0.430121	-3.39064	0.000697285	0.00968334
ENSDARG00000092730	enam	enamelin [Source:ZFIN;Acc:ZDB-GENE-071005-4]	657.566	-0.675973	0.215817	-3.13215	0.00173529	0.0197991
ENSDARG00000093087	BX649388.3		12.2818	-1.80736	0.598596	-3.01933	0.00253336	0.0263971
ENSDARG00000095863	afp4	antifreeze protein type IV [Source:ZFIN;Acc:ZDB-GENE-030131-5217]	5381.47	-0.991483	0.202086	-4.90625	9.28329e-07	3.46323e-05
ENSDARG00000095949	si:dkey-22i16.9	si:dkey-22i16.9 [Source:ZFIN;Acc:ZDB-GENE-090313-261]	53.8081	-1.53378	0.315864	-4.85584	1.19879e-06	4.35352e-05
ENSDARG00000098805	vwa11	von Willebrand factor A domain containing 11 [Source:ZFIN;Acc:ZDB-GENE-141211-58]	9.7933	-2.34024	0.753512	-3.10577	0.00189782	0.0211153
ENSDARG00000098899	zmp:0000001082	zmp:0000001082 [Source:ZFIN;Acc:ZDB-GENE-140106-42]	88.0121	-0.703473	0.229425	-3.06625	0.00216765	0.0233897
ENSDARG00000100133	cnmd	chondromodulin [Source:NCBI gene;Acc:791772]	1401.32	-0.627288	0.151474	-4.14122	3.45462e-05	0.000829042
ENSDARG00000101597	si:dkeyp-57d7.4	si:dkeyp-57d7.4 [Source:ZFIN;Acc:ZDB-GENE-141216-425]	37.4864	-1.74172	0.563426	-3.0913	0.00199285	0.0219184
ENSDARG00000102555	si:dkey-33i11.9	si:dkey-33i11.9 [Source:ZFIN;Acc:ZDB-GENE-060503-262]	159.544	-0.896834	0.229314	-3.91094	9.19385e-05	0.00185246
ENSDARG00000103199	si:dkey-247k7.2	si:dkey-247k7.2 [Source:ZFIN;Acc:ZDB-GENE-031118-45]	407.491	-0.689684	0.177134	-3.89358	9.87745e-05	0.00195873
ENSDARG00000103330	si:ch73-236c18.5	si:ch73-236c18.5 [Source:ZFIN;Acc:ZDB-GENE-121213-7]	35.2757	-8.21469	1.22319	-6.71579	1.87051e-11	1.68087e-09
ENSDARG00000105060	rdh8b	retinol dehydrogenase 8b [Source:ZFIN;Acc:ZDB-GENE-040426-1759]	68.3896	-0.991545	0.274055	-3.61805	0.000296832	0.00488543
ENSDARG00000105176	zgc:174890	zgc:174890 [Source:ZFIN;Acc:ZDB-GENE-030131-6213]	30.6668	-1.37723	0.368335	-3.73906	0.000184706	0.00330992
ENSDARG00000112637	ANOS1	anosmin-1-like [Source:NCBI gene;Acc:100535716]	136.142	-0.664367	0.234032	-2.83879	0.0045285	0.0414501
ENSDARG00000113332	CABZ01084501.2		92.7865	-0.641339	0.219417	-2.92292	0.00346763	0.0338617
ENSDARG00000002172	aplnra	apelin receptor a [Source:NCBI gene;Acc:561935]	257.018	-0.752066	0.189692	-3.96467	7.34987e-05	0.00155338
ENSDARG00000003411	foxa2	forkhead box A2 [Source:NCBI gene;Acc:30126]	187.732	-0.69538	0.237408	-2.92905	0.00340005	0.0333132
ENSDARG00000005648	olfml2a	olfactomedin-like 2A [Source:ZFIN;Acc:ZDB-GENE-081105-107]	190.854	-0.669406	0.184944	-3.6195	0.000295178	0.00486471
ENSDARG00000006877	enpp4	ectonucleotide pyrophosphatase/phosphodiesterase 4 [Source:NCBI gene;Acc:550586]	61.5514	-0.960433	0.263044	-3.65122	0.000260999	0.00439332
ENSDARG00000007682	ppdpfa	pancreatic progenitor cell differentiation and proliferation factor a [Source:NCBI gene;Acc:338304]	1374.84	-0.69325	0.155403	-4.46098	8.15846e-06	0.000239038
ENSDARG00000007737	zyg11	zyg-11 homolog (C. elegans) [Source:NCBI gene;Acc:555349]	492.83	-0.670469	0.157985	-4.24387	2.19701e-05	0.000565253
ENSDARG00000008553	zgc:136872	zgc:136872 [Source:ZFIN;Acc:ZDB-GENE-060421-5204]	85.5796	-0.764003	0.241441	-3.16434	0.00155434	0.0181982
ENSDARG00000011703	clocka	clock circadian regulator a [Source:ZFIN;Acc:ZDB-GENE-990630-14]	212.303	-0.626624	0.186153	-3.36618	0.000762163	0.0103451
ENSDARG00000013409	bmp2a	bone morphogenetic protein 2a [Source:ZFIN;Acc:ZDB-GENE-980526-388]	132.311	-0.801852	0.227021	-3.53207	0.000412327	0.0064174
ENSDARG00000014599	slc5a6b	solute carrier family 5 member 6 [Source:ZFIN;Acc:ZDB-GENE-050913-86]	69.8544	-0.921967	0.279348	-3.30042	0.000965387	0.0125104
ENSDARG00000015657	zgc:77112	zgc:77112 [Source:ZFIN;Acc:ZDB-GENE-040426-2219]	17.3531	-2.23014	0.511413	-4.36075	1.2962e-05	0.000359262
ENSDARG00000017266	scml4	Scm polycomb group protein like 4 [Source:ZFIN;Acc:ZDB-GENE-041210-338]	96.3275	-0.933741	0.272193	-3.43044	0.000602603	0.00860632
ENSDARG00000020711	rrm2	ribonucleotide reductase regulatory subunit M2 [Source:NCBI gene;Acc:100330864]	1486.99	-1.07672	0.232096	-4.63914	3.4986e-06	0.000113196
ENSDARG00000021172	cyp2ad2	cytochrome P450, family 2, subfamily AD, polypeptide 2 [Source:ZFIN;Acc:ZDB-GENE-020812-2]	25.1918	-2.51059	0.55403	-4.5315	5.85654e-06	0.000179808
ENSDARG00000022631	cyp2p9	cytochrome P450, family 2, subfamily P, polypeptide 9 [Source:ZFIN;Acc:ZDB-GENE-040120-2]	24.6554	-4.96172	1.11909	-4.4337	9.26288e-06	0.000268318
ENSDARG00000023058	foxo3a	forkhead box O3A [Source:ZFIN;Acc:ZDB-GENE-050116-1]	1130.48	-0.730915	0.212031	-3.44722	0.000566394	0.00822273
ENSDARG00000025983	l3mbtl3	L3MBTL histone methyl-lysine binding protein 3 [Source:ZFIN;Acc:ZDB-GENE-040724-127]	83.8362	-0.866914	0.24368	-3.55759	0.000374274	0.00593392
ENSDARG00000026017	xpnpep2	X-prolyl aminopeptidase (aminopeptidase P) 2, membrane-bound [Source:ZFIN;Acc:ZDB-GENE-040426-1151]	58.3204	-1.29666	0.314206	-4.12679	3.67864e-05	0.000873437
ENSDARG00000026926	rom1b	retinal outer segment membrane protein 1b [Source:ZFIN;Acc:ZDB-GENE-040426-1073]	46.7232	-1.00755	0.33881	-2.97379	0.00294148	0.0296824
ENSDARG00000030263	mfsd2b	major facilitator superfamily domain containing 2B [Source:ZFIN;Acc:ZDB-GENE-041210-308]	57.8271	-0.855291	0.296975	-2.88001	0.00397668	0.0374546
ENSDARG00000031200	ppp2r5cb	protein phosphatase 2, regulatory subunit B', gamma b [Source:ZFIN;Acc:ZDB-GENE-041014-4]	1525.08	-0.608012	0.122949	-4.94523	7.60556e-07	2.91689e-05
ENSDARG00000031540	tmem200a	transmembrane protein 200A [Source:NCBI gene;Acc:556369]	70.811	-0.888471	0.298883	-2.97264	0.00295254	0.0297384
ENSDARG00000033832	ampd1	adenosine monophosphate deaminase 1 (isoform M) [Source:ZFIN;Acc:ZDB-GENE-040426-1906]	6593.63	-0.755252	0.141037	-5.35497	8.557e-08	3.99035e-06
ENSDARG00000035700	zgc:101664	zgc:101664 [Source:ZFIN;Acc:ZDB-GENE-041010-187]	108.89	-1.00435	0.268806	-3.73633	0.000186723	0.00333636
ENSDARG00000036968	si:ch1073-416d2.3	si:ch1073-416d2.3 [Source:ZFIN;Acc:ZDB-GENE-131127-199]	34.0905	-1.03261	0.34563	-2.98761	0.00281169	0.0286309
ENSDARG00000038655	ajap1	adherens junctions associated protein 1 [Source:ZFIN;Acc:ZDB-GENE-041210-353]	214.837	-0.704459	0.229733	-3.06642	0.00216636	0.0233897
ENSDARG00000039412	dmrta2	DMRT-like family A2 [Source:NCBI gene;Acc:474350]	112.457	-0.698436	0.203836	-3.42645	0.000611519	0.00869834
ENSDARG00000041797	cx28.9	connexin 28.9 [Source:ZFIN;Acc:ZDB-GENE-041114-200]	51.6798	-1.01883	0.312316	-3.26219	0.00110555	0.0139522
ENSDARG00000042529	gnat2	guanine nucleotide binding protein (G protein), alpha transducing activity polypeptide 2 [Source:ZFIN;Acc:ZDB-GENE-011128-10]	1526.83	-2.08615	0.407793	-5.11571	3.12569e-07	1.31557e-05
ENSDARG00000042961	zgc:100920	zgc:100920 [Source:ZFIN;Acc:ZDB-GENE-040801-156]	325.305	-2.56681	0.227386	-11.2883	1.49824e-29	7.37792e-27
ENSDARG00000043141	si:ch211-132f19.7	si:ch211-132f19.7 [Source:ZFIN;Acc:ZDB-GENE-130530-619]	77.606	-1.01379	0.330732	-3.0653	0.00217451	0.0234314
ENSDARG00000043902	gabrr1	gamma-aminobutyric acid (GABA) A receptor, rho 1 [Source:ZFIN;Acc:ZDB-GENE-040724-212]	51.7425	-0.96203	0.316963	-3.03515	0.00240415	0.0253186
ENSDARG00000045289	gpr137c	G protein-coupled receptor 137c [Source:ZFIN;Acc:ZDB-GENE-041114-145]	99.461	-0.655406	0.227145	-2.8854	0.00390917	0.0370056
ENSDARG00000046142	asgrl1	asialoglycoprotein receptor-like 1 [Source:ZFIN;Acc:ZDB-GENE-081105-120]	5.68875	-4.12328	1.42283	-2.89795	0.00375615	0.0359161
ENSDARG00000052747	gpatch3	G patch domain containing 3 [Source:ZFIN;Acc:ZDB-GENE-070112-902]	207.362	-1.08086	0.175549	-6.15703	7.41211e-10	5.25939e-08
ENSDARG00000055290	mpeg1.1	macrophage expressed 1, tandem duplicate 1 [Source:ZFIN;Acc:ZDB-GENE-030131-7347]	151.521	-0.75676	0.246544	-3.06948	0.00214434	0.0232181
ENSDARG00000055416	serpinb1	serpin peptidase inhibitor, clade B (ovalbumin), member 1 [Source:ZFIN;Acc:ZDB-GENE-040718-400]	406.596	-0.803327	0.177276	-4.53149	5.85678e-06	0.000179808
ENSDARG00000056250	add3b	adducin 3 (gamma) b [Source:ZFIN;Acc:ZDB-GENE-080718-6]	93.5362	-0.716054	0.231212	-3.09696	0.00195516	0.0216262
ENSDARG00000058053	serping1	serpin peptidase inhibitor, clade G (C1 inhibitor), member 1 [Source:ZFIN;Acc:ZDB-GENE-030131-1262]	65.4913	-1.09625	0.360555	-3.04045	0.00236228	0.0249845
ENSDARG00000059227	fabp1b.1	fatty acid binding protein 1b, tandem duplicate 1 [Source:NCBI gene;Acc:554095]	3068.49	-0.664736	0.206573	-3.21792	0.00129124	0.0158017
ENSDARG00000059763	gabrd	gamma-aminobutyric acid (GABA) A receptor, delta [Source:ZFIN;Acc:ZDB-GENE-081105-170]	108.008	-1.32983	0.278168	-4.78065	1.74729e-06	6.07652e-05
ENSDARG00000068969	zgc:153759	zgc:153759 [Source:ZFIN;Acc:ZDB-GENE-060825-148]	20.6733	-1.51145	0.450697	-3.35358	0.00079774	0.0107509
ENSDARG00000069095	gls2a	glutaminase 2a (liver, mitochondrial) [Source:ZFIN;Acc:ZDB-GENE-081105-57]	76.3826	-0.914406	0.303504	-3.01283	0.00258826	0.0268329
ENSDARG00000069100	aldh9a1a.1	aldehyde dehydrogenase 9 family, member A1a, tandem duplicate 1 [Source:NCBI gene;Acc:100005587]	7156.32	-0.5851	0.149497	-3.91378	9.08633e-05	0.00183681
ENSDARG00000070584	clic5b	chloride intracellular channel 5b [Source:ZFIN;Acc:ZDB-GENE-040426-2542]	212.019	-0.610992	0.207942	-2.93827	0.00330046	0.0324666
ENSDARG00000075053	sccpdha.2	saccharopine dehydrogenase a, tandem duplicate 2 [Source:ZFIN;Acc:ZDB-GENE-080212-12]	7.94028	-2.40094	0.80934	-2.96654	0.00301169	0.0302383
ENSDARG00000075058	gabra6a	gamma-aminobutyric acid (GABA) A receptor, alpha 6a [Source:ZFIN;Acc:ZDB-GENE-040426-1692]	56.3511	-1.21292	0.408529	-2.96899	0.00298782	0.0300147
ENSDARG00000075375	zgc:171501	zgc:171501 [Source:ZFIN;Acc:ZDB-GENE-080204-10]	18.8183	-1.61725	0.496244	-3.25897	0.00111816	0.0140532
ENSDARG00000075397	cipca	CLOCK-interacting pacemaker a [Source:ZFIN;Acc:ZDB-GENE-120928-5]	113.715	-0.83689	0.270628	-3.0924	0.00198544	0.0218923
ENSDARG00000075694	adora1b	adenosine A1 receptor b [Source:ZFIN;Acc:ZDB-GENE-081105-156]	72.6404	-0.899064	0.308606	-2.9133	0.00357626	0.0345718
ENSDARG00000075826	msh4	mutS homolog 4 [Source:ZFIN;Acc:ZDB-GENE-131121-643]	39.078	-1.56953	0.335257	-4.68158	2.84676e-06	9.44649e-05
ENSDARG00000076270	adamts13	ADAM metallopeptidase with thrombospondin type 1 motif, 13 [Source:ZFIN;Acc:ZDB-GENE-070814-7]	91.7863	-1.4667	0.325325	-4.5084	6.5319e-06	0.000197821
ENSDARG00000077187	impg1a	interphotoreceptor matrix proteoglycan 1a [Source:ZFIN;Acc:ZDB-GENE-070424-197]	34.228	-1.36583	0.451352	-3.02608	0.00247746	0.0259023
ENSDARG00000079024	rps6kl1	ribosomal protein S6 kinase-like 1 [Source:ZFIN;Acc:ZDB-GENE-111020-10]	132.359	-0.684243	0.24582	-2.78352	0.00537733	0.0468404
ENSDARG00000079979	fam89a	family with sequence similarity 89 member A [Source:ZFIN;Acc:ZDB-GENE-111019-1]	195.095	-0.782577	0.187996	-4.16273	3.14462e-05	0.000766603
ENSDARG00000080010	adh5	alcohol dehydrogenase 5 [Source:ZFIN;Acc:ZDB-GENE-011003-1]	2066.05	-0.587231	0.102486	-5.72987	1.0051e-08	5.85047e-07
ENSDARG00000088263	zgc:174356	zgc:174356 [Source:ZFIN;Acc:ZDB-GENE-080215-21]	13.6465	-2.29802	0.608464	-3.77676	0.000158885	0.00293038
ENSDARG00000089467	fam161b	FAM161 centrosomal protein B [Source:ZFIN;Acc:ZDB-GENE-120928-1]	90.0726	-0.667415	0.228374	-2.92246	0.00347276	0.0338907
ENSDARG00000090381		phospholipase C beta 2 [Source:HGNC Symbol;Acc:HGNC:9055]	28.5051	-3.25041	0.454736	-7.1479	8.81186e-13	9.77323e-11
ENSDARG00000091243	znf975	zinc finger protein 975 [Source:ZFIN;Acc:ZDB-GENE-130531-22]	10.5733	-1.86044	0.648188	-2.87021	0.00410198	0.038388
ENSDARG00000094192	si:dkeyp-82a1.2	si:dkeyp-82a1.2 [Source:ZFIN;Acc:ZDB-GENE-081104-475]	2.92824	-4.5876	1.65391	-2.77379	0.00554077	0.0479694
ENSDARG00000094197	znfl1l	zinc finger-like gene 1l [Source:ZFIN;Acc:ZDB-GENE-081104-493]	41.8838	-3.02339	0.393229	-7.68863	1.4872e-14	2.06881e-12
ENSDARG00000094586	CT573357.1		12.2618	-1.67564	0.557658	-3.00478	0.00265772	0.0273801
ENSDARG00000098051	opn6b	opsin 6, group member b [Source:ZFIN;Acc:ZDB-GENE-030616-402]	55.0352	-1.28433	0.406071	-3.16281	0.00156252	0.0182679
ENSDARG00000098586	zgc:194887	zgc:194887 [Source:ZFIN;Acc:ZDB-GENE-081022-162]	30.0849	-1.62689	0.403021	-4.03673	5.42011e-05	0.00119905
ENSDARG00000098849	SLC25A29	solute carrier family 25 member 29 [Source:NCBI gene;Acc:100329459]	22.6006	-1.60606	0.463745	-3.46324	0.000533721	0.00785469
ENSDARG00000100547	CR383680.1	MAP7 domain-containing protein 1-like [Source:NCBI gene;Acc:103912069]	14.0852	-4.23423	0.794088	-5.33219	9.70345e-08	4.4994e-06
ENSDARG00000102096	adra2b	adrenoceptor alpha 2B [Source:NCBI gene;Acc:266751]	72.3111	-0.746544	0.257641	-2.89761	0.00376019	0.0359408
ENSDARG00000102162	BX005043.1		3.03511	-5.65669	1.572	-3.5984	0.000320181	0.00522432
ENSDARG00000102965	CABZ01087948.1	bromo adjacent homology domain-containing 1 protein-like [Source:NCBI gene;Acc:100331694]	85.6252	-0.688143	0.22343	-3.0799	0.0020707	0.0225896
ENSDARG00000102986	csf1ra	colony stimulating factor 1 receptor, a [Source:NCBI gene;Acc:64274]	354.768	-0.610346	0.171468	-3.55953	0.000371521	0.00590547
ENSDARG00000103759	fahd2a	fumarylacetoacetate hydrolase domain containing 2A [Source:ZFIN;Acc:ZDB-GENE-040426-2499]	594.042	-1.51436	0.160058	-9.46132	3.04068e-21	8.50767e-19
ENSDARG00000104037	si:dkey-74k8.4	si:dkey-74k8.4 [Source:ZFIN;Acc:ZDB-GENE-141219-40]	9.91121	-2.37089	0.694261	-3.41499	0.000637851	0.00899629
ENSDARG00000000068	slc9a3r1a	SLC9A3 regulator 1a [Source:ZFIN;Acc:ZDB-GENE-031006-7]	373.399	-0.59401	0.188442	-3.15222	0.00162034	0.0187923
ENSDARG00000002013	grb10a	growth factor receptor-bound protein 10a [Source:ZFIN;Acc:ZDB-GENE-040822-32]	161.202	-0.744537	0.19186	-3.88064	0.000104183	0.00203749
ENSDARG00000002968	a1cf	apobec1 complementation factor [Source:ZFIN;Acc:ZDB-GENE-060824-3]	315.009	-0.688069	0.171851	-4.00386	6.23162e-05	0.00135578
ENSDARG00000004931	slc8a3	solute carrier family 8 member 3 [Source:ZFIN;Acc:ZDB-GENE-050810-1]	74.0153	-0.88669	0.265643	-3.33791	0.000844126	0.0112407
ENSDARG00000005176	zgc:101040	zgc:101040 [Source:ZFIN;Acc:ZDB-GENE-040801-107]	175.269	-0.819014	0.19877	-4.12042	3.78187e-05	0.000893639
ENSDARG00000005834	gatad2b	GATA zinc finger domain containing 2B [Source:ZFIN;Acc:ZDB-GENE-060503-655]	287.654	-0.619958	0.202174	-3.06646	0.00216609	0.0233897
ENSDARG00000011334	ncaldb	neurocalcin delta b [Source:NCBI gene;Acc:445319]	186.206	-0.677974	0.200363	-3.38373	0.000715077	0.00988026
ENSDARG00000013775	si:dkey-246g23.4	si:dkey-246g23.4 [Source:ZFIN;Acc:ZDB-GENE-050419-234]	40.1258	-1.35572	0.345971	-3.91859	8.90681e-05	0.00181887
ENSDARG00000013828	snx13	sorting nexin 13 [Source:ZFIN;Acc:ZDB-GENE-050306-12]	248.879	-0.627971	0.180292	-3.48307	0.000495692	0.00739245
ENSDARG00000014031	abcc2	ATP-binding cassette, sub-family C (CFTR/MRP), member 2 [Source:ZFIN;Acc:ZDB-GENE-040426-1523]	335.087	-0.661681	0.181403	-3.64758	0.000264719	0.00444605
ENSDARG00000014215	cdh13	cadherin 13, H-cadherin (heart) [Source:ZFIN;Acc:ZDB-GENE-060503-286]	376.529	-0.626836	0.196863	-3.18412	0.00145194	0.0172765
ENSDARG00000014840	prph2b	peripherin 2b (retinal degeneration, slow) [Source:ZFIN;Acc:ZDB-GENE-000616-9]	235.909	-1.7588	0.530529	-3.31519	0.000915815	0.0120134
ENSDARG00000015476	iqch	IQ motif containing H [Source:NCBI gene;Acc:567336]	28.8088	-1.5424	0.381318	-4.04492	5.23403e-05	0.00116627
ENSDARG00000016139	mkks	McKusick-Kaufman syndrome [Source:ZFIN;Acc:ZDB-GENE-040426-757]	49.8624	-1.37508	0.301055	-4.56755	4.93465e-06	0.000155173
ENSDARG00000017422	apmap	adipocyte plasma membrane associated protein [Source:NCBI gene;Acc:266637]	1158.96	-0.917287	0.13639	-6.72546	1.75041e-11	1.58451e-09
ENSDARG00000019492	shbg	sex hormone-binding globulin [Source:ZFIN;Acc:ZDB-GENE-030131-1324]	51.0436	-1.28207	0.409629	-3.12982	0.00174913	0.0198833
ENSDARG00000020850	eef1a1l1	eukaryotic translation elongation factor 1 alpha 1, like 2 [Source:ZFIN;Acc:ZDB-GENE-050706-188]	102126	-0.740075	0.121154	-6.10853	1.00554e-09	7.03365e-08
ENSDARG00000025299	tspan9a	tetraspanin 9a [Source:ZFIN;Acc:ZDB-GENE-060503-632]	66.4555	-0.758617	0.268959	-2.82057	0.00479388	0.0429686
ENSDARG00000025667	adgrb2	adhesion G protein-coupled receptor B2 [Source:ZFIN;Acc:ZDB-GENE-060503-573]	83.0117	-0.874929	0.270511	-3.23436	0.00121917	0.0150544
ENSDARG00000029894	slc2a15a	solute carrier family 2 member 15a [Source:ZFIN;Acc:ZDB-GENE-060531-109]	439.732	-0.685418	0.167266	-4.09778	4.17128e-05	0.000967092
ENSDARG00000030215	matn1	matrilin 1 [Source:ZFIN;Acc:ZDB-GENE-050307-3]	12043	-0.811131	0.21767	-3.72642	0.000194221	0.00345279
ENSDARG00000030761	syt16	synaptotagmin XVI [Source:ZFIN;Acc:ZDB-GENE-090313-210]	17.2233	-1.33972	0.481311	-2.78347	0.00537802	0.0468404
ENSDARG00000036239	gatm	glycine amidinotransferase (L-arginine:glycine amidinotransferase) [Source:NCBI gene;Acc:266799]	9924.29	-0.751163	0.154066	-4.87557	1.08492e-06	3.97062e-05
ENSDARG00000036438	ndufv1	NADH:ubiquinone oxidoreductase core subunit V1 [Source:ZFIN;Acc:ZDB-GENE-040808-73]	4615.78	-0.728138	0.105936	-6.87339	6.2694e-12	6.1256e-10
ENSDARG00000036834	krt92	keratin 92 [Source:ZFIN;Acc:ZDB-GENE-050417-363]	2995.4	-1.04462	0.150534	-6.93945	3.93629e-12	3.98845e-10
ENSDARG00000037425	s100a10a	S100 calcium binding protein A10a [Source:ZFIN;Acc:ZDB-GENE-041010-35]	244.978	-0.637367	0.185279	-3.44004	0.000581621	0.0083814
ENSDARG00000037618	ddit4	DNA-damage-inducible transcript 4 [Source:NCBI gene;Acc:378866]	414.582	-0.63092	0.202679	-3.1129	0.00185258	0.0207243
ENSDARG00000039069	slx4ip	SLX4 interacting protein [Source:NCBI gene;Acc:393383]	81.9768	-1.71891	0.25235	-6.81159	9.65242e-12	8.93466e-10
ENSDARG00000039513	C18H19orf54	zgc:153119 [Source:NCBI gene;Acc:768129]	46.4048	-1.02413	0.357589	-2.86399	0.00418338	0.0388838
ENSDARG00000040274	scamp5b	secretory carrier membrane protein 5b [Source:ZFIN;Acc:ZDB-GENE-120215-76]	299.586	-0.880391	0.224827	-3.91585	9.00852e-05	0.00182708
ENSDARG00000040505	yif1b	Yip1 interacting factor homolog B (S. cerevisiae) [Source:NCBI gene;Acc:492462]	387.079	-0.723779	0.141379	-5.11943	3.06452e-07	1.29203e-05
ENSDARG00000040534	epcam	epithelial cell adhesion molecule [Source:ZFIN;Acc:ZDB-GENE-040426-2209]	5590.82	-0.729104	0.195966	-3.72055	0.000198788	0.0035162
ENSDARG00000041182	rpl4	ribosomal protein L4 [Source:ZFIN;Acc:ZDB-GENE-030131-9034]	33840.8	-0.860293	0.149595	-5.75081	8.88173e-09	5.26954e-07
ENSDARG00000041599	zgc:91860	zgc:91860 [Source:ZFIN;Acc:ZDB-GENE-040704-34]	650.126	-0.852548	0.142882	-5.9668	2.41948e-09	1.60141e-07
ENSDARG00000043818	CASKIN2	si:ch211-119c20.2 [Source:ZFIN;Acc:ZDB-GENE-041001-137]	93.5271	-1.04835	0.224966	-4.66003	3.16157e-06	0.000103931
ENSDARG00000045141	aqp8a.1	aquaporin 8a, tandem duplicate 1 [Source:ZFIN;Acc:ZDB-GENE-040912-106]	265.771	-0.834537	0.213071	-3.91671	8.97671e-05	0.00182665
ENSDARG00000052654	thrab	thyroid hormone receptor alpha b [Source:ZFIN;Acc:ZDB-GENE-060613-1]	108.283	-0.936866	0.227695	-4.11456	3.87914e-05	0.000911376
ENSDARG00000052783	cdc42ep3	CDC42 effector protein (Rho GTPase binding) 3 [Source:ZFIN;Acc:ZDB-GENE-040912-89]	318.647	-0.590915	0.199375	-2.96383	0.00303833	0.0304229
ENSDARG00000053929	opn4b	opsin 4b [Source:ZFIN;Acc:ZDB-GENE-080415-3]	26.9344	-1.28562	0.421882	-3.04734	0.00230876	0.0245344
ENSDARG00000054340	sla1a	Src like adaptor 1a [Source:ZFIN;Acc:ZDB-GENE-050904-3]	15.3806	-1.49414	0.516681	-2.89181	0.00383035	0.0364275
ENSDARG00000054778	pogza	pogo transposable element derived with ZNF domain a [Source:ZFIN;Acc:ZDB-GENE-040914-76]	233.507	-0.872715	0.176221	-4.95239	7.3307e-07	2.83799e-05
ENSDARG00000055377	gnb5b	guanine nucleotide binding protein (G protein), beta 5b [Source:NCBI gene;Acc:393719]	456.193	-0.824877	0.201527	-4.09312	4.25604e-05	0.000983041
ENSDARG00000055463	lrit3a	info leucine-rich repeat, immunoglobulin-like and transmembrane domains 3a [Source:ZFIN;Acc:ZDB-GENE-080723-63]	76.9277	-1.23256	0.285942	-4.31052	1.6287e-05	0.00043589
ENSDARG00000055618	acta1b	actin alpha 1, skeletal muscle b [Source:ZFIN;Acc:ZDB-GENE-030131-55]	23470.8	-0.627168	0.142858	-4.39015	1.13273e-05	0.000322056
ENSDARG00000057417	nudt13	nudix (nucleoside diphosphate linked moiety X)-type motif 13 [Source:ZFIN;Acc:ZDB-GENE-040724-60]	44.9751	-1.53264	0.318208	-4.81647	1.46122e-06	5.19916e-05
ENSDARG00000058806	naxe	NAD(P)HX epimerase [Source:NCBI gene;Acc:436891]	343.271	-0.932915	0.155462	-6.00092	1.96201e-09	1.30917e-07
ENSDARG00000060500	l2hgdh	L-2-hydroxyglutarate dehydrogenase [Source:ZFIN;Acc:ZDB-GENE-090319-6]	233.923	-0.641808	0.200954	-3.19381	0.0014041	0.0168151
ENSDARG00000061439	ugt5c3	UDP glucuronosyltransferase 5 family, polypeptide C3 [Source:ZFIN;Acc:ZDB-GENE-050419-23]	93.9088	-0.700681	0.253014	-2.76934	0.00561707	0.048412
ENSDARG00000061687	atxn1a	ataxin 1a [Source:ZFIN;Acc:ZDB-GENE-060503-759]	113.972	-0.70844	0.221333	-3.2008	0.00137049	0.0164927
ENSDARG00000062446	neurl2	neuralized E3 ubiquitin protein ligase 2 [Source:ZFIN;Acc:ZDB-GENE-070410-31]	135.314	-0.709827	0.201717	-3.51893	0.00043329	0.00666363
ENSDARG00000063014	dbpa	D site albumin promoter binding protein a [Source:ZFIN;Acc:ZDB-GENE-060503-802]	267.965	-0.985519	0.20697	-4.76165	1.92019e-06	6.62171e-05
ENSDARG00000063026	mlc1	modulator of VRAC current 1 [Source:ZFIN;Acc:ZDB-GENE-050419-145]	55.382	-1.03136	0.317368	-3.24974	0.00115511	0.0144225
ENSDARG00000068275	ptx3a	pentraxin 3, long a [Source:ZFIN;Acc:ZDB-GENE-030131-8720]	574.99	-0.670976	0.163944	-4.0927	4.26373e-05	0.000983895
ENSDARG00000068710	nid1a	nidogen 1a [Source:ZFIN;Acc:ZDB-GENE-050302-58]	1102.48	-0.772483	0.144211	-5.35662	8.47922e-08	3.96158e-06
ENSDARG00000068849	fam83ha	family with sequence similarity 83 member Ha [Source:ZFIN;Acc:ZDB-GENE-090312-104]	248.593	-0.757468	0.263102	-2.87898	0.00398958	0.0375359
ENSDARG00000069038	si:ch211-242e8.1	si:ch211-242e8.1 [Source:ZFIN;Acc:ZDB-GENE-060503-600]	29.9113	-1.53874	0.494579	-3.11121	0.00186325	0.0208153
ENSDARG00000071251	ppp1r18	protein phosphatase 1, regulatory subunit 18 [Source:ZFIN;Acc:ZDB-GENE-060503-350]	58.0332	-0.991383	0.312222	-3.17525	0.0014971	0.0176794
ENSDARG00000071592	aqp8a.2	aquaporin 8a, tandem duplicate 2 [Source:ZFIN;Acc:ZDB-GENE-070112-1802]	63.9919	-1.16511	0.353693	-3.29412	0.000987288	0.0127139
ENSDARG00000074119	frmpd2	FERM and PDZ domain containing 2 [Source:ZFIN;Acc:ZDB-GENE-110315-2]	54.5008	-1.17568	0.328044	-3.58392	0.000338479	0.00546135
ENSDARG00000074414	sema4ba	sema domain, immunoglobulin domain (Ig), transmembrane domain (TM) and short cytoplasmic domain, (semaphorin) 4Ba [Source:ZFIN;Acc:ZDB-GENE-070705-31]	100.938	-1.02023	0.234691	-4.34713	1.37933e-05	0.000378194
ENSDARG00000074415	zgc:171482	zgc:171482 [Source:ZFIN;Acc:ZDB-GENE-080204-84]	105.932	-0.819604	0.223833	-3.66168	0.000250569	0.0042519
ENSDARG00000074684	mlsl	malate synthase-like [Source:ZFIN;Acc:ZDB-GENE-130530-761]	58.3018	-0.963607	0.302887	-3.18141	0.00146559	0.0173824
ENSDARG00000075881	SERF2	si:ch211-39k3.2 [Source:ZFIN;Acc:ZDB-GENE-070705-180]	100.458	-1.15929	0.284326	-4.07732	4.5557e-05	0.00104149
ENSDARG00000075903	chadlb	chondroadherin-like b [Source:ZFIN;Acc:ZDB-GENE-121205-5]	132.865	-0.90318	0.245999	-3.67148	0.00024115	0.00411762
ENSDARG00000076595	sema4ga	sema domain, immunoglobulin domain (Ig), transmembrane domain (TM) and short cytoplasmic domain, (semaphorin) 4Ga [Source:ZFIN;Acc:ZDB-GENE-060503-381]	53.2348	-0.94501	0.284874	-3.3173	0.000908932	0.0119495
ENSDARG00000076618	tm2d3	TM2 domain containing 3 [Source:NCBI gene;Acc:100093711]	565.694	-0.649771	0.145	-4.48118	7.42308e-06	0.000221541
ENSDARG00000076659	cdca7b	cell division cycle associated 7b [Source:ZFIN;Acc:ZDB-GENE-030131-607]	531.619	-0.649876	0.149484	-4.34746	1.37721e-05	0.000378033
ENSDARG00000078094	lmf2a	lipase maturation factor 2a [Source:ZFIN;Acc:ZDB-GENE-080723-47]	86.8499	-0.681564	0.228079	-2.98828	0.00280548	0.0285913
ENSDARG00000078185	pacs2	phosphofurin acidic cluster sorting protein 2 [Source:ZFIN;Acc:ZDB-GENE-081218-1]	121.855	-0.97435	0.226746	-4.29711	1.73041e-05	0.000459119
ENSDARG00000079166	ace	angiotensin I converting enzyme (peptidyl-dipeptidase A) 1 [Source:ZFIN;Acc:ZDB-GENE-030131-1826]	210.409	-0.774813	0.191929	-4.03697	5.41463e-05	0.00119891
ENSDARG00000079456	si:ch211-149a19.3	si:ch211-149a19.3 [Source:ZFIN;Acc:ZDB-GENE-081104-128]	115.385	-1.8384	0.273565	-6.72016	1.8152e-11	1.63714e-09
ENSDARG00000079848	gmps	guanine monophosphate synthase [Source:ZFIN;Acc:ZDB-GENE-040426-1503]	1427.27	-0.591797	0.137225	-4.31261	1.61338e-05	0.00043226
ENSDARG00000087517	btbd3b	BTB (POZ) domain containing 3b [Source:ZFIN;Acc:ZDB-GENE-041210-282]	196.014	-0.617192	0.208602	-2.95871	0.00308934	0.0308208
ENSDARG00000088290	foxj1b	forkhead box J1b [Source:NCBI gene;Acc:494105]	79.507	-0.800797	0.245613	-3.2604	0.00111255	0.0140119
ENSDARG00000089402	si:ch73-281i18.3	si:ch73-281i18.3 [Source:ZFIN;Acc:ZDB-GENE-141212-263]	8.42697	-3.28593	0.790717	-4.15563	3.24397e-05	0.000785379
ENSDARG00000089486	cplx3b	complexin 3b [Source:ZFIN;Acc:ZDB-GENE-091204-403]	76.2535	-0.830302	0.26045	-3.18795	0.00143287	0.0170931
ENSDARG00000089766	nrg3b	neuregulin 3b [Source:ZFIN;Acc:ZDB-GENE-130603-38]	114.925	-0.872642	0.287867	-3.0314	0.00243419	0.0255475
ENSDARG00000091459	gabra2a	gamma-aminobutyric acid type A receptor alpha2 subunit a [Source:ZFIN;Acc:ZDB-GENE-141216-16]	46.6981	-0.986701	0.322251	-3.0619	0.00219938	0.0235961
ENSDARG00000091560	slc6a19a.2	solute carrier family 6 member 19a, tandem duplicate 2 [Source:ZFIN;Acc:ZDB-GENE-141210-16]	29.3523	-1.20225	0.433909	-2.77075	0.00559279	0.0483178
ENSDARG00000091988	BX469885.1		11.4363	-3.39363	0.767512	-4.42159	9.79768e-06	0.000281492
ENSDARG00000094946	si:ch211-132b12.2	si:ch211-132b12.2 [Source:ZFIN;Acc:ZDB-GENE-050420-178]	52.9707	-0.944305	0.331057	-2.85239	0.00433916	0.0400509
ENSDARG00000094974	BX530068.1		155.504	-1.00575	0.264875	-3.79708	0.000146412	0.00272689
ENSDARG00000095947	adkb	adenosine kinase b [Source:ZFIN;Acc:ZDB-GENE-030131-948]	724.398	-0.637836	0.158432	-4.02593	5.67499e-05	0.0012487
ENSDARG00000096273	si:dkey-3n22.9	si:dkey-3n22.9 [Source:ZFIN;Acc:ZDB-GENE-120215-95]	27.3379	-1.66979	0.413752	-4.03571	5.44373e-05	0.00120211
ENSDARG00000096359	eppk1	epiplakin 1 [Source:ZFIN;Acc:ZDB-GENE-030416-1]	225.068	-0.598393	0.211019	-2.83574	0.00457203	0.0416472
ENSDARG00000097080	si:ch73-181m17.1	si:ch73-181m17.1 [Source:ZFIN;Acc:ZDB-GENE-131122-49]	47.8215	-1.15001	0.371927	-3.09204	0.00198788	0.0218996
ENSDARG00000097973	si:ch1073-190k2.1	si:ch1073-190k2.1 [Source:ZFIN;Acc:ZDB-GENE-131127-449]	265.308	-4.22544	0.621909	-6.7943	1.08841e-11	1.0037e-09
ENSDARG00000098724	rgrb	retinal G protein coupled receptor b [Source:ZFIN;Acc:ZDB-GENE-050522-447]	453.801	-0.685544	0.148311	-4.62235	3.79424e-06	0.00012212
ENSDARG00000099069	bsk146	brain specific kinase 146 [Source:NCBI gene;Acc:405767]	317.731	-0.730042	0.194326	-3.75679	0.00017211	0.00312745
ENSDARG00000099184	map2k6	mitogen-activated protein kinase kinase 6 [Source:NCBI gene;Acc:65239]	1036.89	-0.599249	0.128957	-4.64687	3.37005e-06	0.000109758
ENSDARG00000099283	epb41a	erythrocyte membrane protein band 4.1a [Source:ZFIN;Acc:ZDB-GENE-070705-81]	379.706	-0.594722	0.200863	-2.96083	0.00306811	0.0306836
ENSDARG00000099420	nme2b.2	NME/NM23 nucleoside diphosphate kinase 2b, tandem duplicate 2 [Source:ZFIN;Acc:ZDB-GENE-000210-33]	16986.6	-0.672661	0.132361	-5.08201	3.7347e-07	1.53772e-05
ENSDARG00000099596	btd	biotinidase [Source:ZFIN;Acc:ZDB-GENE-060825-186]	78.1597	-0.935093	0.282807	-3.30647	0.00094479	0.0122693
ENSDARG00000100397	pde6c	phosphodiesterase 6C, cGMP-specific, cone, alpha prime [Source:ZFIN;Acc:ZDB-GENE-040426-1664]	467.996	-1.53804	0.43848	-3.50766	0.000452067	0.00687935
ENSDARG00000100613	CABZ01089777.1		19.5959	-1.44589	0.501347	-2.88401	0.0039265	0.0371268
ENSDARG00000100821	scrt1a	scratch family zinc finger 1a [Source:ZFIN;Acc:ZDB-GENE-080219-30]	276.052	-1.18032	0.203636	-5.79624	6.78166e-09	4.12292e-07
ENSDARG00000101010	hpdl	4-hydroxyphenylpyruvate dioxygenase-like [Source:ZFIN;Acc:ZDB-GENE-071004-50]	44.8035	-0.938423	0.297721	-3.15202	0.00162145	0.0187963
ENSDARG00000101629	CABZ01079192.1	sucrase-isomaltase (alpha-glucosidase) [Source:NCBI gene;Acc:100148922]	38.4564	-1.99938	0.442977	-4.5135	6.3767e-06	0.000193597
ENSDARG00000102119	si:ch73-359m17.2	si:ch73-359m17.2 [Source:ZFIN;Acc:ZDB-GENE-141222-90]	18.5401	-1.41886	0.478559	-2.96486	0.00302822	0.0303463
ENSDARG00000102690	rims2b	regulating synaptic membrane exocytosis 2b [Source:ZFIN;Acc:ZDB-GENE-060503-893]	191.294	-0.625562	0.204017	-3.06623	0.00216779	0.0233897
ENSDARG00000103007	rps3	ribosomal protein S3 [Source:ZFIN;Acc:ZDB-GENE-030131-8494]	22437.8	-0.616702	0.0941866	-6.54766	5.84443e-11	4.73361e-09
ENSDARG00000103618	btr18	bloodthirsty-related gene family, member 18 [Source:ZFIN;Acc:ZDB-GENE-080213-2]	8.92164	-2.15053	0.763178	-2.81786	0.00483452	0.0431757
ENSDARG00000104291	GPR151	G protein-coupled receptor 151 [Source:NCBI gene;Acc:497134]	91.601	-0.92408	0.270535	-3.41576	0.000636051	0.008985
ENSDARG00000104569	CABZ01088484.1		10.6344	-2.05154	0.633385	-3.239	0.00119948	0.0148634
ENSDARG00000106873	LO018188.1	synaptopodin [Source:NCBI gene;Acc:100536545]	157.475	-0.729558	0.204813	-3.56206	0.00036795	0.00586006
ENSDARG00000108038	CABZ01109481.1		16.2623	-2.23677	0.530538	-4.21603	2.48637e-05	0.000627248
ENSDARG00000110698	CABZ01061524.1		4266.55	-0.63862	0.128248	-4.97956	6.37279e-07	2.50656e-05
ENSDARG00000111259	GNG4	G protein subunit gamma 4 [Source:NCBI gene;Acc:101883928]	66.4103	-0.875571	0.279727	-3.13009	0.00174754	0.0198743
ENSDARG00000001767	slc29a2	solute carrier family 29 member 2 [Source:ZFIN;Acc:ZDB-GENE-050220-15]	271.615	-0.747113	0.193579	-3.85946	0.000113636	0.0022031
ENSDARG00000001929	pink1	PTEN induced kinase 1 [Source:ZFIN;Acc:ZDB-GENE-041212-53]	208.456	-1.06276	0.164731	-6.4515	1.10748e-10	8.60197e-09
ENSDARG00000004187	zgc:122979	zgc:122979 [Source:ZFIN;Acc:ZDB-GENE-051127-45]	131.315	-1.23443	0.288739	-4.27523	1.90942e-05	0.000500145
ENSDARG00000005141	camkvb	CaM kinase-like vesicle-associated b [Source:NCBI gene;Acc:393422]	234.964	-0.743362	0.243255	-3.0559	0.00224386	0.0239897
ENSDARG00000010385	sept4a	septin 4a [Source:ZFIN;Acc:ZDB-GENE-051120-87]	198.571	-0.817497	0.272935	-2.99521	0.00274255	0.0280661
ENSDARG00000011490	scube3	signal peptide, CUB domain, EGF-like 3 [Source:ZFIN;Acc:ZDB-GENE-060717-1]	125.425	-0.703162	0.220014	-3.19599	0.00139351	0.0167207
ENSDARG00000013524	cyp2ae1	cytochrome P450, family 2, subfamily AE, polypeptide 1 [Source:ZFIN;Acc:ZDB-GENE-090312-107]	35.5952	-1.16162	0.31965	-3.63403	0.00027903	0.00463895
ENSDARG00000014138	acot8	acyl-CoA thioesterase 8 [Source:ZFIN;Acc:ZDB-GENE-041010-174]	64.1331	-1.16456	0.282521	-4.12203	3.75554e-05	0.00088998
ENSDARG00000014480	nr6a1b	nuclear receptor subfamily 6, group A, member 1b [Source:NCBI gene;Acc:497167]	31.6621	-1.28891	0.347994	-3.70383	0.000212368	0.00370582
ENSDARG00000016918	ace2	angiotensin I converting enzyme 2 [Source:ZFIN;Acc:ZDB-GENE-041114-6]	20.428	-1.87213	0.657199	-2.84865	0.00439051	0.0404475
ENSDARG00000017490	cel.1	carboxyl ester lipase, tandem duplicate 1 [Source:ZFIN;Acc:ZDB-GENE-030131-1201]	42.3404	-1.84434	0.51424	-3.58654	0.000335096	0.00541743
ENSDARG00000020758	tmem178	transmembrane protein 178 [Source:NCBI gene;Acc:767702]	138.566	-0.873086	0.267327	-3.26599	0.00109082	0.0138139
ENSDARG00000021059	alas1	aminolevulinate, delta-, synthase 1 [Source:ZFIN;Acc:ZDB-GENE-001229-2]	1506.52	-0.586269	0.210177	-2.7894	0.00528057	0.0462534
ENSDARG00000031161	nr1d4a	nuclear receptor subfamily 1, group D, member 4a [Source:ZFIN;Acc:ZDB-GENE-080403-5]	20.0984	-1.70861	0.542505	-3.14948	0.00163561	0.0189159
ENSDARG00000032264	mybl2b	v-myb avian myeloblastosis viral oncogene homolog-like 2b [Source:ZFIN;Acc:ZDB-GENE-041007-1]	346.348	-0.59489	0.153749	-3.86923	0.000109178	0.0021284
ENSDARG00000035765	CU633984.1		43.9658	-1.01466	0.345302	-2.93848	0.00329824	0.0324578
ENSDARG00000036865	slc2a12	solute carrier family 2 member 12 [Source:NCBI gene;Acc:393510]	115.231	-0.857631	0.20141	-4.25814	2.06136e-05	0.000535954
ENSDARG00000036952	XKR7	zgc:198371 [Source:ZFIN;Acc:ZDB-GENE-091214-2]	53.2146	-0.898876	0.318755	-2.81996	0.00480302	0.043035
ENSDARG00000038207	aldh4a1	aldehyde dehydrogenase 4 family, member A1 [Source:NCBI gene;Acc:394133]	696.388	-0.623764	0.167615	-3.72142	0.000198109	0.00350799
ENSDARG00000040565	ckmb	creatine kinase, muscle b [Source:ZFIN;Acc:ZDB-GENE-040426-2128]	99044.3	-0.776657	0.116888	-6.64443	3.04399e-11	2.64838e-09
ENSDARG00000040984	hspa13	heat shock protein 70 family, member 13 [Source:ZFIN;Acc:ZDB-GENE-070410-58]	192.916	-0.613281	0.164618	-3.72548	0.000194942	0.00346311
ENSDARG00000042379	TMEM120A	zgc:103681 [Source:ZFIN;Acc:ZDB-GENE-041010-17]	69.0304	-1.32049	0.260752	-5.06415	4.10223e-07	1.66951e-05
ENSDARG00000042970	gng8	guanine nucleotide binding protein (G protein), gamma 8 [Source:ZFIN;Acc:ZDB-GENE-050522-312]	99.3599	-0.76406	0.226598	-3.37188	0.000746564	0.0101782
ENSDARG00000043102	lxn	latexin [Source:ZFIN;Acc:ZDB-GENE-041212-18]	386.406	-0.713442	0.151761	-4.7011	2.58759e-06	8.69191e-05
ENSDARG00000044807	dck	deoxycytidine kinase [Source:ZFIN;Acc:ZDB-GENE-041024-3]	170.804	-0.950611	0.224359	-4.237	2.26522e-05	0.000580378
ENSDARG00000044894	zgc:113307	zgc:113307 [Source:ZFIN;Acc:ZDB-GENE-050522-29]	253.285	-0.612282	0.212374	-2.88304	0.00393859	0.0372125
ENSDARG00000045014	tuba2	tubulin, alpha 2 [Source:ZFIN;Acc:ZDB-GENE-040426-1970]	5693.87	-0.650455	0.147446	-4.41149	1.0266e-05	0.000293919
ENSDARG00000045367	tuba1b	tubulin, alpha 1b [Source:ZFIN;Acc:ZDB-GENE-030822-1]	1872.08	-0.651555	0.185108	-3.51987	0.000431764	0.00664431
ENSDARG00000045408	tagln	transgelin [Source:ZFIN;Acc:ZDB-GENE-070912-1]	304.35	-0.679671	0.244079	-2.78464	0.00535878	0.0467886
ENSDARG00000054641	tent5ab	terminal nucleotidyltransferase 5Ab [Source:ZFIN;Acc:ZDB-GENE-071004-35]	96.6848	-1.10032	0.267308	-4.11631	3.84982e-05	0.000907059
ENSDARG00000055539	epdl2	ependymin-like 2 [Source:ZFIN;Acc:ZDB-GENE-091204-250]	515.799	-0.925529	0.221766	-4.17344	3.00029e-05	0.000734326
ENSDARG00000056729	her4.2	hairy-related 4, tandem duplicate 2 [Source:ZFIN;Acc:ZDB-GENE-060815-1]	99.2914	-0.862438	0.260747	-3.30757	0.000941099	0.0122408
ENSDARG00000057435	amacr	alpha-methylacyl-CoA racemase [Source:ZFIN;Acc:ZDB-GENE-050522-484]	124.272	-0.996082	0.229292	-4.34417	1.39802e-05	0.000381619
ENSDARG00000059370	nr1d4b	nuclear receptor subfamily 1, group D, member 4b [Source:ZFIN;Acc:ZDB-GENE-080403-6]	52.0259	-0.975143	0.309871	-3.14694	0.00164991	0.0190366
ENSDARG00000060549	ecel1	endothelin converting enzyme-like 1 [Source:ZFIN;Acc:ZDB-GENE-130530-692]	97.5019	-0.878618	0.254572	-3.45135	0.000557781	0.00812189
ENSDARG00000060695	znf346	zinc finger protein 346 [Source:NCBI gene;Acc:560756]	1604.48	-0.873942	0.212891	-4.10511	4.04127e-05	0.000941384
ENSDARG00000060901	trim62.1	tripartite motif containing 62, tandem duplicate 1 [Source:ZFIN;Acc:ZDB-GENE-070112-502]	48.8059	-1.16748	0.352003	-3.31666	0.000911001	0.0119566
ENSDARG00000062134	kcnab2b	potassium voltage-gated channel, shaker-related subfamily, beta member 2 b [Source:ZFIN;Acc:ZDB-GENE-080219-36]	69.6656	-0.807082	0.254541	-3.17073	0.00152055	0.0178792
ENSDARG00000062633	cadm2b	cell adhesion molecule 2b [Source:ZFIN;Acc:ZDB-GENE-080506-3]	87.8577	-0.810109	0.276539	-2.92945	0.00339559	0.0332827
ENSDARG00000062699	nkain4	sodium/potassium transporting ATPase interacting 4 [Source:ZFIN;Acc:ZDB-GENE-080204-60]	235.559	-0.624215	0.193802	-3.22089	0.00127795	0.0156545
ENSDARG00000063230	bmp7b	bone morphogenetic protein 7b [Source:ZFIN;Acc:ZDB-GENE-060929-328]	167.751	-0.601598	0.207322	-2.90176	0.0037107	0.035606
ENSDARG00000068214	ccni	cyclin I [Source:ZFIN;Acc:ZDB-GENE-040426-2898]	5544.6	-0.854236	0.10255	-8.32994	8.08816e-17	1.43271e-14
ENSDARG00000068289	eif3k	eukaryotic translation initiation factor 3, subunit K [Source:NCBI gene;Acc:550245]	1140.18	-0.802401	0.149124	-5.38078	7.41654e-08	3.51173e-06
ENSDARG00000068434	h3f3b.1	H3 histone, family 3B.1 [Source:ZFIN;Acc:ZDB-GENE-050417-65]	3966.54	-1.14429	0.143473	-7.97567	1.51554e-15	2.33223e-13
ENSDARG00000068436	si:ch1073-429i10.3	si:ch1073-429i10.3 [Source:ZFIN;Acc:ZDB-GENE-120214-5]	6111.96	-1.03987	0.124409	-8.35853	6.35032e-17	1.17562e-14
ENSDARG00000068680	ctrl	chymotrypsin-like [Source:ZFIN;Acc:ZDB-GENE-040912-147]	39.5587	-3.26013	0.464733	-7.01507	2.29842e-12	2.41845e-10
ENSDARG00000070038	rbp2a	retinol binding protein 2a, cellular [Source:ZFIN;Acc:ZDB-GENE-020320-2]	1272.15	-1.51133	0.187943	-8.04142	8.88056e-16	1.41985e-13
ENSDARG00000070157	tgm2a	transglutaminase 2, C polypeptide A [Source:ZFIN;Acc:ZDB-GENE-040912-78]	493.935	-2.29865	0.177738	-12.9328	2.94025e-38	2.19378e-35
ENSDARG00000070416	zgc:162816	zgc:162816 [Source:ZFIN;Acc:ZDB-GENE-070410-94]	168.223	-0.65176	0.178537	-3.65055	0.000261675	0.00440092
ENSDARG00000071209	oprl1	opiate receptor-like 1 [Source:ZFIN;Acc:ZDB-GENE-040312-4]	147.972	-0.855299	0.264113	-3.23838	0.00120209	0.0148825
ENSDARG00000073704	si:dkeyp-72g9.4	si:dkeyp-72g9.4 [Source:ZFIN;Acc:ZDB-GENE-031204-23]	294.32	-0.645998	0.213628	-3.02393	0.00249513	0.0260318
ENSDARG00000074863	TMEM132C	si:dkey-112m2.1 [Source:ZFIN;Acc:ZDB-GENE-091116-15]	148.603	-0.670722	0.201243	-3.33289	0.000859488	0.011396
ENSDARG00000075147	lrrc38a	leucine rich repeat containing 38a [Source:ZFIN;Acc:ZDB-GENE-080327-12]	24.7377	-1.30432	0.420469	-3.10206	0.00192178	0.0213433
ENSDARG00000075748	NCKAP1L	zgc:172352 [Source:ZFIN;Acc:ZDB-GENE-080204-117]	98.8754	-1.11167	0.238975	-4.65184	3.28979e-06	0.000107429
ENSDARG00000076169	pold3	polymerase (DNA-directed), delta 3, accessory subunit [Source:ZFIN;Acc:ZDB-GENE-060512-59]	863.699	-0.597883	0.131866	-4.534	5.78761e-06	0.000178351
ENSDARG00000076248	ppp1r3db	protein phosphatase 1, regulatory subunit 3Db [Source:ZFIN;Acc:ZDB-GENE-110201-1]	32.8238	-1.83205	0.402677	-4.54966	5.37319e-06	0.000167105
ENSDARG00000076657	plagl2	pleiomorphic adenoma gene-like 2 [Source:ZFIN;Acc:ZDB-GENE-020806-1]	98.4255	-0.68652	0.224711	-3.05512	0.00224969	0.0240227
ENSDARG00000076819	nlrc8	NLR family CARD domain containing 8 [Source:ZFIN;Acc:ZDB-GENE-070912-363]	15.6543	-8.02304	1.28214	-6.25754	3.91098e-10	2.85745e-08
ENSDARG00000077638		zgc:171965 [Source:ZFIN;Acc:ZDB-GENE-070820-20]	7.52556	-2.40596	0.868134	-2.77142	0.00558132	0.0482379
ENSDARG00000077875	slc2a5	solute carrier family 2 member 5 [Source:ZFIN;Acc:ZDB-GENE-060222-2]	13.2624	-5.88967	1.13294	-5.19859	2.00805e-07	8.76633e-06
ENSDARG00000078244	si:ch211-197l9.2	si:ch211-197l9.2 [Source:ZFIN;Acc:ZDB-GENE-091204-369]	98.496	-1.05201	0.243601	-4.31857	1.57045e-05	0.000422598
ENSDARG00000078757	si:ch211-212c13.8	si:ch211-212c13.8 [Source:ZFIN;Acc:ZDB-GENE-131118-28]	225.411	-0.744194	0.196605	-3.78522	0.000153574	0.00284737
ENSDARG00000089724	cyldb	cylindromatosis (turban tumor syndrome), b [Source:ZFIN;Acc:ZDB-GENE-100208-1]	69.9326	-1.38306	0.420237	-3.29114	0.00099782	0.0128227
ENSDARG00000090943	CABZ01033205.1	uncharacterized LOC100002960 [Source:NCBI gene;Acc:100002960]	30.2668	-1.1763	0.385166	-3.05401	0.00225807	0.0240789
ENSDARG00000090948	si:ch73-29c22.1	si:ch73-29c22.1 [Source:ZFIN;Acc:ZDB-GENE-091204-309]	18.2035	-2.58416	0.529875	-4.87693	1.0775e-06	3.95383e-05
ENSDARG00000092044	si:dkey-22f5.9	si:dkey-22f5.9 [Source:ZFIN;Acc:ZDB-GENE-091204-260]	57.5627	-2.08282	0.306996	-6.78451	1.1648e-11	1.07014e-09
ENSDARG00000092985	CU499330.1		42.5202	-1.63166	0.343422	-4.7512	2.02218e-06	6.93455e-05
ENSDARG00000093126	si:ch73-112l6.1	si:ch73-112l6.1 [Source:ZFIN;Acc:ZDB-GENE-091204-14]	252.878	-0.635588	0.170937	-3.71825	0.000200609	0.00354079
ENSDARG00000093176	zgc:77118	zgc:77118 [Source:ZFIN;Acc:ZDB-GENE-040426-2211]	26.2628	-1.35969	0.466143	-2.91689	0.00353536	0.0342527
ENSDARG00000095163	CR847563.1		22.7666	-1.60101	0.48392	-3.30841	0.000938269	0.0122168
ENSDARG00000095241	mybl2a	v-myb avian myeloblastosis viral oncogene homolog-like 2a [Source:ZFIN;Acc:ZDB-GENE-980526-529]	225.223	-0.754193	0.187864	-4.01456	5.95559e-05	0.00130345
ENSDARG00000096545	si:ch211-191a16.5	si:ch211-191a16.5 [Source:ZFIN;Acc:ZDB-GENE-121214-56]	22.545	-2.22167	0.582915	-3.81132	0.000138226	0.00260286
ENSDARG00000097491	ugt1b1	UDP glucuronosyltransferase 1 family, polypeptide B1 [Source:ZFIN;Acc:ZDB-GENE-080227-10]	261.207	-0.873204	0.157578	-5.54139	3.00072e-08	1.54893e-06
ENSDARG00000097533	BX571880.1		177.972	-0.85572	0.191774	-4.46212	8.11527e-06	0.000238442
ENSDARG00000097653	si:dkey-23k10.3	si:dkey-23k10.3 [Source:ZFIN;Acc:ZDB-GENE-131126-11]	29.157	-2.3955	0.445955	-5.37162	7.80317e-08	3.67361e-06
ENSDARG00000097770	si:ch211-167j9.4	si:ch211-167j9.4 [Source:ZFIN;Acc:ZDB-GENE-131121-196]	111.176	-1.72623	0.227722	-7.58041	3.44464e-14	4.60945e-12
ENSDARG00000097816	si:dkey-117a8.1	si:dkey-117a8.1 [Source:ZFIN;Acc:ZDB-GENE-131121-256]	26.6163	-1.42044	0.463622	-3.06379	0.00218549	0.0234983
ENSDARG00000098308	CR936540.1	leucine rich repeat containing G protein-coupled receptor 6 [Source:NCBI gene;Acc:100330212]	61.5517	-1.20801	0.284182	-4.25084	2.12974e-05	0.000550246
ENSDARG00000098906	herc7	hect domain and RLD 7 [Source:ZFIN;Acc:ZDB-GENE-091204-164]	58.8049	-1.89316	0.340656	-5.55741	2.73815e-08	1.42233e-06
ENSDARG00000099031	scn4ba	sodium channel, voltage-gated, type IV, beta a [Source:ZFIN;Acc:ZDB-GENE-070615-18]	83.8903	-0.916743	0.305181	-3.00393	0.0026652	0.0274457
ENSDARG00000099185	chia.2	chitinase, acidic.2 [Source:ZFIN;Acc:ZDB-GENE-040426-2014]	24.8383	-1.80855	0.489989	-3.69099	0.000223381	0.00387058
ENSDARG00000099936	nlrc3l	NLR family, CARD domain containing 3-like [Source:ZFIN;Acc:ZDB-GENE-121214-346]	164.446	-0.872771	0.218924	-3.98663	6.70176e-05	0.00143988
ENSDARG00000100075	abcg2a	ATP-binding cassette, sub-family G (WHITE), member 2a [Source:ZFIN;Acc:ZDB-GENE-050517-35]	199.026	-0.782437	0.207535	-3.77015	0.000163153	0.00299558
ENSDARG00000100635	chia.1	chitinase, acidic.1 [Source:ZFIN;Acc:ZDB-GENE-040426-1994]	22.9088	-2.06453	0.531005	-3.88796	0.000101088	0.00198961
ENSDARG00000101050	tmc8	transmembrane channel-like 8 [Source:ZFIN;Acc:ZDB-GENE-081114-2]	48.5416	-2.56005	0.311174	-8.22706	1.91859e-16	3.21358e-14
ENSDARG00000101186	CABZ01087566.1	transmembrane protein 25 [Source:NCBI gene;Acc:101883340]	15.7681	-1.65285	0.515123	-3.20864	0.00133363	0.0161122
ENSDARG00000101713	scn2b	sodium channel, voltage-gated, type II, beta [Source:ZFIN;Acc:ZDB-GENE-070920-1]	304.846	-1.03105	0.21556	-4.7831	1.72611e-06	6.01135e-05
ENSDARG00000102180	shroom3	shroom family member 3 [Source:ZFIN;Acc:ZDB-GENE-120817-1]	109.21	-0.708876	0.218152	-3.24946	0.00115625	0.0144293
ENSDARG00000102206	stc2b	stanniocalcin 2b [Source:ZFIN;Acc:ZDB-GENE-120203-5]	25.767	-1.62063	0.412097	-3.93265	8.40158e-05	0.00173108
ENSDARG00000102975	nsg2	neuronal vesicle trafficking associated 2 [Source:ZFIN;Acc:ZDB-GENE-030131-3694]	2178.05	-0.770208	0.1524	-5.05387	4.32948e-07	1.7533e-05
ENSDARG00000103456	cyp2aa11	cytochrome P450, family 2, subfamily AA, polypeptide 11 [Source:ZFIN;Acc:ZDB-GENE-110114-3]	38.9771	-1.38446	0.405222	-3.41653	0.000634242	0.00896974
ENSDARG00000104296	zgc:165508	zgc:165508 [Source:ZFIN;Acc:ZDB-GENE-070719-4]	30.7135	-1.29388	0.410556	-3.15152	0.00162422	0.0188195
ENSDARG00000104470	syngr2b	synaptogyrin 2b [Source:ZFIN;Acc:ZDB-GENE-070424-19]	496.469	-0.630607	0.148119	-4.25743	2.0679e-05	0.000537088
ENSDARG00000104853	il1rapl1b	interleukin 1 receptor accessory protein-like 1b [Source:NCBI gene;Acc:557801]	84.6519	-0.833992	0.293488	-2.84165	0.00448803	0.0411255
ENSDARG00000105039	phka1b	phosphorylase kinase, alpha 1b (muscle) [Source:ZFIN;Acc:ZDB-GENE-091204-81]	146.275	-0.980177	0.201971	-4.85307	1.21564e-06	4.39524e-05
ENSDARG00000105317	si:ch1073-365p7.2	si:ch1073-365p7.2 [Source:ZFIN;Acc:ZDB-GENE-160114-38]	18.494	-1.48335	0.457585	-3.2417	0.00118821	0.0147683
ENSDARG00000110990	BX908796.2		6.68635	-6.70039	2.11039	-3.17495	0.00149862	0.0176812
ENSDARG00000115805	GGT7	gamma-glutamyltransferase 7 [Source:NCBI gene;Acc:101882295]	160.102	-0.836287	0.209389	-3.99394	6.49832e-05	0.00140599
ENSDARG00000115806	CABZ01043506.1		34.3358	-2.0299	0.407151	-4.98562	6.17644e-07	2.44496e-05
ENSDARG00000117251	CABZ01043506.2		49.1563	-1.85451	0.316789	-5.85409	4.79621e-09	3.02801e-07
ENSDARG00000117472	CABZ01043503.1		62.1727	-1.86874	0.298697	-6.2563	3.94225e-10	2.87178e-08
ENSDARG00000002396	cry-dash	cryptochrome DASH [Source:NCBI gene;Acc:402986]	325.626	-0.602702	0.192099	-3.13746	0.00170421	0.0194987
ENSDARG00000004577	TMEM178B	zgc:194665 [Source:ZFIN;Acc:ZDB-GENE-080722-38]	226.644	-0.604886	0.182611	-3.31243	0.000924908	0.0120812
ENSDARG00000005485	ucmab	upper zone of growth plate and cartilage matrix associated b [Source:NCBI gene;Acc:405870]	334.215	-0.711525	0.239538	-2.97041	0.00297403	0.0299128
ENSDARG00000005749	cand2	cullin-associated and neddylation-dissociated 2 (putative) [Source:ZFIN;Acc:ZDB-GENE-060503-645]	479.73	-0.660984	0.142472	-4.63938	3.4945e-06	0.000113196
ENSDARG00000008275	klhl24b	kelch-like family member 24b [Source:ZFIN;Acc:ZDB-GENE-040426-1185]	855.874	-0.614324	0.185492	-3.31187	0.00092675	0.0120989
ENSDARG00000011376	dnase1l4.2	deoxyribonuclease 1 like 4, tandem duplicate 2 [Source:ZFIN;Acc:ZDB-GENE-040426-1884]	148.861	-0.853946	0.226513	-3.76996	0.000163271	0.00299558
ENSDARG00000013022	si:ch211-59h6.1	si:ch211-59h6.1 [Source:ZFIN;Acc:ZDB-GENE-091204-418]	50.6854	-2.84724	0.328559	-8.66586	4.48132e-18	9.19492e-16
ENSDARG00000013871	slc5a1	solute carrier family 5 member 1 [Source:ZFIN;Acc:ZDB-GENE-040426-1524]	52.6682	-1.10065	0.30815	-3.5718	0.000354533	0.00568684
ENSDARG00000017047	slc27a4	solute carrier family 27 member 4 [Source:ZFIN;Acc:ZDB-GENE-050417-248]	115.469	-1.18787	0.282717	-4.20161	2.65028e-05	0.000660477
ENSDARG00000017314	cela1.6	chymotrypsin like elastase family member 1, tandem duplicate 6 [Source:ZFIN;Acc:ZDB-GENE-040808-55]	36.1049	-2.50942	0.572998	-4.37945	1.18979e-05	0.000335952
ENSDARG00000018426	aldh7a1	aldehyde dehydrogenase 7 family, member A1 [Source:ZFIN;Acc:ZDB-GENE-030131-6129]	2312.86	-0.658768	0.120269	-5.47743	4.31547e-08	2.13794e-06
ENSDARG00000018846	dgat2	diacylglycerol O-acyltransferase 2 [Source:NCBI gene;Acc:565316]	466.482	-0.647814	0.199298	-3.25049	0.00115207	0.0143918
ENSDARG00000019228	mogat2	monoacylglycerol O-acyltransferase 2 [Source:ZFIN;Acc:ZDB-GENE-041010-186]	45.1932	-2.39811	0.436033	-5.49983	3.80154e-08	1.90924e-06
ENSDARG00000019532	fads2	fatty acid desaturase 2 [Source:NCBI gene;Acc:140615]	302.93	-0.743205	0.188006	-3.95309	7.71494e-05	0.00161666
ENSDARG00000020054	aox6	aldehyde oxidase 6 [Source:ZFIN;Acc:ZDB-GENE-050208-742]	141.308	-0.708138	0.204926	-3.45559	0.000549097	0.00803797
ENSDARG00000032298	tbc1d20	TBC1 domain family, member 20 [Source:ZFIN;Acc:ZDB-GENE-050626-61]	126.068	-0.730289	0.206006	-3.54499	0.000392633	0.00616937
ENSDARG00000040781	sult3st4	sulfotransferase family 3, cytosolic sulfotransferase 4 [Source:ZFIN;Acc:ZDB-GENE-050913-17]	17.4614	-8.18064	1.25472	-6.51988	7.03658e-11	5.62515e-09
ENSDARG00000040864	si:dkey-286j15.1	si:dkey-286j15.1 [Source:ZFIN;Acc:ZDB-GENE-060503-447]	821.361	-1.17176	0.207684	-5.64201	1.68079e-08	9.29988e-07
ENSDARG00000042747	coasy	CoA synthase [Source:ZFIN;Acc:ZDB-GENE-040912-137]	331.328	-0.750365	0.215032	-3.48954	0.000483846	0.00725534
ENSDARG00000043260	xylb	xylulokinase homolog (H. influenzae) [Source:ZFIN;Acc:ZDB-GENE-040426-1373]	77.9413	-0.85942	0.239212	-3.59272	0.00032725	0.005315
ENSDARG00000043279	aqp12	aquaporin 12 [Source:ZFIN;Acc:ZDB-GENE-040718-310]	147.417	-1.15386	0.225712	-5.11207	3.18645e-07	1.33203e-05
ENSDARG00000043658	cxadr	CXADR Ig-like cell adhesion molecule [Source:NCBI gene;Acc:791793]	367.454	-0.601557	0.184005	-3.26925	0.00107834	0.0136882
ENSDARG00000044015	gfra2b	GDNF family receptor alpha 2b [Source:ZFIN;Acc:ZDB-GENE-091204-26]	84.0182	-0.811211	0.265318	-3.05751	0.00223185	0.0238925
ENSDARG00000045447	slc35g2b	solute carrier family 35 member G2b [Source:ZFIN;Acc:ZDB-GENE-050320-142]	351.539	-0.807169	0.199482	-4.04632	5.20295e-05	0.0011625
ENSDARG00000045554	snx20	sorting nexin 20 [Source:ZFIN;Acc:ZDB-GENE-100806-1]	7.24911	-2.33818	0.786557	-2.97268	0.00295212	0.0297384
ENSDARG00000045804	abhd2b	abhydrolase domain containing 2b [Source:NCBI gene;Acc:559290]	101.508	-0.734204	0.239468	-3.06599	0.00216953	0.0233982
ENSDARG00000046014	kcna6a	potassium voltage-gated channel, shaker-related, subfamily, member 6 a [Source:ZFIN;Acc:ZDB-GENE-080722-21]	34.3706	-1.53025	0.408358	-3.74732	0.000178737	0.00322643
ENSDARG00000046157	RPS17	zgc:114188 [Source:ZFIN;Acc:ZDB-GENE-050320-15]	11946.7	-0.621321	0.104994	-5.91765	3.26569e-09	2.11044e-07
ENSDARG00000051823	hyal4	hyaluronidase 4 [Source:ZFIN;Acc:ZDB-GENE-061220-9]	224.011	-0.642994	0.182833	-3.51685	0.000436701	0.00669756
ENSDARG00000051925	cyb5r2	cytochrome b5 reductase 2 [Source:NCBI gene;Acc:751641]	205.898	-1.06411	0.232342	-4.57992	4.65157e-06	0.000147023
ENSDARG00000053487	osbp2	oxysterol binding protein 2 [Source:ZFIN;Acc:ZDB-GENE-091113-18]	142.891	-0.716411	0.2194	-3.26532	0.0010934	0.0138343
ENSDARG00000055629	dipk2ab	divergent protein kinase domain 2Ab [Source:ZFIN;Acc:ZDB-GENE-070830-2]	345.255	-0.601916	0.176857	-3.40341	0.000665508	0.00930299
ENSDARG00000058108	eps8l2	EPS8 like 2 [Source:ZFIN;Acc:ZDB-GENE-131121-340]	108.652	-0.71967	0.223934	-3.21376	0.00131009	0.0159246
ENSDARG00000058537	si:dkey-102c8.2	si:dkey-102c8.2 [Source:ZFIN;Acc:ZDB-GENE-050208-329]	10.129	-4.44027	0.887913	-5.0008	5.70938e-07	2.2747e-05
ENSDARG00000059039	FO904903.1	major histocompatibility complex class I ULA [Source:NCBI gene;Acc:796419]	12.86	-7.73909	1.27521	-6.06886	1.28825e-09	8.83546e-08
ENSDARG00000060871	mctp1b	multiple C2 domains, transmembrane 1b [Source:ZFIN;Acc:ZDB-GENE-090313-382]	171.556	-0.672347	0.213194	-3.15369	0.00161223	0.018741
ENSDARG00000061417	nub1	negative regulator of ubiquitin-like proteins 1 [Source:ZFIN;Acc:ZDB-GENE-080212-11]	102.051	-0.674395	0.235513	-2.86352	0.00418961	0.038927
ENSDARG00000062720	pcdh1a	protocadherin 1a [Source:ZFIN;Acc:ZDB-GENE-091116-32]	281.538	-0.696422	0.245943	-2.83164	0.00463097	0.0420442
ENSDARG00000063701	rreb1a	ras responsive element binding protein 1a [Source:ZFIN;Acc:ZDB-GENE-030219-137]	575.455	-0.591465	0.17326	-3.41373	0.000640795	0.00902611
ENSDARG00000068516	hapln1b	hyaluronan and proteoglycan link protein 1b [Source:ZFIN;Acc:ZDB-GENE-050920-1]	513.436	-0.877334	0.178646	-4.91103	9.06001e-07	3.40054e-05
ENSDARG00000069446	dbh	dopamine beta-hydroxylase (dopamine beta-monooxygenase) [Source:ZFIN;Acc:ZDB-GENE-990621-3]	37.8406	-1.25365	0.332561	-3.76967	0.000163462	0.00299684
ENSDARG00000070331	muc5.1	mucin 5.1, oligomeric mucus/gel-forming [Source:ZFIN;Acc:ZDB-GENE-120822-1]	794.142	-0.898858	0.198933	-4.51839	6.23122e-06	0.000189414
ENSDARG00000070387	nudt7	nudix (nucleoside diphosphate linked moiety X)-type motif 7 [Source:ZFIN;Acc:ZDB-GENE-131127-212]	71.2033	-0.775289	0.278087	-2.78794	0.00530442	0.0464292
ENSDARG00000070775	cyp2x9	cytochrome P450, family 2, subfamily X, polypeptide 9 [Source:ZFIN;Acc:ZDB-GENE-061027-109]	54.963	-1.20494	0.331449	-3.63535	0.0002776	0.00462142
ENSDARG00000070957	im:7160594	im:7160594 [Source:ZFIN;Acc:ZDB-GENE-080917-43]	191.742	-0.623075	0.189458	-3.28873	0.00100641	0.0129061
ENSDARG00000071036	si:dkey-286j15.3	si:dkey-286j15.3 [Source:ZFIN;Acc:ZDB-GENE-060503-635]	71.8875	-1.0057	0.256731	-3.91734	8.9532e-05	0.00182337
ENSDARG00000071325	cbarpb	CACN subunit beta associated regulatory protein b [Source:ZFIN;Acc:ZDB-GENE-050208-507]	64.0857	-1.25023	0.321184	-3.89257	9.91878e-05	0.00196161
ENSDARG00000071377	hsd11b1la	Danio rerio Hydroxysteroid 11-beta-dehydrogenase 1-like protein-like (LOC100006793), mRNA. [Source:RefSeq mRNA;Acc:NM_001105607]	354.922	-0.647639	0.176314	-3.6732	0.000239528	0.00409559
ENSDARG00000071437	ptprc	protein tyrosine phosphatase receptor type C [Source:ZFIN;Acc:ZDB-GENE-050208-585]	36.0374	-0.89597	0.318852	-2.80998	0.00495442	0.0440071
ENSDARG00000071588	BX539307.1		4.39589	-6.15433	1.43539	-4.28756	1.80645e-05	0.000476215
ENSDARG00000071629	BX511034.1		57.6264	-1.91186	0.318357	-6.00538	1.90879e-09	1.2806e-07
ENSDARG00000074111	bcdin3d	pre-miRNA 5'-monophosphate methyltransferase [Source:NCBI gene;Acc:568375]	15.7123	-2.36241	0.543054	-4.35023	1.35998e-05	0.000374976
ENSDARG00000074328	apba1b	amyloid beta (A4) precursor protein-binding, family A, member 1b [Source:ZFIN;Acc:ZDB-GENE-070925-3]	444.833	-0.632181	0.212214	-2.97898	0.00289208	0.0292799
ENSDARG00000075600	si:dkeyp-41f9.3	si:dkeyp-41f9.3 [Source:ZFIN;Acc:ZDB-GENE-091118-56]	70.8976	-0.869534	0.260964	-3.33201	0.000862225	0.0114261
ENSDARG00000076264	zgc:195170	zgc:195170 [Source:ZFIN;Acc:ZDB-GENE-080723-62]	2.50232	-5.37619	1.71844	-3.12853	0.00175685	0.0199434
ENSDARG00000077228	ntrk3a	neurotrophic tyrosine kinase, receptor, type 3a [Source:ZFIN;Acc:ZDB-GENE-010126-3]	408.73	-0.596943	0.177213	-3.36851	0.000755761	0.0102809
ENSDARG00000077456	si:ch211-113a14.12	si:ch211-113a14.12 [Source:ZFIN;Acc:ZDB-GENE-121214-99]	56.4468	-2.17748	0.314737	-6.91842	4.56697e-12	4.60852e-10
ENSDARG00000079876	C2CD4C	C2 calcium-dependent domain-containing protein 4C-like [Source:NCBI gene;Acc:100332608]	76.0427	-0.920877	0.272776	-3.37594	0.000735636	0.0100907
ENSDARG00000080015	lrrtm4l1	leucine rich repeat transmembrane neuronal 4 like 1 [Source:ZFIN;Acc:ZDB-GENE-080327-15]	17.357	-1.55266	0.548443	-2.83103	0.00463981	0.0421089
ENSDARG00000082789	NC_002333.18		940.189	-1.15299	0.161011	-7.16094	8.0127e-13	8.92709e-11
ENSDARG00000083118	NC_002333.20		32.3429	-1.17025	0.388729	-3.01045	0.0026086	0.0269756
ENSDARG00000083519	NC_002333.24		25.8518	-1.35919	0.45529	-2.98534	0.00283266	0.0287848
ENSDARG00000086302	proser1	proline and serine rich 1 [Source:ZFIN;Acc:ZDB-GENE-111003-1]	471.01	-0.61613	0.172678	-3.56808	0.000359604	0.00575146
ENSDARG00000088638	BX927260.1		37.8214	-0.970573	0.32991	-2.94193	0.00326169	0.0321712
ENSDARG00000089139	im:7145024	im:7145024 [Source:ZFIN;Acc:ZDB-GENE-050208-187]	63.3775	-0.971012	0.25116	-3.86612	0.000110582	0.00215407
ENSDARG00000090108	si:ch1073-174d20.1	si:ch1073-174d20.1 [Source:ZFIN;Acc:ZDB-GENE-121214-359]	167.02	-1.10894	0.261967	-4.23314	2.30447e-05	0.000588984
ENSDARG00000091728	zgc:114046	zgc:114046 [Source:ZFIN;Acc:ZDB-GENE-050320-24]	55.4567	-1.07475	0.325617	-3.30067	0.000964546	0.0125061
ENSDARG00000092319	BX323074.1		6.42772	-2.83422	0.935267	-3.03039	0.00244239	0.0256038
ENSDARG00000093024	si:ch211-213a13.2	si:ch211-213a13.2 [Source:ZFIN;Acc:ZDB-GENE-050208-551]	52.8927	-1.66949	0.329417	-5.068	4.0201e-07	1.64112e-05
ENSDARG00000093068	c3b.1	complement component c3b, tandem duplicate 1 [Source:ZFIN;Acc:ZDB-GENE-030131-2211]	688.827	-0.654273	0.182502	-3.58502	0.000337047	0.00544182
ENSDARG00000093671	BX001030.1		274.933	-0.783413	0.232267	-3.3729	0.0007438	0.0101518
ENSDARG00000094252	BX649448.4		10.3134	-2.32927	0.672138	-3.46545	0.000529335	0.00780437
ENSDARG00000095147	krt96	keratin 96 [Source:ZFIN;Acc:ZDB-GENE-030131-221]	44.0109	-1.78632	0.318099	-5.61561	1.95867e-08	1.0576e-06
ENSDARG00000095455	si:dkey-20i20.10	si:dkey-20i20.10 [Source:ZFIN;Acc:ZDB-GENE-060503-905]	6.52239	-4.74882	1.1989	-3.96097	7.46445e-05	0.0015742
ENSDARG00000096830	mhc1lja	major histocompatibility complex class I LJA [Source:ZFIN;Acc:ZDB-GENE-140820-11]	7.7596	-2.80162	0.87013	-3.21977	0.00128292	0.0157076
ENSDARG00000096899	CU929451.1		31.8938	-1.6852	0.423676	-3.97758	6.96211e-05	0.00148674
ENSDARG00000097275	si:ch211-147g22.4	si:ch211-147g22.4 [Source:ZFIN;Acc:ZDB-GENE-131121-226]	47.4624	-2.13615	0.395905	-5.39561	6.82918e-08	3.25868e-06
ENSDARG00000097929	BX005392.3	si:dkey-90a24.1 [Source:NCBI gene;Acc:101883724]	10.7766	-1.95963	0.654185	-2.99553	0.00273969	0.0280485
ENSDARG00000098258	SLC16A7	zgc:165507 [Source:ZFIN;Acc:ZDB-GENE-070620-11]	77.7607	-0.669995	0.235647	-2.84321	0.00446615	0.0410013
ENSDARG00000098761	rgs2	regulator of G protein signaling 2 [Source:ZFIN;Acc:ZDB-GENE-040718-410]	111.485	-0.952492	0.343889	-2.76977	0.00560962	0.048412
ENSDARG00000098902	ubxn8	UBX domain protein 8 [Source:ZFIN;Acc:ZDB-GENE-050522-266]	51.6666	-1.66477	0.287937	-5.7817	7.39477e-09	4.4626e-07
ENSDARG00000098911	zgc:153293	zgc:153293 [Source:ZFIN;Acc:ZDB-GENE-060825-315]	68.4409	-0.930598	0.27453	-3.38978	0.000699486	0.0097052
ENSDARG00000099113	UNC13B	unc-13 homolog Bb (C. elegans) [Source:NCBI gene;Acc:100329499]	219.104	-0.740242	0.170572	-4.33977	1.42635e-05	0.00038849
ENSDARG00000099182	ankrd55	ankyrin repeat domain 55 [Source:ZFIN;Acc:ZDB-GENE-080104-7]	124.256	-0.662296	0.237893	-2.784	0.00536927	0.0467972
ENSDARG00000099364	BX511034.5		47.0681	-2.78163	0.431988	-6.43915	1.20145e-10	9.24442e-09
ENSDARG00000099447	pcdh1g18	protocadherin 1 gamma 18 [Source:ZFIN;Acc:ZDB-GENE-050609-13]	93.9107	-1.51781	0.278152	-5.45674	4.84957e-08	2.37861e-06
ENSDARG00000099577	si:dkey-182g1.10	si:dkey-182g1.10 [Source:ZFIN;Acc:ZDB-GENE-141216-134]	136.85	-0.791324	0.228646	-3.46092	0.000538331	0.00791331
ENSDARG00000099646	pcdh1g3	protocadherin 1 gamma 3 [Source:ZFIN;Acc:ZDB-GENE-050608-3]	23.5816	-2.46395	0.439321	-5.60854	2.04042e-08	1.08979e-06
ENSDARG00000099959	smyhc1	slow myosin heavy chain 1 [Source:ZFIN;Acc:ZDB-GENE-030131-271]	11993.8	-0.699288	0.128483	-5.44266	5.24903e-08	2.56432e-06
ENSDARG00000100052	cckb	cholecystokinin b [Source:ZFIN;Acc:ZDB-GENE-060720-30]	243.853	-0.870515	0.199513	-4.36319	1.28177e-05	0.000356204
ENSDARG00000100352	aglb	amylo-alpha-1, 6-glucosidase, 4-alpha-glucanotransferase b [Source:ZFIN;Acc:ZDB-GENE-050309-54]	878.529	-0.722504	0.152758	-4.72975	2.24802e-06	7.63458e-05
ENSDARG00000100552	taco1	translational activator of mitochondrially encoded cytochrome c oxidase I [Source:ZFIN;Acc:ZDB-GENE-070410-35]	108.731	-2.07623	0.237189	-8.75348	2.06876e-18	4.4293e-16
ENSDARG00000100869	adcy9	adenylate cyclase 9 [Source:ZFIN;Acc:ZDB-GENE-050208-455]	173.724	-0.585201	0.18901	-3.09614	0.00196055	0.0216566
ENSDARG00000100889	galnt18a	UDP-N-acetyl-alpha-D-galactosamine:polypeptide N-acetylgalactosaminyltransferase 18a [Source:ZFIN;Acc:ZDB-GENE-080723-30]	40.231	-1.14223	0.326895	-3.49419	0.000475511	0.00716088
ENSDARG00000101195	cyp1c1	cytochrome P450, family 1, subfamily C, polypeptide 1 [Source:ZFIN;Acc:ZDB-GENE-050522-501]	358.732	-0.882731	0.198564	-4.44557	8.76599e-06	0.000255126
ENSDARG00000101348	plppr5b	phospholipid phosphatase related 5b [Source:ZFIN;Acc:ZDB-GENE-070620-15]	59.563	-1.25786	0.284545	-4.4206	9.84286e-06	0.00028246
ENSDARG00000101368	cngb3.2	cyclic nucleotide gated channel subunit beta 3, tandem duplicate 2 [Source:ZFIN;Acc:ZDB-GENE-091118-102]	132.933	-0.832643	0.253619	-3.28305	0.00102691	0.013128
ENSDARG00000101726	ces2b	carboxylesterase 2b [Source:ZFIN;Acc:ZDB-GENE-041014-96]	436.375	-1.20658	0.213219	-5.65886	1.52384e-08	8.48869e-07
ENSDARG00000102302	WDR48	WD repeat domain 48 [Source:HGNC Symbol;Acc:HGNC:30914]	78.2589	-0.790528	0.248572	-3.18027	0.00147137	0.0174257
ENSDARG00000102505	trim32	tripartite motif containing 32 [Source:ZFIN;Acc:ZDB-GENE-060428-1]	164.082	-0.989424	0.200716	-4.92948	8.24497e-07	3.13768e-05
ENSDARG00000102733	EMC4	ER membrane protein complex subunit 4 [Source:HGNC Symbol;Acc:HGNC:28032]	10.8584	-2.75156	0.698087	-3.94157	8.09517e-05	0.00167918
ENSDARG00000103271	pla2g15	phospholipase A2, group XV [Source:ZFIN;Acc:ZDB-GENE-030131-6948]	2191.43	-1.06127	0.18137	-5.85138	4.87502e-09	3.06989e-07
ENSDARG00000103878	anpepb	alanyl (membrane) aminopeptidase b [Source:ZFIN;Acc:ZDB-GENE-030131-1253]	96.0963	-0.926404	0.309998	-2.98842	0.00280425	0.0285906
ENSDARG00000104450	CR855996.2	ATPase phospholipid transporting 8B5b [Source:NCBI gene;Acc:563450]	139.635	-0.687143	0.240003	-2.86306	0.00419569	0.0389541
ENSDARG00000104576	PPP1R3G	si:ch211-152c8.5 [Source:ZFIN;Acc:ZDB-GENE-030131-5764]	194.282	-1.41719	0.196909	-7.1972	6.146e-13	6.9099e-11
ENSDARG00000104818	ces2b	carboxylesterase 2b [Source:ZFIN;Acc:ZDB-GENE-041014-96]	182.642	-1.16573	0.266702	-4.3709	1.23738e-05	0.000347003
ENSDARG00000105121	FAM135B	family with sequence similarity 135 member B [Source:NCBI gene;Acc:100003594]	62.2942	-0.921098	0.324804	-2.83585	0.00457035	0.0416472
ENSDARG00000105154	creg1	cellular repressor of E1A-stimulated genes 1 [Source:ZFIN;Acc:ZDB-GENE-070112-2042]	218.323	-0.681591	0.200456	-3.40021	0.000673345	0.00940392
ENSDARG00000105254	CABZ01102115.2		26.8625	-1.2847	0.41619	-3.08682	0.00202309	0.022208
ENSDARG00000109563	LSM10	LSM10, U7 small nuclear RNA associated [Source:HGNC Symbol;Acc:HGNC:17562]	18.0642	-3.04724	0.555405	-5.48653	4.09907e-08	2.04306e-06
ENSDARG00000111190	CR450686.5		4.6101	-6.25966	1.46188	-4.28193	1.8528e-05	0.000486349
ENSDARG00000111606	smyhc2	slow myosin heavy chain 2 [Source:ZFIN;Acc:ZDB-GENE-070822-12]	78.2516	-1.27645	0.28949	-4.40929	1.03709e-05	0.000296234
ENSDARG00000112287	zgc:66156	zgc:66156 [Source:ZFIN;Acc:ZDB-GENE-040426-1554]	92.9756	-1.45946	0.377877	-3.86227	0.00011234	0.00218315
