# Supplementary material for: Upf3a but not Upf1 mediates the genetic compensation response induced by leg1 deleterious mutations in an H3K4me3-independent manner
Source: Cell Discov. 2023 Jun 27;9:63. doi: 10.1038/s41421-023-00550-2 (PMC10300044; doi:10.1038/s41421-023-00550-2)
Supplement: Supplementary file 17 — Table S16 [file 41421_2023_550_MOESM17_ESM.xlsx]

## Sheet: leg1a_mu_VS_WT
Supplementary Table S16. List of up-regulated genes in leg1-/- single; upf1-/- single; upf1-/- leg1a-/- double at 3dpf
leg1a_mu vs WT ( FoldChange ≥ 2, Padj < 0.05）
ensembl_gene_id	external_gene_name	description	baseMean	log2FoldChange	lfcSE	stat	pvalue	padj
ENSDARG00000035018	thy1	Thy-1 cell surface antigen [Source:ZFIN;Acc:ZDB-GENE-030131-8561]	671.769	2.57854	0.435722	5.91785	3.26172e-09	5.69576e-07
ENSDARG00000045758	cracr2ab	calcium release activated channel regulator 2Ab [Source:ZFIN;Acc:ZDB-GENE-041210-94]	54.4672	1.02043	0.322396	3.16513	0.00155011	0.0401757
ENSDARG00000058159	ipo8	importin 8 [Source:ZFIN;Acc:ZDB-GENE-060503-3]	918.763	1.67441	0.18906	8.85647	8.25864e-19	7.2623e-16
ENSDARG00000059529		uncharacterized protein KIAA0895-like [Source:NCBI gene;Acc:562097]	66.7204	1.15503	0.314826	3.66878	0.000243709	0.0100513
ENSDARG00000061486	DNAH10	si:dkeyp-86b9.1 [Source:ZFIN;Acc:ZDB-GENE-060531-163]	330.002	1.76127	0.46263	3.80708	0.00014062	0.00658241
ENSDARG00000077573	tmprss13b	transmembrane serine protease 13b [Source:ZFIN;Acc:ZDB-GENE-090309-2]	69.0369	1.50787	0.289144	5.21493	1.83889e-07	2.07694e-05
ENSDARG00000089318	BX088538.1		112.817	1.01492	0.232844	4.35882	1.30765e-05	0.000884534
ENSDARG00000091381	si:ch211-214c20.1	si:ch211-214c20.1 [Source:ZFIN;Acc:ZDB-GENE-081103-49]	12.8475	2.80863	0.689272	4.07478	4.60585e-05	0.00258916
ENSDARG00000091930	si:ch211-12e13.1	si:ch211-12e13.1 [Source:ZFIN;Acc:ZDB-GENE-060526-24]	28.7375	1.43115	0.447815	3.19586	0.00139416	0.0371907
ENSDARG00000091972	si:dkey-58f10.7	si:dkey-58f10.7 [Source:ZFIN;Acc:ZDB-GENE-060526-321]	27.1644	2.79829	0.518329	5.39868	6.71315e-08	8.69954e-06
ENSDARG00000092080	znf1044	zinc finger protein 1044 [Source:ZFIN;Acc:ZDB-GENE-110914-55]	3.03181	5.11939	1.54239	3.31912	0.000903008	0.0275506
ENSDARG00000092680	si:dkey-58f10.12	si:dkey-58f10.12 [Source:ZFIN;Acc:ZDB-GENE-060526-314]	28.2571	5.76784	1.07843	5.34836	8.87538e-08	1.10929e-05
ENSDARG00000092968	znf1128	zinc finger protein 1128 [Source:ZFIN;Acc:ZDB-GENE-110913-167]	30.1646	3.12221	0.548973	5.68737	1.29014e-08	2.02331e-06
ENSDARG00000093831	znf1121	zinc finger protein 1121 [Source:ZFIN;Acc:ZDB-GENE-110914-9]	21.0745	1.63755	0.491292	3.33315	0.00085869	0.0263296
ENSDARG00000094653	si:dkey-149m13.5	si:dkey-149m13.5 [Source:ZFIN;Acc:ZDB-GENE-110913-74]	40.5182	1.15981	0.35191	3.29576	0.000981573	0.0290484
ENSDARG00000095026	si:dkey-58f10.14	si:dkey-58f10.14 [Source:ZFIN;Acc:ZDB-GENE-060526-316]	5.67305	4.8981	1.38864	3.52725	0.000419896	0.0154539
ENSDARG00000095126	si:dkey-82i20.2	si:dkey-82i20.2 [Source:ZFIN;Acc:ZDB-GENE-110914-74]	36.9603	2.82945	0.452145	6.25784	3.90345e-10	8.35745e-08
ENSDARG00000097353	BX324164.3		164.725	1.50666	0.231802	6.49979	8.04316e-11	1.9227e-08
ENSDARG00000097507	BX324164.4		49.1561	1.65159	0.335264	4.92625	8.38212e-07	7.67229e-05
ENSDARG00000098115	si:dkey-178j11.5	si:dkey-178j11.5 [Source:ZFIN;Acc:ZDB-GENE-131118-10]	31.5592	3.60606	0.570677	6.31892	2.63397e-10	5.94986e-08
ENSDARG00000098196	znf1077	zinc finger protein 1077 [Source:ZFIN;Acc:ZDB-GENE-080218-11]	32.7534	2.37987	0.491961	4.83753	1.31462e-06	0.000114513
ENSDARG00000098270	znf1053	zinc finger protein 1053 [Source:ZFIN;Acc:ZDB-GENE-121214-1]	25.2788	1.3367	0.419348	3.18757	0.00143474	0.037832
ENSDARG00000099090	znf1087	zinc finger protein 1087 [Source:ZFIN;Acc:ZDB-GENE-110913-106]	9.83378	2.36092	0.726127	3.25139	0.00114841	0.032727
ENSDARG00000099262	si:dkey-16p6.1	si:dkey-16p6.1 [Source:ZFIN;Acc:ZDB-GENE-081103-43]	36.3636	2.55039	0.510205	4.99876	5.77015e-07	5.52811e-05
ENSDARG00000099396	rbpms	RNA binding protein, mRNA processing factor [Source:ZFIN;Acc:ZDB-GENE-161017-145]	24.5516	2.54448	0.502768	5.06094	4.17185e-07	4.17558e-05
ENSDARG00000099518	si:ch211-119e14.1	si:ch211-119e14.1 [Source:ZFIN;Acc:ZDB-GENE-141216-162]	53.7358	1.06057	0.331043	3.20374	0.00135655	0.0367044
ENSDARG00000099829	BX927336.2		11.6255	2.08565	0.675304	3.08846	0.00201196	0.0482186
ENSDARG00000100219	si:dkey-264f17.1	si:dkey-264f17.1 [Source:ZFIN;Acc:ZDB-GENE-110913-6]	34.0192	4.94779	0.735849	6.72391	1.76906e-11	4.94975e-09
ENSDARG00000100302	si:dkey-237g15.2	si:dkey-237g15.2 [Source:ZFIN;Acc:ZDB-GENE-060503-157]	33.8556	2.23331	0.461687	4.83729	1.31619e-06	0.000114513
ENSDARG00000100568	si:ch211-209j12.3	si:ch211-209j12.3 [Source:ZFIN;Acc:ZDB-GENE-120709-21]	12.5425	6.6177	1.27315	5.19788	2.01573e-07	2.21568e-05
ENSDARG00000100740	CU179702.2		5.9243	4.56025	1.37809	3.30912	0.000935894	0.0281019
ENSDARG00000101030	si:ch73-158p21.3	si:ch73-158p21.3 [Source:ZFIN;Acc:ZDB-GENE-030131-4747]	12.1728	2.57173	0.691965	3.71656	0.00020195	0.00871504
ENSDARG00000101312	si:dkey-31n13.4	si:dkey-31n13.4 [Source:ZFIN;Acc:ZDB-GENE-071008-3]	151.217	1.00889	0.211388	4.77271	1.8176e-06	0.000153263
ENSDARG00000101450	si:ch211-215p11.3	si:ch211-215p11.3 [Source:ZFIN;Acc:ZDB-GENE-060531-35]	23.8682	1.45503	0.442083	3.2913	0.000997244	0.0294039
ENSDARG00000101484	si:dkey-264f17.2	si:dkey-264f17.2 [Source:ZFIN;Acc:ZDB-GENE-110913-14]	29.1567	1.87133	0.518076	3.61207	0.000303758	0.0120704
ENSDARG00000101517	CT583728.4		102.403	1.09031	0.26716	4.08111	4.48213e-05	0.00253117
ENSDARG00000101556	si:ch1073-475a24.1	si:ch1073-475a24.1 [Source:ZFIN;Acc:ZDB-GENE-141216-92]	17.9905	2.34841	0.568043	4.13422	3.56164e-05	0.00207316
ENSDARG00000101807	si:ch211-120c15.3	si:ch211-120c15.3 [Source:ZFIN;Acc:ZDB-GENE-110913-99]	63.8984	7.73446	1.20331	6.42764	1.29601e-10	3.03908e-08
ENSDARG00000101916	si:dkeyp-44d3.5	si:dkeyp-44d3.5 [Source:ZFIN;Acc:ZDB-GENE-120703-2]	9.59602	3.40854	1.00932	3.37707	0.000732615	0.023457
ENSDARG00000102673	si:dkey-26i24.1	si:dkey-26i24.1 [Source:ZFIN;Acc:ZDB-GENE-110913-88]	17.9865	2.39908	0.571526	4.19768	2.69669e-05	0.00161552
ENSDARG00000102706	BX511128.3		44.0073	1.48764	0.339789	4.37811	1.19711e-05	0.000821036
ENSDARG00000102713	si:ch211-205a14.1	si:ch211-205a14.1 [Source:ZFIN;Acc:ZDB-GENE-050420-271]	31.6331	1.28291	0.37401	3.43015	0.00060324	0.0204024
ENSDARG00000102884	si:ch211-145h19.5	si:ch211-145h19.5 [Source:ZFIN;Acc:ZDB-GENE-110914-112]	11.6961	6.64721	1.29098	5.14897	2.61919e-07	2.74424e-05
ENSDARG00000103186	si:ch73-389k6.1	si:ch73-389k6.1 [Source:ZFIN;Acc:ZDB-GENE-091204-408]	49.2918	1.12034	0.318839	3.51381	0.000441734	0.0160893
ENSDARG00000103247	znf993	zinc finger protein 993 [Source:ZFIN;Acc:ZDB-GENE-110914-103]	7.56617	3.62657	1.06419	3.40783	0.000654808	0.0214683
ENSDARG00000103306	BX927130.4		112.241	1.92402	0.557784	3.4494	0.000561838	0.0192133
ENSDARG00000103471	si:dkey-199m13.4	si:dkey-199m13.4 [Source:ZFIN;Acc:ZDB-GENE-110913-41]	53.1551	1.37814	0.403005	3.41965	0.00062701	0.0208907
ENSDARG00000103495	zgc:173714	zgc:173714 [Source:ZFIN;Acc:ZDB-GENE-071004-90]	18.8834	3.79264	0.719036	5.27462	1.33033e-07	1.58239e-05
ENSDARG00000104026	si:dkeyp-35e5.5	si:dkeyp-35e5.5 [Source:ZFIN;Acc:ZDB-GENE-050420-335]	33.7852	1.57497	0.41505	3.79464	0.000147857	0.00684311
ENSDARG00000104502	si:ch211-266c8.1	si:ch211-266c8.1 [Source:ZFIN;Acc:ZDB-GENE-070424-173]	72.8522	1.84448	0.421473	4.37627	1.20727e-05	0.000825706
ENSDARG00000104561	znf1081	zinc finger protein 1081 [Source:ZFIN;Acc:ZDB-GENE-110913-119]	43.8362	1.69282	0.37019	4.57283	4.81173e-06	0.000357929
ENSDARG00000105137	zgc:173705	zgc:173705 [Source:ZFIN;Acc:ZDB-GENE-080212-6]	19.4085	2.74789	0.602359	4.56188	5.0697e-06	0.000375982
ENSDARG00000109319	znf1030	zinc finger protein 1030 [Source:ZFIN;Acc:ZDB-GENE-110913-176]	17.9913	2.16589	0.543703	3.98359	6.78827e-05	0.00359443
ENSDARG00000109697	znf1025	zinc finger protein 1025 [Source:ZFIN;Acc:ZDB-GENE-110913-117]	21.784	1.78102	0.547295	3.25422	0.00113704	0.032516
ENSDARG00000110852	znf1111	zinc finger protein 1111 [Source:ZFIN;Acc:ZDB-GENE-110913-113]	28.9065	2.62749	0.457284	5.74585	9.14584e-09	1.47182e-06
ENSDARG00000111465	znf1104	zinc finger protein 1104 [Source:ZFIN;Acc:ZDB-GENE-110913-152]	66.9247	1.04592	0.310359	3.37003	0.00075161	0.0238481
ENSDARG00000112487	CR450780.1		12.3602	2.50342	0.770262	3.25009	0.0011537	0.0328257
ENSDARG00000112831	znf1116	zinc finger protein 1116 [Source:ZFIN;Acc:ZDB-GENE-110914-47]	8.9073	2.87703	0.848892	3.38916	0.000701073	0.0226311
ENSDARG00000112928	CR450780.2		24.2861	2.14094	0.47091	4.54638	5.45769e-06	0.000401841
ENSDARG00000113016	CU207245.1		24.2061	1.8866	0.473026	3.98837	6.6528e-05	0.00353029
ENSDARG00000114716	znf1117	zinc finger protein 1117 [Source:ZFIN;Acc:ZDB-GENE-110914-52]	36.3045	2.59174	0.467224	5.5471	2.90446e-08	4.10998e-06
ENSDARG00000117620	BX000981.15		4.78733	4.61354	1.48911	3.0982	0.00194701	0.0472308
ENSDARG00000035088	si:ch211-254c8.3	si:ch211-254c8.3 [Source:ZFIN;Acc:ZDB-GENE-100922-130]	5.52684	5.37759	1.46621	3.66768	0.000244758	0.0100776
ENSDARG00000035257	akr1a1a	aldo-keto reductase family 1, member A1a (aldehyde reductase) [Source:NCBI gene;Acc:445326]	264.55	1.26391	0.260715	4.84787	1.24797e-06	0.00010935
ENSDARG00000035555	gbgt1l3	globoside alpha-1,3-N-acetylgalactosaminyltransferase 1, like 3 [Source:ZFIN;Acc:ZDB-GENE-040912-46]	171.621	1.13829	0.208105	5.46979	4.50564e-08	6.02923e-06
ENSDARG00000041724	glipr2	GLI pathogenesis-related 2 [Source:ZFIN;Acc:ZDB-GENE-030131-4424]	107.461	1.29781	0.260409	4.98372	6.23747e-07	5.92969e-05
ENSDARG00000052288	zmp:0000000634	zmp:0000000634 [Source:ZFIN;Acc:ZDB-GENE-130530-637]	84.8544	3.49307	0.335103	10.4239	1.92928e-25	4.31843e-22
ENSDARG00000053066	tubb1	tubulin, beta 1 class VI [Source:ZFIN;Acc:ZDB-GENE-110408-5]	30.4251	1.36296	0.384585	3.54398	0.000394131	0.0147931
ENSDARG00000062906	kcnv2b	potassium channel, subfamily V, member 2b [Source:NCBI gene;Acc:567780]	43.464	1.15959	0.329425	3.52006	0.000431456	0.0157382
ENSDARG00000067546	si:ch211-193c2.2	si:ch211-193c2.2 [Source:ZFIN;Acc:ZDB-GENE-041210-163]	40.1224	1.0054	0.321042	3.13167	0.00173817	0.0437599
ENSDARG00000075163	cxcl20	chemokine (C-X-C motif) ligand 20 [Source:ZFIN;Acc:ZDB-GENE-111004-2]	54.2216	1.40974	0.398643	3.53636	0.000405676	0.0151053
ENSDARG00000092120	BX470185.1		14.4374	2.27065	0.664079	3.41925	0.000627932	0.0208932
ENSDARG00000092987	zmat4a	zinc finger, matrin-type 4a [Source:ZFIN;Acc:ZDB-GENE-081104-333]	109.494	1.25911	0.223202	5.6411	1.68966e-08	2.56808e-06
ENSDARG00000093960	si:dkey-111e8.5	si:dkey-111e8.5 [Source:ZFIN;Acc:ZDB-GENE-060526-192]	20.3422	2.69879	0.594799	4.53731	5.69763e-06	0.000416304
ENSDARG00000095739	si:dkey-73p2.1	si:dkey-73p2.1 [Source:ZFIN;Acc:ZDB-GENE-131122-97]	3.70761	4.97898	1.45429	3.42365	0.000617866	0.0207546
ENSDARG00000096903	CU062633.1		7.65869	4.55628	1.33561	3.41138	0.00064634	0.02139
ENSDARG00000096978	CU972512.1		260.946	1.31292	0.26703	4.91676	8.79898e-07	7.99441e-05
ENSDARG00000097000	BX890558.1	uncharacterized LOC101884792 [Source:NCBI gene;Acc:101884792]	51.0968	1.51256	0.318843	4.74389	2.09656e-06	0.000173809
ENSDARG00000097018	CR628341.1		20.1139	1.88359	0.608824	3.09381	0.00197606	0.0477005
ENSDARG00000097553	BX908750.1	uncharacterized LOC110439470 [Source:NCBI gene;Acc:110439470]	71.1341	3.14856	0.35706	8.818	1.16525e-18	9.6422e-16
ENSDARG00000097560	BX511311.3		50.5317	1.89823	0.376586	5.04062	4.64023e-07	4.58842e-05
ENSDARG00000097574	CR847898.3		15.8886	1.86934	0.54822	3.40983	0.000650034	0.0213972
ENSDARG00000097976	CR812464.1		17.0816	5.01213	1.15063	4.35601	1.32457e-05	0.000893524
ENSDARG00000098122	BX005085.2		27.1259	1.53015	0.442909	3.45476	0.000550782	0.0188877
ENSDARG00000098403	CR925723.1		6.4128	5.32607	1.38799	3.83727	0.00012441	0.00593649
ENSDARG00000099684	trim35-24	tripartite motif containing 35-24 [Source:ZFIN;Acc:ZDB-GENE-060421-8366]	5.37208	5.81875	1.47343	3.94912	7.84402e-05	0.00401529
ENSDARG00000101393	si:dkey-31g6.6	si:dkey-31g6.6 [Source:ZFIN;Acc:ZDB-GENE-110209-1]	2049.98	1.66127	0.226305	7.34084	2.12258e-13	8.16596e-11
ENSDARG00000103530	zgc:113102	zgc:113102 [Source:ZFIN;Acc:ZDB-GENE-050306-35]	46.2901	1.64232	0.327597	5.01324	5.352e-07	5.20857e-05
ENSDARG00000106212	LO017965.1	DELTA-actitoxin-Aeq1c-like [Source:NCBI gene;Acc:100534815]	32.3358	1.69068	0.42101	4.01577	5.92525e-05	0.00319238
ENSDARG00000110710	CU210890.1		17.4202	4.30902	0.759096	5.67651	1.3747e-08	2.12879e-06
ENSDARG00000115220	BX005085.6		25.742	1.68986	0.424406	3.9817	6.8425e-05	0.00361536
ENSDARG00000007786	tmx2b	thioredoxin-related transmembrane protein 2b [Source:NCBI gene;Acc:415203]	1490.29	1.098	0.142247	7.719	1.17247e-14	5.6605e-12
ENSDARG00000037619	GNA12	guanine nucleotide-binding protein subunit alpha-12-like [Source:NCBI gene;Acc:797518]	9.11161	3.12853	0.954162	3.27883	0.0010424	0.0302665
ENSDARG00000038682	zgc:171687	zgc:171687 [Source:ZFIN;Acc:ZDB-GENE-071004-9]	16.6608	2.78625	0.652484	4.27022	1.95278e-05	0.0012297
ENSDARG00000041490	afp4	antifreeze protein type IV [Source:ZFIN;Acc:ZDB-GENE-030131-5217]	1285.48	1.59275	0.211674	7.52457	5.28927e-14	2.32558e-11
ENSDARG00000044685	nr0b2a	nuclear receptor subfamily 0, group B, member 2a [Source:ZFIN;Acc:ZDB-GENE-080403-1]	356.195	1.02741	0.197177	5.2106	1.88235e-07	2.09243e-05
ENSDARG00000061461	dsela	dermatan sulfate epimerase like a [Source:ZFIN;Acc:ZDB-GENE-030131-7517]	57.6051	1.32468	0.291954	4.5373	5.69793e-06	0.000416304
ENSDARG00000075622	zgc:174938	zgc:174938 [Source:ZFIN;Acc:ZDB-GENE-070928-44]	552.256	1.10148	0.221508	4.97264	6.60473e-07	6.23071e-05
ENSDARG00000075827	f7i	coagulation factor VIIi [Source:ZFIN;Acc:ZDB-GENE-021206-10]	228.746	1.00789	0.230605	4.37063	1.2389e-05	0.000842655
ENSDARG00000076321	col28a2a	collagen, type XXVIII, alpha 2a [Source:ZFIN;Acc:ZDB-GENE-030131-4444]	497.38	1.95821	0.164521	11.9024	1.14944e-32	4.71692e-29
ENSDARG00000076981	zgc:198329	zgc:198329 [Source:ZFIN;Acc:ZDB-GENE-080226-6]	61.6012	1.38295	0.355813	3.88672	0.000101607	0.00503373
ENSDARG00000077637	mal2	mal, T cell differentiation protein 2 (gene/pseudogene) [Source:ZFIN;Acc:ZDB-GENE-081022-204]	215.727	1.19597	0.248096	4.82061	1.43122e-06	0.000123648
ENSDARG00000078138	si:ch211-202h22.8	si:ch211-202h22.8 [Source:ZFIN;Acc:ZDB-GENE-090313-78]	68.0671	1.22824	0.369638	3.32281	0.00089114	0.0272229
ENSDARG00000079191	zgc:172122	zgc:172122 [Source:ZFIN;Acc:ZDB-GENE-080208-1]	52.2952	2.64464	0.422797	6.25511	3.9723e-10	8.42818e-08
ENSDARG00000091320	nlrc6	NLR family CARD domain containing 6 [Source:ZFIN;Acc:ZDB-GENE-060421-8264]	146.031	1.26175	0.203597	6.19728	5.74474e-10	1.14998e-07
ENSDARG00000092159	CR788249.1		9.71564	5.27574	1.38675	3.80438	0.000142158	0.00664177
ENSDARG00000092801	CR855277.2	RIIa domain-containing protein 1-like [Source:NCBI gene;Acc:100536995]	4.94486	5.28572	1.45553	3.63149	0.000281793	0.0113371
ENSDARG00000093443	BX323559.4		25.6376	2.28014	0.545549	4.17954	2.92099e-05	0.00173722
ENSDARG00000094782	si:ch211-196h16.4	si:ch211-196h16.4 [Source:ZFIN;Acc:ZDB-GENE-081029-1]	39.2079	1.32695	0.378343	3.50727	0.000452726	0.0163927
ENSDARG00000095179	si:ch211-235f1.3	si:ch211-235f1.3 [Source:ZFIN;Acc:ZDB-GENE-091204-440]	20.7324	2.99299	0.668643	4.47622	7.59751e-06	0.00054222
ENSDARG00000095522	si:dkey-71b5.3	si:dkey-71b5.3 [Source:ZFIN;Acc:ZDB-GENE-100922-91]	10.0563	6.40159	1.39768	4.58015	4.64638e-06	0.00034879
ENSDARG00000098223	AL773558.1		75.4367	1.33304	0.34737	3.83753	0.00012428	0.00593649
ENSDARG00000105408	BX248082.2		133.986	2.08018	0.257319	8.08406	6.26447e-16	3.50554e-13
ENSDARG00000005629	smyd2b	SET and MYND domain containing 2b [Source:NCBI gene;Acc:568616]	1086.68	1.11597	0.139141	8.0204	1.05401e-15	5.64168e-13
ENSDARG00000022841	ptk2ba	protein tyrosine kinase 2 beta, a [Source:ZFIN;Acc:ZDB-GENE-080207-1]	152.071	2.8241	0.254687	11.0885	1.42592e-28	5.01556e-25
ENSDARG00000028664	ahsa1a	AHA1, activator of heat shock protein ATPase homolog 1a [Source:ZFIN;Acc:ZDB-GENE-030131-1869]	542.719	1.16891	0.159707	7.31905	2.49742e-13	9.46021e-11
ENSDARG00000037192	zgc:113364	zgc:113364 [Source:ZFIN;Acc:ZDB-GENE-050410-5]	66.2219	1.58307	0.308685	5.12842	2.92178e-07	3.02269e-05
ENSDARG00000041433	si:dkey-7c18.24	si:dkey-7c18.24 [Source:ZFIN;Acc:ZDB-GENE-041014-63]	48.1244	2.01971	0.406599	4.96733	6.78801e-07	6.37917e-05
ENSDARG00000041960	si:ch211-173a9.6	si:ch211-173a9.6 [Source:ZFIN;Acc:ZDB-GENE-030131-4623]	67.4121	1.80155	0.313669	5.74349	9.27429e-09	1.4828e-06
ENSDARG00000042990	cyp2p10	cytochrome P450, family 2, subfamily P, polypeptide 10 [Source:ZFIN;Acc:ZDB-GENE-040120-1]	138.583	1.73364	0.288046	6.01862	1.75909e-09	3.25656e-07
ENSDARG00000058775	2022-10-02	organic cation transporter 2 [Source:ZFIN;Acc:ZDB-GENE-080204-92]	68.0463	1.22132	0.304707	4.00819	6.11867e-05	0.00328222
ENSDARG00000068991	zgc:158862	zgc:158862 [Source:ZFIN;Acc:ZDB-GENE-070209-146]	75.5538	1.15668	0.285683	4.04884	5.14725e-05	0.00283525
ENSDARG00000069627	si:ch211-255g12.8	si:ch211-255g12.8 [Source:ZFIN;Acc:ZDB-GENE-081104-39]	24.5328	1.90681	0.514431	3.70664	0.000210025	0.00896227
ENSDARG00000069661	si:dkey-121j17.6	si:dkey-121j17.6 [Source:ZFIN;Acc:ZDB-GENE-121214-361]	195.025	1.47591	0.205595	7.17871	7.03718e-13	2.46184e-10
ENSDARG00000073845	zgc:110843	zgc:110843 [Source:ZFIN;Acc:ZDB-GENE-050327-15]	937.696	1.08658	0.210314	5.16645	2.38576e-07	2.56516e-05
ENSDARG00000073913	pimr213	Pim proto-oncogene, serine/threonine kinase, related 213 [Source:ZFIN;Acc:ZDB-GENE-041014-208]	15.5753	6.50723	1.26196	5.15644	2.51687e-07	2.67113e-05
ENSDARG00000075500	smim1	small integral membrane protein 1 [Source:NCBI gene;Acc:799079]	69.7942	1.1146	0.309614	3.59998	0.00031824	0.0124179
ENSDARG00000075818	dok2	docking protein 2 [Source:ZFIN;Acc:ZDB-GENE-080721-4]	27.4503	2.66601	0.484396	5.50378	3.7174e-08	5.05706e-06
ENSDARG00000079079	sult1st7	sulfotransferase family 1, cytosolic sulfotransferase 7 [Source:ZFIN;Acc:ZDB-GENE-081112-3]	8.99252	4.77069	1.37116	3.47931	0.000502698	0.0175816
ENSDARG00000086418	si:ch211-236p5.3	si:ch211-236p5.3 [Source:ZFIN;Acc:ZDB-GENE-081028-31]	58.6706	4.75991	0.627575	7.58461	3.33485e-14	1.52057e-11
ENSDARG00000087625	si:ch211-173a9.6	si:ch211-173a9.6 [Source:ZFIN;Acc:ZDB-GENE-030131-4623]	91.3472	1.6501	0.259186	6.36647	1.93429e-10	4.40982e-08
ENSDARG00000088116	gstm.3	glutathione S-transferase mu tandem duplicate 3 [Source:ZFIN;Acc:ZDB-GENE-050309-24]	955.528	1.28585	0.175097	7.34364	2.07856e-13	8.12355e-11
ENSDARG00000089874	pcdh2ab9	protocadherin 2 alpha b 9 [Source:ZFIN;Acc:ZDB-GENE-041118-8]	74.7459	1.02438	0.256272	3.99724	6.40853e-05	0.0034228
ENSDARG00000092243	BX005065.1		29.4952	1.81342	0.429045	4.22665	2.37198e-05	0.0014492
ENSDARG00000093808	pimr113	Pim proto-oncogene, serine/threonine kinase, related 113 [Source:ZFIN;Acc:ZDB-GENE-041014-289]	8.4932	5.85218	1.349	4.33815	1.43686e-05	0.000956172
ENSDARG00000094451	cfp	complement factor properdin [Source:ZFIN;Acc:ZDB-GENE-030131-9247]	134.073	1.30537	0.210432	6.20328	5.52991e-10	1.11605e-07
ENSDARG00000094937	CR450833.1		13.58	3.37877	0.763736	4.42401	9.68871e-06	0.000679645
ENSDARG00000095707	BX322665.2		28.706	1.41094	0.455944	3.09454	0.00197115	0.0476756
ENSDARG00000095751	C20H6orf58	liver-enriched gene 1, tandem duplicate 2 [Source:NCBI gene;Acc:406484]	129.858	3.89671	0.563005	6.92127	4.47602e-12	1.34401e-09
ENSDARG00000096508	BX322618.1		675.59	3.22604	0.222634	14.4903	1.39457e-47	3.4337e-43
ENSDARG00000096655	BX901920.1		310.35	1.22313	0.209072	5.85031	4.90648e-09	8.2182e-07
ENSDARG00000097874	BX548170.1		5.13999	4.98796	1.40974	3.53821	0.000402851	0.0150745
ENSDARG00000097883	CR759927.2		27.5698	1.49951	0.472027	3.17674	0.00148938	0.0389295
ENSDARG00000098415	CT956093.1		47.5224	2.91204	0.926585	3.14277	0.00167358	0.0426132
ENSDARG00000101333	AL928808.1		7.93858	3.56302	1.04954	3.39483	0.00068671	0.0222769
ENSDARG00000102419	azi2	5-azacytidine induced 2 [Source:ZFIN;Acc:ZDB-GENE-040426-2097]	433.399	1.07009	0.175032	6.11367	9.73654e-10	1.88766e-07
ENSDARG00000117347	CR376741.4		21.3246	2.31305	0.735426	3.14518	0.00165985	0.042351
ENSDARG00000020224		si:ch211-225b10.3 [Source:ZFIN;Acc:ZDB-GENE-130531-53]	108.379	1.54879	0.250721	6.17734	6.51904e-10	1.2841e-07
ENSDARG00000027070	acbd4	acyl-CoA binding domain containing 4 [Source:ZFIN;Acc:ZDB-GENE-040426-2074]	64.7983	1.09093	0.299951	3.63703	0.000275796	0.0111505
ENSDARG00000039579	cfd	complement factor D (adipsin) [Source:ZFIN;Acc:ZDB-GENE-050522-411]	898.377	1.43796	0.203182	7.07722	1.47072e-12	4.52651e-10
ENSDARG00000041073	si:dkey-12e7.4	si:dkey-12e7.4 [Source:ZFIN;Acc:ZDB-GENE-050419-83]	28.2387	1.62422	0.428472	3.79074	0.000150199	0.00689962
ENSDARG00000045153	slc16a8	solute carrier family 16 member 8 [Source:ZFIN;Acc:ZDB-GENE-121128-1]	120.118	3.3803	0.320305	10.5534	4.89936e-26	1.20632e-22
ENSDARG00000058672	nuggc.3	nuclear GTPase, germinal center associated, tandem duplicate 3 [Source:ZFIN;Acc:ZDB-GENE-061207-67]	28.6432	1.68076	0.545185	3.08291	0.00204984	0.0488805
ENSDARG00000062943	taco1	translational activator of mitochondrially encoded cytochrome c oxidase I [Source:ZFIN;Acc:ZDB-GENE-070410-35]	315.859	1.65028	0.206012	8.01061	1.14142e-15	5.97959e-13
ENSDARG00000069189	si:dkey-242h9.3	si:dkey-242h9.3 [Source:ZFIN;Acc:ZDB-GENE-060503-347]	201.426	2.46158	0.2492	9.87792	5.19e-23	7.98676e-20
ENSDARG00000075963	mhc1uba	major histocompatibility complex class I UBA [Source:ZFIN;Acc:ZDB-GENE-990415-145]	75.0465	2.15893	0.368775	5.85434	4.78894e-09	8.07626e-07
ENSDARG00000078069	rrm2	ribonucleotide reductase M2 polypeptide [Source:NCBI gene;Acc:30733]	1479.34	1.31056	0.138466	9.46488	2.93908e-21	3.80874e-18
ENSDARG00000091116	pkhd1l1	polycystic kidney and hepatic disease 1 (autosomal recessive)-like 1 [Source:ZFIN;Acc:ZDB-GENE-060503-475]	342.265	1.62732	0.187858	8.66248	4.61601e-18	3.2473e-15
ENSDARG00000092448	CR762431.1		30.658	1.23643	0.39982	3.09247	0.00198498	0.0477977
ENSDARG00000093131	si:ch211-57f7.7	si:ch211-57f7.7 [Source:ZFIN;Acc:ZDB-GENE-090313-119]	27.3751	3.06703	0.612917	5.00399	5.61559e-07	5.40106e-05
ENSDARG00000093518	CT573204.1	si:dkey-184n3.2 [Source:NCBI gene;Acc:100320750]	6.00859	4.70776	1.38042	3.41039	0.000648708	0.02139
ENSDARG00000094436	CR848723.1		14.0383	3.19275	0.807274	3.95497	7.65428e-05	0.00395102
ENSDARG00000096700	FP565451.1		18.3957	2.2192	0.543596	4.08243	4.45665e-05	0.00252257
ENSDARG00000096990	si:ch1073-340i21.2	si:ch1073-340i21.2 [Source:ZFIN;Acc:ZDB-GENE-131121-430]	271.587	1.09111	0.198216	5.50464	3.69925e-08	5.05706e-06
ENSDARG00000099933	ppa1a	inorganic pyrophosphatase 1a [Source:ZFIN;Acc:ZDB-GENE-040426-1695]	110.693	1.33367	0.349885	3.81174	0.000137994	0.00647176
ENSDARG00000100106	CR385054.1		87.2763	2.06444	0.311329	6.63108	3.33236e-11	8.8225e-09
ENSDARG00000101930	CU914622.1		55.2873	7.6482	1.22453	6.24585	4.21506e-10	8.64859e-08
ENSDARG00000102004	apoea	apolipoprotein Ea [Source:ZFIN;Acc:ZDB-GENE-010724-18]	12332.6	1.23552	0.241362	5.11895	3.07236e-07	3.16517e-05
ENSDARG00000103595	sfxn5a	sideroflexin 5a [Source:ZFIN;Acc:ZDB-GENE-090312-174]	10.9997	2.3653	0.752223	3.14441	0.00166421	0.0424185
ENSDARG00000104016	si:dkey-151j17.4	si:dkey-151j17.4 [Source:ZFIN;Acc:ZDB-GENE-141222-13]	29.0752	1.47493	0.4144	3.5592	0.000371985	0.0140476
ENSDARG00000104629	SLC16A6	monocarboxylate transporter 7-like [Source:NCBI gene;Acc:103911912]	86.7818	7.58725	1.06276	7.1392	9.38746e-13	3.00179e-10
ENSDARG00000105592	CR936442.1		187.801	1.26229	0.231594	5.45045	5.02419e-08	6.68678e-06
ENSDARG00000109626	si:ch211-226h7.3	si:ch211-226h7.3 [Source:ZFIN;Acc:ZDB-GENE-130531-9]	41.9201	2.1064	0.364732	5.7752	7.68608e-09	1.25329e-06
ENSDARG00000113315	zgc:153932	zgc:153932 [Source:ZFIN;Acc:ZDB-GENE-070209-223]	75.8509	1.61346	0.270202	5.97131	2.35358e-09	4.22324e-07
ENSDARG00000117808	CABZ01068366.1		63.1898	3.81937	0.410038	9.31466	1.22338e-20	1.43439e-17
ENSDARG00000028784	si:dkey-24p1.6	si:dkey-24p1.6 [Source:ZFIN;Acc:ZDB-GENE-060503-67]	186.915	1.73096	0.217525	7.95754	1.75495e-15	8.81842e-13
ENSDARG00000039096	si:dkey-24p1.1	si:dkey-24p1.1 [Source:ZFIN;Acc:ZDB-GENE-060503-631]	7.65729	5.72408	1.32703	4.31343	1.60737e-05	0.00105257
ENSDARG00000044626	ccdc90b	coiled-coil domain containing 90B [Source:ZFIN;Acc:ZDB-GENE-040724-162]	85.2204	2.88382	0.712731	4.04616	5.20645e-05	0.00285509
ENSDARG00000053928	si:dkey-117a8.3	si:dkey-117a8.3 [Source:ZFIN;Acc:ZDB-GENE-131121-476]	14.1251	6.81841	1.26181	5.40366	6.52941e-08	8.5062e-06
ENSDARG00000055754	smc1a	structural maintenance of chromosomes 1A [Source:ZFIN;Acc:ZDB-GENE-090506-9]	147.618	1.41816	0.309951	4.57544	4.75222e-06	0.000354573
ENSDARG00000058725	rfesd	Rieske (Fe-S) domain containing [Source:ZFIN;Acc:ZDB-GENE-050417-254]	28.9516	1.86704	0.517483	3.60792	0.000308662	0.0122185
ENSDARG00000059231	hephl1a	hephaestin-like 1a [Source:ZFIN;Acc:ZDB-GENE-070801-4]	160.882	1.08485	0.214162	5.06559	4.07135e-07	4.09163e-05
ENSDARG00000059235	zgc:113274	zgc:113274 [Source:ZFIN;Acc:ZDB-GENE-050508-2]	55.5082	1.21994	0.314191	3.88281	0.000103255	0.00510513
ENSDARG00000076710	si:dkey-42l23.7	si:dkey-42l23.7 [Source:ZFIN;Acc:ZDB-GENE-131121-326]	120.106	1.47258	0.225896	6.51886	7.08458e-11	1.74198e-08
ENSDARG00000079199	megf6a	multiple EGF-like-domains 6a [Source:ZFIN;Acc:ZDB-GENE-090312-12]	65.0293	1.75882	0.308877	5.69423	1.2393e-08	1.95603e-06
ENSDARG00000086703	si:dkey-126g1.7	si:dkey-126g1.7 [Source:ZFIN;Acc:ZDB-GENE-090313-181]	17.2839	1.69994	0.524607	3.2404	0.00119362	0.033578
ENSDARG00000092967	si:dkey-93m18.4	si:dkey-93m18.4 [Source:ZFIN;Acc:ZDB-GENE-091204-318]	9.24707	5.29434	1.33729	3.959	7.52635e-05	0.00390957
ENSDARG00000093052	c6	complement component 6 [Source:ZFIN;Acc:ZDB-GENE-040426-1358]	30.3046	1.57176	0.445104	3.53123	0.000413638	0.0152692
ENSDARG00000093173	si:dkey-93m18.6	si:dkey-93m18.6 [Source:ZFIN;Acc:ZDB-GENE-091204-133]	28.0771	2.53331	0.59857	4.23226	2.3135e-05	0.00141699
ENSDARG00000094312	ndufa9b	NADH:ubiquinone oxidoreductase subunit A9b [Source:ZFIN;Acc:ZDB-GENE-091116-31]	16.3116	2.99489	0.717045	4.17671	2.95754e-05	0.00175471
ENSDARG00000095185	si:ch211-274p24.2	si:ch211-274p24.2 [Source:ZFIN;Acc:ZDB-GENE-050309-265]	39.0399	1.79295	0.365579	4.90439	9.37164e-07	8.45233e-05
ENSDARG00000095280	CU682811.3		50.9474	1.37434	0.36225	3.79391	0.000148294	0.00685046
ENSDARG00000095592	si:dkey-11o15.5	si:dkey-11o15.5 [Source:ZFIN;Acc:ZDB-GENE-091204-172]	22.6497	4.18104	0.779443	5.36413	8.13388e-08	1.0218e-05
ENSDARG00000096876	CR847984.1		25.879	1.62574	0.459708	3.53647	0.000405507	0.0151053
ENSDARG00000097635	wu:fb18f06	wu:fb18f06 [Source:ZFIN;Acc:ZDB-GENE-030131-261]	1069.26	1.12944	0.190912	5.91602	3.2983e-09	5.71906e-07
ENSDARG00000100795	timp4.3	TIMP metallopeptidase inhibitor 4, tandem duplicate 3 [Source:ZFIN;Acc:ZDB-GENE-070824-1]	10.3236	2.54017	0.784866	3.23644	0.0012103	0.0337869
ENSDARG00000101407	tgm1l4	transglutaminase 1 like 4 [Source:ZFIN;Acc:ZDB-GENE-050913-29]	47.1253	1.25583	0.337661	3.7192	0.000199856	0.00867877
ENSDARG00000101617	BX530032.1		23.9536	1.67914	0.476178	3.52629	0.000421418	0.0154868
ENSDARG00000102722	itih3b	inter-alpha-trypsin inhibitor heavy chain 3b [Source:ZFIN;Acc:ZDB-GENE-040426-2716]	78.5852	1.27578	0.265462	4.80588	1.54069e-06	0.000132639
ENSDARG00000108098	CR759952.1		9.10255	5.28446	1.30878	4.0377	5.39789e-05	0.00294042
ENSDARG00000111805	timp4.1	TIMP metallopeptidase inhibitor 4, tandem duplicate 1 [Source:ZFIN;Acc:ZDB-GENE-100603-1]	46.9044	1.64295	0.353688	4.64518	3.39785e-06	0.000269009
ENSDARG00000002293	si:ch211-197g15.6	si:ch211-197g15.6 [Source:ZFIN;Acc:ZDB-GENE-050208-457]	191.785	1.31307	0.221051	5.94013	2.848e-09	5.04485e-07
ENSDARG00000010146	cpa2	carboxypeptidase A2 (pancreatic) [Source:ZFIN;Acc:ZDB-GENE-040801-182]	37.1117	1.52341	0.446971	3.40829	0.00065371	0.0214609
ENSDARG00000016479	ugt5a1	UDP glucuronosyltransferase 5 family, polypeptide A1 [Source:ZFIN;Acc:ZDB-GENE-051120-60]	5.59093	3.46966	1.11592	3.10923	0.00187575	0.0461036
ENSDARG00000034211	capn2l	calpain 2, (m/II) large subunit, like [Source:ZFIN;Acc:ZDB-GENE-050417-341]	1004.76	1.60071	0.172122	9.29987	1.40619e-20	1.57378e-17
ENSDARG00000036304	dnaaf3l	dynein, axonemal, assembly factor 3 like [Source:ZFIN;Acc:ZDB-GENE-150903-1]	15.5509	2.04506	0.664717	3.07659	0.00209383	0.0496191
ENSDARG00000040640	si:ch73-44m9.3	si:ch73-44m9.3 [Source:ZFIN;Acc:ZDB-GENE-081104-290]	29.4282	6.04522	1.07373	5.63013	1.80073e-08	2.67454e-06
ENSDARG00000043131	BX664625.1	natural killer cell receptor 2B4-like [Source:NCBI gene;Acc:100007935]	14.7004	5.66951	1.27556	4.44473	8.80016e-06	0.000624431
ENSDARG00000053448	si:ch211-251f6.6	si:ch211-251f6.6 [Source:ZFIN;Acc:ZDB-GENE-030131-3219]	1776.33	1.78767	0.17657	10.1244	4.3052e-24	8.15405e-21
ENSDARG00000057590	si:ch1073-396h14.1	si:ch1073-396h14.1 [Source:ZFIN;Acc:ZDB-GENE-070705-6]	439.072	1.61728	0.187158	8.64126	5.55984e-18	3.80262e-15
ENSDARG00000062632	duox	dual oxidase [Source:ZFIN;Acc:ZDB-GENE-091117-14]	57.7965	1.66399	0.336897	4.93917	7.84573e-07	7.23511e-05
ENSDARG00000068465	zgc:136254	zgc:136254 [Source:ZFIN;Acc:ZDB-GENE-060421-3062]	15.0968	1.79176	0.581216	3.08278	0.00205075	0.0488805
ENSDARG00000071590	si:ch211-236g6.1	si:ch211-236g6.1 [Source:ZFIN;Acc:ZDB-GENE-050208-448]	143.383	9.14936	1.19564	7.65226	1.97485e-14	9.17447e-12
ENSDARG00000071643	zgc:171490	zgc:171490 [Source:ZFIN;Acc:ZDB-GENE-080204-29]	57.6173	1.39164	0.400189	3.47746	0.000506192	0.0176619
ENSDARG00000071644	si:dkey-19a16.7	si:dkey-19a16.7 [Source:ZFIN;Acc:ZDB-GENE-060503-903]	275.33	2.65999	0.209316	12.708	5.33961e-37	3.2868e-33
ENSDARG00000074626	pidd1	p53-induced death domain protein 1 [Source:ZFIN;Acc:ZDB-GENE-081104-353]	103.222	1.01107	0.230166	4.39279	1.11905e-05	0.000778337
ENSDARG00000075027	fgfr1bl	fibroblast growth factor receptor 1b, like [Source:ZFIN;Acc:ZDB-GENE-091204-406]	84.7301	8.58214	1.19781	7.16488	7.78572e-13	2.62603e-10
ENSDARG00000077115	si:ch73-44m9.1	si:ch73-44m9.1 [Source:ZFIN;Acc:ZDB-GENE-081104-289]	34.1813	8.17087	1.22081	6.69297	2.1868e-11	5.9826e-09
ENSDARG00000077862	si:dkey-169i5.4	si:dkey-169i5.4 [Source:ZFIN;Acc:ZDB-GENE-030131-8695]	92.2961	5.8948	0.585881	10.0614	8.18068e-24	1.34283e-20
ENSDARG00000078519	si:ch73-256j6.4	si:ch73-256j6.4 [Source:ZFIN;Acc:ZDB-GENE-030131-3779]	4.37689	5.40066	1.438	3.75568	0.000172875	0.00779582
ENSDARG00000079145	CABZ01077217.1	uncharacterized LOC100007503 [Source:NCBI gene;Acc:100007503]	181.776	8.02779	0.852261	9.41941	4.53647e-21	5.58485e-18
ENSDARG00000079236	si:dkey-253d23.11	si:dkey-253d23.11 [Source:ZFIN;Acc:ZDB-GENE-050208-631]	37.4083	1.45967	0.365874	3.98955	6.61994e-05	0.00352307
ENSDARG00000079325	CABZ01046432.1	uncharacterized LOC100331045 [Source:NCBI gene;Acc:100331045]	9.08248	6.48939	1.32792	4.88689	1.0244e-06	9.13873e-05
ENSDARG00000079441	BX649448.1		8.61945	5.94024	1.31023	4.53375	5.7945e-06	0.000422107
ENSDARG00000079645	sc:d217	sc:d217 [Source:ZFIN;Acc:ZDB-GENE-080303-15]	243.381	3.71776	0.278115	13.3677	9.33457e-41	7.6612e-37
ENSDARG00000087046	si:ch211-222k6.2	si:ch211-222k6.2 [Source:ZFIN;Acc:ZDB-GENE-030131-9038]	71.0356	1.09334	0.301545	3.6258	0.000288073	0.011552
ENSDARG00000089720	CABZ01077218.1		79.0016	3.35204	0.39293	8.53087	1.45248e-17	9.41129e-15
ENSDARG00000090600	si:ch211-213a13.1	si:ch211-213a13.1 [Source:ZFIN;Acc:ZDB-GENE-050208-471]	111.997	3.26678	0.792221	4.12358	3.73035e-05	0.00215607
ENSDARG00000092996	BX005329.2	uncharacterized LOC110439250 [Source:NCBI gene;Acc:110439250]	18.5852	1.99724	0.582622	3.42801	0.000608013	0.0205319
ENSDARG00000093402	si:dkey-286j17.4	si:dkey-286j17.4 [Source:ZFIN;Acc:ZDB-GENE-130530-2]	341.911	7.35426	0.533237	13.7917	2.85803e-43	3.51852e-39
ENSDARG00000093699	si:ch73-27e22.4	si:ch73-27e22.4 [Source:ZFIN;Acc:ZDB-GENE-070705-232]	111.411	1.07294	0.238924	4.49072	7.09825e-06	0.000511033
ENSDARG00000093862	si:ch211-274k16.2	si:ch211-274k16.2 [Source:ZFIN;Acc:ZDB-GENE-110411-199]	19.0537	2.01358	0.510155	3.94699	7.9139e-05	0.00403429
ENSDARG00000095295	si:rp71-36a1.1	si:rp71-36a1.1 [Source:ZFIN;Acc:ZDB-GENE-050208-407]	145.989	1.14836	0.204945	5.60329	2.10326e-08	3.08254e-06
ENSDARG00000095643	si:dkey-253d23.3	si:dkey-253d23.3 [Source:ZFIN;Acc:ZDB-GENE-050208-330]	217.455	1.44826	0.194432	7.44866	9.42903e-14	3.86936e-11
ENSDARG00000095907	AL928685.2	uncharacterized LOC555502 [Source:NCBI gene;Acc:555502]	137.567	1.04688	0.243157	4.30539	1.66692e-05	0.00108007
ENSDARG00000097032	si:ch211-256a21.4	si:ch211-256a21.4 [Source:ZFIN;Acc:ZDB-GENE-131121-329]	110.583	1.15463	0.341016	3.38585	0.000709582	0.0228383
ENSDARG00000098901	CABZ01002768.1		67.9835	3.8545	0.479412	8.04005	8.97999e-16	4.91345e-13
ENSDARG00000099474	CABZ01040931.1		8.73804	5.515	1.32519	4.16167	3.15923e-05	0.00186539
ENSDARG00000099574	CABZ01030017.2		41.877	3.3796	0.523002	6.46194	1.0337e-10	2.44728e-08
ENSDARG00000099827	CABZ01000633.1		20.2883	7.45395	1.24035	6.00957	1.8602e-09	3.41806e-07
ENSDARG00000100000	CR352226.5		299.366	2.8955	0.268468	10.7853	4.04047e-27	1.10538e-23
ENSDARG00000100295	ccl39.3	chemokine (C-C motif) ligand 39, duplicate 3 [Source:ZFIN;Acc:ZDB-GENE-131121-94]	44.2734	2.31047	0.434132	5.32205	1.02607e-07	1.26954e-05
ENSDARG00000100614	zgc:171497	zgc:171497 [Source:ZFIN;Acc:ZDB-GENE-080220-58]	32.1215	7.6471	1.22023	6.26696	3.68166e-10	8.09375e-08
ENSDARG00000100810	CABZ01076758.1		19.0308	2.8446	0.574062	4.95521	7.22534e-07	6.73873e-05
ENSDARG00000101754	BX664622.1		54.407	2.69616	0.428175	6.29687	3.03713e-10	6.73695e-08
ENSDARG00000101800	CABZ01088271.1	L-seryl-tRNA(Sec) kinase-like [Source:NCBI gene;Acc:101884223]	134.484	1.28481	0.227539	5.64656	1.6369e-08	2.50334e-06
ENSDARG00000102116	CABZ01072487.2	uncharacterized LOC100330694 [Source:NCBI gene;Acc:100330694]	16.3766	3.05876	0.796425	3.84062	0.000122725	0.00587887
ENSDARG00000102725	CABZ01081909.1	coiled-coil domain-containing protein 34-like [Source:NCBI gene;Acc:103909961]	84.5433	1.7165	0.267524	6.41625	1.39669e-10	3.24427e-08
ENSDARG00000103230	CABZ01079302.1		18.1634	7.02651	1.26949	5.5349	3.11407e-08	4.38141e-06
ENSDARG00000103248	FAM167A	protein FAM167A-like [Source:NCBI gene;Acc:100535961]	17.1898	2.21877	0.55303	4.01202	6.02017e-05	0.00323643
ENSDARG00000103470	polm	polymerase (DNA directed), mu [Source:ZFIN;Acc:ZDB-GENE-040426-911]	50.8324	1.52988	0.341428	4.48083	7.43518e-06	0.000532177
ENSDARG00000103875	CABZ01048402.2		197.4	1.12159	0.222121	5.04944	4.43104e-07	4.39924e-05
ENSDARG00000103973	CABZ01051602.1	sushi, nidogen and EGF-like domain-containing protein 1 [Source:NCBI gene;Acc:103910028]	58.8461	2.3373	0.314065	7.4421	9.90965e-14	3.99993e-11
ENSDARG00000103976	BX544877.2		10.0116	3.1783	0.967412	3.28536	0.00101852	0.029673
ENSDARG00000104015	fgfr1bl	fibroblast growth factor receptor 1b, like [Source:ZFIN;Acc:ZDB-GENE-091204-406]	164.752	1.96807	0.223643	8.80008	1.36719e-18	1.05197e-15
ENSDARG00000104885	CABZ01033178.1		26.901	1.46796	0.470114	3.12256	0.00179287	0.0447254
ENSDARG00000104905	CABZ01075521.1		30.8521	2.63492	0.470487	5.60041	2.13847e-08	3.11558e-06
ENSDARG00000105055	CABZ01000633.3		13.7267	5.911	1.27441	4.63822	3.51421e-06	0.000276443
ENSDARG00000110288	CT583625.5	uncharacterized LOC101883331 [Source:NCBI gene;Acc:101883331]	14.9582	4.37588	1.2794	3.42027	0.000625589	0.0208716
ENSDARG00000112454	FO744833.2	poly [ADP-ribose] polymerase 14 [Source:NCBI gene;Acc:562648]	75.1609	1.74787	0.333865	5.23525	1.64759e-07	1.88683e-05
ENSDARG00000113572	si:dkey-102c8.3	si:dkey-102c8.3 [Source:ZFIN;Acc:ZDB-GENE-050208-328]	1006.22	1.90516	0.198232	9.61075	7.20237e-22	9.85204e-19
ENSDARG00000113721	HPDL	4-hydroxyphenylpyruvate dioxygenase-like protein [Source:NCBI gene;Acc:110438534]	57.3723	1.50828	0.36661	4.11414	3.88623e-05	0.00223727
ENSDARG00000114166	CABZ01002349.1		27.6159	2.71031	0.566575	4.78367	1.72126e-06	0.000146141
ENSDARG00000114529	CU457778.9		318.052	4.22516	0.591539	7.14265	9.15496e-13	3.00179e-10
ENSDARG00000115450	CABZ01012382.2	gastrula zinc finger protein XlCGF8.2DB-like [Source:NCBI gene;Acc:100329790]	14.7516	3.50094	0.752825	4.65041	3.31273e-06	0.000263968
ENSDARG00000116043	CABZ01049625.1		95.8251	7.571	1.05448	7.17986	6.97847e-13	2.46184e-10
ENSDARG00000117535	AL929493.2		22.2265	3.10114	0.715777	4.33256	1.47388e-05	0.000972916

## Sheet: upf1_mu_VS_WT
Supplementary Table S16. List of up-regulated genes in leg1-/- single; upf1-/- single; upf1-/- leg1a-/- double at 3dpf
upf1_mu vs WT ( FoldChange ≥ 2, Padj < 0.05）
ensembl_gene_id	external_gene_name	description	baseMean	log2FoldChange	lfcSE	stat	pvalue	padj
ENSDARG00000015623	ada2b	adenosine deaminase 2b [Source:ZFIN;Acc:ZDB-GENE-041210-77]	81.0421	1.31993	0.239362	5.51438	3.50011e-08	4.30166e-06
ENSDARG00000029105	ftr51	finTRIM family, member 51 [Source:ZFIN;Acc:ZDB-GENE-081104-54]	285.053	1.26345	0.274729	4.59891	4.247e-06	0.000330113
ENSDARG00000035970	ptprn2	protein tyrosine phosphatase receptor type N2 [Source:ZFIN;Acc:ZDB-GENE-030131-3758]	1591.05	2.14304	0.160009	13.3932	6.62805e-41	6.22348e-38
ENSDARG00000045568	bcat1	branched chain amino-acid transaminase 1, cytosolic [Source:ZFIN;Acc:ZDB-GENE-030131-9358]	536.022	1.03499	0.139049	7.44334	9.81731e-14	2.30451e-11
ENSDARG00000045708	adm2a	adrenomedullin 2a [Source:ZFIN;Acc:ZDB-GENE-041210-100]	96.5866	1.22785	0.256367	4.78943	1.67257e-06	0.000139226
ENSDARG00000062083	dph7	diphthamide biosynthesis 7 [Source:ZFIN;Acc:ZDB-GENE-070410-57]	308.672	1.05182	0.145104	7.24871	4.20755e-13	9.06128e-11
ENSDARG00000068708	ifrd1	interferon-related developmental regulator 1 [Source:ZFIN;Acc:ZDB-GENE-030131-6132]	2790.67	1.53892	0.136645	11.2622	2.01702e-29	1.27967e-26
ENSDARG00000069135	ppp1r15a	protein phosphatase 1, regulatory subunit 15A [Source:ZFIN;Acc:ZDB-GENE-030131-4408]	1952.78	2.36717	0.154845	15.2874	9.2821e-53	1.3618e-49
ENSDARG00000070230	aldh1l2	aldehyde dehydrogenase 1 family, member L2 [Source:ZFIN;Acc:ZDB-GENE-100426-6]	305.183	1.13207	0.176279	6.42205	1.3445e-10	2.27056e-08
ENSDARG00000077644	zgc:172079	zgc:172079 [Source:ZFIN;Acc:ZDB-GENE-080204-103]	7.61545	5.57925	1.37141	4.06827	4.73635e-05	0.00282784
ENSDARG00000087318	jac10	jacalin 10 [Source:ZFIN;Acc:ZDB-GENE-071004-126]	361.559	1.70825	0.223243	7.65194	1.97967e-14	4.89167e-12
ENSDARG00000089318	BX088538.1		92.6419	1.08758	0.237277	4.58358	4.57073e-06	0.000352938
ENSDARG00000091514	CT737190.1		112.885	2.61851	0.246306	10.6311	2.1353e-26	1.19343e-23
ENSDARG00000091930	si:ch211-12e13.1	si:ch211-12e13.1 [Source:ZFIN;Acc:ZDB-GENE-060526-24]	26.7264	1.64978	0.455308	3.62344	0.000290713	0.0131741
ENSDARG00000094097	CR936321.5		1508.94	4.5487	0.207271	21.9456	9.53453e-107	2.23813e-102
ENSDARG00000095908	sat1a.2	spermidine/spermine N1-acetyltransferase 1a, duplicate 2 [Source:NCBI gene;Acc:431716]	1836.07	1.72619	0.171283	10.078	6.91233e-24	3.18157e-21
ENSDARG00000097353	BX324164.3		99.7661	1.51379	0.237883	6.3636	1.97085e-10	3.23523e-08
ENSDARG00000099522	si:ch73-252p3.1	si:ch73-252p3.1 [Source:ZFIN;Acc:ZDB-GENE-110411-85]	100.642	1.2385	0.243144	5.09369	3.51152e-07	3.46342e-05
ENSDARG00000101046	si:dkeyp-107f9.1	si:dkeyp-107f9.1 [Source:ZFIN;Acc:ZDB-GENE-120709-34]	10.8071	2.73778	0.768506	3.56247	0.000367375	0.0157368
ENSDARG00000101135	si:dkey-85k7.7	si:dkey-85k7.7 [Source:ZFIN;Acc:ZDB-GENE-040128-7]	450.781	1.19865	0.203262	5.89709	3.69967e-09	5.32798e-07
ENSDARG00000101517	CT583728.4		66.1028	1.7438	0.308151	5.65891	1.52336e-08	1.98663e-06
ENSDARG00000101565	CU468917.1		24.6624	2.03334	0.51471	3.95046	7.80005e-05	0.00429808
ENSDARG00000103682	si:dkey-23i12.5	si:dkey-23i12.5 [Source:NCBI gene;Acc:325112]	2673.6	4.87556	0.228705	21.3181	7.71463e-101	9.05466e-97
ENSDARG00000103844	si:ch211-266c8.1	si:ch211-266c8.1 [Source:ZFIN;Acc:ZDB-GENE-070424-173]	104.443	1.10706	0.219234	5.04965	4.42619e-07	4.23428e-05
ENSDARG00000104287	lto1	LTO1 maturation factor of ABCE1 [Source:ZFIN;Acc:ZDB-GENE-030729-33]	175.518	1.73246	0.248946	6.95918	3.42268e-12	6.75159e-10
ENSDARG00000105079	BX649411.2		45.9608	1.22813	0.318889	3.85126	0.000117509	0.00615455
ENSDARG00000105439	CU459186.7		34.4248	2.08871	0.372593	5.60586	2.07218e-08	2.6436e-06
ENSDARG00000117577	BX119963.4		4.54085	5.75717	1.42099	4.05151	5.08873e-05	0.00301649
ENSDARG00000003281	pik3ip1	phosphoinositide-3-kinase interacting protein 1 [Source:NCBI gene;Acc:386643]	575.945	1.88854	0.170061	11.1051	1.18522e-28	7.32153e-26
ENSDARG00000005050	wnt2ba	wingless-type MMTV integration site family, member 2Ba [Source:ZFIN;Acc:ZDB-GENE-030717-2]	31.9378	1.22764	0.381053	3.22171	0.00127429	0.0426106
ENSDARG00000011723	C2H5orf22	zgc:56556 [Source:NCBI gene;Acc:393302]	173.22	1.19403	0.181741	6.56996	5.03299e-11	8.95033e-09
ENSDARG00000016733	psat1	phosphoserine aminotransferase 1 [Source:ZFIN;Acc:ZDB-GENE-030131-5723]	2280.65	1.12945	0.181977	6.20653	5.41676e-10	8.42073e-08
ENSDARG00000021924	hsp70.3	heat shock cognate 70-kd protein, tandem duplicate 3 [Source:ZFIN;Acc:ZDB-GENE-110713-1]	144.149	1.53401	0.321339	4.77381	1.80773e-06	0.000149946
ENSDARG00000038025	cbx7a	chromobox homolog 7a [Source:ZFIN;Acc:ZDB-GENE-050417-400]	101.195	1.14396	0.305222	3.74795	0.000178284	0.00873701
ENSDARG00000038141	atf4b	activating transcription factor 4b [Source:ZFIN;Acc:ZDB-GENE-070928-23]	12686.5	2.65828	0.140787	18.8815	1.61979e-79	5.43186e-76
ENSDARG00000043581	gadd45aa	growth arrest and DNA-damage-inducible, alpha, a [Source:ZFIN;Acc:ZDB-GENE-040426-1501]	280.729	1.23166	0.244787	5.03156	4.86493e-07	4.62345e-05
ENSDARG00000044431	ppig	peptidylprolyl isomerase G (cyclophilin G) [Source:ZFIN;Acc:ZDB-GENE-040426-2822]	1296.11	1.27432	0.130674	9.75188	1.8109e-22	7.59092e-20
ENSDARG00000052351	si:dkey-156n14.3	si:dkey-156n14.3 [Source:ZFIN;Acc:ZDB-GENE-030131-4816]	1140.03	1.45391	0.114832	12.6611	9.71163e-37	8.76811e-34
ENSDARG00000053066	tubb1	tubulin, beta 1 class VI [Source:ZFIN;Acc:ZDB-GENE-110408-5]	33.9564	1.38908	0.380512	3.65055	0.000261676	0.0119738
ENSDARG00000053101	prpf38b	pre-mRNA processing factor 38B [Source:NCBI gene;Acc:406810]	1339.8	1.54295	0.136773	11.2811	1.62726e-29	1.07781e-26
ENSDARG00000054570	smg1	SMG1 nonsense mediated mRNA decay associated PI3K related kinase [Source:ZFIN;Acc:ZDB-GENE-061013-767]	2450.86	1.3277	0.147097	9.02606	1.77964e-19	6.84841e-17
ENSDARG00000059498	arl16	ADP-ribosylation factor-like 16 [Source:ZFIN;Acc:ZDB-GENE-070410-114]	223.567	2.06351	0.191009	10.8032	3.32411e-27	2.00077e-24
ENSDARG00000059606	ccdc84	coiled-coil domain containing 84 [Source:ZFIN;Acc:ZDB-GENE-060929-1174]	443.122	1.70427	0.211125	8.07236	6.89527e-16	1.90423e-13
ENSDARG00000059805	slc25a38a	solute carrier family 25 member 38a [Source:NCBI gene;Acc:767662]	52.9417	1.59658	0.446122	3.57879	0.000345189	0.0150613
ENSDARG00000059836	ddit3	DNA-damage-inducible transcript 3 [Source:ZFIN;Acc:ZDB-GENE-070410-90]	1070.49	2.00751	0.176315	11.3859	4.91491e-30	3.60539e-27
ENSDARG00000060315	rabgap1l2	RAB GTPase activating protein 1-like 2 [Source:ZFIN;Acc:ZDB-GENE-070912-414]	223.232	1.58648	0.210072	7.5521	4.28299e-14	1.03648e-11
ENSDARG00000077047	ptprnb	protein tyrosine phosphatase receptor type Nb [Source:ZFIN;Acc:ZDB-GENE-100505-1]	194.705	1.31128	0.228028	5.75053	8.89649e-09	1.20715e-06
ENSDARG00000078222	aatka	apoptosis-associated tyrosine kinase a [Source:ZFIN;Acc:ZDB-GENE-100812-4]	623.36	1.54262	0.177692	8.68138	3.9099e-18	1.34972e-15
ENSDARG00000086374	isg15	ISG15 ubiquitin like modifier [Source:ZFIN;Acc:ZDB-GENE-021211-1]	18.274	2.08778	0.642271	3.25061	0.00115157	0.0391766
ENSDARG00000091946	CR391940.1		139.643	3.44081	0.252158	13.6455	2.14852e-42	2.1928e-39
ENSDARG00000093054	BX548073.3		83.8865	1.18793	0.251662	4.72032	2.35476e-06	0.000193271
ENSDARG00000094557	nupr1b	nuclear protein 1b [Source:ZFIN;Acc:ZDB-GENE-030131-4653]	3697.41	3.28546	0.192189	17.0949	1.61957e-65	3.16815e-62
ENSDARG00000097189	FP101861.1		186.583	3.16455	0.222867	14.1993	9.25711e-46	1.14369e-42
ENSDARG00000097265	CR847898.2		44.1703	2.01888	0.416242	4.85026	1.23297e-06	0.000107195
ENSDARG00000097738	AL929222.2		501.667	1.94454	0.171807	11.3182	1.06647e-29	7.363e-27
ENSDARG00000098045	CR751602.2		192.663	4.24374	0.260427	16.2953	1.06565e-59	1.7868e-56
ENSDARG00000098348	znf326	zinc finger protein 326 [Source:NCBI gene;Acc:571228]	41.7345	1.16842	0.336896	3.46819	0.000523976	0.0210974
ENSDARG00000100430	CU634008.1		507.743	3.41782	0.439214	7.78167	7.1576e-15	1.84635e-12
ENSDARG00000103642	pglyrp6	peptidoglycan recognition protein 6 [Source:ZFIN;Acc:ZDB-GENE-071227-2]	7.46215	4.92584	1.18887	4.14331	3.42334e-05	0.00215441
ENSDARG00000111939	atf4a	activating transcription factor 4a [Source:NCBI gene;Acc:406514]	10717.6	1.85554	0.101826	18.2227	3.40722e-74	8.88678e-71
ENSDARG00000117211	CR936462.1		66.3321	1.19706	0.249544	4.79699	1.61068e-06	0.000134552
ENSDARG00000117322	AL954138.2		16.5579	2.12455	0.516456	4.1137	3.89365e-05	0.00239266
ENSDARG00000000369	prkag3b	protein kinase, AMP-activated, gamma 3b non-catalytic subunit [Source:ZFIN;Acc:ZDB-GENE-060421-6938]	246.979	1.08008	0.206971	5.21849	1.80391e-07	1.89888e-05
ENSDARG00000001873	phgdh	phosphoglycerate dehydrogenase [Source:ZFIN;Acc:ZDB-GENE-030131-647]	1833.59	1.22141	0.108284	11.2797	1.65293e-29	1.07781e-26
ENSDARG00000004771	ankrd10b	ankyrin repeat domain 10b [Source:ZFIN;Acc:ZDB-GENE-061013-49]	523.535	1.01741	0.140951	7.21816	5.26954e-13	1.12452e-10
ENSDARG00000015901	ptbp2b	polypyrimidine tract binding protein 2b [Source:ZFIN;Acc:ZDB-GENE-060810-49]	1680.59	1.13139	0.165499	6.83626	8.12853e-12	1.53878e-09
ENSDARG00000016477	eif4a2	eukaryotic translation initiation factor 4A, isoform 2 [Source:ZFIN;Acc:ZDB-GENE-040426-2802]	2224.11	2.64839	0.142328	18.6077	2.78314e-77	8.16644e-74
ENSDARG00000021184	rbfox1l	RNA binding fox-1 homolog 1, like [Source:NCBI gene;Acc:407613]	2870.69	1.16593	0.11836	9.85075	6.80372e-23	2.9576e-20
ENSDARG00000031809	rbm24b	RNA binding motif protein 24b [Source:ZFIN;Acc:ZDB-GENE-060312-43]	169.828	1.10108	0.23643	4.65712	3.20659e-06	0.000256025
ENSDARG00000054343	slc7a8b	solute carrier family 7 member 8b [Source:ZFIN;Acc:ZDB-GENE-030616-586]	31.9133	2.17686	0.435558	4.99788	5.79649e-07	5.46453e-05
ENSDARG00000055837	arhgef1b	Rho guanine nucleotide exchange factor (GEF) 1b [Source:ZFIN;Acc:ZDB-GENE-060616-136]	4464.35	2.80556	0.137275	20.4376	7.74937e-93	3.63817e-89
ENSDARG00000056376	ankrd37	ankyrin repeat domain 37 [Source:ZFIN;Acc:ZDB-GENE-070308-1]	90.3835	1.60338	0.292062	5.48988	4.02213e-08	4.86678e-06
ENSDARG00000058646	ptprna	protein tyrosine phosphatase receptor type Na [Source:ZFIN;Acc:ZDB-GENE-030131-3511]	434.687	1.1487	0.202168	5.68189	1.33213e-08	1.74695e-06
ENSDARG00000074213	eif3bb	eukaryotic translation initiation factor 3, subunit Bb [Source:ZFIN;Acc:ZDB-GENE-090312-175]	49.7989	1.09253	0.316312	3.45396	0.000552423	0.0221372
ENSDARG00000075487	si:ch211-267e7.3	si:ch211-267e7.3 [Source:ZFIN;Acc:ZDB-GENE-070912-265]	349.047	1.06733	0.138644	7.69839	1.37788e-14	3.4779e-12
ENSDARG00000075980	tmem125b	transmembrane protein 125b [Source:ZFIN;Acc:ZDB-GENE-080220-54]	66.8048	1.00225	0.26226	3.8216	0.000132589	0.00684896
ENSDARG00000086647	chrng	cholinergic receptor, nicotinic, gamma [Source:ZFIN;Acc:ZDB-GENE-030131-3805]	175.258	1.42351	0.185092	7.69081	1.46204e-14	3.65106e-12
ENSDARG00000089090	mmd2b	monocyte to macrophage differentiation-associated 2b [Source:ZFIN;Acc:ZDB-GENE-090313-336]	46.9665	1.93382	0.366853	5.27138	1.35405e-07	1.46475e-05
ENSDARG00000091368	AL954327.1	endothelin-2-like [Source:NCBI gene;Acc:567978]	9.11658	3.51722	0.832893	4.2229	2.41179e-05	0.00158584
ENSDARG00000091631	si:ch211-197h24.6	si:ch211-197h24.6 [Source:ZFIN;Acc:ZDB-GENE-030131-1361]	1205.81	1.14947	0.157837	7.2826	3.27439e-13	7.11695e-11
ENSDARG00000092033	si:dkey-239h2.3	si:dkey-239h2.3 [Source:ZFIN;Acc:ZDB-GENE-081104-383]	2549.58	6.12224	0.540685	11.3231	1.00816e-29	7.17141e-27
ENSDARG00000095941	CT573247.1		10.0364	2.14566	0.674126	3.18288	0.00145819	0.0471482
ENSDARG00000099148	bzw1b	basic leucine zipper and W2 domains 1b [Source:NCBI gene;Acc:406812]	3560.46	1.52045	0.231856	6.55774	5.46283e-11	9.64169e-09
ENSDARG00000099635	akap8l	A kinase (PRKA) anchor protein 8-like [Source:ZFIN;Acc:ZDB-GENE-040426-2303]	3169.09	1.25582	0.124051	10.1235	4.34748e-24	2.04106e-21
ENSDARG00000100199	si:ch1073-185p12.2	si:ch1073-185p12.2 [Source:ZFIN;Acc:ZDB-GENE-110411-196]	16.9961	4.72566	0.821194	5.75462	8.68384e-09	1.19207e-06
ENSDARG00000101989	thrap3a	thyroid hormone receptor associated protein 3a [Source:ZFIN;Acc:ZDB-GENE-030219-79]	453.385	1.26938	0.162746	7.79978	6.2014e-15	1.61746e-12
ENSDARG00000103099	EARS2	zgc:153247 [Source:NCBI gene;Acc:751732]	250.911	1.01736	0.16191	6.28347	3.31097e-10	5.28718e-08
ENSDARG00000117512	LO018605.3		129.009	1.54866	0.253703	6.10423	1.03298e-09	1.57456e-07
ENSDARG00000000394	matr3l1.1	matrin 3-like 1.1 [Source:ZFIN;Acc:ZDB-GENE-030616-40]	2714.11	1.09535	0.102921	10.6426	1.88729e-26	1.08054e-23
ENSDARG00000001162	matr3l1.1	matrin 3-like 1.1 [Source:ZFIN;Acc:ZDB-GENE-030616-40]	2350.96	1.31746	0.111072	11.8613	1.88e-32	1.42358e-29
ENSDARG00000011466	afg1la	AFG1 like ATPase a [Source:ZFIN;Acc:ZDB-GENE-091006-2]	351.221	1.08002	0.186415	5.79362	6.88848e-09	9.56805e-07
ENSDARG00000019417	gadd45ga	growth arrest and DNA-damage-inducible, gamma a [Source:ZFIN;Acc:ZDB-GENE-040426-1882]	1334.28	3.04131	0.147694	20.592	3.23451e-94	1.89817e-90
ENSDARG00000021115	spata6	spermatogenesis associated 6 [Source:ZFIN;Acc:ZDB-GENE-050417-351]	102.571	1.57834	0.233978	6.74568	1.52314e-11	2.7933e-09
ENSDARG00000023448	galnt14	UDP-N-acetyl-alpha-D-galactosamine:polypeptide N-acetylgalactosaminyltransferase 14 (GalNAc-T14) [Source:ZFIN;Acc:ZDB-GENE-041014-351]	343.254	1.22263	0.151123	8.09027	5.95329e-16	1.66366e-13
ENSDARG00000025949	irak1	interleukin-1 receptor-associated kinase 1 [Source:ZFIN;Acc:ZDB-GENE-071116-5]	127.417	1.1674	0.241208	4.83979	1.29974e-06	0.00011135
ENSDARG00000027978	yy1b	YY1 transcription factor b [Source:ZFIN;Acc:ZDB-GENE-040426-2127]	793.282	1.01399	0.126896	7.99072	1.3415e-15	3.66167e-13
ENSDARG00000042031	gorab	golgin, rab6-interacting [Source:NCBI gene;Acc:393356]	345.373	1.45744	0.147657	9.87044	5.59181e-23	2.47665e-20
ENSDARG00000042816	mmp9	matrix metallopeptidase 9 [Source:ZFIN;Acc:ZDB-GENE-040426-2132]	217.198	1.01048	0.258713	3.90581	9.39104e-05	0.00504451
ENSDARG00000043586	fas	Fas cell surface death receptor [Source:ZFIN;Acc:ZDB-GENE-061019-2]	22.9266	1.8676	0.487374	3.83197	0.000127123	0.00660195
ENSDARG00000044072	TATDN3	TatD DNase domain containing 3-like [Source:NCBI gene;Acc:571912]	198.633	1.52219	0.170794	8.91247	4.99084e-19	1.83055e-16
ENSDARG00000052942	aspg	asparaginase homolog (S. cerevisiae) [Source:ZFIN;Acc:ZDB-GENE-070820-14]	431.588	1.34345	0.144476	9.29877	1.42078e-20	5.65279e-18
ENSDARG00000053558	rtkn2a	rhotekin 2a [Source:NCBI gene;Acc:449666]	174.567	1.11996	0.229448	4.88111	1.05492e-06	9.34463e-05
ENSDARG00000056210	hspa1b	heat shock protein family A (Hsp70) member 1B [Source:ZFIN;Acc:ZDB-GENE-060503-867]	107.487	2.6135	0.256016	10.2083	1.81977e-24	8.7178e-22
ENSDARG00000058782	si:ch73-242m19.1	si:ch73-242m19.1 [Source:ZFIN;Acc:ZDB-GENE-131121-474]	53.7861	1.24631	0.292748	4.25727	2.06935e-05	0.00138788
ENSDARG00000059923	slc25a47a	solute carrier family 25 member 47a [Source:NCBI gene;Acc:724009]	69.9913	1.12141	0.311677	3.59799	0.000320682	0.0142709
ENSDARG00000060021	vcpkmt	valosin containing protein lysine (K) methyltransferase [Source:ZFIN;Acc:ZDB-GENE-060825-19]	396.971	2.46005	0.179084	13.7368	6.10889e-43	6.82858e-40
ENSDARG00000062612	dhx37	DEAH (Asp-Glu-Ala-His) box polypeptide 37 [Source:ZFIN;Acc:ZDB-GENE-030131-4505]	371.434	1.0114	0.143928	7.02712	2.1084e-12	4.26661e-10
ENSDARG00000068461	aopep	aminopeptidase O (putative) [Source:ZFIN;Acc:ZDB-GENE-070410-115]	563.505	3.17512	0.178942	17.7439	1.92134e-70	4.51015e-67
ENSDARG00000069598	chrm5b	cholinergic receptor, muscarinic 5b [Source:ZFIN;Acc:ZDB-GENE-041001-169]	19.289	2.50728	0.520301	4.81891	1.44346e-06	0.00012196
ENSDARG00000075188	adamts10	ADAM metallopeptidase with thrombospondin type 1 motif, 10 [Source:ZFIN;Acc:ZDB-GENE-081104-414]	366.468	1.23098	0.140682	8.75012	2.13123e-18	7.58007e-16
ENSDARG00000075480	si:dkey-63d15.12	si:dkey-63d15.12 [Source:ZFIN;Acc:ZDB-GENE-080303-18]	48.2941	2.51826	0.326434	7.71444	1.21516e-14	3.10051e-12
ENSDARG00000088444	selenol	selenoprotein L [Source:NCBI gene;Acc:100462964]	101.79	1.13931	0.251921	4.5225	6.1113e-06	0.000462763
ENSDARG00000092042	AL935153.1		73.6567	1.39224	0.400977	3.47211	0.000516393	0.0208637
ENSDARG00000092257	BX510992.1		24.6575	1.4438	0.423691	3.40768	0.000655179	0.0253244
ENSDARG00000092337	CU467861.6		1642.92	2.07951	0.174521	11.9156	9.82087e-33	7.6845e-30
ENSDARG00000095724	si:ch211-196c10.15	si:ch211-196c10.15 [Source:ZFIN;Acc:ZDB-GENE-141216-138]	643.04	2.33979	0.139123	16.8181	1.79734e-63	3.24545e-60
ENSDARG00000099054	BX088596.1		39.8402	1.43337	0.369418	3.88008	0.00010442	0.00554562
ENSDARG00000111235	nrsn1	neurensin 1 [Source:ZFIN;Acc:ZDB-GENE-030131-7491]	726.012	1.0318	0.188699	5.46798	4.55184e-08	5.39645e-06
ENSDARG00000111854	BX571738.1		13.2739	2.16298	0.590546	3.66268	0.000249588	0.0115331
ENSDARG00000112572	CR293507.1		226.739	1.24293	0.163859	7.58538	3.31509e-14	8.10608e-12
ENSDARG00000000551	slc1a4	solute carrier family 1 member 4 [Source:ZFIN;Acc:ZDB-GENE-030616-566]	981.913	1.18845	0.120187	9.88831	4.67848e-23	2.11198e-20
ENSDARG00000003487	nup93	nucleoporin 93 [Source:NCBI gene;Acc:30172]	1751.72	1.38949	0.170915	8.12972	4.30269e-16	1.23172e-13
ENSDARG00000015144	sh2d4bb	SH2 domain containing 4Bb [Source:ZFIN;Acc:ZDB-GENE-130531-42]	26.0035	1.40994	0.39372	3.58106	0.000342201	0.0149866
ENSDARG00000017835	brf1a	BRF1 RNA polymerase III transcription initiation factor subunit a [Source:ZFIN;Acc:ZDB-GENE-030131-6334]	92.4793	1.09549	0.231504	4.73204	2.22275e-06	0.000183077
ENSDARG00000030700	ctps1a	CTP synthase 1a [Source:NCBI gene;Acc:322089]	2109.22	1.598	0.132223	12.0856	1.25788e-33	1.01819e-30
ENSDARG00000031383	klhl38a	kelch-like family member 38a [Source:NCBI gene;Acc:559083]	38.625	1.59708	0.328403	4.86318	1.15512e-06	0.000101177
ENSDARG00000032876	trit1	tRNA isopentenyltransferase 1 [Source:ZFIN;Acc:ZDB-GENE-060503-297]	268.278	1.21919	0.169214	7.20505	5.80237e-13	1.21611e-10
ENSDARG00000040881	hnrnph1	heterogeneous nuclear ribonucleoprotein H1 [Source:ZFIN;Acc:ZDB-GENE-040426-1856]	501.5	1.60238	0.163752	9.78536	1.30135e-22	5.55414e-20
ENSDARG00000041257	smtnl1	smoothelin-like 1 [Source:ZFIN;Acc:ZDB-GENE-050306-23]	168.764	1.04088	0.230751	4.51083	6.45748e-06	0.000481215
ENSDARG00000045153	slc16a8	solute carrier family 16 member 8 [Source:ZFIN;Acc:ZDB-GENE-121128-1]	69.1858	2.1443	0.329559	6.50657	7.68875e-11	1.3271e-08
ENSDARG00000055124	ccnl1a	cyclin L1a [Source:ZFIN;Acc:ZDB-GENE-050419-206]	2335.69	1.13701	0.127464	8.92022	4.65368e-19	1.73398e-16
ENSDARG00000055534	grk7b	G protein-coupled receptor kinase 7b [Source:NCBI gene;Acc:373871]	71.8295	1.01057	0.251929	4.01135	6.03718e-05	0.00349056
ENSDARG00000060845	antxr1d	ANTXR cell adhesion molecule 1d [Source:ZFIN;Acc:ZDB-GENE-090313-28]	43.4228	1.39289	0.364711	3.81916	0.000133905	0.00687808
ENSDARG00000069142	aars1	alanyl-tRNA synthetase 1 [Source:ZFIN;Acc:ZDB-GENE-030131-3663]	5847.93	1.00912	0.0973259	10.3685	3.44931e-25	1.79932e-22
ENSDARG00000069189	si:dkey-242h9.3	si:dkey-242h9.3 [Source:ZFIN;Acc:ZDB-GENE-060503-347]	80.1537	1.77411	0.299424	5.92508	3.12136e-09	4.55098e-07
ENSDARG00000070012	sesn2	sestrin 2 [Source:ZFIN;Acc:ZDB-GENE-070108-1]	195.035	1.51126	0.180952	8.35173	6.72704e-17	2.10547e-14
ENSDARG00000076139	si:dkey-71p21.13	si:dkey-71p21.13 [Source:ZFIN;Acc:ZDB-GENE-090313-327]	14.2194	2.66583	0.645784	4.12805	3.65849e-05	0.00226595
ENSDARG00000078163	hpse2	heparanase 2 [Source:ZFIN;Acc:ZDB-GENE-090313-378]	45.9648	1.06202	0.319768	3.32123	0.000896206	0.0322168
ENSDARG00000092569	BX571681.1		14.8862	2.37494	0.600878	3.95245	7.73552e-05	0.00427979
ENSDARG00000094658	BX571681.3	alanine--tRNA ligase, cytoplasmic-like [Source:NCBI gene;Acc:559142]	34.7215	3.45192	0.438417	7.8736	3.4459e-15	9.08867e-13
ENSDARG00000095314	si:dkey-19p15.4	si:dkey-19p15.4 [Source:ZFIN;Acc:ZDB-GENE-081028-23]	3.14519	5.6245	1.63361	3.443	0.000575304	0.0229159
ENSDARG00000095427	FP101887.1		407.825	1.59114	0.148949	10.6824	1.22998e-26	7.21814e-24
ENSDARG00000095451	si:ch211-196l7.4	si:ch211-196l7.4 [Source:ZFIN;Acc:ZDB-GENE-050419-122]	3158.8	3.27507	0.158181	20.7046	3.15103e-95	2.46557e-91
ENSDARG00000097938	asb5a	ankyrin repeat and SOCS box containing 5a [Source:ZFIN;Acc:ZDB-GENE-070424-269]	161.672	1.23872	0.207371	5.97346	2.32272e-09	3.42915e-07
ENSDARG00000100366	si:dkey-102m7.3	si:dkey-102m7.3 [Source:ZFIN;Acc:ZDB-GENE-091204-389]	260.608	2.627	0.162801	16.1362	1.42e-58	2.22221e-55
ENSDARG00000104403	oscp1a	organic solute carrier partner 1a [Source:ZFIN;Acc:ZDB-GENE-080204-2]	41.1671	1.23811	0.332355	3.72527	0.000195105	0.00940432
ENSDARG00000104889	kpnb1	karyopherin (importin) beta 1 [Source:ZFIN;Acc:ZDB-GENE-030131-2579]	3108.17	1.04118	0.101559	10.252	1.1595e-24	5.79108e-22
ENSDARG00000105210	etf1a	eukaryotic translation termination factor 1a [Source:ZFIN;Acc:ZDB-GENE-080218-14]	83.9254	1.07937	0.255857	4.21864	2.4578e-05	0.00161158
ENSDARG00000105273	FP074902.2		103.683	4.06346	0.296097	13.7234	7.35163e-43	7.84419e-40
ENSDARG00000006242	ptp4a1	protein tyrosine phosphatase 4A1 [Source:ZFIN;Acc:ZDB-GENE-041121-11]	7260.91	1.08588	0.136437	7.95883	1.73677e-15	4.68609e-13
ENSDARG00000014053	olfm1b	olfactomedin 1b [Source:ZFIN;Acc:ZDB-GENE-040801-228]	2644.32	2.07313	0.147798	14.0268	1.06912e-44	1.25483e-41
ENSDARG00000019874	hsph1	heat shock 105/110 protein 1 [Source:ZFIN;Acc:ZDB-GENE-120410-4]	116.17	2.06582	0.235673	8.7656	1.85792e-18	6.70966e-16
ENSDARG00000019949	serpinh1b	serpin peptidase inhibitor, clade H (heat shock protein 47), member 1b [Source:ZFIN;Acc:ZDB-GENE-990415-93]	5065.8	1.78088	0.339397	5.24718	1.54441e-07	1.65541e-05
ENSDARG00000020645	slc7a3a	solute carrier family 7 member 3a [Source:ZFIN;Acc:ZDB-GENE-041114-206]	1147.39	1.50003	0.166606	9.00348	2.18674e-19	8.27927e-17
ENSDARG00000020761	arrdc2	arrestin domain containing 2 [Source:ZFIN;Acc:ZDB-GENE-030131-7146]	657.442	1.53423	0.125235	12.2508	1.66248e-34	1.44537e-31
ENSDARG00000031907	ptbp1b	polypyrimidine tract binding protein 1b [Source:ZFIN;Acc:ZDB-GENE-030131-9796]	3272.25	1.13098	0.154418	7.32418	2.40362e-13	5.31987e-11
ENSDARG00000031976	nos2b	nitric oxide synthase 2b, inducible [Source:ZFIN;Acc:ZDB-GENE-080916-1]	69.1055	1.07728	0.266221	4.04654	5.19792e-05	0.0030504
ENSDARG00000035322	myh7bb	myosin, heavy chain 7B, cardiac muscle, beta b [Source:ZFIN;Acc:ZDB-GENE-090311-5]	1732.79	1.7768	0.189884	9.35728	8.18168e-21	3.36942e-18
ENSDARG00000036864	slc34a2b	solute carrier family 34 member 2b [Source:ZFIN;Acc:ZDB-GENE-030709-1]	225.812	1.07943	0.184059	5.8646	4.50203e-09	6.44394e-07
ENSDARG00000040615	ilkap	integrin-linked kinase-associated serine/threonine phosphatase [Source:ZFIN;Acc:ZDB-GENE-070410-122]	185.181	1.03208	0.190481	5.41827	6.01775e-08	6.8469e-06
ENSDARG00000044619	birc2	baculoviral IAP repeat containing 2 [Source:ZFIN;Acc:ZDB-GENE-030825-6]	1964.83	1.03055	0.130778	7.88015	3.27001e-15	8.72274e-13
ENSDARG00000044899	tmem183a	transmembrane protein 183A [Source:ZFIN;Acc:ZDB-GENE-050327-5]	886.291	1.36844	0.133875	10.2218	1.58399e-24	7.74636e-22
ENSDARG00000052919	adrb3b	adrenoceptor beta 3b [Source:ZFIN;Acc:ZDB-GENE-081022-154]	11.1479	5.45555	1.1526	4.73328	2.20925e-06	0.000182605
ENSDARG00000056910	CU234171.1		28.5669	1.37484	0.370093	3.71484	0.000203329	0.00978065
ENSDARG00000058448	zrsr2	zinc finger (CCCH type), RNA-binding motif and serine/arginine rich 2 [Source:ZFIN;Acc:ZDB-GENE-030131-1495]	279.93	1.25436	0.184714	6.7908	1.1151e-11	2.07744e-09
ENSDARG00000059235	zgc:113274	zgc:113274 [Source:ZFIN;Acc:ZDB-GENE-050508-2]	65.1291	1.94363	0.279972	6.94222	3.85977e-12	7.55036e-10
ENSDARG00000060109	aggf1	angiogenic factor with G patch and FHA domains 1 [Source:ZFIN;Acc:ZDB-GENE-060929-836]	430.972	1.20884	0.144275	8.37875	5.34938e-17	1.72016e-14
ENSDARG00000068193	tmem44	transmembrane protein 44 [Source:ZFIN;Acc:ZDB-GENE-060825-65]	42.0573	1.21979	0.328757	3.71032	0.000207	0.00991657
ENSDARG00000070339	hoxc3a	homeobox C3a [Source:NCBI gene;Acc:30421]	655.993	1.32649	0.152931	8.67375	4.18104e-18	1.4224e-15
ENSDARG00000076075	myh7ba	myosin, heavy chain 7B, cardiac muscle, beta a [Source:ZFIN;Acc:ZDB-GENE-100914-2]	770.065	2.04959	0.19759	10.3729	3.29246e-25	1.75653e-22
ENSDARG00000076650	pde9al	phosphodiesterase 9A like [Source:ZFIN;Acc:ZDB-GENE-130530-807]	26.7831	2.02355	0.419869	4.81947	1.43942e-06	0.00012196
ENSDARG00000077785	atf5b	activating transcription factor 5b [Source:ZFIN;Acc:ZDB-GENE-030131-2637]	1687.02	2.49236	0.168137	14.8234	1.03451e-49	1.34912e-46
ENSDARG00000078683	RNF14	zmp:0000000524 [Source:ZFIN;Acc:ZDB-GENE-130530-527]	297.476	1.22406	0.249032	4.91528	8.86543e-07	7.94302e-05
ENSDARG00000086851	si:dkey-264d12.5	si:dkey-264d12.5 [Source:ZFIN;Acc:ZDB-GENE-141215-20]	128.219	1.21117	0.203545	5.95039	2.67502e-09	3.92459e-07
ENSDARG00000087633	si:dkey-11o18.5	si:dkey-11o18.5 [Source:ZFIN;Acc:ZDB-GENE-091204-110]	25.2667	1.86042	0.415413	4.47849	7.51715e-06	0.000554898
ENSDARG00000090472	ttll10	tubulin tyrosine ligase-like family, member 10 [Source:ZFIN;Acc:ZDB-GENE-081104-350]	60.6039	1.38736	0.279748	4.95933	7.07384e-07	6.5633e-05
ENSDARG00000093630	si:ch211-249h16.8	si:ch211-249h16.8 [Source:ZFIN;Acc:ZDB-GENE-090311-36]	10	2.38033	0.693697	3.43137	0.000600552	0.0237729
ENSDARG00000094316	si:rp71-80o10.4	si:rp71-80o10.4 [Source:ZFIN;Acc:ZDB-GENE-090313-413]	40.2377	1.54463	0.419081	3.68575	0.00022803	0.0106629
ENSDARG00000095672	FP016142.1		20.5844	1.75904	0.475166	3.70196	0.000213941	0.0101661
ENSDARG00000097394	si:dkey-77f5.6	si:dkey-77f5.6 [Source:ZFIN;Acc:ZDB-GENE-131121-92]	80.5735	1.50818	0.242626	6.21609	5.0968e-10	7.97615e-08
ENSDARG00000097452	CU929070.5		558.137	4.07559	0.236774	17.213	2.12223e-66	4.52884e-63
ENSDARG00000097627	si:dkey-7i4.14	si:dkey-7i4.14 [Source:ZFIN;Acc:ZDB-GENE-131127-21]	17.7822	1.81126	0.539891	3.35487	0.000794034	0.0293993
ENSDARG00000097963	CR589875.2	uncharacterized LOC110439842 [Source:NCBI gene;Acc:110439842]	8.04426	3.09615	0.80488	3.84672	0.00011971	0.00624462
ENSDARG00000100657	egfl7	EGF-like-domain, multiple 7 [Source:ZFIN;Acc:ZDB-GENE-040429-2]	280.613	1.67377	0.182562	9.16824	4.8079e-20	1.88101e-17
ENSDARG00000100969	tmprss13a	transmembrane serine protease 13a [Source:ZFIN;Acc:ZDB-GENE-090309-3]	178.117	1.19953	0.218821	5.4818	4.21011e-08	5.04225e-06
ENSDARG00000101057	srsf7b	serine and arginine rich splicing factor 7b [Source:ZFIN;Acc:ZDB-GENE-050913-95]	202.783	1.18161	0.213414	5.53669	3.08241e-08	3.86933e-06
ENSDARG00000102728	CR762480.2		9.74689	2.95324	0.766912	3.85082	0.000117721	0.00615455
ENSDARG00000104758	zgc:194981	zgc:194981 [Source:ZFIN;Acc:ZDB-GENE-081022-170]	79.988	1.24541	0.25688	4.8482	1.24587e-06	0.000107718
ENSDARG00000105292	CT573239.2		58.3189	1.23482	0.268073	4.60628	4.09945e-06	0.000320768
ENSDARG00000109859	CABZ01072242.1		134.17	1.52134	0.212512	7.15883	8.13658e-13	1.67542e-10
ENSDARG00000115843	si:rp71-1k13.6	si:rp71-1k13.6 [Source:ZFIN;Acc:ZDB-GENE-090312-52]	192.101	1.6359	0.196936	8.30678	9.83361e-17	3.03729e-14
ENSDARG00000117448	CABZ01072245.1		393.032	1.50419	0.205088	7.33437	2.22768e-13	4.98024e-11
ENSDARG00000003841	usb1	U6 snRNA biogenesis 1 [Source:NCBI gene;Acc:445066]	285.138	1.5134	0.184254	8.21367	2.14537e-16	6.29505e-14
ENSDARG00000004840	rassf1	Ras association domain family member 1 [Source:ZFIN;Acc:ZDB-GENE-040912-14]	588.469	1.18383	0.127191	9.30746	1.3093e-20	5.29907e-18
ENSDARG00000028164	cst14a.1	cystatin 14a, tandem duplicate 1 [Source:ZFIN;Acc:ZDB-GENE-141031-1]	84.7182	1.1631	0.284587	4.08696	4.37068e-05	0.00263928
ENSDARG00000032272	sat1b	spermidine/spermine N1-acetyltransferase 1b [Source:ZFIN;Acc:ZDB-GENE-041001-39]	268.493	1.46211	0.177698	8.22808	1.90235e-16	5.72509e-14
ENSDARG00000038557	anks3	ankyrin repeat and sterile alpha motif domain containing 3 [Source:ZFIN;Acc:ZDB-GENE-080204-51]	203.46	1.39795	0.208293	6.71143	1.92726e-11	3.50701e-09
ENSDARG00000042065	eef2a.2	eukaryotic translation elongation factor 2a, tandem duplicate 2 [Source:ZFIN;Acc:ZDB-GENE-050208-348]	126.56	2.13468	0.307787	6.93559	4.04541e-12	7.84809e-10
ENSDARG00000042094	eef2a.1	eukaryotic translation elongation factor 2a, tandem duplicate 1 [Source:ZFIN;Acc:ZDB-GENE-050522-500]	1077.98	2.06765	0.153189	13.4974	1.61959e-41	1.58409e-38
ENSDARG00000042751	riok3	RIO kinase 3 (yeast) [Source:ZFIN;Acc:ZDB-GENE-040801-133]	1887.47	1.7789	0.146142	12.1724	4.35962e-34	3.65492e-31
ENSDARG00000045633	asb15a	ankyrin repeat and SOCS box containing 15a [Source:ZFIN;Acc:ZDB-GENE-110421-5]	471.292	1.21367	0.220084	5.51458	3.49617e-08	4.30166e-06
ENSDARG00000051730	slc7a10b	solute carrier family 7 member 10b [Source:ZFIN;Acc:ZDB-GENE-121105-2]	59.3179	1.45094	0.319735	4.53796	5.68004e-06	0.000431499
ENSDARG00000058753	si:ch73-213k20.5	si:ch73-213k20.5 [Source:ZFIN;Acc:ZDB-GENE-120727-11]	19.857	2.10941	0.603721	3.49402	0.000475812	0.0195608
ENSDARG00000061345	wwp2	WW domain containing E3 ubiquitin protein ligase 2 [Source:ZFIN;Acc:ZDB-GENE-000607-82]	7397.76	2.50165	0.132141	18.9317	6.25317e-80	2.44645e-76
ENSDARG00000063011	antxr2b	ANTXR cell adhesion molecule 2b [Source:ZFIN;Acc:ZDB-GENE-080213-4]	66.1256	1.13454	0.255929	4.43305	9.2909e-06	0.000675215
ENSDARG00000068819	BX548044.2	serine protease HTRA2, mitochondrial-like [Source:NCBI gene;Acc:560917]	13.0495	2.5049	0.639843	3.91486	9.04548e-05	0.00488123
ENSDARG00000071083	si:dkeyp-34c12.1	si:dkeyp-34c12.1 [Source:ZFIN;Acc:ZDB-GENE-030131-5347]	14.156	2.46201	0.587311	4.192	2.76509e-05	0.001798
ENSDARG00000071465	lrrc39	leucine rich repeat containing 39 [Source:NCBI gene;Acc:550456]	464.25	1.05629	0.158575	6.66115	2.71697e-11	4.90602e-09
ENSDARG00000076858	TCIM	transcriptional and immune response regulator [Source:HGNC Symbol;Acc:HGNC:1357]	68.2827	1.92683	0.348207	5.53359	3.13744e-08	3.91746e-06
ENSDARG00000077224	ypel2a	yippee-like 2a [Source:ZFIN;Acc:ZDB-GENE-091118-98]	74.8848	1.03629	0.274632	3.77337	0.000161055	0.00797595
ENSDARG00000086838	itga2.3	integrin, alpha 2 (CD49B, alpha 2 subunit of VLA-2 receptor), tandem duplicate 3 [Source:ZFIN;Acc:ZDB-GENE-091204-176]	126.504	1.4222	0.296141	4.80245	1.56739e-06	0.000131404
ENSDARG00000095236	CT990618.1		105.045	1.36468	0.289382	4.71586	2.40688e-06	0.000196177
ENSDARG00000095557	BX664610.1		303.397	1.0493	0.251363	4.17446	2.98692e-05	0.00191246
ENSDARG00000096603	bmb	brambleberry [Source:NCBI gene;Acc:559540]	80.2006	1.19115	0.297427	4.00486	6.20545e-05	0.00357026
ENSDARG00000097032	si:ch211-256a21.4	si:ch211-256a21.4 [Source:ZFIN;Acc:ZDB-GENE-131121-329]	82.1897	2.80181	0.334559	8.37465	5.53893e-17	1.75704e-14
ENSDARG00000097268	CU929145.2		38.1198	1.03891	0.32325	3.21395	0.0013092	0.0434686
ENSDARG00000097477	si:dkey-4c2.11	si:dkey-4c2.11 [Source:ZFIN;Acc:ZDB-GENE-131127-372]	15.1626	2.25363	0.652496	3.45386	0.000552627	0.0221372
ENSDARG00000100481	smg6	SMG6 nonsense mediated mRNA decay factor [Source:ZFIN;Acc:ZDB-GENE-081107-52]	462.412	1.02954	0.137879	7.46702	8.20321e-14	1.96492e-11
ENSDARG00000101566	CR769772.4		18.9041	2.30463	0.689248	3.34369	0.000826714	0.0304174
ENSDARG00000102060	C25H11orf49	zgc:92873 [Source:NCBI gene;Acc:436752]	522.319	1.76664	0.171581	10.2962	7.32755e-25	3.73928e-22
ENSDARG00000103470	polm	polymerase (DNA directed), mu [Source:ZFIN;Acc:ZDB-GENE-040426-911]	35.3917	1.50076	0.368938	4.06778	4.7464e-05	0.00282784
ENSDARG00000103476	trpm1b	transient receptor potential cation channel, subfamily M, member 1b [Source:ZFIN;Acc:ZDB-GENE-070424-31]	949.952	1.03184	0.12197	8.45976	2.67924e-17	8.73508e-15
ENSDARG00000104640	BX511034.7	uncharacterized LOC100006875 [Source:NCBI gene;Acc:100006875]	43.4795	1.12438	0.299839	3.74995	0.000176867	0.00868574
ENSDARG00000106560	MCMDC2	minichromosome maintenance domain containing 2 [Source:NCBI gene;Acc:100150056]	393.595	3.6991	0.243446	15.1947	3.83214e-52	5.29151e-49
ENSDARG00000110596	CABZ01079179.1		303.591	1.12678	0.266144	4.23372	2.29859e-05	0.00152421
ENSDARG00000112352	CABZ01093429.1		34.8119	1.39072	0.406449	3.42164	0.000622449	0.0244337

## Sheet: upf1;leg1a_dm_VS_WT
Supplementary Table S16. List of up-regulated genes in leg1-/- single; upf1-/- single; upf1-/- leg1a-/- double at 3dpf
upf1;leg1a_dm vs WT （FoldChange ≥ 1.5, Padj < 0.05, TPM > 1 in at least one sample）							(light green shaded genes: shared with the upregulated DEGs in upf3a-/- leg1a-/- double at 3dpf shown in Table S10)
ensembl_gene_id	external_gene_name	description	baseMean	log2FoldChange	lfcSE	stat	pvalue	padj
ENSDARG00000058159	ipo8	importin 8 [Source:ZFIN;Acc:ZDB-GENE-060503-3]	918.763	2.08872	0.188622	11.0736	1.68562e-28	7.83082e-26
ENSDARG00000103277	cyp24a1	cytochrome P450, family 24, subfamily A, polypeptide 1 [Source:ZFIN;Acc:ZDB-GENE-060825-1]	200.339	0.844548	0.231309	3.65117	0.000261044	0.00439332
ENSDARG00000002293	si:ch211-197g15.6	si:ch211-197g15.6 [Source:ZFIN;Acc:ZDB-GENE-050208-457]	191.785	1.22196	0.221437	5.51831	3.42274e-08	1.74121e-06
ENSDARG00000094747	si:ch211-197g15.6	si:ch211-197g15.6 [Source:ZFIN;Acc:ZDB-GENE-050208-457]	35.4743	1.81031	0.405754	4.46161	8.13473e-06	0.000238729
ENSDARG00000077697	si:dkey-105i14.1	si:dkey-105i14.1 [Source:ZFIN;Acc:ZDB-GENE-081103-64]	126.795	0.698437	0.206692	3.37912	0.00072718	0.0100058
ENSDARG00000092285	cenpv	centromere protein V [Source:ZFIN;Acc:ZDB-GENE-060526-76]	74.5175	1.25937	0.325832	3.86509	0.000111047	0.00216143
ENSDARG00000092608	si:dkey-262g12.12	si:dkey-262g12.12 [Source:ZFIN;Acc:ZDB-GENE-161017-24]	122.953	0.588846	0.199476	2.95196	0.00315766	0.0313626
ENSDARG00000095997	znf1112	zinc finger protein 1112 [Source:ZFIN;Acc:ZDB-GENE-110913-179]	47.179	1.00753	0.302508	3.33058	0.000866649	0.0114601
ENSDARG00000100219	si:dkey-264f17.1	si:dkey-264f17.1 [Source:ZFIN;Acc:ZDB-GENE-110913-6]	34.0192	4.82996	0.736572	6.55735	5.47719e-11	4.46554e-09
ENSDARG00000101374	si:dkey-11n14.1	si:dkey-11n14.1 [Source:ZFIN;Acc:ZDB-GENE-060503-332]	58.1289	0.856776	0.296632	2.88835	0.00387274	0.0367455
ENSDARG00000101807	si:ch211-120c15.3	si:ch211-120c15.3 [Source:ZFIN;Acc:ZDB-GENE-110913-99]	63.8984	8.29037	1.20213	6.89639	5.33404e-12	5.31719e-10
ENSDARG00000104804	si:ch211-238e22.8	si:ch211-238e22.8 [Source:ZFIN;Acc:ZDB-GENE-050419-231]	41.1152	1.04744	0.33791	3.09975	0.00193681	0.0214618
ENSDARG00000026582	iscub	iron-sulfur cluster assembly enzyme b [Source:ZFIN;Acc:ZDB-GENE-050417-332]	167.379	1.26522	0.202425	6.25029	4.09701e-10	2.97571e-08
ENSDARG00000038296	tmem86b	transmembrane protein 86B [Source:ZFIN;Acc:ZDB-GENE-060825-132]	245.875	1.11702	0.277242	4.02905	5.60038e-05	0.00123449
ENSDARG00000038713	tep1	telomerase-associated protein 1 [Source:ZFIN;Acc:ZDB-GENE-030131-6153]	29.2694	1.05655	0.376309	2.80766	0.00499025	0.0442297
ENSDARG00000052288	zmp:0000000634	zmp:0000000634 [Source:ZFIN;Acc:ZDB-GENE-130530-637]	84.8544	3.39333	0.335652	10.1097	5.00503e-24	1.76048e-21
ENSDARG00000075163	cxcl20	chemokine (C-X-C motif) ligand 20 [Source:ZFIN;Acc:ZDB-GENE-111004-2]	54.2216	1.46533	0.398117	3.68065	0.000232639	0.00400562
ENSDARG00000078272	CABP7	calcium-binding protein 7-like [Source:NCBI gene;Acc:100329495]	56.5725	1.2478	0.352875	3.53609	0.000406097	0.00634449
ENSDARG00000097000	BX890558.1	uncharacterized LOC101884792 [Source:NCBI gene;Acc:101884792]	51.0968	1.38233	0.320275	4.31606	1.58835e-05	0.000426482
ENSDARG00000097574	CR847898.3		15.8886	1.86588	0.548189	3.40372	0.000664758	0.00929981
ENSDARG00000102401	zgc:173517	zgc:173517 [Source:ZFIN;Acc:ZDB-GENE-071004-104]	12.5689	3.40681	0.752985	4.5244	6.05665e-06	0.000185251
ENSDARG00000102578	mif4gdb	MIF4G domain containing b [Source:NCBI gene;Acc:503596]	155.064	0.727612	0.211628	3.43816	0.000585673	0.00841824
ENSDARG00000003244	gbp3	guanylate binding protein 3 [Source:ZFIN;Acc:ZDB-GENE-070912-176]	302.485	0.698048	0.153246	4.55508	5.23658e-06	0.000163831
ENSDARG00000007358	cxcr3.1	chemokine (C-X-C motif) receptor 3, tandem duplicate 1 [Source:ZFIN;Acc:ZDB-GENE-060130-38]	20.7585	1.57134	0.455977	3.44609	0.000568769	0.00824749
ENSDARG00000007480	rpe65a	retinoid isomerohydrolase RPE65 a [Source:NCBI gene;Acc:393724]	489.248	1.04164	0.240167	4.33716	1.44335e-05	0.000392688
ENSDARG00000037550	cyp21a2	cytochrome P450, family 21, subfamily A, polypeptide 2 [Source:ZFIN;Acc:ZDB-GENE-070103-6]	76.6453	0.861344	0.277829	3.10027	0.00193345	0.0214385
ENSDARG00000040257	slc38a11	solute carrier family 38 member 11 [Source:NCBI gene;Acc:550337]	40.6878	0.951416	0.330072	2.88245	0.00394597	0.037268
ENSDARG00000041490	afp4	antifreeze protein type IV [Source:ZFIN;Acc:ZDB-GENE-030131-5217]	1285.48	1.43501	0.211778	6.77603	1.23526e-11	1.13065e-09
ENSDARG00000053293	ftr14	finTRIM family, member 14 [Source:ZFIN;Acc:ZDB-GENE-060512-201]	103.258	0.700593	0.243272	2.87987	0.00397837	0.0374546
ENSDARG00000089090	mmd2b	monocyte to macrophage differentiation-associated 2b [Source:ZFIN;Acc:ZDB-GENE-090313-336]	40.322	1.59888	0.34751	4.60094	4.20583e-06	0.000134488
ENSDARG00000105408	BX248082.2		133.986	2.35609	0.255884	9.20767	3.33281e-20	8.20604e-18
ENSDARG00000117380	LO017954.1		14.3804	1.62104	0.527173	3.07496	0.00210532	0.022866
ENSDARG00000005629	smyd2b	SET and MYND domain containing 2b [Source:NCBI gene;Acc:568616]	1086.68	1.1979	0.13903	8.61612	6.9259e-18	1.37524e-15
ENSDARG00000022841	ptk2ba	protein tyrosine kinase 2 beta, a [Source:ZFIN;Acc:ZDB-GENE-080207-1]	152.071	3.09735	0.253471	12.2197	2.43872e-34	1.62287e-31
ENSDARG00000042990	cyp2p10	cytochrome P450, family 2, subfamily P, polypeptide 10 [Source:ZFIN;Acc:ZDB-GENE-040120-1]	138.583	3.22627	0.280359	11.5076	1.20729e-30	6.19291e-28
ENSDARG00000058444	snx6	sorting nexin 6 [Source:ZFIN;Acc:ZDB-GENE-050913-152]	551.986	1.05777	0.151848	6.96598	3.26123e-12	3.35974e-10
ENSDARG00000069661	si:dkey-121j17.6	si:dkey-121j17.6 [Source:ZFIN;Acc:ZDB-GENE-121214-361]	195.025	1.18054	0.206967	5.70399	1.17034e-08	6.67037e-07
ENSDARG00000086418	si:ch211-236p5.3	si:ch211-236p5.3 [Source:ZFIN;Acc:ZDB-GENE-081028-31]	58.6706	5.53442	0.624017	8.86902	7.37926e-19	1.6669e-16
ENSDARG00000094937	CR450833.1		13.58	3.12521	0.76772	4.07077	4.68584e-05	0.00106238
ENSDARG00000105258	cep72	centrosomal protein 72 [Source:NCBI gene;Acc:553488]	122.052	1.11339	0.225055	4.94718	7.52972e-07	2.90136e-05
ENSDARG00000111290	ERG28	ergosterol biosynthesis 28 homolog [Source:NCBI gene;Acc:565132]	167.428	0.68198	0.233642	2.91891	0.00351259	0.0341538
ENSDARG00000005246	asb3	ankyrin repeat and SOCS box containing 3 [Source:ZFIN;Acc:ZDB-GENE-030131-6142]	151.477	1.13032	0.22823	4.95253	7.32543e-07	2.83799e-05
ENSDARG00000010758	capn12	calpain 12 [Source:ZFIN;Acc:ZDB-GENE-050419-245]	378.8	0.721362	0.193511	3.72775	0.000193195	0.00344449
ENSDARG00000022160	ttc23	tetratricopeptide repeat domain 23 [Source:ZFIN;Acc:ZDB-GENE-050419-126]	86.6866	0.933337	0.26574	3.51221	0.000444394	0.00679619
ENSDARG00000069192	zgc:163030	zgc:163030 [Source:ZFIN;Acc:ZDB-GENE-060810-77]	669.712	0.649741	0.213938	3.03705	0.0023891	0.0252289
ENSDARG00000095603	grid2ipb	glutamate receptor, ionotropic, delta 2 (Grid2) interacting protein, b [Source:NCBI gene;Acc:559717]	118.627	0.61867	0.215316	2.87331	0.00406194	0.0381002
ENSDARG00000096990	si:ch1073-340i21.2	si:ch1073-340i21.2 [Source:ZFIN;Acc:ZDB-GENE-131121-430]	271.587	1.37605	0.197177	6.97872	2.97879e-12	3.08167e-10
ENSDARG00000105273	FP074902.2		123.835	4.33826	0.302621	14.3356	1.31048e-46	1.40289e-43
ENSDARG00000026787	aqp7	aquaporin 7 [Source:ZFIN;Acc:ZDB-GENE-030131-6461]	78.7857	0.997663	0.253999	3.92782	8.57178e-05	0.00176172
ENSDARG00000028900	odf2a	outer dense fiber of sperm tails 2a [Source:ZFIN;Acc:ZDB-GENE-091117-46]	271.173	0.99453	0.186893	5.32139	1.02978e-07	4.72163e-06
ENSDARG00000033444	map4k6	mitogen-activated protein kinase kinase kinase kinase 6 [Source:ZFIN;Acc:ZDB-GENE-060512-339]	327.079	0.685935	0.156295	4.38872	1.1402e-05	0.000323806
ENSDARG00000055838	mettl16	methyltransferase like 16 [Source:NCBI gene;Acc:445217]	134.696	0.722904	0.208721	3.46349	0.00053321	0.0078521
ENSDARG00000061120	slc43a2b	solute carrier family 43 member 2b [Source:ZFIN;Acc:ZDB-GENE-041212-6]	1824.74	0.646952	0.184354	3.5093	0.00044929	0.0068498
ENSDARG00000075169	bbs1	Bardet-Biedl syndrome 1 [Source:ZFIN;Acc:ZDB-GENE-060126-1]	122.644	1.01714	0.205947	4.93882	7.85973e-07	3.00035e-05
ENSDARG00000075295	tulp1a	TUB like protein 1a [Source:ZFIN;Acc:ZDB-GENE-110411-122]	831.784	0.720253	0.162332	4.43691	9.12588e-06	0.000264661
ENSDARG00000079199	megf6a	multiple EGF-like-domains 6a [Source:ZFIN;Acc:ZDB-GENE-090312-12]	65.0293	1.54437	0.310783	4.96928	6.72018e-07	2.62642e-05
ENSDARG00000088040	si:dkeyp-27c8.2	si:dkeyp-27c8.2 [Source:ZFIN;Acc:ZDB-GENE-090311-51]	140.761	1.08057	0.241161	4.48067	7.44074e-06	0.000221799
ENSDARG00000096988	CR589944.1		87.6508	0.940287	0.228313	4.11841	3.81504e-05	0.000899749
ENSDARG00000098639	pycr1b	pyrroline-5-carboxylate reductase 1b [Source:ZFIN;Acc:ZDB-GENE-050522-26]	1011.07	0.730813	0.139578	5.23589	1.64191e-07	7.29729e-06
ENSDARG00000101422	hdac12	histone deacetylase 12 [Source:ZFIN;Acc:ZDB-GENE-131121-613]	78.1768	1.16435	0.292935	3.97476	7.04495e-05	0.00150053
ENSDARG00000034825	uspl1	ubiquitin specific peptidase like 1 [Source:NCBI gene;Acc:445403]	894.152	0.722257	0.134693	5.36224	8.21952e-08	3.84755e-06
ENSDARG00000040640	si:ch73-44m9.3	si:ch73-44m9.3 [Source:ZFIN;Acc:ZDB-GENE-081104-290]	29.4282	5.98565	1.074	5.57323	2.50053e-08	1.31556e-06
ENSDARG00000077862	si:dkey-169i5.4	si:dkey-169i5.4 [Source:ZFIN;Acc:ZDB-GENE-030131-8695]	92.2961	5.82184	0.586081	9.93352	2.97565e-23	9.64031e-21
ENSDARG00000095295	si:rp71-36a1.1	si:rp71-36a1.1 [Source:ZFIN;Acc:ZDB-GENE-050208-407]	145.989	1.33894	0.203689	6.57347	4.91574e-11	4.06159e-09
ENSDARG00000098976	CU457778.1	uncharacterized LOC100535115 [Source:NCBI gene;Acc:100535115]	22.1896	2.08845	0.64986	3.2137	0.00131036	0.0159246
ENSDARG00000100000	CR352226.5		299.366	3.14862	0.267927	11.7518	6.91578e-32	3.78401e-29
ENSDARG00000100295	ccl39.3	chemokine (C-C motif) ligand 39, duplicate 3 [Source:ZFIN;Acc:ZDB-GENE-131121-94]	44.2734	2.21767	0.434925	5.09897	3.41499e-07	1.42034e-05
ENSDARG00000100614	zgc:171497	zgc:171497 [Source:ZFIN;Acc:ZDB-GENE-080220-58]	32.1215	8.30131	1.21748	6.81844	9.20334e-12	8.61614e-10
ENSDARG00000100810	CABZ01076758.1		19.0308	1.95055	0.588768	3.31292	0.000923258	0.0120661
ENSDARG00000104905	CABZ01075521.1		30.8521	2.53276	0.471629	5.37024	7.86318e-08	3.69479e-06
ENSDARG00000107385	aars2	alanyl-tRNA synthetase 2, mitochondrial (putative) [Source:ZFIN;Acc:ZDB-GENE-041008-213]	166.1	0.636801	0.198159	3.21359	0.00131088	0.0159246
ENSDARG00000113721	HPDL	4-hydroxyphenylpyruvate dioxygenase-like protein [Source:NCBI gene;Acc:110438534]	57.3723	1.35539	0.367923	3.68391	0.000229687	0.0039631
ENSDARG00000116774	PCNP	PEST proteolytic signal-containing nuclear protein-like [Source:NCBI gene;Acc:110437793]	160.785	1.04209	0.239633	4.3487	1.36948e-05	0.000376676
ENSDARG00000117535	AL929493.2		22.2265	4.53484	0.698299	6.49412	8.35189e-11	6.59103e-09
ENSDARG00000023645	kyat1	kynurenine aminotransferase 1 [Source:ZFIN;Acc:ZDB-GENE-040426-2676]	386.658	0.809589	0.168992	4.79071	1.66195e-06	5.83746e-05
ENSDARG00000033957	trmt44	tRNA methyltransferase 44 homolog [Source:ZFIN;Acc:ZDB-GENE-041010-189]	307.578	0.669164	0.16023	4.17626	2.9634e-05	0.000727465
ENSDARG00000056145	si:dkey-159a18.1	si:dkey-159a18.1 [Source:ZFIN;Acc:ZDB-GENE-041210-204]	74.7633	0.707504	0.24953	2.83534	0.00457769	0.041668
ENSDARG00000068708	ifrd1	interferon-related developmental regulator 1 [Source:ZFIN;Acc:ZDB-GENE-030131-6132]	2422.34	1.15826	0.139023	8.33141	7.98864e-17	1.42533e-14
ENSDARG00000086615	CR846087.1		42.6553	1.52958	0.426042	3.59021	0.000330416	0.00535936
ENSDARG00000088999	mettl4	methyltransferase like 4 [Source:ZFIN;Acc:ZDB-GENE-130129-2]	94.1971	0.71545	0.214455	3.33614	0.000849507	0.0112879
ENSDARG00000056762	zgc:172079	zgc:172079 [Source:ZFIN;Acc:ZDB-GENE-080204-103]	17.9004	1.77537	0.488515	3.63421	0.00027883	0.00463876
ENSDARG00000077644	zgc:172079	zgc:172079 [Source:ZFIN;Acc:ZDB-GENE-080204-103]	6.6579	5.30718	1.35108	3.9281	8.56203e-05	0.00176119
ENSDARG00000092204	ms4a17a.5	membrane-spanning 4-domains, subfamily A, member 17A.5 [Source:ZFIN;Acc:ZDB-GENE-040912-55]	57.8119	0.986624	0.304289	3.24239	0.0011853	0.0147396
ENSDARG00000097527	ms4a17a.5	membrane-spanning 4-domains, subfamily A, member 17A.5 [Source:ZFIN;Acc:ZDB-GENE-040912-55]	12.4791	3.16089	0.703239	4.49477	6.96457e-06	0.000208869
ENSDARG00000035555	gbgt1l3	globoside alpha-1,3-N-acetylgalactosaminyltransferase 1, like 3 [Source:ZFIN;Acc:ZDB-GENE-040912-46]	171.621	0.734715	0.210336	3.49306	0.000477525	0.00718243
ENSDARG00000091969	gbgt1l3	globoside alpha-1,3-N-acetylgalactosaminyltransferase 1, like 3 [Source:ZFIN;Acc:ZDB-GENE-040912-46]	9.47185	3.22059	0.882591	3.64902	0.000263242	0.00442426
ENSDARG00000094557	nupr1b	nuclear protein 1b [Source:ZFIN;Acc:ZDB-GENE-030131-4653]	2902.45	2.85333	0.202564	14.0861	4.62576e-45	4.41629e-42
ENSDARG00000023157	cbln10	cerebellin 10 [Source:ZFIN;Acc:ZDB-GENE-030131-4615]	181.853	0.965842	0.237057	4.07431	4.6152e-05	0.00104897
ENSDARG00000000394	matr3l1.1	matrin 3-like 1.1 [Source:ZFIN;Acc:ZDB-GENE-030616-40]	2635.57	0.991108	0.116557	8.5032	1.84432e-17	3.52023e-15
ENSDARG00000001162	matr3l1.1	matrin 3-like 1.1 [Source:ZFIN;Acc:ZDB-GENE-030616-40]	2587.28	1.54003	0.109334	14.0855	4.66345e-45	4.41629e-42
ENSDARG00000041960	si:ch211-173a9.6	si:ch211-173a9.6 [Source:ZFIN;Acc:ZDB-GENE-030131-4623]	67.4121	1.16361	0.319339	3.6438	0.000268646	0.00449362
ENSDARG00000087625	si:ch211-173a9.6	si:ch211-173a9.6 [Source:ZFIN;Acc:ZDB-GENE-030131-4623]	91.3472	0.889767	0.26543	3.35217	0.00080181	0.0107881
ENSDARG00000041595	ces3	carboxylesterase 3 [Source:ZFIN;Acc:ZDB-GENE-030131-9563]	2470.31	0.931027	0.218749	4.25615	2.07978e-05	0.000539603
ENSDARG00000014053	olfm1b	olfactomedin 1b [Source:ZFIN;Acc:ZDB-GENE-040801-228]	2344.3	1.79746	0.149605	12.0147	2.97581e-33	1.92817e-30
ENSDARG00000057113	c6	complement component 6 [Source:ZFIN;Acc:ZDB-GENE-040426-1358]	395.817	0.604459	0.155386	3.89006	0.000100221	0.00197644
ENSDARG00000093052	c6	complement component 6 [Source:ZFIN;Acc:ZDB-GENE-040426-1358]	30.3046	2.40765	0.433312	5.55638	2.75433e-08	1.42773e-06
ENSDARG00000117089	CKS2	zgc:86839 [Source:ZFIN;Acc:ZDB-GENE-040625-102]	300.678	0.785109	0.19002	4.13173	3.60043e-05	0.000858178
ENSDARG00000052056	parietopsin	parietopsin [Source:ZFIN;Acc:ZDB-GENE-101129-2]	10.9722	2.02539	0.627804	3.22614	0.0012547	0.0154235
ENSDARG00000071410	cks2	CDC28 protein kinase regulatory subunit 2 [Source:ZFIN;Acc:ZDB-GENE-050208-508]	133.83	1.19774	0.209206	5.72521	1.03309e-08	5.98511e-07
ENSDARG00000075027	fgfr1bl	fibroblast growth factor receptor 1b, like [Source:ZFIN;Acc:ZDB-GENE-091204-406]	84.7301	9.93329	1.19538	8.30976	9.58941e-17	1.66275e-14
ENSDARG00000101725	parietopsin	parietopsin [Source:ZFIN;Acc:ZDB-GENE-101129-2]	284.007	0.696704	0.177982	3.91447	9.06038e-05	0.00183307
ENSDARG00000104015	fgfr1bl	fibroblast growth factor receptor 1b, like [Source:ZFIN;Acc:ZDB-GENE-091204-406]	164.752	2.1317	0.22283	9.56646	1.10624e-21	3.20445e-19
ENSDARG00000002506	C7H16orf87	zgc:92818 [Source:NCBI gene;Acc:436785]	818.572	0.633269	0.150654	4.20346	2.62867e-05	0.000655813
ENSDARG00000004455	p2rx5	purinergic receptor P2X, ligand-gated ion channel, 5 [Source:ZFIN;Acc:ZDB-GENE-030319-5]	228.945	0.935548	0.229303	4.07996	4.50431e-05	0.0010336
ENSDARG00000004497	tspan33a	tetraspanin 33a [Source:NCBI gene;Acc:436890]	389.764	0.586916	0.207906	2.82299	0.00475776	0.042751
ENSDARG00000007405	strap	serine/threonine kinase receptor associated protein [Source:ZFIN;Acc:ZDB-GENE-040426-1110]	1211.66	0.615486	0.107215	5.74065	9.43135e-09	5.52902e-07
ENSDARG00000008188	sf1	splicing factor 1 [Source:ZFIN;Acc:ZDB-GENE-030131-2492]	2057.43	0.638215	0.118037	5.40692	6.41173e-08	3.07139e-06
ENSDARG00000010586	tex9	testis expressed 9 [Source:ZFIN;Acc:ZDB-GENE-110623-3]	95.4482	0.890938	0.236786	3.76262	0.000168143	0.00306895
ENSDARG00000013250	tars1	threonyl-tRNA synthetase 1 [Source:ZFIN;Acc:ZDB-GENE-041010-218]	3370.3	0.873459	0.115858	7.53903	4.73487e-14	6.30172e-12
ENSDARG00000013526	svep1	sushi, von Willebrand factor type A, EGF and pentraxin domain containing 1 [Source:ZFIN;Acc:ZDB-GENE-110726-1]	381.967	0.746139	0.149054	5.00582	5.56234e-07	2.21971e-05
ENSDARG00000015278	plxnc1	plexin C1 [Source:ZFIN;Acc:ZDB-GENE-030131-1620]	159.475	0.702392	0.18674	3.76134	0.000169005	0.00307783
ENSDARG00000015349	mfge8a	milk fat globule-EGF factor 8 protein a [Source:ZFIN;Acc:ZDB-GENE-050327-9]	795.226	0.64498	0.173058	3.72696	0.000193803	0.00344968
ENSDARG00000015623	ada2b	adenosine deaminase 2b [Source:ZFIN;Acc:ZDB-GENE-041210-77]	71.9408	0.945421	0.246818	3.83044	0.000127913	0.00243202
ENSDARG00000015921	pwp1	PWP1 homolog, endonuclein [Source:ZFIN;Acc:ZDB-GENE-040426-1049]	724.114	0.768065	0.136394	5.63123	1.78928e-08	9.81193e-07
ENSDARG00000025820	chek2	checkpoint kinase 2 [Source:NCBI gene;Acc:336998]	159.652	0.838929	0.193802	4.32879	1.49931e-05	0.00040567
ENSDARG00000028346	tesca	tescalcin a [Source:NCBI gene;Acc:406633]	127.374	0.904222	0.203779	4.43727	9.1109e-06	0.000264539
ENSDARG00000028542	si:ch211-114c12.2	si:ch211-114c12.2 [Source:ZFIN;Acc:ZDB-GENE-030131-8522]	1977.21	0.868744	0.137723	6.30789	2.82873e-10	2.12344e-08
ENSDARG00000029071	creld2	cysteine-rich with EGF-like domains 2 [Source:NCBI gene;Acc:393495]	398.619	0.886047	0.161658	5.481	4.22938e-08	2.09951e-06
ENSDARG00000029105	ftr51	finTRIM family, member 51 [Source:ZFIN;Acc:ZDB-GENE-081104-54]	432.532	2.18635	0.194976	11.2134	3.50388e-29	1.69162e-26
ENSDARG00000035018	thy1	Thy-1 cell surface antigen [Source:ZFIN;Acc:ZDB-GENE-030131-8561]	671.769	2.57179	0.435723	5.90234	3.58389e-09	2.30399e-07
ENSDARG00000035891	acana	aggrecan a [Source:ZFIN;Acc:ZDB-GENE-050208-221]	1054.65	0.676039	0.144082	4.69203	2.70506e-06	9.0325e-05
ENSDARG00000035970	ptprn2	protein tyrosine phosphatase receptor type N2 [Source:ZFIN;Acc:ZDB-GENE-030131-3758]	1594.5	2.13175	0.161419	13.2063	8.06513e-40	6.4058e-37
ENSDARG00000036066	si:dkey-78a14.4	si:dkey-78a14.4 [Source:ZFIN;Acc:ZDB-GENE-110408-8]	83.1694	1.30414	0.249834	5.22004	1.78887e-07	7.90765e-06
ENSDARG00000042277	efnb3b	ephrin-B3b [Source:ZFIN;Acc:ZDB-GENE-010618-3]	380.477	0.801017	0.178022	4.49954	6.81013e-06	0.000204987
ENSDARG00000043796	ms4a17a.7	membrane-spanning 4-domains, subfamily A, member 17A.7 [Source:ZFIN;Acc:ZDB-GENE-080829-2]	280.303	0.734943	0.242311	3.03306	0.00242087	0.0254511
ENSDARG00000043798	ms4a17a.1	membrane-spanning 4-domains, subfamily A, member 17A.1 [Source:ZFIN;Acc:ZDB-GENE-050417-307]	31.1636	2.3459	0.425267	5.5163	3.46215e-08	1.75763e-06
ENSDARG00000043802	ms4a17a.8	membrane-spanning 4-domains, subfamily A, member 17A.8 [Source:ZFIN;Acc:ZDB-GENE-070705-365]	36.541	1.44196	0.371123	3.8854	0.00010216	0.00200429
ENSDARG00000045568	bcat1	branched chain amino-acid transaminase 1, cytosolic [Source:ZFIN;Acc:ZDB-GENE-030131-9358]	552.437	1.1008	0.150845	7.2976	2.92953e-13	3.51451e-11
ENSDARG00000045676	calua	calumenin a [Source:NCBI gene;Acc:415241]	2839.36	0.629015	0.165218	3.80719	0.000140554	0.00263765
ENSDARG00000045708	adm2a	adrenomedullin 2a [Source:ZFIN;Acc:ZDB-GENE-041210-100]	98.8158	1.27416	0.244965	5.20138	1.97812e-07	8.65103e-06
ENSDARG00000045758	cracr2ab	calcium release activated channel regulator 2Ab [Source:ZFIN;Acc:ZDB-GENE-041210-94]	54.4672	1.54591	0.316489	4.88456	1.03658e-06	3.81504e-05
ENSDARG00000045850	ccdc167	coiled-coil domain containing 167 [Source:NCBI gene;Acc:556080]	280.176	0.655184	0.178289	3.67484	0.000238002	0.00407516
ENSDARG00000045886	slc38a2	solute carrier family 38 member 2 [Source:NCBI gene;Acc:566537]	1422.41	0.729653	0.119996	6.08066	1.19692e-09	8.25509e-08
ENSDARG00000051851	ctu2	cytosolic thiouridylase subunit 2 homolog (S. pombe) [Source:NCBI gene;Acc:445166]	146.521	0.66101	0.223612	2.95605	0.00311602	0.0310116
ENSDARG00000052728	sltm	SAFB-like, transcription modulator [Source:ZFIN;Acc:ZDB-GENE-040426-2647]	3711.26	0.767904	0.137618	5.57996	2.40574e-08	1.27112e-06
ENSDARG00000057974	parp12b	poly (ADP-ribose) polymerase family, member 12b [Source:ZFIN;Acc:ZDB-GENE-030131-2617]	431.266	0.919466	0.169475	5.42539	5.78285e-08	2.80839e-06
ENSDARG00000058389	ccl19a.1	chemokine (C-C motif) ligand 19a, tandem duplicate 1 [Source:ZFIN;Acc:ZDB-GENE-060526-181]	20.6998	1.89703	0.470198	4.03453	5.47121e-05	0.0012071
ENSDARG00000058839	susd1	sushi domain containing 1 [Source:ZFIN;Acc:ZDB-GENE-060526-169]	45.716	1.21754	0.336157	3.62193	0.000292415	0.0048224
ENSDARG00000059529		uncharacterized protein KIAA0895-like [Source:NCBI gene;Acc:562097]	66.7204	1.24359	0.313969	3.96087	7.46759e-05	0.0015742
ENSDARG00000060070	adcy7	adenylate cyclase 7 [Source:ZFIN;Acc:ZDB-GENE-040713-1]	452.691	0.613686	0.157324	3.90078	9.58829e-05	0.00191315
ENSDARG00000060169	mns1	meiosis-specific nuclear structural 1 [Source:NCBI gene;Acc:573382]	120.498	1.29761	0.213889	6.06675	1.30522e-09	8.92698e-08
ENSDARG00000061486	DNAH10	si:dkeyp-86b9.1 [Source:ZFIN;Acc:ZDB-GENE-060531-163]	330.002	1.84098	0.46253	3.98024	6.88468e-05	0.00147276
ENSDARG00000062083	dph7	diphthamide biosynthesis 7 [Source:ZFIN;Acc:ZDB-GENE-070410-57]	310.012	1.04311	0.14428	7.22977	4.83807e-13	5.5406e-11
ENSDARG00000067752	pigl	phosphatidylinositol glycan anchor biosynthesis, class L [Source:ZFIN;Acc:ZDB-GENE-050506-60]	122.574	1.09874	0.247538	4.43866	9.05213e-06	0.000263142
ENSDARG00000067851	lcn15	lipocalin 15 [Source:ZFIN;Acc:ZDB-GENE-060825-349]	157.204	0.668495	0.232902	2.87028	0.00410109	0.038388
ENSDARG00000068256	rwdd	RWD domain containing 4 [Source:ZFIN;Acc:ZDB-GENE-041010-61]	393.144	0.608253	0.177412	3.42847	0.000606984	0.00864882
ENSDARG00000068262	vamp5	vesicle-associated membrane protein 5 [Source:ZFIN;Acc:ZDB-GENE-030131-4209]	613.18	0.589924	0.185338	3.18297	0.00145771	0.0173139
ENSDARG00000069135	ppp1r15a	protein phosphatase 1, regulatory subunit 15A [Source:ZFIN;Acc:ZDB-GENE-030131-4408]	2115.49	2.51213	0.156988	16.002	1.2366e-57	1.90298e-54
ENSDARG00000069261	metap2a	methionyl aminopeptidase 2a [Source:ZFIN;Acc:ZDB-GENE-061013-5]	178.266	0.64192	0.193689	3.31417	0.000919143	0.0120442
ENSDARG00000069780	pus7l	pseudouridine synthase 7 like [Source:NCBI gene;Acc:561376]	64.321	0.878794	0.260904	3.36826	0.00075644	0.0102844
ENSDARG00000070006	rcn1	reticulocalbin 1, EF-hand calcium binding domain [Source:ZFIN;Acc:ZDB-GENE-080225-33]	1554.96	0.652587	0.165232	3.94951	7.83121e-05	0.00163407
ENSDARG00000070230	aldh1l2	aldehyde dehydrogenase 1 family, member L2 [Source:ZFIN;Acc:ZDB-GENE-100426-6]	358.69	1.56732	0.166996	9.38536	6.27002e-21	1.66e-18
ENSDARG00000074968	polr2m	RNA polymerase II subunit M [Source:ZFIN;Acc:ZDB-GENE-160728-95]	160.182	0.884739	0.185449	4.7708	1.83494e-06	6.37236e-05
ENSDARG00000075025	cdc123	cell division cycle 123 homolog (S. cerevisiae) [Source:NCBI gene;Acc:393694]	349.19	0.624489	0.190246	3.28253	0.0010288	0.0131454
ENSDARG00000075140	SAT2	si:dkey-19b23.15 [Source:ZFIN;Acc:ZDB-GENE-160728-17]	363.138	0.653019	0.185196	3.5261	0.000421734	0.00653077
ENSDARG00000075416	si:ch211-207k7.4	si:ch211-207k7.4 [Source:NCBI gene;Acc:100150029]	92.0371	0.804841	0.260823	3.08577	0.00203023	0.0222665
ENSDARG00000077414	zgc:194312	zgc:194312 [Source:ZFIN;Acc:ZDB-GENE-081022-102]	111.467	0.600938	0.212759	2.8245	0.00473547	0.0426453
ENSDARG00000077573	tmprss13b	transmembrane serine protease 13b [Source:ZFIN;Acc:ZDB-GENE-090309-2]	69.0369	1.30022	0.291047	4.46739	7.91784e-06	0.000233198
ENSDARG00000082087	AL954715.4		12.7582	1.82987	0.631965	2.89552	0.00378528	0.0361245
ENSDARG00000086259	CU469420.1		16.5971	1.76854	0.521539	3.391	0.000696372	0.00967611
ENSDARG00000086576	si:cabz01069012.2	si:cabz01069012.2 [Source:ZFIN;Acc:ZDB-GENE-161017-152]	28.8399	1.33736	0.441079	3.03203	0.00242916	0.0255057
ENSDARG00000087318	jac10	jacalin 10 [Source:ZFIN;Acc:ZDB-GENE-071004-126]	367.963	1.72876	0.183415	9.42538	4.2854e-21	1.17239e-18
ENSDARG00000087645	znf1064	zinc finger protein 1064 [Source:ZFIN;Acc:ZDB-GENE-110913-175]	24.9591	1.60699	0.422324	3.80512	0.000141736	0.00264809
ENSDARG00000089159	acot14	acyl-CoA thioesterase 14 [Source:ZFIN;Acc:ZDB-GENE-041210-202]	316.465	0.772389	0.180748	4.2733	1.92601e-05	0.000503955
ENSDARG00000089318	BX088538.1		112.817	1.67732	0.227849	7.36154	1.81806e-13	2.21605e-11
ENSDARG00000089461	ciz1b	cdkn1a interacting zinc finger protein 1b [Source:ZFIN;Acc:ZDB-GENE-040426-2933]	127.68	1.27392	0.20835	6.11432	9.69694e-10	6.80222e-08
ENSDARG00000089908	DEPDC4	si:ch211-265o23.1 [Source:ZFIN;Acc:ZDB-GENE-060503-509]	173.026	0.608434	0.184976	3.28925	0.00100454	0.0128888
ENSDARG00000091111	si:ch211-15b10.6	si:ch211-15b10.6 [Source:ZFIN;Acc:ZDB-GENE-160728-113]	674.546	0.710558	0.19958	3.56027	0.000370469	0.00589637
ENSDARG00000091514	CT737190.1		126.224	2.81824	0.23744	11.8692	1.7101e-32	1.05265e-29
ENSDARG00000091624	ugt2a7	UDP glucuronosyltransferase 2 family, polypeptide A7 [Source:ZFIN;Acc:ZDB-GENE-141215-33]	65.8285	0.915549	0.289018	3.1678	0.00153599	0.0180263
ENSDARG00000091930	si:ch211-12e13.1	si:ch211-12e13.1 [Source:ZFIN;Acc:ZDB-GENE-060526-24]	28.7375	1.84669	0.44172	4.18068	2.90639e-05	0.000716327
ENSDARG00000091972	si:dkey-58f10.7	si:dkey-58f10.7 [Source:ZFIN;Acc:ZDB-GENE-060526-321]	27.1644	2.43868	0.522645	4.66603	3.07072e-06	0.000101215
ENSDARG00000091974	CR356233.1		37.9294	1.18374	0.320524	3.69315	0.000221494	0.00384329
ENSDARG00000092680	si:dkey-58f10.12	si:dkey-58f10.12 [Source:ZFIN;Acc:ZDB-GENE-060526-314]	28.2571	6.12001	1.07655	5.68486	1.30923e-08	7.39353e-07
ENSDARG00000092968	znf1128	zinc finger protein 1128 [Source:ZFIN;Acc:ZDB-GENE-110913-167]	30.1646	2.80891	0.552108	5.08761	3.62613e-07	1.49803e-05
ENSDARG00000093831	znf1121	zinc finger protein 1121 [Source:ZFIN;Acc:ZDB-GENE-110914-9]	21.0745	1.6297	0.491342	3.31683	0.000910443	0.0119557
ENSDARG00000094097	CR936321.5		1898.1	4.89688	0.209118	23.4168	2.87893e-121	3.54425e-117
ENSDARG00000094653	si:dkey-149m13.5	si:dkey-149m13.5 [Source:ZFIN;Acc:ZDB-GENE-110913-74]	40.5182	1.51069	0.347122	4.35205	1.3487e-05	0.000372284
ENSDARG00000095026	si:dkey-58f10.14	si:dkey-58f10.14 [Source:ZFIN;Acc:ZDB-GENE-060526-316]	5.67305	5.9388	1.36567	4.34862	1.36994e-05	0.000376676
ENSDARG00000095126	si:dkey-82i20.2	si:dkey-82i20.2 [Source:ZFIN;Acc:ZDB-GENE-110914-74]	36.9603	2.90927	0.451288	6.44658	1.14402e-10	8.83013e-09
ENSDARG00000095696	trpm2	si:dkey-240n22.1 [Source:NCBI gene;Acc:103908651]	102.626	0.875255	0.261093	3.35227	0.00080151	0.0107881
ENSDARG00000095715	BX465834.1		394.534	0.902384	0.162355	5.55809	2.72745e-08	1.41978e-06
ENSDARG00000095908	sat1a.2	spermidine/spermine N1-acetyltransferase 1a, duplicate 2 [Source:NCBI gene;Acc:431716]	2197	2.11763	0.187558	11.2906	1.46061e-29	7.33941e-27
ENSDARG00000096030	si:dkey-262g12.7	si:dkey-262g12.7 [Source:ZFIN;Acc:ZDB-GENE-110914-181]	33.6366	1.13674	0.392991	2.89252	0.00382163	0.0364008
ENSDARG00000096967	CR383662.5		14.8145	2.90818	0.734596	3.95888	7.53026e-05	0.0015847
ENSDARG00000097353	BX324164.3		164.725	2.83524	0.22474	12.6156	1.73213e-36	1.25437e-33
ENSDARG00000097507	BX324164.4		49.1561	1.86708	0.332826	5.60977	2.02593e-08	1.08676e-06
ENSDARG00000097549	CR450727.1		61.5451	1.43117	0.265839	5.38359	7.30135e-08	3.47054e-06
ENSDARG00000098094	si:dkey-146c18.5	si:dkey-146c18.5 [Source:ZFIN;Acc:ZDB-GENE-131119-41]	11.285	2.09667	0.642709	3.26224	0.00110537	0.0139522
ENSDARG00000098115	si:dkey-178j11.5	si:dkey-178j11.5 [Source:ZFIN;Acc:ZDB-GENE-131118-10]	31.5592	3.88604	0.568068	6.8408	7.87509e-12	7.45771e-10
ENSDARG00000098196	znf1077	zinc finger protein 1077 [Source:ZFIN;Acc:ZDB-GENE-080218-11]	32.7534	2.3031	0.492731	4.67416	2.95162e-06	9.755e-05
ENSDARG00000098270	znf1053	zinc finger protein 1053 [Source:ZFIN;Acc:ZDB-GENE-121214-1]	25.2788	1.52221	0.415966	3.65945	0.000252752	0.0042801
ENSDARG00000098345	mamdc2a	MAM domain containing 2a [Source:ZFIN;Acc:ZDB-GENE-060526-16]	113.323	0.801753	0.243471	3.29301	0.000991218	0.0127579
ENSDARG00000099262	si:dkey-16p6.1	si:dkey-16p6.1 [Source:ZFIN;Acc:ZDB-GENE-081103-43]	36.3636	3.60202	0.499764	7.20744	5.7012e-13	6.43922e-11
ENSDARG00000099355	BX890548.1		277.816	1.61643	0.156042	10.3589	3.81276e-25	1.46684e-22
ENSDARG00000099396	rbpms	RNA binding protein, mRNA processing factor [Source:ZFIN;Acc:ZDB-GENE-161017-145]	24.5516	2.58041	0.5022	5.13821	2.77375e-07	1.17954e-05
ENSDARG00000099493	CR847906.1	protein NLRC3-like [Source:NCBI gene;Acc:571651]	20.4116	2.72162	0.520783	5.22601	1.73203e-07	7.67017e-06
ENSDARG00000099522	si:ch73-252p3.1	si:ch73-252p3.1 [Source:ZFIN;Acc:ZDB-GENE-110411-85]	140.07	2.11864	0.215105	9.84933	6.90023e-23	2.17817e-20
ENSDARG00000099787	echdc3	enoyl CoA hydratase domain containing 3 [Source:NCBI gene;Acc:780842]	38.8884	1.61967	0.348274	4.65058	3.31001e-06	0.000107946
ENSDARG00000100302	si:dkey-237g15.2	si:dkey-237g15.2 [Source:ZFIN;Acc:ZDB-GENE-060503-157]	33.8556	2.33793	0.460465	5.07732	3.82795e-07	1.56825e-05
ENSDARG00000100568	si:ch211-209j12.3	si:ch211-209j12.3 [Source:ZFIN;Acc:ZDB-GENE-120709-21]	12.5425	6.69154	1.27237	5.2591	1.44763e-07	6.46888e-06
ENSDARG00000100740	CU179702.2		5.9243	4.60295	1.37715	3.34239	0.000830617	0.0111029
ENSDARG00000101135	si:dkey-85k7.7	si:dkey-85k7.7 [Source:ZFIN;Acc:ZDB-GENE-040128-7]	448.537	1.16602	0.212021	5.49956	3.80732e-08	1.90924e-06
ENSDARG00000101234	nsmfb	NMDA receptor synaptonuclear signaling and neuronal migration factor b [Source:NCBI gene;Acc:569891]	351.448	1.13258	0.212498	5.32983	9.83044e-08	4.53268e-06
ENSDARG00000101312	si:dkey-31n13.4	si:dkey-31n13.4 [Source:ZFIN;Acc:ZDB-GENE-071008-3]	151.217	1.09946	0.210801	5.2156	1.83219e-07	8.06315e-06
ENSDARG00000101450	si:ch211-215p11.3	si:ch211-215p11.3 [Source:ZFIN;Acc:ZDB-GENE-060531-35]	23.8682	1.62681	0.438973	3.70595	0.000210603	0.0036869
ENSDARG00000101517	CT583728.4		102.403	2.7741	0.253356	10.9494	6.68612e-28	3.04862e-25
ENSDARG00000101565	CU468917.1		45.4813	3.24646	0.438511	7.40339	1.32756e-13	1.65924e-11
ENSDARG00000101706	csrp3	cysteine and glycine-rich protein 3 (cardiac LIM protein) [Source:ZFIN;Acc:ZDB-GENE-041010-119]	50.0221	1.09992	0.328382	3.3495	0.000809581	0.0108748
ENSDARG00000101775	zgc:172014	zgc:172014 [Source:ZFIN;Acc:ZDB-GENE-080215-22]	67.0236	1.18826	0.296929	4.00183	6.2855e-05	0.00136595
ENSDARG00000101902	CR376730.2		6.36078	2.81095	1.01965	2.75679	0.00583726	0.049818
ENSDARG00000102066	ntn4	netrin 4 [Source:ZFIN;Acc:ZDB-GENE-050310-1]	43.9936	1.34116	0.340758	3.9358	8.29187e-05	0.00171277
ENSDARG00000102370	znf1094	zinc finger protein 1094 [Source:ZFIN;Acc:ZDB-GENE-120703-39]	11.0964	2.11966	0.709927	2.98574	0.00282892	0.0287717
ENSDARG00000102375	si:ch211-204c21.1	si:ch211-204c21.1 [Source:ZFIN;Acc:ZDB-GENE-030429-35]	16.4648	2.1159	0.624914	3.38591	0.000709437	0.00983544
ENSDARG00000102542	si:ch211-268b14.2	si:ch211-268b14.2 [Source:ZFIN;Acc:ZDB-GENE-131121-648]	58.6759	1.01125	0.316264	3.19748	0.00138636	0.0166512
ENSDARG00000102559	si:dkey-16p19.5	si:dkey-16p19.5 [Source:ZFIN;Acc:ZDB-GENE-120709-69]	4.45836	4.01669	1.44596	2.77788	0.00547153	0.0474868
ENSDARG00000102673	si:dkey-26i24.1	si:dkey-26i24.1 [Source:ZFIN;Acc:ZDB-GENE-110913-88]	17.9865	2.35346	0.572209	4.11295	3.90641e-05	0.000915162
ENSDARG00000102706	BX511128.3		44.0073	1.83084	0.335473	5.45748	4.82939e-08	2.37361e-06
ENSDARG00000102713	si:ch211-205a14.1	si:ch211-205a14.1 [Source:ZFIN;Acc:ZDB-GENE-050420-271]	31.6331	1.33841	0.37304	3.58783	0.000333442	0.00539887
ENSDARG00000102884	si:ch211-145h19.5	si:ch211-145h19.5 [Source:ZFIN;Acc:ZDB-GENE-110914-112]	11.6961	6.45323	1.29295	4.99107	6.00442e-07	2.38069e-05
ENSDARG00000102917	CR388095.1		41.4678	0.896111	0.309762	2.8929	0.00381697	0.0363706
ENSDARG00000103186	si:ch73-389k6.1	si:ch73-389k6.1 [Source:ZFIN;Acc:ZDB-GENE-091204-408]	49.2918	1.61627	0.312677	5.16912	2.35195e-07	1.01418e-05
ENSDARG00000103306	BX927130.4		112.241	2.10164	0.557265	3.77134	0.000162375	0.00298581
ENSDARG00000103381	si:ch211-196f19.1	si:ch211-196f19.1 [Source:ZFIN;Acc:ZDB-GENE-081103-47]	32.7064	1.38153	0.407564	3.38972	0.000699648	0.0097052
ENSDARG00000103471	si:dkey-199m13.4	si:dkey-199m13.4 [Source:ZFIN;Acc:ZDB-GENE-110913-41]	53.1551	1.59238	0.40109	3.97012	7.18373e-05	0.00152481
ENSDARG00000103495	zgc:173714	zgc:173714 [Source:ZFIN;Acc:ZDB-GENE-071004-90]	18.8834	3.70472	0.720033	5.14521	2.67227e-07	1.1423e-05
ENSDARG00000103682	si:dkey-23i12.5	si:dkey-23i12.5 [Source:NCBI gene;Acc:325112]	3316.2	5.19737	0.230989	22.5005	4.10363e-112	3.36798e-108
ENSDARG00000103810	cacna2d4a	calcium channel, voltage-dependent, alpha 2/delta subunit 4a [Source:ZFIN;Acc:ZDB-GENE-041210-213]	68.1474	0.850306	0.267448	3.17933	0.00147618	0.0174743
ENSDARG00000103870	CU855889.2		40.6008	1.25535	0.326967	3.83938	0.000123346	0.00236161
ENSDARG00000103988	mymk	myomaker, myoblast fusion factor [Source:NCBI gene;Acc:415178]	190.592	0.729473	0.20828	3.50237	0.000461143	0.00699154
ENSDARG00000104026	si:dkeyp-35e5.5	si:dkeyp-35e5.5 [Source:ZFIN;Acc:ZDB-GENE-050420-335]	33.7852	1.42945	0.416906	3.42872	0.000606427	0.00864882
ENSDARG00000104041	CR388132.2		162.518	0.958726	0.208678	4.59429	4.34223e-06	0.00013849
ENSDARG00000104064	si:ch211-127b6.2	si:ch211-127b6.2 [Source:ZFIN;Acc:ZDB-GENE-081103-37]	132.025	0.997797	0.22549	4.42502	9.64353e-06	0.000277387
ENSDARG00000104169	si:ch211-212k18.4	si:ch211-212k18.4 [Source:ZFIN;Acc:ZDB-GENE-141216-265]	2969.05	0.791066	0.144928	5.45835	4.80579e-08	2.3713e-06
ENSDARG00000104228	lypla1	lysophospholipase 1 [Source:ZFIN;Acc:ZDB-GENE-050417-87]	109.153	0.900138	0.245035	3.67352	0.000239235	0.00409342
ENSDARG00000104287	lto1	LTO1 maturation factor of ABCE1 [Source:ZFIN;Acc:ZDB-GENE-030729-33]	196.903	1.98956	0.237928	8.36202	6.16555e-17	1.15006e-14
ENSDARG00000104502	si:ch211-266c8.1	si:ch211-266c8.1 [Source:ZFIN;Acc:ZDB-GENE-070424-173]	72.8522	2.05303	0.420228	4.88551	1.03163e-06	3.80253e-05
ENSDARG00000104561	znf1081	zinc finger protein 1081 [Source:ZFIN;Acc:ZDB-GENE-110913-119]	43.8362	2.06752	0.365932	5.65001	1.60437e-08	8.89704e-07
ENSDARG00000105079	BX649411.2		44.9536	1.14828	0.310594	3.69705	0.000218117	0.00379272
ENSDARG00000105137	zgc:173705	zgc:173705 [Source:ZFIN;Acc:ZDB-GENE-080212-6]	19.4085	2.98295	0.598873	4.98095	6.32738e-07	2.49268e-05
ENSDARG00000105162	CR293509.1		39.7374	1.42918	0.376346	3.79752	0.000146151	0.00272409
ENSDARG00000105526	CR318601.1	uncharacterized LOC101886471 [Source:NCBI gene;Acc:101886471]	40.4465	1.13751	0.389311	2.92185	0.00347954	0.0339264
ENSDARG00000105651	BX323060.3		49.607	1.11823	0.338832	3.30024	0.000966025	0.0125121
ENSDARG00000105674	ms4a17a.2	membrane-spanning 4-domains, subfamily A, member 17a.2 [Source:ZFIN;Acc:ZDB-GENE-070705-367]	35.0302	2.23861	0.40216	5.56647	2.59948e-08	1.35603e-06
ENSDARG00000109319	znf1030	zinc finger protein 1030 [Source:ZFIN;Acc:ZDB-GENE-110913-176]	17.9913	1.7625	0.550982	3.19883	0.00137987	0.0165814
ENSDARG00000109688	CU459012.3		2.94735	5.19983	1.59051	3.26928	0.00107821	0.0136882
ENSDARG00000109697	znf1025	zinc finger protein 1025 [Source:ZFIN;Acc:ZDB-GENE-110913-117]	21.784	2.12263	0.54205	3.91593	9.00556e-05	0.00182708
ENSDARG00000109749	si:ch211-162i8.7	si:ch211-162i8.7 [Source:ZFIN;Acc:ZDB-GENE-110914-84]	18.4072	2.07881	0.55635	3.73651	0.000186594	0.00333636
ENSDARG00000110852	znf1111	zinc finger protein 1111 [Source:ZFIN;Acc:ZDB-GENE-110913-113]	28.9065	2.65798	0.456827	5.81836	5.9429e-09	3.65815e-07
ENSDARG00000111465	znf1104	zinc finger protein 1104 [Source:ZFIN;Acc:ZDB-GENE-110913-152]	66.9247	0.868706	0.312001	2.7843	0.00536431	0.0467942
ENSDARG00000111902	FO704772.1		12.9075	1.76096	0.607825	2.89715	0.00376566	0.035978
ENSDARG00000112487	CR450780.1		12.3602	3.16749	0.757907	4.17926	2.92464e-05	0.000720104
ENSDARG00000112670	smim20	small integral membrane protein 20 [Source:ZFIN;Acc:ZDB-GENE-131002-2]	167.629	0.597709	0.202249	2.95531	0.00312357	0.0310616
ENSDARG00000112928	CR450780.2		24.2861	1.98222	0.47328	4.18826	2.81104e-05	0.000696312
ENSDARG00000113016	CU207245.1		24.2061	1.68347	0.476151	3.53559	0.000406866	0.00635247
ENSDARG00000113626	znf976	zinc finger protein 976 [Source:ZFIN;Acc:ZDB-GENE-131119-69]	20.1997	1.42847	0.463081	3.0847	0.00203754	0.0223169
ENSDARG00000113837	LO018029.2		73.4651	0.911854	0.262345	3.47578	0.000509371	0.00755526
ENSDARG00000114716	znf1117	zinc finger protein 1117 [Source:ZFIN;Acc:ZDB-GENE-110914-52]	36.3045	2.54426	0.467651	5.44051	5.31274e-08	2.5903e-06
ENSDARG00000114963	BX901962.4		89.5231	0.903387	0.222123	4.06706	4.76097e-05	0.00107743
ENSDARG00000116076	FO704772.3		546.246	1.30277	0.237088	5.49488	3.90973e-08	1.95661e-06
ENSDARG00000117524	CABZ01071909.1		21.9975	1.31719	0.452204	2.91282	0.00358187	0.0345718
ENSDARG00000117577	BX119963.4		4.69062	5.80843	1.39939	4.1507	3.31461e-05	0.000798554
ENSDARG00000117620	BX000981.15		4.78733	5.71403	1.46199	3.90838	9.29159e-05	0.00186757
ENSDARG00000001933	prkag2b	protein kinase, AMP-activated, gamma 2 non-catalytic subunit b [Source:ZFIN;Acc:ZDB-GENE-070912-442]	126.892	0.587181	0.206859	2.83856	0.00453183	0.0414576
ENSDARG00000002872	zgc:113210	zgc:113210 [Source:ZFIN;Acc:ZDB-GENE-050320-83]	351.889	0.64175	0.160118	4.00797	6.12425e-05	0.00133799
ENSDARG00000002967	pdap1b	pdgfa associated protein 1b [Source:ZFIN;Acc:ZDB-GENE-040426-942]	661.717	0.904186	0.139966	6.46004	1.04673e-10	8.15588e-09
ENSDARG00000003144	pxmp2	peroxisomal membrane protein 2 [Source:ZFIN;Acc:ZDB-GENE-040912-184]	115.202	0.668667	0.236786	2.82393	0.00474392	0.0426606
ENSDARG00000003281	pik3ip1	phosphoinositide-3-kinase interacting protein 1 [Source:NCBI gene;Acc:386643]	563.58	1.82283	0.155861	11.6952	1.3483e-31	7.21694e-29
ENSDARG00000003961	parp3	poly (ADP-ribose) polymerase family, member 3 [Source:ZFIN;Acc:ZDB-GENE-030131-7435]	395.35	0.773718	0.157136	4.92388	8.48442e-07	3.21885e-05
ENSDARG00000004082	cx39.9	connexin 39.9 [Source:ZFIN;Acc:ZDB-GENE-040406-2]	230.972	0.724444	0.168975	4.28728	1.80872e-05	0.000476303
ENSDARG00000005050	wnt2ba	wingless-type MMTV integration site family, member 2Ba [Source:ZFIN;Acc:ZDB-GENE-030717-2]	35.0185	1.44774	0.351488	4.11889	3.80697e-05	0.000898709
ENSDARG00000007034	hnrpkl	heterogeneous nuclear ribonucleoprotein K, like [Source:ZFIN;Acc:ZDB-GENE-040426-1923]	2182.22	0.860113	0.107424	8.00668	1.17849e-15	1.84821e-13
ENSDARG00000007349	dmrt1	doublesex and mab-3 related transcription factor 1 [Source:NCBI gene;Acc:402923]	15.9662	2.3198	0.655002	3.54166	0.000397614	0.00623173
ENSDARG00000007916	xpnpep3	X-prolyl aminopeptidase 3, mitochondrial [Source:ZFIN;Acc:ZDB-GENE-040426-2076]	373.827	0.622113	0.153672	4.04832	5.15867e-05	0.0011547
ENSDARG00000008105	mettl2a	methyltransferase like 2A [Source:NCBI gene;Acc:100006618]	587.804	0.932821	0.162091	5.75492	8.66818e-09	5.16774e-07
ENSDARG00000008772	cacng1a	calcium channel, voltage-dependent, gamma subunit 1a [Source:ZFIN;Acc:ZDB-GENE-030131-732]	1093.21	0.874552	0.168604	5.18703	2.1367e-07	9.2623e-06
ENSDARG00000009169	mob1ba	MOB kinase activator 1Ba [Source:ZFIN;Acc:ZDB-GENE-040426-919]	1107.78	0.647443	0.164156	3.94408	8.0107e-05	0.00166587
ENSDARG00000010602	zgc:112294	zgc:112294 [Source:NCBI gene;Acc:553704]	96.8242	1.23201	0.285059	4.32193	1.54674e-05	0.000417127
ENSDARG00000010873	DDX17	si:dkey-156n14.5 [Source:ZFIN;Acc:ZDB-GENE-030131-18]	2922.92	1.01234	0.121194	8.35305	6.6525e-17	1.22237e-14
ENSDARG00000011519	myl4	myosin, light chain 4, alkali; atrial, embryonic [Source:ZFIN;Acc:ZDB-GENE-050626-112]	1961.74	1.14466	0.206614	5.54011	3.02279e-08	1.5538e-06
ENSDARG00000011723	C2H5orf22	zgc:56556 [Source:NCBI gene;Acc:393302]	202.338	1.58193	0.202703	7.80419	5.98832e-15	8.72452e-13
ENSDARG00000012140	ccnl1b	cyclin L1b [Source:NCBI gene;Acc:326088]	2156.82	1.07771	0.144205	7.47345	7.81183e-14	1.01769e-11
ENSDARG00000014545	golim4b	golgi integral membrane protein 4b [Source:ZFIN;Acc:ZDB-GENE-050327-74]	285.193	0.777626	0.204258	3.80708	0.000140617	0.00263765
ENSDARG00000016302	upf1	UPF1 RNA helicase and ATPase [Source:ZFIN;Acc:ZDB-GENE-040426-2836]	1662.8	0.776822	0.118601	6.54987	5.75878e-11	4.67962e-09
ENSDARG00000016345	ncoa5	nuclear receptor coactivator 5 [Source:ZFIN;Acc:ZDB-GENE-040912-155]	1287.83	0.65491	0.123675	5.29543	1.18738e-07	5.37419e-06
ENSDARG00000016514	gtf2h2	general transcription factor IIH, polypeptide 2 [Source:ZFIN;Acc:ZDB-GENE-030131-1959]	373.917	0.653213	0.140393	4.65276	3.27527e-06	0.000107097
ENSDARG00000016733	psat1	phosphoserine aminotransferase 1 [Source:ZFIN;Acc:ZDB-GENE-030131-5723]	2649.67	1.53206	0.15353	9.97884	1.88664e-23	6.36339e-21
ENSDARG00000017708	lrrc40	leucine rich repeat containing 40 [Source:NCBI gene;Acc:334130]	320.449	0.636475	0.175386	3.629	0.000284521	0.00471749
ENSDARG00000017720	si:ch211-106h11.1	si:ch211-106h11.1 [Source:ZFIN;Acc:ZDB-GENE-061009-2]	32.4455	1.50279	0.354655	4.23733	2.26194e-05	0.000580142
ENSDARG00000017762	srrt	serrate RNA effector molecule homolog (Arabidopsis) [Source:NCBI gene;Acc:192311]	1517.41	1.11432	0.118282	9.42085	4.47447e-21	1.21066e-18
ENSDARG00000019326	prpsap2	phosphoribosyl pyrophosphate synthetase-associated protein 2 [Source:ZFIN;Acc:ZDB-GENE-040426-2077]	1094.8	0.647817	0.142712	4.53932	5.64367e-06	0.000174352
ENSDARG00000019362	ptbp1a	polypyrimidine tract binding protein 1a [Source:ZFIN;Acc:ZDB-GENE-050522-492]	2570.47	1.06458	0.125721	8.46776	2.5015e-17	4.73784e-15
ENSDARG00000020623	baxa	BCL2 associated X, apoptosis regulator a [Source:ZFIN;Acc:ZDB-GENE-000511-6]	1117.06	0.879075	0.139875	6.28469	3.28501e-10	2.44361e-08
ENSDARG00000020895	bag1	BCL2 associated athanogene 1 [Source:ZFIN;Acc:ZDB-GENE-050309-89]	640.135	0.628916	0.143415	4.38529	1.15831e-05	0.000328193
ENSDARG00000021242	mvp	major vault protein [Source:NCBI gene;Acc:373081]	1054.82	0.643798	0.122123	5.27173	1.35141e-07	6.08309e-06
ENSDARG00000021924	hsp70.3	heat shock cognate 70-kd protein, tandem duplicate 3 [Source:ZFIN;Acc:ZDB-GENE-110713-1]	135.767	1.34151	0.316942	4.23266	2.30939e-05	0.000589167
ENSDARG00000022399	ntmt1	N-terminal Xaa-Pro-Lys N-methyltransferase 1 [Source:NCBI gene;Acc:405834]	737.053	1.20092	0.136349	8.80771	1.27724e-18	2.80788e-16
ENSDARG00000024967	fancg	FA complementation group G [Source:ZFIN;Acc:ZDB-GENE-050417-103]	120.299	0.620357	0.199871	3.10378	0.00191063	0.0212386
ENSDARG00000025338	hagh	hydroxyacylglutathione hydrolase [Source:NCBI gene;Acc:336977]	682.529	0.782251	0.173928	4.49757	6.87344e-06	0.00020664
ENSDARG00000025607	ifnphi1	interferon phi 1 [Source:ZFIN;Acc:ZDB-GENE-030721-3]	4.04443	3.70015	1.30192	2.84207	0.00448221	0.0411056
ENSDARG00000027938	rad18	RAD18 E3 ubiquitin protein ligase [Source:ZFIN;Acc:ZDB-GENE-040426-745]	207.451	0.918344	0.235689	3.89643	9.76205e-05	0.0019431
ENSDARG00000030616	nfe2l1a	nuclear factor, erythroid 2-like 1a [Source:ZFIN;Acc:ZDB-GENE-040630-5]	193.94	0.620203	0.183287	3.38378	0.000714961	0.00988026
ENSDARG00000031336	hsd20b2	hydroxysteroid (20-beta) dehydrogenase 2 [Source:ZFIN;Acc:ZDB-GENE-030804-21]	150.1	0.647754	0.206382	3.13861	0.00169749	0.0194489
ENSDARG00000031985	ptpa	protein phosphatase 2 phosphatase activator [Source:ZFIN;Acc:ZDB-GENE-040801-11]	545.454	0.59948	0.125173	4.7892	1.67444e-06	5.87293e-05
ENSDARG00000034396	mars1	methionyl-tRNA synthetase 1 [Source:ZFIN;Acc:ZDB-GENE-030219-83]	560.931	0.741939	0.150912	4.91638	8.81584e-07	3.3241e-05
ENSDARG00000035088	si:ch211-254c8.3	si:ch211-254c8.3 [Source:ZFIN;Acc:ZDB-GENE-100922-130]	5.52684	5.56546	1.46245	3.80558	0.000141472	0.0026469
ENSDARG00000035120	gldc	glycine dehydrogenase (decarboxylating) [Source:ZFIN;Acc:ZDB-GENE-030131-340]	250.582	0.627684	0.183609	3.41858	0.000629481	0.00890751
ENSDARG00000035257	akr1a1a	aldo-keto reductase family 1, member A1a (aldehyde reductase) [Source:NCBI gene;Acc:445326]	264.55	1.01752	0.261393	3.89268	9.91432e-05	0.00196161
ENSDARG00000035391	ptcd2	pentatricopeptide repeat domain 2 [Source:NCBI gene;Acc:550275]	156.351	1.07814	0.195599	5.512	3.5478e-08	1.79371e-06
ENSDARG00000037783	proza	protein Z, vitamin K-dependent plasma glycoprotein a [Source:ZFIN;Acc:ZDB-GENE-061013-403]	883.231	0.60342	0.134838	4.47513	7.63631e-06	0.000226289
ENSDARG00000037835	polr3k	polymerase (RNA) III (DNA directed) polypeptide K [Source:ZFIN;Acc:ZDB-GENE-040718-291]	187.158	0.702689	0.191072	3.67761	0.000235425	0.00403773
ENSDARG00000037873	cyp3c3	cytochrome P450, family 3, subfamily c, polypeptide 3 [Source:ZFIN;Acc:ZDB-GENE-041114-102]	25.5429	1.36787	0.407683	3.35523	0.000792976	0.0107043
ENSDARG00000038025	cbx7a	chromobox homolog 7a [Source:ZFIN;Acc:ZDB-GENE-050417-400]	104.272	1.2034	0.267961	4.49095	7.09053e-06	0.000212388
ENSDARG00000038141	atf4b	activating transcription factor 4b [Source:ZFIN;Acc:ZDB-GENE-070928-23]	11597.5	2.473	0.145104	17.0429	3.9459e-65	7.47354e-62
ENSDARG00000038243	e4f1	E4F transcription factor 1 [Source:NCBI gene;Acc:561158]	524.465	0.634434	0.142702	4.44588	8.75316e-06	0.000255054
ENSDARG00000038609	mpz	myelin protein zero [Source:ZFIN;Acc:ZDB-GENE-010724-4]	81.9611	0.788935	0.256139	3.0801	0.0020693	0.0225875
ENSDARG00000038695	elavl1a	ELAV like RNA binding protein 1a [Source:ZFIN;Acc:ZDB-GENE-990415-245]	5626.36	0.589017	0.126585	4.65314	3.26917e-06	0.000107039
ENSDARG00000038956	fdx1b	ferredoxin 1b [Source:ZFIN;Acc:ZDB-GENE-060526-382]	18.0025	1.52049	0.515417	2.95002	0.00317749	0.0315214
ENSDARG00000039142	arpc5a	actin related protein 2/3 complex, subunit 5A [Source:ZFIN;Acc:ZDB-GENE-030131-8448]	2448.1	0.728355	0.129857	5.60891	2.03609e-08	1.08979e-06
ENSDARG00000040177	rgs16	regulator of G protein signaling 16 [Source:ZFIN;Acc:ZDB-GENE-050417-393]	173.515	1.03707	0.271287	3.8228	0.000131946	0.00250291
ENSDARG00000041724	glipr2	GLI pathogenesis-related 2 [Source:ZFIN;Acc:ZDB-GENE-030131-4424]	107.461	1.27892	0.260503	4.90941	9.13492e-07	3.42344e-05
ENSDARG00000042521	si:dkey-251i10.1	si:dkey-251i10.1 [Source:ZFIN;Acc:ZDB-GENE-060531-122]	130.86	0.647254	0.216989	2.98289	0.00285545	0.0289448
ENSDARG00000042526	sebox	SEBOX homeobox [Source:NCBI gene;Acc:282666]	47.9255	1.01182	0.324857	3.11467	0.00184149	0.0206472
ENSDARG00000042534	rsrc2	arginine/serine-rich coiled-coil 2 [Source:NCBI gene;Acc:406566]	1618.23	0.713159	0.106642	6.68742	2.27137e-11	2.01898e-09
ENSDARG00000043581	gadd45aa	growth arrest and DNA-damage-inducible, alpha, a [Source:ZFIN;Acc:ZDB-GENE-040426-1501]	310.219	1.46803	0.236214	6.21483	5.13791e-10	3.69899e-08
ENSDARG00000044194	tcta	T cell leukemia translocation altered [Source:NCBI gene;Acc:436858]	602.948	0.785206	0.151279	5.19044	2.09799e-07	9.14279e-06
ENSDARG00000044341	chst7	carbohydrate (N-acetylglucosamine 6-O) sulfotransferase 7 [Source:ZFIN;Acc:ZDB-GENE-131121-150]	278.417	1.03688	0.181306	5.71896	1.07178e-08	6.18018e-07
ENSDARG00000044400	wdr78	WD repeat domain 78 [Source:ZFIN;Acc:ZDB-GENE-050522-322]	36.456	1.02331	0.335992	3.04565	0.00232178	0.0246302
ENSDARG00000044431	ppig	peptidylprolyl isomerase G (cyclophilin G) [Source:ZFIN;Acc:ZDB-GENE-040426-2822]	1289.67	1.24044	0.135443	9.15836	5.2691e-20	1.28451e-17
ENSDARG00000044433	sned1	sushi, nidogen and EGF-like domains 1 [Source:ZFIN;Acc:ZDB-GENE-100913-1]	280.1	0.693486	0.160474	4.32147	1.54992e-05	0.000417528
ENSDARG00000052351	si:dkey-156n14.3	si:dkey-156n14.3 [Source:ZFIN;Acc:ZDB-GENE-030131-4816]	1055.95	1.24011	0.148494	8.35125	6.75419e-17	1.22281e-14
ENSDARG00000053101	prpf38b	pre-mRNA processing factor 38B [Source:NCBI gene;Acc:406810]	1340.74	1.52587	0.139571	10.9326	8.05045e-28	3.60397e-25
ENSDARG00000054570	smg1	SMG1 nonsense mediated mRNA decay associated PI3K related kinase [Source:ZFIN;Acc:ZDB-GENE-061013-767]	2321	1.15811	0.159409	7.26503	3.7295e-13	4.3315e-11
ENSDARG00000055644	prss60.2	serine protease 60.2 [Source:ZFIN;Acc:ZDB-GENE-050320-109]	100.799	0.788413	0.231342	3.40799	0.000654431	0.0091762
ENSDARG00000057245	im:7138535	im:7138535 [Source:ZFIN;Acc:ZDB-GENE-041111-49]	138.838	0.729952	0.209688	3.48113	0.000499301	0.00743277
ENSDARG00000057276	iqca1	IQ motif containing with AAA domain 1 [Source:ZFIN;Acc:ZDB-GENE-050208-768]	33.3885	1.01277	0.347959	2.91059	0.00360742	0.0347639
ENSDARG00000058325	casp8	caspase 8, apoptosis-related cysteine peptidase [Source:ZFIN;Acc:ZDB-GENE-000713-1]	182.86	0.776224	0.248807	3.11978	0.00180987	0.0203888
ENSDARG00000059498	arl16	ADP-ribosylation factor-like 16 [Source:ZFIN;Acc:ZDB-GENE-070410-114]	219.831	2.00722	0.195412	10.2717	9.44848e-25	3.47225e-22
ENSDARG00000059606	ccdc84	coiled-coil domain containing 84 [Source:ZFIN;Acc:ZDB-GENE-060929-1174]	456.406	1.75677	0.205659	8.54211	1.31788e-17	2.5753e-15
ENSDARG00000059658	mrm1	mitochondrial rRNA methyltransferase 1 homolog (S. cerevisiae) [Source:ZFIN;Acc:ZDB-GENE-060526-229]	38.7733	1.41875	0.379685	3.73664	0.000186496	0.00333636
ENSDARG00000059805	slc25a38a	solute carrier family 25 member 38a [Source:NCBI gene;Acc:767662]	46.7214	1.28757	0.442602	2.90908	0.00362495	0.034851
ENSDARG00000059836	ddit3	DNA-damage-inducible transcript 3 [Source:ZFIN;Acc:ZDB-GENE-070410-90]	965.432	1.76597	0.187778	9.40457	5.22455e-21	1.39825e-18
ENSDARG00000059914	sdr42e2	short chain dehydrogenase/reductase family 42E, member 2 [Source:ZFIN;Acc:ZDB-GENE-101203-3]	175.799	1.77952	0.292161	6.09089	1.12282e-09	7.80959e-08
ENSDARG00000060315	rabgap1l2	RAB GTPase activating protein 1-like 2 [Source:ZFIN;Acc:ZDB-GENE-070912-414]	241.699	1.76218	0.213627	8.24886	1.59916e-16	2.69688e-14
ENSDARG00000060767	smg7	SMG7 nonsense mediated mRNA decay factor [Source:ZFIN;Acc:ZDB-GENE-030131-9122]	1244.85	0.721613	0.130724	5.52013	3.38754e-08	1.72688e-06
ENSDARG00000060946	pip5kl1	phosphatidylinositol-4-phosphate 5-kinase-like 1 [Source:ZFIN;Acc:ZDB-GENE-060526-248]	90.3319	1.73811	0.259931	6.68683	2.28054e-11	2.01984e-09
ENSDARG00000061091	gtpbp6	GTP binding protein 6 (putative) [Source:ZFIN;Acc:ZDB-GENE-031118-62]	105.529	0.928197	0.220652	4.20661	2.59229e-05	0.000650634
ENSDARG00000067672	card9	caspase recruitment domain family, member 9 [Source:ZFIN;Acc:ZDB-GENE-060531-94]	37.8759	1.71072	0.360129	4.75029	2.03123e-06	6.95591e-05
ENSDARG00000067673	snapc4	small nuclear RNA activating complex, polypeptide 4 [Source:ZFIN;Acc:ZDB-GENE-030131-5794]	288.08	1.10989	0.206474	5.37543	7.64013e-08	3.61066e-06
ENSDARG00000068096	atf5a	activating transcription factor 5a [Source:ZFIN;Acc:ZDB-GENE-060526-205]	1013.62	0.910401	0.164568	5.53206	3.16497e-08	1.62012e-06
ENSDARG00000068587	rabggtb	Rab geranylgeranyltransferase subunit beta [Source:ZFIN;Acc:ZDB-GENE-040426-2116]	1051.86	0.724678	0.15145	4.78492	1.71056e-06	5.9741e-05
ENSDARG00000070021	cyp3c4	cytochrome P450, family 3, subfamily C, polypeptide 4 [Source:ZFIN;Acc:ZDB-GENE-060929-96]	54.2325	0.913324	0.30311	3.01317	0.00258531	0.0268228
ENSDARG00000070047	rgs4	regulator of G protein signaling 4 [Source:ZFIN;Acc:ZDB-GENE-030131-9839]	1329.12	0.693367	0.195726	3.54253	0.000396301	0.00621908
ENSDARG00000070961	lepr	leptin receptor [Source:ZFIN;Acc:ZDB-GENE-080104-1]	598.863	0.635822	0.142813	4.45213	8.50227e-06	0.000248037
ENSDARG00000071159	sft2d2b	SFT2 domain containing 2b [Source:ZFIN;Acc:ZDB-GENE-050522-336]	143.736	0.797147	0.207062	3.8498	0.000118215	0.0022722
ENSDARG00000073813	scly	selenocysteine lyase [Source:ZFIN;Acc:ZDB-GENE-080204-30]	124.148	0.608478	0.21616	2.81494	0.00487859	0.0434669
ENSDARG00000074362	FUT9	zgc:165582 [Source:ZFIN;Acc:ZDB-GENE-070820-9]	22.8507	1.66918	0.423517	3.94123	8.10655e-05	0.00168013
ENSDARG00000074734	msl1a	MSL complex subunit 1a [Source:NCBI gene;Acc:100000715]	221.541	0.655905	0.195275	3.35887	0.000782621	0.0105819
ENSDARG00000074933	polg2	polymerase (DNA directed), gamma 2, accessory subunit [Source:ZFIN;Acc:ZDB-GENE-060810-116]	192.602	0.891619	0.172201	5.17777	2.24556e-07	9.7171e-06
ENSDARG00000076996		si:ch73-182a11.2 [Source:ZFIN;Acc:ZDB-GENE-130530-816]	129.213	0.799735	0.200617	3.98638	6.70882e-05	0.00144014
ENSDARG00000077034	nmnat3	nicotinamide nucleotide adenylyltransferase 3 [Source:ZFIN;Acc:ZDB-GENE-070912-331]	104.736	1.33368	0.246429	5.41203	6.23141e-08	3.00254e-06
ENSDARG00000077047	ptprnb	protein tyrosine phosphatase receptor type Nb [Source:ZFIN;Acc:ZDB-GENE-100505-1]	164.323	0.84834	0.228537	3.71205	0.000205591	0.00361834
ENSDARG00000077060	rbm6	RNA binding motif protein 6 [Source:ZFIN;Acc:ZDB-GENE-050309-79]	1047.26	0.809197	0.185351	4.36576	1.26683e-05	0.000353249
ENSDARG00000077732	alyref	Aly/REF export factor [Source:ZFIN;Acc:ZDB-GENE-070928-29]	2732.11	0.634471	0.122822	5.16577	2.3945e-07	1.03072e-05
ENSDARG00000078222	aatka	apoptosis-associated tyrosine kinase a [Source:ZFIN;Acc:ZDB-GENE-100812-4]	653.112	1.63658	0.172316	9.49755	2.14894e-21	6.08175e-19
ENSDARG00000079089	fbxw8	F-box and WD repeat domain containing 8 [Source:NCBI gene;Acc:100136859]	159.104	1.00164	0.213496	4.69158	2.711e-06	9.0325e-05
ENSDARG00000079347	zgc:194659	zgc:194659 [Source:ZFIN;Acc:ZDB-GENE-081022-139]	131.06	0.74541	0.204447	3.64599	0.000266367	0.00446459
ENSDARG00000079353	si:ch211-165d12.4	si:ch211-165d12.4 [Source:ZFIN;Acc:ZDB-GENE-080303-7]	111.665	0.849963	0.250289	3.39593	0.000683964	0.00952521
ENSDARG00000079403	si:dkey-204l11.1	si:dkey-204l11.1 [Source:ZFIN;Acc:ZDB-GENE-060526-247]	24.4496	1.77433	0.430205	4.12439	3.71721e-05	0.000881745
ENSDARG00000079679	cep112	centrosomal protein 112 [Source:ZFIN;Acc:ZDB-GENE-120104-2]	158.819	0.635768	0.210198	3.02461	0.00248951	0.0260063
ENSDARG00000079725	dhx9	DEAH (Asp-Glu-Ala-His) box helicase 9 [Source:ZFIN;Acc:ZDB-GENE-070912-171]	1983.07	0.608147	0.155749	3.90467	9.43553e-05	0.00188726
ENSDARG00000083378	CT573103.2		3.39057	5.20083	1.50685	3.45145	0.000557573	0.00812189
ENSDARG00000086374	isg15	ISG15 ubiquitin like modifier [Source:ZFIN;Acc:ZDB-GENE-021211-1]	30.5117	3.12798	0.556905	5.61673	1.94611e-08	1.05544e-06
ENSDARG00000088238	kansl1b	KAT8 regulatory NSL complex subunit 1b [Source:ZFIN;Acc:ZDB-GENE-121219-4]	854.938	0.735114	0.138708	5.29974	1.15967e-07	5.25844e-06
ENSDARG00000089077	rgs1	regulator of G protein signaling 1 [Source:ZFIN;Acc:ZDB-GENE-070705-145]	29.1236	1.92492	0.456856	4.21339	2.51562e-05	0.000633977
ENSDARG00000089382	zgc:158463	zgc:158463 [Source:ZFIN;Acc:ZDB-GENE-070410-9]	677	0.947326	0.201822	4.69387	2.68085e-06	8.96846e-05
ENSDARG00000091402	eif2b1	eukaryotic translation initiation factor 2B, subunit 1 alpha [Source:ZFIN;Acc:ZDB-GENE-040625-25]	749.45	0.722034	0.146715	4.92133	8.59564e-07	3.25103e-05
ENSDARG00000091783	si:dkeyp-71f10.5	si:dkeyp-71f10.5 [Source:ZFIN;Acc:ZDB-GENE-131121-547]	17.1964	1.59473	0.507829	3.14029	0.00168783	0.0193743
ENSDARG00000091946	CR391940.1		157.461	3.62932	0.247901	14.6402	1.55695e-48	1.91677e-45
ENSDARG00000091996	tcnbb	transcobalamin beta b [Source:ZFIN;Acc:ZDB-GENE-030131-12]	7390.7	0.741292	0.176354	4.20344	2.6289e-05	0.000655813
ENSDARG00000092120	BX470185.1		14.4374	2.533	0.659225	3.84239	0.000121844	0.00233466
ENSDARG00000092987	zmat4a	zinc finger, matrin-type 4a [Source:ZFIN;Acc:ZDB-GENE-081104-333]	109.494	1.0901	0.224492	4.85584	1.1988e-06	4.35352e-05
ENSDARG00000093416	BX470229.1		11.9523	1.91396	0.630216	3.037	0.00238948	0.0252289
ENSDARG00000093463	CU693484.1		9.74246	2.61804	0.702456	3.72698	0.000193789	0.00344968
ENSDARG00000093821	si:ch211-110p13.9	si:ch211-110p13.9 [Source:ZFIN;Acc:ZDB-GENE-060526-9]	133.465	0.789233	0.213013	3.70509	0.000211313	0.00369528
ENSDARG00000093945	vma21	vacuolar ATPase assembly factor VMA21 [Source:NCBI gene;Acc:100307085]	1492.43	0.605212	0.134332	4.50536	6.62593e-06	0.000200176
ENSDARG00000093960	si:dkey-111e8.5	si:dkey-111e8.5 [Source:ZFIN;Acc:ZDB-GENE-060526-192]	20.3422	2.90216	0.591868	4.90339	9.41975e-07	3.50882e-05
ENSDARG00000094328	si:dkey-93n13.1	si:dkey-93n13.1 [Source:ZFIN;Acc:ZDB-GENE-091204-23]	50.0254	0.956733	0.307249	3.11387	0.0018465	0.0206845
ENSDARG00000094764	fyba	FYN binding protein a [Source:ZFIN;Acc:ZDB-GENE-060526-364]	4.46819	4.65495	1.42715	3.26172	0.0011074	0.0139579
ENSDARG00000095921	si:ch1073-325m22.2	si:ch1073-325m22.2 [Source:NCBI gene;Acc:100333135]	2753.44	0.628067	0.161393	3.89154	9.96101e-05	0.00196838
ENSDARG00000096689	si:dkey-66i24.9	si:dkey-66i24.9 [Source:ZFIN;Acc:ZDB-GENE-130531-63]	130.066	0.71795	0.208776	3.43885	0.000584196	0.00840191
ENSDARG00000096857	CU469362.1		132.536	0.788768	0.21058	3.74569	0.000179898	0.00324264
ENSDARG00000096903	CU062633.1		7.65869	5.27326	1.32379	3.98346	6.79204e-05	0.00145547
ENSDARG00000096978	CU972512.1		260.946	2.71013	0.262894	10.3088	6.42911e-25	2.39845e-22
ENSDARG00000097018	CR628341.1		20.1139	2.85648	0.593841	4.81017	1.50801e-06	5.35018e-05
ENSDARG00000097058	CU929339.1		17.9963	1.31694	0.476912	2.76139	0.0057556	0.0492808
ENSDARG00000097189	FP101861.1		270.039	3.80455	0.209475	18.1623	1.02646e-73	3.15917e-70
ENSDARG00000097265	CR847898.2		77.5442	3.15624	0.380386	8.29748	1.06344e-16	1.83106e-14
ENSDARG00000097456	coa3b	cytochrome C oxidase assembly factor 3b [Source:ZFIN;Acc:ZDB-GENE-030131-7433]	53.071	1.27224	0.362898	3.50579	0.000455261	0.0069194
ENSDARG00000097553	BX908750.1	uncharacterized LOC110439470 [Source:NCBI gene;Acc:110439470]	71.1341	3.20431	0.356662	8.98417	2.60688e-19	6.11302e-17
ENSDARG00000097560	BX511311.3		50.5317	2.4462	0.371347	6.58737	4.47671e-11	3.73646e-09
ENSDARG00000097608	CU929312.1		20.778	1.85982	0.529354	3.51338	0.000442445	0.00677059
ENSDARG00000097738	AL929222.2		531.175	2.05767	0.17419	11.8128	3.35305e-32	1.87634e-29
ENSDARG00000097803	MTRFR	si:ch211-275j6.5 [Source:NCBI gene;Acc:100004874]	244.241	0.74375	0.178997	4.15509	3.25153e-05	0.000786437
ENSDARG00000097890	si:ch1073-100f3.2	si:ch1073-100f3.2 [Source:ZFIN;Acc:ZDB-GENE-131127-11]	68.8639	1.12067	0.309152	3.62498	0.000288988	0.00477228
ENSDARG00000097976	CR812464.1		17.0816	5.40956	1.14731	4.715	2.41715e-06	8.15276e-05
ENSDARG00000098045	CR751602.2		231.677	4.53279	0.275352	16.4618	6.90116e-61	1.1328e-57
ENSDARG00000098206	ptrh1	peptidyl-tRNA hydrolase 1 homolog [Source:ZFIN;Acc:ZDB-GENE-050306-33]	169.776	1.00787	0.191639	5.25924	1.44655e-07	6.46888e-06
ENSDARG00000098208	fn3krp	fructosamine 3 kinase related protein [Source:ZFIN;Acc:ZDB-GENE-041010-192]	97.1394	0.815291	0.229681	3.54966	0.000385725	0.00608413
ENSDARG00000098348	znf326	zinc finger protein 326 [Source:NCBI gene;Acc:571228]	40.9335	1.08844	0.335242	3.24674	0.00116734	0.0145383
ENSDARG00000098403	CR925723.1		6.4128	5.97804	1.37591	4.34478	1.39413e-05	0.000380979
ENSDARG00000098481	anxa1d	annexin A1d [Source:ZFIN;Acc:ZDB-GENE-050417-72]	452.992	0.699466	0.208964	3.34731	0.000816004	0.0109323
ENSDARG00000098923	zgc:173577	zgc:173577 [Source:ZFIN;Acc:ZDB-GENE-071004-55]	33.2755	1.05572	0.374021	2.82262	0.00476334	0.042751
ENSDARG00000099387	jpt1a	Jupiter microtubule associated homolog 1a [Source:ZFIN;Acc:ZDB-GENE-070410-142]	137.013	1.04643	0.277509	3.77079	0.000162732	0.00299013
ENSDARG00000099546	kynu	kynureninase [Source:ZFIN;Acc:ZDB-GENE-120215-204]	218.91	0.616087	0.166837	3.69276	0.000221835	0.00384649
ENSDARG00000100148	znf1150	zinc finger protein 1150 [Source:ZFIN;Acc:ZDB-GENE-141212-372]	4.46426	5.93913	1.45241	4.08917	4.32925e-05	0.000996214
ENSDARG00000100246	FP016234.1		166.935	1.60668	0.321488	4.99762	5.80411e-07	2.30871e-05
ENSDARG00000100430	CU634008.1		588.683	3.65571	0.445318	8.2092	2.22666e-16	3.70438e-14
ENSDARG00000100559	tor2a	torsin family 2, member A [Source:ZFIN;Acc:ZDB-GENE-050913-60]	296.096	0.591581	0.160794	3.67913	0.00023403	0.00402482
ENSDARG00000101024	nufip1	nuclear FMR1 interacting protein 1 [Source:ZFIN;Acc:ZDB-GENE-030131-6203]	146.025	0.721366	0.192535	3.74668	0.000179188	0.00323222
ENSDARG00000101275	BX936433.1	uncharacterized LOC101884533 [Source:NCBI gene;Acc:101884533]	11.3832	2.68318	0.646313	4.15151	3.30285e-05	0.000796502
ENSDARG00000101393	si:dkey-31g6.6	si:dkey-31g6.6 [Source:ZFIN;Acc:ZDB-GENE-110209-1]	2049.98	1.52731	0.226356	6.74735	1.5057e-11	1.36802e-09
ENSDARG00000101990	CU571315.3	serine protease 27-like [Source:NCBI gene;Acc:100004427]	30.7487	1.92445	0.574169	3.35171	0.000803131	0.0107999
ENSDARG00000102080	mif4gda	MIF4G domain containing a [Source:NCBI gene;Acc:393355]	146.564	0.809852	0.201533	4.01845	5.85821e-05	0.00128672
ENSDARG00000102512	kdm8	lysine (K)-specific demethylase 8 [Source:NCBI gene;Acc:436936]	167.187	0.744239	0.233736	3.1841	0.00145205	0.0172765
ENSDARG00000102865	carnmt1	carnosine N-methyltransferase 1 [Source:ZFIN;Acc:ZDB-GENE-050306-48]	88.9953	1.04616	0.228556	4.57725	4.71138e-06	0.000148722
ENSDARG00000103454	trpm6	transient receptor potential cation channel, subfamily M, member 6 [Source:ZFIN;Acc:ZDB-GENE-111212-1]	185.493	0.66731	0.189096	3.52896	0.000417202	0.00646933
ENSDARG00000103530	zgc:113102	zgc:113102 [Source:ZFIN;Acc:ZDB-GENE-050306-35]	46.2901	1.79572	0.325692	5.51355	3.51658e-08	1.78159e-06
ENSDARG00000103642	pglyrp6	peptidoglycan recognition protein 6 [Source:ZFIN;Acc:ZDB-GENE-071227-2]	7.31429	4.87949	1.19013	4.09996	4.13225e-05	0.000960758
ENSDARG00000104221	sat2b	spermidine/spermine N1-acetyltransferase family member 2b [Source:ZFIN;Acc:ZDB-GENE-040718-292]	181.832	0.897929	0.209641	4.28316	1.84254e-05	0.000484172
ENSDARG00000104571	gadd45ab	growth arrest and DNA-damage-inducible, alpha, b [Source:ZFIN;Acc:ZDB-GENE-040704-60]	380.147	1.0364	0.253143	4.09411	4.23798e-05	0.00097979
ENSDARG00000105177	ilf3b	interleukin enhancer binding factor 3b [Source:NCBI gene;Acc:321868]	4211.98	0.718041	0.145349	4.94013	7.80694e-07	2.98482e-05
ENSDARG00000106212	LO017965.1	DELTA-actitoxin-Aeq1c-like [Source:NCBI gene;Acc:100534815]	32.3358	1.62626	0.421807	3.85546	0.000115512	0.00223596
ENSDARG00000110710	CU210890.1		17.4202	3.32969	0.771936	4.31343	1.6074e-05	0.000431127
ENSDARG00000111939	atf4a	activating transcription factor 4a [Source:NCBI gene;Acc:406514]	10663.4	1.82633	0.0984862	18.544	9.11766e-77	3.74158e-73
ENSDARG00000113599	hbbe1.1	hemoglobin beta embryonic-1.1 [Source:ZFIN;Acc:ZDB-GENE-030616-7]	10403.6	0.778054	0.192608	4.03958	5.35467e-05	0.00118992
ENSDARG00000115220	BX005085.6		25.742	1.43096	0.428687	3.33801	0.000843813	0.0112407
ENSDARG00000116052	il4r.2	interleukin 4 receptor, tandem duplicate 2 [Source:ZFIN;Acc:ZDB-GENE-140107-1]	96.1916	1.09953	0.25845	4.25432	2.09683e-05	0.000542883
ENSDARG00000117211	CR936462.1		73.8585	1.4549	0.244858	5.94179	2.81919e-09	1.83151e-07
ENSDARG00000117322	AL954138.2		17.2511	2.18809	0.497769	4.3958	1.10366e-05	0.000314517
ENSDARG00000117407	AL954191.2	uncharacterized LOC101885516 [Source:NCBI gene;Acc:101885516]	98.3804	1.10123	0.297096	3.70666	0.000210008	0.00368194
ENSDARG00000000369	prkag3b	protein kinase, AMP-activated, gamma 3b non-catalytic subunit [Source:ZFIN;Acc:ZDB-GENE-060421-6938]	246.932	1.05845	0.208391	5.07916	3.7911e-07	1.55574e-05
ENSDARG00000001873	phgdh	phosphoglycerate dehydrogenase [Source:ZFIN;Acc:ZDB-GENE-030131-647]	1743.3	1.05568	0.105581	9.99869	1.54431e-23	5.28113e-21
ENSDARG00000002213	invs	inversin [Source:NCBI gene;Acc:245946]	83.7465	0.963533	0.2637	3.6539	0.000258292	0.00435891
ENSDARG00000002758	dedd1	death effector domain-containing 1 [Source:ZFIN;Acc:ZDB-GENE-000616-2]	2015.57	0.992955	0.125661	7.90188	2.74723e-15	4.20139e-13
ENSDARG00000003046	sorbs2a	sorbin and SH3 domain containing 2a [Source:ZFIN;Acc:ZDB-GENE-070308-2]	263.706	0.755769	0.217829	3.46955	0.000521328	0.0077094
ENSDARG00000003109	rcan1a	regulator of calcineurin 1a [Source:ZFIN;Acc:ZDB-GENE-040801-135]	1473.26	0.689497	0.109927	6.27231	3.55738e-10	2.61449e-08
ENSDARG00000004771	ankrd10b	ankyrin repeat domain 10b [Source:ZFIN;Acc:ZDB-GENE-061013-49]	489.091	0.802626	0.130542	6.14839	7.82739e-10	5.52223e-08
ENSDARG00000007477	fbxo8	F-box protein 8 [Source:ZFIN;Acc:ZDB-GENE-060421-7091]	218.993	0.598212	0.165596	3.61248	0.000303282	0.00498492
ENSDARG00000007786	tmx2b	thioredoxin-related transmembrane protein 2b [Source:NCBI gene;Acc:415203]	1490.29	1.05307	0.142284	7.40119	1.34972e-13	1.67843e-11
ENSDARG00000008450	pcolce2a	procollagen C-endopeptidase enhancer 2a [Source:ZFIN;Acc:ZDB-GENE-070705-25]	62.361	0.754084	0.267892	2.81488	0.00487948	0.0434669
ENSDARG00000010655	ppm1k	protein phosphatase, Mg2+/Mn2+ dependent, 1K [Source:ZFIN;Acc:ZDB-GENE-050306-8]	767.744	0.724136	0.120225	6.02316	1.71045e-09	1.157e-07
ENSDARG00000011023	pdlim3a	PDZ and LIM domain 3a [Source:ZFIN;Acc:ZDB-GENE-050505-1]	39.1108	1.40047	0.417485	3.35452	0.000795015	0.0107226
ENSDARG00000011770	dhrs12	dehydrogenase/reductase (SDR family) member 12 [Source:ZFIN;Acc:ZDB-GENE-060929-1134]	473.846	0.687857	0.185919	3.69977	0.000215796	0.00375765
ENSDARG00000012016	hpgd	15-hydroxyprostaglandin dehydrogenase [Source:ZFIN;Acc:ZDB-GENE-080728-2]	376.335	0.790314	0.187985	4.20413	2.62087e-05	0.000655561
ENSDARG00000013741	lancl1	LanC antibiotic synthetase component C-like 1 (bacterial) [Source:NCBI gene;Acc:494154]	507.94	0.616607	0.160096	3.85147	0.00011741	0.00226379
ENSDARG00000015901	ptbp2b	polypyrimidine tract binding protein 2b [Source:ZFIN;Acc:ZDB-GENE-060810-49]	1640.37	1.04227	0.15809	6.59292	4.31264e-11	3.62409e-09
ENSDARG00000016059	rab5b	RAB5B, member RAS oncogene family [Source:ZFIN;Acc:ZDB-GENE-040426-2593]	372.738	0.676302	0.141879	4.76676	1.87213e-06	6.47411e-05
ENSDARG00000016477	eif4a2	eukaryotic translation initiation factor 4A, isoform 2 [Source:ZFIN;Acc:ZDB-GENE-040426-2802]	2351.18	2.73874	0.152933	17.9081	1.02048e-71	2.51264e-68
ENSDARG00000016548	eif5b	eukaryotic translation initiation factor 5B [Source:ZFIN;Acc:ZDB-GENE-050208-20]	1444.94	0.979509	0.122317	8.00794	1.1665e-15	1.84113e-13
ENSDARG00000016837	glipr2l	GLI pathogenesis-related 2, like [Source:ZFIN;Acc:ZDB-GENE-041010-53]	119.617	0.713802	0.224183	3.18402	0.00145246	0.0172765
ENSDARG00000019692	colq	collagen-like tail subunit (single strand of homotrimer) of asymmetric acetylcholinesterase [Source:ZFIN;Acc:ZDB-GENE-110411-119]	225.396	0.674026	0.165317	4.07716	4.55885e-05	0.00104149
ENSDARG00000019715	metap1d	methionyl aminopeptidase type 1D (mitochondrial) [Source:NCBI gene;Acc:554090]	150.604	0.939909	0.238925	3.9339	8.35788e-05	0.00172496
ENSDARG00000021184	rbfox1l	RNA binding fox-1 homolog 1, like [Source:NCBI gene;Acc:407613]	2801.94	1.08127	0.12042	8.97919	2.72774e-19	6.33607e-17
ENSDARG00000022303	higd1a	HIG1 hypoxia inducible domain family, member 1A [Source:ZFIN;Acc:ZDB-GENE-030826-15]	946.828	0.696395	0.207506	3.35602	0.000790738	0.0106799
ENSDARG00000026835	slc25a32b	solute carrier family 25 member 32b [Source:ZFIN;Acc:ZDB-GENE-050306-39]	197.158	0.637031	0.159293	3.99912	6.35781e-05	0.00137922
ENSDARG00000027143	aptx	aprataxin [Source:NCBI gene;Acc:405797]	221.909	0.795533	0.179473	4.43262	9.30967e-06	0.000269357
ENSDARG00000027986	slc35d1b	solute carrier family 35 member D1b [Source:ZFIN;Acc:ZDB-GENE-040426-1213]	227.377	0.676588	0.200263	3.37849	0.000728855	0.0100185
ENSDARG00000029718	p2rx3b	purinergic receptor P2X, ligand-gated ion channel, 3b [Source:ZFIN;Acc:ZDB-GENE-030319-3]	141.522	0.672075	0.196309	3.42356	0.00061806	0.0087711
ENSDARG00000029729	clybl	citrate lyase beta like [Source:ZFIN;Acc:ZDB-GENE-030516-6]	459.964	0.70414	0.144424	4.87551	1.0853e-06	3.97062e-05
ENSDARG00000030417	pkd1a	polycystic kidney disease 1a [Source:ZFIN;Acc:ZDB-GENE-100707-1]	310.341	0.716516	0.166309	4.30834	1.64483e-05	0.000438777
ENSDARG00000031809	rbm24b	RNA binding motif protein 24b [Source:ZFIN;Acc:ZDB-GENE-060312-43]	186.591	1.32402	0.191759	6.9046	5.03452e-12	5.03902e-10
ENSDARG00000031971	poglut2	protein O-glucosyltransferase 2 [Source:NCBI gene;Acc:393905]	454.579	0.765328	0.16479	4.64428	3.41266e-06	0.000110999
ENSDARG00000032175	puf60a	poly-U binding splicing factor a [Source:ZFIN;Acc:ZDB-GENE-030131-2891]	2576.72	0.849845	0.134355	6.32535	2.5266e-10	1.90828e-08
ENSDARG00000032326	mecr	mitochondrial trans-2-enoyl-CoA reductase [Source:NCBI gene;Acc:550550]	164.029	0.749638	0.209377	3.58032	0.000343169	0.00552569
ENSDARG00000035797	si:dkey-17m8.2	si:dkey-17m8.2 [Source:ZFIN;Acc:ZDB-GENE-110411-234]	46.9743	1.55963	0.39898	3.90905	9.26582e-05	0.00186391
ENSDARG00000036588	mhc1zba	major histocompatibility complex class I ZBA [Source:ZFIN;Acc:ZDB-GENE-040426-2149]	547.449	0.727613	0.216555	3.35994	0.000779584	0.0105583
ENSDARG00000037100	ankrd10a	ankyrin repeat domain 10a [Source:ZFIN;Acc:ZDB-GENE-040426-700]	357.095	1.27903	0.150059	8.52351	1.54785e-17	3.00087e-15
ENSDARG00000037378	qdprb1	quinoid dihydropteridine reductase b1 [Source:ZFIN;Acc:ZDB-GENE-050522-320]	129.766	0.726378	0.200221	3.62788	0.000285757	0.00473162
ENSDARG00000037473	cd79a	CD79a molecule, immunoglobulin-associated alpha [Source:ZFIN;Acc:ZDB-GENE-100922-201]	4.14529	3.41569	1.16754	2.92555	0.00343849	0.0336363
ENSDARG00000037619	GNA12	guanine nucleotide-binding protein subunit alpha-12-like [Source:NCBI gene;Acc:797518]	9.11161	3.37516	0.949319	3.55534	0.000377486	0.00596947
ENSDARG00000038669	gbp2	guanylate binding protein 2 [Source:ZFIN;Acc:ZDB-GENE-070912-618]	85.3453	1.87827	0.258424	7.26817	3.64401e-13	4.25227e-11
ENSDARG00000038682	zgc:171687	zgc:171687 [Source:ZFIN;Acc:ZDB-GENE-071004-9]	16.6608	3.08297	0.647772	4.75934	1.94222e-06	6.68831e-05
ENSDARG00000039310	parla	presenilin associated, rhomboid-like a [Source:NCBI gene;Acc:541485]	181.412	0.831136	0.182981	4.5422	5.56694e-06	0.000172414
ENSDARG00000039989	snrnp48	small nuclear ribonucleoprotein 48 (U11/U12) [Source:ZFIN;Acc:ZDB-GENE-030131-4482]	244.933	0.924336	0.180026	5.13445	2.82967e-07	1.20124e-05
ENSDARG00000040666	nifk	nucleolar protein interacting with the FHA domain of MKI67 [Source:NCBI gene;Acc:317644]	729.177	0.781744	0.155207	5.0368	4.73388e-07	1.91078e-05
ENSDARG00000041110	dnajc3a	DnaJ (Hsp40) homolog, subfamily C, member 3a [Source:ZFIN;Acc:ZDB-GENE-030131-1264]	589.134	0.633486	0.141572	4.47465	7.65382e-06	0.000226289
ENSDARG00000041179	crygm5	crystallin, gamma M5 [Source:ZFIN;Acc:ZDB-GENE-041024-6]	57.0225	1.82667	0.439352	4.15765	3.21541e-05	0.000780528
ENSDARG00000041340	mrpl51	mitochondrial ribosomal protein L51 [Source:NCBI gene;Acc:797002]	951.002	0.595496	0.151135	3.94016	8.14284e-05	0.00168481
ENSDARG00000041394	dnajb1b	DnaJ heat shock protein family (Hsp40) member B1b [Source:ZFIN;Acc:ZDB-GENE-030131-5455]	294.45	0.784276	0.164423	4.76987	1.84344e-06	6.39285e-05
ENSDARG00000041428	yrdc	yrdC N(6)-threonylcarbamoyltransferase domain containing [Source:ZFIN;Acc:ZDB-GENE-070410-65]	299.139	0.771513	0.186429	4.13838	3.49773e-05	0.00083694
ENSDARG00000041481	smg5	SMG5 nonsense mediated mRNA decay factor [Source:ZFIN;Acc:ZDB-GENE-050913-144]	768.58	0.675915	0.142798	4.73338	2.20809e-06	7.50934e-05
ENSDARG00000041830	tsn	translin [Source:ZFIN;Acc:ZDB-GENE-030131-6039]	676.846	0.656518	0.136462	4.811	1.50178e-06	5.33576e-05
ENSDARG00000043566	nepro	nucleolus and neural progenitor protein [Source:NCBI gene;Acc:550343]	130.554	1.35794	0.269797	5.03319	4.82391e-07	1.94393e-05
ENSDARG00000044685	nr0b2a	nuclear receptor subfamily 0, group B, member 2a [Source:ZFIN;Acc:ZDB-GENE-080403-1]	356.195	1.11308	0.196924	5.65235	1.58273e-08	8.79686e-07
ENSDARG00000051970	smu1b	SMU1 DNA replication regulator and spliceosomal factor b [Source:ZFIN;Acc:ZDB-GENE-130530-635]	360.883	0.71424	0.140291	5.09114	3.5591e-07	1.47281e-05
ENSDARG00000052789	azin1a	antizyme inhibitor 1a [Source:ZFIN;Acc:ZDB-GENE-050417-20]	569.718	0.612756	0.173908	3.52346	0.000425957	0.0065755
ENSDARG00000053155	alg3	ALG3 alpha-1,3- mannosyltransferase [Source:ZFIN;Acc:ZDB-GENE-050522-334]	556.554	1.15786	0.128007	9.04527	1.49289e-19	3.53443e-17
ENSDARG00000053222	asb5b	ankyrin repeat and SOCS box containing 5b [Source:ZFIN;Acc:ZDB-GENE-050417-271]	381.903	0.598606	0.170992	3.50079	0.000463883	0.0070234
ENSDARG00000053463	poglut1	protein O-glucosyltransferase 1 [Source:ZFIN;Acc:ZDB-GENE-051120-24]	344.704	0.60906	0.176636	3.44811	0.000564515	0.00820029
ENSDARG00000053652	ndufaf6	NADH:ubiquinone oxidoreductase complex assembly factor 6 [Source:ZFIN;Acc:ZDB-GENE-100112-1]	276.205	1.17057	0.180895	6.471	9.73549e-11	7.65838e-09
ENSDARG00000053731	AL954695.1		3.91331	5.71644	1.51146	3.78206	0.000155538	0.00287512
ENSDARG00000054343	slc7a8b	solute carrier family 7 member 8b [Source:ZFIN;Acc:ZDB-GENE-030616-586]	36.6484	2.44701	0.425703	5.74815	9.02234e-09	5.32312e-07
ENSDARG00000055837	arhgef1b	Rho guanine nucleotide exchange factor (GEF) 1b [Source:ZFIN;Acc:ZDB-GENE-060616-136]	4909.59	2.96735	0.111179	26.6897	6.19236e-157	1.52468e-152
ENSDARG00000056376	ankrd37	ankyrin repeat domain 37 [Source:ZFIN;Acc:ZDB-GENE-070308-1]	80.9541	1.3166	0.265692	4.95535	7.22013e-07	2.80401e-05
ENSDARG00000056475	trnau1apb	tRNA selenocysteine 1 associated protein 1b [Source:NCBI gene;Acc:791478]	1804.97	0.759566	0.111442	6.81581	9.37358e-12	8.7093e-10
ENSDARG00000058229	acot11a	acyl-CoA thioesterase 11a [Source:ZFIN;Acc:ZDB-GENE-050522-538]	87.6457	0.699945	0.239135	2.92699	0.00342261	0.0335209
ENSDARG00000058646	ptprna	protein tyrosine phosphatase receptor type Na [Source:ZFIN;Acc:ZDB-GENE-030131-3511]	439.132	1.15692	0.201981	5.72785	1.01714e-08	5.90659e-07
ENSDARG00000059280	hoxd3a	homeobox D3a [Source:NCBI gene;Acc:30349]	257.009	0.688701	0.168052	4.09814	4.16478e-05	0.000966497
ENSDARG00000060256	alkbh8	alkB homolog 8, tRNA methyltransferase [Source:ZFIN;Acc:ZDB-GENE-100922-251]	118.05	0.649653	0.195033	3.331	0.000865349	0.0114552
ENSDARG00000060280	pde9a	phosphodiesterase 9A [Source:ZFIN;Acc:ZDB-GENE-130920-1]	47.0668	1.13679	0.31978	3.55491	0.000378114	0.00597556
ENSDARG00000060501	dpcd	deleted in primary ciliary dyskinesia homolog (mouse) [Source:NCBI gene;Acc:751660]	130.418	0.709481	0.19547	3.62963	0.000283832	0.00470923
ENSDARG00000061461	dsela	dermatan sulfate epimerase like a [Source:ZFIN;Acc:ZDB-GENE-030131-7517]	57.6051	0.868342	0.297198	2.92176	0.00348055	0.0339264
ENSDARG00000067817	CABZ01083448.1		299.498	0.612132	0.156729	3.90567	9.3965e-05	0.00188404
ENSDARG00000067832	tle2c	TLE family member 2, transcriptional corepressor c [Source:ZFIN;Acc:ZDB-GENE-060512-84]	124.573	0.782281	0.218163	3.58577	0.000336088	0.00542989
ENSDARG00000068681	crfb1	cytokine receptor family member b1 [Source:ZFIN;Acc:ZDB-GENE-030131-8673]	98.2084	0.893601	0.219654	4.06821	4.73756e-05	0.00107312
ENSDARG00000068711	crfb4	cytokine receptor family member b4 [Source:ZFIN;Acc:ZDB-GENE-070905-3]	91.9551	1.14904	0.245894	4.67291	2.96963e-06	9.80138e-05
ENSDARG00000069280	tsen15	TSEN15 tRNA splicing endonuclease subunit [Source:ZFIN;Acc:ZDB-GENE-041008-211]	218.436	0.643866	0.17471	3.68533	0.000228402	0.00394647
ENSDARG00000069672	tyw5	tRNA-yW synthesizing protein 5 [Source:NCBI gene;Acc:557725]	202.191	0.64073	0.162517	3.94253	8.06267e-05	0.00167385
ENSDARG00000069920	cox17	cytochrome c oxidase copper chaperone COX17 [Source:ZFIN;Acc:ZDB-GENE-040912-91]	474.001	0.692475	0.197458	3.50694	0.000453285	0.00689362
ENSDARG00000070170	si:ch211-225p5.8	si:ch211-225p5.8 [Source:ZFIN;Acc:ZDB-GENE-060503-783]	103.619	0.776306	0.248302	3.12645	0.0017693	0.0200108
ENSDARG00000070399	alg2	ALG2 alpha-1,3/1,6-mannosyltransferase [Source:ZFIN;Acc:ZDB-GENE-060502-2]	382.692	0.611367	0.173299	3.52781	0.000419017	0.00649279
ENSDARG00000070454	pla2g12a	phospholipase A2, group XIIA [Source:ZFIN;Acc:ZDB-GENE-070410-18]	288.006	0.642637	0.159934	4.01815	5.86566e-05	0.0012872
ENSDARG00000070558	si:ch211-93g23.2	si:ch211-93g23.2 [Source:ZFIN;Acc:ZDB-GENE-090312-164]	19.9173	1.47074	0.450628	3.26375	0.00109947	0.013904
ENSDARG00000070604	zgc:162509	zgc:162509 [Source:ZFIN;Acc:ZDB-GENE-050809-100]	29.7566	1.19519	0.396321	3.01571	0.00256379	0.0266353
ENSDARG00000073705	rbfa	ribosome binding factor A [Source:ZFIN;Acc:ZDB-GENE-070410-83]	136.198	0.725734	0.186759	3.88593	0.000101937	0.00200151
ENSDARG00000074213	eif3bb	eukaryotic translation initiation factor 3, subunit Bb [Source:ZFIN;Acc:ZDB-GENE-090312-175]	48.841	1.02023	0.293912	3.4712	0.00051813	0.00766671
ENSDARG00000074286	hint3	histidine triad nucleotide binding protein 3 [Source:ZFIN;Acc:ZDB-GENE-100922-168]	160.679	0.966799	0.197047	4.90645	9.27409e-07	3.46323e-05
ENSDARG00000074435	ttc19	tetratricopeptide repeat domain 19 [Source:NCBI gene;Acc:564788]	263.797	0.886916	0.163924	5.41052	6.28436e-08	3.01625e-06
ENSDARG00000075487	si:ch211-267e7.3	si:ch211-267e7.3 [Source:ZFIN;Acc:ZDB-GENE-070912-265]	345.699	1.01842	0.148266	6.86885	6.47234e-12	6.2741e-10
ENSDARG00000075622	zgc:174938	zgc:174938 [Source:ZFIN;Acc:ZDB-GENE-070928-44]	552.256	1.01365	0.22164	4.57342	4.79827e-06	0.000151271
ENSDARG00000075827	f7i	coagulation factor VIIi [Source:ZFIN;Acc:ZDB-GENE-021206-10]	228.746	0.845745	0.231198	3.6581	0.000254095	0.00429693
ENSDARG00000075980	tmem125b	transmembrane protein 125b [Source:ZFIN;Acc:ZDB-GENE-080220-54]	70.9583	1.16218	0.251728	4.6168	3.89712e-06	0.000125267
ENSDARG00000076004	ppp2r3b	protein phosphatase 2, regulatory subunit B'', beta [Source:ZFIN;Acc:ZDB-GENE-070912-268]	310.863	0.627192	0.151765	4.13265	3.58611e-05	0.000855592
ENSDARG00000076321	col28a2a	collagen, type XXVIII, alpha 2a [Source:ZFIN;Acc:ZDB-GENE-030131-4444]	497.38	1.9522	0.164523	11.8658	1.78192e-32	1.07011e-29
ENSDARG00000076379	nsmce2	NSE2 (MMS21) homolog, SMC5-SMC6 complex SUMO ligase [Source:ZFIN;Acc:ZDB-GENE-081022-128]	120.269	0.645019	0.228393	2.82416	0.00474048	0.0426453
ENSDARG00000076572	crygm2d7	crystallin, gamma M2d7 [Source:ZFIN;Acc:ZDB-GENE-060918-5]	8338.17	0.76503	0.203362	3.76192	0.000168616	0.00307531
ENSDARG00000076627	smg9	SMG9 nonsense mediated mRNA decay factor [Source:ZFIN;Acc:ZDB-GENE-030131-9385]	424.649	0.661013	0.143804	4.59662	4.29409e-06	0.000137133
ENSDARG00000076981	zgc:198329	zgc:198329 [Source:ZFIN;Acc:ZDB-GENE-080226-6]	61.6012	1.01837	0.358978	2.83686	0.00455589	0.0415926
ENSDARG00000077309	si:ch211-209f23.6	si:ch211-209f23.6 [Source:ZFIN;Acc:ZDB-GENE-141211-79]	11.5505	1.76104	0.61323	2.87174	0.00408222	0.0382613
ENSDARG00000077382	hcn5	hyperpolarization activated cyclic nucleotide-gated potassium channel 5 [Source:ZFIN;Acc:ZDB-GENE-081105-169]	90.1193	0.94122	0.250875	3.75176	0.0001756	0.00318255
ENSDARG00000077637	mal2	mal, T cell differentiation protein 2 (gene/pseudogene) [Source:ZFIN;Acc:ZDB-GENE-081022-204]	215.727	1.5201	0.246925	6.15613	7.45458e-10	5.27433e-08
ENSDARG00000078138	si:ch211-202h22.8	si:ch211-202h22.8 [Source:ZFIN;Acc:ZDB-GENE-090313-78]	68.0671	1.30066	0.36905	3.52434	0.000424545	0.00656193
ENSDARG00000078546	cars2	cysteinyl-tRNA synthetase 2, mitochondrial [Source:ZFIN;Acc:ZDB-GENE-030131-5564]	258.317	0.592742	0.189253	3.13201	0.00173615	0.0197997
ENSDARG00000078878	METTL21C	si:ch73-244f7.3 [Source:ZFIN;Acc:ZDB-GENE-121214-178]	27.0862	1.37878	0.455411	3.02756	0.00246536	0.0258087
ENSDARG00000079191	zgc:172122	zgc:172122 [Source:ZFIN;Acc:ZDB-GENE-080208-1]	52.2952	2.65789	0.422655	6.28855	3.20442e-10	2.39088e-08
ENSDARG00000086647	chrng	cholinergic receptor, nicotinic, gamma [Source:ZFIN;Acc:ZDB-GENE-030131-3805]	166.098	1.27286	0.181899	6.99762	2.60353e-12	2.71725e-10
ENSDARG00000086917	crygm2d2	crystallin, gamma M2d2 [Source:ZFIN;Acc:ZDB-GENE-060918-1]	5107.94	0.601718	0.193489	3.10983	0.00187196	0.0208842
ENSDARG00000087195	rorc	RAR-related orphan receptor C [Source:ZFIN;Acc:ZDB-GENE-110411-42]	17.1764	2.77279	0.557117	4.97704	6.45641e-07	2.53137e-05
ENSDARG00000087290	si:ch211-202h22.10	si:ch211-202h22.10 [Source:ZFIN;Acc:ZDB-GENE-110914-121]	35.8091	1.15828	0.359438	3.22247	0.0012709	0.0155914
ENSDARG00000088567	vps72b	vacuolar protein sorting 72 homolog b [Source:ZFIN;Acc:ZDB-GENE-100922-13]	77.5497	1.1503	0.27983	4.11073	3.94417e-05	0.000922255
ENSDARG00000089237	vsig10l	V-set and immunoglobulin domain containing 10 like [Source:ZFIN;Acc:ZDB-GENE-131127-231]	19.5646	1.29067	0.455056	2.83628	0.00456425	0.0416265
ENSDARG00000089799	si:ch73-41e3.7	si:ch73-41e3.7 [Source:ZFIN;Acc:ZDB-GENE-090313-163]	22.474	2.03905	0.42562	4.79078	1.66137e-06	5.83746e-05
ENSDARG00000089853	si:dkey-22n8.3	si:dkey-22n8.3 [Source:ZFIN;Acc:ZDB-GENE-110914-188]	16.2565	1.39294	0.498295	2.79542	0.00518318	0.045595
ENSDARG00000090783	mfap4	microfibril associated protein 4 [Source:ZFIN;Acc:ZDB-GENE-040426-2246]	47.6439	1.30324	0.30644	4.25285	2.11065e-05	0.000545886
ENSDARG00000091320	nlrc6	NLR family CARD domain containing 6 [Source:ZFIN;Acc:ZDB-GENE-060421-8264]	146.031	1.32893	0.203135	6.54209	6.06664e-11	4.89747e-09
ENSDARG00000091368	AL954327.1	endothelin-2-like [Source:NCBI gene;Acc:567978]	20.6464	4.82598	0.699858	6.89565	5.36175e-12	5.32327e-10
ENSDARG00000091628	cspp1b	centrosome and spindle pole associated protein 1b [Source:ZFIN;Acc:ZDB-GENE-070912-619]	259.606	0.682896	0.172227	3.96509	7.33683e-05	0.00155195
ENSDARG00000091631	si:ch211-197h24.6	si:ch211-197h24.6 [Source:ZFIN;Acc:ZDB-GENE-030131-1361]	1229.85	1.18303	0.149893	7.89247	2.96265e-15	4.50286e-13
ENSDARG00000091989	BX511112.1		6.49131	2.53017	0.908678	2.78445	0.00536188	0.0467942
ENSDARG00000092033	si:dkey-239h2.3	si:dkey-239h2.3 [Source:ZFIN;Acc:ZDB-GENE-081104-383]	3412.39	6.54814	0.552751	11.8465	2.24473e-32	1.28534e-29
ENSDARG00000092159	CR788249.1		9.71564	6.87418	1.36371	5.04079	4.63623e-07	1.87444e-05
ENSDARG00000092290	si:dkeyp-26a9.2	si:dkeyp-26a9.2 [Source:ZFIN;Acc:ZDB-GENE-090313-379]	254.489	0.777839	0.189056	4.11433	3.88308e-05	0.000911432
ENSDARG00000092801	CR855277.2	RIIa domain-containing protein 1-like [Source:NCBI gene;Acc:100536995]	4.94486	5.33326	1.45437	3.66705	0.000245361	0.00417792
ENSDARG00000093443	BX323559.4		25.6376	2.9083	0.537527	5.41052	6.28418e-08	3.01625e-06
ENSDARG00000093484	si:dkey-95p16.2	si:dkey-95p16.2 [Source:ZFIN;Acc:ZDB-GENE-081105-65]	60.4811	1.23639	0.35359	3.49668	0.000471089	0.00711605
ENSDARG00000094331	BX901918.2		85.8044	1.90517	0.614014	3.10281	0.00191693	0.021299
ENSDARG00000094683	CR392012.2		13.5186	1.78775	0.619348	2.8865	0.00389552	0.036919
ENSDARG00000094782	si:ch211-196h16.4	si:ch211-196h16.4 [Source:ZFIN;Acc:ZDB-GENE-081029-1]	39.2079	1.2993	0.378632	3.43156	0.000600125	0.00859086
ENSDARG00000094910	si:dkey-22i16.7	si:dkey-22i16.7 [Source:ZFIN;Acc:ZDB-GENE-090313-259]	2.8555	4.3944	1.58808	2.76712	0.00565547	0.0486374
ENSDARG00000095041	BX322661.2		110.956	1.09718	0.266587	4.11564	3.86101e-05	0.000907983
ENSDARG00000095179	si:ch211-235f1.3	si:ch211-235f1.3 [Source:ZFIN;Acc:ZDB-GENE-091204-440]	20.7324	3.80865	0.658282	5.78575	7.21902e-09	4.36724e-07
ENSDARG00000095522	si:dkey-71b5.3	si:dkey-71b5.3 [Source:ZFIN;Acc:ZDB-GENE-100922-91]	10.0563	6.26655	1.39914	4.47886	7.50423e-06	0.000223151
ENSDARG00000095615	si:dkeyp-86h10.3	si:dkeyp-86h10.3 [Source:ZFIN;Acc:ZDB-GENE-100922-65]	1158.94	0.766333	0.208382	3.67755	0.000235488	0.00403773
ENSDARG00000095906	CR848047.1		993.116	0.684896	0.17156	3.99216	6.54729e-05	0.00141284
ENSDARG00000095941	CT573247.1		17.3762	3.36398	0.599034	5.61568	1.95791e-08	1.0576e-06
ENSDARG00000096528	si:ch73-236c18.9	si:ch73-236c18.9 [Source:ZFIN;Acc:ZDB-GENE-121214-125]	145.074	0.854173	0.247695	3.44848	0.000563748	0.00819399
ENSDARG00000098223	AL773558.1		75.4367	1.92616	0.343056	5.61471	1.96895e-08	1.06082e-06
ENSDARG00000099148	bzw1b	basic leucine zipper and W2 domains 1b [Source:NCBI gene;Acc:406812]	3924.99	1.73932	0.209081	8.31885	8.88192e-17	1.551e-14
ENSDARG00000099445	cc2d1b	coiled-coil and C2 domain containing 1B [Source:ZFIN;Acc:ZDB-GENE-030131-1426]	293.374	0.619263	0.154524	4.00756	6.13504e-05	0.00133916
ENSDARG00000099635	akap8l	A kinase (PRKA) anchor protein 8-like [Source:ZFIN;Acc:ZDB-GENE-040426-2303]	3160.64	1.22841	0.125513	9.78711	1.279e-22	3.88783e-20
ENSDARG00000099741	mvb12a		181.075	0.61054	0.174027	3.50831	0.000450962	0.00686679
ENSDARG00000099839	si:ch211-9d9.1	si:ch211-9d9.1 [Source:ZFIN;Acc:ZDB-GENE-030131-2657]	130.116	1.0821	0.268102	4.03616	5.43342e-05	0.00120091
ENSDARG00000100199	si:ch1073-185p12.2	si:ch1073-185p12.2 [Source:ZFIN;Acc:ZDB-GENE-110411-196]	22.4769	5.16938	0.74049	6.98103	2.93026e-12	3.04425e-10
ENSDARG00000101989	thrap3a	thyroid hormone receptor associated protein 3a [Source:ZFIN;Acc:ZDB-GENE-030219-79]	457.044	1.27091	0.162377	7.82688	5.00124e-15	7.46306e-13
ENSDARG00000103099	EARS2	zgc:153247 [Source:NCBI gene;Acc:751732]	226.812	0.675718	0.173972	3.88405	0.000102729	0.00201386
ENSDARG00000103295	cyp3a65	cytochrome P450, family 3, subfamily A, polypeptide 65 [Source:ZFIN;Acc:ZDB-GENE-050604-1]	39.6828	1.07709	0.354833	3.03548	0.00240156	0.0253138
ENSDARG00000103542	vegfaa	vascular endothelial growth factor Aa [Source:NCBI gene;Acc:30682]	339.348	0.659241	0.186339	3.53787	0.000403375	0.00631399
ENSDARG00000105092	FP236157.3		9.95092	3.06947	0.816781	3.75801	0.000171273	0.00311454
ENSDARG00000109513	CR339054.7		88.7464	0.783677	0.249219	3.14453	0.00166354	0.01914
ENSDARG00000109652	CR855320.4		12.5902	1.85163	0.598026	3.09624	0.00195992	0.0216566
ENSDARG00000110808	FO203514.2		6.14215	3.72794	1.12616	3.31031	0.000931932	0.0121601
ENSDARG00000114484	CT027583.2		4.78849	4.49128	1.40922	3.18707	0.00143721	0.01712
ENSDARG00000000489	upf3b	UPF3B regulator of nonsense mediated mRNA decay [Source:ZFIN;Acc:ZDB-GENE-040426-1630]	568.345	0.939279	0.133421	7.03994	1.9232e-12	2.04991e-10
ENSDARG00000003681	eif5	eukaryotic translation initiation factor 5 [Source:ZFIN;Acc:ZDB-GENE-030131-975]	5722.49	0.662738	0.10001	6.6267	3.43264e-11	2.96556e-09
ENSDARG00000003751	lats1	large tumor suppressor kinase 1 [Source:ZFIN;Acc:ZDB-GENE-050523-2]	374.556	0.657264	0.144469	4.54952	5.37677e-06	0.000167105
ENSDARG00000004318	cbwd	COBW domain containing [Source:ZFIN;Acc:ZDB-GENE-040426-2388]	433.768	0.642594	0.177008	3.63031	0.000283076	0.00469986
ENSDARG00000005057	dimt1l	DIM1 dimethyladenosine transferase 1-like (S. cerevisiae) [Source:ZFIN;Acc:ZDB-GENE-040801-75]	381.179	0.804695	0.171257	4.69876	2.61748e-06	8.78033e-05
ENSDARG00000008239	mocs3	molybdenum cofactor synthesis 3 [Source:NCBI gene;Acc:393095]	122.461	1.43067	0.263403	5.43149	5.58859e-08	2.71941e-06
ENSDARG00000009001	pdia6	protein disulfide isomerase family A, member 6 [Source:ZFIN;Acc:ZDB-GENE-030131-879]	2769.7	0.692154	0.111014	6.23483	4.5226e-10	3.27516e-08
ENSDARG00000011466	afg1la	AFG1 like ATPase a [Source:ZFIN;Acc:ZDB-GENE-091006-2]	375.421	1.25157	0.181893	6.8808	5.95177e-12	5.83872e-10
ENSDARG00000012929	eif2d	eukaryotic translation initiation factor 2D [Source:ZFIN;Acc:ZDB-GENE-040426-1226]	420.014	0.843012	0.145889	5.77845	7.5391e-09	4.53586e-07
ENSDARG00000013528	mcm9	minichromosome maintenance 9 homologous recombination repair factor [Source:NCBI gene;Acc:555610]	114.656	0.761867	0.226491	3.36378	0.000768828	0.0104298
ENSDARG00000013711	zgc:77486	zgc:77486 [Source:ZFIN;Acc:ZDB-GENE-040426-2056]	174.133	0.597835	0.203874	2.93238	0.00336377	0.0329971
ENSDARG00000014244	rbmx	RNA binding motif protein X-linked [Source:NCBI gene;Acc:321860]	3420.97	0.649592	0.115489	5.62472	1.85812e-08	1.01443e-06
ENSDARG00000014248	pdlim3b	PDZ and LIM domain 3b [Source:ZFIN;Acc:ZDB-GENE-060130-104]	279.836	0.897731	0.19867	4.51871	6.22179e-06	0.000189414
ENSDARG00000015228	ero1a	endoplasmic reticulum oxidoreductase alpha [Source:NCBI gene;Acc:393321]	39.0413	1.28913	0.352315	3.65904	0.000253158	0.00428402
ENSDARG00000015611	rasl11b	RAS-like, family 11, member B [Source:NCBI gene;Acc:393109]	270.381	1.29876	0.212665	6.10705	1.0149e-09	7.07898e-08
ENSDARG00000016513	setd3	SET domain containing 3, actin histidine methyltransferase [Source:NCBI gene;Acc:337193]	1555.4	0.940101	0.141709	6.63401	3.26686e-11	2.83228e-09
ENSDARG00000016545	CRAT	zgc:154046 [Source:ZFIN;Acc:ZDB-GENE-061103-289]	745.107	0.601989	0.175387	3.43234	0.000598394	0.00857492
ENSDARG00000017569	reep3a	receptor accessory protein 3a [Source:ZFIN;Acc:ZDB-GENE-051127-47]	470.182	0.849252	0.150554	5.64084	1.69225e-08	9.34231e-07
ENSDARG00000018653	acot7	acyl-CoA thioesterase 7 [Source:ZFIN;Acc:ZDB-GENE-040912-42]	309.726	0.690257	0.190441	3.62452	0.000289498	0.00477749
ENSDARG00000018871	henmt1	HEN methyltransferase 1 [Source:NCBI gene;Acc:550540]	29.0369	1.35312	0.423758	3.19316	0.00140726	0.0168202
ENSDARG00000019417	gadd45ga	growth arrest and DNA-damage-inducible, gamma a [Source:ZFIN;Acc:ZDB-GENE-040426-1882]	1655.48	3.41337	0.170406	20.0308	2.9691e-89	1.82763e-85
ENSDARG00000020448	adi1	acireductone dioxygenase 1 [Source:NCBI gene;Acc:324079]	516.138	0.677812	0.160254	4.2296	2.34105e-05	0.000593628
ENSDARG00000021115	spata6	spermatogenesis associated 6 [Source:ZFIN;Acc:ZDB-GENE-050417-351]	85.2562	1.09008	0.252982	4.30893	1.64049e-05	0.000438567
ENSDARG00000021287	rab7b	RAB7b, member RAS oncogene family [Source:ZFIN;Acc:ZDB-GENE-180906-1]	301.391	1.00707	0.171971	5.85606	4.73983e-09	3.0001e-07
ENSDARG00000022139	ocstamp	osteoclast stimulatory transmembrane protein [Source:ZFIN;Acc:ZDB-GENE-050327-65]	7.22148	2.7262	0.906817	3.00634	0.00264417	0.0272519
ENSDARG00000023448	galnt14	UDP-N-acetyl-alpha-D-galactosamine:polypeptide N-acetylgalactosaminyltransferase 14 (GalNAc-T14) [Source:ZFIN;Acc:ZDB-GENE-041014-351]	315.774	0.975444	0.147392	6.61802	3.6405e-11	3.11237e-09
ENSDARG00000025949	irak1	interleukin-1 receptor-associated kinase 1 [Source:ZFIN;Acc:ZDB-GENE-071116-5]	128.229	1.1643	0.210152	5.5403	3.01953e-08	1.5538e-06
ENSDARG00000027465	rmnd1	required for meiotic nuclear division 1 homolog [Source:ZFIN;Acc:ZDB-GENE-050522-21]	254.321	0.709327	0.182697	3.88252	0.000103378	0.00202387
ENSDARG00000027734	srsf5b	serine and arginine rich splicing factor 5b [Source:ZFIN;Acc:ZDB-GENE-040718-354]	5181.03	0.628183	0.156433	4.01567	5.92774e-05	0.00129851
ENSDARG00000027978	yy1b	YY1 transcription factor b [Source:ZFIN;Acc:ZDB-GENE-040426-2127]	750.607	0.82673	0.124403	6.64558	3.02024e-11	2.63703e-09
ENSDARG00000028354	stxbp6l	syntaxin binding protein 6 (amisyn), like [Source:ZFIN;Acc:ZDB-GENE-040724-16]	77.4015	1.17272	0.329545	3.55859	0.000372849	0.00591514
ENSDARG00000028664	ahsa1a	AHA1, activator of heat shock protein ATPase homolog 1a [Source:ZFIN;Acc:ZDB-GENE-030131-1869]	542.719	1.15765	0.159721	7.24797	4.23075e-13	4.86774e-11
ENSDARG00000028937	taf1b	TATA box binding protein (Tbp)-associated factor, RNA polymerase I, B [Source:NCBI gene;Acc:449647]	236.585	0.698003	0.160612	4.3459	1.38703e-05	0.000379461
ENSDARG00000029088	guf1	GUF1 homolog, GTPase [Source:ZFIN;Acc:ZDB-GENE-030131-4289]	179.669	0.80555	0.22797	3.53358	0.000409973	0.00638884
ENSDARG00000029370	ankrd6b	ankyrin repeat domain 6b [Source:ZFIN;Acc:ZDB-GENE-030916-4]	287.653	0.665911	0.164474	4.04874	5.14952e-05	0.0011537
ENSDARG00000031533	ap5m1	adaptor related protein complex 5 subunit mu 1 [Source:ZFIN;Acc:ZDB-GENE-050522-231]	131.378	0.698887	0.212088	3.29527	0.000983276	0.0126755
ENSDARG00000031845	mboat2a	membrane bound O-acyltransferase domain containing 2a [Source:ZFIN;Acc:ZDB-GENE-041210-257]	79.628	1.01431	0.246565	4.11378	3.89231e-05	0.000912729
ENSDARG00000033539	paics	phosphoribosylaminoimidazole carboxylase, phosphoribosylaminoimidazole succinocarboxamide synthetase [Source:ZFIN;Acc:ZDB-GENE-030131-9762]	5588.58	0.711879	0.173438	4.10452	4.05153e-05	0.000942882
ENSDARG00000034650	fabp7b	fatty acid binding protein 7, brain, b [Source:ZFIN;Acc:ZDB-GENE-040614-4]	133.126	0.743134	0.249129	2.98293	0.00285502	0.0289448
ENSDARG00000034757	zdhhc2	zinc finger DHHC-type palmitoyltransferase 2 [Source:ZFIN;Acc:ZDB-GENE-050320-58]	153.882	0.613024	0.21016	2.91694	0.00353484	0.0342527
ENSDARG00000035546	jmjd7	jumonji domain containing 7 [Source:ZFIN;Acc:ZDB-GENE-050417-86]	154.477	1.08472	0.21987	4.93346	8.07838e-07	3.07904e-05
ENSDARG00000036818	hyal3	hyaluronidase 3 [Source:ZFIN;Acc:ZDB-GENE-081104-366]	20.0819	1.53295	0.492666	3.11154	0.00186116	0.0208014
ENSDARG00000037070	tmem242	transmembrane protein 242 [Source:NCBI gene;Acc:569632]	268.523	0.945307	0.169515	5.57654	2.45349e-08	1.29357e-06
ENSDARG00000037192	zgc:113364	zgc:113364 [Source:ZFIN;Acc:ZDB-GENE-050410-5]	66.2219	1.70549	0.307541	5.54556	2.93011e-08	1.51565e-06
ENSDARG00000037532	mcm3l	MCM3 minichromosome maintenance deficient 3 (S. cerevisiae), like [Source:ZFIN;Acc:ZDB-GENE-040121-2]	25.7424	1.20276	0.404554	2.97306	0.00294845	0.0297283
ENSDARG00000037995	gdf3	growth differentiation factor 3 [Source:NCBI gene;Acc:30125]	70.0159	1.03778	0.25881	4.00983	6.07624e-05	0.00132868
ENSDARG00000041433	si:dkey-7c18.24	si:dkey-7c18.24 [Source:ZFIN;Acc:ZDB-GENE-041014-63]	48.1244	2.83117	0.398972	7.09617	1.28265e-12	1.38515e-10
ENSDARG00000041853	rbm39b	RNA binding motif protein 39b [Source:ZFIN;Acc:ZDB-GENE-050327-97]	1695.33	0.622079	0.125399	4.96078	7.02103e-07	2.73531e-05
ENSDARG00000042031	gorab	golgin, rab6-interacting [Source:NCBI gene;Acc:393356]	374.502	1.64616	0.158343	10.3961	2.58214e-25	1.02544e-22
ENSDARG00000042172	c7a	complement component 7a [Source:ZFIN;Acc:ZDB-GENE-081104-392]	406.085	0.613841	0.165259	3.71443	0.000203666	0.00358702
ENSDARG00000042182	drc1	dynein regulatory complex subunit 1 homolog (Chlamydomonas) [Source:NCBI gene;Acc:100034551]	80.1086	1.38178	0.241889	5.71245	1.11363e-08	6.39157e-07
ENSDARG00000042816	mmp9	matrix metallopeptidase 9 [Source:ZFIN;Acc:ZDB-GENE-040426-2132]	207.349	0.852029	0.246414	3.45772	0.000544772	0.0079794
ENSDARG00000042902	afg1lb	AFG1 like ATPase b [Source:NCBI gene;Acc:555926]	89.9164	0.710901	0.251395	2.82782	0.00468662	0.0423934
ENSDARG00000043586	fas	Fas cell surface death receptor [Source:ZFIN;Acc:ZDB-GENE-061019-2]	25.3391	2.08522	0.452955	4.60359	4.15265e-06	0.00013296
ENSDARG00000043701	gpd1a	glycerol-3-phosphate dehydrogenase 1a [Source:ZFIN;Acc:ZDB-GENE-050417-209]	516.325	0.715936	0.20743	3.45146	0.000557558	0.00812189
ENSDARG00000043740	efcab11	EF-hand calcium binding domain 11 [Source:NCBI gene;Acc:550510]	78.0038	0.776514	0.242725	3.19916	0.0013783	0.0165786
ENSDARG00000044072	TATDN3	TatD DNase domain containing 3-like [Source:NCBI gene;Acc:571912]	168.863	1.10103	0.194564	5.65896	1.52292e-08	8.48869e-07
ENSDARG00000052277	cabp2b	calcium binding protein 2b [Source:ZFIN;Acc:ZDB-GENE-081028-55]	110.578	1.10946	0.219316	5.05873	4.22054e-07	1.712e-05
ENSDARG00000052942	aspg	asparaginase homolog (S. cerevisiae) [Source:ZFIN;Acc:ZDB-GENE-070820-14]	384.382	1.02427	0.154874	6.61357	3.7517e-11	3.19634e-09
ENSDARG00000053165	zgc:113377	zgc:113377 [Source:ZFIN;Acc:ZDB-GENE-050913-148]	59.2885	1.26262	0.277529	4.54953	5.37663e-06	0.000167105
ENSDARG00000053558	rtkn2a	rhotekin 2a [Source:NCBI gene;Acc:449666]	164.57	0.907318	0.231094	3.92618	8.63042e-05	0.00177229
ENSDARG00000055252	snap23.2	synaptosome associated protein 23.2 [Source:ZFIN;Acc:ZDB-GENE-051030-75]	52.5187	1.01936	0.350257	2.91032	0.00361062	0.0347812
ENSDARG00000055331	aldh9a1a.2	aldehyde dehydrogenase 9 family, member A1a, tandem duplicate 2 [Source:ZFIN;Acc:ZDB-GENE-081104-507]	55.5621	1.71955	0.307936	5.58413	2.34868e-08	1.24364e-06
ENSDARG00000055365	si:dkey-25e12.3	si:dkey-25e12.3 [Source:NCBI gene;Acc:678527]	38.2839	1.67425	0.451569	3.70762	0.000209216	0.00367164
ENSDARG00000055426	rwdd2b	RWD domain containing 2B [Source:ZFIN;Acc:ZDB-GENE-041001-119]	198.75	1.03253	0.171122	6.03387	1.60076e-09	1.08878e-07
ENSDARG00000055750	foxp3a	forkhead box P3a [Source:ZFIN;Acc:ZDB-GENE-061116-2]	11.3337	2.31193	0.669652	3.45244	0.000555548	0.00811793
ENSDARG00000056099	gtf2h5	general transcription factor IIH, polypeptide 5 [Source:ZFIN;Acc:ZDB-GENE-041001-144]	308.149	0.670065	0.174146	3.84772	0.000119222	0.00228978
ENSDARG00000056210	hspa1b	heat shock protein family A (Hsp70) member 1B [Source:ZFIN;Acc:ZDB-GENE-060503-867]	104.045	2.53776	0.259945	9.76266	1.62833e-22	4.83044e-20
ENSDARG00000056235	smndc1	survival motor neuron domain containing 1 [Source:NCBI gene;Acc:572679]	2153.42	0.726165	0.148454	4.89152	1.0006e-06	3.70477e-05
ENSDARG00000058280	si:dkey-208b23.5	si:dkey-208b23.5 [Source:ZFIN;Acc:ZDB-GENE-081104-362]	38.9229	1.21418	0.384751	3.15575	0.00160085	0.0186453
ENSDARG00000058775	44836	organic cation transporter 2 [Source:ZFIN;Acc:ZDB-GENE-080204-92]	68.0463	1.5051	0.302057	4.98284	6.26569e-07	2.47234e-05
ENSDARG00000060021	vcpkmt	valosin containing protein lysine (K) methyltransferase [Source:ZFIN;Acc:ZDB-GENE-060825-19]	418.698	2.55089	0.188319	13.5456	8.41351e-42	7.39848e-39
ENSDARG00000060494	eprs1	glutamyl-prolyl-tRNA synthetase 1 [Source:ZFIN;Acc:ZDB-GENE-030131-638]	2326.51	0.628921	0.122383	5.13894	2.76293e-07	1.17697e-05
ENSDARG00000062297	soat1	sterol O-acyltransferase 1 [Source:ZFIN;Acc:ZDB-GENE-081105-177]	49.8668	0.804304	0.288642	2.78652	0.0053278	0.0465346
ENSDARG00000062612	dhx37	DEAH (Asp-Glu-Ala-His) box polypeptide 37 [Source:ZFIN;Acc:ZDB-GENE-030131-4505]	361.326	0.901483	0.149716	6.0213	1.73018e-09	1.16714e-07
ENSDARG00000062785	adpgk2	ADP-dependent glucokinase 2 [Source:ZFIN;Acc:ZDB-GENE-090609-3]	503.827	1.07375	0.167429	6.41319	1.42503e-10	1.08966e-08
ENSDARG00000068461	aopep	aminopeptidase O (putative) [Source:ZFIN;Acc:ZDB-GENE-070410-115]	673.05	3.46919	0.196631	17.6431	1.14921e-69	2.57236e-66
ENSDARG00000068991	zgc:158862	zgc:158862 [Source:ZFIN;Acc:ZDB-GENE-070209-146]	75.5538	1.63731	0.281362	5.81922	5.91229e-09	3.64843e-07
ENSDARG00000069230	zgc:153738	zgc:153738 [Source:ZFIN;Acc:ZDB-GENE-061013-622]	51.0918	1.14725	0.345293	3.32254	0.000892009	0.0117575
ENSDARG00000069598	chrm5b	cholinergic receptor, muscarinic 5b [Source:ZFIN;Acc:ZDB-GENE-041001-169]	22.4366	2.77635	0.463751	5.98673	2.14098e-09	1.4209e-07
ENSDARG00000069627	si:ch211-255g12.8	si:ch211-255g12.8 [Source:ZFIN;Acc:ZDB-GENE-081104-39]	24.5328	1.74388	0.516678	3.37518	0.000737669	0.010111
ENSDARG00000070396	serpinb1l2	serpin peptidase inhibitor, clade B (ovalbumin), member 1, like 2 [Source:ZFIN;Acc:ZDB-GENE-041001-117]	122.035	1.00916	0.207938	4.85318	1.21494e-06	4.39524e-05
ENSDARG00000070453	gch1	GTP cyclohydrolase 1 [Source:ZFIN;Acc:ZDB-GENE-070720-5]	346.271	0.615365	0.161062	3.82067	0.000133089	0.00252264
ENSDARG00000071040	smim8	small integral membrane protein 8 [Source:NCBI gene;Acc:554139]	259.415	1.14482	0.178956	6.39721	1.58243e-10	1.20627e-08
ENSDARG00000071082	p4ha1b	prolyl 4-hydroxylase, alpha polypeptide I b [Source:ZFIN;Acc:ZDB-GENE-030131-4089]	769.153	0.6782	0.188919	3.5899	0.000330801	0.00536206
ENSDARG00000071164	alkbh1	alkB homolog 1, histone H2A dioxygenase [Source:ZFIN;Acc:ZDB-GENE-050522-196]	113.485	0.783426	0.265349	2.95244	0.00315277	0.0313266
ENSDARG00000073720	RNF180	si:dkey-250l23.4 [Source:ZFIN;Acc:ZDB-GENE-081104-393]	56.4843	1.79247	0.430319	4.16545	3.10739e-05	0.000758278
ENSDARG00000073845	zgc:110843	zgc:110843 [Source:ZFIN;Acc:ZDB-GENE-050327-15]	937.696	1.17113	0.210226	5.57083	2.53535e-08	1.32538e-06
ENSDARG00000073866	tdp1	tyrosyl-DNA phosphodiesterase 1 [Source:ZFIN;Acc:ZDB-GENE-090909-1]	189.627	0.585526	0.200674	2.91779	0.00352521	0.0342127
ENSDARG00000073913	pimr213	Pim proto-oncogene, serine/threonine kinase, related 213 [Source:ZFIN;Acc:ZDB-GENE-041014-208]	15.5753	7.31685	1.25507	5.82985	5.54767e-09	3.45809e-07
ENSDARG00000074308	lrrc75ba	leucine rich repeat containing 75Ba [Source:ZFIN;Acc:ZDB-GENE-081104-225]	83.8017	0.854751	0.24028	3.55731	0.00037467	0.00593637
ENSDARG00000074356	fxn	frataxin [Source:ZFIN;Acc:ZDB-GENE-070209-286]	239.281	0.725744	0.204902	3.5419	0.00039725	0.00623
ENSDARG00000075188	adamts10	ADAM metallopeptidase with thrombospondin type 1 motif, 10 [Source:ZFIN;Acc:ZDB-GENE-081104-414]	371.153	1.24567	0.158007	7.88366	3.17938e-15	4.80261e-13
ENSDARG00000075480	si:dkey-63d15.12	si:dkey-63d15.12 [Source:ZFIN;Acc:ZDB-GENE-080303-18]	54.3948	2.73309	0.323093	8.45912	2.69396e-17	5.06341e-15
ENSDARG00000075500	smim1	small integral membrane protein 1 [Source:NCBI gene;Acc:799079]	69.7942	0.926014	0.311283	2.97484	0.00293146	0.0296177
ENSDARG00000076632	zdhhc12a	zinc finger DHHC-type containing 12a [Source:ZFIN;Acc:ZDB-GENE-081104-40]	99.6249	0.701858	0.227872	3.08006	0.00206959	0.0225875
ENSDARG00000076779	fam13b	family with sequence similarity 13 member B [Source:ZFIN;Acc:ZDB-GENE-030131-4913]	2992.34	0.896686	0.111184	8.06488	7.33069e-16	1.18747e-13
ENSDARG00000077853	ttll2	tubulin tyrosine ligase-like family, member 2 [Source:ZFIN;Acc:ZDB-GENE-041014-297]	18.7245	2.26792	0.641651	3.53451	0.000408533	0.00637447
ENSDARG00000078734	myo1f	myosin IF [Source:ZFIN;Acc:ZDB-GENE-081104-506]	80.0331	0.733537	0.228097	3.2159	0.00130036	0.015858
ENSDARG00000079079	sult1st7	sulfotransferase family 1, cytosolic sulfotransferase 7 [Source:ZFIN;Acc:ZDB-GENE-081112-3]	8.99252	5.5188	1.36091	4.05522	5.00866e-05	0.00112521
ENSDARG00000079857	SANBR	si:ch211-189k9.2 [Source:ZFIN;Acc:ZDB-GENE-100405-5]	523.827	1.10456	0.141516	7.80518	5.94168e-15	8.7081e-13
ENSDARG00000086699	smim15	small integral membrane protein 15 [Source:NCBI gene;Acc:556945]	738.442	0.820204	0.152193	5.38922	7.07638e-08	3.37011e-06
ENSDARG00000087443	ptp4a2a	protein tyrosine phosphatase 4A2a [Source:ZFIN;Acc:ZDB-GENE-040930-1]	2891.5	0.921736	0.166553	5.53417	3.12697e-08	1.604e-06
ENSDARG00000087994	si:ch211-114c17.1	si:ch211-114c17.1 [Source:ZFIN;Acc:ZDB-GENE-140106-201]	84.9871	0.974632	0.313418	3.10969	0.00187287	0.0208849
ENSDARG00000088116	gstm.3	glutathione S-transferase mu tandem duplicate 3 [Source:ZFIN;Acc:ZDB-GENE-050309-24]	955.528	1.1662	0.175228	6.65535	2.82618e-11	2.47638e-09
ENSDARG00000088924	si:dkey-185e18.7	si:dkey-185e18.7 [Source:ZFIN;Acc:ZDB-GENE-141215-72]	129.73	0.659497	0.205138	3.21489	0.00130493	0.015898
ENSDARG00000089372	clk4a	CDC-like kinase 4a [Source:ZFIN;Acc:ZDB-GENE-030131-576]	3667.47	0.633991	0.14661	4.32433	1.52997e-05	0.000413058
ENSDARG00000089874	pcdh2ab9	protocadherin 2 alpha b 9 [Source:ZFIN;Acc:ZDB-GENE-041118-8]	74.7459	0.882585	0.257685	3.42505	0.000614697	0.00873849
ENSDARG00000091748	tbx22	T-box transcription factor 22 [Source:ZFIN;Acc:ZDB-GENE-090626-2]	66.6608	1.19829	0.283944	4.22014	2.44148e-05	0.000616555
ENSDARG00000091821	smc6	structural maintenance of chromosomes 6 [Source:ZFIN;Acc:ZDB-GENE-110303-1]	105.265	1.3745	0.243891	5.63572	1.74325e-08	9.58089e-07
ENSDARG00000092243	BX005065.1		29.4952	2.06331	0.425424	4.85001	1.23455e-06	4.45054e-05
ENSDARG00000092257	BX510992.1		27.0032	1.64058	0.420538	3.90116	9.57324e-05	0.0019117
ENSDARG00000092337	CU467861.6		1763.13	2.21318	0.164199	13.4786	2.08902e-41	1.71453e-38
ENSDARG00000092493	si:dkeyp-44a8.2	si:dkeyp-44a8.2 [Source:ZFIN;Acc:ZDB-GENE-070705-542]	1800.07	0.9339	0.112081	8.33237	7.92432e-17	1.42418e-14
ENSDARG00000093070	thumpd2	THUMP domain containing 2 [Source:ZFIN;Acc:ZDB-GENE-090428-2]	114.997	0.715711	0.233507	3.06505	0.00217631	0.0234405
ENSDARG00000093188	si:dkey-75a21.2	si:dkey-75a21.2 [Source:ZFIN;Acc:ZDB-GENE-030131-6823]	297.413	0.725441	0.186319	3.89354	9.87928e-05	0.00195873
ENSDARG00000093808	pimr113	Pim proto-oncogene, serine/threonine kinase, related 113 [Source:ZFIN;Acc:ZDB-GENE-041014-289]	8.4932	6.29942	1.34267	4.69171	2.70931e-06	9.0325e-05
ENSDARG00000094322	CR788303.1		10.7563	2.03313	0.65772	3.09117	0.00199368	0.0219184
ENSDARG00000094451	cfp	complement factor properdin [Source:ZFIN;Acc:ZDB-GENE-030131-9247]	134.073	1.21297	0.211021	5.74808	9.02643e-09	5.32312e-07
ENSDARG00000095707	BX322665.2		28.706	1.59338	0.453274	3.51527	0.000439312	0.00673102
ENSDARG00000095751	C20H6orf58	liver-enriched gene 1, tandem duplicate 2 [Source:NCBI gene;Acc:406484]	129.858	3.46299	0.563978	6.14029	8.23718e-10	5.79474e-08
ENSDARG00000095922	CR855300.1		105.711	0.724705	0.217436	3.33296	0.000859259	0.011396
ENSDARG00000096508	BX322618.1		675.59	3.14768	0.222715	14.1333	2.36932e-45	2.43072e-42
ENSDARG00000096560	BX649231.1		3.49595	4.49022	1.53898	2.91766	0.00352671	0.0342138
ENSDARG00000096655	BX901920.1		310.35	1.18831	0.209159	5.68135	1.33633e-08	7.52933e-07
ENSDARG00000097874	BX548170.1		5.13999	5.66644	1.39422	4.06422	4.81926e-05	0.00108862
ENSDARG00000099054	BX088596.1		42.581	1.57303	0.38612	4.07394	4.62242e-05	0.00104897
ENSDARG00000099351	igfbp1a	insulin-like growth factor binding protein 1a [Source:ZFIN;Acc:ZDB-GENE-021231-1]	750.98	1.18546	0.227316	5.21502	1.83793e-07	8.06315e-06
ENSDARG00000100047	ergic1	endoplasmic reticulum-golgi intermediate compartment 1 [Source:NCBI gene;Acc:567774]	745.1	0.779988	0.126291	6.17611	6.57023e-10	4.70268e-08
ENSDARG00000100209	prpf39	PRP39 pre-mRNA processing factor 39 homolog (yeast) [Source:NCBI gene;Acc:368864]	2538.6	0.733058	0.105272	6.96345	3.32032e-12	3.40637e-10
ENSDARG00000100381	rock2bl	rho-associated, coiled-coil containing protein kinase 2b, like [Source:ZFIN;Acc:ZDB-GENE-071005-1]	16.9124	2.30406	0.542677	4.24573	2.17881e-05	0.000561158
ENSDARG00000100435	sec22bb	SEC22 homolog B, vesicle trafficking protein b [Source:NCBI gene;Acc:327277]	1168.6	0.58711	0.147462	3.98144	6.84982e-05	0.00146658
ENSDARG00000100564	sil1	SIL1 nucleotide exchange factor [Source:ZFIN;Acc:ZDB-GENE-160113-49]	515.899	0.778128	0.137967	5.63997	1.70077e-08	9.36834e-07
ENSDARG00000101112	FO704777.1	dr1-associated corepressor-like [Source:NCBI gene;Acc:100535468]	27.3993	1.49693	0.406393	3.68347	0.000230085	0.00396719
ENSDARG00000102419	azi2	5-azacytidine induced 2 [Source:ZFIN;Acc:ZDB-GENE-040426-2097]	433.399	0.871434	0.175537	4.96439	6.89162e-07	2.68915e-05
ENSDARG00000104472	si:ch211-39i2.2	si:ch211-39i2.2 [Source:ZFIN;Acc:ZDB-GENE-041008-126]	380.863	0.640019	0.220641	2.90072	0.00372308	0.0357108
ENSDARG00000104572	si:dkey-35h6.1	si:dkey-35h6.1 [Source:ZFIN;Acc:ZDB-GENE-141216-112]	1715.08	1.14273	0.196441	5.81717	5.98521e-09	3.67501e-07
ENSDARG00000104618	grem1b	gremlin 1b [Source:ZFIN;Acc:ZDB-GENE-090218-21]	45.9625	0.915196	0.304738	3.00323	0.00267134	0.0274974
ENSDARG00000104899	CR931813.2		55.1153	1.36771	0.355175	3.85079	0.000117739	0.00226659
ENSDARG00000105465	BX005228.2		835.131	1.09771	0.177963	6.16823	6.90607e-10	4.92873e-08
ENSDARG00000110040	CABZ01092781.1		226.006	0.616428	0.182938	3.3696	0.000752768	0.0102515
ENSDARG00000111235	nrsn1	neurensin 1 [Source:ZFIN;Acc:ZDB-GENE-030131-7491]	689.711	0.863342	0.18911	4.56528	4.98823e-06	0.000156459
ENSDARG00000111854	BX571738.1		18.6989	2.93054	0.535662	5.47088	4.47811e-08	2.21405e-06
ENSDARG00000112572	CR293507.1		221.617	1.15661	0.169428	6.82654	8.69891e-12	8.17498e-10
ENSDARG00000117239	CR376741.2		18.5956	3.70862	0.649417	5.71069	1.12518e-08	6.42788e-07
ENSDARG00000117347	CR376741.4		21.3246	4.14244	0.710138	5.8333	5.43427e-09	3.39952e-07
ENSDARG00000000551	slc1a4	solute carrier family 1 member 4 [Source:ZFIN;Acc:ZDB-GENE-030616-566]	979.132	1.15906	0.143761	8.06241	7.48023e-16	1.20378e-13
ENSDARG00000002549	eif3eb	eukaryotic translation initiation factor 3, subunit E, b [Source:NCBI gene;Acc:561049]	439.918	0.953572	0.154291	6.18034	6.39631e-10	4.59154e-08
ENSDARG00000003487	nup93	nucleoporin 93 [Source:NCBI gene;Acc:30172]	1541.02	1.02749	0.178523	5.75552	8.63763e-09	5.16204e-07
ENSDARG00000003827	snapc1b	small nuclear RNA activating complex, polypeptide 1b [Source:ZFIN;Acc:ZDB-GENE-040426-716]	223.925	0.702665	0.212276	3.31014	0.000932493	0.0121609
ENSDARG00000007885	fancl	FA complementation group L [Source:ZFIN;Acc:ZDB-GENE-040426-1045]	52.5115	1.50287	0.324208	4.63552	3.56037e-06	0.000115044
ENSDARG00000009525	tial1	TIA1 cytotoxic granule-associated RNA binding protein-like 1 [Source:ZFIN;Acc:ZDB-GENE-040426-1547]	3075.75	0.745966	0.100492	7.4231	1.14406e-13	1.45201e-11
ENSDARG00000011785	tbx6	T-box transcription factor 6 [Source:NCBI gene;Acc:192294]	44.2572	1.40341	0.346804	4.04669	5.19475e-05	0.00116172
ENSDARG00000013863	fam133b	family with sequence similarity 133 member B [Source:NCBI gene;Acc:790942]	1056.09	1.00957	0.110727	9.11764	7.67794e-20	1.85339e-17
ENSDARG00000014588	adcy2b	adenylate cyclase 2b (brain) [Source:ZFIN;Acc:ZDB-GENE-060503-69]	210.954	0.746843	0.187715	3.9786	6.9322e-05	0.00148164
ENSDARG00000015144	sh2d4bb	SH2 domain containing 4Bb [Source:ZFIN;Acc:ZDB-GENE-130531-42]	24.4764	1.23584	0.409536	3.01767	0.00254729	0.0265208
ENSDARG00000015989	zdhhc16b	zinc finger DHHC-type containing 16b [Source:NCBI gene;Acc:393316]	211.992	0.587082	0.17779	3.30211	0.000959618	0.0124487
ENSDARG00000016160	gmpr	guanosine monophosphate reductase [Source:ZFIN;Acc:ZDB-GENE-050522-48]	1501.81	0.627211	0.125856	4.98355	6.24273e-07	2.46723e-05
ENSDARG00000016375	asns	asparagine synthetase [Source:ZFIN;Acc:ZDB-GENE-040426-1091]	691.113	1.2311	0.144041	8.54685	1.26498e-17	2.49171e-15
ENSDARG00000016457	irf9	interferon regulatory factor 9 [Source:ZFIN;Acc:ZDB-GENE-040912-165]	155.27	0.604806	0.219103	2.76037	0.00577356	0.0493599
ENSDARG00000017199	elp2	elongator acetyltransferase complex subunit 2 [Source:NCBI gene;Acc:560338]	265.788	0.651029	0.162603	4.0038	6.2332e-05	0.00135578
ENSDARG00000017835	brf1a	BRF1 RNA polymerase III transcription initiation factor subunit a [Source:ZFIN;Acc:ZDB-GENE-030131-6334]	116.442	1.66205	0.216572	7.67435	1.66258e-14	2.28692e-12
ENSDARG00000019274	rasd1	RAS, dexamethasone-induced 1 [Source:ZFIN;Acc:ZDB-GENE-040426-1473]	765.468	1.23898	0.255219	4.85458	1.20641e-06	4.37471e-05
ENSDARG00000020224		si:ch211-225b10.3 [Source:ZFIN;Acc:ZDB-GENE-130531-53]	108.379	1.28304	0.252519	5.08097	3.75514e-07	1.54355e-05
ENSDARG00000020278	si:dkeyp-120h9.1	si:dkeyp-120h9.1 [Source:ZFIN;Acc:ZDB-GENE-070705-534]	588.253	0.648345	0.13107	4.94656	7.55367e-07	2.90408e-05
ENSDARG00000020509	srd5a1	steroid-5-alpha-reductase, alpha polypeptide 1 (3-oxo-5 alpha-steroid delta 4-dehydrogenase alpha 1) [Source:ZFIN;Acc:ZDB-GENE-060929-938]	48.7933	1.06354	0.325977	3.26261	0.0011039	0.0139458
ENSDARG00000021547	vrk2	VRK serine/threonine kinase 2 [Source:ZFIN;Acc:ZDB-GENE-040426-1046]	101.617	1.16067	0.22903	5.06773	4.02581e-07	1.64112e-05
ENSDARG00000021853	ntpcr	nucleoside-triphosphatase, cancer-related [Source:ZFIN;Acc:ZDB-GENE-040801-200]	101.205	0.779122	0.225178	3.46002	0.000540127	0.00793497
ENSDARG00000022817	pvalb3	parvalbumin 3 [Source:ZFIN;Acc:ZDB-GENE-040426-945]	603.142	1.15378	0.246207	4.68622	2.78294e-06	9.25966e-05
ENSDARG00000027070	acbd4	acyl-CoA binding domain containing 4 [Source:ZFIN;Acc:ZDB-GENE-040426-2074]	64.7983	0.962282	0.301198	3.19484	0.00139906	0.016771
ENSDARG00000027738	si:ch211-13c6.2	si:ch211-13c6.2 [Source:ZFIN;Acc:ZDB-GENE-060503-666]	1115.54	0.797663	0.168351	4.73809	2.15746e-06	7.35748e-05
ENSDARG00000028201	commd8	COMM domain containing 8 [Source:ZFIN;Acc:ZDB-GENE-061103-124]	398.359	0.814391	0.174137	4.67673	2.91484e-06	9.64639e-05
ENSDARG00000030465	tmem263	transmembrane protein 263 [Source:NCBI gene;Acc:406415]	1334.73	0.631371	0.14093	4.48003	7.46335e-06	0.000222204
ENSDARG00000030512	tsnaxip1	translin-associated factor X interacting protein 1 [Source:ZFIN;Acc:ZDB-GENE-070424-39]	112.744	1.60567	0.225324	7.12606	1.03285e-12	1.13026e-10
ENSDARG00000030700	ctps1a	CTP synthase 1a [Source:NCBI gene;Acc:322089]	2330.22	1.81951	0.13468	13.5099	1.36661e-41	1.1603e-38
ENSDARG00000031702	prkg1b	protein kinase cGMP-dependent 1b [Source:ZFIN;Acc:ZDB-GENE-080225-40]	555.026	0.938911	0.204758	4.58547	4.52967e-06	0.000143539
ENSDARG00000032876	trit1	tRNA isopentenyltransferase 1 [Source:ZFIN;Acc:ZDB-GENE-060503-297]	272.914	1.24621	0.175132	7.11584	1.11237e-12	1.21189e-10
ENSDARG00000033029	pkd1b	polycystic kidney disease 1b [Source:ZFIN;Acc:ZDB-GENE-100707-2]	124.899	0.713997	0.257904	2.76846	0.00563211	0.0484874
ENSDARG00000033440	metap1	methionyl aminopeptidase 1 [Source:NCBI gene;Acc:503783]	1809.46	0.846621	0.114683	7.38225	1.55631e-13	1.91597e-11
ENSDARG00000033551	fbxw4	F-box and WD repeat domain containing 4 [Source:ZFIN;Acc:ZDB-GENE-000516-1]	266.936	0.825764	0.15228	5.42266	5.87186e-08	2.846e-06
ENSDARG00000033999	cyp26a1	cytochrome P450, family 26, subfamily A, polypeptide 1 [Source:NCBI gene;Acc:30381]	378.473	0.66937	0.208049	3.21737	0.00129371	0.0158161
ENSDARG00000034605	zgc:153169	zgc:153169 [Source:ZFIN;Acc:ZDB-GENE-060929-764]	150.132	0.617336	0.190342	3.2433	0.00118154	0.0147003
ENSDARG00000035913	yars1	tyrosyl-tRNA synthetase 1 [Source:NCBI gene;Acc:368235]	1603.19	0.842801	0.121885	6.91472	4.68801e-12	4.71135e-10
ENSDARG00000036412	si:ch211-81a5.5	si:ch211-81a5.5 [Source:ZFIN;Acc:ZDB-GENE-060503-892]	44.4507	1.13411	0.315628	3.59319	0.00032665	0.00530877
ENSDARG00000036924	tatdn1	TatD DNase domain containing 1 [Source:NCBI gene;Acc:100151626]	66.5038	0.891131	0.296205	3.0085	0.00262542	0.0271047
ENSDARG00000038112	si:dkeyp-59c12.1	si:dkeyp-59c12.1 [Source:ZFIN;Acc:ZDB-GENE-050419-167]	13.3446	2.46729	0.626458	3.93847	8.20027e-05	0.00169527
ENSDARG00000039269	arg2	arginase 2 [Source:ZFIN;Acc:ZDB-GENE-030131-1334]	403.418	0.838968	0.242552	3.45893	0.000542335	0.00795322
ENSDARG00000039270	vti1b	vesicle transport through interaction with t-SNAREs 1B [Source:ZFIN;Acc:ZDB-GENE-040426-1148]	303.484	0.871188	0.173702	5.01543	5.29149e-07	2.12194e-05
ENSDARG00000039466	hnrnph3	heterogeneous nuclear ribonucleoprotein H3 (2H9) [Source:ZFIN;Acc:ZDB-GENE-060421-3878]	318.598	0.692482	0.154762	4.47449	7.65929e-06	0.000226289
ENSDARG00000039579	cfd	complement factor D (adipsin) [Source:ZFIN;Acc:ZDB-GENE-050522-411]	898.377	1.69464	0.202916	8.35145	6.74308e-17	1.22281e-14
ENSDARG00000039726	zgc:123321	zgc:123321 [Source:ZFIN;Acc:ZDB-GENE-051023-1]	175.173	0.618936	0.215884	2.86698	0.00414409	0.0386353
ENSDARG00000039997	ptp4a3a	protein tyrosine phosphatase 4A3a [Source:ZFIN;Acc:ZDB-GENE-040426-2220]	1852.92	1.06262	0.139418	7.62187	2.5003e-14	3.40124e-12
ENSDARG00000040881	hnrnph1	heterogeneous nuclear ribonucleoprotein H1 [Source:ZFIN;Acc:ZDB-GENE-040426-1856]	522.515	1.68202	0.171013	9.83565	7.90585e-23	2.46402e-20
ENSDARG00000041073	si:dkey-12e7.4	si:dkey-12e7.4 [Source:ZFIN;Acc:ZDB-GENE-050419-83]	28.2387	1.6174	0.428499	3.77456	0.000160291	0.00295189
ENSDARG00000041140	ddb2	damage-specific DNA binding protein 2 [Source:NCBI gene;Acc:100004133]	381.092	0.646731	0.19911	3.2481	0.00116177	0.0144778
ENSDARG00000041257	smtnl1	smoothelin-like 1 [Source:ZFIN;Acc:ZDB-GENE-050306-23]	179.859	1.21059	0.227178	5.32881	9.88605e-08	4.5498e-06
ENSDARG00000041569	ces2a	carboxylesterase 2a [Source:ZFIN;Acc:ZDB-GENE-061013-99]	10144.1	0.755821	0.202806	3.72683	0.000193906	0.00344968
ENSDARG00000043635	cmc2	C-x(9)-C motif containing 2 [Source:NCBI gene;Acc:368857]	285.936	0.87494	0.16867	5.18728	2.13384e-07	9.2623e-06
ENSDARG00000045153	slc16a8	solute carrier family 16 member 8 [Source:ZFIN;Acc:ZDB-GENE-121128-1]	120.118	3.98937	0.317603	12.5609	3.46461e-36	2.43731e-33
ENSDARG00000052388	pcgf5b	polycomb group ring finger 5b [Source:NCBI gene;Acc:692252]	56.3047	1.30041	0.334585	3.88663	0.000101644	0.00199735
ENSDARG00000055124	ccnl1a	cyclin L1a [Source:ZFIN;Acc:ZDB-GENE-050419-206]	2430.42	1.22267	0.132127	9.25371	2.16827e-20	5.44767e-18
ENSDARG00000055642		si:ch211-217a12.1 [Source:ZFIN;Acc:ZDB-GENE-121214-95]	329.186	1.394	0.235909	5.90907	3.44053e-09	2.21761e-07
ENSDARG00000055652	aclyb	ATP citrate lyase b [Source:ZFIN;Acc:ZDB-GENE-090909-2]	157.925	1.0888	0.182978	5.95046	2.67393e-09	1.74635e-07
ENSDARG00000057234	chtopa	chromatin target of PRMT1a [Source:ZFIN;Acc:ZDB-GENE-030131-210]	3097.18	0.913991	0.123188	7.41946	1.17602e-13	1.48492e-11
ENSDARG00000057630	galm	galactose mutarotase [Source:ZFIN;Acc:ZDB-GENE-040718-66]	379.188	0.63972	0.192073	3.33061	0.000866552	0.0114601
ENSDARG00000057986	ints8	integrator complex subunit 8 [Source:ZFIN;Acc:ZDB-GENE-050522-556]	1117.54	1.09693	0.131744	8.32625	8.34448e-17	1.46756e-14
ENSDARG00000058502	olah	oleoyl-ACP hydrolase [Source:ZFIN;Acc:ZDB-GENE-060312-17]	95.8791	0.808101	0.236629	3.41505	0.000637692	0.00899629
ENSDARG00000058672	nuggc.3	nuclear GTPase, germinal center associated, tandem duplicate 3 [Source:ZFIN;Acc:ZDB-GENE-061207-67]	28.6432	3.43004	0.520654	6.58794	4.45977e-11	3.73498e-09
ENSDARG00000058678	aqp10b	aquaporin 10b [Source:ZFIN;Acc:ZDB-GENE-060503-57]	28.1151	2.64624	0.467369	5.662	1.49616e-08	8.39145e-07
ENSDARG00000060089	btaf1	BTAF1 RNA polymerase II, B-TFIID transcription factor-associated [Source:ZFIN;Acc:ZDB-GENE-021025-1]	1024.01	0.682092	0.13335	5.11503	3.13685e-07	1.31796e-05
ENSDARG00000060845	antxr1d	ANTXR cell adhesion molecule 1d [Source:ZFIN;Acc:ZDB-GENE-090313-28]	39.1205	1.04016	0.359624	2.89236	0.00382362	0.0364041
ENSDARG00000060927	si:ch211-136a13.1	si:ch211-136a13.1 [Source:ZFIN;Acc:ZDB-GENE-050419-214]	214.278	0.824018	0.168911	4.87841	1.06944e-06	3.9301e-05
ENSDARG00000061742	clasrp	CLK4-associating serine/arginine rich protein [Source:ZFIN;Acc:ZDB-GENE-060503-837]	713.444	0.69497	0.154435	4.50008	6.79278e-06	0.000204714
ENSDARG00000062568	mrpl2	mitochondrial ribosomal protein L2 [Source:ZFIN;Acc:ZDB-GENE-050809-12]	850.436	0.593611	0.123804	4.79475	1.62874e-06	5.73717e-05
ENSDARG00000062943	taco1	translational activator of mitochondrially encoded cytochrome c oxidase I [Source:ZFIN;Acc:ZDB-GENE-070410-35]	315.859	1.43775	0.206602	6.95906	3.42554e-12	3.48527e-10
ENSDARG00000063167	chkb	choline kinase beta [Source:ZFIN;Acc:ZDB-GENE-030131-2928]	579.049	0.640495	0.140703	4.5521	5.31131e-06	0.000165958
ENSDARG00000068152	malt3	MALT paracaspase 3 [Source:ZFIN;Acc:ZDB-GENE-050419-182]	100.542	0.695256	0.242885	2.86248	0.00420335	0.0390105
ENSDARG00000069122	si:ch211-216l23.2	si:ch211-216l23.2 [Source:ZFIN;Acc:ZDB-GENE-030131-3806]	548.683	0.886983	0.158654	5.59068	2.26181e-08	1.20542e-06
ENSDARG00000069142	aars1	alanyl-tRNA synthetase 1 [Source:ZFIN;Acc:ZDB-GENE-030131-3663]	5237.89	0.656936	0.0934614	7.02895	2.08087e-12	2.20841e-10
ENSDARG00000069189	si:dkey-242h9.3	si:dkey-242h9.3 [Source:ZFIN;Acc:ZDB-GENE-060503-347]	201.426	4.1921	0.241949	17.3264	2.97369e-67	6.10152e-64
ENSDARG00000069250	uacaa	uveal autoantigen with coiled-coil domains and ankyrin repeats a [Source:ZFIN;Acc:ZDB-GENE-050419-37]	247.647	0.85818	0.172354	4.97916	6.38604e-07	2.50777e-05
ENSDARG00000069386	mtg1	mitochondrial ribosome-associated GTPase 1 [Source:ZFIN;Acc:ZDB-GENE-031110-2]	178.588	0.768331	0.225403	3.4087	0.000652722	0.00915745
ENSDARG00000069654	ppp6r2b	protein phosphatase 6, regulatory subunit 2b [Source:ZFIN;Acc:ZDB-GENE-070705-441]	158.37	0.780502	0.210715	3.70408	0.000212163	0.00370489
ENSDARG00000070012	sesn2	sestrin 2 [Source:ZFIN;Acc:ZDB-GENE-070108-1]	190.325	1.43012	0.181912	7.86161	3.79234e-15	5.69359e-13
ENSDARG00000070151	nfyc	nuclear transcription factor Y, gamma [Source:ZFIN;Acc:ZDB-GENE-030131-2165]	2345.1	0.904343	0.120676	7.49395	6.68335e-14	8.79986e-12
ENSDARG00000070358	smim12	small integral membrane protein 12 [Source:NCBI gene;Acc:541401]	420.824	0.780966	0.144259	5.41365	6.17519e-08	2.98128e-06
ENSDARG00000070407	abitram	actin binding transcription modulator [Source:NCBI gene;Acc:560419]	133.844	0.90495	0.225849	4.00689	6.15244e-05	0.00134177
ENSDARG00000070702	s100v2	S100 calcium binding protein V2 [Source:ZFIN;Acc:ZDB-GENE-030131-8909]	1142.95	0.631977	0.200997	3.14421	0.00166534	0.0191429
ENSDARG00000071426	lrrc59	leucine rich repeat containing 59 [Source:NCBI gene;Acc:405868]	692.559	0.593245	0.159071	3.72943	0.000191911	0.00342409
ENSDARG00000075121	hbegfa	heparin-binding EGF-like growth factor a [Source:ZFIN;Acc:ZDB-GENE-080204-119]	1026.39	0.757871	0.216207	3.50529	0.000456103	0.00692793
ENSDARG00000075561	si:dkey-76k16.5	si:dkey-76k16.5 [Source:ZFIN;Acc:ZDB-GENE-090313-330]	28.554	1.25697	0.445882	2.81906	0.00481644	0.0430611
ENSDARG00000075672	pms2	PMS1 homolog 2, mismatch repair system component [Source:ZFIN;Acc:ZDB-GENE-030131-686]	184.585	0.757277	0.193918	3.90515	9.41688e-05	0.00188506
ENSDARG00000075963	mhc1uba	major histocompatibility complex class I UBA [Source:ZFIN;Acc:ZDB-GENE-990415-145]	75.0465	2.54985	0.366261	6.96184	3.35856e-12	3.4313e-10
ENSDARG00000076251	irf3	interferon regulatory factor 3 [Source:ZFIN;Acc:ZDB-GENE-071120-7]	32.1644	1.04777	0.374082	2.80091	0.00509585	0.0449391
ENSDARG00000076296	triqk	triple QxxK/R motif containing [Source:NCBI gene;Acc:100147776]	488.494	0.607939	0.152388	3.98942	6.62345e-05	0.00142555
ENSDARG00000077227	fbxl6	F-box and leucine-rich repeat protein 6 [Source:ZFIN;Acc:ZDB-GENE-060810-162]	386.757	0.746832	0.146849	5.0857	3.66274e-07	1.51062e-05
ENSDARG00000077407	si:dkey-184p18.2	si:dkey-184p18.2 [Source:NCBI gene;Acc:768134]	227.903	0.728555	0.206868	3.52184	0.000428563	0.00660744
ENSDARG00000077900	si:ch211-141o9.10	si:ch211-141o9.10 [Source:ZFIN;Acc:ZDB-GENE-130603-5]	32.163	1.28539	0.371059	3.46412	0.00053196	0.00783837
ENSDARG00000078069	rrm2	ribonucleotide reductase M2 polypeptide [Source:NCBI gene;Acc:30733]	1479.34	1.1062	0.138653	7.97817	1.48516e-15	2.29985e-13
ENSDARG00000078132	tex2l	testis expressed 2, like [Source:ZFIN;Acc:ZDB-GENE-121214-164]	81.1317	0.779373	0.245637	3.17287	0.00150943	0.0177823
ENSDARG00000078425	oat	ornithine aminotransferase [Source:ZFIN;Acc:ZDB-GENE-110411-148]	165.085	0.688945	0.199168	3.45911	0.000541964	0.00795322
ENSDARG00000078547	si:ch211-264f5.2	si:ch211-264f5.2 [Source:ZFIN;Acc:ZDB-GENE-080303-2]	12.3007	2.11111	0.572837	3.68536	0.000228378	0.00394647
ENSDARG00000078685	rufy1	RUN and FYVE domain containing 1 [Source:ZFIN;Acc:ZDB-GENE-090421-4]	309.116	0.758254	0.146562	5.17361	2.29617e-07	9.91865e-06
ENSDARG00000078912	si:ch73-24k9.2	si:ch73-24k9.2 [Source:ZFIN;Acc:ZDB-GENE-121214-29]	41.9859	1.44364	0.431662	3.34438	0.00082467	0.0110293
ENSDARG00000087835	si:ch211-113p18.3	si:ch211-113p18.3 [Source:ZFIN;Acc:ZDB-GENE-030131-4983]	227.793	0.721092	0.198128	3.63952	0.000273144	0.00456266
ENSDARG00000087941	pde8a	phosphodiesterase 8A [Source:ZFIN;Acc:ZDB-GENE-070112-622]	312.939	0.758003	0.177761	4.26416	2.00653e-05	0.000523912
ENSDARG00000091116	pkhd1l1	polycystic kidney and hepatic disease 1 (autosomal recessive)-like 1 [Source:ZFIN;Acc:ZDB-GENE-060503-475]	342.265	1.64459	0.187794	8.75739	1.99818e-18	4.31572e-16
ENSDARG00000091836	casp7	caspase 7, apoptosis-related cysteine peptidase [Source:ZFIN;Acc:ZDB-GENE-050522-506]	304.66	0.735282	0.16272	4.51869	6.22248e-06	0.000189414
ENSDARG00000092364	si:ch211-218c6.8	si:ch211-218c6.8 [Source:ZFIN;Acc:ZDB-GENE-050419-103]	293.317	0.717802	0.191415	3.74997	0.000176855	0.00319715
ENSDARG00000092448	CR762431.1		30.658	1.12995	0.401411	2.81496	0.00487835	0.0434669
ENSDARG00000092483	iqcc	IQ motif containing C [Source:ZFIN;Acc:ZDB-GENE-090313-325]	79.5375	1.49089	0.25559	5.83312	5.43989e-09	3.39952e-07
ENSDARG00000092636	AL935295.1	uncharacterized LOC103909625 [Source:NCBI gene;Acc:103909625]	13.6237	1.55531	0.55662	2.79421	0.00520264	0.0457498
ENSDARG00000092731	mhc1uka	major histocompatibility complex class I UKA [Source:ZFIN;Acc:ZDB-GENE-060825-152]	17.3743	1.9533	0.649069	3.00939	0.0026177	0.0270583
ENSDARG00000092774	tars3	threonyl-tRNA synthetase 3 [Source:ZFIN;Acc:ZDB-GENE-081104-490]	335.773	0.607508	0.159259	3.8146	0.000136405	0.00257559
ENSDARG00000093131	si:ch211-57f7.7	si:ch211-57f7.7 [Source:ZFIN;Acc:ZDB-GENE-090313-119]	27.3751	4.14205	0.601275	6.88877	5.62774e-12	5.56491e-10
ENSDARG00000093182	eif2ak1	eukaryotic translation initiation factor 2-alpha kinase 1 [Source:ZFIN;Acc:ZDB-GENE-061013-268]	507.241	0.745624	0.173276	4.30311	1.68419e-05	0.000448789
ENSDARG00000093207	CR786562.1		44.4749	1.01194	0.305942	3.30761	0.00094095	0.0122408
ENSDARG00000093406	C19H6orf62	zgc:111986 [Source:ZFIN;Acc:ZDB-GENE-050522-304]	5371.14	0.94518	0.0924432	10.2244	1.54116e-24	5.4995e-22
ENSDARG00000094436	CR848723.1		14.0383	3.87384	0.796875	4.86129	1.16624e-06	4.25099e-05
ENSDARG00000094495	CR933017.1		3.71575	4.70443	1.45773	3.22723	0.00124994	0.0153804
ENSDARG00000095192	BX957317.1		61.9205	0.754496	0.252541	2.98763	0.00281154	0.0286309
ENSDARG00000095427	FP101887.1		470.624	1.90339	0.159639	11.9231	8.97233e-33	5.66453e-30
ENSDARG00000095451	si:ch211-196l7.4	si:ch211-196l7.4 [Source:ZFIN;Acc:ZDB-GENE-050419-122]	3074.9	3.21407	0.175331	18.3315	4.64285e-75	1.63309e-71
ENSDARG00000096312	BX957317.2		33.9079	1.41958	0.415697	3.41495	0.000637946	0.00899629
ENSDARG00000097266	AL954322.3		37.6591	2.69016	0.401984	6.6922	2.19845e-11	1.96837e-09
ENSDARG00000097938	asb5a	ankyrin repeat and SOCS box containing 5a [Source:ZFIN;Acc:ZDB-GENE-070424-269]	179.358	1.49161	0.20448	7.29466	2.99415e-13	3.56145e-11
ENSDARG00000098868	XPO5	si:ch211-233m11.2 [Source:ZFIN;Acc:ZDB-GENE-081107-24]	174.078	0.702956	0.230135	3.05453	0.00225412	0.0240472
ENSDARG00000099258	vps52	VPS52 subunit of GARP complex [Source:ZFIN;Acc:ZDB-GENE-010430-2]	836.795	0.619229	0.121149	5.11132	3.1992e-07	1.3351e-05
ENSDARG00000099712	zgc:163073	zgc:163073 [Source:ZFIN;Acc:ZDB-GENE-070410-135]	138.403	1.38103	0.330207	4.18233	2.88533e-05	0.000712564
ENSDARG00000099933	ppa1a	inorganic pyrophosphatase 1a [Source:ZFIN;Acc:ZDB-GENE-040426-1695]	110.693	1.28798	0.350083	3.67908	0.000234081	0.00402482
ENSDARG00000099997	cox20	cytochrome c oxidase assembly factor COX20 [Source:NCBI gene;Acc:436985]	190.994	0.688864	0.229863	2.99685	0.00272785	0.0279708
ENSDARG00000100106	CR385054.1		87.2763	1.42626	0.315646	4.51853	6.22714e-06	0.000189414
ENSDARG00000100366	si:dkey-102m7.3	si:dkey-102m7.3 [Source:ZFIN;Acc:ZDB-GENE-091204-389]	189.004	1.99274	0.179736	11.0871	1.44976e-28	6.86461e-26
ENSDARG00000100482	pmt	phosphoethanolamine methyltransferase [Source:ZFIN;Acc:ZDB-GENE-060929-740]	325.714	1.08056	0.197996	5.45747	4.82974e-08	2.37361e-06
ENSDARG00000100698	eva1bb	eva-1 homolog Bb (C. elegans) [Source:ZFIN;Acc:ZDB-GENE-080204-108]	227.256	0.680501	0.17667	3.85182	0.000117244	0.00226274
ENSDARG00000100708	jakmip3	Janus kinase and microtubule interacting protein 3 [Source:ZFIN;Acc:ZDB-GENE-100914-6]	131.1	0.694337	0.221648	3.1326	0.00173263	0.0197778
ENSDARG00000100719	uraha	urate (5-hydroxyiso-) hydrolase a [Source:NCBI gene;Acc:751742]	485.272	0.731171	0.18643	3.92195	8.78349e-05	0.00179624
ENSDARG00000101125	CR854945.1		47.223	1.07847	0.321696	3.35245	0.000800987	0.0107881
ENSDARG00000101200	zgc:112964	zgc:112964 [Source:ZFIN;Acc:ZDB-GENE-050306-47]	1202.42	0.854115	0.127904	6.67779	2.42573e-11	2.13308e-09
ENSDARG00000101930	CU914622.1		55.2873	7.99174	1.2237	6.53078	6.54284e-11	5.26463e-09
ENSDARG00000102004	apoea	apolipoprotein Ea [Source:ZFIN;Acc:ZDB-GENE-010724-18]	12332.6	0.735945	0.241395	3.04871	0.00229822	0.0244436
ENSDARG00000102040	CR356236.1		67.6517	1.58995	0.314059	5.0626	4.1358e-07	1.68039e-05
ENSDARG00000102325	ehmt2	euchromatic histone-lysine N-methyltransferase 2 [Source:ZFIN;Acc:ZDB-GENE-010501-6]	309.27	0.739635	0.144334	5.12448	2.98364e-07	1.26226e-05
ENSDARG00000102705	otud6b	OTU deubiquitinase 6B [Source:NCBI gene;Acc:393194]	495.692	0.651177	0.149301	4.3615	1.29173e-05	0.000358568
ENSDARG00000102995	rbm24a	RNA binding motif protein 24a [Source:NCBI gene;Acc:405801]	836.436	0.977416	0.127842	7.64552	2.08108e-14	2.84669e-12
ENSDARG00000103595	sfxn5a	sideroflexin 5a [Source:ZFIN;Acc:ZDB-GENE-090312-174]	10.9997	2.60042	0.747197	3.48024	0.000500965	0.00744403
ENSDARG00000104097	tmem222b	transmembrane protein 222b [Source:ZFIN;Acc:ZDB-GENE-090303-4]	79.784	0.940843	0.30248	3.11043	0.00186813	0.0208514
ENSDARG00000104403	oscp1a	organic solute carrier partner 1a [Source:ZFIN;Acc:ZDB-GENE-080204-2]	41.0086	1.2102	0.332756	3.6369	0.000275939	0.00459997
ENSDARG00000104531	zcchc4	zinc finger, CCHC domain containing 4 [Source:ZFIN;Acc:ZDB-GENE-080204-65]	116.08	1.01034	0.261695	3.86075	0.000113038	0.00219436
ENSDARG00000104543	CR456627.1		9.31466	2.87755	0.837702	3.43506	0.000592427	0.00850043
ENSDARG00000104629	SLC16A6	monocarboxylate transporter 7-like [Source:NCBI gene;Acc:103911912]	86.7818	7.57929	1.06276	7.13168	9.91534e-13	1.08989e-10
ENSDARG00000104889	kpnb1	karyopherin (importin) beta 1 [Source:ZFIN;Acc:ZDB-GENE-030131-2579]	2987.58	0.898519	0.110994	8.09517	5.71837e-16	9.38652e-14
ENSDARG00000105080	CABZ01057891.1		186.239	0.658001	0.198337	3.31759	0.000907962	0.0119486
ENSDARG00000105210	etf1a	eukaryotic translation termination factor 1a [Source:ZFIN;Acc:ZDB-GENE-080218-14]	91.9556	1.30382	0.263689	4.94456	7.63156e-07	2.9223e-05
ENSDARG00000105265	zgc:171534	zgc:171534 [Source:ZFIN;Acc:ZDB-GENE-080218-6]	55.2443	2.08523	0.355296	5.86899	4.38453e-09	2.78956e-07
ENSDARG00000105592	CR936442.1		187.801	1.57712	0.230204	6.85096	7.33555e-12	7.00062e-10
ENSDARG00000108326	LT631684.1	zmp:0000000755 [Source:NCBI gene;Acc:557305]	99.8394	0.733218	0.235729	3.11043	0.00186818	0.0208514
ENSDARG00000109626	si:ch211-226h7.3	si:ch211-226h7.3 [Source:ZFIN;Acc:ZDB-GENE-130531-9]	41.9201	1.47274	0.372286	3.95594	7.62331e-05	0.00159882
ENSDARG00000110269	tmem107	transmembrane protein 128 [Source:HGNC Symbol;Acc:HGNC:28201]	78.6198	0.908747	0.254943	3.56452	0.000364529	0.00581687
ENSDARG00000111840	cxcl18a.1	chemokine (C-X-C motif) ligand 18a, duplicate 1 [Source:ZFIN;Acc:ZDB-GENE-090303-1]	22.3834	1.68311	0.539401	3.12033	0.00180649	0.020366
ENSDARG00000113315	zgc:153932	zgc:153932 [Source:ZFIN;Acc:ZDB-GENE-070209-223]	75.8509	1.48768	0.271288	5.48376	4.16381e-08	2.07114e-06
ENSDARG00000114191	LO018333.1		8.23458	2.10863	0.734776	2.86976	0.00410777	0.0384276
ENSDARG00000117694	BX510301.3		43.4684	1.32589	0.325437	4.07419	4.61743e-05	0.00104897
ENSDARG00000117808	CABZ01068366.1		63.1898	3.68239	0.410871	8.9624	3.17691e-19	7.24277e-17
ENSDARG00000001754	noc2l	NOC2-like nucleolar associated transcriptional repressor [Source:ZFIN;Acc:ZDB-GENE-000607-75]	914.075	0.722337	0.157599	4.58338	4.57527e-06	0.000144797
ENSDARG00000003022	limk1b	LIM domain kinase 1b [Source:ZFIN;Acc:ZDB-GENE-110411-106]	261.08	0.738129	0.166571	4.43133	9.36539e-06	0.000270334
ENSDARG00000003175	stx5al	syntaxin 5A, like [Source:ZFIN;Acc:ZDB-GENE-030131-1825]	773.78	0.644031	0.153189	4.20415	2.6207e-05	0.000655561
ENSDARG00000003973	chordc1a	cysteine and histidine-rich domain (CHORD) containing 1a [Source:ZFIN;Acc:ZDB-GENE-050626-79]	166.793	0.766639	0.206012	3.72132	0.000198181	0.00350799
ENSDARG00000004260	cul5b	cullin 5b [Source:ZFIN;Acc:ZDB-GENE-091113-45]	109.813	0.799753	0.237098	3.37308	0.000743315	0.0101518
ENSDARG00000005034	crppa	CDP-L-ribitol pyrophosphorylase A [Source:NCBI gene;Acc:798716]	237.417	0.595933	0.204082	2.92006	0.00349959	0.0340581
ENSDARG00000005551	hnrnph1l	heterogeneous nuclear ribonucleoprotein H1, like [Source:ZFIN;Acc:ZDB-GENE-030131-275]	2669.44	0.715358	0.147159	4.86114	1.16711e-06	4.25099e-05
ENSDARG00000005908	clk4b	CDC-like kinase 4b [Source:ZFIN;Acc:ZDB-GENE-050227-19]	1041.68	0.948037	0.135481	6.99757	2.60446e-12	2.71725e-10
ENSDARG00000005913	tgm1l3	transglutaminase 1 like 3 [Source:ZFIN;Acc:ZDB-GENE-120718-1]	17.8777	1.72576	0.545143	3.1657	0.0015471	0.0181481
ENSDARG00000006242	ptp4a1	protein tyrosine phosphatase 4A1 [Source:ZFIN;Acc:ZDB-GENE-041121-11]	7593.39	1.18849	0.137447	8.64689	5.29214e-18	1.07688e-15
ENSDARG00000007912	si:ch211-196i2.1	si:ch211-196i2.1 [Source:ZFIN;Acc:ZDB-GENE-091204-150]	565.445	1.05456	0.165041	6.38966	1.66251e-10	1.26341e-08
ENSDARG00000009524	rnf150b	ring finger protein 150b [Source:NCBI gene;Acc:792211]	777.448	1.2813	0.194643	6.58281	4.61651e-11	3.84012e-09
ENSDARG00000011613	rbm39a	RNA binding motif protein 39a [Source:ZFIN;Acc:ZDB-GENE-040426-2852]	3494.95	0.836621	0.121951	6.86031	6.87089e-12	6.6084e-10
ENSDARG00000012126	zgc:109965	zgc:109965 [Source:ZFIN;Acc:ZDB-GENE-050913-21]	754.253	1.12505	0.228886	4.91535	8.86239e-07	3.33654e-05
ENSDARG00000012409	rnf207b	ring finger protein 207b [Source:NCBI gene;Acc:568322]	150.633	0.673195	0.18722	3.59574	0.00032347	0.00526055
ENSDARG00000014704	pgm2l1	phosphoglucomutase 2-like 1 [Source:ZFIN;Acc:ZDB-GENE-041008-205]	170.834	0.708204	0.196532	3.60349	0.000313968	0.00513656
ENSDARG00000016484	dkc1	dyskeratosis congenita 1, dyskerin [Source:ZFIN;Acc:ZDB-GENE-031118-120]	1951.95	0.627796	0.113939	5.50993	3.58968e-08	1.81117e-06
ENSDARG00000016725	gadd45gb.1	growth arrest and DNA-damage-inducible, gamma b, tandem duplicate 1 [Source:ZFIN;Acc:ZDB-GENE-040426-2321]	918.926	0.921386	0.165355	5.57218	2.51577e-08	1.31794e-06
ENSDARG00000018146	gpx1a	glutathione peroxidase 1a [Source:ZFIN;Acc:ZDB-GENE-030410-1]	1058.78	0.803321	0.197722	4.06288	4.84706e-05	0.0010939
ENSDARG00000019874	hsph1	heat shock 105/110 protein 1 [Source:ZFIN;Acc:ZDB-GENE-120410-4]	140.637	2.4546	0.23363	10.5063	8.07623e-26	3.31421e-23
ENSDARG00000019949	serpinh1b	serpin peptidase inhibitor, clade H (heat shock protein 47), member 1b [Source:ZFIN;Acc:ZDB-GENE-990415-93]	6384.49	2.31143	0.223963	10.3206	5.68632e-25	2.15398e-22
ENSDARG00000020241	icmt	isoprenylcysteine carboxyl methyltransferase [Source:ZFIN;Acc:ZDB-GENE-050417-90]	412.127	0.705617	0.141992	4.96941	6.71569e-07	2.62642e-05
ENSDARG00000020645	slc7a3a	solute carrier family 7 member 3a [Source:ZFIN;Acc:ZDB-GENE-041114-206]	1075.88	1.32015	0.151984	8.68611	3.7507e-18	7.76048e-16
ENSDARG00000020761	arrdc2	arrestin domain containing 2 [Source:ZFIN;Acc:ZDB-GENE-030131-7146]	596.406	1.28219	0.137121	9.35083	8.69648e-21	2.27792e-18
ENSDARG00000020891	LO018197.1	presenilin associated rhomboid like [Source:NCBI gene;Acc:792889]	129.8	0.85687	0.205875	4.16209	3.15343e-05	0.000767231
ENSDARG00000021046	rhbdd1	rhomboid domain containing 1 [Source:ZFIN;Acc:ZDB-GENE-050417-85]	89.8995	0.770686	0.227686	3.38486	0.000712144	0.00986742
ENSDARG00000027744	gadd45ba	growth arrest and DNA-damage-inducible, beta a [Source:ZFIN;Acc:ZDB-GENE-040426-1971]	929.004	1.05503	0.249898	4.22186	2.42294e-05	0.0006125
ENSDARG00000028106	glrx	glutaredoxin (thioltransferase) [Source:ZFIN;Acc:ZDB-GENE-041010-11]	559.71	0.79151	0.18961	4.17441	2.98759e-05	0.000732673
ENSDARG00000028625	jph2	junctophilin 2 [Source:ZFIN;Acc:ZDB-GENE-030131-9848]	2989.3	0.71003	0.172296	4.12099	3.77249e-05	0.000892279
ENSDARG00000028784	si:dkey-24p1.6	si:dkey-24p1.6 [Source:ZFIN;Acc:ZDB-GENE-060503-67]	186.915	1.64192	0.217901	7.5352	4.87583e-14	6.45445e-12
ENSDARG00000028894	mrgbp	MRG/MORF4L binding protein [Source:ZFIN;Acc:ZDB-GENE-040426-1698]	570.59	0.97598	0.163805	5.9582	2.55034e-09	1.679e-07
ENSDARG00000030058	tbx4	T-box transcription factor 4 [Source:ZFIN;Acc:ZDB-GENE-991124-5]	57.4225	0.829889	0.279424	2.97	0.00297799	0.0299405
ENSDARG00000030665	TCERG1	transcription elongation regulator 1b (CA150) [Source:NCBI gene;Acc:797473]	415.913	0.622528	0.153874	4.04571	5.21642e-05	0.00116445
ENSDARG00000031098	timm50	translocase of inner mitochondrial membrane 50 homolog (S. cerevisiae) [Source:NCBI gene;Acc:393638]	640.081	0.644398	0.124187	5.18895	2.11481e-07	9.19979e-06
ENSDARG00000031907	ptbp1b	polypyrimidine tract binding protein 1b [Source:ZFIN;Acc:ZDB-GENE-030131-9796]	3697.73	1.43648	0.139891	10.2686	9.76379e-25	3.53535e-22
ENSDARG00000031976	nos2b	nitric oxide synthase 2b, inducible [Source:ZFIN;Acc:ZDB-GENE-080916-1]	80.6926	1.49594	0.259158	5.7723	7.81983e-09	4.68467e-07
ENSDARG00000033973	mrps23	mitochondrial ribosomal protein S23 [Source:ZFIN;Acc:ZDB-GENE-040801-134]	420.951	0.706285	0.166888	4.23208	2.31537e-05	0.000589167
ENSDARG00000035322	myh7bb	myosin, heavy chain 7B, cardiac muscle, beta b [Source:ZFIN;Acc:ZDB-GENE-090311-5]	1819.68	1.86812	0.189993	9.8326	8.14905e-23	2.50807e-20
ENSDARG00000036675	hnrnpa1b	heterogeneous nuclear ribonucleoprotein A1b [Source:ZFIN;Acc:ZDB-GENE-030912-14]	3458.87	0.658936	0.122411	5.38297	7.32664e-08	3.47585e-06
ENSDARG00000036864	slc34a2b	solute carrier family 34 member 2b [Source:ZFIN;Acc:ZDB-GENE-030709-1]	236.829	1.19257	0.178222	6.69147	2.20934e-11	1.97096e-09
ENSDARG00000036894	aimp1b	aminoacyl tRNA synthetase complex interacting multifunctional protein 1b [Source:ZFIN;Acc:ZDB-GENE-041212-13]	586.623	0.85341	0.145169	5.87875	4.13384e-09	2.64237e-07
ENSDARG00000037140	pfkfb1	6-phosphofructo-2-kinase/fructose-2,6-biphosphatase 1 [Source:ZFIN;Acc:ZDB-GENE-030131-5664]	130.721	0.670313	0.237075	2.82743	0.00469232	0.0423934
ENSDARG00000037706	gss	glutathione synthetase [Source:ZFIN;Acc:ZDB-GENE-041010-208]	150.242	0.801977	0.204354	3.92446	8.69252e-05	0.0017833
ENSDARG00000037883	prcp	prolylcarboxypeptidase (angiotensinase C) [Source:ZFIN;Acc:ZDB-GENE-040718-447]	349.958	0.814639	0.162686	5.00742	5.51647e-07	2.20498e-05
ENSDARG00000038788	dnai1.2	dynein, axonemal, intermediate chain 1, paralog 2 [Source:ZFIN;Acc:ZDB-GENE-070112-1302]	94.73	1.02264	0.258239	3.96005	7.49347e-05	0.00157831
ENSDARG00000040615	ilkap	integrin-linked kinase-associated serine/threonine phosphatase [Source:ZFIN;Acc:ZDB-GENE-070410-122]	195.837	1.17235	0.18663	6.28167	3.34963e-10	2.47672e-08
ENSDARG00000040965	zgc:101731	zgc:101731 [Source:ZFIN;Acc:ZDB-GENE-040912-57]	52.3438	0.812784	0.285326	2.84861	0.00439104	0.0404475
ENSDARG00000041421	taz	tafazzin [Source:ZFIN;Acc:ZDB-GENE-030131-684]	492.357	0.633867	0.133699	4.74101	2.12658e-06	7.26569e-05
ENSDARG00000041644	si:dkey-194e6.1	si:dkey-194e6.1 [Source:ZFIN;Acc:ZDB-GENE-100922-43]	77.5375	1.00413	0.267691	3.75107	0.000176082	0.00318787
ENSDARG00000042332	plin2	perilipin 2 [Source:ZFIN;Acc:ZDB-GENE-050913-12]	198.495	0.79606	0.181522	4.38548	1.15731e-05	0.000328193
ENSDARG00000043339	abraxas1	abraxas 1, BRCA1 A complex subunit [Source:NCBI gene;Acc:449820]	122.189	0.820294	0.235161	3.48823	0.000486237	0.00728232
ENSDARG00000043899	psma6l	proteasome 20S subunit alpha 6, like [Source:ZFIN;Acc:ZDB-GENE-010502-2]	33.8196	1.34826	0.3626	3.71831	0.000200563	0.00354079
ENSDARG00000044534	CR631122.1	protein RD3-like [Source:NCBI gene;Acc:100149591]	13.0991	1.92997	0.670178	2.87979	0.00397942	0.0374546
ENSDARG00000044550	hif1al2	hypoxia inducible factor 1 subunit alpha, like 2 [Source:ZFIN;Acc:ZDB-GENE-050211-2]	107.23	0.738622	0.25975	2.84358	0.00446092	0.0409792
ENSDARG00000044619	birc2	baculoviral IAP repeat containing 2 [Source:ZFIN;Acc:ZDB-GENE-030825-6]	1939.72	0.972436	0.13061	7.44533	9.66998e-14	1.24007e-11
ENSDARG00000044626	ccdc90b	coiled-coil domain containing 90B [Source:ZFIN;Acc:ZDB-GENE-040724-162]	85.2204	3.06851	0.712205	4.30847	1.64386e-05	0.000438777
ENSDARG00000044827	wnt7aa	wingless-type MMTV integration site family, member 7Aa [Source:ZFIN;Acc:ZDB-GENE-051129-1]	560.441	0.608843	0.131385	4.63404	3.58595e-06	0.000115719
ENSDARG00000044899	tmem183a	transmembrane protein 183A [Source:ZFIN;Acc:ZDB-GENE-050327-5]	968.133	1.57707	0.13553	11.6363	2.69458e-31	1.41161e-28
ENSDARG00000044975	krt94	keratin 94 [Source:ZFIN;Acc:ZDB-GENE-061027-116]	771.794	0.656852	0.217017	3.02674	0.00247208	0.025868
ENSDARG00000052528	CR762407.1		15.0179	1.72658	0.551559	3.13037	0.00174587	0.019869
ENSDARG00000052919	adrb3b	adrenoceptor beta 3b [Source:ZFIN;Acc:ZDB-GENE-081022-154]	8.50596	4.99348	1.18264	4.22231	2.41808e-05	0.000611902
ENSDARG00000053928	si:dkey-117a8.3	si:dkey-117a8.3 [Source:ZFIN;Acc:ZDB-GENE-131121-476]	14.1251	6.83148	1.26165	5.41471	6.13877e-08	2.96953e-06
ENSDARG00000054055	ostn	osteocrin [Source:ZFIN;Acc:ZDB-GENE-121211-2]	23.6533	1.62833	0.46206	3.52406	0.000424982	0.00656456
ENSDARG00000054562	her15.1	hairy and enhancer of split-related 15, tandem duplicate 1 [Source:ZFIN;Acc:ZDB-GENE-030707-2]	290.07	0.643003	0.180783	3.55676	0.000375454	0.00594115
ENSDARG00000055690	CU655961.1	THAP domain-containing protein 6-like [Source:NCBI gene;Acc:100535121]	37.8576	1.12016	0.333702	3.35677	0.000788601	0.0106569
ENSDARG00000055739	ribc1	RIB43A domain with coiled-coils 1 [Source:ZFIN;Acc:ZDB-GENE-081031-7]	25.1877	1.34791	0.435983	3.09167	0.00199034	0.0219071
ENSDARG00000055754	smc1a	structural maintenance of chromosomes 1A [Source:ZFIN;Acc:ZDB-GENE-090506-9]	147.618	1.58001	0.309272	5.10879	3.24235e-07	1.35081e-05
ENSDARG00000055976	pecr	peroxisomal trans-2-enoyl-CoA reductase [Source:ZFIN;Acc:ZDB-GENE-050417-232]	399.37	0.885466	0.167058	5.30036	1.15571e-07	5.25019e-06
ENSDARG00000056910	CU234171.1		31.4252	1.62394	0.364046	4.46082	8.16467e-06	0.000239038
ENSDARG00000057884	zgc:114174	zgc:114174 [Source:ZFIN;Acc:ZDB-GENE-050626-103]	85.9695	0.888266	0.289967	3.06333	0.00218887	0.0235141
ENSDARG00000058448	zrsr2	zinc finger (CCCH type), RNA-binding motif and serine/arginine rich 2 [Source:ZFIN;Acc:ZDB-GENE-030131-1495]	297.929	1.40177	0.180116	7.78261	7.10457e-15	1.02899e-12
ENSDARG00000058725	rfesd	Rieske (Fe-S) domain containing [Source:ZFIN;Acc:ZDB-GENE-050417-254]	28.9516	1.74077	0.518941	3.35446	0.000795204	0.0107226
ENSDARG00000059177	tax1bp3	Tax1 (human T-cell leukemia virus type I) binding protein 3 [Source:ZFIN;Acc:ZDB-GENE-040426-2830]	746.186	0.693717	0.177035	3.91853	8.90896e-05	0.00181887
ENSDARG00000059231	hephl1a	hephaestin-like 1a [Source:ZFIN;Acc:ZDB-GENE-070801-4]	160.882	1.09838	0.214056	5.13128	2.87778e-07	1.21956e-05
ENSDARG00000059235	zgc:113274	zgc:113274 [Source:ZFIN;Acc:ZDB-GENE-050508-2]	55.5082	1.45728	0.311545	4.6776	2.90246e-06	9.61835e-05
ENSDARG00000060109	aggf1	angiogenic factor with G patch and FHA domains 1 [Source:ZFIN;Acc:ZDB-GENE-060929-836]	480.846	1.48347	0.147363	10.0668	7.74573e-24	2.68613e-21
ENSDARG00000060498	tnfrsf9a	tumor necrosis factor receptor superfamily, member 9a [Source:ZFIN;Acc:ZDB-GENE-060421-8213]	62.6878	1.13486	0.305255	3.71774	0.000201011	0.00354534
ENSDARG00000060756	abhd6a	abhydrolase domain containing 6a [Source:ZFIN;Acc:ZDB-GENE-090925-1]	100.85	0.885554	0.233326	3.79536	0.000147432	0.00274174
ENSDARG00000061100	nars1	asparaginyl-tRNA synthetase 1 [Source:ZFIN;Acc:ZDB-GENE-030131-1016]	1175.43	0.585658	0.134206	4.36389	1.27772e-05	0.000355883
ENSDARG00000061260	si:dkey-202e22.2	si:dkey-202e22.2 [Source:ZFIN;Acc:ZDB-GENE-141215-27]	244.033	0.694054	0.167754	4.13734	3.51351e-05	0.0008399
ENSDARG00000069031	plac8l1	PLAC8 like 1 [Source:ZFIN;Acc:ZDB-GENE-091204-165]	35.1798	1.27241	0.395643	3.21605	0.0012997	0.0158579
ENSDARG00000069375	zgc:162608	zgc:162608 [Source:ZFIN;Acc:ZDB-GENE-070410-86]	380.452	0.674912	0.232842	2.89859	0.00374847	0.0358566
ENSDARG00000069497	sumf2	sulfatase modifying factor 2 [Source:ZFIN;Acc:ZDB-GENE-041010-55]	203.508	0.663155	0.193657	3.42438	0.000616215	0.00875502
ENSDARG00000069498	phkg1b	phosphorylase kinase, gamma 1b (muscle) [Source:ZFIN;Acc:ZDB-GENE-050522-52]	360.699	0.707874	0.168269	4.2068	2.59008e-05	0.000650634
ENSDARG00000070040	zgc:162344	zgc:162344 [Source:ZFIN;Acc:ZDB-GENE-030131-6058]	137.457	0.882756	0.207894	4.24618	2.17441e-05	0.000560762
ENSDARG00000070048	zgc:173548	zgc:173548 [Source:ZFIN;Acc:ZDB-GENE-070928-39]	46.7672	0.8727	0.297514	2.93331	0.00335366	0.0329373
ENSDARG00000070339	hoxc3a	homeobox C3a [Source:NCBI gene;Acc:30421]	674.585	1.38412	0.162617	8.51154	1.71637e-17	3.30159e-15
ENSDARG00000070539	arf3a	ADP-ribosylation factor 3a [Source:ZFIN;Acc:ZDB-GENE-040801-176]	503.68	0.649903	0.162566	3.99777	6.39417e-05	0.00138467
ENSDARG00000070922	cnbpb	CCHC-type zinc finger, nucleic acid binding protein b [Source:ZFIN;Acc:ZDB-GENE-030131-7782]	4884.86	0.738564	0.114172	6.46887	9.87366e-11	7.71775e-09
ENSDARG00000071261	zmp:0000001139	zmp:0000001139 [Source:ZFIN;Acc:ZDB-GENE-140106-99]	8.33994	2.19206	0.772847	2.83634	0.00456339	0.0416265
ENSDARG00000071288	samhd1	SAM domain and HD domain 1 [Source:NCBI gene;Acc:553453]	169.529	0.688448	0.200681	3.43056	0.000602337	0.00860632
ENSDARG00000073899	nemp1	nuclear envelope integral membrane protein 1 [Source:ZFIN;Acc:ZDB-GENE-090313-182]	169.753	0.712904	0.194467	3.66594	0.000246432	0.00419325
ENSDARG00000074565	pusl1	pseudouridine synthase like 1 [Source:ZFIN;Acc:ZDB-GENE-101110-1]	52.0594	1.25268	0.344357	3.63774	0.000275045	0.00458818
ENSDARG00000074790	rab5if	RAB5 interacting factor [Source:ZFIN;Acc:ZDB-GENE-030131-5938]	2203.16	0.777702	0.142847	5.4443	5.20105e-08	2.54593e-06
ENSDARG00000075021	fam120a	family with sequence similarity 120A [Source:ZFIN;Acc:ZDB-GENE-110131-10]	810.673	0.71701	0.125884	5.6958	1.22792e-08	6.96632e-07
ENSDARG00000076074	dda1	DET1 and DDB1 associated 1 [Source:NCBI gene;Acc:796589]	1414.6	1.05372	0.130477	8.07591	6.6974e-16	1.09208e-13
ENSDARG00000076075	myh7ba	myosin, heavy chain 7B, cardiac muscle, beta a [Source:ZFIN;Acc:ZDB-GENE-100914-2]	739.547	1.94671	0.195903	9.93712	2.87006e-23	9.4222e-21
ENSDARG00000076650	pde9al	phosphodiesterase 9A like [Source:ZFIN;Acc:ZDB-GENE-130530-807]	22.6535	1.63937	0.410058	3.9979	6.39071e-05	0.00138467
ENSDARG00000076710	si:dkey-42l23.7	si:dkey-42l23.7 [Source:ZFIN;Acc:ZDB-GENE-131121-326]	120.106	1.39563	0.22639	6.16471	7.06117e-10	5.02486e-08
ENSDARG00000077479	msh5	mutS homolog 5 [Source:ZFIN;Acc:ZDB-GENE-131127-632]	27.4843	1.06279	0.384312	2.76544	0.00568459	0.0488197
ENSDARG00000077785	atf5b	activating transcription factor 5b [Source:ZFIN;Acc:ZDB-GENE-030131-2637]	1895.27	2.70425	0.159342	16.9713	1.33821e-64	2.35353e-61
ENSDARG00000078473	nucks1a	nuclear casein kinase and cyclin-dependent kinase substrate 1a [Source:ZFIN;Acc:ZDB-GENE-040912-175]	11517.9	0.773877	0.122582	6.31316	2.73393e-10	2.05856e-08
ENSDARG00000078683	RNF14	zmp:0000000524 [Source:ZFIN;Acc:ZDB-GENE-130530-527]	388.145	1.8474	0.187279	9.86442	5.93775e-23	1.89869e-20
ENSDARG00000079293	gdpd4b	glycerophosphodiester phosphodiesterase domain containing 4b [Source:ZFIN;Acc:ZDB-GENE-050309-133]	94.7817	0.999331	0.235927	4.23576	2.27782e-05	0.000583
ENSDARG00000086300	FAM107A	si:ch211-236d3.4 [Source:ZFIN;Acc:ZDB-GENE-141216-56]	142.418	0.703915	0.220292	3.19537	0.00139653	0.0167488
ENSDARG00000086746	prodha	proline dehydrogenase (oxidase) 1a [Source:ZFIN;Acc:ZDB-GENE-041008-73]	197.397	0.655392	0.176104	3.72163	0.000197942	0.00350799
ENSDARG00000086851	si:dkey-264d12.5	si:dkey-264d12.5 [Source:ZFIN;Acc:ZDB-GENE-141215-20]	137.273	1.39027	0.202527	6.86462	6.66688e-12	6.43733e-10
ENSDARG00000087032	rbbp8l	retinoblastoma binding protein 8-like [Source:ZFIN;Acc:ZDB-GENE-030131-3078]	137.356	0.770136	0.203525	3.78398	0.000154341	0.00285883
ENSDARG00000087633	si:dkey-11o18.5	si:dkey-11o18.5 [Source:ZFIN;Acc:ZDB-GENE-091204-110]	23.281	1.67352	0.447022	3.74371	0.000181322	0.003261
ENSDARG00000087717	tmprss5	transmembrane serine protease 5 [Source:ZFIN;Acc:ZDB-GENE-131121-184]	133.899	0.648125	0.221883	2.92102	0.00348882	0.0339936
ENSDARG00000087793	si:dkey-54n8.2	si:dkey-54n8.2 [Source:ZFIN;Acc:ZDB-GENE-131121-569]	313.628	0.737284	0.152922	4.8213	1.42625e-06	5.08944e-05
ENSDARG00000089838	si:dkey-262k9.4	si:dkey-262k9.4 [Source:ZFIN;Acc:ZDB-GENE-131121-545]	61.0309	1.10668	0.323215	3.42397	0.000617144	0.00876317
ENSDARG00000089887	mmp20a	matrix metallopeptidase 20a (enamelysin) [Source:ZFIN;Acc:ZDB-GENE-100603-2]	13.3804	1.98636	0.541268	3.66982	0.000242719	0.0041358
ENSDARG00000090472	ttll10	tubulin tyrosine ligase-like family, member 10 [Source:ZFIN;Acc:ZDB-GENE-081104-350]	54.0311	1.06631	0.316493	3.36914	0.000754038	0.0102631
ENSDARG00000090634	smim29	small integral membrane protein 29 [Source:ZFIN;Acc:ZDB-GENE-031118-211]	371.498	0.795986	0.16497	4.82504	1.39976e-06	5.00945e-05
ENSDARG00000090686	slc35f2l	info solute carrier family 35 member F2, like [Source:ZFIN;Acc:ZDB-GENE-130530-1004]	20.0718	1.74585	0.455174	3.83556	0.000125279	0.00239489
ENSDARG00000091187	BX649250.2	ubiquitin interaction motif containing 1 [Source:NCBI gene;Acc:100535018]	488.54	0.852518	0.134395	6.34336	2.24807e-10	1.70314e-08
ENSDARG00000092166	si:dkey-147f3.8	si:dkey-147f3.8 [Source:ZFIN;Acc:ZDB-GENE-061009-32]	200.193	1.22312	0.215949	5.66392	1.47952e-08	8.31709e-07
ENSDARG00000092792	rprm3	reprimo, TP53 dependent G2 arrest mediator homolog 3 [Source:ZFIN;Acc:ZDB-GENE-040718-123]	56.0872	1.10099	0.309296	3.55966	0.000371331	0.00590547
ENSDARG00000092967	si:dkey-93m18.4	si:dkey-93m18.4 [Source:ZFIN;Acc:ZDB-GENE-091204-318]	9.24707	5.1688	1.33885	3.86063	0.000113096	0.00219436
ENSDARG00000093173	si:dkey-93m18.6	si:dkey-93m18.6 [Source:ZFIN;Acc:ZDB-GENE-091204-133]	28.0771	4.17281	0.578465	7.2136	5.44936e-13	6.18314e-11
ENSDARG00000093702	si:dkey-126g1.9	si:dkey-126g1.9 [Source:ZFIN;Acc:ZDB-GENE-030131-9862]	175.551	0.872631	0.207367	4.20816	2.57461e-05	0.000647519
ENSDARG00000094312	ndufa9b	NADH:ubiquinone oxidoreductase subunit A9b [Source:ZFIN;Acc:ZDB-GENE-091116-31]	16.3116	2.82826	0.71937	3.93158	8.43904e-05	0.00173734
ENSDARG00000094426	her4.2	hairy-related 4, tandem duplicate 2 [Source:ZFIN;Acc:ZDB-GENE-060815-1]	361.592	0.641462	0.196354	3.26686	0.00108746	0.0137805
ENSDARG00000094508	CR925709.2		8.0856	2.92883	0.807484	3.6271	0.000286622	0.00474275
ENSDARG00000094995	HTRA2	si:dkey-84o3.4 [Source:ZFIN;Acc:ZDB-GENE-091113-31]	40.747	1.82784	0.392411	4.65797	3.19343e-06	0.000104838
ENSDARG00000095185	si:ch211-274p24.2	si:ch211-274p24.2 [Source:ZFIN;Acc:ZDB-GENE-050309-265]	39.0399	1.91611	0.363963	5.26457	1.40518e-07	6.30208e-06
ENSDARG00000095280	CU682811.3		50.9474	1.78762	0.358003	4.99332	5.93509e-07	2.357e-05
ENSDARG00000095389	BX901878.2		6.32771	6.51092	1.36988	4.75293	2.00493e-06	6.88499e-05
ENSDARG00000095592	si:dkey-11o15.5	si:dkey-11o15.5 [Source:ZFIN;Acc:ZDB-GENE-091204-172]	22.6497	3.84429	0.782519	4.91272	8.98227e-07	3.37651e-05
ENSDARG00000095672	FP016142.1		30.7987	2.74356	0.417659	6.5689	5.06888e-11	4.1602e-09
ENSDARG00000096904	si:dkeyp-100a5.4	si:dkeyp-100a5.4 [Source:ZFIN;Acc:ZDB-GENE-131122-37]	12.6086	1.63547	0.564068	2.89943	0.00373846	0.0357887
ENSDARG00000096951	CR848812.1		49.2966	1.20253	0.32698	3.67768	0.000235362	0.00403773
ENSDARG00000097394	si:dkey-77f5.6	si:dkey-77f5.6 [Source:ZFIN;Acc:ZDB-GENE-131121-92]	79.9842	1.47028	0.236539	6.2158	5.10632e-10	3.68703e-08
ENSDARG00000097452	CU929070.5		661.196	4.33596	0.222459	19.4911	1.30696e-84	6.43601e-81
ENSDARG00000097480	si:dkey-263j23.1	si:dkey-263j23.1 [Source:ZFIN;Acc:ZDB-GENE-131120-109]	7.34033	2.34478	0.771318	3.03996	0.00236608	0.025014
ENSDARG00000097592	si:dkey-40c23.1	si:dkey-40c23.1 [Source:ZFIN;Acc:ZDB-GENE-131119-61]	18.1258	2.0086	0.521313	3.85297	0.000116694	0.0022553
ENSDARG00000097635	wu:fb18f06	wu:fb18f06 [Source:ZFIN;Acc:ZDB-GENE-030131-261]	1069.26	1.01749	0.191014	5.32679	9.99622e-08	4.59192e-06
ENSDARG00000097663	BX324206.3		132.348	1.18921	0.251983	4.71942	2.36522e-06	8.01051e-05
ENSDARG00000097962	BX571762.2		53.6453	1.06699	0.280205	3.80789	0.000140156	0.00263429
ENSDARG00000098453	pank4	pantothenate kinase 4 (inactive) [Source:ZFIN;Acc:ZDB-GENE-040426-1592]	838.321	0.893495	0.115856	7.71209	1.23774e-14	1.74146e-12
ENSDARG00000098608	AL840638.1		70.0655	0.883302	0.294221	3.00217	0.00268061	0.0275468
ENSDARG00000098803	cyp2aa4	cytochrome P450, family 2, subfamily AA, polypeptide 4 [Source:ZFIN;Acc:ZDB-GENE-040625-72]	301.1	0.834684	0.251526	3.31848	0.000905087	0.0119235
ENSDARG00000098881	si:dkey-238i5.3	si:dkey-238i5.3 [Source:ZFIN;Acc:ZDB-GENE-141222-86]	25.6054	1.38156	0.424796	3.2523	0.00114477	0.0143151
ENSDARG00000099691	CR550302.1		5.02628	3.16254	1.0031	3.15275	0.00161739	0.0187758
ENSDARG00000100406	zgc:112265	zgc:112265 [Source:ZFIN;Acc:ZDB-GENE-050626-133]	848.536	0.673955	0.238353	2.82755	0.00469057	0.0423934
ENSDARG00000100455	pnkp	polynucleotide kinase 3'-phosphatase [Source:ZFIN;Acc:ZDB-GENE-061013-433]	400.846	0.689655	0.166219	4.14907	3.33834e-05	0.000803487
ENSDARG00000100657	egfl7	EGF-like-domain, multiple 7 [Source:ZFIN;Acc:ZDB-GENE-040429-2]	346.239	2.14946	0.173239	12.4075	2.37974e-35	1.62761e-32
ENSDARG00000100795	timp4.3	TIMP metallopeptidase inhibitor 4, tandem duplicate 3 [Source:ZFIN;Acc:ZDB-GENE-070824-1]	10.3236	2.63138	0.782832	3.36136	0.000775604	0.0105101
ENSDARG00000100825	calm3a	calmodulin 3a (phosphorylase kinase, delta) [Source:ZFIN;Acc:ZDB-GENE-030131-5590]	4013.88	0.803618	0.169665	4.73651	2.1743e-06	7.40464e-05
ENSDARG00000100969	tmprss13a	transmembrane serine protease 13a [Source:ZFIN;Acc:ZDB-GENE-090309-3]	185.549	1.28594	0.194894	6.59815	4.16308e-11	3.51039e-09
ENSDARG00000101021	slc22a5	solute carrier family 22 member 5 [Source:ZFIN;Acc:ZDB-GENE-091012-1]	35.6037	1.59633	0.393429	4.05747	4.96068e-05	0.00111545
ENSDARG00000101057	srsf7b	serine and arginine rich splicing factor 7b [Source:ZFIN;Acc:ZDB-GENE-050913-95]	179.138	0.836932	0.189088	4.42615	9.59276e-06	0.000276249
ENSDARG00000101407	tgm1l4	transglutaminase 1 like 4 [Source:ZFIN;Acc:ZDB-GENE-050913-29]	47.1253	1.27306	0.337394	3.77322	0.000161157	0.00296562
ENSDARG00000101613	si:dkey-238i5.2	si:dkey-238i5.2 [Source:ZFIN;Acc:ZDB-GENE-030131-9718]	128.81	0.683696	0.193468	3.5339	0.00040947	0.00638504
ENSDARG00000101617	BX530032.1		23.9536	2.1001	0.469365	4.47434	7.66491e-06	0.000226289
ENSDARG00000102321	si:ch73-299h12.1	si:ch73-299h12.1 [Source:ZFIN;Acc:ZDB-GENE-081031-84]	73.6131	0.799428	0.27361	2.92178	0.00348041	0.0339264
ENSDARG00000102722	itih3b	inter-alpha-trypsin inhibitor heavy chain 3b [Source:ZFIN;Acc:ZDB-GENE-040426-2716]	78.5852	1.16387	0.266442	4.3682	1.25273e-05	0.000350109
ENSDARG00000103424	si:dkey-13m3.2	si:dkey-13m3.2 [Source:ZFIN;Acc:ZDB-GENE-121214-42]	9.32127	2.53422	0.773149	3.27779	0.00104624	0.0133336
ENSDARG00000103528	FP243383.1		133.357	0.845175	0.206762	4.08767	4.35719e-05	0.00100171
ENSDARG00000103590	cyp2aa6	cytochrome P450, family 2, subfamily AA, polypeptide 6 [Source:ZFIN;Acc:ZDB-GENE-030131-2932]	329.32	0.622627	0.181601	3.42854	0.000606842	0.00864882
ENSDARG00000104418	BX248318.1		172.699	0.770481	0.208003	3.70418	0.000212076	0.00370489
ENSDARG00000104540	cyp2aa8	cytochrome P450, family 2, subfamily AA, polypeptide 8 [Source:ZFIN;Acc:ZDB-GENE-041010-183]	1376.06	0.778541	0.234704	3.31712	0.000909489	0.0119495
ENSDARG00000104758	zgc:194981	zgc:194981 [Source:ZFIN;Acc:ZDB-GENE-081022-170]	90.65	1.57061	0.279103	5.62734	1.83006e-08	1.00133e-06
ENSDARG00000105292	CT573239.2		50.6099	0.846132	0.287263	2.94549	0.00322441	0.0318713
ENSDARG00000105362	faim2b	Fas apoptotic inhibitory molecule 2b [Source:ZFIN;Acc:ZDB-GENE-120426-3]	96.2896	0.873274	0.249875	3.49484	0.000474338	0.00714896
ENSDARG00000105445	CR769769.2		157.352	1.00072	0.193899	5.16105	2.45571e-07	1.05523e-05
ENSDARG00000108098	CR759952.1		9.10255	5.13336	1.31074	3.91637	8.98906e-05	0.00182708
ENSDARG00000109859	CABZ01072242.1		144.515	1.69403	0.195977	8.64401	5.42744e-18	1.09536e-15
ENSDARG00000111805	timp4.1	TIMP metallopeptidase inhibitor 4, tandem duplicate 1 [Source:ZFIN;Acc:ZDB-GENE-100603-1]	46.9044	1.48756	0.355358	4.1861	2.8379e-05	0.000701553
ENSDARG00000113103	GADD45G	growth arrest and DNA damage-inducible protein GADD45 gamma-like [Source:NCBI gene;Acc:797032]	149.95	0.765896	0.22032	3.47628	0.000508414	0.00754562
ENSDARG00000114937		NADPH oxidase 4 [Source:HGNC Symbol;Acc:HGNC:7891]	55.8225	0.93629	0.280171	3.34185	0.000832213	0.0111182
ENSDARG00000115843	si:rp71-1k13.6	si:rp71-1k13.6 [Source:ZFIN;Acc:ZDB-GENE-090312-52]	226.804	2.01022	0.190322	10.5622	4.46114e-26	1.86173e-23
ENSDARG00000117145	notum1b	notum, palmitoleoyl-protein carboxylesterase b [Source:NCBI gene;Acc:436917]	165.52	0.767543	0.216153	3.55092	0.000383892	0.00605909
ENSDARG00000117448	CABZ01072245.1		440.452	1.76785	0.166309	10.6299	2.16309e-26	9.18269e-24
ENSDARG00000002754	pdcd2l	programmed cell death 2-like [Source:ZFIN;Acc:ZDB-GENE-040426-967]	171.808	0.730234	0.184464	3.95867	7.53669e-05	0.0015847
ENSDARG00000003157	nfkbil1	nuclear factor of kappa light polypeptide gene enhancer in B-cells inhibitor-like 1 [Source:ZFIN;Acc:ZDB-GENE-040116-7]	168.402	0.595841	0.187812	3.17253	0.00151116	0.0177942
ENSDARG00000003216	anxa2a	annexin A2a [Source:ZFIN;Acc:ZDB-GENE-030131-4282]	1865.17	0.707825	0.170253	4.15749	3.21759e-05	0.000780528
ENSDARG00000003841	usb1	U6 snRNA biogenesis 1 [Source:NCBI gene;Acc:445066]	307.997	1.6931	0.188874	8.96416	3.12643e-19	7.1943e-17
ENSDARG00000004840	rassf1	Ras association domain family member 1 [Source:ZFIN;Acc:ZDB-GENE-040912-14]	551.828	0.987475	0.132519	7.45155	9.22495e-14	1.1892e-11
ENSDARG00000009387	robo4	roundabout, axon guidance receptor, homolog 4 (Drosophila) [Source:ZFIN;Acc:ZDB-GENE-020809-1]	334.732	0.846898	0.206706	4.09711	4.18336e-05	0.00096898
ENSDARG00000009806	smfn	small fragment nuclease [Source:ZFIN;Acc:ZDB-GENE-040426-1709]	275.93	0.663015	0.203417	3.25939	0.00111654	0.0140477
ENSDARG00000010146	cpa2	carboxypeptidase A2 (pancreatic) [Source:ZFIN;Acc:ZDB-GENE-040801-182]	37.1117	2.60687	0.434177	6.00415	1.92335e-09	1.28687e-07
ENSDARG00000010244	rpl22l1	ribosomal protein L22-like 1 [Source:ZFIN;Acc:ZDB-GENE-060804-3]	3646.85	1.13765	0.149533	7.60806	2.78248e-14	3.7643e-12
ENSDARG00000011152	rpp14	ribonuclease P/MRP 14 subunit [Source:ZFIN;Acc:ZDB-GENE-050522-182]	377.127	1.59651	0.171885	9.28825	1.5684e-20	3.98114e-18
ENSDARG00000017910	pdss1	prenyl (decaprenyl) diphosphate synthase, subunit 1 [Source:ZFIN;Acc:ZDB-GENE-030131-4430]	708.215	0.734369	0.137532	5.33961	9.31462e-08	4.32726e-06
ENSDARG00000018061	neil1	nei-like DNA glycosylase 1 [Source:ZFIN;Acc:ZDB-GENE-040426-994]	198.157	0.679542	0.180468	3.76544	0.000166259	0.00304133
ENSDARG00000018459	msrb2	methionine sulfoxide reductase B2 [Source:NCBI gene;Acc:405857]	950.283	0.598383	0.17688	3.38299	0.000717016	0.00989605
ENSDARG00000019233	nln	neurolysin (metallopeptidase M3 family) [Source:ZFIN;Acc:ZDB-GENE-041010-216]	269.363	0.624547	0.157329	3.96969	7.19652e-05	0.00152489
ENSDARG00000020467	safb	scaffold attachment factor B [Source:ZFIN;Acc:ZDB-GENE-030131-698]	2884.22	0.675284	0.151662	4.45256	8.48532e-06	0.000247836
ENSDARG00000020708	mdkb	midkine b [Source:ZFIN;Acc:ZDB-GENE-010131-6]	3297.52	0.633444	0.165323	3.83156	0.000127331	0.0024247
ENSDARG00000020735	efcab6	EF-hand calcium binding domain 6 [Source:ZFIN;Acc:ZDB-GENE-070828-2]	65.8	1.02824	0.302817	3.39558	0.000684824	0.00953179
ENSDARG00000021265	mybpc2b	myosin binding protein C, fast type b [Source:ZFIN;Acc:ZDB-GENE-050320-80]	2924.74	0.842895	0.138436	6.08871	1.13822e-09	7.89447e-08
ENSDARG00000025346	znf277	zinc finger protein 277 [Source:ZFIN;Acc:ZDB-GENE-040426-1633]	229.222	0.624074	0.178424	3.4977	0.000469285	0.00709315
ENSDARG00000027129	tmem218	transmembrane protein 218 [Source:NCBI gene;Acc:393369]	83.5925	0.671341	0.237708	2.82422	0.00473952	0.0426453
ENSDARG00000028164	cst14a.1	cystatin 14a, tandem duplicate 1 [Source:ZFIN;Acc:ZDB-GENE-141031-1]	88.5441	1.27298	0.265219	4.79975	1.58867e-06	5.61208e-05
ENSDARG00000029057	tm6sf2	transmembrane 6 superfamily member 2 [Source:ZFIN;Acc:ZDB-GENE-060503-338]	130.437	0.797045	0.258988	3.07754	0.00208718	0.0227291
ENSDARG00000032272	sat1b	spermidine/spermine N1-acetyltransferase 1b [Source:ZFIN;Acc:ZDB-GENE-041001-39]	273.093	1.4867	0.2017	7.37085	1.69545e-13	2.07689e-11
ENSDARG00000032769	slc38a9	solute carrier family 38 member 9 [Source:NCBI gene;Acc:562137]	271.079	1.2538	0.183566	6.83025	8.47669e-12	7.99667e-10
ENSDARG00000034211	capn2l	calpain 2, (m/II) large subunit, like [Source:ZFIN;Acc:ZDB-GENE-050417-341]	1004.76	1.42505	0.172305	8.27052	1.33371e-16	2.26474e-14
ENSDARG00000036028	arrdc3b	arrestin domain containing 3b [Source:ZFIN;Acc:ZDB-GENE-040912-182]	1452.13	0.645551	0.168521	3.83068	0.000127789	0.00243155
ENSDARG00000036304	dnaaf3l	dynein, axonemal, assembly factor 3 like [Source:ZFIN;Acc:ZDB-GENE-150903-1]	15.5509	2.87993	0.64983	4.43183	9.34373e-06	0.000270025
ENSDARG00000036670	aplnrb	apelin receptor b [Source:NCBI gene;Acc:565492]	242.14	0.724922	0.176509	4.10699	4.00842e-05	0.000935502
ENSDARG00000038156	dusp11	dual specificity phosphatase 11 (RNA/RNP complex 1-interacting) [Source:ZFIN;Acc:ZDB-GENE-050417-226]	571.581	0.647727	0.14053	4.60917	4.04278e-06	0.00012978
ENSDARG00000038557	anks3	ankyrin repeat and sterile alpha motif domain containing 3 [Source:ZFIN;Acc:ZDB-GENE-080204-51]	235.422	1.73607	0.196592	8.83082	1.03915e-18	2.32601e-16
ENSDARG00000039354	ska1	spindle and kinetochore associated complex subunit 1 [Source:NCBI gene;Acc:436865]	153.011	0.879491	0.210331	4.18146	2.8964e-05	0.00071458
ENSDARG00000040141	si:ch73-138e16.5	si:ch73-138e16.5 [Source:ZFIN;Acc:ZDB-GENE-070705-204]	23.336	1.53695	0.47199	3.25633	0.00112862	0.0141492
ENSDARG00000040920	si:dkey-49n23.1	si:dkey-49n23.1 [Source:ZFIN;Acc:ZDB-GENE-050208-762]	425.542	0.735963	0.168401	4.3703	1.24077e-05	0.000347557
ENSDARG00000041533	ccdc130	coiled-coil domain containing 130 [Source:NCBI gene;Acc:402887]	197.017	0.589641	0.199183	2.9603	0.00307344	0.030712
ENSDARG00000042065	eef2a.2	eukaryotic translation elongation factor 2a, tandem duplicate 2 [Source:ZFIN;Acc:ZDB-GENE-050208-348]	78.0648	1.13082	0.279877	4.04042	5.3355e-05	0.00118673
ENSDARG00000042094	eef2a.1	eukaryotic translation elongation factor 2a, tandem duplicate 1 [Source:ZFIN;Acc:ZDB-GENE-050522-500]	1235.41	2.34651	0.154874	15.1511	7.44846e-52	1.01887e-48
ENSDARG00000042751	riok3	RIO kinase 3 (yeast) [Source:ZFIN;Acc:ZDB-GENE-040801-133]	1935.42	1.81853	0.139812	13.007	1.11678e-38	8.59296e-36
ENSDARG00000042962	dgcr2	DiGeorge syndrome critical region gene 2 [Source:ZFIN;Acc:ZDB-GENE-040718-404]	152.626	0.867276	0.253067	3.42706	0.000610155	0.00868898
ENSDARG00000042975	auh	AU RNA binding protein/enoyl-CoA hydratase [Source:ZFIN;Acc:ZDB-GENE-040801-95]	945.99	0.659994	0.154855	4.26201	2.026e-05	0.000528433
ENSDARG00000043131	BX664625.1	natural killer cell receptor 2B4-like [Source:NCBI gene;Acc:100007935]	14.7004	6.11424	1.27168	4.80802	1.52436e-06	5.4004e-05
ENSDARG00000043542	zpr1	ZPR1 zinc finger [Source:ZFIN;Acc:ZDB-GENE-040426-2110]	447.636	0.796219	0.15017	5.30213	1.14461e-07	5.21899e-06
ENSDARG00000045304	mtfr1	mitochondrial fission regulator 1 [Source:NCBI gene;Acc:494035]	296.217	0.632301	0.159759	3.95784	7.5631e-05	0.00158754
ENSDARG00000045352	cst14a.2	cystatin 14a, tandem duplicate 2 [Source:ZFIN;Acc:ZDB-GENE-040426-1065]	1138.92	0.730145	0.168464	4.33412	1.46344e-05	0.000397713
ENSDARG00000045633	asb15a	ankyrin repeat and SOCS box containing 15a [Source:ZFIN;Acc:ZDB-GENE-110421-5]	534.472	1.52485	0.165446	9.21658	3.0674e-20	7.62884e-18
ENSDARG00000045661	irf7	interferon regulatory factor 7 [Source:ZFIN;Acc:ZDB-GENE-040426-1518]	105.446	0.670435	0.242079	2.76948	0.00561452	0.048412
ENSDARG00000045808	rlbp1b	retinaldehyde binding protein 1b [Source:ZFIN;Acc:ZDB-GENE-040426-1870]	73.4572	1.0542	0.313167	3.36626	0.000761937	0.0103451
ENSDARG00000051800	fnbp4	formin binding protein 4 [Source:ZFIN;Acc:ZDB-GENE-130530-633]	2298.85	0.606506	0.134923	4.49521	6.95026e-06	0.000208694
ENSDARG00000051899	exoc3l1	exocyst complex component 3-like 1 [Source:NCBI gene;Acc:567832]	379.215	0.884623	0.153904	5.74788	9.03689e-09	5.32312e-07
ENSDARG00000052748	capn1b	calpain 1, (mu/I) large subunit b [Source:ZFIN;Acc:ZDB-GENE-060503-491]	276.708	0.592586	0.169715	3.49165	0.000480052	0.00721161
ENSDARG00000053448	si:ch211-251f6.6	si:ch211-251f6.6 [Source:ZFIN;Acc:ZDB-GENE-030131-3219]	1776.33	1.8996	0.176502	10.7625	5.17629e-27	2.23598e-24
ENSDARG00000056888	dnah5l	dynein, axonemal, heavy chain 5 like [Source:ZFIN;Acc:ZDB-GENE-091204-287]	93.3012	0.851653	0.230402	3.69638	0.000218697	0.00380011
ENSDARG00000057241	tnfsf10	TNF superfamily member 10 [Source:ZFIN;Acc:ZDB-GENE-040718-335]	708.722	0.800531	0.162531	4.92539	8.41924e-07	3.19905e-05
ENSDARG00000057590	si:ch1073-396h14.1	si:ch1073-396h14.1 [Source:ZFIN;Acc:ZDB-GENE-070705-6]	439.072	2.20159	0.18584	11.8467	2.2372e-32	1.28534e-29
ENSDARG00000058753	si:ch73-213k20.5	si:ch73-213k20.5 [Source:ZFIN;Acc:ZDB-GENE-120727-11]	32.1384	3.07845	0.516828	5.95643	2.578e-09	1.69268e-07
ENSDARG00000059246	hnrnpd	heterogeneous nuclear ribonucleoprotein D [Source:ZFIN;Acc:ZDB-GENE-070424-97]	1831.96	0.736675	0.100955	7.2971	2.94042e-13	3.51451e-11
ENSDARG00000060668	tm4sf18	transmembrane 4 L six family member 18 [Source:ZFIN;Acc:ZDB-GENE-050208-690]	89.8905	0.849973	0.246719	3.44511	0.000570829	0.00827167
ENSDARG00000061256	si:dkey-44g23.5	si:dkey-44g23.5 [Source:ZFIN;Acc:ZDB-GENE-041008-233]	760.225	0.953736	0.166838	5.71653	1.0872e-08	6.25444e-07
ENSDARG00000061345	wwp2	WW domain containing E3 ubiquitin protein ligase 2 [Source:ZFIN;Acc:ZDB-GENE-000607-82]	7235.33	2.44245	0.135002	18.0919	3.68818e-73	1.009e-69
ENSDARG00000061348	adat1	adenosine deaminase tRNA specific 1 [Source:ZFIN;Acc:ZDB-GENE-070410-64]	59.8968	0.9707	0.267678	3.62636	0.00028744	0.0047499
ENSDARG00000061956	sytl2a	synaptotagmin-like 2a [Source:ZFIN;Acc:ZDB-GENE-130723-2]	157.239	0.66286	0.189633	3.49549	0.000473193	0.00713906
ENSDARG00000062103	ankrd24	ankyrin repeat domain 24 [Source:ZFIN;Acc:ZDB-GENE-050208-747]	317.517	1.21088	0.171718	7.05153	1.76956e-12	1.89435e-10
ENSDARG00000062402	frem1b	Fras1 related extracellular matrix 1b [Source:ZFIN;Acc:ZDB-GENE-050208-783]	179.699	0.642325	0.181986	3.52953	0.000416305	0.00646933
ENSDARG00000062479	vcam1b	vascular cell adhesion molecule 1b [Source:ZFIN;Acc:ZDB-GENE-070209-238]	883.477	1.01071	0.135983	7.43258	1.06498e-13	1.35865e-11
ENSDARG00000062632	duox	dual oxidase [Source:ZFIN;Acc:ZDB-GENE-091117-14]	57.7965	1.94044	0.334266	5.80506	6.43444e-09	3.92432e-07
ENSDARG00000062781	glsl	glutaminase like [Source:ZFIN;Acc:ZDB-GENE-131127-106]	60.9798	1.11342	0.282574	3.94026	8.13919e-05	0.00168481
ENSDARG00000063011	antxr2b	ANTXR cell adhesion molecule 2b [Source:ZFIN;Acc:ZDB-GENE-080213-4]	59.0202	0.802374	0.283635	2.8289	0.00467084	0.0423125
ENSDARG00000063177	manf	mesencephalic astrocyte-derived neurotrophic factor [Source:ZFIN;Acc:ZDB-GENE-060929-640]	1247.79	0.671637	0.147635	4.54932	5.38196e-06	0.000167105
ENSDARG00000068465	zgc:136254	zgc:136254 [Source:ZFIN;Acc:ZDB-GENE-060421-3062]	15.0968	2.35524	0.569409	4.13628	3.52978e-05	0.000842969
ENSDARG00000068919	rad51c	RAD51 paralog C [Source:ZFIN;Acc:ZDB-GENE-041010-204]	46.4822	1.02974	0.327536	3.14389	0.00166719	0.0191551
ENSDARG00000069390	itga2.1	integrin, alpha 2 (CD49B, alpha 2 subunit of VLA-2 receptor), tandem duplicate 1 [Source:ZFIN;Acc:ZDB-GENE-111011-4]	25.5482	1.76812	0.458492	3.85637	0.000115082	0.0022294
ENSDARG00000069543	galt	galactose-1-phosphate uridylyltransferase [Source:ZFIN;Acc:ZDB-GENE-070112-172]	180.355	0.594629	0.185049	3.21336	0.00131193	0.0159246
ENSDARG00000070683	dkk3b	dickkopf WNT signaling pathway inhibitor 3b [Source:ZFIN;Acc:ZDB-GENE-061207-74]	191.781	0.808476	0.227306	3.55678	0.000375427	0.00594115
ENSDARG00000071024	zgc:171679	zgc:171679 [Source:ZFIN;Acc:ZDB-GENE-071004-95]	413.601	0.733799	0.203207	3.61109	0.000304914	0.00500505
ENSDARG00000071465	lrrc39	leucine rich repeat containing 39 [Source:NCBI gene;Acc:550456]	536.296	1.4455	0.165608	8.72841	2.58273e-18	5.48207e-16
ENSDARG00000071590	si:ch211-236g6.1	si:ch211-236g6.1 [Source:ZFIN;Acc:ZDB-GENE-050208-448]	143.383	9.26067	1.19554	7.74604	9.48007e-15	1.35708e-12
ENSDARG00000071644	si:dkey-19a16.7	si:dkey-19a16.7 [Source:ZFIN;Acc:ZDB-GENE-060503-903]	275.33	3.10377	0.207981	14.9234	2.32252e-50	3.00974e-47
ENSDARG00000071648	zgc:113298	zgc:113298 [Source:ZFIN;Acc:ZDB-GENE-050522-40]	57.3716	0.875568	0.315646	2.77389	0.005539	0.0479694
ENSDARG00000071679	mydgf	myeloid-derived growth factor [Source:ZFIN;Acc:ZDB-GENE-040718-183]	912.743	0.95567	0.166116	5.75301	8.76665e-09	5.21383e-07
ENSDARG00000073867	rex1bd	required for excision 1-B domain containing [Source:ZFIN;Acc:ZDB-GENE-081031-40]	268.576	0.66102	0.185081	3.57153	0.000354905	0.00568911
ENSDARG00000074226	zgc:158398	zgc:158398 [Source:ZFIN;Acc:ZDB-GENE-070820-3]	398.72	0.875438	0.155772	5.62001	1.90942e-08	1.03783e-06
ENSDARG00000074322	si:ch211-194m7.3	si:ch211-194m7.3 [Source:ZFIN;Acc:ZDB-GENE-131121-19]	106.887	0.79126	0.243129	3.25449	0.00113598	0.0142197
ENSDARG00000074626	pidd1	p53-induced death domain protein 1 [Source:ZFIN;Acc:ZDB-GENE-081104-353]	103.222	1.49423	0.226148	6.60733	3.91314e-11	3.32239e-09
ENSDARG00000074844	CABZ01061495.1		200.703	1.44789	0.20627	7.01943	2.2278e-12	2.3542e-10
ENSDARG00000075463	mss51	MSS51 mitochondrial translational activator [Source:ZFIN;Acc:ZDB-GENE-130530-775]	247.918	1.13827	0.1871	6.08377	1.1739e-09	8.11901e-08
ENSDARG00000075803	slc41a2a	solute carrier family 41 member 2a [Source:ZFIN;Acc:ZDB-GENE-130530-781]	447.126	0.664465	0.188286	3.52901	0.000417116	0.00646933
ENSDARG00000075825	dlec1	DLEC1 cilia and flagella associated protein [Source:ZFIN;Acc:ZDB-GENE-091204-65]	116.939	0.911713	0.228347	3.99267	6.5334e-05	0.00141234
ENSDARG00000075891	sall1b	spalt-like transcription factor 1b [Source:ZFIN;Acc:ZDB-GENE-020228-3]	56.0641	0.864602	0.304707	2.83748	0.00454705	0.0415581
ENSDARG00000075954	serpinh1a	serpin peptidase inhibitor, clade H (heat shock protein 47), member 1a [Source:ZFIN;Acc:ZDB-GENE-080219-21]	1794.96	0.754493	0.129974	5.80494	6.43905e-09	3.92432e-07
ENSDARG00000076858	TCIM	transcriptional and immune response regulator [Source:HGNC Symbol;Acc:HGNC:1357]	76.8073	2.15892	0.344224	6.27185	3.56782e-10	2.61449e-08
ENSDARG00000077115	si:ch73-44m9.1	si:ch73-44m9.1 [Source:ZFIN;Acc:ZDB-GENE-081104-289]	34.1813	8.02753	1.22134	6.57274	4.93963e-11	4.06768e-09
ENSDARG00000077202	mocs2	molybdenum cofactor synthesis 2 [Source:ZFIN;Acc:ZDB-GENE-110411-53]	226.067	1.271	0.162817	7.80634	5.88727e-15	8.68002e-13
ENSDARG00000077248	zgc:171459	zgc:171459 [Source:ZFIN;Acc:ZDB-GENE-030131-2059]	97.8802	0.714381	0.218523	3.26914	0.00107876	0.0136882
ENSDARG00000077263	si:ch73-27e22.3	si:ch73-27e22.3 [Source:ZFIN;Acc:ZDB-GENE-070705-231]	47.3421	1.14861	0.32537	3.53018	0.000415281	0.00645929
ENSDARG00000079110	cluap1	clusterin associated protein 1 [Source:NCBI gene;Acc:406281]	157.381	0.723657	0.198015	3.65455	0.000257629	0.00435072
ENSDARG00000079145	CABZ01077217.1	uncharacterized LOC100007503 [Source:NCBI gene;Acc:100007503]	181.776	8.10425	0.852178	9.51005	1.90569e-21	5.45602e-19
ENSDARG00000079236	si:dkey-253d23.11	si:dkey-253d23.11 [Source:ZFIN;Acc:ZDB-GENE-050208-631]	37.4083	1.45939	0.36581	3.98948	6.62169e-05	0.00142555
ENSDARG00000079278	zgc:174877	zgc:174877 [Source:ZFIN;Acc:ZDB-GENE-041008-66]	388.016	0.730453	0.1791	4.07847	4.53332e-05	0.00103832
ENSDARG00000079296	gcga	glucagon a [Source:ZFIN;Acc:ZDB-GENE-010219-1]	71.5259	1.07855	0.285317	3.78017	0.000156721	0.00289278
ENSDARG00000079325	CABZ01046432.1	uncharacterized LOC100331045 [Source:NCBI gene;Acc:100331045]	9.08248	5.80775	1.33706	4.34366	1.4013e-05	0.000382092
ENSDARG00000079441	BX649448.1		8.61945	6.26868	1.30553	4.80165	1.5736e-06	5.56683e-05
ENSDARG00000079645	sc:d217	sc:d217 [Source:ZFIN;Acc:ZDB-GENE-080303-15]	243.381	3.90915	0.277638	14.08	5.03996e-45	4.59607e-42
ENSDARG00000079651	si:ch1073-174d20.2	si:ch1073-174d20.2 [Source:ZFIN;Acc:ZDB-GENE-121214-51]	601.905	1.05999	0.156771	6.76138	1.36688e-11	1.24649e-09
ENSDARG00000079653	cyp2x6	cytochrome P450, family 2, subfamily X, polypeptide 6 [Source:ZFIN;Acc:ZDB-GENE-050320-144]	20.9625	3.73832	0.653608	5.71951	1.06831e-08	6.17465e-07
ENSDARG00000079783	isg20	interferon stimulated exonuclease gene [Source:ZFIN;Acc:ZDB-GENE-100422-17]	752.079	0.696399	0.177458	3.92429	8.69848e-05	0.0017833
ENSDARG00000086631	rnh1	ribonuclease/angiogenin inhibitor 1 [Source:ZFIN;Acc:ZDB-GENE-030131-4718]	50.5852	0.791463	0.287088	2.75687	0.00583578	0.049818
ENSDARG00000087046	si:ch211-222k6.2	si:ch211-222k6.2 [Source:ZFIN;Acc:ZDB-GENE-030131-9038]	71.0356	1.31245	0.299523	4.38182	1.17692e-05	0.000333083
ENSDARG00000087583	zgc:171717	zgc:171717 [Source:ZFIN;Acc:ZDB-GENE-071004-25]	12.3529	3.59614	0.770965	4.66447	3.09419e-06	0.000101852
ENSDARG00000089720	CABZ01077218.1		79.0016	3.88624	0.390004	9.9646	2.17741e-23	7.2449e-21
ENSDARG00000089787	crebzf	CREB/ATF bZIP transcription factor [Source:ZFIN;Acc:ZDB-GENE-030131-8015]	1273.77	0.720698	0.138188	5.21534	1.83484e-07	8.06315e-06
ENSDARG00000090600	si:ch211-213a13.1	si:ch211-213a13.1 [Source:ZFIN;Acc:ZDB-GENE-050208-471]	111.997	4.21257	0.790341	5.33007	9.81735e-08	4.53268e-06
ENSDARG00000090847	si:ch211-209l18.4	si:ch211-209l18.4 [Source:ZFIN;Acc:ZDB-GENE-110411-221]	636.867	0.961711	0.168782	5.69797	1.21246e-08	6.89448e-07
ENSDARG00000091198	urm1	ubiquitin related modifier 1 [Source:ZFIN;Acc:ZDB-GENE-091204-300]	423.147	1.35161	0.163245	8.27964	1.23549e-16	2.11252e-14
ENSDARG00000091937	BX927308.1		65.2995	1.20306	0.315743	3.81026	0.000138821	0.00261119
ENSDARG00000092124	cox14	cytochrome c oxidase assembly factor COX14 [Source:NCBI gene;Acc:568423]	248.117	0.725936	0.192762	3.76598	0.000165899	0.00303822
ENSDARG00000092996	BX005329.2	uncharacterized LOC110439250 [Source:NCBI gene;Acc:110439250]	18.5852	2.75643	0.569754	4.83793	1.31196e-06	4.71576e-05
ENSDARG00000093111	si:ch211-209l18.2	si:ch211-209l18.2 [Source:ZFIN;Acc:ZDB-GENE-060503-682]	63.9972	0.89757	0.263734	3.40331	0.000665741	0.00930299
ENSDARG00000093402	si:dkey-286j17.4	si:dkey-286j17.4 [Source:ZFIN;Acc:ZDB-GENE-130530-2]	341.911	7.74295	0.532891	14.5301	7.81372e-48	8.74497e-45
ENSDARG00000093699	si:ch73-27e22.4	si:ch73-27e22.4 [Source:ZFIN;Acc:ZDB-GENE-070705-232]	111.411	1.8688	0.232993	8.02085	1.0502e-15	1.66826e-13
ENSDARG00000093787	CR450686.3		34.1963	3.77959	0.491891	7.6838	1.54444e-14	2.13635e-12
ENSDARG00000094427	si:dkey-253d23.8	si:dkey-253d23.8 [Source:ZFIN;Acc:ZDB-GENE-050208-568]	25.8741	1.27805	0.42358	3.01726	0.00255075	0.0265446
ENSDARG00000095236	CT990618.1		144.276	2.15127	0.237567	9.0554	1.36073e-19	3.2528e-17
ENSDARG00000095557	BX664610.1		289.525	0.896688	0.260155	3.44674	0.000567387	0.00823229
ENSDARG00000095643	si:dkey-253d23.3	si:dkey-253d23.3 [Source:ZFIN;Acc:ZDB-GENE-050208-330]	217.455	1.51806	0.194102	7.82096	5.24223e-15	7.77555e-13
ENSDARG00000095907	AL928685.2	uncharacterized LOC555502 [Source:NCBI gene;Acc:555502]	137.567	1.4166	0.240984	5.8784	4.14246e-09	2.64237e-07
ENSDARG00000095975	si:ch73-261i21.2	si:ch73-261i21.2 [Source:ZFIN;Acc:ZDB-GENE-110411-164]	3.92119	5.45459	1.47015	3.71022	0.00020708	0.00364194
ENSDARG00000096603	bmb	brambleberry [Source:NCBI gene;Acc:559540]	80.0763	1.16932	0.254861	4.58806	4.47388e-06	0.00014232
ENSDARG00000096922	CR376745.1		124.289	0.816414	0.260978	3.12829	0.00175827	0.019945
ENSDARG00000097032	si:ch211-256a21.4	si:ch211-256a21.4 [Source:ZFIN;Acc:ZDB-GENE-131121-329]	110.583	3.37894	0.326139	10.3604	3.75194e-25	1.46635e-22
ENSDARG00000097264	si:ch211-40k21.5	si:ch211-40k21.5 [Source:ZFIN;Acc:ZDB-GENE-131121-368]	289.937	0.901747	0.153691	5.86726	4.43055e-09	2.81157e-07
ENSDARG00000097268	CU929145.2		42.4011	1.33391	0.320484	4.16216	3.15248e-05	0.000767231
ENSDARG00000097513	CT573383.1	annexin A2-A-like [Source:NCBI gene;Acc:100006250]	189.105	0.730952	0.211788	3.45135	0.000557798	0.00812189
ENSDARG00000098174	ACADSB	acyl-CoA dehydrogenase, short/branched chain-like [Source:NCBI gene;Acc:100037342]	202.089	0.780777	0.195145	4.00101	6.30714e-05	0.00136944
ENSDARG00000098241	fanca	FA complementation group A [Source:NCBI gene;Acc:692125]	45.2774	1.17327	0.32867	3.56975	0.000357324	0.00572416
ENSDARG00000098332	zgc:112970	zgc:112970 [Source:NCBI gene;Acc:541543]	44.95	1.38104	0.370782	3.72467	0.00019557	0.00347176
ENSDARG00000098497	hrasa	HRas proto-oncogene, GTPase a [Source:ZFIN;Acc:ZDB-GENE-050417-95]	354.882	0.622455	0.152783	4.0741	4.61934e-05	0.00104897
ENSDARG00000098901	CABZ01002768.1		67.9835	5.11722	0.47227	10.8354	2.33996e-27	1.02883e-24
ENSDARG00000099080	sbno1	strawberry notch homolog 1 (Drosophila) [Source:ZFIN;Acc:ZDB-GENE-080522-2]	1308.7	1.04487	0.120053	8.7034	3.22094e-18	6.72085e-16
ENSDARG00000099401	ccl33.3	chemokine (C-C motif) ligand 33, duplicate 3 [Source:ZFIN;Acc:ZDB-GENE-081104-131]	6.57692	4.26972	1.25198	3.41037	0.000648739	0.00911195
ENSDARG00000099574	CABZ01030017.2		41.877	3.73899	0.520233	7.18714	6.61625e-13	7.40478e-11
ENSDARG00000099827	CABZ01000633.1		20.2883	7.23547	1.24169	5.82712	5.63933e-09	3.49752e-07
ENSDARG00000099931	pcdh1g26	protocadherin 1 gamma 26 [Source:ZFIN;Acc:ZDB-GENE-050609-21]	193.999	0.717783	0.246908	2.90708	0.00364815	0.035033
ENSDARG00000100242	dph5	diphthamide biosynthesis 5 [Source:ZFIN;Acc:ZDB-GENE-041114-85]	392.449	0.634974	0.149074	4.25946	2.04919e-05	0.000533352
ENSDARG00000100481	smg6	SMG6 nonsense mediated mRNA decay factor [Source:ZFIN;Acc:ZDB-GENE-081107-52]	452.747	0.947596	0.146483	6.46898	9.86654e-11	7.71775e-09
ENSDARG00000100484	CR450808.2	C-C motif chemokine 5-like [Source:NCBI gene;Acc:101884623]	8.22847	4.53435	1.19301	3.80077	0.000144248	0.0026927
ENSDARG00000100513	rps27l	ribosomal protein S27 like [Source:ZFIN;Acc:ZDB-GENE-060331-65]	640.623	0.718341	0.185943	3.86324	0.000111893	0.00217617
ENSDARG00000100883	CU896630.2	zinc finger protein 239-like [Source:NCBI gene;Acc:100334054]	50.7953	0.918987	0.289881	3.17022	0.00152325	0.0179024
ENSDARG00000101362	mibp	muscle-specific beta 1 integrin binding protein [Source:ZFIN;Acc:ZDB-GENE-030404-1]	1078.46	0.604483	0.161124	3.75167	0.000175659	0.00318255
ENSDARG00000101458	r3hdm1	R3H domain containing 1 [Source:ZFIN;Acc:ZDB-GENE-030131-7119]	1926.85	0.772087	0.133622	5.77814	7.55301e-09	4.53586e-07
ENSDARG00000101566	CR769772.4		14.5061	1.70416	0.579844	2.93899	0.00329285	0.0324176
ENSDARG00000101665	pcdh1g11	protocadherin 1 gamma 11 [Source:NCBI gene;Acc:553999]	80.4103	1.28335	0.393249	3.26345	0.00110064	0.0139117
ENSDARG00000101693	STK19	serine/threonine kinase 19 [Source:HGNC Symbol;Acc:HGNC:11398]	139.789	1.06409	0.259107	4.10677	4.01231e-05	0.000935522
ENSDARG00000101754	BX664622.1		54.407	2.82918	0.427168	6.62311	3.51712e-11	3.02792e-09
ENSDARG00000101800	CABZ01088271.1	L-seryl-tRNA(Sec) kinase-like [Source:NCBI gene;Acc:101884223]	134.484	1.60086	0.225557	7.09735	1.27173e-12	1.37941e-10
ENSDARG00000101947	ptbp2a	polypyrimidine tract binding protein 2a [Source:ZFIN;Acc:ZDB-GENE-050320-141]	458.67	0.59021	0.181304	3.25537	0.00113246	0.0141901
ENSDARG00000102060	C25H11orf49	zgc:92873 [Source:NCBI gene;Acc:436752]	682.611	2.34136	0.160327	14.6037	2.65991e-48	3.11869e-45
ENSDARG00000102116	CABZ01072487.2	uncharacterized LOC100330694 [Source:NCBI gene;Acc:100330694]	16.3766	4.30098	0.778615	5.52389	3.31579e-08	1.6938e-06
ENSDARG00000102207	zgc:86738	zgc:86738 [Source:NCBI gene;Acc:415231]	358.715	0.635014	0.225234	2.81935	0.00481209	0.0430422
ENSDARG00000102300	ca9	carbonic anhydrase IX [Source:ZFIN;Acc:ZDB-GENE-080818-5]	127.671	0.851223	0.217364	3.91612	8.99836e-05	0.00182708
ENSDARG00000102601	si:dkey-15h8.15	si:dkey-15h8.15 [Source:ZFIN;Acc:ZDB-GENE-050208-626]	96.6728	0.687134	0.230974	2.97494	0.00293049	0.0296177
ENSDARG00000102606	znf1158	zinc finger protein 1158 [Source:ZFIN;Acc:ZDB-GENE-050208-705]	100.614	0.887063	0.211634	4.19149	2.77125e-05	0.000687148
ENSDARG00000102725	CABZ01081909.1	coiled-coil domain-containing protein 34-like [Source:NCBI gene;Acc:103909961]	84.5433	2.11048	0.264318	7.98462	1.40957e-15	2.19661e-13
ENSDARG00000102765	lonp1	lon peptidase 1, mitochondrial [Source:ZFIN;Acc:ZDB-GENE-030131-4006]	579.907	0.636675	0.150451	4.23176	2.31867e-05	0.000589167
ENSDARG00000102846	trmt13	tRNA methyltransferase 13 homolog [Source:ZFIN;Acc:ZDB-GENE-050327-19]	102.309	0.689316	0.238347	2.89206	0.0038272	0.0364117
ENSDARG00000102899	cremb	cAMP responsive element modulator b [Source:ZFIN;Acc:ZDB-GENE-050417-150]	44.4726	1.27262	0.336403	3.78303	0.000154931	0.00286605
ENSDARG00000103230	CABZ01079302.1		18.1634	7.33346	1.26734	5.7865	7.18676e-09	4.35843e-07
ENSDARG00000103470	polm	polymerase (DNA directed), mu [Source:ZFIN;Acc:ZDB-GENE-040426-911]	50.8324	2.51042	0.330469	7.59653	3.04178e-14	4.0926e-12
ENSDARG00000103476	trpm1b	transient receptor potential cation channel, subfamily M, member 1b [Source:ZFIN;Acc:ZDB-GENE-070424-31]	874.38	0.767597	0.117848	6.51346	7.34409e-11	5.85198e-09
ENSDARG00000103684	ap4e1	adaptor related protein complex 4 subunit epsilon 1 [Source:ZFIN;Acc:ZDB-GENE-061221-3]	196.176	0.615214	0.195466	3.14742	0.00164718	0.019014
ENSDARG00000103760	cfhl2	complement factor H like 2 [Source:ZFIN;Acc:ZDB-GENE-041114-123]	520.332	1.24607	0.223058	5.58629	2.31966e-08	1.23352e-06
ENSDARG00000103875	CABZ01048402.2		197.4	1.14346	0.222002	5.15067	2.59556e-07	1.11338e-05
ENSDARG00000103934	megf8	multiple EGF-like-domains 8 [Source:ZFIN;Acc:ZDB-GENE-090730-1]	51.7387	0.923164	0.311234	2.96614	0.00301567	0.0302548
ENSDARG00000103973	CABZ01051602.1	sushi, nidogen and EGF-like domain-containing protein 1 [Source:NCBI gene;Acc:103910028]	58.8461	1.63473	0.320933	5.09369	3.51163e-07	1.45561e-05
ENSDARG00000103980	ets2	v-ets avian erythroblastosis virus E26 oncogene homolog 2 [Source:ZFIN;Acc:ZDB-GENE-050522-552]	861.085	0.762189	0.263149	2.89642	0.0037745	0.0360355
ENSDARG00000104276	EIF2AK4	eukaryotic translation initiation factor 2 alpha kinase 4 [Source:HGNC Symbol;Acc:HGNC:19687]	308.09	0.635485	0.155811	4.07856	4.53156e-05	0.00103832
ENSDARG00000104809	top1mt	DNA topoisomerase I mitochondrial [Source:ZFIN;Acc:ZDB-GENE-040624-2]	125.439	0.761725	0.237228	3.21094	0.00132301	0.0160153
ENSDARG00000104846	atg10	ATG10 autophagy related 10 homolog (S. cerevisiae) [Source:ZFIN;Acc:ZDB-GENE-051030-72]	110.483	1.32025	0.221522	5.95988	2.52421e-09	1.66625e-07
ENSDARG00000104885	CABZ01033178.1		26.901	1.88284	0.463943	4.05835	4.94213e-05	0.00111281
ENSDARG00000104940	ciao2a	cytosolic iron-sulfur assembly component 2A [Source:ZFIN;Acc:ZDB-GENE-040426-1965]	397.098	0.601839	0.157343	3.825	0.000130771	0.00248253
ENSDARG00000105055	CABZ01000633.3		13.7267	5.70603	1.27623	4.471	7.78554e-06	0.000229575
ENSDARG00000106560	MCMDC2	minichromosome maintenance domain containing 2 [Source:NCBI gene;Acc:100150056]	434.265	3.84805	0.250627	15.3537	3.34631e-53	4.84664e-50
ENSDARG00000110596	CABZ01079179.1		284.215	0.916884	0.288591	3.17711	0.00148751	0.0176
ENSDARG00000111102	camk2n2	calcium/calmodulin-dependent protein kinase II inhibitor 2 [Source:ZFIN;Acc:ZDB-GENE-040718-389]	501.68	0.885196	0.207997	4.25581	2.08293e-05	0.000539851
ENSDARG00000112454	FO744833.2	poly [ADP-ribose] polymerase 14 [Source:NCBI gene;Acc:562648]	75.1609	1.97808	0.332171	5.95501	2.60062e-09	1.70299e-07
ENSDARG00000113572	si:dkey-102c8.3	si:dkey-102c8.3 [Source:ZFIN;Acc:ZDB-GENE-050208-328]	1006.22	2.06267	0.198087	10.413	2.16372e-25	8.73363e-23
ENSDARG00000114166	CABZ01002349.1		27.6159	3.50267	0.557593	6.28176	3.34766e-10	2.47672e-08
ENSDARG00000114529	CU457778.9		318.052	4.56126	0.591244	7.71468	1.21286e-14	1.71626e-12
ENSDARG00000115450	CABZ01012382.2	gastrula zinc finger protein XlCGF8.2DB-like [Source:NCBI gene;Acc:100329790]	14.7516	3.2503	0.756486	4.29657	1.7346e-05	0.000459735
ENSDARG00000116043	CABZ01049625.1		95.8251	7.86868	1.054	7.46554	8.29593e-14	1.07506e-11
ENSDARG00000116833	CABZ01077220.3	uncharacterized LOC110438269 [Source:NCBI gene;Acc:110438269]	194.356	1.8211	0.194889	9.3443	9.25005e-21	2.39742e-18
ENSDARG00000117313	CABZ01005857.2		17.6529	2.15407	0.542	3.9743	7.05868e-05	0.00150215
ENSDARG00000117324	LO018196.1		226.306	0.753779	0.184924	4.07615	4.57875e-05	0.00104387
ENSDARG00000117606	CABZ01084382.1		66.9239	0.85943	0.255807	3.35968	0.000780315	0.0105624
