# Supplementary material for: Upf3a but not Upf1 mediates the genetic compensation response induced by leg1 deleterious mutations in an H3K4me3-independent manner
Source: Cell Discov. 2023 Jun 27;9:63. doi: 10.1038/s41421-023-00550-2 (PMC10300044; doi:10.1038/s41421-023-00550-2)
Supplement: Supplementary file 18 — Table S17 [file 41421_2023_550_MOESM18_ESM.xlsx]

## Sheet: leg1a_mu_VS_WT
Supplementary Table S17. List of down-regulated genes in leg1-/- single; upf1-/- single; upf1-/- leg1a-/- double at 5dpf
leg1a_mu vs WT ( FoldChange ≤ -2, Padj < 0.05）
ensembl_gene_id	external_gene_name	description	baseMean	log2FoldChange	lfcSE	stat	pvalue	padj
ENSDARG00000015607	si:ch211-220f21.2	si:ch211-220f21.2 [Source:ZFIN;Acc:ZDB-GENE-160113-17]	10.0804	-2.33341	0.669958	-3.48291	0.000495987	0.0157671
ENSDARG00000016538	zgc:55888	zgc:55888 [Source:ZFIN;Acc:ZDB-GENE-040426-834]	8.76246	-3.21921	0.914836	-3.5189	0.000433344	0.0141139
ENSDARG00000019294	cbln8	cerebellin 8 [Source:ZFIN;Acc:ZDB-GENE-080204-13]	8.01957	-3.13483	0.86933	-3.60602	0.000310923	0.0109538
ENSDARG00000020924	myo1ca	myosin Ic, paralog a [Source:NCBI gene;Acc:567536]	587.473	-1.18694	0.159841	-7.42574	1.12149e-13	3.92662e-11
ENSDARG00000025859	lmf2b	lipase maturation factor 2b [Source:ZFIN;Acc:ZDB-GENE-070206-11]	299.483	-1.97084	0.177503	-11.1031	1.21167e-28	1.90906e-25
ENSDARG00000034095	si:dkey-59l11.10	si:dkey-59l11.10 [Source:ZFIN;Acc:ZDB-GENE-120703-17]	13.6908	-1.6747	0.546584	-3.06394	0.00218439	0.0498338
ENSDARG00000034173	prkcq	protein kinase C, theta [Source:ZFIN;Acc:ZDB-GENE-041210-195]	74.6945	-1.01232	0.271341	-3.7308	0.000190876	0.00740275
ENSDARG00000039501	ugt2a6	UDP glucuronosyltransferase 2 family, polypeptide A6 [Source:ZFIN;Acc:ZDB-GENE-081104-3]	42.342	-2.68982	0.371196	-7.24636	4.28136e-13	1.34911e-10
ENSDARG00000042090	si:ch73-55i23.1	si:ch73-55i23.1 [Source:NCBI gene;Acc:100148818]	49.0332	-1.36698	0.390693	-3.49886	0.000467259	0.0150244
ENSDARG00000045835	si:dkey-14d8.6	si:dkey-14d8.6 [Source:ZFIN;Acc:ZDB-GENE-041210-124]	2007.23	-1.20342	0.34265	-3.5121	0.000444587	0.0144465
ENSDARG00000055245	zmp:0000000650	zmp:0000000650 [Source:ZFIN;Acc:ZDB-GENE-130530-653]	13.8268	-7.37975	1.25647	-5.87341	4.26927e-09	6.35697e-07
ENSDARG00000070126	si:dkey-22l11.6	si:dkey-22l11.6 [Source:ZFIN;Acc:ZDB-GENE-041210-251]	18.3893	-2.16588	0.523117	-4.14034	3.46794e-05	0.00181753
ENSDARG00000070299	BX942819.1		2.46985	-5.26152	1.63663	-3.21486	0.00130509	0.033813
ENSDARG00000077090	si:ch211-127b11.1	si:ch211-127b11.1 [Source:ZFIN;Acc:ZDB-GENE-041210-159]	26.4048	-2.55675	0.496329	-5.15132	2.58659e-07	2.58752e-05
ENSDARG00000087070	znf977	zinc finger protein 977 [Source:ZFIN;Acc:ZDB-GENE-110913-138]	28.9804	-7.82516	1.231	-6.35675	2.06062e-10	3.71044e-08
ENSDARG00000087120	slc5a8	solute carrier family 5 member 8 [Source:ZFIN;Acc:ZDB-GENE-141211-63]	17.7816	-1.72985	0.541808	-3.19273	0.00140934	0.0358145
ENSDARG00000087318	jac10	jacalin 10 [Source:ZFIN;Acc:ZDB-GENE-071004-126]	132.355	-2.74905	0.340951	-8.06288	7.45187e-16	3.61258e-13
ENSDARG00000089831	si:dkey-207m2.4	si:dkey-207m2.4 [Source:ZFIN;Acc:ZDB-GENE-081103-58]	32.6077	-3.22224	0.433176	-7.43864	1.01724e-13	3.66335e-11
ENSDARG00000090392	si:dkey-71l4.2	si:dkey-71l4.2 [Source:ZFIN;Acc:ZDB-GENE-120709-24]	37.2419	-2.45715	0.375104	-6.5506	5.73078e-11	1.17453e-08
ENSDARG00000090975	si:dkey-62k3.5	si:dkey-62k3.5 [Source:ZFIN;Acc:ZDB-GENE-160727-7]	52.4005	-2.20486	0.343599	-6.41696	1.39018e-10	2.63497e-08
ENSDARG00000092003	ccs	copper chaperone for superoxide dismutase [Source:ZFIN;Acc:ZDB-GENE-050417-322]	67.2148	-1.02678	0.244056	-4.20715	2.5861e-05	0.00144401
ENSDARG00000092829	CR589943.1		12.0546	-2.41987	0.635161	-3.80986	0.000139044	0.00573677
ENSDARG00000093014	CR383662.1		5.40253	-5.30413	1.43733	-3.69027	0.000224019	0.0084414
ENSDARG00000093546	si:ch73-56d11.5	si:ch73-56d11.5 [Source:ZFIN;Acc:ZDB-GENE-161017-12]	84.9292	-1.41417	0.253872	-5.57039	2.54175e-08	3.35471e-06
ENSDARG00000094215	BX005417.1	uncharacterized LOC108183423 [Source:NCBI gene;Acc:108183423]	38.1948	-2.38499	0.393736	-6.05734	1.38387e-09	2.22204e-07
ENSDARG00000095013	si:dkey-240n22.3	si:dkey-240n22.3 [Source:ZFIN;Acc:ZDB-GENE-070705-409]	15.6805	-1.75226	0.514127	-3.40824	0.000653845	0.0197162
ENSDARG00000095369	zgc:112966	zgc:112966 [Source:ZFIN;Acc:ZDB-GENE-050320-137]	8.60257	-6.0798	1.32256	-4.59698	4.28665e-06	0.000313224
ENSDARG00000095446	CR383662.3		13.8322	-2.09457	0.651722	-3.2139	0.00130946	0.033822
ENSDARG00000095717	si:dkey-172k15.6	si:dkey-172k15.6 [Source:ZFIN;Acc:ZDB-GENE-121214-9]	39.941	-1.40531	0.368134	-3.81738	0.000134879	0.00560157
ENSDARG00000095720	CR931763.1		3.76852	-4.779	1.46336	-3.26577	0.00109168	0.029528
ENSDARG00000095930	myha	myosin, heavy chain a [Source:ZFIN;Acc:ZDB-GENE-060531-50]	425.085	-1.07214	0.167154	-6.41406	1.41694e-10	2.66564e-08
ENSDARG00000096967	CR383662.5		22.7207	-1.83965	0.529994	-3.47108	0.000518377	0.0163552
ENSDARG00000096999	BX537308.1		39.74	-1.37455	0.318004	-4.32242	1.54326e-05	0.0009285
ENSDARG00000097907	CU928083.1		20.6082	-1.47596	0.470163	-3.13926	0.00169373	0.0413333
ENSDARG00000097931	BX323557.1		13.8895	-2.55221	0.714355	-3.57275	0.000353254	0.0120178
ENSDARG00000098218	si:dkey-261j11.1	si:dkey-261j11.1 [Source:ZFIN;Acc:ZDB-GENE-131121-651]	27.8565	-2.40591	0.433794	-5.5462	2.91943e-08	3.83312e-06
ENSDARG00000098369	si:dkey-165o8.1	si:dkey-165o8.1 [Source:ZFIN;Acc:ZDB-GENE-131118-7]	22.6936	-4.56962	0.686271	-6.65862	2.76408e-11	5.95553e-09
ENSDARG00000098383	si:dkey-14o6.1	si:dkey-14o6.1 [Source:ZFIN;Acc:ZDB-GENE-081103-51]	11.5869	-1.99436	0.643466	-3.0994	0.0019391	0.0453458
ENSDARG00000098522	BX649431.1		6.12896	-4.03676	1.09637	-3.68195	0.000231461	0.00865713
ENSDARG00000098879	si:dkey-4j21.2	si:dkey-4j21.2 [Source:ZFIN;Acc:ZDB-GENE-120703-3]	24.3057	-2.57475	0.470573	-5.47151	4.46212e-08	5.62427e-06
ENSDARG00000099112	si:dkey-71l4.3	si:dkey-71l4.3 [Source:ZFIN;Acc:ZDB-GENE-120703-25]	28.4901	-2.04249	0.474152	-4.30767	1.64984e-05	0.000985565
ENSDARG00000099864	si:ch73-170d6.2	si:ch73-170d6.2 [Source:ZFIN;Acc:ZDB-GENE-030131-7225]	67.6215	-1.03817	0.311936	-3.32815	0.000874256	0.0248748
ENSDARG00000100311	si:dkey-165e24.1	si:dkey-165e24.1 [Source:ZFIN;Acc:ZDB-GENE-081103-19]	113.901	-1.30424	0.221372	-5.89164	3.82393e-09	5.7723e-07
ENSDARG00000100896	znf973	zinc finger protein 973 [Source:ZFIN;Acc:ZDB-GENE-080218-9]	18.0808	-1.58961	0.474339	-3.35121	0.000804606	0.0231809
ENSDARG00000101653	zgc:110171	zgc:110171 [Source:ZFIN;Acc:ZDB-GENE-050417-391]	26.1883	-2.2917	0.449183	-5.10194	3.36198e-07	3.2103e-05
ENSDARG00000101688	si:dkey-207l24.2	si:dkey-207l24.2 [Source:ZFIN;Acc:ZDB-GENE-131125-92]	25.6204	-3.31547	0.553929	-5.98538	2.1589e-09	3.38036e-07
ENSDARG00000101843	znf1106	zinc finger protein 1106 [Source:ZFIN;Acc:ZDB-GENE-110913-156]	16.2422	-2.41768	0.547087	-4.41918	9.90744e-06	0.000647038
ENSDARG00000102262	si:dkey-179k24.5	si:dkey-179k24.5 [Source:ZFIN;Acc:ZDB-GENE-110913-28]	5.04018	-6.26044	1.41396	-4.42758	9.52956e-06	0.000623976
ENSDARG00000102468	si:dkey-71l4.5	si:dkey-71l4.5 [Source:ZFIN;Acc:ZDB-GENE-120703-15]	19.2664	-1.96093	0.48993	-4.00246	6.26863e-05	0.00302153
ENSDARG00000102475	si:dkey-3p4.1	si:dkey-3p4.1 [Source:ZFIN;Acc:ZDB-GENE-081103-34]	28.6675	-1.38862	0.366295	-3.791	0.000150043	0.00610069
ENSDARG00000102575	si:ch211-106j21.2	si:ch211-106j21.2 [Source:ZFIN;Acc:ZDB-GENE-081103-42]	22.9824	-3.4551	0.522094	-6.61777	3.64665e-11	7.72508e-09
ENSDARG00000102595	si:dkey-250k10.1	si:dkey-250k10.1 [Source:ZFIN;Acc:ZDB-GENE-081103-24]	56.0807	-3.76658	0.415006	-9.07597	1.12669e-19	7.6764e-17
ENSDARG00000102927	si:dkey-156k2.4	si:dkey-156k2.4 [Source:ZFIN;Acc:ZDB-GENE-110913-8]	20.538	-2.51147	0.577803	-4.34659	1.38273e-05	0.000850177
ENSDARG00000103045	BX548067.1	si:dkey-261o4.8 [Source:NCBI gene;Acc:100537246]	7.84673	-6.78459	1.33956	-5.06479	4.08859e-07	3.81738e-05
ENSDARG00000103208	il17ra1b	interleukin 17 receptor A1b [Source:ZFIN;Acc:ZDB-GENE-110914-185]	7.71921	-6.90587	1.33226	-5.18358	2.17663e-07	2.23962e-05
ENSDARG00000103239	si:dkey-14o6.8	si:dkey-14o6.8 [Source:ZFIN;Acc:ZDB-GENE-110913-90]	5.39471	-2.9886	0.964212	-3.09953	0.00193831	0.0453458
ENSDARG00000103351	FP102192.2		20.6243	-2.35663	0.481151	-4.8979	9.68643e-07	8.44931e-05
ENSDARG00000103755	si:dkeyp-4c4.1	si:dkeyp-4c4.1 [Source:ZFIN;Acc:ZDB-GENE-081104-4]	70.797	-2.02292	0.269735	-7.49964	6.39913e-14	2.33791e-11
ENSDARG00000103844	si:ch211-266c8.1	si:ch211-266c8.1 [Source:ZFIN;Acc:ZDB-GENE-070424-173]	109.035	-3.24785	0.284071	-11.4332	2.85345e-30	5.53328e-27
ENSDARG00000104166	si:ch211-232d10.1	si:ch211-232d10.1 [Source:ZFIN;Acc:ZDB-GENE-081103-11]	46.0857	-3.5197	0.394567	-8.92043	4.64493e-19	2.78796e-16
ENSDARG00000104301	zgc:193726	zgc:193726 [Source:ZFIN;Acc:ZDB-GENE-081022-35]	32.347	-1.29026	0.345153	-3.73824	0.000185315	0.00724282
ENSDARG00000104407	BX649453.1	gastrula zinc finger protein XlCGF8.2DB-like [Source:NCBI gene;Acc:100150619]	15.9466	-3.46503	0.652262	-5.31233	1.08235e-07	1.2516e-05
ENSDARG00000104446	si:ch211-203c5.3	si:ch211-203c5.3 [Source:ZFIN;Acc:ZDB-GENE-131118-8]	5.05191	-3.61213	1.11611	-3.23635	0.00121068	0.0319582
ENSDARG00000104704	si:ch211-271g18.1	si:ch211-271g18.1 [Source:ZFIN;Acc:ZDB-GENE-081103-38]	24.8729	-1.5171	0.41559	-3.65046	0.000261767	0.00952219
ENSDARG00000104850	si:ch211-215p11.1	si:ch211-215p11.1 [Source:ZFIN;Acc:ZDB-GENE-060531-33]	32.1166	-1.30507	0.387571	-3.3673	0.000759088	0.0220205
ENSDARG00000104916	si:dkey-71l4.4	si:dkey-71l4.4 [Source:ZFIN;Acc:ZDB-GENE-060503-457]	39.4029	-2.94995	0.377561	-7.81319	5.57599e-15	2.42353e-12
ENSDARG00000104956	si:dkey-165o8.2	si:dkey-165o8.2 [Source:ZFIN;Acc:ZDB-GENE-131122-2]	107.511	-1.6557	0.225718	-7.33528	2.21255e-13	7.24365e-11
ENSDARG00000104966	si:dkey-238k10.3	si:dkey-238k10.3 [Source:ZFIN;Acc:ZDB-GENE-070705-401]	30.5047	-1.38362	0.451098	-3.06723	0.00216055	0.049469
ENSDARG00000105119	si:ch211-258f1.3	si:ch211-258f1.3 [Source:ZFIN;Acc:ZDB-GENE-070912-252]	32.697	-1.39838	0.395288	-3.53762	0.000403745	0.0133395
ENSDARG00000105407	CU459186.6		7.01479	-6.67813	1.42457	-4.68784	2.7611e-06	0.000212858
ENSDARG00000105443	si:ch211-63p21.8	si:ch211-63p21.8 [Source:ZFIN;Acc:ZDB-GENE-130530-652]	12.5706	-1.78258	0.577533	-3.08655	0.00202496	0.0470482
ENSDARG00000105530	si:dkey-19b23.14	si:dkey-19b23.14 [Source:ZFIN;Acc:ZDB-GENE-160728-109]	35.9311	-1.21419	0.396255	-3.06416	0.00218285	0.0498338
ENSDARG00000105621	BX571811.1		21.8287	-2.39952	0.489039	-4.9066	9.26705e-07	8.16829e-05
ENSDARG00000109211	znf979	zinc finger protein 979 [Source:ZFIN;Acc:ZDB-GENE-110913-140]	5.16775	-4.27153	1.2473	-3.42462	0.000615669	0.0187898
ENSDARG00000110426	BX901962.3	si:dkey-153k10.7 [Source:NCBI gene;Acc:100536058]	47.4452	-1.9695	0.351245	-5.6072	2.05631e-08	2.77205e-06
ENSDARG00000110745	znf994	zinc finger protein 994 [Source:ZFIN;Acc:ZDB-GENE-110913-145]	4.58882	-5.01539	1.49837	-3.34724	0.000816217	0.0234351
ENSDARG00000110769	znf1098	zinc finger protein 1098 [Source:ZFIN;Acc:ZDB-GENE-110914-13]	5.92981	-3.49605	0.980899	-3.56413	0.000365067	0.0122706
ENSDARG00000110917	si:ch211-223a21.6	si:ch211-223a21.6 [Source:ZFIN;Acc:ZDB-GENE-110913-177]	2.45223	-5.12343	1.65162	-3.10207	0.00192173	0.0451071
ENSDARG00000111518	si:dkey-16p6.1	si:dkey-16p6.1 [Source:ZFIN;Acc:ZDB-GENE-081103-43]	25.5733	-1.50337	0.397157	-3.78533	0.000153504	0.00622137
ENSDARG00000112493	BX088712.5		6.887	-5.65861	1.34549	-4.20563	2.60356e-05	0.00144581
ENSDARG00000112648	si:dkeyp-82b4.2	si:dkeyp-82b4.2 [Source:ZFIN;Acc:ZDB-GENE-060503-561]	81.8472	-2.55119	0.360392	-7.07894	1.45262e-12	4.0688e-10
ENSDARG00000113527	si:ch211-209n20.3	si:ch211-209n20.3 [Source:ZFIN;Acc:ZDB-GENE-070705-100]	19.2212	-1.57475	0.443055	-3.5543	0.000378991	0.012685
ENSDARG00000117174	CT583728.27		15.315	-2.51077	0.740309	-3.39152	0.000695058	0.0205654
ENSDARG00000008403	phospho1	phosphoethanolamine/phosphocholine phosphatase 1 [Source:NCBI gene;Acc:100002812]	176.445	-1.43033	0.212563	-6.72899	1.70846e-11	3.84542e-09
ENSDARG00000019516	sp7	Sp7 transcription factor [Source:ZFIN;Acc:ZDB-GENE-040629-2]	71.4321	-1.11502	0.260697	-4.27708	1.89361e-05	0.00111273
ENSDARG00000022525	mchr1b	melanin-concentrating hormone receptor 1b [Source:ZFIN;Acc:ZDB-GENE-030502-5]	32.7007	-2.56193	0.46375	-5.52438	3.30644e-08	4.28952e-06
ENSDARG00000023759	zgc:73226	zgc:73226 [Source:NCBI gene;Acc:402792]	506.376	-1.26972	0.186173	-6.82013	9.09585e-12	2.12312e-09
ENSDARG00000027750	dpp7	dipeptidyl-peptidase 7 [Source:ZFIN;Acc:ZDB-GENE-050306-16]	1462.62	-1.21431	0.183658	-6.61181	3.7966e-11	7.97572e-09
ENSDARG00000032206	cthl	cystathionase (cystathionine gamma-lyase), like [Source:ZFIN;Acc:ZDB-GENE-040905-3]	74.074	-1.6515	0.265112	-6.22942	4.68174e-10	7.92094e-08
ENSDARG00000035120	gldc	glycine dehydrogenase (decarboxylating) [Source:ZFIN;Acc:ZDB-GENE-030131-340]	1262.71	-1.00475	0.183805	-5.46638	4.59318e-08	5.76067e-06
ENSDARG00000037121	mat2ab	methionine adenosyltransferase II, alpha b [Source:ZFIN;Acc:ZDB-GENE-050327-6]	850.026	-1.88663	0.16546	-11.4023	4.07145e-30	7.33122e-27
ENSDARG00000038713	tep1	telomerase-associated protein 1 [Source:ZFIN;Acc:ZDB-GENE-030131-6153]	61.7429	-1.03209	0.331275	-3.11552	0.00183624	0.0437957
ENSDARG00000043002	vmo1a	vitelline membrane outer layer 1 homolog a [Source:ZFIN;Acc:ZDB-GENE-131121-600]	11.5795	-2.67211	0.677116	-3.94631	7.93638e-05	0.00367098
ENSDARG00000052110	mboat4	membrane bound O-acyltransferase domain containing 4 [Source:NCBI gene;Acc:795709]	10.2084	-2.13352	0.650344	-3.2806	0.00103586	0.0285042
ENSDARG00000053836	si:ch211-284o19.8	si:ch211-284o19.8 [Source:ZFIN;Acc:ZDB-GENE-070912-289]	29.4801	-1.65074	0.528059	-3.12605	0.0017717	0.0428626
ENSDARG00000056477	ccdc125	coiled-coil domain containing 125 [Source:NCBI gene;Acc:565477]	133.635	-1.33523	0.223491	-5.97443	2.30894e-09	3.59297e-07
ENSDARG00000058508	cfap70	cilia and flagella associated protein 70 [Source:ZFIN;Acc:ZDB-GENE-091204-50]	598.722	-1.25792	0.172512	-7.29178	3.05896e-13	9.76117e-11
ENSDARG00000059805	slc25a38a	solute carrier family 25 member 38a [Source:NCBI gene;Acc:767662]	182.989	-1.00069	0.274489	-3.64564	0.00026673	0.0096748
ENSDARG00000059824	soat2	sterol O-acyltransferase 2 [Source:ZFIN;Acc:ZDB-GENE-061013-742]	77.971	-1.31809	0.328934	-4.00717	6.14494e-05	0.00297328
ENSDARG00000060319	scn4bb	sodium channel, voltage-gated, type IV, beta b [Source:ZFIN;Acc:ZDB-GENE-031116-71]	49.4462	-1.46038	0.331009	-4.4119	1.02469e-05	0.000660653
ENSDARG00000070605	b4galnt2.2	beta-1,4-N-acetyl-galactosaminyl transferase 2, tandem duplicate 2 [Source:ZFIN;Acc:ZDB-GENE-130530-731]	2.78455	-4.7306	1.53957	-3.07268	0.00212146	0.0489294
ENSDARG00000070845	si:dkey-56d12.4	si:dkey-56d12.4 [Source:ZFIN;Acc:ZDB-GENE-060531-147]	27.9214	-1.8748	0.473234	-3.96168	7.44243e-05	0.00347437
ENSDARG00000086724	im:7151449	im:7151449 [Source:ZFIN;Acc:ZDB-GENE-041111-283]	110.538	-1.30594	0.252251	-5.17714	2.25313e-07	2.29029e-05
ENSDARG00000089107	mlxipl	MLX interacting protein like [Source:ZFIN;Acc:ZDB-GENE-100922-66]	36.6226	-1.14869	0.349402	-3.28759	0.00101048	0.0279618
ENSDARG00000089312	si:ch73-106l15.4	si:ch73-106l15.4 [Source:ZFIN;Acc:ZDB-GENE-131120-96]	35.4787	-2.41157	0.52731	-4.57335	4.79986e-06	0.000343868
ENSDARG00000089475	hbae1.1	hemoglobin, alpha embryonic 1.1 [Source:ZFIN;Acc:ZDB-GENE-980526-80]	56.2824	-1.17359	0.325784	-3.60236	0.00031534	0.0110408
ENSDARG00000091918	BX548073.1		35.4973	-3.41167	0.448116	-7.61337	2.67043e-14	1.06855e-11
ENSDARG00000092137	si:dkey-4i23.5	si:dkey-4i23.5 [Source:ZFIN;Acc:ZDB-GENE-070912-543]	11.2754	-2.9192	0.72025	-4.05304	5.05572e-05	0.00251315
ENSDARG00000092228	si:dkey-27p18.3	si:dkey-27p18.3 [Source:ZFIN;Acc:ZDB-GENE-060526-287]	19.4189	-1.66317	0.463111	-3.5913	0.000329028	0.0114092
ENSDARG00000093054	BX548073.3		47.9719	-6.3258	0.708447	-8.9291	4.29473e-19	2.64063e-16
ENSDARG00000097518	BX537110.1		12.9265	-2.72092	0.701401	-3.87926	0.000104774	0.00457755
ENSDARG00000098509	BX005286.1		17.7278	-1.84178	0.504515	-3.6506	0.000261632	0.00952219
ENSDARG00000099695	si:dkey-61n16.5	si:dkey-61n16.5 [Source:ZFIN;Acc:ZDB-GENE-100922-235]	654.175	-1.08579	0.212729	-5.1041	3.32381e-07	3.18593e-05
ENSDARG00000114184	si:busm1-105l16.2	si:busm1-105l16.2 [Source:ZFIN;Acc:ZDB-GENE-030616-108]	6.90515	-3.02644	0.881359	-3.43384	0.000595102	0.018295
ENSDARG00000038248	ggact.2	gamma-glutamylamine cyclotransferase, tandem duplicate 2 [Source:NCBI gene;Acc:447805]	96.5186	-10.55	1.29779	-8.12915	4.32312e-16	2.17963e-13
ENSDARG00000040081	zp3d.1	zona pellucida glycoprotein 3d tandem duplicate 1 [Source:ZFIN;Acc:ZDB-GENE-030131-5827]	25.5897	-1.91039	0.458154	-4.16975	3.04928e-05	0.00163205
ENSDARG00000040736	crygm7	crystallin, gamma M7 [Source:ZFIN;Acc:ZDB-GENE-050516-8]	12.4481	-2.19876	0.650987	-3.37758	0.000731262	0.0213361
ENSDARG00000052037	trim35-1	tripartite motif containing 35-1 [Source:ZFIN;Acc:ZDB-GENE-050522-17]	51.2065	-1.27177	0.287179	-4.4285	9.48893e-06	0.000622933
ENSDARG00000054649	rac1l	Rac family small GTPase 1, like [Source:ZFIN;Acc:ZDB-GENE-060315-6]	5.46109	-6.40684	1.39684	-4.58668	4.5035e-06	0.000328118
ENSDARG00000056806	pde5aa	phosphodiesterase 5A, cGMP-specific, a [Source:ZFIN;Acc:ZDB-GENE-100414-2]	68.0592	-1.09305	0.326107	-3.35182	0.00080283	0.0231562
ENSDARG00000059294	marco	macrophage receptor with collagenous structure [Source:ZFIN;Acc:ZDB-GENE-120514-2]	68.7129	-1.05015	0.315718	-3.32623	0.00088029	0.0250183
ENSDARG00000067781	urp2	urotensin II-related peptide [Source:ZFIN;Acc:ZDB-GENE-110718-3]	42.3932	-1.40858	0.369951	-3.80747	0.000140394	0.005783
ENSDARG00000069471	mhc1zca	major histocompatibility complex class I ZCA [Source:ZFIN;Acc:ZDB-GENE-070424-4]	251.688	-1.02446	0.195531	-5.23936	1.61133e-07	1.76608e-05
ENSDARG00000069978	cd28l	cd28-like molecule [Source:ZFIN;Acc:ZDB-GENE-070912-309]	64.4682	-1.05602	0.29887	-3.53339	0.000410267	0.0134849
ENSDARG00000070011	hce2l2	high choriolytic enzyme 2-like 2 [Source:ZFIN;Acc:ZDB-GENE-070912-146]	85.6948	-1.68357	0.261625	-6.43506	1.23423e-10	2.43077e-08
ENSDARG00000070579	ggact.3	gamma-glutamylamine cyclotransferase, tandem duplicate 3 [Source:NCBI gene;Acc:100038780]	35.7415	-9.11638	1.23398	-7.38776	1.49323e-13	5.08686e-11
ENSDARG00000070581	ggact.1	gamma-glutamylamine cyclotransferase, tandem duplicate 1 [Source:NCBI gene;Acc:777609]	70.6749	-10.1003	1.3988	-7.22074	5.17072e-13	1.58962e-10
ENSDARG00000074029	CT573248.1		30.7688	-1.87612	0.411577	-4.55837	5.15511e-06	0.000365042
ENSDARG00000078246	si:ch211-114l13.4	si:ch211-114l13.4 [Source:ZFIN;Acc:ZDB-GENE-070424-113]	12.6145	-2.00857	0.583364	-3.44308	0.000575125	0.0178112
ENSDARG00000079412	ftr02	finTRIM family, member 2 [Source:ZFIN;Acc:ZDB-GENE-070424-5]	27.8668	-1.9425	0.446499	-4.35052	1.35818e-05	0.000839173
ENSDARG00000088452	si:dkey-24i24.3	si:dkey-24i24.3 [Source:ZFIN;Acc:ZDB-GENE-110411-103]	10.7417	-2.60631	0.690069	-3.77688	0.000158807	0.00640539
ENSDARG00000088745	MFAP4	zgc:173915 [Source:ZFIN;Acc:ZDB-GENE-071004-112]	40.2784	-1.23272	0.385883	-3.19453	0.00140057	0.0356636
ENSDARG00000091627	si:dkey-271j15.3	si:dkey-271j15.3 [Source:ZFIN;Acc:ZDB-GENE-100921-27]	35.4243	-2.11131	0.41748	-5.05726	4.25334e-07	3.942e-05
ENSDARG00000092949	si:ch73-366i20.1	si:ch73-366i20.1 [Source:ZFIN;Acc:ZDB-GENE-070912-338]	33.1641	-1.85226	0.370881	-4.99421	5.90761e-07	5.37635e-05
ENSDARG00000093484	si:dkey-95p16.2	si:dkey-95p16.2 [Source:ZFIN;Acc:ZDB-GENE-081105-65]	39.3624	-1.40174	0.386177	-3.6298	0.000283644	0.0102295
ENSDARG00000095390	BX537288.2		9.64066	-2.19753	0.705549	-3.11464	0.00184171	0.0438225
ENSDARG00000095789	ccr8.1	chemokine (C-C motif) receptor 8.1 [Source:ZFIN;Acc:ZDB-GENE-070302-1]	8.18972	-4.10239	1.00033	-4.10104	4.11303e-05	0.00211603
ENSDARG00000095949	si:dkey-22i16.9	si:dkey-22i16.9 [Source:ZFIN;Acc:ZDB-GENE-090313-261]	52.7221	-2.23965	0.408912	-5.4771	4.3236e-08	5.47706e-06
ENSDARG00000096527	BX548015.2		24.9176	-1.68773	0.404043	-4.1771	2.95249e-05	0.00159941
ENSDARG00000096564	CU915827.1		14.437	-3.11299	0.75384	-4.12951	3.63542e-05	0.0018935
ENSDARG00000098899	zmp:0000001082	zmp:0000001082 [Source:ZFIN;Acc:ZDB-GENE-140106-42]	195.059	-1.68129	0.22302	-7.53874	4.74541e-14	1.78548e-11
ENSDARG00000100184	ly97.2	lymphocyte antigen 97, tandem duplicate 2 [Source:ZFIN;Acc:ZDB-GENE-170621-2]	36.0098	-2.18264	0.404515	-5.39568	6.82634e-08	8.11723e-06
ENSDARG00000102175	hamp	hepcidin antimicrobial peptide [Source:NCBI gene;Acc:402837]	92.335	-4.4817	0.947806	-4.72849	2.26192e-06	0.000177301
ENSDARG00000103054	dnm2b	dynamin 2b [Source:ZFIN;Acc:ZDB-GENE-040426-2371]	173.224	-1.25892	0.192161	-6.55135	5.70175e-11	1.17453e-08
ENSDARG00000103330	si:ch73-236c18.5	si:ch73-236c18.5 [Source:ZFIN;Acc:ZDB-GENE-121213-7]	45.1719	-5.74113	0.614351	-9.34503	9.1862e-21	6.61643e-18
ENSDARG00000103829	si:ch73-236c18.2	si:ch73-236c18.2 [Source:ZFIN;Acc:ZDB-GENE-121214-2]	6.89511	-4.66307	1.26394	-3.68933	0.000224849	0.00846004
ENSDARG00000105176	zgc:174890	zgc:174890 [Source:ZFIN;Acc:ZDB-GENE-030131-6213]	27.4343	-1.98903	0.470842	-4.22441	2.39566e-05	0.00135713
ENSDARG00000113332	CABZ01084501.2		66.9476	-1.18287	0.282507	-4.18707	2.82583e-05	0.00154526
ENSDARG00000117541	FP236197.1		57.4986	-1.00922	0.28498	-3.54137	0.000398062	0.0132559
ENSDARG00000015236	pycr3	pyrroline-5-carboxylate reductase 3 [Source:NCBI gene;Acc:560682]	121.551	-1.10807	0.204643	-5.41467	6.14008e-08	7.406e-06
ENSDARG00000016161	ccdc170	coiled-coil domain containing 170 [Source:ZFIN;Acc:ZDB-GENE-070112-162]	25.4947	-1.49574	0.448487	-3.33508	0.000852753	0.0243179
ENSDARG00000022631	cyp2p9	cytochrome P450, family 2, subfamily P, polypeptide 9 [Source:ZFIN;Acc:ZDB-GENE-040120-2]	135.574	-1.94643	0.269971	-7.20979	5.60393e-13	1.70204e-10
ENSDARG00000036155	gla	galactosidase, alpha [Source:ZFIN;Acc:ZDB-GENE-041010-207]	76.3207	-1.41238	0.287735	-4.9086	9.17273e-07	8.14327e-05
ENSDARG00000036171	rnasel3	ribonuclease like 3 [Source:NCBI gene;Acc:798787]	141.123	-1.12668	0.284564	-3.95931	7.51656e-05	0.0034997
ENSDARG00000042961	zgc:100920	zgc:100920 [Source:ZFIN;Acc:ZDB-GENE-040801-156]	174.05	-3.08231	0.229804	-13.4128	5.08953e-41	1.83288e-37
ENSDARG00000052747	gpatch3	G patch domain containing 3 [Source:ZFIN;Acc:ZDB-GENE-070112-902]	204.143	-1.45517	0.171831	-8.46862	2.48323e-17	1.33191e-14
ENSDARG00000057433	st6galnac5b	ST6 (alpha-N-acetyl-neuraminyl-2,3-beta-galactosyl-1,3)-N-acetylgalactosaminide alpha-2,6-sialyltransferase 5b [Source:ZFIN;Acc:ZDB-GENE-040912-25]	78.0574	-1.32524	0.290995	-4.55416	5.25964e-06	0.000370364
ENSDARG00000067665	fam167aa	family with sequence similarity 167 member Aa [Source:ZFIN;Acc:ZDB-GENE-061013-209]	12.6198	-3.53918	0.694286	-5.09759	3.44011e-07	3.27252e-05
ENSDARG00000068966	si:ch211-261n11.7	si:ch211-261n11.7 [Source:ZFIN;Acc:ZDB-GENE-081105-144]	201.74	-2.95572	0.244555	-12.0861	1.25088e-33	2.86668e-30
ENSDARG00000068969	zgc:153759	zgc:153759 [Source:ZFIN;Acc:ZDB-GENE-060825-148]	48.1846	-3.78613	0.404498	-9.36008	7.96769e-21	5.90757e-18
ENSDARG00000070052	tdrd6	tudor domain containing 6 [Source:ZFIN;Acc:ZDB-GENE-041001-210]	41.3175	-1.0783	0.330278	-3.26484	0.00109526	0.0295693
ENSDARG00000075826	msh4	mutS homolog 4 [Source:ZFIN;Acc:ZDB-GENE-131121-643]	83.7641	-1.26226	0.237938	-5.305	1.12674e-07	1.29109e-05
ENSDARG00000079880	tas2r200.1	taste receptor, type 2, member 200, tandem duplicate 1 [Source:ZFIN;Acc:ZDB-GENE-070917-4]	6.26136	-3.93635	1.05706	-3.72385	0.000196205	0.00757449
ENSDARG00000087453	si:ch73-57f22.2	si:ch73-57f22.2 [Source:ZFIN;Acc:ZDB-GENE-110411-58]	14.3889	-2.05025	0.579071	-3.54059	0.000399229	0.013259
ENSDARG00000088444	selenol	selenoprotein L [Source:NCBI gene;Acc:100462964]	52.1119	-3.44953	0.356505	-9.67598	3.81428e-22	3.10175e-19
ENSDARG00000089901	si:ch211-261n11.8	si:ch211-261n11.8 [Source:ZFIN;Acc:ZDB-GENE-081105-75]	36.8682	-2.38292	0.463936	-5.1363	2.80197e-07	2.76999e-05
ENSDARG00000090381		phospholipase C beta 2 [Source:HGNC Symbol;Acc:HGNC:9055]	94.3891	-2.47131	0.240602	-10.2714	9.48304e-25	1.03938e-21
ENSDARG00000090722	C20H6orf58	liver-enriched gene 1, tandem duplicate 1 [Source:NCBI gene;Acc:796447]	408.327	-4.04215	0.26189	-15.4345	9.59034e-54	8.05877e-50
ENSDARG00000090946	si:zfos-364h11.2	si:zfos-364h11.2 [Source:ZFIN;Acc:ZDB-GENE-120703-46]	58.7724	-1.74134	0.315809	-5.51389	3.50985e-08	4.49136e-06
ENSDARG00000092042	AL935153.1		41.2425	-5.5837	0.654752	-8.52796	1.48947e-17	8.34403e-15
ENSDARG00000092658	CR457445.1		14.83	-2.3368	0.686213	-3.40535	0.000660792	0.0198545
ENSDARG00000093042	si:dkey-104n9.1	si:dkey-104n9.1 [Source:ZFIN;Acc:ZDB-GENE-081104-300]	79.5735	-1.61652	0.357236	-4.52508	6.03717e-06	0.000418107
ENSDARG00000093392	CT583651.1		29.0128	-2.63342	0.537094	-4.90308	9.4345e-07	8.25814e-05
ENSDARG00000093724	si:dkey-54g2.2	si:dkey-54g2.2 [Source:ZFIN;Acc:ZDB-GENE-041014-140]	2.58109	-5.32481	1.62869	-3.26938	0.00107785	0.029248
ENSDARG00000094192	si:dkeyp-82a1.2	si:dkeyp-82a1.2 [Source:ZFIN;Acc:ZDB-GENE-081104-475]	4.64332	-5.74327	1.47647	-3.88986	0.000100304	0.00440515
ENSDARG00000094197	znfl1l	zinc finger-like gene 1l [Source:ZFIN;Acc:ZDB-GENE-081104-493]	29.7652	-3.19928	0.490626	-6.5208	6.99312e-11	1.39912e-08
ENSDARG00000094281	si:ch73-196i15.3	si:ch73-196i15.3 [Source:ZFIN;Acc:ZDB-GENE-091116-4]	23.6878	-1.87699	0.467763	-4.01269	6.00315e-05	0.00291851
ENSDARG00000094606	si:zfos-364h11.2	si:zfos-364h11.2 [Source:ZFIN;Acc:ZDB-GENE-120703-46]	5.73563	-3.23927	1.04783	-3.0914	0.00199213	0.0463708
ENSDARG00000095193	si:dkey-23c22.7	si:dkey-23c22.7 [Source:ZFIN;Acc:ZDB-GENE-081105-139]	15.556	-2.77936	0.658056	-4.2236	2.40433e-05	0.00135899
ENSDARG00000095724	si:ch211-196c10.15	si:ch211-196c10.15 [Source:ZFIN;Acc:ZDB-GENE-141216-138]	167.549	-2.20302	0.310664	-7.09133	1.32833e-12	3.80522e-10
ENSDARG00000095893	si:dkey-85n7.7	si:dkey-85n7.7 [Source:ZFIN;Acc:ZDB-GENE-110408-52]	6.12941	-4.29891	1.37853	-3.11848	0.00181788	0.0435617
ENSDARG00000096449	si:ch211-194e1.7	si:ch211-194e1.7 [Source:ZFIN;Acc:ZDB-GENE-081105-104]	36.5468	-3.15682	0.420085	-7.51471	5.70367e-14	2.11447e-11
ENSDARG00000100547	CR383680.1	MAP7 domain-containing protein 1-like [Source:NCBI gene;Acc:103912069]	12.6398	-3.90863	0.829121	-4.71418	2.42683e-06	0.00018824
ENSDARG00000100799	CR381540.1		5.65116	-6.42922	1.47907	-4.34679	1.38142e-05	0.000850177
ENSDARG00000102612	slc15a4	solute carrier family 15 member 4 [Source:ZFIN;Acc:ZDB-GENE-040426-1047]	56.9923	-1.16764	0.31677	-3.68607	0.000227741	0.00855605
ENSDARG00000113820	cyp46a1.4	cytochrome P450, family 46, subfamily A, polypeptide 1, tandem duplicate 4 [Source:ZFIN;Acc:ZDB-GENE-040426-1224]	144.734	-1.27451	0.247652	-5.14636	2.65594e-07	2.64639e-05
ENSDARG00000117623	CABZ01058452.1		16.1382	-1.69009	0.543896	-3.10738	0.00188756	0.0445123
ENSDARG00000002194	rhd	Rh blood group, D antigen [Source:ZFIN;Acc:ZDB-GENE-051213-1]	18.549	-2.16535	0.58643	-3.69243	0.000222123	0.00840764
ENSDARG00000003077	gpx9	glutathione peroxidase 9 [Source:ZFIN;Acc:ZDB-GENE-130603-13]	69.483	-1.0134	0.287962	-3.51922	0.000432812	0.0141139
ENSDARG00000015476	iqch	IQ motif containing H [Source:NCBI gene;Acc:567336]	38.5456	-2.67865	0.450348	-5.94796	2.71513e-09	4.14822e-07
ENSDARG00000016139	mkks	McKusick-Kaufman syndrome [Source:ZFIN;Acc:ZDB-GENE-040426-757]	38.4465	-1.39041	0.374042	-3.71725	0.000201406	0.00773969
ENSDARG00000022614	ddx43	DEAD (Asp-Glu-Ala-Asp) box polypeptide 43 [Source:ZFIN;Acc:ZDB-GENE-080204-77]	31.205	-3.8229	0.537932	-7.10666	1.18889e-12	3.4449e-10
ENSDARG00000033566	cyp17a1	cytochrome P450, family 17, subfamily A, polypeptide 1 [Source:ZFIN;Acc:ZDB-GENE-040213-2]	36.1247	-1.40217	0.37916	-3.69811	0.000217209	0.00825886
ENSDARG00000039069	slx4ip	SLX4 interacting protein [Source:NCBI gene;Acc:393383]	50.4054	-2.10627	0.346017	-6.0872	1.14904e-09	1.8568e-07
ENSDARG00000039266	rbm25a	RNA binding motif protein 25a [Source:ZFIN;Acc:ZDB-GENE-090312-142]	797.992	-1.04097	0.147938	-7.0365	1.97127e-12	5.28657e-10
ENSDARG00000040004	PKHD1L1	si:ch211-244a23.1 [Source:ZFIN;Acc:ZDB-GENE-060503-789]	109.966	-1.49804	0.285274	-5.25123	1.51086e-07	1.67786e-05
ENSDARG00000055128	armc4	armadillo repeat containing 4 [Source:ZFIN;Acc:ZDB-GENE-100316-7]	105.758	-1.11635	0.286621	-3.89487	9.82512e-05	0.0043301
ENSDARG00000057417	nudt13	nudix (nucleoside diphosphate linked moiety X)-type motif 13 [Source:ZFIN;Acc:ZDB-GENE-040724-60]	37.3608	-1.8692	0.374014	-4.99768	5.80246e-07	5.29979e-05
ENSDARG00000057644	adam8b	ADAM metallopeptidase domain 8b [Source:ZFIN;Acc:ZDB-GENE-070808-1]	240.753	-1.17542	0.285157	-4.12199	3.75618e-05	0.00194834
ENSDARG00000059139	wfikkn2b	WAP, follistatin/kazal, immunoglobulin, kunitz and netrin domain containing 2b [Source:ZFIN;Acc:ZDB-GENE-110414-1]	23.4726	-3.17906	0.550947	-5.77018	7.91891e-09	1.10904e-06
ENSDARG00000075881	SERF2	si:ch211-39k3.2 [Source:ZFIN;Acc:ZDB-GENE-070705-180]	102.914	-1.26637	0.250843	-5.04847	4.45368e-07	4.11256e-05
ENSDARG00000079456	si:ch211-149a19.3	si:ch211-149a19.3 [Source:ZFIN;Acc:ZDB-GENE-081104-128]	108.932	-1.36891	0.219343	-6.24098	4.34838e-10	7.45702e-08
ENSDARG00000088885	si:ch1073-340i21.3	si:ch1073-340i21.3 [Source:ZFIN;Acc:ZDB-GENE-030131-199]	266.099	-1.88095	0.19104	-9.84583	7.14438e-23	6.21043e-20
ENSDARG00000094658	BX571681.3	alanine--tRNA ligase, cytoplasmic-like [Source:NCBI gene;Acc:559142]	7.20262	-4.75283	1.27014	-3.74197	0.000182585	0.00714718
ENSDARG00000094946	si:ch211-132b12.2	si:ch211-132b12.2 [Source:ZFIN;Acc:ZDB-GENE-050420-178]	26.5831	-1.33205	0.394156	-3.3795	0.000726175	0.0212445
ENSDARG00000096273	si:dkey-3n22.9	si:dkey-3n22.9 [Source:ZFIN;Acc:ZDB-GENE-120215-95]	37.6094	-2.1073	0.376203	-5.6015	2.12499e-08	2.84941e-06
ENSDARG00000097973	si:ch1073-190k2.1	si:ch1073-190k2.1 [Source:ZFIN;Acc:ZDB-GENE-131127-449]	155.38	-2.72051	0.27349	-9.9474	2.58845e-23	2.5097e-20
ENSDARG00000103634	CU914622.2	si:ch73-329n5.6 [Source:NCBI gene;Acc:101883339]	64.8235	-1.3941	0.395476	-3.52512	0.000423285	0.0138399
ENSDARG00000105348	si:ch211-277c7.7	si:ch211-277c7.7 [Source:ZFIN;Acc:ZDB-GENE-160114-41]	11.7528	-1.87341	0.601639	-3.11384	0.00184672	0.0438774
ENSDARG00000117328	FO681472.1		11.6182	-2.67769	0.691565	-3.87194	0.000107974	0.00469292
ENSDARG00000117693	CR318673.1		25.596	-1.63119	0.441688	-3.69308	0.000221553	0.00839869
ENSDARG00000001767	slc29a2	solute carrier family 29 member 2 [Source:ZFIN;Acc:ZDB-GENE-050220-15]	157.825	-1.00695	0.196812	-5.1163	3.11585e-07	3.00948e-05
ENSDARG00000005616	bfb	complement component bfb [Source:ZFIN;Acc:ZDB-GENE-990415-34]	128.472	-1.40923	0.2499	-5.63918	1.70863e-08	2.32826e-06
ENSDARG00000013524	cyp2ae1	cytochrome P450, family 2, subfamily AE, polypeptide 1 [Source:ZFIN;Acc:ZDB-GENE-090312-107]	67.0424	-1.00586	0.261628	-3.84461	0.000120744	0.00508153
ENSDARG00000014208	zgc:55413	zgc:55413 [Source:ZFIN;Acc:ZDB-GENE-040426-2909]	55.7146	-1.23311	0.320174	-3.85139	0.00011745	0.0049678
ENSDARG00000016391	calcoco1b	calcium binding and coiled-coil domain 1b [Source:ZFIN;Acc:ZDB-GENE-031118-126]	144.79	-1.5983	0.270666	-5.90505	3.52531e-09	5.35359e-07
ENSDARG00000019660	rxfp2b	relaxin family peptide receptor 2b [Source:ZFIN;Acc:ZDB-GENE-110408-27]	52.1093	-1.44957	0.303487	-4.7764	1.78465e-06	0.000144196
ENSDARG00000020811	efemp2b	EGF containing fibulin extracellular matrix protein 2b [Source:ZFIN;Acc:ZDB-GENE-030219-125]	166.239	-1.20158	0.196456	-6.1163	9.57703e-10	1.5576e-07
ENSDARG00000039351	ccl19b	chemokine (C-C motif) ligand 19b [Source:ZFIN;Acc:ZDB-GENE-091204-19]	138.558	-1.20146	0.230048	-5.22263	1.76401e-07	1.90854e-05
ENSDARG00000042293	ca4b	carbonic anhydrase IV b [Source:ZFIN;Acc:ZDB-GENE-080815-5]	314.671	-1.08671	0.226984	-4.78761	1.68782e-06	0.000136811
ENSDARG00000044694	fybb	FYN binding protein b [Source:ZFIN;Acc:ZDB-GENE-091204-85]	45.5491	-1.00784	0.309961	-3.2515	0.00114796	0.0306882
ENSDARG00000068621	si:ch211-181d7.3	si:ch211-181d7.3 [Source:ZFIN;Acc:ZDB-GENE-121214-30]	74.417	-10.1748	1.32931	-7.65418	1.9455e-14	8.04e-12
ENSDARG00000068846	zgc:66024	zgc:66024 [Source:ZFIN;Acc:ZDB-GENE-040426-1511]	3.44627	-5.49736	1.52894	-3.59554	0.000323722	0.0112717
ENSDARG00000070770	her4.3	hairy-related 4, tandem duplicate 3 [Source:ZFIN;Acc:ZDB-GENE-081030-7]	30.3185	-2.35305	0.377593	-6.23171	4.61383e-10	7.85878e-08
ENSDARG00000071029	si:dkey-147f3.8	si:dkey-147f3.8 [Source:ZFIN;Acc:ZDB-GENE-061009-32]	122.801	-3.36842	0.275785	-12.214	2.61835e-34	7.33399e-31
ENSDARG00000076819	nlrc8	NLR family CARD domain containing 8 [Source:ZFIN;Acc:ZDB-GENE-070912-363]	22.8165	-8.46885	1.25715	-6.73652	1.62219e-11	3.68414e-09
ENSDARG00000077571	zgc:174862	zgc:174862 [Source:ZFIN;Acc:ZDB-GENE-080303-29]	11.861	-5.58667	1.71705	-3.25366	0.0011393	0.0304891
ENSDARG00000087311	lgals9l5	lectin, galactoside-binding, soluble, 9 (galectin 9)-like 5 [Source:ZFIN;Acc:ZDB-GENE-070822-22]	10.4969	-5.05542	1.37582	-3.67448	0.000238339	0.00883373
ENSDARG00000087666	fibpb	fibroblast growth factor (acidic) intracellular binding protein b [Source:NCBI gene;Acc:405787]	66.3137	-1.3689	0.26939	-5.0815	3.74471e-07	3.54889e-05
ENSDARG00000090730	cfbl	complement factor b, like [Source:ZFIN;Acc:ZDB-GENE-030131-2319]	66.5758	-1.36929	0.344526	-3.97441	7.05525e-05	0.00334316
ENSDARG00000090948	si:ch73-29c22.1	si:ch73-29c22.1 [Source:ZFIN;Acc:ZDB-GENE-091204-309]	38.4745	-2.40776	0.449055	-5.36184	8.23803e-08	9.70432e-06
ENSDARG00000091847	si:ch211-181d7.1	si:ch211-181d7.1 [Source:ZFIN;Acc:ZDB-GENE-121214-14]	98.6158	-10.581	1.42336	-7.43381	1.05511e-13	3.74622e-11
ENSDARG00000092025	nlrc8	NLR family CARD domain containing 8 [Source:ZFIN;Acc:ZDB-GENE-070912-363]	9.0519	-6.13729	1.34022	-4.5793	4.66525e-06	0.000336981
ENSDARG00000092077	si:dkey-147f3.4	si:dkey-147f3.4 [Source:ZFIN;Acc:ZDB-GENE-061009-29]	91.3527	-3.01815	0.294349	-10.2537	1.13928e-24	1.19667e-21
ENSDARG00000094067	si:dkey-121n8.7	si:dkey-121n8.7 [Source:ZFIN;Acc:ZDB-GENE-070912-366]	9.80287	-7.24984	1.33366	-5.43606	5.44713e-08	6.69838e-06
ENSDARG00000094316	si:rp71-80o10.4	si:rp71-80o10.4 [Source:ZFIN;Acc:ZDB-GENE-090313-413]	23.1481	-1.50346	0.489555	-3.07107	0.00213293	0.0490147
ENSDARG00000095315	CR626907.2	si:dkey-52d15.2 [Source:NCBI gene;Acc:100006993]	29.1608	-1.36485	0.44427	-3.07212	0.00212545	0.0489767
ENSDARG00000095528	CR854897.1	NLR family CARD domain-containing protein 3-like [Source:NCBI gene;Acc:108179100]	5.17377	-5.33419	1.41558	-3.7682	0.00016443	0.00656499
ENSDARG00000096545	si:ch211-191a16.5	si:ch211-191a16.5 [Source:ZFIN;Acc:ZDB-GENE-121214-56]	34.9994	-1.63164	0.354579	-4.60162	4.19214e-06	0.000309005
ENSDARG00000096898	CR925728.1	uncharacterized LOC795173 [Source:NCBI gene;Acc:795173]	47.8115	-1.6295	0.530234	-3.07318	0.00211791	0.0488924
ENSDARG00000097157	si:ch211-207n23.2	si:ch211-207n23.2 [Source:ZFIN;Acc:ZDB-GENE-131121-310]	198.95	-1.52277	0.292761	-5.20142	1.97775e-07	2.08608e-05
ENSDARG00000097247	BX322555.3		54.4856	-1.59149	0.348679	-4.56436	5.01023e-06	0.000356788
ENSDARG00000097526	CU466287.3		7.98921	-3.17057	0.817911	-3.87643	0.000106002	0.00462321
ENSDARG00000097653	si:dkey-23k10.3	si:dkey-23k10.3 [Source:ZFIN;Acc:ZDB-GENE-131126-11]	46.5471	-1.75013	0.340519	-5.13959	2.75345e-07	2.73275e-05
ENSDARG00000097679	ftr90	finTRIM family, member 90 [Source:ZFIN;Acc:ZDB-GENE-131122-80]	6.47733	-4.52667	1.24053	-3.64897	0.000263296	0.00956403
ENSDARG00000097770	si:ch211-167j9.4	si:ch211-167j9.4 [Source:ZFIN;Acc:ZDB-GENE-131121-196]	106.494	-2.24413	0.263683	-8.5107	1.72888e-17	9.47462e-15
ENSDARG00000098906	herc7	hect domain and RLD 7 [Source:ZFIN;Acc:ZDB-GENE-091204-164]	98.0337	-1.79256	0.258138	-6.94419	3.80627e-12	9.59521e-10
ENSDARG00000100795	timp4.3	TIMP metallopeptidase inhibitor 4, tandem duplicate 3 [Source:ZFIN;Acc:ZDB-GENE-070824-1]	167.697	-1.86119	0.269093	-6.91654	4.62814e-12	1.14383e-09
ENSDARG00000101050	tmc8	transmembrane channel-like 8 [Source:ZFIN;Acc:ZDB-GENE-081114-2]	80.4232	-2.70693	0.344704	-7.85289	4.06561e-15	1.79807e-12
ENSDARG00000101146	CR293511.1	Fc receptor-like protein 5 [Source:NCBI gene;Acc:101886098]	32.8157	-2.72268	0.425796	-6.39433	1.61249e-10	2.98891e-08
ENSDARG00000103692	p4ha3	prolyl 4-hydroxylase, alpha polypeptide III [Source:ZFIN;Acc:ZDB-GENE-041010-4]	24.276	-2.17666	0.46081	-4.72354	2.31771e-06	0.000180889
ENSDARG00000104649	si:dkey-40c23.2	si:dkey-40c23.2 [Source:ZFIN;Acc:ZDB-GENE-030131-5958]	13.5356	-2.61155	0.593539	-4.39996	1.08269e-05	0.000692731
ENSDARG00000105317	si:ch1073-365p7.2	si:ch1073-365p7.2 [Source:ZFIN;Acc:ZDB-GENE-160114-38]	21.3471	-2.74613	0.529627	-5.18502	2.15994e-07	2.23155e-05
ENSDARG00000115806	CABZ01043506.1		61.3165	-1.96472	0.292409	-6.71909	1.82865e-11	4.07951e-09
ENSDARG00000117241	CABZ01067657.1		46.8897	-1.43102	0.378339	-3.78237	0.00015534	0.00628565
ENSDARG00000117251	CABZ01043506.2		70.6132	-2.30141	0.285985	-8.0473	8.46439e-16	3.95146e-13
ENSDARG00000117340	CR457444.8	uncharacterized LOC101885221 [Source:NCBI gene;Acc:101885221]	5.80263	-5.4748	1.37197	-3.99048	6.59391e-05	0.00315419
ENSDARG00000117472	CABZ01043503.1		95.0827	-1.95399	0.277073	-7.05224	1.76063e-12	4.87733e-10
ENSDARG00000013022	si:ch211-59h6.1	si:ch211-59h6.1 [Source:ZFIN;Acc:ZDB-GENE-091204-418]	54.1828	-3.24726	0.383683	-8.46339	2.59715e-17	1.36399e-14
ENSDARG00000023203	mhc1lda	major histocompatibility complex class I LDA [Source:ZFIN;Acc:ZDB-GENE-140820-5]	6.22319	-4.56696	1.24949	-3.65507	0.000257108	0.00939339
ENSDARG00000030778	BX323854.1		25.0018	-2.77408	0.564093	-4.91777	8.75343e-07	7.82501e-05
ENSDARG00000030915	cpa1	carboxypeptidase A1 (pancreatic) [Source:ZFIN;Acc:ZDB-GENE-050522-438]	1975.97	-1.13209	0.319631	-3.54188	0.000397289	0.0132477
ENSDARG00000039164	mhc1uma	major histocompatibility complex class I UMA [Source:ZFIN;Acc:ZDB-GENE-140820-1]	8.14835	-6.98391	1.32662	-5.26444	1.4062e-07	1.56853e-05
ENSDARG00000040781	sult3st4	sulfotransferase family 3, cytosolic sulfotransferase 4 [Source:ZFIN;Acc:ZDB-GENE-050913-17]	5.70292	-5.44749	1.39183	-3.91389	9.08205e-05	0.0040666
ENSDARG00000042065	eef2a.2	eukaryotic translation elongation factor 2a, tandem duplicate 2 [Source:ZFIN;Acc:ZDB-GENE-050208-348]	89.1056	-1.64702	0.321516	-5.12267	3.01239e-07	2.92075e-05
ENSDARG00000043168	cela1.5	chymotrypsin like elastase family member 1, tandem duplicate 5 [Source:ZFIN;Acc:ZDB-GENE-040801-186]	132.832	-2.67185	0.696924	-3.83377	0.000126194	0.00527567
ENSDARG00000043173	cela1.3	chymotrypsin like elastase family member 1, tandem duplicate 3 [Source:ZFIN;Acc:ZDB-GENE-040801-12]	127.566	-1.90418	0.270082	-7.0504	1.784e-12	4.88835e-10
ENSDARG00000043198	si:rp71-1i20.2	si:rp71-1i20.2 [Source:ZFIN;Acc:ZDB-GENE-040724-207]	18.7994	-2.34284	0.601166	-3.89717	9.7324e-05	0.00429675
ENSDARG00000043997	cyp2x8	cytochrome P450, family 2, subfamily X, polypeptide 8 [Source:ZFIN;Acc:ZDB-GENE-040704-28]	135.187	-1.26245	0.271568	-4.64873	3.33991e-06	0.000252083
ENSDARG00000051712	mhc1lfa	major histocompatibility complex class I LFA [Source:ZFIN;Acc:ZDB-GENE-140820-7]	10.2585	-2.76295	0.704138	-3.92388	8.71329e-05	0.00393644
ENSDARG00000056462	crp2	C-reactive protein 2 [Source:ZFIN;Acc:ZDB-GENE-030131-5826]	37.8024	-1.28658	0.360229	-3.57156	0.000354866	0.0120401
ENSDARG00000058537	si:dkey-102c8.2	si:dkey-102c8.2 [Source:ZFIN;Acc:ZDB-GENE-050208-329]	8.23092	-2.87595	0.825915	-3.48214	0.000497418	0.0157927
ENSDARG00000058794	si:dkey-19a16.2	si:dkey-19a16.2 [Source:ZFIN;Acc:ZDB-GENE-050208-493]	84.0645	-2.68313	0.258876	-10.3645	3.59549e-25	4.11994e-22
ENSDARG00000059039	FO904903.1	major histocompatibility complex class I ULA [Source:NCBI gene;Acc:796419]	9.12405	-7.14685	1.30982	-5.45637	4.85955e-08	6.03471e-06
ENSDARG00000061417	nub1	negative regulator of ubiquitin-like proteins 1 [Source:ZFIN;Acc:ZDB-GENE-080212-11]	147.509	-1.24375	0.222324	-5.5943	2.21508e-08	2.93895e-06
ENSDARG00000071437	ptprc	protein tyrosine phosphatase receptor type C [Source:ZFIN;Acc:ZDB-GENE-050208-585]	79.1642	-1.02973	0.280822	-3.66683	0.000245575	0.0090112
ENSDARG00000071495	sult3st5	sulfotransferase family 3, cytosolic sulfotransferase 5 [Source:ZFIN;Acc:ZDB-GENE-060503-722]	30.9245	-3.47185	0.479718	-7.23726	4.57834e-13	1.42488e-10
ENSDARG00000071618	si:ch211-213a13.5	si:ch211-213a13.5 [Source:ZFIN;Acc:ZDB-GENE-050208-711]	5.52346	-3.3313	1.00846	-3.30335	0.000955363	0.0268792
ENSDARG00000071629	BX511034.1		54.4113	-3.11723	0.408803	-7.62527	2.43533e-14	9.90199e-12
ENSDARG00000073789	zmp:0000000735	zmp:0000000735 [Source:ZFIN;Acc:ZDB-GENE-130530-738]	68.8658	-1.04684	0.250636	-4.17672	2.9574e-05	0.00159941
ENSDARG00000074111	bcdin3d	pre-miRNA 5'-monophosphate methyltransferase [Source:NCBI gene;Acc:568375]	19.6169	-2.05823	0.522005	-3.94293	8.04908e-05	0.00369598
ENSDARG00000074322	si:ch211-194m7.3	si:ch211-194m7.3 [Source:ZFIN;Acc:ZDB-GENE-131121-19]	127.503	-1.32709	0.289455	-4.58478	4.54464e-06	0.000330161
ENSDARG00000074652	smtna	smoothelin a [Source:ZFIN;Acc:ZDB-GENE-091204-245]	13.7796	-2.1994	0.615594	-3.57282	0.00035316	0.0120178
ENSDARG00000075600	si:dkeyp-41f9.3	si:dkeyp-41f9.3 [Source:ZFIN;Acc:ZDB-GENE-091118-56]	139.654	-1.74285	0.200976	-8.67195	4.24772e-18	2.43366e-15
ENSDARG00000077252	si:rp71-36a1.5	si:rp71-36a1.5 [Source:ZFIN;Acc:ZDB-GENE-091204-428]	28.7616	-1.41631	0.393032	-3.60354	0.000313914	0.0110369
ENSDARG00000077415	zmp:0000001175	zmp:0000001175 [Source:ZFIN;Acc:ZDB-GENE-140106-135]	19.5647	-2.02433	0.57175	-3.54058	0.000399244	0.013259
ENSDARG00000078006	wscd1b	WSC domain containing 1b [Source:ZFIN;Acc:ZDB-GENE-091118-93]	257.814	-1.01079	0.207227	-4.87769	1.07335e-06	9.26647e-05
ENSDARG00000079986	BX927329.1		10.8118	-3.02903	0.755679	-4.00836	6.11417e-05	0.00296408
ENSDARG00000087102	si:ch1073-164k15.3	si:ch1073-164k15.3 [Source:ZFIN;Acc:ZDB-GENE-131119-59]	33.0207	-2.84761	0.408478	-6.97125	3.14139e-12	8.08075e-10
ENSDARG00000092662	dnaaf3	dynein, axonemal, assembly factor 3 [Source:NCBI gene;Acc:100148431]	7.86401	-4.20839	1.03743	-4.05657	4.97989e-05	0.0024859
ENSDARG00000093024	si:ch211-213a13.2	si:ch211-213a13.2 [Source:ZFIN;Acc:ZDB-GENE-050208-551]	32.3757	-1.75254	0.357146	-4.90708	9.24412e-07	8.16829e-05
ENSDARG00000094252	BX649448.4		8.61797	-4.46013	1.02471	-4.35259	1.34539e-05	0.000833316
ENSDARG00000095006	CR388079.2		3.32485	-5.59568	1.48914	-3.75765	0.000171515	0.00678763
ENSDARG00000096830	mhc1lja	major histocompatibility complex class I LJA [Source:ZFIN;Acc:ZDB-GENE-140820-11]	10.6233	-2.78734	0.6854	-4.06674	4.76755e-05	0.00239333
ENSDARG00000096899	CU929451.1		24.5283	-1.64906	0.440134	-3.74672	0.000179162	0.00703505
ENSDARG00000097275	si:ch211-147g22.4	si:ch211-147g22.4 [Source:ZFIN;Acc:ZDB-GENE-131121-226]	39.7982	-2.38816	0.442446	-5.39763	6.75273e-08	8.06775e-06
ENSDARG00000098902	ubxn8	UBX domain protein 8 [Source:ZFIN;Acc:ZDB-GENE-050522-266]	54.8112	-2.29898	0.299566	-7.67437	1.66235e-14	6.98438e-12
ENSDARG00000098911	zgc:153293	zgc:153293 [Source:ZFIN;Acc:ZDB-GENE-060825-315]	53.9345	-1.15665	0.321016	-3.60308	0.000314473	0.0110408
ENSDARG00000099006	CABZ01029938.1	NACHT, LRR and PYD domains-containing protein 12 [Source:NCBI gene;Acc:568664]	12.1318	-2.88233	0.79931	-3.60602	0.000310932	0.0109538
ENSDARG00000099364	BX511034.5		52.9712	-3.72284	0.390613	-9.53076	1.56133e-21	1.19271e-18
ENSDARG00000099577	si:dkey-182g1.10	si:dkey-182g1.10 [Source:ZFIN;Acc:ZDB-GENE-141216-134]	267.575	-1.41685	0.208965	-6.7803	1.19923e-11	2.7483e-09
ENSDARG00000099646	pcdh1g3	protocadherin 1 gamma 3 [Source:ZFIN;Acc:ZDB-GENE-050608-3]	14.0407	-1.95864	0.608743	-3.21752	0.00129303	0.0335785
ENSDARG00000100478	TULP1	tubby-related protein 1-like [Source:NCBI gene;Acc:103908677]	15.0011	-5.89653	1.11523	-5.28728	1.24149e-07	1.40344e-05
ENSDARG00000100552	taco1	translational activator of mitochondrially encoded cytochrome c oxidase I [Source:ZFIN;Acc:ZDB-GENE-070410-35]	88.5025	-2.48567	0.307792	-8.0758	6.7035e-16	3.3135e-13
ENSDARG00000101012	CABZ01051600.2		19.5805	-1.75512	0.566925	-3.09587	0.00196239	0.0458055
ENSDARG00000101127	map1lc3b	microtubule-associated protein 1 light chain 3 beta [Source:ZFIN;Acc:ZDB-GENE-030131-1145]	2131.95	-1.0675	0.117315	-9.09948	9.07688e-20	6.35609e-17
ENSDARG00000102302	WDR48	WD repeat domain 48 [Source:HGNC Symbol;Acc:HGNC:30914]	70.8354	-1.21037	0.261864	-4.62211	3.79853e-06	0.000282469
ENSDARG00000102733	EMC4	ER membrane protein complex subunit 4 [Source:HGNC Symbol;Acc:HGNC:28032]	6.51802	-4.41772	1.31084	-3.37014	0.000751295	0.0218447
ENSDARG00000104640	BX511034.7	uncharacterized LOC100006875 [Source:NCBI gene;Acc:100006875]	34.9699	-2.52267	0.431804	-5.84216	5.15287e-09	7.46545e-07
ENSDARG00000105052	cfhl5	complement factor H like 5 [Source:ZFIN;Acc:ZDB-GENE-050208-782]	27.3091	-1.81075	0.528173	-3.42832	0.000607319	0.0185884
ENSDARG00000105212	cfhl1	complement factor H like 1 [Source:ZFIN;Acc:ZDB-GENE-050208-342]	59.4819	-1.18689	0.264353	-4.4898	7.12908e-06	0.000485722
ENSDARG00000109563	LSM10	LSM10, U7 small nuclear RNA associated [Source:HGNC Symbol;Acc:HGNC:17562]	13.41	-3.37398	0.763807	-4.41732	9.99318e-06	0.000648312
ENSDARG00000109648	si:ch211-147m6.1	si:ch211-147m6.1 [Source:ZFIN;Acc:ZDB-GENE-131120-57]	97.7383	-1.09608	0.281154	-3.89851	9.67876e-05	0.00428808
ENSDARG00000111190	CR450686.5		3.73401	-5.8589	1.54727	-3.78662	0.000152712	0.00619923
ENSDARG00000112301	CU570881.2		41.2466	-1.53648	0.322177	-4.76905	1.85101e-06	0.000148688
ENSDARG00000116618	si:ch73-27e22.8	si:ch73-27e22.8 [Source:ZFIN;Acc:ZDB-GENE-100917-4]	24.9156	-2.93273	0.508673	-5.76546	8.14366e-09	1.13422e-06
ENSDARG00000117271	CR954298.1		21.6081	-2.82887	0.535891	-5.27882	1.30016e-07	1.46321e-05
ENSDARG00000117609	CABZ01079281.1		74.8225	-1.98916	0.359278	-5.53655	3.08488e-08	4.02936e-06
ENSDARG00000117659	CABZ01079280.1		13.2782	-2.14807	0.576331	-3.72714	0.000193665	0.00748789

## Sheet: upf1_mu_VS_WT
Supplementary Table S17. List of down-regulated genes in leg1-/- single; upf1-/- single; upf1-/- leg1a-/- double at 5dpf
upf1_mu vs WT ( FoldChange ≤ -2, Padj < 0.05）
ensembl_gene_id	external_gene_name	description	baseMean	log2FoldChange	lfcSE	stat	pvalue	padj
ENSDARG00000017794	sdr16c5b	short chain dehydrogenase/reductase family 16C, member 5b [Source:ZFIN;Acc:ZDB-GENE-040426-2861]	1453.5	-1.01161	0.162525	-6.22434	4.83593e-10	2.76102e-08
ENSDARG00000019294	cbln8	cerebellin 8 [Source:ZFIN;Acc:ZDB-GENE-080204-13]	9.52553	-2.43444	0.712705	-3.41578	0.000636003	0.00694445
ENSDARG00000024503	c6ast3	six-cysteine containing astacin protease 3 [Source:ZFIN;Acc:ZDB-GENE-050320-99]	380.488	-2.58886	0.416233	-6.21972	4.98035e-10	2.82984e-08
ENSDARG00000039393	si:ch211-240l19.5	si:ch211-240l19.5 [Source:ZFIN;Acc:ZDB-GENE-041210-327]	1073.99	-2.85953	0.146314	-19.5437	4.66304e-85	6.13811e-82
ENSDARG00000039730	zgc:112160	zgc:112160 [Source:ZFIN;Acc:ZDB-GENE-050417-229]	15081.4	-1.64633	0.115622	-14.2389	5.25119e-46	3.45616e-43
ENSDARG00000045834	si:dkey-14d8.7	si:dkey-14d8.7 [Source:ZFIN;Acc:ZDB-GENE-041210-143]	387.912	-3.58092	0.239227	-14.9687	1.1755e-50	9.28412e-48
ENSDARG00000045835	si:dkey-14d8.6	si:dkey-14d8.6 [Source:ZFIN;Acc:ZDB-GENE-041210-124]	2063.08	-5.24858	0.222081	-23.6336	1.74102e-123	3.75016e-120
ENSDARG00000052578	c6ast4	six-cysteine containing astacin protease 4 [Source:ZFIN;Acc:ZDB-GENE-050626-100]	7731.6	-3.09537	0.184048	-16.8183	1.79313e-63	2.02316e-60
ENSDARG00000056587	cyp2r1	cytochrome P450, family 2, subfamily R, polypeptide 1 [Source:ZFIN;Acc:ZDB-GENE-110114-1]	173.602	-1.37472	0.497943	-2.7608	0.00576604	0.0405621
ENSDARG00000056938	kera	keratocan [Source:NCBI gene;Acc:567017]	703.653	-1.17089	0.199821	-5.85967	4.63801e-09	2.26117e-07
ENSDARG00000074547	si:ch211-240l19.8	si:ch211-240l19.8 [Source:ZFIN;Acc:ZDB-GENE-041210-330]	15.8261	-3.51285	0.677996	-5.18122	2.20438e-07	7.3564e-06
ENSDARG00000074613	si:ch211-240l19.6	si:ch211-240l19.6 [Source:ZFIN;Acc:ZDB-GENE-041210-328]	504.681	-4.27611	0.180054	-23.749	1.12436e-124	2.66407e-121
ENSDARG00000076313	si:ch211-240l19.7	si:ch211-240l19.7 [Source:ZFIN;Acc:ZDB-GENE-041210-329]	9.14812	-2.72985	0.801969	-3.40393	0.000664231	0.00721278
ENSDARG00000077960	si:ch211-186e20.7	si:ch211-186e20.7 [Source:ZFIN;Acc:ZDB-GENE-110407-6]	280.034	-1.79512	0.181521	-9.88933	4.6313e-23	1.05513e-20
ENSDARG00000090428	ctrb1	chymotrypsinogen B1 [Source:ZFIN;Acc:ZDB-GENE-030131-1171]	32119.3	-1.77873	0.143263	-12.4159	2.14274e-35	8.90701e-33
ENSDARG00000091961	pth1b	parathyroid hormone 1b [Source:ZFIN;Acc:ZDB-GENE-040623-2]	23.8168	-1.52413	0.531278	-2.8688	0.00412026	0.0312302
ENSDARG00000093844	zgc:136461	zgc:136461 [Source:ZFIN;Acc:ZDB-GENE-060519-7]	8141.38	-2.82055	0.182478	-15.4569	6.77996e-54	5.94979e-51
ENSDARG00000099821	tymp	thymidine phosphorylase [Source:ZFIN;Acc:ZDB-GENE-100415-1]	69.8457	-1.36942	0.286615	-4.7779	1.77139e-06	4.64798e-05
ENSDARG00000103946	si:dkey-124l13.1	si:dkey-124l13.1 [Source:ZFIN;Acc:ZDB-GENE-141215-10]	46.2638	-1.03599	0.331506	-3.12511	0.00177741	0.0161294
ENSDARG00000104856	C7H19orf12	si:ch211-260e23.7 [Source:ZFIN;Acc:ZDB-GENE-141216-158]	23.2054	-1.23441	0.448184	-2.75424	0.00588283	0.0411659
ENSDARG00000005526	igfn1.1	immunoglobulin like and fibronectin type III domain containing 1, tandem duplicate 1 [Source:ZFIN;Acc:ZDB-GENE-050327-30]	721.305	-1.0506	0.134836	-7.79171	6.61088e-15	7.22199e-13
ENSDARG00000006757	klhl41b	kelch-like family member 41b [Source:NCBI gene;Acc:321064]	2225.33	-1.25097	0.129885	-9.63135	5.89495e-22	1.20409e-19
ENSDARG00000007276	ela3l	elastase 3 like [Source:ZFIN;Acc:ZDB-GENE-060710-2]	4818.96	-3.16397	0.489508	-6.46358	1.02252e-10	6.49535e-09
ENSDARG00000011283	si:dkey-110k5.10	si:dkey-110k5.10 [Source:ZFIN;Acc:ZDB-GENE-060531-70]	12.3473	-1.64924	0.591344	-2.78896	0.00528771	0.0379313
ENSDARG00000012539	dnase1	deoxyribonuclease I [Source:ZFIN;Acc:ZDB-GENE-040718-423]	34.7858	-1.7639	0.392599	-4.49288	7.02667e-06	0.000154015
ENSDARG00000013390	CABZ01088367.1		27.711	-1.22955	0.418267	-2.93963	0.00328605	0.0262154
ENSDARG00000013856	amy2a	amylase alpha 2A [Source:ZFIN;Acc:ZDB-GENE-040426-2393]	3596.77	-2.90106	0.327751	-8.85141	8.64214e-19	1.34715e-16
ENSDARG00000027620	bco2l	beta-carotene 15, 15-dioxygenase 2, like [Source:ZFIN;Acc:ZDB-GENE-010509-1]	187.085	-1.14218	0.209699	-5.44675	5.12985e-08	2.00241e-06
ENSDARG00000032836	pvalb5	parvalbumin 5 [Source:ZFIN;Acc:ZDB-GENE-050417-336]	943.075	-1.10657	0.141153	-7.8395	4.52334e-15	5.03174e-13
ENSDARG00000035257	akr1a1a	aldo-keto reductase family 1, member A1a (aldehyde reductase) [Source:NCBI gene;Acc:445326]	99.9893	-1.26099	0.261732	-4.81787	1.451e-06	3.90238e-05
ENSDARG00000037836	igfals	insulin-like growth factor binding protein, acid labile subunit [Source:ZFIN;Acc:ZDB-GENE-061009-25]	38.8616	-3.1327	0.432013	-7.2514	4.1247e-13	3.6063e-11
ENSDARG00000039979	tecrl2b	trans-2,3-enoyl-CoA reductase-like 2b [Source:ZFIN;Acc:ZDB-GENE-041010-116]	42.843	-1.41101	0.373838	-3.77439	0.000160403	0.00223827
ENSDARG00000040321	rx2	retinal homeobox gene 2 [Source:NCBI gene;Acc:30473]	69.52	-1.00374	0.279702	-3.58859	0.000332468	0.00407106
ENSDARG00000042069	pebp1	phosphatidylethanolamine binding protein 1 [Source:ZFIN;Acc:ZDB-GENE-040426-2621]	648.406	-1.23407	0.125441	-9.8378	7.73825e-23	1.71355e-20
ENSDARG00000044204	endou	endonuclease, polyU-specific [Source:NCBI gene;Acc:791216]	522.498	-1.63775	0.211603	-7.73973	9.96277e-15	1.07789e-12
ENSDARG00000052223	rcvrna	recoverin a [Source:ZFIN;Acc:ZDB-GENE-050913-106]	700.447	-1.17344	0.175383	-6.69073	2.22058e-11	1.48628e-09
ENSDARG00000055467	si:dkeyp-3f10.14	si:dkeyp-3f10.14 [Source:ZFIN;Acc:ZDB-GENE-081104-36]	13.2846	-2.21483	0.678718	-3.26326	0.00110138	0.0109971
ENSDARG00000058462	zgc:158846	zgc:158846 [Source:ZFIN;Acc:ZDB-GENE-070209-50]	6771.6	-1.31143	0.158559	-8.27095	1.32901e-16	1.73975e-14
ENSDARG00000060350	apoda.2	apolipoprotein Da, duplicate 2 [Source:ZFIN;Acc:ZDB-GENE-070912-551]	6961.85	-2.13628	0.158762	-13.4559	2.84359e-41	1.49724e-38
ENSDARG00000062947	amn	amnion associated transmembrane protein [Source:ZFIN;Acc:ZDB-GENE-060810-59]	107.57	-1.00144	0.222125	-4.50846	6.53005e-06	0.000144736
ENSDARG00000086569	zgc:172051	zgc:172051 [Source:ZFIN;Acc:ZDB-GENE-080219-23]	823.686	-1.62742	0.215929	-7.53684	4.8148e-14	4.60008e-12
ENSDARG00000087516	CU693494.1	alanine aminotransferase 2-like [Source:NCBI gene;Acc:101882185]	17.1452	-1.48772	0.458066	-3.24783	0.00116289	0.0114711
ENSDARG00000089749	aqp8b	aquaporin 8b [Source:ZFIN;Acc:ZDB-GENE-080220-47]	45.3166	-1.15085	0.346961	-3.31693	0.000910134	0.00937596
ENSDARG00000095826	smdt1a	single-pass membrane protein with aspartate-rich tail 1a [Source:ZFIN;Acc:ZDB-GENE-110411-114]	76.3981	-1.00976	0.327289	-3.08523	0.00203396	0.0179784
ENSDARG00000096242	si:ch211-76l23.4	si:ch211-76l23.4 [Source:ZFIN;Acc:ZDB-GENE-030131-8310]	310.684	-1.03139	0.164481	-6.27059	3.59674e-10	2.08365e-08
ENSDARG00000097445	si:dkey-195m11.8	si:dkey-195m11.8 [Source:ZFIN;Acc:ZDB-GENE-030131-3092]	375.607	-1.2217	0.2034	-6.00639	1.89702e-09	9.68706e-08
ENSDARG00000098162	zgc:77748	zgc:77748 [Source:ZFIN;Acc:ZDB-GENE-040426-1864]	1000.95	-1.16876	0.151937	-7.69239	1.44416e-14	1.49424e-12
ENSDARG00000099344	zgc:92162	zgc:92162 [Source:ZFIN;Acc:ZDB-GENE-040718-41]	20.6599	-1.3014	0.458558	-2.83803	0.00453933	0.0336004
ENSDARG00000100781	col28a2b	collagen, type XXVIII, alpha 2b [Source:ZFIN;Acc:ZDB-GENE-130530-762]	55.1539	-1.32537	0.320497	-4.13534	3.5443e-05	0.000621144
ENSDARG00000104593	cyp2k18	cytochrome P450, family 2, subfamily K, polypeptide 18 [Source:ZFIN;Acc:ZDB-GENE-040426-1584]	252.506	-1.77614	0.191132	-9.29273	1.50383e-20	2.76215e-18
ENSDARG00000104829	zgc:112146	zgc:112146 [Source:ZFIN;Acc:ZDB-GENE-050417-237]	220.594	-1.2983	0.206744	-6.27974	3.39144e-10	1.97437e-08
ENSDARG00000110019	CABZ01079267.1		138.854	-1.58516	0.293028	-5.40957	6.31775e-08	2.37985e-06
ENSDARG00000111357	tnfsf14	TNF superfamily member 14 [Source:ZFIN;Acc:ZDB-GENE-101109-3]	14.9786	-1.61831	0.589774	-2.74395	0.00607047	0.0421182
ENSDARG00000006220	ugt1a1	UDP glucuronosyltransferase 1 family, polypeptide A1 [Source:ZFIN;Acc:ZDB-GENE-071004-4]	5272.26	-1.17998	0.124374	-9.48735	2.36989e-21	4.56522e-19
ENSDARG00000012609	hpxa	hemopexin a [Source:NCBI gene;Acc:327588]	14.2091	-2.50685	0.626522	-4.00122	6.30178e-05	0.00101852
ENSDARG00000016856	pon2	paraoxonase 2 [Source:ZFIN;Acc:ZDB-GENE-030131-7116]	263.428	-1.16473	0.153745	-7.57572	3.57137e-14	3.52583e-12
ENSDARG00000017193	cnn1a	calponin 1, basic, smooth muscle, a [Source:ZFIN;Acc:ZDB-GENE-090312-141]	24.178	-1.63598	0.521057	-3.13974	0.00169098	0.0155114
ENSDARG00000017882	rdh1	retinol dehydrogenase 1 [Source:ZFIN;Acc:ZDB-GENE-030912-15]	394.204	-1.13709	0.226139	-5.02826	4.94956e-07	1.50545e-05
ENSDARG00000019496	esd	esterase D/formylglutathione hydrolase [Source:ZFIN;Acc:ZDB-GENE-050417-328]	817.123	-1.07549	0.120341	-8.93704	3.99737e-19	6.31424e-17
ENSDARG00000030254	cbln9	cerebellin 9 [Source:ZFIN;Acc:ZDB-GENE-040724-34]	38.4722	-1.61876	0.467961	-3.45917	0.000541846	0.00607596
ENSDARG00000037748	slc43a1b	solute carrier family 43 member 1b [Source:ZFIN;Acc:ZDB-GENE-070209-173]	427.262	-1.15103	0.189136	-6.08573	1.15963e-09	6.13311e-08
ENSDARG00000040282	zgc:92590	zgc:92590 [Source:ZFIN;Acc:ZDB-GENE-041024-15]	124.394	-3.91594	0.839039	-4.66717	3.05374e-06	7.4593e-05
ENSDARG00000040738	zgc:153846	zgc:153846 [Source:ZFIN;Acc:ZDB-GENE-060929-898]	23.9348	-3.46902	0.728107	-4.76444	1.89378e-06	4.92009e-05
ENSDARG00000042993	prss1	serine protease 1 [Source:ZFIN;Acc:ZDB-GENE-010131-7]	32034.2	-2.08427	0.160896	-12.9542	2.22551e-38	1.01406e-35
ENSDARG00000044875	crygm2e	crystallin, gamma M2e [Source:ZFIN;Acc:ZDB-GENE-081105-116]	25.2743	-1.78862	0.475241	-3.76361	0.000167477	0.00231923
ENSDARG00000046079	cacng6b	calcium channel, voltage-dependent, gamma subunit 6b [Source:ZFIN;Acc:ZDB-GENE-100922-272]	139.631	-1.37472	0.220911	-6.22294	4.87918e-10	2.77902e-08
ENSDARG00000053383	rprma	reprimo, TP53 dependent G2 arrest mediator candidate a [Source:NCBI gene;Acc:553689]	81.2997	-1.09467	0.27108	-4.03817	5.38692e-05	0.000890081
ENSDARG00000055514	icn2	ictacalcin 2 [Source:ZFIN;Acc:ZDB-GENE-070822-9]	1025.3	-1.1326	0.195331	-5.79837	6.69631e-09	3.16676e-07
ENSDARG00000062132	cyp4v8	cytochrome P450, family 4, subfamily V, polypeptide 8 [Source:ZFIN;Acc:ZDB-GENE-061103-601]	887.034	-1.44443	0.192334	-7.51	5.9126e-14	5.60373e-12
ENSDARG00000067781	urp2	urotensin II-related peptide [Source:ZFIN;Acc:ZDB-GENE-110718-3]	43.6197	-1.0865	0.371153	-2.92737	0.00341844	0.0270159
ENSDARG00000069293	ahsg2	alpha-2-HS-glycoprotein 2 [Source:ZFIN;Acc:ZDB-GENE-030131-1133]	292.282	-6.09145	0.530675	-11.4787	1.68825e-30	5.97037e-28
ENSDARG00000073742	prss59.2	serine protease 59, tandem duplicate 2 [Source:ZFIN;Acc:ZDB-GENE-110408-10]	41782.1	-1.4774	0.144763	-10.2056	1.871e-24	4.38926e-22
ENSDARG00000079274	prss59.1	serine protease 59, tandem duplicate 1 [Source:ZFIN;Acc:ZDB-GENE-030131-1173]	23418.2	-3.37428	0.129886	-25.9787	8.62925e-149	3.40769e-145
ENSDARG00000087178	scpp9	secretory calcium-binding phosphoprotein 9 [Source:ZFIN;Acc:ZDB-GENE-090424-3]	11.5938	-2.59971	0.74271	-3.5003	0.00046473	0.00538714
ENSDARG00000090416	scpp1	secretory calcium-binding phosphoprotein 1 [Source:ZFIN;Acc:ZDB-GENE-090424-1]	96.0149	-1.02098	0.247155	-4.13093	3.61299e-05	0.000631084
ENSDARG00000091609	spink4	serine peptidase inhibitor, Kazal type 4 [Source:ZFIN;Acc:ZDB-GENE-130821-1]	334.687	-1.39892	0.162475	-8.61003	7.30445e-18	1.05531e-15
ENSDARG00000091916	ugt5b4	UDP glucuronosyltransferase 5 family, polypeptide B4 [Source:ZFIN;Acc:ZDB-GENE-070112-2332]	506.081	-1.23436	0.158421	-7.79165	6.61421e-15	7.22199e-13
ENSDARG00000092404	LCT	si:dkey-79p17.3 [Source:ZFIN;Acc:ZDB-GENE-081105-132]	112.157	-1.30603	0.251238	-5.19839	2.01019e-07	6.82371e-06
ENSDARG00000092469	fndc7rs1	fibronectin type III domain containing 7, related sequence 1 [Source:ZFIN;Acc:ZDB-GENE-070912-652]	40.8575	-1.07167	0.310493	-3.45151	0.000557468	0.00621876
ENSDARG00000092552	fndc7rs2	fibronectin type III domain containing 7, related sequence 2 [Source:ZFIN;Acc:ZDB-GENE-070912-651]	13.3243	-1.70171	0.56915	-2.98992	0.00279055	0.0231025
ENSDARG00000092950	BX294379.1		39.1149	-1.06333	0.360338	-2.95093	0.00316823	0.02549
ENSDARG00000095362	si:ch211-77g15.32	si:ch211-77g15.32 [Source:ZFIN;Acc:ZDB-GENE-070912-320]	169.777	-1.29687	0.303732	-4.26978	1.95664e-05	0.000371182
ENSDARG00000095448	ftr30	finTRIM family, member 30 [Source:ZFIN;Acc:ZDB-GENE-070912-106]	15.1989	-4.07207	0.869006	-4.68589	2.7874e-06	6.88683e-05
ENSDARG00000099276	ugt5b2	UDP glucuronosyltransferase 5 family, polypeptide B2 [Source:ZFIN;Acc:ZDB-GENE-100406-4]	683.869	-1.29192	0.182671	-7.0724	1.52272e-12	1.21479e-10
ENSDARG00000100184	ly97.2	lymphocyte antigen 97, tandem duplicate 2 [Source:ZFIN;Acc:ZDB-GENE-170621-2]	32.8192	-3.25398	0.471767	-6.89744	5.29463e-12	3.80155e-10
ENSDARG00000103295	cyp3a65	cytochrome P450, family 3, subfamily A, polypeptide 65 [Source:ZFIN;Acc:ZDB-GENE-050604-1]	3484.32	-1.43435	0.194578	-7.37162	1.68569e-13	1.5072e-11
ENSDARG00000104995	ugt5b1	UDP glucuronosyltransferase 5 family, polypeptide B1 [Source:ZFIN;Acc:ZDB-GENE-100406-3]	189.211	-1.00186	0.184926	-5.41762	6.0398e-08	2.29706e-06
ENSDARG00000105060	rdh8b	retinol dehydrogenase 8b [Source:ZFIN;Acc:ZDB-GENE-040426-1759]	129.367	-1.10061	0.253753	-4.33732	1.44228e-05	0.000287412
ENSDARG00000113383	CU138548.5		6.71094	-2.56931	0.837416	-3.06813	0.002154	0.0187982
ENSDARG00000117258	FP236157.4		66.2149	-1.17213	0.318142	-3.68429	0.000229339	0.00299392
ENSDARG00000117264	CR385050.2		43.2724	-1.05259	0.339702	-3.09857	0.00194454	0.017321
ENSDARG00000003902	ctsl.1	cathepsin L.1 [Source:ZFIN;Acc:ZDB-GENE-040718-61]	1100.15	-1.32898	0.210071	-6.32631	2.51093e-10	1.49859e-08
ENSDARG00000009087	cd74a	CD74 molecule, major histocompatibility complex, class II invariant chain a [Source:ZFIN;Acc:ZDB-GENE-000901-1]	21.1036	-1.93951	0.550793	-3.52131	0.000429418	0.00503196
ENSDARG00000009153	pla2g1b	phospholipase A2, group IB (pancreas) [Source:ZFIN;Acc:ZDB-GENE-070117-1]	1003.67	-1.71356	0.182226	-9.40346	5.27985e-21	1.00081e-18
ENSDARG00000009443	zgc:92137	zgc:92137 [Source:ZFIN;Acc:ZDB-GENE-040801-179]	2567.49	-2.03664	0.214093	-9.51289	1.85446e-21	3.63137e-19
ENSDARG00000017437	adcy3b	adenylate cyclase 3b [Source:ZFIN;Acc:ZDB-GENE-041014-276]	26.0848	-1.27554	0.454992	-2.80344	0.00505614	0.0366473
ENSDARG00000021172	cyp2ad2	cytochrome P450, family 2, subfamily AD, polypeptide 2 [Source:ZFIN;Acc:ZDB-GENE-020812-2]	1587.35	-2.67861	0.197525	-13.5608	6.83466e-42	3.68047e-39
ENSDARG00000022951	pth2	parathyroid hormone 2 [Source:NCBI gene;Acc:402812]	44.1778	-1.49648	0.452655	-3.30601	0.000946333	0.0096944
ENSDARG00000026017	xpnpep2	X-prolyl aminopeptidase (aminopeptidase P) 2, membrane-bound [Source:ZFIN;Acc:ZDB-GENE-040426-1151]	332.236	-1.05004	0.223904	-4.68971	2.73596e-06	6.78094e-05
ENSDARG00000031745	mhc2a	major histocompatibility complex class II integral membrane alpha chain gene [Source:ZFIN;Acc:ZDB-GENE-990415-150]	15.8473	-2.08478	0.712551	-2.9258	0.00343571	0.027094
ENSDARG00000037533	mep1b	meprin A, beta [Source:ZFIN;Acc:ZDB-GENE-041014-209]	200.146	-2.05721	0.510815	-4.0273	5.64217e-05	0.000923243
ENSDARG00000041540	sult1st2	sulfotransferase family 1, cytosolic sulfotransferase 2 [Source:NCBI gene;Acc:791732]	503.754	-1.09014	0.162803	-6.69604	2.14143e-11	1.43737e-09
ENSDARG00000042010	pklr	pyruvate kinase L/R [Source:ZFIN;Acc:ZDB-GENE-010907-1]	1922.81	-1.16292	0.184903	-6.28936	3.18778e-10	1.86038e-08
ENSDARG00000042953	cyp2n13	cytochrome P450, family 2, subfamily N, polypeptide 13 [Source:ZFIN;Acc:ZDB-GENE-041001-158]	2331.52	-1.20114	0.173349	-6.92904	4.23698e-12	3.11773e-10
ENSDARG00000043557	kcnk13b	potassium channel, subfamily K, member 13b [Source:ZFIN;Acc:ZDB-GENE-040724-105]	4.6095	-3.66045	1.33362	-2.74475	0.00605578	0.0420532
ENSDARG00000053684	aldob	aldolase b, fructose-bisphosphate [Source:NCBI gene;Acc:321664]	22635.8	-1.1555	0.188859	-6.1183	9.45791e-10	5.12805e-08
ENSDARG00000055570	gpr61	G protein-coupled receptor 61 [Source:ZFIN;Acc:ZDB-GENE-081104-239]	52.4821	-1.29652	0.296239	-4.37661	1.20539e-05	0.00024685
ENSDARG00000056744	ela2	elastase 2 [Source:ZFIN;Acc:ZDB-GENE-041117-1]	10503.8	-2.86817	0.371329	-7.72409	1.12659e-14	1.19702e-12
ENSDARG00000056765	ela2l	elastase 2 like [Source:ZFIN;Acc:ZDB-GENE-040511-1]	14793.9	-3.17009	0.313253	-10.1199	4.50731e-24	1.03686e-21
ENSDARG00000059227	fabp1b.1	fatty acid binding protein 1b, tandem duplicate 1 [Source:NCBI gene;Acc:554095]	5802.02	-1.06657	0.122916	-8.67723	4.05525e-18	6.00532e-16
ENSDARG00000069100	aldh9a1a.1	aldehyde dehydrogenase 9 family, member A1a, tandem duplicate 1 [Source:NCBI gene;Acc:100005587]	11623.9	-1.26459	0.123511	-10.2387	1.32968e-24	3.15055e-22
ENSDARG00000069404	pln	phospholamban [Source:NCBI gene;Acc:555548]	106.974	-1.08679	0.211759	-5.13223	2.86333e-07	9.37067e-06
ENSDARG00000078917	zgc:195245	zgc:195245 [Source:ZFIN;Acc:ZDB-GENE-081022-200]	40.6864	-1.24324	0.4477	-2.77694	0.00548726	0.0390084
ENSDARG00000080010	adh5	alcohol dehydrogenase 5 [Source:ZFIN;Acc:ZDB-GENE-011003-1]	1643.11	-1.19243	0.0997715	-11.9516	6.36596e-33	2.39421e-30
ENSDARG00000090722	C20H6orf58	liver-enriched gene 1, tandem duplicate 1 [Source:NCBI gene;Acc:796447]	435.75	-1.73387	0.372158	-4.65895	3.1782e-06	7.70772e-05
ENSDARG00000090850	serpina1l	serine (or cysteine) proteinase inhibitor, clade A (alpha-1 antiproteinase, antitrypsin), member 1, like [Source:ZFIN;Acc:ZDB-GENE-040721-3]	4902.22	-1.31333	0.149082	-8.80945	1.25756e-18	1.92236e-16
ENSDARG00000093006	rarres3	retinoic acid receptor responder 3 [Source:ZFIN;Acc:ZDB-GENE-060929-616]	31.3145	-1.66724	0.452675	-3.68308	0.000230435	0.00300326
ENSDARG00000095633	si:ch211-133l5.7	si:ch211-133l5.7 [Source:ZFIN;Acc:ZDB-GENE-081104-117]	974.519	-1.18574	0.178142	-6.65616	2.81082e-11	1.87077e-09
ENSDARG00000095751	C20H6orf58	liver-enriched gene 1, tandem duplicate 2 [Source:NCBI gene;Acc:406484]	76.4821	-1.40499	0.441203	-3.18446	0.00145025	0.0136738
ENSDARG00000096654	si:dkey-119m7.8	si:dkey-119m7.8 [Source:ZFIN;Acc:ZDB-GENE-121214-235]	72.2152	-1.10408	0.254621	-4.33618	1.4498e-05	0.000288643
ENSDARG00000097959	si:dkey-248g15.3	si:dkey-248g15.3 [Source:ZFIN;Acc:ZDB-GENE-131127-95]	232.627	-1.48445	0.220578	-6.72981	1.6988e-11	1.15004e-09
ENSDARG00000098588	gchfr	GTP cyclohydrolase I feedback regulator [Source:NCBI gene;Acc:393735]	184.669	-1.00718	0.178305	-5.6486	1.61755e-08	7.05826e-07
ENSDARG00000101051	ctsbb	cathepsin Bb [Source:ZFIN;Acc:ZDB-GENE-070323-1]	365.981	-1.63692	0.24214	-6.76023	1.37774e-11	9.48957e-10
ENSDARG00000102983	EMC7	zgc:195050 [Source:ZFIN;Acc:ZDB-GENE-080723-71]	49.5172	-1.1594	0.335964	-3.45096	0.000558596	0.00622841
ENSDARG00000105351	si:ch211-113d11.6	si:ch211-113d11.6 [Source:ZFIN;Acc:ZDB-GENE-160113-62]	303.482	-1.87204	0.179761	-10.4141	2.13914e-25	5.82584e-23
ENSDARG00000116758	c16h2orf66	chromosome 16 C2orf66 homolog [Source:NCBI gene;Acc:103908919]	23.7587	-1.66896	0.484426	-3.44523	0.000570572	0.00634105
ENSDARG00000002589	mylpfb	myosin light chain, phosphorylatable, fast skeletal muscle b [Source:ZFIN;Acc:ZDB-GENE-040912-115]	15957.7	-1.01707	0.149957	-6.7824	1.18194e-11	8.21255e-10
ENSDARG00000011862	inaa	internexin neuronal intermediate filament protein, alpha a [Source:ZFIN;Acc:ZDB-GENE-060531-65]	522.351	-1.02725	0.184651	-5.56322	2.64835e-08	1.1067e-06
ENSDARG00000019492	shbg	sex hormone-binding globulin [Source:ZFIN;Acc:ZDB-GENE-030131-1324]	374.449	-1.65415	0.18022	-9.17851	4.37095e-20	7.72875e-18
ENSDARG00000022183	gsto1	glutathione S-transferase omega 1 [Source:ZFIN;Acc:ZDB-GENE-040718-365]	483.391	-1.04	0.2047	-5.08059	3.76255e-07	1.17767e-05
ENSDARG00000027285	kcnf1b	potassium voltage-gated channel, subfamily F, member 1b [Source:ZFIN;Acc:ZDB-GENE-090312-39]	48.4579	-1.01941	0.334386	-3.0486	0.00229908	0.0197944
ENSDARG00000033285	gsto2	glutathione S-transferase omega 2 [Source:ZFIN;Acc:ZDB-GENE-041114-67]	1624.97	-1.04037	0.143629	-7.24342	4.37497e-13	3.81105e-11
ENSDARG00000033854	abrab	actin binding Rho activating protein b [Source:ZFIN;Acc:ZDB-GENE-040822-7]	137.194	-1.06151	0.263243	-4.03243	5.52031e-05	0.000907062
ENSDARG00000036227	npvf	neuropeptide VF precursor [Source:ZFIN;Acc:ZDB-GENE-070424-226]	40.0792	-1.29663	0.420126	-3.0863	0.00202664	0.0179444
ENSDARG00000036773	s100s	S100 calcium binding protein S [Source:ZFIN;Acc:ZDB-GENE-040822-31]	409.465	-1.05035	0.128259	-8.1893	2.6274e-16	3.32906e-14
ENSDARG00000036832	cyt1l	type I cytokeratin, enveloping layer, like [Source:ZFIN;Acc:ZDB-GENE-061026-4]	16687.8	-1.02911	0.178593	-5.76235	8.29531e-09	3.83885e-07
ENSDARG00000037425	s100a10a	S100 calcium binding protein A10a [Source:ZFIN;Acc:ZDB-GENE-041010-35]	822.317	-1.20865	0.132456	-9.12489	7.18079e-20	1.23291e-17
ENSDARG00000039066	klhl31	kelch-like family member 31 [Source:NCBI gene;Acc:407079]	2851.26	-1.17628	0.136247	-8.63348	5.95137e-18	8.68449e-16
ENSDARG00000039243	zgc:152791	zgc:152791 [Source:ZFIN;Acc:ZDB-GENE-060901-4]	12.718	-2.05376	0.71238	-2.88295	0.00393971	0.0301412
ENSDARG00000041108	ctsh	cathepsin H [Source:ZFIN;Acc:ZDB-GENE-030131-3539]	479.971	-1.15622	0.164169	-7.04283	1.8837e-12	1.4828e-10
ENSDARG00000042620	gstr	glutathione S-transferase rho [Source:ZFIN;Acc:ZDB-GENE-090507-1]	2658.88	-1.21834	0.108123	-11.2681	1.88606e-29	6.20672e-27
ENSDARG00000056757	slc39a8	solute carrier family 39 member 8 [Source:ZFIN;Acc:ZDB-GENE-050419-124]	38.791	-1.47387	0.377623	-3.90301	9.50049e-05	0.00142291
ENSDARG00000057498	habp2	hyaluronan binding protein 2 [Source:ZFIN;Acc:ZDB-GENE-030131-4721]	366.634	-1.1616	0.181826	-6.38852	1.67497e-10	1.03262e-08
ENSDARG00000060879	slc28a1	solute carrier family 28 member 1 [Source:ZFIN;Acc:ZDB-GENE-050419-117]	511.242	-1.07619	0.200328	-5.37213	7.78102e-08	2.88491e-06
ENSDARG00000061103	slc19a3b	solute carrier family 19 member 3b [Source:ZFIN;Acc:ZDB-GENE-050419-166]	18.0703	-1.91284	0.572473	-3.34136	0.000833692	0.00870978
ENSDARG00000068947	si:ch211-264e16.1	si:ch211-264e16.1 [Source:ZFIN;Acc:ZDB-GENE-060503-226]	12.9939	-1.77929	0.59826	-2.9741	0.00293847	0.0240581
ENSDARG00000070964	si:rp71-15k1.1	si:rp71-15k1.1 [Source:ZFIN;Acc:ZDB-GENE-030131-1113]	7.67033	-2.2646	0.788283	-2.87283	0.00406815	0.0309044
ENSDARG00000071429	tdo2a	tryptophan 2,3-dioxygenase a [Source:NCBI gene;Acc:100008541]	941.816	-1.09443	0.120013	-9.11927	7.56347e-20	1.28927e-17
ENSDARG00000074684	mlsl	malate synthase-like [Source:ZFIN;Acc:ZDB-GENE-130530-761]	215.009	-1.28776	0.180529	-7.13328	9.80074e-13	7.98003e-11
ENSDARG00000075958	si:dkey-266f7.9	si:dkey-266f7.9 [Source:ZFIN;Acc:ZDB-GENE-070705-440]	139.062	-2.15782	0.207855	-10.3814	3.01425e-25	7.93552e-23
ENSDARG00000078389	ifi46	interferon alpha inducible protein 46 [Source:ZFIN;Acc:ZDB-GENE-090312-190]	46.2492	-1.19721	0.396057	-3.02281	0.00250436	0.0211847
ENSDARG00000088343	prrt4	proline-rich transmembrane protein 4 [Source:ZFIN;Acc:ZDB-GENE-140106-210]	33.2326	-1.05911	0.343854	-3.08012	0.00206918	0.0181784
ENSDARG00000088878	c1qtnf1	C1q and TNF related 1 [Source:ZFIN;Acc:ZDB-GENE-050417-427]	94.0137	-1.32839	0.232666	-5.70944	1.13347e-08	5.13508e-07
ENSDARG00000090268	krtt1c19e	keratin type 1 c19e [Source:ZFIN;Acc:ZDB-GENE-050506-95]	32935.7	-1.05446	0.108854	-9.68699	3.42485e-22	7.18128e-20
ENSDARG00000091211	adh8a	alcohol dehydrogenase 8a [Source:ZFIN;Acc:ZDB-GENE-030529-3]	36.0408	-1.45038	0.384808	-3.7691	0.000163836	0.00227812
ENSDARG00000094974	BX530068.1		131.131	-1.28294	0.203377	-6.30816	2.82364e-10	1.6637e-08
ENSDARG00000096073	col19a1	collagen, type XIX, alpha 1 [Source:ZFIN;Acc:ZDB-GENE-090312-196]	41.9017	-1.1894	0.310241	-3.8338	0.000126176	0.00181961
ENSDARG00000096712	si:dkey-193p11.2	si:dkey-193p11.2 [Source:ZFIN;Acc:ZDB-GENE-030131-8407]	300.732	-1.42515	0.267428	-5.32911	9.86963e-08	3.55775e-06
ENSDARG00000098738	scn4aa	sodium channel, voltage-gated, type IV, alpha, a [Source:NCBI gene;Acc:572442]	16.2847	-2.43247	0.603747	-4.02896	5.60247e-05	0.00091738
ENSDARG00000101159	si:ch73-338a16.3	si:ch73-338a16.3 [Source:ZFIN;Acc:ZDB-GENE-120215-227]	47.1019	-1.14792	0.307368	-3.73468	0.000187951	0.00253895
ENSDARG00000109310	im:7150988	im:7150988 [Source:ZFIN;Acc:ZDB-GENE-050309-169]	164.948	-1.01511	0.19847	-5.11469	3.14254e-07	1.01305e-05
ENSDARG00000117001	CABZ01086812.1		165.227	-1.25876	0.225443	-5.58349	2.35741e-08	9.93889e-07
ENSDARG00000117319	CABZ01092746.1		218.038	-1.1167	0.234282	-4.76649	1.87465e-06	4.87575e-05
ENSDARG00000006447	slc19a3a	solute carrier family 19 member 3a [Source:ZFIN;Acc:ZDB-GENE-110411-41]	45.8817	-1.25845	0.381495	-3.29873	0.000971243	0.00991497
ENSDARG00000006838	eef1a2	eukaryotic translation elongation factor 1 alpha 2 [Source:ZFIN;Acc:ZDB-GENE-040718-64]	30.5219	-1.04802	0.35371	-2.96293	0.00304723	0.0247212
ENSDARG00000012381	hsc70	heat shock cognate 70 [Source:ZFIN;Acc:ZDB-GENE-040426-1221]	4005.84	-1.38876	0.108481	-12.8019	1.60021e-37	7.15385e-35
ENSDARG00000014356	krt95	kertain 95 [Source:ZFIN;Acc:ZDB-GENE-040718-88]	62.8383	-2.30819	0.452501	-5.10097	3.37916e-07	1.0776e-05
ENSDARG00000017490	cel.1	carboxyl ester lipase, tandem duplicate 1 [Source:ZFIN;Acc:ZDB-GENE-030131-1201]	3364.07	-2.01845	0.196604	-10.2666	9.96464e-25	2.38487e-22
ENSDARG00000021573	slc16a7	solute carrier family 16 member 7 [Source:ZFIN;Acc:ZDB-GENE-051113-248]	121.327	-1.28515	0.247307	-5.19659	2.02978e-07	6.88035e-06
ENSDARG00000022509	cox4i2	cytochrome c oxidase subunit 4I2 [Source:ZFIN;Acc:ZDB-GENE-040426-1775]	427.634	-1.0053	0.145323	-6.9177	4.59039e-12	3.35693e-10
ENSDARG00000023176	tdo2b	tryptophan 2,3-dioxygenase b [Source:NCBI gene;Acc:334082]	298.732	-1.57369	0.2187	-7.19567	6.21545e-13	5.24089e-11
ENSDARG00000026098	si:dkey-13a21.4	si:dkey-13a21.4 [Source:ZFIN;Acc:ZDB-GENE-040724-163]	35.9415	-1.67968	0.416816	-4.02979	5.58259e-05	0.00091539
ENSDARG00000029822	cel.2	carboxyl ester lipase, tandem duplicate 2 [Source:ZFIN;Acc:ZDB-GENE-061110-10]	2323.25	-1.65632	0.199232	-8.31354	9.28872e-17	1.25764e-14
ENSDARG00000032380	ompb	olfactory marker protein b [Source:ZFIN;Acc:ZDB-GENE-030103-1]	58.878	-1.27246	0.277981	-4.5775	4.7057e-06	0.000107935
ENSDARG00000036628	cd74b	CD74 molecule, major histocompatibility complex, class II invariant chain b [Source:ZFIN;Acc:ZDB-GENE-990910-10]	27.7724	-1.27171	0.415357	-3.06172	0.00220067	0.019142
ENSDARG00000041030	or111-1	odorant receptor, family D, subfamily 111, member 1 [Source:ZFIN;Acc:ZDB-GENE-000329-16]	14.241	-1.49284	0.5522	-2.70344	0.00686261	0.0463652
ENSDARG00000041034	zgc:152857	zgc:152857 [Source:ZFIN;Acc:ZDB-GENE-060929-72]	7.23256	-2.43845	0.8395	-2.90465	0.00367664	0.0285111
ENSDARG00000041685	si:dkey-105h12.2	si:dkey-105h12.2 [Source:ZFIN;Acc:ZDB-GENE-131118-9]	637.678	-1.53737	0.166673	-9.2239	2.86493e-20	5.10388e-18
ENSDARG00000044684	rbp4l	retinol binding protein 4, like [Source:ZFIN;Acc:ZDB-GENE-030131-7591]	177.849	-1.01235	0.190251	-5.32115	1.03115e-07	3.68509e-06
ENSDARG00000044748	or115-12	odorant receptor, family F, subfamily 115, member 12 [Source:ZFIN;Acc:ZDB-GENE-070806-13]	11.9244	-2.02173	0.623451	-3.2428	0.0011836	0.0116318
ENSDARG00000044894	zgc:113307	zgc:113307 [Source:ZFIN;Acc:ZDB-GENE-050522-29]	183.399	-1.50911	0.219821	-6.86518	6.64061e-12	4.75356e-10
ENSDARG00000045299	vmo1b	vitelline membrane outer layer 1 homolog b [Source:ZFIN;Acc:ZDB-GENE-120215-131]	175.884	-1.0562	0.206951	-5.10362	3.33225e-07	1.06695e-05
ENSDARG00000055036	itih3a	inter-alpha-trypsin inhibitor heavy chain 3a [Source:ZFIN;Acc:ZDB-GENE-050522-262]	322.607	-1.65162	0.208552	-7.91947	2.38519e-15	2.75681e-13
ENSDARG00000056248	si:dkey-183i3.5	si:dkey-183i3.5 [Source:ZFIN;Acc:ZDB-GENE-030131-8568]	12917.3	-1.14599	0.139296	-8.22702	1.91929e-16	2.49866e-14
ENSDARG00000058371	krt5	keratin 5 [Source:ZFIN;Acc:ZDB-GENE-991110-23]	33350.2	-1.03032	0.13116	-7.85545	3.98324e-15	4.47294e-13
ENSDARG00000059700	agmat	agmatine ureohydrolase (agmatinase) [Source:ZFIN;Acc:ZDB-GENE-060929-696]	205.482	-1.46016	0.220969	-6.60798	3.89603e-11	2.55714e-09
ENSDARG00000059705	vwa5b1	von Willebrand factor A domain containing 5B1 [Source:ZFIN;Acc:ZDB-GENE-090313-299]	8.15663	-1.9974	0.737464	-2.70847	0.00675937	0.0457852
ENSDARG00000068493	cyp2y3	cytochrome P450, family 2, subfamily Y, polypeptide 3 [Source:ZFIN;Acc:ZDB-GENE-050522-490]	133.145	-2.35903	0.277388	-8.50444	1.82479e-17	2.55837e-15
ENSDARG00000068680	ctrl	chymotrypsin-like [Source:ZFIN;Acc:ZDB-GENE-040912-147]	11470.4	-2.29546	0.154385	-14.8684	5.28395e-50	4.03864e-47
ENSDARG00000069775	fbxo40.1	F-box protein 40, tandem duplicate 1 [Source:ZFIN;Acc:ZDB-GENE-080220-36]	106.259	-1.00841	0.234374	-4.30258	1.68821e-05	0.00032841
ENSDARG00000070038	rbp2a	retinol binding protein 2a, cellular [Source:ZFIN;Acc:ZDB-GENE-020320-2]	3626.37	-1.00886	0.130761	-7.71534	1.20663e-14	1.25947e-12
ENSDARG00000070157	tgm2a	transglutaminase 2, C polypeptide A [Source:ZFIN;Acc:ZDB-GENE-040912-78]	292.898	-2.3984	0.265573	-9.03103	1.70065e-19	2.79828e-17
ENSDARG00000070416	zgc:162816	zgc:162816 [Source:ZFIN;Acc:ZDB-GENE-070410-94]	98.2979	-1.07764	0.258195	-4.17374	2.99637e-05	0.000534609
ENSDARG00000070844	gamt	guanidinoacetate N-methyltransferase [Source:NCBI gene;Acc:796865]	5380.64	-1.08725	0.123514	-8.80265	1.33627e-18	2.0296e-16
ENSDARG00000076056	IYD	si:ch211-286f9.2 [Source:ZFIN;Acc:ZDB-GENE-090313-109]	75.2554	-1.27616	0.314944	-4.05203	5.0775e-05	0.000846035
ENSDARG00000079031	si:ch211-22d5.2	si:ch211-22d5.2 [Source:ZFIN;Acc:ZDB-GENE-091204-283]	85.6161	-1.24119	0.336671	-3.68664	0.000227231	0.00297623
ENSDARG00000087635	or128-5	odorant receptor, family E, subfamily 128, member 5 [Source:ZFIN;Acc:ZDB-GENE-980526-343]	13.991	-1.77283	0.599091	-2.95921	0.00308432	0.0249504
ENSDARG00000090899	sycn.3	syncollin, tandem duplicate 3 [Source:ZFIN;Acc:ZDB-GENE-161220-1]	285.226	-3.04348	0.246644	-12.3396	5.54514e-35	2.26529e-32
ENSDARG00000092632	CR812470.1		52.5906	-1.01807	0.321924	-3.16246	0.00156445	0.0145479
ENSDARG00000092726	si:dkey-184p9.7	si:dkey-184p9.7 [Source:ZFIN;Acc:ZDB-GENE-091204-97]	116.144	-1.26849	0.244605	-5.18587	2.15005e-07	7.21575e-06
ENSDARG00000092985	CU499330.1		62.3529	-1.28321	0.319726	-4.01348	5.98306e-05	0.000970977
ENSDARG00000093780	BX548078.1		93.8211	-1.70116	0.288056	-5.90566	3.51233e-09	1.74103e-07
ENSDARG00000094505	si:ch211-218m3.9	si:ch211-218m3.9 [Source:ZFIN;Acc:ZDB-GENE-091116-94]	6.41324	-2.87909	0.920299	-3.12843	0.00175746	0.0159912
ENSDARG00000094913	or133-2	odorant receptor, family H, subfamily 133, member 2 [Source:ZFIN;Acc:ZDB-GENE-070806-35]	8.10557	-2.36047	0.732115	-3.22417	0.00126336	0.0122832
ENSDARG00000095512	rca2.2	regulator of complement activation group 2 gene 2 [Source:ZFIN;Acc:ZDB-GENE-060503-646]	47.8437	-1.13909	0.358871	-3.1741	0.00150302	0.0140761
ENSDARG00000097231	ugt1b2	UDP glucuronosyltransferase 1 family, polypeptide B2 [Source:ZFIN;Acc:ZDB-GENE-080227-11]	78.0256	-1.44572	0.266471	-5.42545	5.78088e-08	2.2128e-06
ENSDARG00000097635	wu:fb18f06	wu:fb18f06 [Source:ZFIN;Acc:ZDB-GENE-030131-261]	725.265	-1.04149	0.197775	-5.26603	1.39407e-07	4.87184e-06
ENSDARG00000098890	cyp2aa9	cytochrome P450, family 2, subfamily AA, polypeptide 9 [Source:ZFIN;Acc:ZDB-GENE-080724-3]	126.491	-1.01146	0.298	-3.39415	0.000688408	0.00742766
ENSDARG00000101423	cyp2y3	cytochrome P450, family 2, subfamily Y, polypeptide 3 [Source:ZFIN;Acc:ZDB-GENE-050522-490]	2286.04	-1.24586	0.140923	-8.8407	9.51187e-19	1.47303e-16
ENSDARG00000102722	itih3b	inter-alpha-trypsin inhibitor heavy chain 3b [Source:ZFIN;Acc:ZDB-GENE-040426-2716]	1055.51	-1.26896	0.199834	-6.35004	2.15257e-10	1.3011e-08
ENSDARG00000102805	cyp2aa12	cytochrome P450, family 2, subfamily AA, polypeptide 12 [Source:ZFIN;Acc:ZDB-GENE-071004-47]	217.238	-1.48717	0.27429	-5.42187	5.89774e-08	2.25026e-06
ENSDARG00000103687	sycn.2	syncollin, tandem duplicate 2 [Source:ZFIN;Acc:ZDB-GENE-141212-321]	1756.13	-3.80269	0.166871	-22.7883	5.99455e-115	1.09258e-111
ENSDARG00000104204	slc1a8a	solute carrier family 1 member 8a [Source:ZFIN;Acc:ZDB-GENE-101111-8]	201.623	-1.27422	0.169125	-7.53417	4.91458e-14	4.67655e-12
ENSDARG00000106745	FO904901.1	uncharacterized LOC110437892 [Source:NCBI gene;Acc:110437892]	203.702	-1.07222	0.255855	-4.19075	2.78037e-05	0.000501355
ENSDARG00000110366	FO904880.1	cytochrome P450 2J6-like [Source:NCBI gene;Acc:103909721]	67.0107	-1.48367	0.360431	-4.11638	3.84861e-05	0.000664643
ENSDARG00000116112	AL954146.3		62.0647	-1.14614	0.305728	-3.7489	0.000177609	0.00242972
ENSDARG00000117500	FO904870.1		11.8084	-1.71839	0.609225	-2.82062	0.00479307	0.0350949
ENSDARG00000010312	cp	ceruloplasmin [Source:ZFIN;Acc:ZDB-GENE-010522-1]	307.944	-1.21644	0.229492	-5.30059	1.15427e-07	4.09283e-06
ENSDARG00000017314	cela1.6	chymotrypsin like elastase family member 1, tandem duplicate 6 [Source:ZFIN;Acc:ZDB-GENE-040808-55]	8828.63	-1.9152	0.142703	-13.4209	4.56199e-41	2.29983e-38
ENSDARG00000021339	cpa5	carboxypeptidase A5 [Source:ZFIN;Acc:ZDB-GENE-020514-1]	20348.8	-2.09592	0.177084	-11.8358	2.5496e-32	9.29389e-30
ENSDARG00000026764	ahsg1	alpha-2-HS-glycoprotein 1 [Source:ZFIN;Acc:ZDB-GENE-041114-50]	129.026	-2.98448	0.270538	-11.0316	2.68932e-28	8.27542e-26
ENSDARG00000030915	cpa1	carboxypeptidase A1 (pancreatic) [Source:ZFIN;Acc:ZDB-GENE-050522-438]	2236.83	-2.06606	0.328268	-6.29382	3.09739e-10	1.81209e-08
ENSDARG00000042857	si:ch211-246m6.4	si:ch211-246m6.4 [Source:ZFIN;Acc:ZDB-GENE-050208-498]	53.3627	-1.26276	0.364417	-3.46516	0.000529919	0.0059843
ENSDARG00000043168	cela1.5	chymotrypsin like elastase family member 1, tandem duplicate 5 [Source:ZFIN;Acc:ZDB-GENE-040801-186]	166.571	-1.51235	0.507881	-2.97777	0.00290358	0.023813
ENSDARG00000043173	cela1.3	chymotrypsin like elastase family member 1, tandem duplicate 3 [Source:ZFIN;Acc:ZDB-GENE-040801-12]	142.237	-2.74617	0.264315	-10.3898	2.76053e-25	7.34922e-23
ENSDARG00000043722	cpa4	carboxypeptidase A4 [Source:ZFIN;Acc:ZDB-GENE-040704-61]	3554.88	-2.13032	0.206001	-10.3413	4.58264e-25	1.15512e-22
ENSDARG00000043729	plac8.1	placenta associated 8, tandem duplicate 1 [Source:ZFIN;Acc:ZDB-GENE-050809-124]	1966.8	-1.13625	0.122611	-9.26711	1.91253e-20	3.45919e-18
ENSDARG00000043997	cyp2x8	cytochrome P450, family 2, subfamily X, polypeptide 8 [Source:ZFIN;Acc:ZDB-GENE-040704-28]	152.7	-2.42756	0.267772	-9.06579	1.23709e-19	2.07884e-17
ENSDARG00000044276	spp1	secreted phosphoprotein 1 [Source:ZFIN;Acc:ZDB-GENE-050706-97]	164.024	-1.05002	0.193469	-5.42733	5.72038e-08	2.19674e-06
ENSDARG00000045442	cpb1	carboxypeptidase B1 (tissue) [Source:ZFIN;Acc:ZDB-GENE-030131-1132]	14524.2	-2.16106	0.207705	-10.4045	2.36564e-25	6.36948e-23
ENSDARG00000052122	rag1	recombination activating 1 [Source:NCBI gene;Acc:30663]	161.865	-2.03008	0.213597	-9.50429	2.01417e-21	3.91179e-19
ENSDARG00000056462	crp2	C-reactive protein 2 [Source:ZFIN;Acc:ZDB-GENE-030131-5826]	30.8363	-2.31823	0.439164	-5.27875	1.3007e-07	4.5725e-06
ENSDARG00000056915	si:ch211-237l4.6	si:ch211-237l4.6 [Source:ZFIN;Acc:ZDB-GENE-040724-42]	122.177	-1.05514	0.216135	-4.88185	1.05095e-06	2.97085e-05
ENSDARG00000058102	sardh	sarcosine dehydrogenase [Source:ZFIN;Acc:ZDB-GENE-040426-996]	474.369	-1.08635	0.155716	-6.97647	3.0269e-12	2.2987e-10
ENSDARG00000059391	gyg1b	glycogenin 1b [Source:ZFIN;Acc:ZDB-GENE-040625-30]	1912.95	-1.4712	0.177343	-8.29578	1.07874e-16	1.43593e-14
ENSDARG00000069377	si:dkey-242g16.2	si:dkey-242g16.2 [Source:ZFIN;Acc:ZDB-GENE-030131-8324]	202.243	-1.05317	0.206159	-5.10851	3.24709e-07	1.0425e-05
ENSDARG00000070892	si:ch211-262h13.5	si:ch211-262h13.5 [Source:ZFIN;Acc:ZDB-GENE-050208-372]	17.9583	-2.03968	0.566238	-3.60216	0.000315587	0.00390073
ENSDARG00000071495	sult3st5	sulfotransferase family 3, cytosolic sulfotransferase 5 [Source:ZFIN;Acc:ZDB-GENE-060503-722]	42.9498	-1.11433	0.354936	-3.13952	0.00169225	0.0155171
ENSDARG00000079111	actc1c	actin alpha cardiac muscle 1c [Source:ZFIN;Acc:ZDB-GENE-040625-46]	2195	-1.00692	0.139228	-7.23214	4.75447e-13	4.1114e-11
ENSDARG00000088079	tmed6	transmembrane p24 trafficking protein 6 [Source:ZFIN;Acc:ZDB-GENE-131121-182]	86.0355	-1.17652	0.269831	-4.36022	1.29933e-05	0.000262681
ENSDARG00000092532	si:dkey-21e2.8	si:dkey-21e2.8 [Source:ZFIN;Acc:ZDB-GENE-050208-459]	72.3967	-1.11183	0.34098	-3.26069	0.00111141	0.0110739
ENSDARG00000092788	si:dkey-21e2.15	si:dkey-21e2.15 [Source:ZFIN;Acc:ZDB-GENE-050208-780]	233.556	-2.19844	0.446491	-4.92381	8.48762e-07	2.45251e-05
ENSDARG00000093608	ccl34b.1	chemokine (C-C motif) ligand 34b, duplicate 1 [Source:ZFIN;Acc:ZDB-GENE-091204-276]	67.0268	-1.31468	0.288987	-4.54928	5.38295e-06	0.000122051
ENSDARG00000093640	ugt5a2	UDP glucuronosyltransferase 5 family, polypeptide A2 [Source:ZFIN;Acc:ZDB-GENE-061103-373]	44.2746	-1.06674	0.334071	-3.19316	0.00140723	0.01338
ENSDARG00000094077	si:dkey-21e2.16	si:dkey-21e2.16 [Source:ZFIN;Acc:ZDB-GENE-050208-698]	204.78	-2.12411	0.266202	-7.9793	1.4717e-15	1.74352e-13
ENSDARG00000094550	BX649490.2		37.0723	-1.04441	0.36438	-2.86625	0.0041536	0.0314426
ENSDARG00000094840	si:dkey-21e2.13	si:dkey-21e2.13 [Source:ZFIN;Acc:ZDB-GENE-050208-379]	86.9044	-1.08853	0.390249	-2.78932	0.00528189	0.037901
ENSDARG00000095147	krt96	keratin 96 [Source:ZFIN;Acc:ZDB-GENE-030131-221]	32.7704	-1.16496	0.365031	-3.19141	0.00141579	0.0134161
ENSDARG00000095730	si:ch211-234p6.9	si:ch211-234p6.9 [Source:ZFIN;Acc:ZDB-GENE-060503-33]	4.60411	-4.83234	1.48757	-3.24847	0.00116028	0.0114548
ENSDARG00000097642	CU469568.3		7.46896	-2.62273	0.827612	-3.16904	0.00152944	0.014286
ENSDARG00000099633	sec14l7	SEC14-like lipid binding 7 [Source:ZFIN;Acc:ZDB-GENE-141216-145]	592.676	-1.03725	0.137549	-7.54097	4.66476e-14	4.47477e-12
ENSDARG00000099738	ccr9b	chemokine (C-C motif) receptor 9b [Source:ZFIN;Acc:ZDB-GENE-070301-3]	29.0477	-1.46519	0.406532	-3.60412	0.000313215	0.00388144
ENSDARG00000101726	ces2b	carboxylesterase 2b [Source:ZFIN;Acc:ZDB-GENE-041014-96]	2412.39	-1.13664	0.093498	-12.1569	5.27286e-34	2.04812e-31
ENSDARG00000104205	cfhl3	complement factor H like 3 [Source:ZFIN;Acc:ZDB-GENE-050208-423]	15.0667	-1.91053	0.591225	-3.23147	0.00123153	0.012028
ENSDARG00000104467	bglapl	bone gamma-carboxyglutamate (gla) protein, like [Source:NCBI gene;Acc:337724]	41.9444	-1.53072	0.350206	-4.37092	1.23725e-05	0.000252116
ENSDARG00000104818	ces2b	carboxylesterase 2b [Source:ZFIN;Acc:ZDB-GENE-041014-96]	993.752	-1.05726	0.107502	-9.83472	7.97914e-23	1.75054e-20
ENSDARG00000105212	cfhl1	complement factor H like 1 [Source:ZFIN;Acc:ZDB-GENE-050208-342]	64.025	-1.98564	0.292804	-6.78146	1.18966e-11	8.24206e-10
ENSDARG00000105708	or109-11	odorant receptor, family D, subfamily 109, member 11 [Source:ZFIN;Acc:ZDB-GENE-070806-74]	27.5756	-1.81154	0.500002	-3.62307	0.000291126	0.00364971
ENSDARG00000112287	zgc:66156	zgc:66156 [Source:ZFIN;Acc:ZDB-GENE-040426-1554]	867.649	-1.64078	0.172274	-9.52426	1.66219e-21	3.282e-19

## Sheet: upf1;leg1a_dm_VS_WT
Supplementary Table S17. List of down-regulated genes in leg1-/- single; upf1-/- single; upf1-/- leg1a-/- double at 5dpf
upf1;leg1a_dm vs WT （ FoldChange ≤ -1.5, Padj < 0.05, TPM > 1 in at least one sample）
ensembl_gene_id	external_gene_name	description	baseMean	log2FoldChange	lfcSE	stat	pvalue	padj
ENSDARG00000001912	drd4-rs	dopamine receptor D4 related sequence [Source:ZFIN;Acc:ZDB-GENE-051113-172]	161.897	-0.915055	0.186255	-4.9129	8.9738e-07	1.33022e-05
ENSDARG00000003822	ankrd16	ankyrin repeat domain 16 [Source:ZFIN;Acc:ZDB-GENE-041210-253]	88.6544	-1.21707	0.287573	-4.23223	2.31387e-05	0.00023359
ENSDARG00000005891	cyb5r3	cytochrome b5 reductase 3 [Source:ZFIN;Acc:ZDB-GENE-030131-3281]	599.399	-0.805193	0.129594	-6.21321	5.19134e-10	1.4844e-08
ENSDARG00000006011	klhl42	kelch-like family, member 42 [Source:ZFIN;Acc:ZDB-GENE-041210-190]	84.0627	-0.88963	0.242941	-3.66191	0.00025034	0.00182035
ENSDARG00000006215	akr1b1.1	aldo-keto reductase family 1, member B1 (aldose reductase), tandem duplicate 1 [Source:ZFIN;Acc:ZDB-GENE-040625-7]	1916.98	-0.828232	0.100098	-8.27423	1.29288e-16	8.43255e-15
ENSDARG00000007398	lrrk1	leucine-rich repeat kinase 1 [Source:ZFIN;Acc:ZDB-GENE-101019-2]	76.3066	-1.00535	0.243905	-4.12191	3.75744e-05	0.000356155
ENSDARG00000012311	myoz2a	myozenin 2a [Source:ZFIN;Acc:ZDB-GENE-040426-1880]	599.542	-0.826717	0.166064	-4.97831	6.41424e-07	9.84217e-06
ENSDARG00000012504	rlbp1a	retinaldehyde binding protein 1a [Source:ZFIN;Acc:ZDB-GENE-040426-1662]	482.807	-0.712572	0.160557	-4.43814	9.07408e-06	0.000102443
ENSDARG00000012776	smarca1	SWI/SNF related, matrix associated, actin dependent regulator of chromatin, subfamily a, member 1 [Source:ZFIN;Acc:ZDB-GENE-070705-296]	399.408	-0.665551	0.155223	-4.28771	1.80522e-05	0.000188443
ENSDARG00000012860	tmprss4b	transmembrane serine protease 4b [Source:ZFIN;Acc:ZDB-GENE-030131-5862]	43.6492	-0.960013	0.344025	-2.79053	0.00526215	0.0228885
ENSDARG00000016739	lrrc4cb	leucine rich repeat containing 4C, genome duplicate b [Source:ZFIN;Acc:ZDB-GENE-080327-5]	211.807	-0.713753	0.181472	-3.93313	8.38474e-05	0.000711516
ENSDARG00000017108	kcna1b	potassium voltage-gated channel, shaker-related subfamily, member 1b [Source:ZFIN;Acc:ZDB-GENE-140515-1]	83.724	-0.899506	0.342571	-2.62575	0.00864574	0.0341312
ENSDARG00000017757	pik3cg	phosphatidylinositol-4,5-bisphosphate 3-kinase, catalytic subunit gamma [Source:ZFIN;Acc:ZDB-GENE-040426-2532]	350.773	-1.10815	0.15619	-7.09485	1.29495e-12	5.34644e-11
ENSDARG00000017794	sdr16c5b	short chain dehydrogenase/reductase family 16C, member 5b [Source:ZFIN;Acc:ZDB-GENE-040426-2861]	1496.71	-0.675214	0.141021	-4.78805	1.68413e-06	2.32894e-05
ENSDARG00000018351	hpda	4-hydroxyphenylpyruvate dioxygenase a [Source:NCBI gene;Acc:394142]	1060.46	-1.03989	0.150561	-6.90675	4.95889e-12	1.90681e-10
ENSDARG00000018817	bdnf	brain-derived neurotrophic factor [Source:ZFIN;Acc:ZDB-GENE-000412-1]	345.091	-0.602186	0.174383	-3.45323	0.000553915	0.00356407
ENSDARG00000019294	cbln8	cerebellin 8 [Source:ZFIN;Acc:ZDB-GENE-080204-13]	8.01957	-6.92415	1.35901	-5.09499	3.48757e-07	5.70478e-06
ENSDARG00000019396	rergla	RERG/RAS-like a [Source:NCBI gene;Acc:436767]	174.311	-0.594255	0.167553	-3.54666	0.00039014	0.00265133
ENSDARG00000020143	pah	phenylalanine hydroxylase [Source:ZFIN;Acc:ZDB-GENE-031006-2]	1255.05	-0.80261	0.13966	-5.74687	9.09108e-09	2.12728e-07
ENSDARG00000020924	myo1ca	myosin Ic, paralog a [Source:NCBI gene;Acc:567536]	587.473	-1.38691	0.160147	-8.66022	4.70859e-18	3.64287e-16
ENSDARG00000021859	erap1b	endoplasmic reticulum aminopeptidase 1b [Source:ZFIN;Acc:ZDB-GENE-040426-934]	96.6453	-0.777845	0.214754	-3.62202	0.000292307	0.00207687
ENSDARG00000021948	tnc	tenascin C [Source:ZFIN;Acc:ZDB-GENE-980526-104]	1485.1	-0.86878	0.136983	-6.34225	2.2643e-10	6.78317e-09
ENSDARG00000022165	mgst1.2	microsomal glutathione S-transferase 1.2 [Source:ZFIN;Acc:ZDB-GENE-040704-59]	848.676	-0.624358	0.20451	-3.05295	0.00226604	0.0114718
ENSDARG00000023868	si:dkey-172h23.2	si:dkey-172h23.2 [Source:ZFIN;Acc:ZDB-GENE-141212-258]	466.836	-0.654073	0.129412	-5.0542	4.32188e-07	6.8944e-06
ENSDARG00000024299	c1qtnf4	C1q and TNF related 4 [Source:ZFIN;Acc:ZDB-GENE-050417-198]	919.984	-0.815194	0.116723	-6.98402	2.86852e-12	1.1352e-10
ENSDARG00000024503	c6ast3	six-cysteine containing astacin protease 3 [Source:ZFIN;Acc:ZDB-GENE-050320-99]	362.331	-3.20009	0.251829	-12.7074	5.38207e-37	1.42947e-34
ENSDARG00000025576	mkln1	muskelin 1, intracellular mediator containing kelch motifs [Source:ZFIN;Acc:ZDB-GENE-030131-3942]	505.321	-0.656023	0.121391	-5.40422	6.50922e-08	1.27623e-06
ENSDARG00000027424	slc25a3a	solute carrier family 25 member 3a [Source:ZFIN;Acc:ZDB-GENE-040426-1673]	548.301	-0.669419	0.148102	-4.51998	6.18458e-06	7.32566e-05
ENSDARG00000027799	ucmaa	upper zone of growth plate and cartilage matrix associated a [Source:ZFIN;Acc:ZDB-GENE-070410-71]	93.4823	-1.12182	0.262726	-4.26993	1.95538e-05	0.000201667
ENSDARG00000028386	htatip2	HIV-1 Tat interactive protein 2 [Source:ZFIN;Acc:ZDB-GENE-001219-1]	709.399	-0.767863	0.182499	-4.20748	2.5823e-05	0.000256765
ENSDARG00000032639	cd36	CD36 molecule (thrombospondin receptor) [Source:ZFIN;Acc:ZDB-GENE-040718-55]	1327.79	-1.19568	0.199965	-5.97946	2.23879e-09	5.91567e-08
ENSDARG00000034173	prkcq	protein kinase C, theta [Source:ZFIN;Acc:ZDB-GENE-041210-195]	74.6945	-1.2431	0.273189	-4.55033	5.35614e-06	6.47538e-05
ENSDARG00000034420	irx6a	iroquois homeobox 6a [Source:ZFIN;Acc:ZDB-GENE-040712-5]	53.8295	-0.822933	0.313325	-2.62645	0.00862805	0.0340733
ENSDARG00000034424	atp1b2b	ATPase Na+/K+ transporting subunit beta 2b [Source:ZFIN;Acc:ZDB-GENE-010718-1]	723.974	-0.710779	0.148209	-4.79579	1.62031e-06	2.25522e-05
ENSDARG00000035452	camkk1a	calcium/calmodulin-dependent protein kinase kinase 1, alpha a [Source:ZFIN;Acc:ZDB-GENE-050327-62]	147.702	-0.88329	0.201571	-4.38204	1.17576e-05	0.000128406
ENSDARG00000035544	etnppl	ethanolamine-phosphate phospho-lyase [Source:NCBI gene;Acc:393421]	1127.45	-0.603357	0.163884	-3.68162	0.00023176	0.00170206
ENSDARG00000035899	lingo1b	leucine rich repeat and Ig domain containing 1b [Source:NCBI gene;Acc:447837]	277.606	-0.669869	0.171851	-3.89797	9.7004e-05	0.000805906
ENSDARG00000036045	penkb	proenkephalin b [Source:ZFIN;Acc:ZDB-GENE-030729-3]	108.298	-0.777891	0.214421	-3.62786	0.000285775	0.00203607
ENSDARG00000036140	crybgx	crystallin beta gamma X [Source:ZFIN;Acc:ZDB-GENE-070410-2]	1128.01	-0.917352	0.371271	-2.47084	0.0134796	0.0485699
ENSDARG00000036344	calb2b	calbindin 2b [Source:ZFIN;Acc:ZDB-GENE-040426-1668]	2275.84	-0.735426	0.162566	-4.52387	6.07188e-06	7.20543e-05
ENSDARG00000036501	rab39bb	RAB39B, member RAS oncogene family b [Source:ZFIN;Acc:ZDB-GENE-061215-104]	159.831	-0.691796	0.195867	-3.53196	0.000412488	0.00277321
ENSDARG00000036809	ANPEP	si:ch211-106j24.1 [Source:ZFIN;Acc:ZDB-GENE-130530-595]	432.664	-0.624757	0.185129	-3.3747	0.000738949	0.0045547
ENSDARG00000039211	zgc:77439	zgc:77439 [Source:ZFIN;Acc:ZDB-GENE-031010-24]	833.103	-0.901821	0.159806	-5.64323	1.66892e-08	3.70021e-07
ENSDARG00000039393	si:ch211-240l19.5	si:ch211-240l19.5 [Source:ZFIN;Acc:ZDB-GENE-041210-327]	1029.17	-3.38414	0.139816	-24.2043	2.00409e-129	4.69376e-126
ENSDARG00000039501	ugt2a6	UDP glucuronosyltransferase 2 family, polypeptide A6 [Source:ZFIN;Acc:ZDB-GENE-081104-3]	42.342	-2.75107	0.368605	-7.46347	8.42729e-14	4.03555e-12
ENSDARG00000039730	zgc:112160	zgc:112160 [Source:ZFIN;Acc:ZDB-GENE-050417-229]	14142.4	-2.17285	0.123497	-17.5943	2.72276e-69	2.06313e-66
ENSDARG00000041205	slc6a1l	solute carrier family 6 member 1, like [Source:ZFIN;Acc:ZDB-GENE-041210-296]	86.9031	-0.874281	0.261065	-3.3489	0.000811326	0.00492078
ENSDARG00000042041	tal2	T-cell acute lymphocytic leukemia 2 [Source:NCBI gene;Acc:394239]	104.402	-0.761878	0.292146	-2.60787	0.00911082	0.0355801
ENSDARG00000045557	socs2	suppressor of cytokine signaling 2 [Source:ZFIN;Acc:ZDB-GENE-041210-171]	249.286	-0.775986	0.195085	-3.97769	6.95894e-05	0.000605482
ENSDARG00000045598	akr1b1.2	aldo-keto reductase family 1, member B1 (aldose reductase), tandem duplicate 2 [Source:ZFIN;Acc:ZDB-GENE-041210-132]	345.683	-1.0293	0.152582	-6.74584	1.5214e-11	5.44388e-10
ENSDARG00000045677	opn1sw1	opsin 1 (cone pigments), short-wave-sensitive 1 [Source:NCBI gene;Acc:30582]	34002.6	-1.3228	0.373927	-3.53759	0.000403803	0.00272978
ENSDARG00000045834	si:dkey-14d8.7	si:dkey-14d8.7 [Source:ZFIN;Acc:ZDB-GENE-041210-143]	369.106	-5.14425	0.265908	-19.346	2.20316e-83	1.892e-80
ENSDARG00000045835	si:dkey-14d8.6	si:dkey-14d8.6 [Source:ZFIN;Acc:ZDB-GENE-041210-124]	2007.23	-6.25607	0.359616	-17.3965	8.76751e-68	6.45364e-65
ENSDARG00000045854	fgf23	fibroblast growth factor 23 [Source:ZFIN;Acc:ZDB-GENE-050201-4]	20.2256	-1.63742	0.506984	-3.22972	0.00123911	0.0069823
ENSDARG00000045898	si:ch211-152c2.3	si:ch211-152c2.3 [Source:ZFIN;Acc:ZDB-GENE-030131-9914]	403.029	-0.586532	0.194784	-3.01119	0.00260224	0.0128678
ENSDARG00000051886	ankrd11	ankyrin repeat domain 11 [Source:ZFIN;Acc:ZDB-GENE-030131-3932]	677.609	-0.724949	0.15948	-4.54569	5.47544e-06	6.58561e-05
ENSDARG00000052057	pcolceb	procollagen C-endopeptidase enhancer b [Source:ZFIN;Acc:ZDB-GENE-080722-44]	200.206	-0.716411	0.208042	-3.4436	0.000574035	0.00367791
ENSDARG00000052061	col4a6	collagen, type IV, alpha 6 [Source:ZFIN;Acc:ZDB-GENE-101001-2]	2391.26	-0.603219	0.139575	-4.32181	1.54752e-05	0.000164136
ENSDARG00000052063	col4a5	collagen, type IV, alpha 5 (Alport syndrome) [Source:ZFIN;Acc:ZDB-GENE-030131-2281]	5021.16	-0.610807	0.139786	-4.36957	1.24491e-05	0.00013527
ENSDARG00000052138	slc1a2a	solute carrier family 1 member 2a [Source:ZFIN;Acc:ZDB-GENE-100422-11]	931.901	-1.13282	0.196097	-5.77682	7.61244e-09	1.80755e-07
ENSDARG00000052578	c6ast4	six-cysteine containing astacin protease 4 [Source:ZFIN;Acc:ZDB-GENE-050626-100]	7352.12	-4.04187	0.192962	-20.9464	2.02167e-97	2.36746e-94
ENSDARG00000052688	paqr5b	progestin and adipoQ receptor family member Vb [Source:NCBI gene;Acc:100007661]	268.458	-0.616616	0.184587	-3.34051	0.000836246	0.00505377
ENSDARG00000054597	cnot6l	CCR4-NOT transcription complex, subunit 6-like [Source:NCBI gene;Acc:553665]	691.817	-1.19175	0.137754	-8.65125	5.09402e-18	3.91753e-16
ENSDARG00000054931	ppp2r5b	protein phosphatase 2, regulatory subunit B', beta [Source:ZFIN;Acc:ZDB-GENE-101208-1]	536.736	-0.698282	0.13082	-5.33773	9.41181e-08	1.77639e-06
ENSDARG00000055185	tm4sf5	transmembrane 4 L six family member 5 [Source:ZFIN;Acc:ZDB-GENE-040718-65]	370.445	-0.705601	0.14549	-4.84983	1.23567e-06	1.77253e-05
ENSDARG00000055245	zmp:0000000650	zmp:0000000650 [Source:ZFIN;Acc:ZDB-GENE-130530-653]	13.8268	-1.78575	0.512841	-3.48207	0.00049756	0.00325843
ENSDARG00000055722	bco2a	beta-carotene oxygenase 2a [Source:ZFIN;Acc:ZDB-GENE-030131-8039]	382.886	-0.673077	0.158006	-4.25982	2.04593e-05	0.00020958
ENSDARG00000056036	stxbp1b	syntaxin binding protein 1b [Source:ZFIN;Acc:ZDB-GENE-060531-166]	1204.08	-1.16198	0.14844	-7.82792	4.96006e-15	2.73632e-13
ENSDARG00000056587	cyp2r1	cytochrome P450, family 2, subfamily R, polypeptide 1 [Source:ZFIN;Acc:ZDB-GENE-110114-1]	164.538	-1.7603	0.519861	-3.38609	0.000708951	0.00440538
ENSDARG00000056722	cd99l2	CD99 molecule-like 2 [Source:NCBI gene;Acc:323266]	2774.07	-0.589689	0.134092	-4.39765	1.09428e-05	0.000120324
ENSDARG00000056781	zanl	zonadhesin, like [Source:ZFIN;Acc:ZDB-GENE-060131-2]	3289.15	-0.805133	0.146418	-5.49888	3.82201e-08	7.90261e-07
ENSDARG00000056938	kera	keratocan [Source:NCBI gene;Acc:567017]	695.758	-1.09767	0.328295	-3.34357	0.00082709	0.0050043
ENSDARG00000057921	ccdc136b	coiled-coil domain containing 136b [Source:ZFIN;Acc:ZDB-GENE-081104-244]	264.116	-0.672466	0.154277	-4.35883	1.30759e-05	0.000141307
ENSDARG00000059043	ntf3	neurotrophin 3 [Source:ZFIN;Acc:ZDB-GENE-031118-66]	54.035	-1.02957	0.287198	-3.58489	0.000337222	0.00233985
ENSDARG00000060248	fgd4b	FYVE, RhoGEF and PH domain containing 4b [Source:ZFIN;Acc:ZDB-GENE-110421-6]	74.3583	-0.637393	0.25292	-2.52013	0.011731	0.0434109
ENSDARG00000061149	nrn1lb	neuritin 1-like b [Source:ZFIN;Acc:ZDB-GENE-081022-27]	187.321	-0.842611	0.211155	-3.99049	6.59355e-05	0.000577592
ENSDARG00000061411	nelfa	negative elongation factor complex member A [Source:ZFIN;Acc:ZDB-GENE-030131-6400]	135.827	-0.687484	0.195901	-3.50935	0.00044921	0.00297858
ENSDARG00000063299	pcloa	piccolo presynaptic cytomatrix protein a [Source:ZFIN;Acc:ZDB-GENE-030131-8115]	2542.43	-0.766687	0.144549	-5.304	1.13294e-07	2.09533e-06
ENSDARG00000063481	si:ch211-214j24.15	si:ch211-214j24.15 [Source:ZFIN;Acc:ZDB-GENE-110914-85]	32.9613	-0.984342	0.390966	-2.51772	0.0118117	0.0436468
ENSDARG00000067964	slc6a5	solute carrier family 6 member 5 [Source:ZFIN;Acc:ZDB-GENE-050105-2]	1129.4	-0.731031	0.126952	-5.75833	8.49478e-09	1.99864e-07
ENSDARG00000069030	skor1a	SKI family transcriptional corepressor 1a [Source:ZFIN;Acc:ZDB-GENE-080722-5]	115.326	-0.648532	0.203731	-3.18327	0.0014562	0.00796182
ENSDARG00000069160	tafa5a	TAFA chemokine like family member 5a [Source:ZFIN;Acc:ZDB-GENE-041210-344]	227.474	-0.64438	0.16938	-3.80434	0.000142181	0.00111609
ENSDARG00000069292	acot16	acyl-CoA thioesterase 16 [Source:ZFIN;Acc:ZDB-GENE-041210-201]	182.03	-1.49505	0.173805	-8.60191	7.84027e-18	5.92343e-16
ENSDARG00000069376	tnfsf12	TNF superfamily member 12 [Source:ZFIN;Acc:ZDB-GENE-060929-376]	155.909	-0.869696	0.189731	-4.58385	4.565e-06	5.61375e-05
ENSDARG00000069402	lrrc4.1	leucine rich repeat containing 4.1 [Source:ZFIN;Acc:ZDB-GENE-041210-129]	450.594	-0.631784	0.152449	-4.14422	3.40974e-05	0.000327536
ENSDARG00000069555	CR388165.1		16.1772	-1.85158	0.544496	-3.40054	0.00067254	0.00420958
ENSDARG00000069607	zgc:162331	zgc:162331 [Source:ZFIN;Acc:ZDB-GENE-070410-75]	70.5222	-1.22572	0.289091	-4.23993	2.23594e-05	0.000226344
ENSDARG00000069698	lrguk	leucine-rich repeats and guanylate kinase domain containing [Source:ZFIN;Acc:ZDB-GENE-050419-232]	39.0122	-1.34614	0.35157	-3.82893	0.000128701	0.00102369
ENSDARG00000070107	six7	SIX homeobox 7 [Source:ZFIN;Acc:ZDB-GENE-990825-28]	358.024	-1.27916	0.149952	-8.53047	1.45759e-17	1.05483e-15
ENSDARG00000070126	si:dkey-22l11.6	si:dkey-22l11.6 [Source:ZFIN;Acc:ZDB-GENE-041210-251]	18.3893	-2.00837	0.508358	-3.9507	7.79225e-05	0.000667615
ENSDARG00000070168	sod3a	superoxide dismutase 3, extracellular a [Source:ZFIN;Acc:ZDB-GENE-050309-208]	62.1083	-0.826519	0.303673	-2.72174	0.00649389	0.0271022
ENSDARG00000073741	RAP1GDS1	RAP1, GTP-GDP dissociation stimulator 1 [Source:NCBI gene;Acc:100334870]	87.4182	-0.90847	0.246711	-3.68232	0.000231121	0.00169788
ENSDARG00000073808	WDR31	si:ch73-266o15.4 [Source:NCBI gene;Acc:568862]	42.6281	-0.993151	0.318639	-3.11685	0.00182794	0.00961479
ENSDARG00000074547	si:ch211-240l19.8	si:ch211-240l19.8 [Source:ZFIN;Acc:ZDB-GENE-041210-330]	15.3464	-3.86474	0.746165	-5.17947	2.22514e-07	3.81468e-06
ENSDARG00000074613	si:ch211-240l19.6	si:ch211-240l19.6 [Source:ZFIN;Acc:ZDB-GENE-041210-328]	487.495	-5.33892	0.227813	-23.4355	1.8567e-121	2.98964e-118
ENSDARG00000075555	adamts17	ADAM metallopeptidase with thrombospondin type 1 motif, 17 [Source:ZFIN;Acc:ZDB-GENE-121030-7]	78.4354	-0.81463	0.320077	-2.5451	0.0109245	0.0410156
ENSDARG00000076313	si:ch211-240l19.7	si:ch211-240l19.7 [Source:ZFIN;Acc:ZDB-GENE-041210-329]	8.17556	-4.98064	1.23111	-4.04564	5.21809e-05	0.000473358
ENSDARG00000076611	fbxo21	F-box protein 21 [Source:ZFIN;Acc:ZDB-GENE-100922-229]	391.99	-0.687569	0.152916	-4.49639	6.91182e-06	8.05743e-05
ENSDARG00000077090	si:ch211-127b11.1	si:ch211-127b11.1 [Source:ZFIN;Acc:ZDB-GENE-041210-159]	26.4048	-4.05944	0.594487	-6.82847	8.58247e-12	3.20449e-10
ENSDARG00000077329	nlgn2a	neuroligin 2a [Source:ZFIN;Acc:ZDB-GENE-090918-2]	349.256	-0.589022	0.169364	-3.47785	0.000505452	0.00330004
ENSDARG00000077583	b4gat1	beta-1,4-glucuronyltransferase 1 [Source:NCBI gene;Acc:101669768]	147.387	-0.740724	0.185973	-3.98297	6.80592e-05	0.000594175
ENSDARG00000077794	CU468012.1		38.9425	-1.13877	0.361705	-3.14834	0.001642	0.00880026
ENSDARG00000077960	si:ch211-186e20.7	si:ch211-186e20.7 [Source:ZFIN;Acc:ZDB-GENE-110407-6]	308.171	-0.627161	0.18557	-3.37965	0.00072579	0.00449052
ENSDARG00000078270	CU467961.1	microtubule associated serine/threonine kinase family member 4 [Source:NCBI gene;Acc:100149322]	330.6	-0.617254	0.148289	-4.1625	3.14782e-05	0.000305222
ENSDARG00000079698	asb13a.1	ankyrin repeat and SOCS box containing 13a, tandem duplicate 1 [Source:ZFIN;Acc:ZDB-GENE-040718-261]	103.075	-0.634737	0.21152	-3.00083	0.00269243	0.0132149
ENSDARG00000079892	si:dkey-183c2.4	si:dkey-183c2.4 [Source:ZFIN;Acc:ZDB-GENE-041210-121]	23.0256	-1.61948	0.470021	-3.44554	0.000569926	0.00365431
ENSDARG00000079985	nrip2	nuclear receptor interacting protein 2 [Source:ZFIN;Acc:ZDB-GENE-030131-9425]	562.788	-0.616369	0.140651	-4.38224	1.17464e-05	0.000128339
ENSDARG00000086222	nat16	N-acetyltransferase 16 [Source:ZFIN;Acc:ZDB-GENE-030219-43]	1562.55	-1.087	0.112414	-9.66961	4.05907e-22	4.52701e-20
ENSDARG00000086740	phyh	phytanoyl-CoA 2-hydroxylase [Source:ZFIN;Acc:ZDB-GENE-050417-361]	1623.53	-0.991001	0.111714	-8.87085	7.25899e-19	6.05222e-17
ENSDARG00000087017	si:dkey-11k2.7	si:dkey-11k2.7 [Source:ZFIN;Acc:ZDB-GENE-160728-22]	434.085	-0.734371	0.219861	-3.34016	0.000837308	0.005059
ENSDARG00000087070	znf977	zinc finger protein 977 [Source:ZFIN;Acc:ZDB-GENE-110913-138]	28.9804	-6.05049	0.805325	-7.5131	5.77434e-14	2.81866e-12
ENSDARG00000087120	slc5a8	solute carrier family 5 member 8 [Source:ZFIN;Acc:ZDB-GENE-141211-63]	17.7816	-1.36417	0.521215	-2.61729	0.00886302	0.0347494
ENSDARG00000087241	ucn3l	urocortin 3, like [Source:ZFIN;Acc:ZDB-GENE-060130-250]	33.5137	-1.01664	0.367104	-2.76934	0.00561697	0.0241465
ENSDARG00000087413	bean1	brain expressed, associated with NEDD4, 1 [Source:ZFIN;Acc:ZDB-GENE-141216-52]	235.391	-0.806547	0.173644	-4.64482	3.40366e-06	4.34962e-05
ENSDARG00000088036	si:dkey-106g10.7	si:dkey-106g10.7 [Source:ZFIN;Acc:ZDB-GENE-160728-46]	194.933	-0.705926	0.175426	-4.02406	5.72032e-05	0.000512778
ENSDARG00000088847	znf1089	zinc finger protein 1089 [Source:ZFIN;Acc:ZDB-GENE-110913-116]	5.07936	-2.63545	0.975845	-2.70068	0.0069197	0.0284917
ENSDARG00000089066	nhsl2	NHS-like 2 [Source:ZFIN;Acc:ZDB-GENE-130530-951]	699.836	-0.690125	0.153825	-4.48643	7.24272e-06	8.40136e-05
ENSDARG00000089831	si:dkey-207m2.4	si:dkey-207m2.4 [Source:ZFIN;Acc:ZDB-GENE-081103-58]	32.6077	-2.8362	0.402503	-7.04641	1.83594e-12	7.46046e-11
ENSDARG00000090392	si:dkey-71l4.2	si:dkey-71l4.2 [Source:ZFIN;Acc:ZDB-GENE-120709-24]	37.2419	-2.5394	0.373442	-6.79999	1.04627e-11	3.82343e-10
ENSDARG00000090428	ctrb1	chymotrypsinogen B1 [Source:ZFIN;Acc:ZDB-GENE-030131-1171]	30366.1	-2.21881	0.151081	-14.6862	7.90192e-49	3.63531e-46
ENSDARG00000090618	malrd1	MAM and LDL receptor class A domain containing 1 [Source:ZFIN;Acc:ZDB-GENE-140106-257]	448.669	-0.943803	0.152258	-6.1987	5.69322e-10	1.61892e-08
ENSDARG00000090815	kcnj10a	potassium inwardly rectifying channel subfamily J member 10a [Source:ZFIN;Acc:ZDB-GENE-130726-1]	68.3084	-0.811283	0.250127	-3.24349	0.00118077	0.00671821
ENSDARG00000090975	si:dkey-62k3.5	si:dkey-62k3.5 [Source:ZFIN;Acc:ZDB-GENE-160727-7]	52.4005	-1.50098	0.321666	-4.66627	3.06719e-06	3.95495e-05
ENSDARG00000091393	si:ch211-161m3.6	si:ch211-161m3.6 [Source:ZFIN;Acc:ZDB-GENE-161017-36]	114.589	-0.732668	0.245726	-2.98164	0.00286705	0.0138972
ENSDARG00000091872	si:ch211-102c2.7	si:ch211-102c2.7 [Source:ZFIN;Acc:ZDB-GENE-030131-1001]	104.851	-0.685119	0.216548	-3.16382	0.00155716	0.0084191
ENSDARG00000091961	pth1b	parathyroid hormone 1b [Source:ZFIN;Acc:ZDB-GENE-040623-2]	21.47	-2.32502	0.511612	-4.54451	5.50631e-06	6.6104e-05
ENSDARG00000091994	znf1048	zinc finger protein 1048 [Source:ZFIN;Acc:ZDB-GENE-110913-13]	10.8856	-2.42635	0.694788	-3.49221	0.000479043	0.00314997
ENSDARG00000092003	ccs	copper chaperone for superoxide dismutase [Source:ZFIN;Acc:ZDB-GENE-050417-322]	67.2148	-1.68713	0.256104	-6.58767	4.46783e-11	1.49099e-09
ENSDARG00000092908	si:dkey-201l21.2	si:dkey-201l21.2 [Source:ZFIN;Acc:ZDB-GENE-060531-97]	10.0041	-1.58766	0.63619	-2.49557	0.0125756	0.0459684
ENSDARG00000093014	CR383662.1		5.40253	-3.92833	1.16835	-3.36229	0.000773001	0.00472812
ENSDARG00000093799	setbp1	SET binding protein 1 [Source:ZFIN;Acc:ZDB-GENE-060526-72]	324.794	-0.776235	0.183253	-4.23587	2.27668e-05	0.000230107
ENSDARG00000093844	zgc:136461	zgc:136461 [Source:ZFIN;Acc:ZDB-GENE-060519-7]	7635.38	-4.22862	0.177435	-23.832	1.55664e-125	3.34198e-122
ENSDARG00000094215	BX005417.1	uncharacterized LOC108183423 [Source:NCBI gene;Acc:108183423]	38.1948	-1.93592	0.373234	-5.18688	2.13844e-07	3.6802e-06
ENSDARG00000094268	si:ch73-337l15.2	si:ch73-337l15.2 [Source:ZFIN;Acc:ZDB-GENE-041008-80]	53.0164	-0.859665	0.309756	-2.7753	0.00551511	0.0237656
ENSDARG00000094760	si:dkey-125i10.3	si:dkey-125i10.3 [Source:ZFIN;Acc:ZDB-GENE-060526-198]	222.001	-0.923092	0.213391	-4.32582	1.51967e-05	0.000161515
ENSDARG00000094824	si:dkey-23a23.1	si:dkey-23a23.1 [Source:ZFIN;Acc:ZDB-GENE-060503-65]	6.42124	-3.55441	1.17411	-3.02733	0.00246728	0.0123113
ENSDARG00000095013	si:dkey-240n22.3	si:dkey-240n22.3 [Source:ZFIN;Acc:ZDB-GENE-070705-409]	15.6805	-2.04728	0.524108	-3.90623	9.37487e-05	0.0007829
ENSDARG00000095030	si:ch73-120g24.4	si:ch73-120g24.4 [Source:ZFIN;Acc:ZDB-GENE-161017-27]	106.031	-0.644996	0.238264	-2.70706	0.00678819	0.0280668
ENSDARG00000095369	zgc:112966	zgc:112966 [Source:ZFIN;Acc:ZDB-GENE-050320-137]	8.60257	-7.16134	1.32256	-5.41474	6.13778e-08	1.21078e-06
ENSDARG00000095446	CR383662.3		13.8322	-2.15451	0.648306	-3.3233	0.000889602	0.00532102
ENSDARG00000095720	CR931763.1		3.76852	-4.00889	1.34118	-2.98907	0.00279826	0.0136382
ENSDARG00000095930	myha	myosin, heavy chain a [Source:ZFIN;Acc:ZDB-GENE-060531-50]	425.085	-1.00026	0.166269	-6.01594	1.78844e-09	4.80454e-08
ENSDARG00000096186	si:dkey-247i3.5	si:dkey-247i3.5 [Source:ZFIN;Acc:ZDB-GENE-110914-32]	21.6772	-1.76785	0.491454	-3.5972	0.000321667	0.00225071
ENSDARG00000096497	si:dkey-22h13.3	si:dkey-22h13.3 [Source:ZFIN;Acc:ZDB-GENE-120703-47]	16.2879	-1.76711	0.523861	-3.37324	0.000742888	0.00457324
ENSDARG00000096999	BX537308.1		39.74	-1.19119	0.309276	-3.85153	0.000117383	0.000948002
ENSDARG00000097907	CU928083.1		20.6082	-1.71714	0.475233	-3.61327	0.000302364	0.00213244
ENSDARG00000098218	si:dkey-261j11.1	si:dkey-261j11.1 [Source:ZFIN;Acc:ZDB-GENE-131121-651]	27.8565	-3.33464	0.482611	-6.90958	4.86093e-12	1.87473e-10
ENSDARG00000098369	si:dkey-165o8.1	si:dkey-165o8.1 [Source:ZFIN;Acc:ZDB-GENE-131118-7]	22.6936	-3.0359	0.518632	-5.85366	4.80872e-09	1.18439e-07
ENSDARG00000098522	BX649431.1		6.12896	-6.60673	1.37824	-4.79361	1.63803e-06	2.2741e-05
ENSDARG00000098879	si:dkey-4j21.2	si:dkey-4j21.2 [Source:ZFIN;Acc:ZDB-GENE-120703-3]	24.3057	-2.49025	0.459203	-5.42299	5.86116e-08	1.16423e-06
ENSDARG00000099032	FO818704.1	myozenin-2-like [Source:NCBI gene;Acc:108190739]	54.3661	-1.28113	0.339003	-3.77913	0.00015738	0.00121723
ENSDARG00000099112	si:dkey-71l4.3	si:dkey-71l4.3 [Source:ZFIN;Acc:ZDB-GENE-120703-25]	28.4901	-1.80022	0.461417	-3.9015	9.5599e-05	0.000795516
ENSDARG00000099152	si:dkey-190j3.2	si:dkey-190j3.2 [Source:ZFIN;Acc:ZDB-GENE-050208-399]	59.4268	-1.02785	0.324112	-3.17128	0.00151771	0.0082352
ENSDARG00000099337	si:ch211-209j12.2	si:ch211-209j12.2 [Source:ZFIN;Acc:ZDB-GENE-120709-33]	4.39717	-2.69735	1.03039	-2.6178	0.0088499	0.0347243
ENSDARG00000099518	si:ch211-119e14.1	si:ch211-119e14.1 [Source:ZFIN;Acc:ZDB-GENE-141216-162]	75.1597	-0.753476	0.283561	-2.6572	0.00787935	0.0316636
ENSDARG00000099812	si:dkey-31f5.11	si:dkey-31f5.11 [Source:ZFIN;Acc:ZDB-GENE-030131-7826]	169.096	-0.623661	0.190875	-3.26738	0.00108547	0.00628003
ENSDARG00000099821	tymp	thymidine phosphorylase [Source:ZFIN;Acc:ZDB-GENE-100415-1]	68.1736	-1.42628	0.34076	-4.18559	2.84429e-05	0.00027894
ENSDARG00000099864	si:ch73-170d6.2	si:ch73-170d6.2 [Source:ZFIN;Acc:ZDB-GENE-030131-7225]	67.6215	-1.01439	0.309708	-3.27531	0.00105547	0.006134
ENSDARG00000100041	CU571069.1		184.025	-0.670126	0.220311	-3.04173	0.00235222	0.0118314
ENSDARG00000100229	si:ch211-238e22.5	si:ch211-238e22.5 [Source:ZFIN;Acc:ZDB-GENE-041210-374]	4.81825	-4.08842	1.33111	-3.07143	0.00213034	0.0109005
ENSDARG00000100240	CT737123.1		10.2169	-1.64168	0.621026	-2.64351	0.00820523	0.0326877
ENSDARG00000100262	BX936382.1		11.0988	-1.92241	0.599564	-3.20635	0.0013443	0.00746404
ENSDARG00000100311	si:dkey-165e24.1	si:dkey-165e24.1 [Source:ZFIN;Acc:ZDB-GENE-081103-19]	113.901	-1.45646	0.22185	-6.56505	5.20139e-11	1.72241e-09
ENSDARG00000100865	si:dkey-269o24.1	si:dkey-269o24.1 [Source:ZFIN;Acc:ZDB-GENE-041210-347]	146.942	-0.72601	0.200093	-3.62836	0.000285227	0.00203273
ENSDARG00000100896	znf973	zinc finger protein 973 [Source:ZFIN;Acc:ZDB-GENE-080218-9]	18.0808	-1.37192	0.458823	-2.99008	0.00278901	0.0135983
ENSDARG00000101049	CABZ01075274.1		41.07	-0.983917	0.328181	-2.99809	0.00271675	0.0133013
ENSDARG00000101551	si:dkey-261j11.2	si:dkey-261j11.2 [Source:ZFIN;Acc:ZDB-GENE-131121-647]	23.3943	-1.96045	0.510852	-3.83761	0.000124238	0.000996185
ENSDARG00000101653	zgc:110171	zgc:110171 [Source:ZFIN;Acc:ZDB-GENE-050417-391]	26.1883	-2.73957	0.466322	-5.87486	4.232e-09	1.04735e-07
ENSDARG00000101688	si:dkey-207l24.2	si:dkey-207l24.2 [Source:ZFIN;Acc:ZDB-GENE-131125-92]	25.6204	-3.75955	0.578561	-6.49811	8.13373e-11	2.62265e-09
ENSDARG00000101756	im:7141269	im:7141269 [Source:ZFIN;Acc:ZDB-GENE-041111-134]	72.0902	-0.692148	0.26696	-2.5927	0.00952246	0.0368363
ENSDARG00000101759	homer1b	homer scaffold protein 1b [Source:ZFIN;Acc:ZDB-GENE-040801-44]	495.955	-0.618162	0.139028	-4.44631	8.7359e-06	9.91904e-05
ENSDARG00000101762	fah	fumarylacetoacetate hydrolase (fumarylacetoacetase) [Source:ZFIN;Acc:ZDB-GENE-030131-1091]	407.781	-0.937624	0.213959	-4.38226	1.17454e-05	0.000128339
ENSDARG00000101777	pdlim5a	PDZ and LIM domain 5a [Source:NCBI gene;Acc:436927]	155.755	-0.763247	0.176223	-4.33115	1.48334e-05	0.000158307
ENSDARG00000101817	si:dkey-5i16.5	si:dkey-5i16.5 [Source:ZFIN;Acc:ZDB-GENE-131120-160]	12.7169	-1.49954	0.563255	-2.66228	0.00776133	0.0312772
ENSDARG00000101843	znf1106	zinc finger protein 1106 [Source:ZFIN;Acc:ZDB-GENE-110913-156]	16.2422	-4.11812	0.705064	-5.84077	5.19603e-09	1.27369e-07
ENSDARG00000101872	BX842701.1		21.105	-1.39682	0.485019	-2.87993	0.0039776	0.0182178
ENSDARG00000101967	sult4a1	sulfotransferase family 4A, member 1 [Source:ZFIN;Acc:ZDB-GENE-060421-2705]	1098.1	-1.00172	0.145002	-6.9083	4.90486e-12	1.88885e-10
ENSDARG00000102062	si:dkeyp-82h4.3	si:dkeyp-82h4.3 [Source:ZFIN;Acc:ZDB-GENE-120709-17]	18.4263	-1.72721	0.488343	-3.53688	0.000404889	0.00273568
ENSDARG00000102340	ptn	pleiotrophin [Source:ZFIN;Acc:ZDB-GENE-030624-1]	820.112	-0.752843	0.138135	-5.45004	5.03596e-08	1.01361e-06
ENSDARG00000102468	si:dkey-71l4.5	si:dkey-71l4.5 [Source:ZFIN;Acc:ZDB-GENE-120703-15]	19.2664	-1.92798	0.482228	-3.99807	6.38613e-05	0.000562866
ENSDARG00000102475	si:dkey-3p4.1	si:dkey-3p4.1 [Source:ZFIN;Acc:ZDB-GENE-081103-34]	28.6675	-0.999945	0.348973	-2.8654	0.00416488	0.0189375
ENSDARG00000102478	ADAMTS7	ADAM metallopeptidase with thrombospondin type 1 motif 7 [Source:NCBI gene;Acc:560364]	65.7166	-0.687667	0.276829	-2.48409	0.0129884	0.0471695
ENSDARG00000102575	si:ch211-106j21.2	si:ch211-106j21.2 [Source:ZFIN;Acc:ZDB-GENE-081103-42]	22.9824	-3.23718	0.493606	-6.55823	5.44494e-11	1.79384e-09
ENSDARG00000102595	si:dkey-250k10.1	si:dkey-250k10.1 [Source:ZFIN;Acc:ZDB-GENE-081103-24]	56.0807	-3.842	0.412544	-9.31293	1.2435e-20	1.23217e-18
ENSDARG00000102927	si:dkey-156k2.4	si:dkey-156k2.4 [Source:ZFIN;Acc:ZDB-GENE-110913-8]	20.538	-2.24931	0.558663	-4.02624	5.6675e-05	0.000509462
ENSDARG00000103045	BX548067.1	si:dkey-261o4.8 [Source:NCBI gene;Acc:100537246]	7.84673	-3.24325	0.839636	-3.86268	0.000112149	0.00091235
ENSDARG00000103165	AL929057.1		5.56939	-2.44027	0.967306	-2.52275	0.0116442	0.0431518
ENSDARG00000103208	il17ra1b	interleukin 17 receptor A1b [Source:ZFIN;Acc:ZDB-GENE-110914-185]	7.71921	-7.02562	1.33226	-5.27347	1.3387e-07	2.42368e-06
ENSDARG00000103239	si:dkey-14o6.8	si:dkey-14o6.8 [Source:ZFIN;Acc:ZDB-GENE-110913-90]	5.39471	-4.42555	1.24644	-3.55056	0.000384417	0.00261727
ENSDARG00000103259	opn4xb	opsin 4xb [Source:NCBI gene;Acc:563080]	74.8707	-1.18298	0.248301	-4.76432	1.89492e-06	2.57619e-05
ENSDARG00000103405	znf1102	zinc finger protein 1102 [Source:ZFIN;Acc:ZDB-GENE-071004-71]	6.12443	-2.77991	0.926603	-3.00011	0.00269884	0.0132338
ENSDARG00000103755	si:dkeyp-4c4.1	si:dkeyp-4c4.1 [Source:ZFIN;Acc:ZDB-GENE-081104-4]	70.797	-2.49791	0.279813	-8.92707	4.37447e-19	3.78186e-17
ENSDARG00000103834	rbm14b	RNA binding motif protein 14b [Source:ZFIN;Acc:ZDB-GENE-040426-2455]	964.621	-0.724629	0.122292	-5.9254	3.11547e-09	7.97059e-08
ENSDARG00000103844	si:ch211-266c8.1	si:ch211-266c8.1 [Source:ZFIN;Acc:ZDB-GENE-070424-173]	109.035	-3.63432	0.2929	-12.4081	2.36238e-35	5.8521e-33
ENSDARG00000103946	si:dkey-124l13.1	si:dkey-124l13.1 [Source:ZFIN;Acc:ZDB-GENE-141215-10]	45.3605	-1.04228	0.353056	-2.95217	0.00315544	0.0150405
ENSDARG00000104166	si:ch211-232d10.1	si:ch211-232d10.1 [Source:ZFIN;Acc:ZDB-GENE-081103-11]	46.0857	-3.89665	0.411444	-9.47065	2.78097e-21	2.9484e-19
ENSDARG00000104256	bco1	beta-carotene oxygenase 1 [Source:ZFIN;Acc:ZDB-GENE-010508-1]	1030.54	-1.10025	0.182424	-6.03128	1.62664e-09	4.40665e-08
ENSDARG00000104301	zgc:193726	zgc:193726 [Source:ZFIN;Acc:ZDB-GENE-081022-35]	32.347	-1.45379	0.346603	-4.1944	2.73599e-05	0.000270352
ENSDARG00000104407	BX649453.1	gastrula zinc finger protein XlCGF8.2DB-like [Source:NCBI gene;Acc:100150619]	15.9466	-2.74426	0.57749	-4.75205	2.01365e-06	2.72038e-05
ENSDARG00000104476	si:dkey-41c6.3	si:dkey-41c6.3 [Source:ZFIN;Acc:ZDB-GENE-070705-469]	66.4268	-0.719541	0.284089	-2.5328	0.0113154	0.0422064
ENSDARG00000104487	mthfs	5,10-methenyltetrahydrofolate synthetase (5-formyltetrahydrofolate cyclo-ligase) [Source:ZFIN;Acc:ZDB-GENE-130103-5]	130.511	-1.16292	0.239531	-4.85499	1.20395e-06	1.73184e-05
ENSDARG00000104588	zgc:112234	zgc:112234 [Source:NCBI gene;Acc:554097]	9.08506	-2.48746	0.770297	-3.22922	0.00124128	0.00699305
ENSDARG00000104704	si:ch211-271g18.1	si:ch211-271g18.1 [Source:ZFIN;Acc:ZDB-GENE-081103-38]	24.8729	-2.32233	0.446131	-5.2055	1.93477e-07	3.36339e-06
ENSDARG00000104850	si:ch211-215p11.1	si:ch211-215p11.1 [Source:ZFIN;Acc:ZDB-GENE-060531-33]	32.1166	-1.45366	0.388431	-3.7424	0.000182272	0.00138564
ENSDARG00000104856	C7H19orf12	si:ch211-260e23.7 [Source:ZFIN;Acc:ZDB-GENE-141216-158]	22.0018	-1.55496	0.476294	-3.2647	0.00109578	0.00632407
ENSDARG00000104887	znf1105	zinc finger protein 1105 [Source:ZFIN;Acc:ZDB-GENE-110913-136]	12.7799	-2.28549	0.590178	-3.87254	0.000107707	0.000881746
ENSDARG00000104916	si:dkey-71l4.4	si:dkey-71l4.4 [Source:ZFIN;Acc:ZDB-GENE-060503-457]	39.4029	-2.36229	0.3437	-6.87312	6.28125e-12	2.38678e-10
ENSDARG00000104956	si:dkey-165o8.2	si:dkey-165o8.2 [Source:ZFIN;Acc:ZDB-GENE-131122-2]	107.511	-1.75864	0.225423	-7.80152	6.1165e-15	3.33855e-13
ENSDARG00000104966	si:dkey-238k10.3	si:dkey-238k10.3 [Source:ZFIN;Acc:ZDB-GENE-070705-401]	30.5047	-1.68366	0.456265	-3.69008	0.00022418	0.00165536
ENSDARG00000104968	si:ch211-227e10.1	si:ch211-227e10.1 [Source:ZFIN;Acc:ZDB-GENE-050420-221]	97.0036	-1.01154	0.229785	-4.40211	1.07204e-05	0.000118333
ENSDARG00000105119	si:ch211-258f1.3	si:ch211-258f1.3 [Source:ZFIN;Acc:ZDB-GENE-070912-252]	32.697	-1.93024	0.408493	-4.72528	2.298e-06	3.06436e-05
ENSDARG00000105355	zgc:154164	zgc:154164 [Source:ZFIN;Acc:ZDB-GENE-060929-1050]	19.156	-1.7157	0.50938	-3.3682	0.000756601	0.00464545
ENSDARG00000105393	zgc:112234	zgc:112234 [Source:NCBI gene;Acc:554097]	9.02152	-2.35317	0.822465	-2.86112	0.00422152	0.0191714
ENSDARG00000105407	CU459186.6		7.01479	-3.94133	1.07821	-3.65544	0.000256745	0.00185749
ENSDARG00000105507	zgc:112234	zgc:112234 [Source:NCBI gene;Acc:554097]	8.06667	-4.33071	1.17396	-3.68898	0.000225155	0.00166161
ENSDARG00000105522	si:ch211-196f2.3	si:ch211-196f2.3 [Source:ZFIN;Acc:ZDB-GENE-160728-62]	1006.65	-0.694962	0.196516	-3.53642	0.000405582	0.00273965
ENSDARG00000105529	vgf	VGF nerve growth factor inducible [Source:ZFIN;Acc:ZDB-GENE-121009-2]	592.787	-0.607379	0.149384	-4.06589	4.78497e-05	0.000439327
ENSDARG00000105549	RIC3	si:ch211-235p24.2 [Source:ZFIN;Acc:ZDB-GENE-160728-28]	117.269	-0.64042	0.256843	-2.49343	0.0126514	0.0461733
ENSDARG00000105568	si:ch211-194p6.10	si:ch211-194p6.10 [Source:ZFIN;Acc:ZDB-GENE-160728-3]	62.8671	-1.14999	0.275006	-4.18171	2.89325e-05	0.000282666
ENSDARG00000105621	BX571811.1		21.8287	-2.11012	0.467501	-4.51362	6.3731e-06	7.51786e-05
ENSDARG00000105644	zgc:172079	zgc:172079 [Source:ZFIN;Acc:ZDB-GENE-080204-103]	162.209	-1.04085	0.2003	-5.19647	2.03107e-07	3.50948e-06
ENSDARG00000105667	CU972454.4		20.091	-1.53426	0.49055	-3.12764	0.00176218	0.00933558
ENSDARG00000105670	CT030129.1		33.9487	-1.0808	0.360479	-2.99825	0.00271536	0.0132971
ENSDARG00000105756	CR788316.3		8.99208	-3.25622	0.956199	-3.40538	0.00066073	0.00414372
ENSDARG00000105800	CABZ01015815.5		38.626	-0.898151	0.314587	-2.85502	0.00430347	0.0194783
ENSDARG00000105809	CR376774.1		13.146	-2.34625	0.69418	-3.37989	0.000725152	0.00448765
ENSDARG00000106138	BX855618.1		50.7665	-0.881775	0.301532	-2.92432	0.00345213	0.0162294
ENSDARG00000110143	BX324164.5		14.675	-2.30061	0.628956	-3.65783	0.000254365	0.00184389
ENSDARG00000110426	BX901962.3	si:dkey-153k10.7 [Source:NCBI gene;Acc:100536058]	47.4452	-1.58497	0.337604	-4.69477	2.66903e-06	3.50471e-05
ENSDARG00000110745	znf994	zinc finger protein 994 [Source:ZFIN;Acc:ZDB-GENE-110913-145]	4.58882	-3.25477	1.17622	-2.76714	0.00565508	0.0242739
ENSDARG00000111069	lgi2a	leucine-rich repeat LGI family, member 2a [Source:ZFIN;Acc:ZDB-GENE-060217-2]	114.24	-0.788014	0.199953	-3.94099	8.11468e-05	0.00069156
ENSDARG00000111198	BX640461.1		8.89829	-1.74198	0.697253	-2.49834	0.0124775	0.0456811
ENSDARG00000111979	CR394552.1		13.5617	-1.40771	0.536757	-2.62262	0.00872564	0.0343624
ENSDARG00000112100	neto2b	neuropilin (NRP) and tolloid (TLL)-like 2b [Source:ZFIN;Acc:ZDB-GENE-060503-638]	196.605	-0.734565	0.174298	-4.21441	2.50429e-05	0.000250264
ENSDARG00000112493	BX088712.5		6.887	-3.8738	0.969497	-3.99568	6.45088e-05	0.000567215
ENSDARG00000112541	znf1093	zinc finger protein 1093 [Source:ZFIN;Acc:ZDB-GENE-110914-12]	6.78397	-1.92664	0.750583	-2.56686	0.0102625	0.0390365
ENSDARG00000112648	si:dkeyp-82b4.2	si:dkeyp-82b4.2 [Source:ZFIN;Acc:ZDB-GENE-060503-561]	81.8472	-2.6318	0.35953	-7.3201	2.47791e-13	1.11217e-11
ENSDARG00000113699	BX571719.4		5.66385	-2.23838	0.894457	-2.5025	0.0123319	0.0452382
ENSDARG00000116145	CU137645.2		2.40034	-5.02382	1.66815	-3.01161	0.00259869	0.0128528
ENSDARG00000116992	znf1051	zinc finger protein 1051 [Source:ZFIN;Acc:ZDB-GENE-080218-22]	9.09818	-1.97662	0.733812	-2.69363	0.00706776	0.0289928
ENSDARG00000117174	CT583728.27		15.315	-2.01189	0.70937	-2.83616	0.00456594	0.0204756
ENSDARG00000002508	ankrd33ab	ankyrin repeat domain 33Ab [Source:ZFIN;Acc:ZDB-GENE-100729-1]	54.2194	-1.37948	0.352158	-3.91721	8.95781e-05	0.000753371
ENSDARG00000002816	rasgrf2b	Ras protein-specific guanine nucleotide-releasing factor 2b [Source:NCBI gene;Acc:553520]	110.866	-1.19065	0.262328	-4.53879	5.65784e-06	6.77652e-05
ENSDARG00000002986	gda	guanine deaminase [Source:ZFIN;Acc:ZDB-GENE-050522-434]	724.896	-0.623652	0.154987	-4.02391	5.7239e-05	0.000512885
ENSDARG00000003991	fhl2b	four and a half LIM domains 2b [Source:ZFIN;Acc:ZDB-GENE-041010-121]	329.1	-1.122	0.167259	-6.70816	1.97092e-11	6.94622e-10
ENSDARG00000005221	desmb	desmin b [Source:ZFIN;Acc:ZDB-GENE-061027-102]	637.81	-0.640235	0.153249	-4.17775	2.94407e-05	0.000287195
ENSDARG00000005526	igfn1.1	immunoglobulin like and fibronectin type III domain containing 1, tandem duplicate 1 [Source:ZFIN;Acc:ZDB-GENE-050327-30]	713.278	-0.999275	0.138108	-7.23549	4.63859e-13	2.00174e-11
ENSDARG00000005943	htra4	HtrA serine peptidase 4 [Source:ZFIN;Acc:ZDB-GENE-131120-192]	144.861	-0.65515	0.211484	-3.09786	0.00194921	0.0101358
ENSDARG00000006093	cdk15	cyclin-dependent kinase 15 [Source:NCBI gene;Acc:791619]	105.222	-0.769548	0.24492	-3.14204	0.00167777	0.00895789
ENSDARG00000006607	gpr27	G protein-coupled receptor 27 [Source:ZFIN;Acc:ZDB-GENE-071022-3]	170.087	-0.94945	0.210744	-4.50522	6.63039e-06	7.78572e-05
ENSDARG00000006757	klhl41b	kelch-like family member 41b [Source:NCBI gene;Acc:321064]	2317.03	-0.834366	0.103318	-8.07568	6.71042e-16	4.0967e-14
ENSDARG00000007276	ela3l	elastase 3 like [Source:ZFIN;Acc:ZDB-GENE-060710-2]	4672.63	-3.5186	0.301031	-11.6885	1.45987e-31	2.98496e-29
ENSDARG00000007553	opn4.1	opsin 4.1 [Source:NCBI gene;Acc:352918]	202.983	-0.736122	0.198694	-3.70481	0.000211553	0.00157158
ENSDARG00000007654	nsfa	N-ethylmaleimide-sensitive factor a [Source:ZFIN;Acc:ZDB-GENE-030616-37]	2252.66	-0.6987	0.171541	-4.07307	4.63967e-05	0.000428348
ENSDARG00000008403	phospho1	phosphoethanolamine/phosphocholine phosphatase 1 [Source:NCBI gene;Acc:100002812]	176.445	-1.66295	0.213756	-7.77965	7.27256e-15	3.95281e-13
ENSDARG00000009040	si:ch73-141c7.1	si:ch73-141c7.1 [Source:NCBI gene;Acc:393762]	497.938	-0.620783	0.199548	-3.11095	0.00186488	0.0097593
ENSDARG00000010031	ssh1b	slingshot protein phosphatase 1b [Source:ZFIN;Acc:ZDB-GENE-030131-5909]	500.916	-0.663594	0.126209	-5.25792	1.45698e-07	2.61941e-06
ENSDARG00000010727	ttyh2l	tweety homolog 2, like [Source:NCBI gene;Acc:406540]	231.573	-0.612049	0.177549	-3.4472	0.000566427	0.00363731
ENSDARG00000010958	glmnb	glomulin, FKBP associated protein b [Source:ZFIN;Acc:ZDB-GENE-080723-14]	372.667	-0.665295	0.216051	-3.07934	0.0020746	0.0106704
ENSDARG00000012281	zgc:65851	zgc:65851 [Source:ZFIN;Acc:ZDB-GENE-030131-9669]	245.193	-1.00572	0.196465	-5.11912	3.06971e-07	5.08258e-06
ENSDARG00000012539	dnase1	deoxyribonuclease I [Source:ZFIN;Acc:ZDB-GENE-040718-423]	35.4942	-1.43927	0.377116	-3.81651	0.000135354	0.00107098
ENSDARG00000012555	ak5	adenylate kinase 5 [Source:ZFIN;Acc:ZDB-GENE-030131-8256]	227.988	-0.669331	0.170879	-3.91698	8.96641e-05	0.000753676
ENSDARG00000013082	uap1l1	UDP-N-acetylglucosamine pyrophosphorylase 1, like 1 [Source:NCBI gene;Acc:393264]	331.925	-0.603547	0.151661	-3.97958	6.90362e-05	0.000601685
ENSDARG00000013221	pde4ca	phosphodiesterase 4C, cAMP-specific a [Source:ZFIN;Acc:ZDB-GENE-070912-373]	299.725	-0.631132	0.222333	-2.83868	0.00453006	0.0203289
ENSDARG00000013856	amy2a	amylase alpha 2A [Source:ZFIN;Acc:ZDB-GENE-040426-2393]	3363.98	-4.14925	0.190592	-21.7703	4.43582e-105	5.714e-102
ENSDARG00000014646	aoc2	amine oxidase copper containing 2 [Source:ZFIN;Acc:ZDB-GENE-050320-133]	4274.72	-0.671665	0.175339	-3.83067	0.000127795	0.00101995
ENSDARG00000014727	acox1	acyl-CoA oxidase 1, palmitoyl [Source:ZFIN;Acc:ZDB-GENE-041010-219]	1336.66	-0.646069	0.123231	-5.24275	1.58204e-07	2.80703e-06
ENSDARG00000014871	syngr3a	synaptogyrin 3a [Source:ZFIN;Acc:ZDB-GENE-050522-541]	1233.21	-0.595628	0.135223	-4.40478	1.05894e-05	0.000117188
ENSDARG00000016536	npas2	neuronal PAS domain protein 2 [Source:ZFIN;Acc:ZDB-GENE-030408-3]	93.8722	-0.74676	0.293061	-2.54814	0.0108299	0.0407254
ENSDARG00000017038	zgc:152670	zgc:152670 [Source:ZFIN;Acc:ZDB-GENE-060929-954]	27.2941	-1.02291	0.387931	-2.63683	0.00836836	0.0332092
ENSDARG00000017391	unc13ba	unc-13 homolog Ba (C. elegans) [Source:ZFIN;Acc:ZDB-GENE-100921-10]	165.311	-0.828877	0.241269	-3.43549	0.000591481	0.00377093
ENSDARG00000017590	nit2	nitrilase family, member 2 [Source:NCBI gene;Acc:402904]	316.667	-0.657034	0.143268	-4.58605	4.51701e-06	5.56328e-05
ENSDARG00000018032	scn8ab	sodium channel, voltage gated, type VIII, alpha subunit b [Source:ZFIN;Acc:ZDB-GENE-060906-2]	430.776	-0.654079	0.144846	-4.5157	6.31094e-06	7.45478e-05
ENSDARG00000018478	agxtb	alanine--glyoxylate and serine--pyruvate aminotransferase b [Source:ZFIN;Acc:ZDB-GENE-010302-3]	4708.91	-0.588546	0.128419	-4.58301	4.58337e-06	5.62828e-05
ENSDARG00000018619	cers4b	ceramide synthase 4b [Source:ZFIN;Acc:ZDB-GENE-110719-2]	127.445	-0.850323	0.212708	-3.9976	6.39876e-05	0.000563594
ENSDARG00000019392	stat5a	signal transducer and activator of transcription 5a [Source:ZFIN;Acc:ZDB-GENE-030820-2]	140.101	-0.793088	0.279909	-2.83338	0.00460582	0.0206257
ENSDARG00000019516	sp7	Sp7 transcription factor [Source:ZFIN;Acc:ZDB-GENE-040629-2]	71.4321	-1.38563	0.26355	-5.25755	1.45988e-07	2.62097e-06
ENSDARG00000019525	tbcelb	tubulin folding cofactor E-like b [Source:ZFIN;Acc:ZDB-GENE-100921-13]	204.124	-0.710437	0.181385	-3.91673	8.97574e-05	0.000753723
ENSDARG00000020364	fbp1b	fructose-1,6-bisphosphatase 1b [Source:ZFIN;Acc:ZDB-GENE-021206-11]	3553.71	-0.625841	0.0997735	-6.27261	3.55038e-10	1.03588e-08
ENSDARG00000021366	fbp1a	fructose-1,6-bisphosphatase 1a [Source:ZFIN;Acc:ZDB-GENE-030131-7171]	844.29	-0.678049	0.131385	-5.16076	2.45944e-07	4.16585e-06
ENSDARG00000022525	mchr1b	melanin-concentrating hormone receptor 1b [Source:ZFIN;Acc:ZDB-GENE-030502-5]	32.7007	-2.76398	0.467389	-5.91367	3.34576e-09	8.50905e-08
ENSDARG00000023759	zgc:73226	zgc:73226 [Source:NCBI gene;Acc:402792]	506.376	-1.30472	0.18585	-7.02028	2.21418e-12	8.88536e-11
ENSDARG00000023771	gabrb3	gamma-aminobutyric acid type A receptor beta3 subunit [Source:ZFIN;Acc:ZDB-GENE-101102-2]	853.257	-0.775793	0.131238	-5.91134	3.39326e-09	8.60439e-08
ENSDARG00000024847	col5a2b	collagen, type V, alpha 2b [Source:ZFIN;Acc:ZDB-GENE-110406-2]	124.16	-0.717743	0.256798	-2.79497	0.0051904	0.0226328
ENSDARG00000025728	grin1b	glutamate receptor, ionotropic, N-methyl D-aspartate 1b [Source:ZFIN;Acc:ZDB-GENE-051202-2]	5952.69	-0.861419	0.118334	-7.27955	3.34946e-13	1.46755e-11
ENSDARG00000026048	tsc1a	TSC complex subunit 1a [Source:ZFIN;Acc:ZDB-GENE-030131-9111]	770.912	-0.652533	0.108393	-6.02007	1.74339e-09	4.69403e-08
ENSDARG00000026820	gucy2d	guanylate cyclase 2D, retinal [Source:ZFIN;Acc:ZDB-GENE-011128-9]	565.353	-0.748841	0.162277	-4.61459	3.93873e-06	4.93069e-05
ENSDARG00000026904	cbln13	cerebellin 13 [Source:ZFIN;Acc:ZDB-GENE-070912-288]	38.2803	-1.14953	0.422385	-2.72152	0.00649828	0.0271118
ENSDARG00000027419	gad1b	glutamate decarboxylase 1b [Source:ZFIN;Acc:ZDB-GENE-030909-3]	2790.32	-0.79172	0.163568	-4.84031	1.29637e-06	1.84521e-05
ENSDARG00000027620	bco2l	beta-carotene 15, 15-dioxygenase 2, like [Source:ZFIN;Acc:ZDB-GENE-010509-1]	166.997	-2.10766	0.234865	-8.97395	2.86066e-19	2.50678e-17
ENSDARG00000027750	dpp7	dipeptidyl-peptidase 7 [Source:ZFIN;Acc:ZDB-GENE-050306-16]	1462.62	-1.44149	0.183804	-7.84252	4.4159e-15	2.45717e-13
ENSDARG00000028087	aldh2.2	aldehyde dehydrogenase 2 family member, tandem duplicate 2 [Source:ZFIN;Acc:ZDB-GENE-030326-5]	1354.54	-0.993061	0.10686	-9.29307	1.49907e-20	1.45738e-18
ENSDARG00000028478	si:ch211-173n18.3	si:ch211-173n18.3 [Source:ZFIN;Acc:ZDB-GENE-120215-62]	184.353	-0.847485	0.176022	-4.81464	1.47463e-06	2.07035e-05
ENSDARG00000028485	cabp5b	calcium binding protein 5b [Source:ZFIN;Acc:ZDB-GENE-050522-146]	313.486	-1.10431	0.196663	-5.61523	1.96303e-08	4.30779e-07
ENSDARG00000029406	h2ax	H2A.X variant histone [Source:NCBI gene;Acc:394048]	160.972	-1.17568	0.198159	-5.933	2.97452e-09	7.65559e-08
ENSDARG00000029848	zgc:161973	zgc:161973 [Source:ZFIN;Acc:ZDB-GENE-070410-13]	91.4039	-1.24946	0.256159	-4.87768	1.07339e-06	1.56236e-05
ENSDARG00000030157	mybpc2a	myosin binding protein C, fast type a [Source:ZFIN;Acc:ZDB-GENE-060901-1]	273.445	-0.608121	0.174571	-3.48351	0.000494892	0.00324367
ENSDARG00000030896	foxq1a	forkhead box Q1a [Source:ZFIN;Acc:ZDB-GENE-070424-74]	626.453	-0.65051	0.201353	-3.23069	0.00123494	0.00696491
ENSDARG00000030975	ccdc80l1	coiled-coil domain containing 80 like 1 [Source:ZFIN;Acc:ZDB-GENE-120328-4]	183.2	-0.632554	0.169682	-3.72788	0.000193098	0.00145803
ENSDARG00000031647	stat2	signal transducer and activator of transcription 2 [Source:ZFIN;Acc:ZDB-GENE-080321-1]	608.151	-0.760607	0.137912	-5.51516	3.48455e-08	7.22805e-07
ENSDARG00000032206	cthl	cystathionase (cystathionine gamma-lyase), like [Source:ZFIN;Acc:ZDB-GENE-040905-3]	74.074	-2.30148	0.277921	-8.28107	1.22075e-16	7.9823e-15
ENSDARG00000032465	slc1a8b	solute carrier family 1 member 8b [Source:ZFIN;Acc:ZDB-GENE-070912-552]	231.468	-1.79495	0.20618	-8.70573	3.15535e-18	2.50127e-16
ENSDARG00000032584	thnsl2	threonine synthase-like 2 [Source:NCBI gene;Acc:641568]	65.6371	-0.941311	0.252857	-3.72269	0.000197108	0.00148482
ENSDARG00000032836	pvalb5	parvalbumin 5 [Source:ZFIN;Acc:ZDB-GENE-050417-336]	964.447	-0.816072	0.127326	-6.4093	1.46191e-10	4.54319e-09
ENSDARG00000033382	grifin	galectin-related inter-fiber protein [Source:NCBI gene;Acc:445036]	156.661	-0.914563	0.310844	-2.9422	0.00325894	0.0154594
ENSDARG00000034522	rab6ba	RAB6B, member RAS oncogene family a [Source:ZFIN;Acc:ZDB-GENE-050809-136]	867.337	-0.737898	0.1536	-4.80401	1.55518e-06	2.17506e-05
ENSDARG00000035257	akr1a1a	aldo-keto reductase family 1, member A1a (aldehyde reductase) [Source:NCBI gene;Acc:445326]	99.0891	-1.16539	0.287352	-4.0556	5.00054e-05	0.000457489
ENSDARG00000035435	m17	IL-6 subfamily cytokine M17 [Source:ZFIN;Acc:ZDB-GENE-060526-368]	8.44429	-1.96438	0.718642	-2.73347	0.00626713	0.0263824
ENSDARG00000035562	mpdu1a	mannose-P-dolichol utilization defect 1a [Source:ZFIN;Acc:ZDB-GENE-040912-9]	295.003	-0.795565	0.206247	-3.85735	0.000114625	0.000928936
ENSDARG00000035603	dao.2	D-amino-acid oxidase, tandem duplicate 2 [Source:ZFIN;Acc:ZDB-GENE-040426-2634]	235.625	-0.796782	0.235126	-3.38875	0.000702121	0.00436926
ENSDARG00000035652	sat1a.1	spermidine/spermine N1-acetyltransferase 1a, duplicate 1 [Source:NCBI gene;Acc:565700]	1384.03	-0.695742	0.138496	-5.02355	5.07258e-07	7.95404e-06
ENSDARG00000035861	si:rp71-39b20.4	si:rp71-39b20.4 [Source:ZFIN;Acc:ZDB-GENE-070912-704]	188.974	-1.25621	0.196866	-6.38104	1.75885e-10	5.37524e-09
ENSDARG00000037121	mat2ab	methionine adenosyltransferase II, alpha b [Source:ZFIN;Acc:ZDB-GENE-050327-6]	850.026	-2.87845	0.169147	-17.0175	6.09156e-65	4.24154e-62
ENSDARG00000037836	igfals	insulin-like growth factor binding protein, acid labile subunit [Source:ZFIN;Acc:ZDB-GENE-061009-25]	38.0657	-3.20193	0.443441	-7.22064	5.17426e-13	2.21436e-11
ENSDARG00000037873	cyp3c3	cytochrome P450, family 3, subfamily c, polypeptide 3 [Source:ZFIN;Acc:ZDB-GENE-041114-102]	1225.86	-0.851289	0.163849	-5.19558	2.04082e-07	3.52398e-06
ENSDARG00000037925	rgs9a	regulator of G protein signaling 9a [Source:ZFIN;Acc:ZDB-GENE-060929-92]	504.452	-1.51686	0.184562	-8.21866	2.05783e-16	1.31227e-14
ENSDARG00000038095	socs1a	suppressor of cytokine signaling 1a [Source:ZFIN;Acc:ZDB-GENE-040801-205]	265.587	-0.74631	0.254557	-2.9318	0.00336999	0.0159071
ENSDARG00000038242	zgc:113333	zgc:113333 [Source:ZFIN;Acc:ZDB-GENE-050320-57]	433.563	-1.17465	0.160342	-7.32593	2.37246e-13	1.07043e-11
ENSDARG00000038392	si:dkeyp-52c3.7	si:dkeyp-52c3.7 [Source:ZFIN;Acc:ZDB-GENE-110411-213]	11.1088	-1.93232	0.722414	-2.67481	0.00747716	0.0303887
ENSDARG00000038465	stmn3	stathmin-like 3 [Source:ZFIN;Acc:ZDB-GENE-081124-2]	455.478	-0.972621	0.13048	-7.45415	9.04462e-14	4.30714e-12
ENSDARG00000038583	abraa	actin binding Rho activating protein a [Source:ZFIN;Acc:ZDB-GENE-120730-1]	689.334	-0.838109	0.173798	-4.82232	1.419e-06	1.99879e-05
ENSDARG00000038742	rbp1.2	retinol binding protein 1, cellular, tandem duplicate 2 [Source:ZFIN;Acc:ZDB-GENE-070912-18]	60.2066	-0.883148	0.262864	-3.35971	0.000780232	0.00476443
ENSDARG00000038855	chmp5a	charged multivesicular body protein 5a [Source:ZFIN;Acc:ZDB-GENE-060503-60]	144.376	-0.854305	0.195616	-4.36727	1.25811e-05	0.000136532
ENSDARG00000038859	rgs20	regulator of G protein signaling 20 [Source:ZFIN;Acc:ZDB-GENE-040718-128]	396.786	-0.87342	0.164555	-5.30775	1.10984e-07	2.06297e-06
ENSDARG00000039181	trpm3	transient receptor potential cation channel, subfamily M, member 3 [Source:ZFIN;Acc:ZDB-GENE-060531-95]	342.191	-0.663858	0.166049	-3.99795	6.38923e-05	0.000562947
ENSDARG00000039979	tecrl2b	trans-2,3-enoyl-CoA reductase-like 2b [Source:ZFIN;Acc:ZDB-GENE-041010-116]	42.6699	-1.28879	0.333753	-3.86152	0.000112685	0.000915514
ENSDARG00000040321	rx2	retinal homeobox gene 2 [Source:NCBI gene;Acc:30473]	66.3616	-1.218	0.28837	-4.22375	2.40275e-05	0.000241333
ENSDARG00000040528	lgals3bpb	lectin, galactoside-binding, soluble, 3 binding protein b [Source:NCBI gene;Acc:405809]	143.39	-0.922461	0.227725	-4.05077	5.10501e-05	0.000465559
ENSDARG00000040608	gcnt7	glucosaminyl (N-acetyl) transferase family member 7 [Source:ZFIN;Acc:ZDB-GENE-120919-3]	361.082	-0.945878	0.177132	-5.33997	9.29612e-08	1.75841e-06
ENSDARG00000042069	pebp1	phosphatidylethanolamine binding protein 1 [Source:ZFIN;Acc:ZDB-GENE-040426-2621]	646.987	-1.10337	0.16942	-6.51265	7.3838e-11	2.38981e-09
ENSDARG00000043002	vmo1a	vitelline membrane outer layer 1 homolog a [Source:ZFIN;Acc:ZDB-GENE-131121-600]	11.5795	-2.79477	0.677375	-4.12588	3.69316e-05	0.000351096
ENSDARG00000044204	endou	endonuclease, polyU-specific [Source:NCBI gene;Acc:791216]	495.34	-1.96428	0.209048	-9.39632	5.65033e-21	5.77657e-19
ENSDARG00000044280	opn1mw2	opsin 1 (cone pigments), medium-wave-sensitive, 2 [Source:NCBI gene;Acc:360151]	473.274	-1.1484	0.183126	-6.27107	3.58581e-10	1.04504e-08
ENSDARG00000044326	BX950188.1		32.1895	-1.18886	0.419135	-2.83645	0.00456177	0.0204605
ENSDARG00000044365	angptl3	angiopoietin-like 3 [Source:ZFIN;Acc:ZDB-GENE-010817-3]	521.014	-0.637709	0.175166	-3.64061	0.000271994	0.00195138
ENSDARG00000044528	slc15a1b	solute carrier family 15 member 1b [Source:ZFIN;Acc:ZDB-GENE-030131-4661]	921.006	-0.636075	0.203616	-3.1239	0.00178469	0.00943353
ENSDARG00000045979	zgc:153704	zgc:153704 [Source:NCBI gene;Acc:767759]	724.328	-1.07131	0.155175	-6.90392	5.05872e-12	1.94229e-10
ENSDARG00000046091	si:ch211-283g2.1	si:ch211-283g2.1 [Source:ZFIN;Acc:ZDB-GENE-060531-57]	173.451	-0.924477	0.198164	-4.6652	3.0831e-06	3.97149e-05
ENSDARG00000052027	tspan1	tetraspanin 1 [Source:ZFIN;Acc:ZDB-GENE-070502-5]	14.7515	-1.34336	0.531966	-2.52528	0.0115605	0.0429094
ENSDARG00000052110	mboat4	membrane bound O-acyltransferase domain containing 4 [Source:NCBI gene;Acc:795709]	10.2084	-2.36859	0.659765	-3.59005	0.000330611	0.00230328
ENSDARG00000052223	rcvrna	recoverin a [Source:ZFIN;Acc:ZDB-GENE-050913-106]	678.346	-1.29026	0.170563	-7.56471	3.88722e-14	1.93333e-12
ENSDARG00000052413	crfb12	cytokine receptor family member B12 [Source:ZFIN;Acc:ZDB-GENE-060421-4184]	125.991	-0.714384	0.212402	-3.36336	0.000770012	0.00471431
ENSDARG00000052470	igfbp2a	insulin-like growth factor binding protein 2a [Source:NCBI gene;Acc:794176]	1076.45	-0.679584	0.125742	-5.40457	6.49644e-08	1.2747e-06
ENSDARG00000052638	fam210b	family with sequence similarity 210 member B [Source:ZFIN;Acc:ZDB-GENE-050913-122]	362.741	-0.709995	0.154902	-4.5835	4.57259e-06	5.6204e-05
ENSDARG00000052787	zdhhc12b	zinc finger DHHC-type containing 12b [Source:ZFIN;Acc:ZDB-GENE-070705-356]	125.905	-0.751867	0.199106	-3.77621	0.000159235	0.00122899
ENSDARG00000053460	si:dkey-283b1.7	si:dkey-283b1.7 [Source:ZFIN;Acc:ZDB-GENE-120215-126]	57.921	-1.12809	0.276791	-4.0756	4.58961e-05	0.000424567
ENSDARG00000053708	ghrhrb	growth hormone releasing hormone receptor b [Source:ZFIN;Acc:ZDB-GENE-110127-2]	39.6097	-0.990724	0.306299	-3.2345	0.00121856	0.00689518
ENSDARG00000054127	slc26a6l	solute carrier family 26 member 6, like [Source:ZFIN;Acc:ZDB-GENE-080220-10]	76.6855	-1.03128	0.254686	-4.0492	5.13938e-05	0.000468362
ENSDARG00000054837	zgc:136870	zgc:136870 [Source:ZFIN;Acc:ZDB-GENE-060312-1]	86.0768	-1.12418	0.284299	-3.95422	7.67853e-05	0.000659384
ENSDARG00000055086	ggnbp2	gametogenetin binding protein 2 [Source:NCBI gene;Acc:552967]	436.173	-0.594711	0.124579	-4.77378	1.808e-06	2.47369e-05
ENSDARG00000055172	si:ch211-256m1.8	si:ch211-256m1.8 [Source:ZFIN;Acc:ZDB-GENE-131127-417]	975.9	-0.8312	0.176311	-4.7144	2.42418e-06	3.21432e-05
ENSDARG00000055192	zgc:136930	zgc:136930 [Source:ZFIN;Acc:ZDB-GENE-060312-16]	15447	-0.941373	0.150955	-6.23611	4.48572e-10	1.29558e-08
ENSDARG00000055656	pdzd3b	PDZ domain containing 3b [Source:ZFIN;Acc:ZDB-GENE-081022-151]	164.801	-0.610446	0.218769	-2.79037	0.00526482	0.0228924
ENSDARG00000056144	zgc:123244	zgc:123244 [Source:NCBI gene;Acc:556933]	106.284	-0.957672	0.222155	-4.31083	1.62643e-05	0.000171518
ENSDARG00000056378	ifi30	IFI30 lysosomal thiol reductase [Source:NCBI gene;Acc:336503]	527.984	-0.934625	0.174547	-5.35457	8.57602e-08	1.63179e-06
ENSDARG00000056477	ccdc125	coiled-coil domain containing 125 [Source:NCBI gene;Acc:565477]	133.635	-1.48066	0.223814	-6.61561	3.70031e-11	1.24453e-09
ENSDARG00000056726	mettl7a	methyltransferase like 7A [Source:ZFIN;Acc:ZDB-GENE-061027-239]	168.4	-1.38388	0.184144	-7.51522	5.68144e-14	2.78272e-12
ENSDARG00000056768	rprml	reprimo-like [Source:NCBI gene;Acc:100073335]	102.968	-0.741376	0.226181	-3.2778	0.00104618	0.00608552
ENSDARG00000056798	zgc:123297	zgc:123297 [Source:ZFIN;Acc:ZDB-GENE-051127-9]	7.55281	-2.96748	0.913574	-3.24821	0.00116135	0.00662385
ENSDARG00000058462	zgc:158846	zgc:158846 [Source:ZFIN;Acc:ZDB-GENE-070209-50]	6719.82	-1.21929	0.158993	-7.6688	1.73609e-14	9.03574e-13
ENSDARG00000058508	cfap70	cilia and flagella associated protein 70 [Source:ZFIN;Acc:ZDB-GENE-091204-50]	598.722	-0.981147	0.171207	-5.73078	9.99694e-09	2.31819e-07
ENSDARG00000059423	prune2	prune homolog 2 with BCH domain [Source:ZFIN;Acc:ZDB-GENE-050309-222]	1060.18	-0.688457	0.127768	-5.38834	7.11132e-08	1.37855e-06
ENSDARG00000059574	fscn2a	fascin actin-bundling protein 2a, retinal [Source:ZFIN;Acc:ZDB-GENE-110901-1]	93.8747	-1.03474	0.282225	-3.66635	0.000246033	0.00179409
ENSDARG00000059722	ubac1	UBA domain containing 1 [Source:ZFIN;Acc:ZDB-GENE-030131-9372]	888.682	-0.615412	0.123541	-4.98144	6.31135e-07	9.70163e-06
ENSDARG00000059781	atcayb	ATCAY kinesin light chain interacting caytaxin b [Source:ZFIN;Acc:ZDB-GENE-070912-220]	315.929	-0.907302	0.177465	-5.11258	3.17786e-07	5.25152e-06
ENSDARG00000059846	epg5	ectopic P-granules autophagy protein 5 homolog (C. elegans) [Source:NCBI gene;Acc:569543]	380.22	-0.734867	0.134059	-5.48167	4.21325e-08	8.63532e-07
ENSDARG00000060095	kcnb1	potassium voltage-gated channel, Shab-related subfamily, member 1 [Source:ZFIN;Acc:ZDB-GENE-090831-3]	66.711	-0.676096	0.253553	-2.66649	0.00766477	0.0309705
ENSDARG00000060316	cish	cytokine inducible SH2-containing protein [Source:ZFIN;Acc:ZDB-GENE-050907-1]	822.214	-0.749635	0.212788	-3.52292	0.000426827	0.00285027
ENSDARG00000060319	scn4bb	sodium channel, voltage-gated, type IV, beta b [Source:ZFIN;Acc:ZDB-GENE-031116-71]	49.4462	-1.255	0.323578	-3.8785	0.000105103	0.00086372
ENSDARG00000060330	si:ch211-284e13.4	si:ch211-284e13.4 [Source:ZFIN;Acc:ZDB-GENE-060526-161]	116.637	-0.625452	0.210758	-2.96763	0.00300104	0.0144273
ENSDARG00000060345	apoda.1	apolipoprotein Da, duplicate 1 [Source:ZFIN;Acc:ZDB-GENE-060929-148]	476.407	-0.867233	0.158294	-5.47861	4.28687e-08	8.74654e-07
ENSDARG00000060350	apoda.2	apolipoprotein Da, duplicate 2 [Source:ZFIN;Acc:ZDB-GENE-070912-551]	7081.89	-1.68126	0.158045	-10.6379	1.98633e-26	2.97522e-24
ENSDARG00000060434	map1b	microtubule-associated protein 1B [Source:ZFIN;Acc:ZDB-GENE-130530-690]	761.64	-0.974177	0.130601	-7.45916	8.70738e-14	4.16193e-12
ENSDARG00000060496	cacna1ha	calcium channel, voltage-dependent, T type, alpha 1H subunit a [Source:ZFIN;Acc:ZDB-GENE-130103-1]	288.42	-0.913024	0.171282	-5.33053	9.79264e-08	1.84421e-06
ENSDARG00000060865	scai	suppressor of cancer cell invasion [Source:ZFIN;Acc:ZDB-GENE-060526-57]	109.575	-0.756277	0.209295	-3.61346	0.00030214	0.00213145
ENSDARG00000061797	zgc:154006	zgc:154006 [Source:ZFIN;Acc:ZDB-GENE-061013-134]	67.8956	-0.780292	0.255224	-3.05729	0.00223348	0.0113337
ENSDARG00000061817	kif1aa	kinesin family member 1Aa [Source:ZFIN;Acc:ZDB-GENE-100913-3]	1697.64	-0.591171	0.115283	-5.12802	2.92812e-07	4.87005e-06
ENSDARG00000061858	zgc:153968	zgc:153968 [Source:ZFIN;Acc:ZDB-GENE-061027-211]	1746.86	-1.22869	0.180469	-6.8083	9.87572e-12	3.62433e-10
ENSDARG00000062304	pdpk1a	3-phosphoinositide dependent protein kinase 1a [Source:ZFIN;Acc:ZDB-GENE-061013-109]	309.223	-0.605343	0.155965	-3.88128	0.000103908	0.000855268
ENSDARG00000062323	adam23a	ADAM metallopeptidase domain 23a [Source:ZFIN;Acc:ZDB-GENE-070810-2]	959.879	-0.626616	0.136264	-4.59854	4.25462e-06	5.2888e-05
ENSDARG00000062711	gal3st1a	galactose-3-O-sulfotransferase 1a [Source:ZFIN;Acc:ZDB-GENE-060526-375]	131.792	-0.604278	0.201443	-2.99975	0.00270197	0.0132448
ENSDARG00000062906	kcnv2b	potassium channel, subfamily V, member 2b [Source:NCBI gene;Acc:567780]	47.1953	-1.48316	0.378821	-3.91521	9.03267e-05	0.000757929
ENSDARG00000062947	amn	amnion associated transmembrane protein [Source:ZFIN;Acc:ZDB-GENE-060810-59]	96.9005	-1.80416	0.273929	-6.58625	4.51064e-11	1.50333e-09
ENSDARG00000062998	pglyrp2	peptidoglycan recognition protein 2 [Source:ZFIN;Acc:ZDB-GENE-071227-1]	58.8302	-1.10101	0.288505	-3.81626	0.000135489	0.00107107
ENSDARG00000063538	kalrnb	kalirin RhoGEF kinase b [Source:ZFIN;Acc:ZDB-GENE-060421-7244]	762.99	-0.640054	0.116686	-5.48526	4.12862e-08	8.46859e-07
ENSDARG00000067664	si:dkey-172m14.2	si:dkey-172m14.2 [Source:ZFIN;Acc:ZDB-GENE-060526-222]	38.3559	-1.08548	0.409214	-2.6526	0.00798756	0.0320286
ENSDARG00000068551	elovl8a	ELOVL fatty acid elongase 8a [Source:ZFIN;Acc:ZDB-GENE-060929-240]	62.2463	-1.80487	0.282897	-6.37995	1.77147e-10	5.40738e-09
ENSDARG00000068910	nos1	nitric oxide synthase 1 (neuronal) [Source:NCBI gene;Acc:60658]	133.909	-0.714531	0.206103	-3.46686	0.000526584	0.00341895
ENSDARG00000070037	rgs8	regulator of G protein signaling 8 [Source:NCBI gene;Acc:436804]	727.454	-0.665534	0.147047	-4.52598	6.01158e-06	7.14374e-05
ENSDARG00000070148	cygb2	cytoglobin 2 [Source:NCBI gene;Acc:554176]	187.545	-0.947225	0.172416	-5.49383	3.93314e-08	8.09266e-07
ENSDARG00000070484	zgc:195001	zgc:195001 [Source:ZFIN;Acc:ZDB-GENE-081022-173]	1071.47	-0.690397	0.105252	-6.55946	5.40034e-11	1.78142e-09
ENSDARG00000070726	cnga3a	cyclic nucleotide gated channel subunit alpha 3a [Source:ZFIN;Acc:ZDB-GENE-090611-2]	524.451	-1.50771	0.212338	-7.10052	1.24292e-12	5.13986e-11
ENSDARG00000070845	si:dkey-56d12.4	si:dkey-56d12.4 [Source:ZFIN;Acc:ZDB-GENE-060531-147]	27.9214	-1.69201	0.463037	-3.65417	0.000258018	0.00186513
ENSDARG00000070951	hmga1b	high mobility group AT-hook 1b [Source:ZFIN;Acc:ZDB-GENE-061013-204]	1123.56	-0.896819	0.108027	-8.30181	1.02534e-16	6.75597e-15
ENSDARG00000073998	si:ch211-23l10.3	si:ch211-23l10.3 [Source:ZFIN;Acc:ZDB-GENE-091204-25]	52.4812	-0.922665	0.321767	-2.86749	0.0041374	0.0188319
ENSDARG00000074120	usp2b	ubiquitin specific peptidase 2b [Source:ZFIN;Acc:ZDB-GENE-100208-2]	251.584	-0.607674	0.208692	-2.91182	0.00359326	0.0167796
ENSDARG00000074191	zgc:172253	zgc:172253 [Source:ZFIN;Acc:ZDB-GENE-080215-9]	151.842	-1.48489	0.211185	-7.03121	2.0475e-12	8.24216e-11
ENSDARG00000074320	KCNAB3	voltage-gated potassium channel subunit beta-2-like [Source:NCBI gene;Acc:100334158]	62.8829	-0.753854	0.274776	-2.74352	0.00607835	0.0257433
ENSDARG00000074443	gas7a	growth arrest-specific 7a [Source:ZFIN;Acc:ZDB-GENE-130128-1]	208.678	-0.883302	0.197579	-4.47062	7.79919e-06	8.98616e-05
ENSDARG00000074752	hlfa	HLF transcription factor, PAR bZIP family member a [Source:ZFIN;Acc:ZDB-GENE-061013-159]	630.246	-0.6082	0.21534	-2.82438	0.00473727	0.0210861
ENSDARG00000074921	fam117ba	family with sequence similarity 117 member Ba [Source:ZFIN;Acc:ZDB-GENE-131127-569]	239.279	-0.738799	0.14731	-5.01527	5.29593e-07	8.25903e-06
ENSDARG00000075015	soul5	heme-binding protein soul5 [Source:ZFIN;Acc:ZDB-GENE-110718-2]	1425.39	-0.80689	0.154274	-5.23023	1.69297e-07	2.98127e-06
ENSDARG00000075209	p4htm	prolyl 4-hydroxylase, transmembrane (endoplasmic reticulum) [Source:ZFIN;Acc:ZDB-GENE-110131-7]	267.248	-0.670701	0.208128	-3.22254	0.00127059	0.00712541
ENSDARG00000075292	myo15aa	myosin XVAa [Source:ZFIN;Acc:ZDB-GENE-080425-2]	172.757	-0.812289	0.182848	-4.44243	8.8948e-06	0.000100723
ENSDARG00000075491	si:ch211-26b3.4	si:ch211-26b3.4 [Source:ZFIN;Acc:ZDB-GENE-081104-60]	469.544	-0.643626	0.145707	-4.41725	9.99639e-06	0.000111681
ENSDARG00000075830	syt3	synaptotagmin III [Source:ZFIN;Acc:ZDB-GENE-090601-1]	170.532	-0.664	0.18105	-3.6675	0.000244935	0.0017866
ENSDARG00000076103	grid2ipa	glutamate receptor, ionotropic, delta 2 (Grid2) interacting protein, a [Source:ZFIN;Acc:ZDB-GENE-091113-42]	83.5637	-0.779595	0.227788	-3.42246	0.000620579	0.00392729
ENSDARG00000076848	zgc:112492	zgc:112492 [Source:ZFIN;Acc:ZDB-GENE-050417-143]	35.0564	-1.45656	0.407001	-3.57877	0.000345211	0.0023882
ENSDARG00000077155	si:ch211-157p22.10	si:ch211-157p22.10 [Source:NCBI gene;Acc:100003849]	76.6992	-0.614887	0.230259	-2.67041	0.00757584	0.0307171
ENSDARG00000077249	gmip	GEM interacting protein [Source:ZFIN;Acc:ZDB-GENE-130530-823]	78.5603	-0.883882	0.240375	-3.67709	0.000235907	0.00172907
ENSDARG00000078037	chpfb	chondroitin polymerizing factor b [Source:ZFIN;Acc:ZDB-GENE-100504-1]	110.344	-0.872632	0.201083	-4.33966	1.42706e-05	0.000152743
ENSDARG00000078250	zgc:194398	zgc:194398 [Source:ZFIN;Acc:ZDB-GENE-081022-111]	346.455	-1.66808	0.377317	-4.42089	9.82944e-06	0.000110074
ENSDARG00000078452	hmox2b	heme oxygenase 2b [Source:ZFIN;Acc:ZDB-GENE-091118-52]	190.991	-1.04505	0.198902	-5.25409	1.48762e-07	2.66704e-06
ENSDARG00000078605	ptger1a	prostaglandin E receptor 1a (subtype EP1) [Source:ZFIN;Acc:ZDB-GENE-120215-261]	45.9195	-0.743735	0.289692	-2.56733	0.0102484	0.0389915
ENSDARG00000078842	tns1a	tensin 1a [Source:ZFIN;Acc:ZDB-GENE-120215-32]	1257.98	-0.603221	0.0957784	-6.29808	3.01349e-10	8.88289e-09
ENSDARG00000079446	TAFA3	si:dkey-238f9.1 [Source:ZFIN;Acc:ZDB-GENE-091204-297]	211.763	-0.62418	0.188301	-3.3148	0.000917102	0.00545666
ENSDARG00000079544	si:ch1073-464p5.5	si:ch1073-464p5.5 [Source:ZFIN;Acc:ZDB-GENE-091116-35]	2727.3	-1.06663	0.159908	-6.67026	2.55347e-11	8.83022e-10
ENSDARG00000079665	gpr158b	G protein-coupled receptor 158b [Source:ZFIN;Acc:ZDB-GENE-130530-875]	210.269	-0.671951	0.183073	-3.6704	0.000242168	0.00176892
ENSDARG00000081299	BX936308.1		113.05	-0.903961	0.215944	-4.18609	2.83798e-05	0.000278532
ENSDARG00000086569	zgc:172051	zgc:172051 [Source:ZFIN;Acc:ZDB-GENE-080219-23]	808.711	-1.62691	0.17803	-9.13838	6.33944e-20	5.79159e-18
ENSDARG00000086724	im:7151449	im:7151449 [Source:ZFIN;Acc:ZDB-GENE-041111-283]	110.538	-1.28287	0.250401	-5.12326	3.00292e-07	4.98802e-06
ENSDARG00000087188	nfil3-6	nuclear factor, interleukin 3 regulated, member 6 [Source:ZFIN;Acc:ZDB-GENE-040704-63]	633.698	-1.14027	0.199602	-5.71274	1.11169e-08	2.55717e-07
ENSDARG00000087516	CU693494.1	alanine aminotransferase 2-like [Source:NCBI gene;Acc:101882185]	16.06	-1.85606	0.500209	-3.71056	0.0002068	0.00154473
ENSDARG00000087873	eevs	2-epi-5-epi-valiolone synthase [Source:ZFIN;Acc:ZDB-GENE-131121-365]	372.911	-0.585372	0.198818	-2.94426	0.00323729	0.0153709
ENSDARG00000088411	notum2	Danio rerio notum pectinacetylesterase 2 (notum2), mRNA. [Source:RefSeq mRNA;Acc:NM_001353872]	179.4	-1.15691	0.196851	-5.87707	4.17601e-09	1.03748e-07
ENSDARG00000088708	ngfra	nerve growth factor receptor a (TNFR superfamily, member 16) [Source:ZFIN;Acc:ZDB-GENE-050928-1]	508.627	-0.605599	0.127239	-4.75954	1.94035e-06	2.62687e-05
ENSDARG00000088967	wnk4b	WNK lysine deficient protein kinase 4b [Source:ZFIN;Acc:ZDB-GENE-131120-119]	199.131	-0.801441	0.193568	-4.14035	3.46771e-05	0.000332237
ENSDARG00000089021	si:dkey-7f16.3	si:dkey-7f16.3 [Source:ZFIN;Acc:ZDB-GENE-131120-59]	3.44907	-4.74981	1.52758	-3.10938	0.00187483	0.0097974
ENSDARG00000089107	mlxipl	MLX interacting protein like [Source:ZFIN;Acc:ZDB-GENE-100922-66]	36.6226	-1.4205	0.353639	-4.01681	5.89918e-05	0.000525884
ENSDARG00000089109	bcl2b	BCL2 apoptosis regulator b [Source:ZFIN;Acc:ZDB-GENE-110411-185]	605.656	-0.936137	0.164689	-5.68428	1.31365e-08	2.97919e-07
ENSDARG00000089310	gc	GC vitamin D binding protein [Source:ZFIN;Acc:ZDB-GENE-040718-307]	1430.75	-0.844919	0.183738	-4.59849	4.25559e-06	5.2888e-05
ENSDARG00000089312	si:ch73-106l15.4	si:ch73-106l15.4 [Source:ZFIN;Acc:ZDB-GENE-131120-96]	35.4787	-4.36346	0.627211	-6.95693	3.47769e-12	1.36996e-10
ENSDARG00000091306	kcnn1a	potassium intermediate/small conductance calcium-activated channel, subfamily N, member 1a [Source:ZFIN;Acc:ZDB-GENE-070912-703]	904.231	-0.676091	0.121767	-5.55235	2.81855e-08	6.00213e-07
ENSDARG00000091625		si:dkeyp-67f1.2 [Source:ZFIN;Acc:ZDB-GENE-050809-90]	88.2162	-0.734689	0.218828	-3.35738	0.000786853	0.00479576
ENSDARG00000091834	si:ch211-198m17.1	si:ch211-198m17.1 [Source:ZFIN;Acc:ZDB-GENE-131127-451]	674.528	-0.63969	0.170255	-3.75725	0.000171793	0.0013141
ENSDARG00000091918	BX548073.1		35.4973	-3.42166	0.440996	-7.75895	8.56359e-15	4.59633e-13
ENSDARG00000092137	si:dkey-4i23.5	si:dkey-4i23.5 [Source:ZFIN;Acc:ZDB-GENE-070912-543]	11.2754	-2.77804	0.695933	-3.99183	6.55661e-05	0.000575334
ENSDARG00000092228	si:dkey-27p18.3	si:dkey-27p18.3 [Source:ZFIN;Acc:ZDB-GENE-060526-287]	19.4189	-2.11931	0.480149	-4.41385	1.01547e-05	0.000113106
ENSDARG00000092766	si:dkeyp-68b7.7	si:dkeyp-68b7.7 [Source:ZFIN;Acc:ZDB-GENE-070912-672]	47.4558	-0.876691	0.294457	-2.97731	0.0029079	0.0140547
ENSDARG00000093054	BX548073.3		47.9719	-6.18253	0.657649	-9.40095	5.40733e-21	5.55016e-19
ENSDARG00000093078	plscr3a	phospholipid scramblase 3a [Source:ZFIN;Acc:ZDB-GENE-060531-17]	192.002	-0.956287	0.195918	-4.88106	1.05516e-06	1.53821e-05
ENSDARG00000093384	si:ch211-150d5.3	si:ch211-150d5.3 [Source:ZFIN;Acc:ZDB-GENE-091204-301]	5.55462	-2.89616	0.947663	-3.0561	0.00224235	0.011372
ENSDARG00000093569	bckdhbl	branched chain keto acid dehydrogenase E1 subunit beta, like [Source:ZFIN;Acc:ZDB-GENE-060830-1]	403.145	-0.624847	0.157129	-3.97665	6.98925e-05	0.000607504
ENSDARG00000094052	taok3b	TAO kinase 3b [Source:ZFIN;Acc:ZDB-GENE-060526-59]	159.343	-0.605188	0.19424	-3.11567	0.00183527	0.00964152
ENSDARG00000094286	si:ch211-117m20.4	si:ch211-117m20.4 [Source:ZFIN;Acc:ZDB-GENE-060526-20]	19.0613	-1.33608	0.541284	-2.46836	0.0135734	0.0488326
ENSDARG00000094488	BX510923.1		597.525	-1.02165	0.137869	-7.4103	1.26011e-13	5.85995e-12
ENSDARG00000094537	si:ch211-137i24.12	si:ch211-137i24.12 [Source:ZFIN;Acc:ZDB-GENE-060526-36]	43.574	-0.866187	0.338757	-2.55696	0.0105593	0.0398649
ENSDARG00000094959	si:ch73-379f5.5	si:ch73-379f5.5 [Source:ZFIN;Acc:ZDB-GENE-091204-256]	3.93165	-5.81859	1.60818	-3.61812	0.000296747	0.00210058
ENSDARG00000094990	si:dkey-91f15.1	si:dkey-91f15.1 [Source:ZFIN;Acc:ZDB-GENE-060601-4]	87.0845	-0.790812	0.287469	-2.75095	0.0059423	0.025296
ENSDARG00000095901	col18a1b	collagen type XVIII alpha 1 chain b [Source:ZFIN;Acc:ZDB-GENE-110411-288]	244.436	-0.637565	0.159221	-4.00427	6.22089e-05	0.000550752
ENSDARG00000096242	si:ch211-76l23.4	si:ch211-76l23.4 [Source:ZFIN;Acc:ZDB-GENE-030131-8310]	304.161	-1.05151	0.186223	-5.6465	1.63745e-08	3.63984e-07
ENSDARG00000096375	44627	membrane-associated ring finger (C3HC4) 7 [Source:ZFIN;Acc:ZDB-GENE-080204-121]	92.651	-0.972258	0.253593	-3.83393	0.000126114	0.00100871
ENSDARG00000096398	si:ch211-276a17.5	si:ch211-276a17.5 [Source:ZFIN;Acc:ZDB-GENE-120215-248]	103.687	-1.44575	0.277673	-5.20667	1.92264e-07	3.34456e-06
ENSDARG00000096791	si:ch73-344o19.1	si:ch73-344o19.1 [Source:ZFIN;Acc:ZDB-GENE-081104-282]	97.7993	-0.67408	0.231697	-2.90932	0.00362215	0.0168876
ENSDARG00000097047	BX629346.1		28.2125	-1.06978	0.373079	-2.86743	0.00413826	0.0188319
ENSDARG00000097445	si:dkey-195m11.8	si:dkey-195m11.8 [Source:ZFIN;Acc:ZDB-GENE-030131-3092]	376.25	-1.05792	0.185527	-5.70227	1.18222e-08	2.70013e-07
ENSDARG00000097521	si:dkey-111k8.5	si:dkey-111k8.5 [Source:ZFIN;Acc:ZDB-GENE-131125-101]	173.131	-0.744586	0.226672	-3.28486	0.00102032	0.00595932
ENSDARG00000097613	igfn1.3	immunoglobulin like and fibronectin type III domain containing 1, tandem duplicate 3 [Source:ZFIN;Acc:ZDB-GENE-131122-44]	2894.78	-0.806219	0.150577	-5.35419	8.59414e-08	1.63403e-06
ENSDARG00000097762	CU693494.3		36.6054	-1.22186	0.383749	-3.184	0.00145253	0.00795021
ENSDARG00000097815	CU928129.2		29.9796	-1.60014	0.393741	-4.06394	4.82521e-05	0.000442549
ENSDARG00000097842	znf1134	zinc finger protein 1134 [Source:ZFIN;Acc:ZDB-GENE-131125-12]	195.222	-0.842516	0.185316	-4.54638	5.45757e-06	6.57025e-05
ENSDARG00000098121	FP101882.1		353.05	-0.914893	0.156878	-5.83189	5.48036e-09	1.3345e-07
ENSDARG00000098123	GNG12	si:dkey-44g17.6 [Source:ZFIN;Acc:ZDB-GENE-120215-200]	29.3448	-0.956336	0.369241	-2.59001	0.00959745	0.0370759
ENSDARG00000098162	zgc:77748	zgc:77748 [Source:ZFIN;Acc:ZDB-GENE-040426-1864]	1044.03	-0.724302	0.14634	-4.94945	7.44227e-07	1.12323e-05
ENSDARG00000098376	si:ch211-207l14.1	si:ch211-207l14.1 [Source:ZFIN;Acc:ZDB-GENE-120215-234]	260.908	-1.23752	0.164566	-7.51988	5.48286e-14	2.6957e-12
ENSDARG00000098645	rgn	regucalcin [Source:NCBI gene;Acc:403070]	409.644	-0.648759	0.163712	-3.96279	7.40774e-05	0.000638921
ENSDARG00000099111	zgc:175280	zgc:175280 [Source:ZFIN;Acc:ZDB-GENE-080219-39]	636.918	-1.62282	0.149324	-10.8678	1.6418e-27	2.61097e-25
ENSDARG00000099149	hs3st3b1a	heparan sulfate (glucosamine) 3-O-sulfotransferase 3B1a [Source:ZFIN;Acc:ZDB-GENE-070202-4]	39.2273	-1.06869	0.390241	-2.73854	0.0061712	0.0260552
ENSDARG00000099344	zgc:92162	zgc:92162 [Source:ZFIN;Acc:ZDB-GENE-040718-41]	20.8232	-1.11636	0.429256	-2.60068	0.00930401	0.0361319
ENSDARG00000099368	slc25a42	solute carrier family 25 member 42 [Source:NCBI gene;Acc:751743]	209.719	-1.05098	0.17654	-5.95322	2.62925e-09	6.84216e-08
ENSDARG00000099695	si:dkey-61n16.5	si:dkey-61n16.5 [Source:ZFIN;Acc:ZDB-GENE-100922-235]	654.175	-1.93602	0.214834	-9.01171	2.02867e-19	1.80223e-17
ENSDARG00000099873	zgc:163083	zgc:163083 [Source:ZFIN;Acc:ZDB-GENE-070424-53]	100.785	-1.23623	0.246614	-5.01281	5.36411e-07	8.35523e-06
ENSDARG00000100263	C6H3orf18	si:ch211-161c3.5 [Source:ZFIN;Acc:ZDB-GENE-131127-409]	127.695	-0.83025	0.20294	-4.09111	4.29321e-05	0.000400891
ENSDARG00000100524	abca3b	ATP-binding cassette, sub-family A (ABC1), member 3b [Source:ZFIN;Acc:ZDB-GENE-050517-2]	2374.36	-1.07804	0.130898	-8.23569	1.7853e-16	1.14987e-14
ENSDARG00000100584	ccdc40	coiled-coil domain containing 40 [Source:NCBI gene;Acc:568590]	171.33	-0.690854	0.200715	-3.44197	0.000577488	0.00369532
ENSDARG00000100781	col28a2b	collagen, type XXVIII, alpha 2b [Source:ZFIN;Acc:ZDB-GENE-130530-762]	55.2133	-1.15382	0.316545	-3.64504	0.000267351	0.00192181
ENSDARG00000100990	nme3	NME/NM23 nucleoside diphosphate kinase 3 [Source:ZFIN;Acc:ZDB-GENE-000210-34]	415.651	-0.609741	0.168186	-3.6254	0.00028851	0.00205385
ENSDARG00000101043	ppl	periplakin [Source:ZFIN;Acc:ZDB-GENE-041008-196]	5303.43	-0.752439	0.126866	-5.93096	3.01174e-09	7.73594e-08
ENSDARG00000101169	grap2b	GRB2 related adaptor protein 2b [Source:ZFIN;Acc:ZDB-GENE-040426-1485]	80.2357	-0.742612	0.271234	-2.7379	0.00618331	0.0260977
ENSDARG00000101189	CR589947.2		71.3636	-0.918998	0.306972	-2.99375	0.00275571	0.0134537
ENSDARG00000101244	gli1	GLI family zinc finger 1 [Source:ZFIN;Acc:ZDB-GENE-030321-1]	272.073	-0.595599	0.172655	-3.44964	0.000561337	0.00360822
ENSDARG00000101478	plppr2a	phospholipid phosphatase related 2a [Source:ZFIN;Acc:ZDB-GENE-040426-1171]	99.3447	-0.633628	0.218307	-2.90246	0.00370249	0.017221
ENSDARG00000101749	zgc:92161	zgc:92161 [Source:ZFIN;Acc:ZDB-GENE-040912-22]	179.849	-1.48375	0.177033	-8.38124	5.23726e-17	3.5885e-15
ENSDARG00000101791	kyat3	kynurenine aminotransferase 3 [Source:NCBI gene;Acc:393315]	914.351	-0.618544	0.144044	-4.29414	1.75375e-05	0.000183592
ENSDARG00000101799	si:ch1073-82l19.1	si:ch1073-82l19.1 [Source:ZFIN;Acc:ZDB-GENE-030131-5941]	49.5709	-1.45108	0.312316	-4.64618	3.38141e-06	4.32763e-05
ENSDARG00000101861	cyp2k19	cytochrome P450, family 2, subfamily k, polypeptide 19 [Source:ZFIN;Acc:ZDB-GENE-091211-1]	936.786	-0.892367	0.133955	-6.66167	2.7073e-11	9.32462e-10
ENSDARG00000102267	znf750	zinc finger protein 750 [Source:NCBI gene;Acc:550483]	77.0869	-0.847126	0.279836	-3.02723	0.00246809	0.0123113
ENSDARG00000102411	CR847850.1	zinc finger protein 271-like [Source:NCBI gene;Acc:100534733]	14.7824	-1.56604	0.52301	-2.99428	0.00275091	0.0134329
ENSDARG00000102436	si:ch211-194b1.1	si:ch211-194b1.1 [Source:ZFIN;Acc:ZDB-GENE-131126-2]	181.081	-0.803643	0.165113	-4.86722	1.13177e-06	1.63807e-05
ENSDARG00000102558	pde6ha	phosphodiesterase 6H, cGMP-specific, cone, gamma, paralog a [Source:ZFIN;Acc:ZDB-GENE-040426-1754]	5328.34	-1.57726	0.292288	-5.39625	6.80481e-08	1.32913e-06
ENSDARG00000102668	slc16a5b	solute carrier family 16 member 5b [Source:ZFIN;Acc:ZDB-GENE-131120-181]	22.8779	-1.23786	0.442162	-2.79955	0.00511733	0.022353
ENSDARG00000102981	cyp2k16	cytochrome P450, family 2, subfamily K, polypeptide16 [Source:ZFIN;Acc:ZDB-GENE-041010-37]	697.238	-0.596541	0.134873	-4.42297	9.73523e-06	0.00010919
ENSDARG00000103130	BX571960.2		46.937	-1.18337	0.31035	-3.81302	0.00013728	0.0010829
ENSDARG00000103358	CU467856.1		100.722	-0.810671	0.237122	-3.4188	0.00062899	0.00397465
ENSDARG00000103802	si:ch73-389b16.2	si:ch73-389b16.2 [Source:ZFIN;Acc:ZDB-GENE-050411-113]	1156.8	-0.718062	0.115258	-6.23004	4.66326e-10	1.34234e-08
ENSDARG00000103947	zgc:113295	zgc:113295 [Source:ZFIN;Acc:ZDB-GENE-050320-122]	95.7	-0.605218	0.216163	-2.79982	0.00511309	0.022342
ENSDARG00000104099	FP236513.1	uncharacterized LOC101883013 [Source:NCBI gene;Acc:101883013]	90.7728	-0.66864	0.217401	-3.07562	0.00210069	0.010783
ENSDARG00000104436	zgc:153426	zgc:153426 [Source:ZFIN;Acc:ZDB-GENE-060929-220]	1175.22	-1.61829	0.164897	-9.81395	9.8056e-23	1.14107e-20
ENSDARG00000104495	pltp	phospholipid transfer protein [Source:ZFIN;Acc:ZDB-GENE-040801-22]	225.742	-0.8593	0.172624	-4.97787	6.42886e-07	9.85874e-06
ENSDARG00000104593	cyp2k18	cytochrome P450, family 2, subfamily K, polypeptide 18 [Source:ZFIN;Acc:ZDB-GENE-040426-1584]	265.838	-1.11207	0.195854	-5.67805	1.36241e-08	3.07623e-07
ENSDARG00000104685	grk1b	G protein-coupled receptor kinase 1 b [Source:ZFIN;Acc:ZDB-GENE-050417-211]	586.252	-1.45724	0.186692	-7.80558	5.92272e-15	3.24654e-13
ENSDARG00000104829	zgc:112146	zgc:112146 [Source:ZFIN;Acc:ZDB-GENE-050417-237]	222.613	-1.04439	0.22813	-4.57803	4.69376e-06	5.75111e-05
ENSDARG00000104980	PPEF2	protein phosphatase with EF-hand domain 2a [Source:NCBI gene;Acc:100537120]	199.272	-0.731809	0.163788	-4.46801	7.89494e-06	9.08429e-05
ENSDARG00000105046	ccnf	cyclin F [Source:NCBI gene;Acc:266981]	270.699	-0.768409	0.164902	-4.65979	3.1654e-06	4.06531e-05
ENSDARG00000108939	FQ378016.1	high affinity cGMP-specific 3',5'-cyclic phosphodiesterase 9A-like [Source:NCBI gene;Acc:571737]	111.767	-1.03103	0.327601	-3.14722	0.00164833	0.00882684
ENSDARG00000110019	CABZ01079267.1		131.19	-1.946	0.314432	-6.18894	6.0569e-10	1.71288e-08
ENSDARG00000110874	ELFN2	protein phosphatase 1 regulatory subunit 29-like [Source:NCBI gene;Acc:796777]	71.4343	-0.929366	0.252554	-3.67987	0.000233351	0.00171228
ENSDARG00000113150	fthl31	ferritin, heavy polypeptide-like 31 [Source:ZFIN;Acc:ZDB-GENE-050522-428]	60.879	-1.83793	0.410208	-4.48048	7.44746e-06	8.61945e-05
ENSDARG00000114880	CU467856.3		6.00551	-2.99737	0.957571	-3.13018	0.00174696	0.00926452
ENSDARG00000115456	zgc:173575	zgc:173575 [Source:ZFIN;Acc:ZDB-GENE-080218-25]	40.2489	-0.835249	0.322514	-2.58981	0.00960301	0.0370882
ENSDARG00000116815	znf1024	zinc finger protein 1024 [Source:ZFIN;Acc:ZDB-GENE-050320-62]	102.265	-0.586085	0.220555	-2.65732	0.00787654	0.0316573
ENSDARG00000116986	zgc:172315	zgc:172315 [Source:ZFIN;Acc:ZDB-GENE-080220-7]	170.191	-0.984961	0.213962	-4.60344	4.1556e-06	5.18454e-05
ENSDARG00000117679	BX548073.11		20.1166	-4.80335	1.23623	-3.88548	0.000102126	0.000843201
ENSDARG00000000241	slc40a1	solute carrier family 40 member 1 [Source:NCBI gene;Acc:58153]	1476.36	-0.921855	0.119789	-7.69567	1.40751e-14	7.41547e-13
ENSDARG00000001760	tnxba	tenascin XBa [Source:ZFIN;Acc:ZDB-GENE-070103-5]	545.777	-0.865694	0.219011	-3.95275	7.72596e-05	0.000662596
ENSDARG00000001817	zmp:0000000521	zmp:0000000521 [Source:ZFIN;Acc:ZDB-GENE-130530-524]	48.1476	-0.733487	0.293546	-2.49871	0.0124645	0.0456466
ENSDARG00000004724	tcea3	transcription elongation factor A (SII), 3 [Source:ZFIN;Acc:ZDB-GENE-040426-1860]	257.074	-0.930041	0.207399	-4.4843	7.31541e-06	8.47804e-05
ENSDARG00000004964	cyp4t8	cytochrome P450, family 4, subfamily T, polypeptide 8 [Source:ZFIN;Acc:ZDB-GENE-031219-3]	757.538	-0.8384	0.142618	-5.87866	4.13601e-09	1.02953e-07
ENSDARG00000005544	btbd3a	BTB (POZ) domain containing 3a [Source:ZFIN;Acc:ZDB-GENE-090312-7]	113.409	-0.610641	0.235108	-2.59728	0.00939659	0.0364311
ENSDARG00000005578	ugp2a	UDP-glucose pyrophosphorylase 2a [Source:ZFIN;Acc:ZDB-GENE-090311-46]	339.899	-1.23888	0.448903	-2.75979	0.00578387	0.0247278
ENSDARG00000006220	ugt1a1	UDP glucuronosyltransferase 1 family, polypeptide A1 [Source:ZFIN;Acc:ZDB-GENE-071004-4]	4995.37	-1.47937	0.12526	-11.8104	3.45024e-32	7.34617e-30
ENSDARG00000006301	RAPH1	wu:fj59g11 [Source:ZFIN;Acc:ZDB-GENE-030131-8202]	342.768	-0.587637	0.140083	-4.19491	2.72986e-05	0.000269978
ENSDARG00000006427	fabp2	fatty acid binding protein 2, intestinal [Source:ZFIN;Acc:ZDB-GENE-991019-5]	11709.3	-1.21133	0.143149	-8.46202	2.62775e-17	1.84969e-15
ENSDARG00000006892	myo3b	myosin IIIB [Source:ZFIN;Acc:ZDB-GENE-070706-2]	94.1858	-0.628557	0.236088	-2.66239	0.00775884	0.031277
ENSDARG00000007086	aqp10a	aquaporin 10a [Source:ZFIN;Acc:ZDB-GENE-040718-40]	136.34	-1.05391	0.246006	-4.28408	1.83497e-05	0.000191007
ENSDARG00000008548	arhgap12a	Rho GTPase activating protein 12a [Source:ZFIN;Acc:ZDB-GENE-050809-38]	342.504	-0.756339	0.161253	-4.6904	2.72675e-06	3.56905e-05
ENSDARG00000009018	rhbg	Rh family, B glycoprotein (gene/pseudogene) [Source:NCBI gene;Acc:337596]	5747.49	-0.610021	0.103655	-5.88514	3.9772e-09	9.90954e-08
ENSDARG00000009242	fev	FEV transcription factor, ETS family member [Source:NCBI gene;Acc:791175]	72.9179	-0.693666	0.259041	-2.67783	0.00741014	0.0301592
ENSDARG00000010010	trim13	tripartite motif containing 13 [Source:NCBI gene;Acc:553630]	989.885	-1.03683	0.133547	-7.76378	8.24353e-15	4.44306e-13
ENSDARG00000010130	smpdl3b	sphingomyelin phosphodiesterase acid like 3B [Source:ZFIN;Acc:ZDB-GENE-041008-132]	804.905	-0.727006	0.142557	-5.09976	3.40083e-07	5.58416e-06
ENSDARG00000011257	enpp2	ectonucleotide pyrophosphatase/phosphodiesterase 2 [Source:ZFIN;Acc:ZDB-GENE-040426-1156]	271.376	-0.88445	0.18892	-4.68162	2.84621e-06	3.70525e-05
ENSDARG00000012194	scp2a	sterol carrier protein 2a [Source:ZFIN;Acc:ZDB-GENE-040426-1846]	2890.1	-0.814727	0.102721	-7.93149	2.16535e-15	1.24801e-13
ENSDARG00000012244	ube2e3	ubiquitin-conjugating enzyme E2E 3 (UBC4/5 homolog, yeast) [Source:ZFIN;Acc:ZDB-GENE-030131-408]	896.051	-0.692771	0.134161	-5.16374	2.42062e-07	4.11633e-06
ENSDARG00000012269	clcn1b	chloride channel, voltage-sensitive 1b [Source:ZFIN;Acc:ZDB-GENE-100921-11]	104.371	-0.696165	0.255698	-2.72261	0.00647693	0.0270446
ENSDARG00000012297	cnga3b	cyclic nucleotide gated channel subunit alpha 3b [Source:ZFIN;Acc:ZDB-GENE-090312-121]	100.087	-1.12852	0.275317	-4.09898	4.14973e-05	0.000389045
ENSDARG00000012347	nacad	NAC alpha domain containing [Source:ZFIN;Acc:ZDB-GENE-091020-7]	481.311	-0.680674	0.172381	-3.94865	7.85923e-05	0.000672459
ENSDARG00000012609	hpxa	hemopexin a [Source:NCBI gene;Acc:327588]	14.2217	-2.24934	0.60845	-3.69683	0.000218304	0.00161694
ENSDARG00000012914	arhgef4	Rho guanine nucleotide exchange factor (GEF) 4 [Source:ZFIN;Acc:ZDB-GENE-070912-575]	1214.56	-0.666551	0.146641	-4.54545	5.48188e-06	6.59028e-05
ENSDARG00000013371	isoc2	isochorismatase domain containing 2 [Source:NCBI gene;Acc:492617]	399.665	-1.06709	0.137304	-7.77172	7.74271e-15	4.19948e-13
ENSDARG00000013858	cdc14aa	cell division cycle 14Aa [Source:ZFIN;Acc:ZDB-GENE-040426-1214]	97.4173	-0.634432	0.224314	-2.82832	0.00467924	0.0208855
ENSDARG00000014302	brinp2	bone morphogenetic protein/retinoic acid inducible neural-specific 2 [Source:ZFIN;Acc:ZDB-GENE-070912-621]	180.598	-0.758832	0.179589	-4.22538	2.38533e-05	0.000239865
ENSDARG00000016074	cryz	crystallin, zeta (quinone reductase) [Source:ZFIN;Acc:ZDB-GENE-050306-24]	388.814	-0.867545	0.136169	-6.3711	1.87682e-10	5.70194e-09
ENSDARG00000016771	tfa	transferrin-a [Source:ZFIN;Acc:ZDB-GENE-980526-35]	21580.7	-0.588314	0.114249	-5.1494	2.61328e-07	4.39177e-06
ENSDARG00000016856	pon2	paraoxonase 2 [Source:ZFIN;Acc:ZDB-GENE-030131-7116]	280.739	-0.589959	0.183472	-3.21553	0.00130206	0.00727339
ENSDARG00000017193	cnn1a	calponin 1, basic, smooth muscle, a [Source:ZFIN;Acc:ZDB-GENE-090312-141]	21.9525	-2.89009	0.603715	-4.78717	1.69147e-06	2.33785e-05
ENSDARG00000017537	prkag3a	protein kinase, AMP-activated, gamma 3a non-catalytic subunit [Source:ZFIN;Acc:ZDB-GENE-091204-419]	89.2284	-0.976554	0.232808	-4.19467	2.73272e-05	0.000270158
ENSDARG00000017985	C1H4orf33	zgc:77739 [Source:NCBI gene;Acc:393870]	315.093	-1.18996	0.239099	-4.97683	6.46327e-07	9.90561e-06
ENSDARG00000018263	pdia2	protein disulfide isomerase family A, member 2 [Source:ZFIN;Acc:ZDB-GENE-040426-705]	2645.39	-0.8336	0.122422	-6.80923	9.81217e-12	3.60615e-10
ENSDARG00000018797	crygmxl1	crystallin, gamma MX, like 1 [Source:ZFIN;Acc:ZDB-GENE-050522-392]	20.0814	-3.75372	0.817382	-4.59237	4.38239e-06	5.42659e-05
ENSDARG00000018809	abhd3	abhydrolase domain containing 3 [Source:ZFIN;Acc:ZDB-GENE-040912-90]	295.095	-0.827528	0.150694	-5.49144	3.98663e-08	8.18387e-07
ENSDARG00000019782	impg2a	interphotoreceptor matrix proteoglycan 2a [Source:ZFIN;Acc:ZDB-GENE-140106-217]	155.501	-0.744895	0.207828	-3.58419	0.000338123	0.00234547
ENSDARG00000019902	rcvrn2	recoverin 2 [Source:ZFIN;Acc:ZDB-GENE-030131-7590]	4018.83	-0.92631	0.15187	-6.09935	1.06497e-09	2.93757e-08
ENSDARG00000019917	epb41l3b	erythrocyte membrane protein band 4.1-like 3b [Source:ZFIN;Acc:ZDB-GENE-021106-1]	1769.9	-0.655152	0.121653	-5.3854	7.22819e-08	1.39805e-06
ENSDARG00000020084	tg	thyroglobulin [Source:ZFIN;Acc:ZDB-GENE-030519-1]	313.696	-0.643298	0.167043	-3.8511	0.000117588	0.00094907
ENSDARG00000020602	grk7a	G protein-coupled receptor kinase 7a [Source:NCBI gene;Acc:566120]	2747.1	-1.35849	0.293338	-4.63115	3.63634e-06	4.60812e-05
ENSDARG00000021787	abcb5	ATP-binding cassette, sub-family B (MDR/TAP), member 5 [Source:ZFIN;Acc:ZDB-GENE-030131-6414]	2394.66	-0.988928	0.0974217	-10.151	3.27996e-24	4.28942e-22
ENSDARG00000022261	pdzk1	PDZ domain containing 1 [Source:ZFIN;Acc:ZDB-GENE-031222-1]	1399.31	-1.53838	0.176062	-8.73767	2.37962e-18	1.92787e-16
ENSDARG00000022689	itgb1b.2	integrin, beta 1b.2 [Source:ZFIN;Acc:ZDB-GENE-040426-2598]	564.337	-1.48476	0.151058	-9.82909	8.43812e-23	9.92654e-21
ENSDARG00000023151	ucp1	uncoupling protein 1 [Source:ZFIN;Acc:ZDB-GENE-010503-1]	5591.66	-1.17921	0.169155	-6.97119	3.14271e-12	1.24181e-10
ENSDARG00000023712	mao	monoamine oxidase [Source:NCBI gene;Acc:404730]	1646.97	-1.33852	0.152239	-8.79224	1.46605e-18	1.20286e-16
ENSDARG00000024717	selenbp1	selenium binding protein 1 [Source:NCBI gene;Acc:393542]	781.988	-0.947426	0.173878	-5.44881	5.07075e-08	1.01902e-06
ENSDARG00000024789	mxc	myxovirus (influenza virus) resistance C [Source:NCBI gene;Acc:360145]	26.7556	-1.74198	0.460811	-3.78024	0.000156676	0.00121324
ENSDARG00000025034	syngr3b	synaptogyrin 3b [Source:ZFIN;Acc:ZDB-GENE-070822-6]	338.436	-0.604997	0.169519	-3.56891	0.000358476	0.00246541
ENSDARG00000025375	idh1	isocitrate dehydrogenase (NADP(+)) 1 [Source:ZFIN;Acc:ZDB-GENE-031006-1]	4542.58	-1.01434	0.102818	-9.86541	5.87911e-23	7.0122e-21
ENSDARG00000026548	cyp2u1	cytochrome P450, family 2, subfamily U, polypeptide 1 [Source:ZFIN;Acc:ZDB-GENE-070730-1]	91.4251	-1.02638	0.234759	-4.37207	1.23074e-05	0.000133843
ENSDARG00000027079	znf804a	zinc finger protein 804A [Source:ZFIN;Acc:ZDB-GENE-070912-632]	131.521	-0.595125	0.185038	-3.21622	0.0012989	0.00726047
ENSDARG00000028367	sult2st3	sulfotransferase family 2, cytosolic sulfotransferase 3 [Source:ZFIN;Acc:ZDB-GENE-061117-4]	137.412	-1.23885	0.209929	-5.9013	3.60648e-09	9.0733e-08
ENSDARG00000029230	pnp4b	purine nucleoside phosphorylase 4b [Source:ZFIN;Acc:ZDB-GENE-040426-1887]	1788.08	-0.952369	0.137484	-6.92715	4.29416e-12	1.66612e-10
ENSDARG00000029259	zgc:136493	zgc:136493 [Source:ZFIN;Acc:ZDB-GENE-060512-216]	72.2593	-0.639173	0.239557	-2.66815	0.00762701	0.030842
ENSDARG00000030254	cbln9	cerebellin 9 [Source:ZFIN;Acc:ZDB-GENE-040724-34]	36.5751	-2.11295	0.495761	-4.26203	2.02579e-05	0.000207847
ENSDARG00000031658	si:ch211-207d6.2	si:ch211-207d6.2 [Source:ZFIN;Acc:ZDB-GENE-070912-185]	358.193	-0.832306	0.159742	-5.2103	1.88535e-07	3.28858e-06
ENSDARG00000031817	trim2a	tripartite motif containing 2a [Source:ZFIN;Acc:ZDB-GENE-050327-99]	172.607	-0.677017	0.198954	-3.40288	0.000666806	0.00417946
ENSDARG00000032010	slc15a2	solute carrier family 15 member 2 [Source:NCBI gene;Acc:556684]	507.584	-0.761054	0.19207	-3.96238	7.42077e-05	0.000639774
ENSDARG00000032630	neb	nebulin [Source:ZFIN;Acc:ZDB-GENE-041111-216]	7097.4	-0.685451	0.144519	-4.74298	2.10595e-06	2.83023e-05
ENSDARG00000033234	stmn2a	stathmin 2a [Source:ZFIN;Acc:ZDB-GENE-041010-85]	2798.4	-0.603508	0.141313	-4.27072	1.94846e-05	0.000201034
ENSDARG00000033802	cyp27a7	cytochrome P450, family 27, subfamily A, polypeptide 7 [Source:ZFIN;Acc:ZDB-GENE-081104-519]	664.814	-1.11792	0.132241	-8.4537	2.82221e-17	1.97578e-15
ENSDARG00000034080	plcd1b	phospholipase C, delta 1b [Source:ZFIN;Acc:ZDB-GENE-030131-9435]	434.914	-0.933958	0.164024	-5.69403	1.24072e-08	2.82124e-07
ENSDARG00000034677	scel	sciellin [Source:ZFIN;Acc:ZDB-GENE-030616-15]	1915.69	-0.884908	0.160306	-5.52013	3.38741e-08	7.05497e-07
ENSDARG00000036295	golga7ba	golgin A7 family, member Ba [Source:ZFIN;Acc:ZDB-GENE-050417-14]	691.932	-0.95483	0.223342	-4.27519	1.90972e-05	0.000197606
ENSDARG00000036833	upp2	uridine phosphorylase 2 [Source:ZFIN;Acc:ZDB-GENE-040426-830]	146.816	-1.00143	0.228296	-4.38655	1.15163e-05	0.000126092
ENSDARG00000037099	irs2a	insulin receptor substrate 2a [Source:ZFIN;Acc:ZDB-GENE-040426-975]	811.217	-0.717799	0.138117	-5.19704	2.02486e-07	3.5011e-06
ENSDARG00000037245	trmo	tRNA methyltransferase O [Source:ZFIN;Acc:ZDB-GENE-051023-15]	47.4754	-0.785736	0.302006	-2.60172	0.00927572	0.0360648
ENSDARG00000037487	44621	membrane-associated ring finger (C3HC4) 1 [Source:ZFIN;Acc:ZDB-GENE-081112-1]	95.5522	-0.889548	0.256912	-3.46246	0.000535256	0.0034688
ENSDARG00000037747	fscn1b	fascin actin-bundling protein 1b [Source:ZFIN;Acc:ZDB-GENE-120507-1]	447.802	-0.853863	0.160559	-5.31805	1.04888e-07	1.96382e-06
ENSDARG00000037748	slc43a1b	solute carrier family 43 member 1b [Source:ZFIN;Acc:ZDB-GENE-070209-173]	427.132	-1.00751	0.214246	-4.70258	2.56893e-06	3.38707e-05
ENSDARG00000038248	ggact.2	gamma-glutamylamine cyclotransferase, tandem duplicate 2 [Source:NCBI gene;Acc:447805]	96.5186	-10.6697	1.29779	-8.22142	2.01106e-16	1.28563e-14
ENSDARG00000038716	casq1a	calsequestrin 1a [Source:ZFIN;Acc:ZDB-GENE-040801-139]	2521.63	-0.615416	0.135355	-4.54667	5.45018e-06	6.56442e-05
ENSDARG00000038862	kcnb2	potassium voltage-gated channel, Shab-related subfamily, member 2 [Source:ZFIN;Acc:ZDB-GENE-070912-170]	289.171	-0.900767	0.176775	-5.09556	3.47716e-07	5.69769e-06
ENSDARG00000039522	tubb2	tubulin, beta 2A class IIa [Source:ZFIN;Acc:ZDB-GENE-050522-384]	641.493	-0.759577	0.153881	-4.93614	7.96858e-07	1.19635e-05
ENSDARG00000039824	zgc:172182	zgc:172182 [Source:NCBI gene;Acc:100136847]	49.2404	-0.976275	0.325981	-2.99488	0.0027455	0.0134115
ENSDARG00000040282	zgc:92590	zgc:92590 [Source:ZFIN;Acc:ZDB-GENE-041024-15]	120.478	-5.05204	1.1801	-4.28101	1.86044e-05	0.000193034
ENSDARG00000040466	vil1	villin 1 [Source:ZFIN;Acc:ZDB-GENE-040426-799]	2858.95	-0.664328	0.11966	-5.5518	2.82747e-08	6.01521e-07
ENSDARG00000040684	plcd4b	phospholipase C, delta 4b [Source:ZFIN;Acc:ZDB-GENE-080512-3]	199.993	-0.647093	0.170045	-3.80544	0.000141555	0.00111219
ENSDARG00000040736	crygm7	crystallin, gamma M7 [Source:ZFIN;Acc:ZDB-GENE-050516-8]	12.4481	-2.15692	0.640376	-3.36821	0.000756577	0.00464545
ENSDARG00000040738	zgc:153846	zgc:153846 [Source:ZFIN;Acc:ZDB-GENE-060929-898]	22.5794	-5.39954	1.02852	-5.24981	1.52254e-07	2.7183e-06
ENSDARG00000041295	lim2.5	lens intrinsic membrane protein 2.5 [Source:ZFIN;Acc:ZDB-GENE-050320-94]	82.4801	-0.642494	0.249454	-2.5756	0.0100066	0.0382947
ENSDARG00000041735	tmem237a	transmembrane protein 237a [Source:NCBI gene;Acc:557237]	387.408	-1.00788	0.211744	-4.75988	1.93711e-06	2.62385e-05
ENSDARG00000041925	cryba2b	crystallin, beta A2b [Source:ZFIN;Acc:ZDB-GENE-040718-324]	6173.27	-0.749827	0.182242	-4.11446	3.88093e-05	0.000366243
ENSDARG00000042988	slc24a2	solute carrier family 24 member 2 [Source:ZFIN;Acc:ZDB-GENE-060825-277]	761.93	-0.806469	0.14412	-5.5958	2.19605e-08	4.78653e-07
ENSDARG00000042993	prss1	serine protease 1 [Source:ZFIN;Acc:ZDB-GENE-010131-7]	30397.6	-2.56596	0.159744	-16.0629	4.64038e-58	2.65667e-55
ENSDARG00000043012	napgb	N-ethylmaleimide-sensitive factor attachment protein, gamma b [Source:ZFIN;Acc:ZDB-GENE-040718-171]	221.453	-0.859463	0.263704	-3.2592	0.00111727	0.00642078
ENSDARG00000043460	wu:fj39g12	wu:fj39g12 [Source:ZFIN;Acc:ZDB-GENE-030131-7901]	142.485	-0.635576	0.235103	-2.70339	0.00686366	0.0283061
ENSDARG00000043587	srd5a2a	steroid-5-alpha-reductase, alpha polypeptide 2a [Source:ZFIN;Acc:ZDB-GENE-050417-199]	458.834	-0.632487	0.137916	-4.58603	4.51748e-06	5.56328e-05
ENSDARG00000044875	crygm2e	crystallin, gamma M2e [Source:ZFIN;Acc:ZDB-GENE-081105-116]	21.7837	-4.29984	0.729352	-5.89543	3.73718e-09	9.38411e-08
ENSDARG00000046079	cacng6b	calcium channel, voltage-dependent, gamma subunit 6b [Source:ZFIN;Acc:ZDB-GENE-100922-272]	148.396	-0.77165	0.225839	-3.41681	0.000633589	0.00399979
ENSDARG00000052012	rtn4rl2a	reticulon 4 receptor-like 2 a [Source:ZFIN;Acc:ZDB-GENE-040310-4]	252.837	-1.12122	0.191933	-5.84173	5.16618e-09	1.26758e-07
ENSDARG00000052016	cabp2a	calcium binding protein 2a [Source:ZFIN;Acc:ZDB-GENE-050913-25]	140.806	-0.677987	0.235327	-2.88104	0.00396369	0.0181767
ENSDARG00000052361	il15	interleukin 15 [Source:ZFIN;Acc:ZDB-GENE-060213-2]	137.282	-0.736385	0.197099	-3.73612	0.000186885	0.00141609
ENSDARG00000052766	EVI5L	si:ch211-239f4.1 [Source:ZFIN;Acc:ZDB-GENE-061207-24]	128.259	-0.647243	0.213882	-3.02617	0.00247671	0.0123443
ENSDARG00000053383	rprma	reprimo, TP53 dependent G2 arrest mediator candidate a [Source:NCBI gene;Acc:553689]	84.0724	-0.752182	0.250516	-3.00253	0.00267742	0.0131563
ENSDARG00000053502	cryaa	crystallin, alpha A [Source:ZFIN;Acc:ZDB-GENE-020508-1]	60.9207	-1.50653	0.362958	-4.15069	3.31469e-05	0.000319358
ENSDARG00000053535	lmo7b	LIM domain 7b [Source:ZFIN;Acc:ZDB-GENE-060825-242]	195.12	-0.883348	0.211834	-4.17001	3.04587e-05	0.000296228
ENSDARG00000053620	ebi3	Epstein-Barr virus induced 3 [Source:ZFIN;Acc:ZDB-GENE-070912-615]	91.0216	-1.74163	0.250648	-6.94852	3.69135e-12	1.44749e-10
ENSDARG00000053802	cbln5	cerebellin 5 [Source:ZFIN;Acc:ZDB-GENE-070912-577]	12.0698	-1.75283	0.646475	-2.71137	0.00670057	0.0277624
ENSDARG00000053845	cbln14	cerebellin 14 [Source:ZFIN;Acc:ZDB-GENE-040724-5]	52.2579	-0.832886	0.329387	-2.5286	0.011452	0.042623
ENSDARG00000054300	dhrs1	dehydrogenase/reductase (SDR family) member 1 [Source:ZFIN;Acc:ZDB-GENE-030616-591]	1366.22	-0.957079	0.111245	-8.60333	7.74371e-18	5.86768e-16
ENSDARG00000054378	pcbp3	poly(rC) binding protein 3 [Source:ZFIN;Acc:ZDB-GENE-050522-157]	672.482	-0.627407	0.157309	-3.98837	6.65285e-05	0.000582192
ENSDARG00000054649	rac1l	Rac family small GTPase 1, like [Source:ZFIN;Acc:ZDB-GENE-060315-6]	5.46109	-6.52658	1.39684	-4.67241	2.97688e-06	3.85587e-05
ENSDARG00000055118	mylipb	myosin regulatory light chain interacting protein b [Source:NCBI gene;Acc:565911]	651.999	-0.641902	0.13962	-4.59751	4.27565e-06	5.30861e-05
ENSDARG00000055559	chrna6	cholinergic receptor, nicotinic, alpha 6 [Source:ZFIN;Acc:ZDB-GENE-090312-91]	319.522	-0.658917	0.164432	-4.00723	6.1436e-05	0.000545033
ENSDARG00000055595	clul1	clusterin-like 1 (retinal) [Source:ZFIN;Acc:ZDB-GENE-031118-57]	203.057	-1.43952	0.21657	-6.64692	2.99291e-11	1.02263e-09
ENSDARG00000055854	nr4a3	nuclear receptor subfamily 4, group A, member 3 [Source:ZFIN;Acc:ZDB-GENE-070824-4]	200.625	-0.820577	0.235383	-3.48614	0.000490047	0.00321658
ENSDARG00000056196	slc2a2	solute carrier family 2 member 2 [Source:ZFIN;Acc:ZDB-GENE-030131-1213]	614.109	-1.26859	0.124559	-10.1846	2.32251e-24	3.05279e-22
ENSDARG00000056218	tnika	TRAF2 and NCK interacting kinase a [Source:ZFIN;Acc:ZDB-GENE-030131-3767]	542.156	-0.588257	0.135811	-4.33144	1.48137e-05	0.000158162
ENSDARG00000056704	RAMP1	zgc:91818 [Source:ZFIN;Acc:ZDB-GENE-040718-446]	192.145	-0.817445	0.179789	-4.54668	5.44997e-06	6.56442e-05
ENSDARG00000056797	ppp2r2ca	protein phosphatase 2, regulatory subunit B, gamma a [Source:ZFIN;Acc:ZDB-GENE-051120-168]	297.077	-0.587319	0.15384	-3.81773	0.000134687	0.00106702
ENSDARG00000056806	pde5aa	phosphodiesterase 5A, cGMP-specific, a [Source:ZFIN;Acc:ZDB-GENE-100414-2]	68.0592	-1.43479	0.329659	-4.35235	1.34683e-05	0.000145061
ENSDARG00000057209	plppr5a	phospholipid phosphatase related 5a [Source:ZFIN;Acc:ZDB-GENE-070705-281]	121.556	-0.730897	0.196809	-3.71374	0.00020422	0.00152901
ENSDARG00000057263	zgc:173729	zgc:173729 [Source:ZFIN;Acc:ZDB-GENE-071004-64]	39.9663	-1.27634	0.353509	-3.61049	0.00030562	0.00215245
ENSDARG00000057460	crygm2d13	crystallin, gamma M2d13 [Source:ZFIN;Acc:ZDB-GENE-040718-105]	6642.43	-0.649563	0.185177	-3.5078	0.000451829	0.00299318
ENSDARG00000057729	ephb6	eph receptor B6 [Source:ZFIN;Acc:ZDB-GENE-100922-51]	122.819	-0.847575	0.216354	-3.91754	8.94558e-05	0.000752662
ENSDARG00000058248	si:dkeyp-77h1.4	si:dkeyp-77h1.4 [Source:ZFIN;Acc:ZDB-GENE-050208-18]	188.226	-0.616882	0.169986	-3.62903	0.000284492	0.00202805
ENSDARG00000058351	tapbpl	TAP binding protein like [Source:ZFIN;Acc:ZDB-GENE-121003-1]	402.855	-0.6433	0.162945	-3.94797	7.88164e-05	0.000673929
ENSDARG00000058803	grk1a	G protein-coupled receptor kinase 1 a [Source:ZFIN;Acc:ZDB-GENE-050823-1]	147.957	-0.634718	0.188082	-3.37469	0.000738991	0.0045547
ENSDARG00000058876	mmp16b	matrix metallopeptidase 16b (membrane-inserted) [Source:ZFIN;Acc:ZDB-GENE-061009-22]	113.918	-0.819454	0.216485	-3.78528	0.000153538	0.00119109
ENSDARG00000059351	hnrnpa3	heterogeneous nuclear ribonucleoprotein A3 [Source:ZFIN;Acc:ZDB-GENE-060224-1]	108.819	-0.624691	0.204025	-3.06183	0.00219989	0.0111981
ENSDARG00000059945	sv2a	synaptic vesicle glycoprotein 2A [Source:ZFIN;Acc:ZDB-GENE-131001-1]	2673.43	-0.595149	0.150573	-3.95256	7.73209e-05	0.000662901
ENSDARG00000060112	sybu	syntabulin (syntaxin-interacting) [Source:ZFIN;Acc:ZDB-GENE-060929-1202]	624.183	-1.13534	0.143308	-7.92241	2.32955e-15	1.33965e-13
ENSDARG00000060395	si:dkey-57k2.7	si:dkey-57k2.7 [Source:ZFIN;Acc:ZDB-GENE-070912-559]	251.687	-0.596685	0.14616	-4.08242	4.45698e-05	0.000414531
ENSDARG00000060671	lct	lactase [Source:ZFIN;Acc:ZDB-GENE-081104-434]	667.222	-1.65389	0.218208	-7.57944	3.47062e-14	1.74295e-12
ENSDARG00000061121	adgrl3.1	adhesion G protein-coupled receptor L3.1 [Source:ZFIN;Acc:ZDB-GENE-030131-7856]	885.786	-0.589658	0.175786	-3.3544	0.000795364	0.00483821
ENSDARG00000061450	tesk2	testis associated actin remodelling kinase 2 [Source:ZFIN;Acc:ZDB-GENE-070209-68]	365.33	-0.705529	0.172702	-4.08523	4.40322e-05	0.000409941
ENSDARG00000061762	trim108	tripartite motif containing 108 [Source:ZFIN;Acc:ZDB-GENE-060503-670]	109.89	-1.37838	0.238518	-5.77895	7.51692e-09	1.78817e-07
ENSDARG00000062108	iffo1b	intermediate filament family orphan 1b [Source:ZFIN;Acc:ZDB-GENE-050208-308]	182.944	-0.951874	0.167506	-5.68262	1.32644e-08	3.00027e-07
ENSDARG00000062132	cyp4v8	cytochrome P450, family 4, subfamily V, polypeptide 8 [Source:ZFIN;Acc:ZDB-GENE-061103-601]	824.57	-2.00764	0.185877	-10.8009	3.40761e-27	5.32063e-25
ENSDARG00000062147	otc	ornithine carbamoyltransferase [Source:ZFIN;Acc:ZDB-GENE-070912-422]	52.5157	-1.01087	0.327405	-3.08752	0.00201836	0.0104269
ENSDARG00000062156	abi3bpa	ABI family, member 3 (NESH) binding protein a [Source:ZFIN;Acc:ZDB-GENE-070912-325]	107.447	-0.806571	0.269447	-2.99343	0.0027586	0.0134653
ENSDARG00000062425	C9H2orf69	zgc:153521 [Source:NCBI gene;Acc:777620]	137.003	-0.622748	0.18563	-3.35477	0.000794301	0.00483315
ENSDARG00000062447	hecw2a	HECT, C2 and WW domain containing E3 ubiquitin protein ligase 2a [Source:ZFIN;Acc:ZDB-GENE-090311-22]	271.725	-0.802189	0.179785	-4.46193	8.12234e-06	9.31268e-05
ENSDARG00000062478	ackr3a	atypical chemokine receptor 3a [Source:ZFIN;Acc:ZDB-GENE-070301-5]	76.4433	-0.898998	0.27031	-3.32581	0.000881632	0.00527975
ENSDARG00000063509	lrrc58b	leucine rich repeat containing 58b [Source:ZFIN;Acc:ZDB-GENE-050309-29]	416.179	-0.591835	0.152464	-3.8818	0.000103686	0.000853981
ENSDARG00000067781	urp2	urotensin II-related peptide [Source:ZFIN;Acc:ZDB-GENE-110718-3]	42.3932	-1.14825	0.361143	-3.17948	0.0014754	0.00804287
ENSDARG00000068691	kctd4	potassium channel tetramerization domain containing 4 [Source:ZFIN;Acc:ZDB-GENE-040704-71]	239.149	-0.764101	0.221958	-3.44254	0.000576271	0.00368948
ENSDARG00000069046	wu:fk65c09	wu:fk65c09 [Source:ZFIN;Acc:ZDB-GENE-030131-7018]	5.74008	-4.98349	1.3776	-3.6175	0.000297459	0.00210418
ENSDARG00000069133	mstnb	myostatin b [Source:NCBI gene;Acc:798441]	59.4914	-0.953809	0.315591	-3.02229	0.00250868	0.0124795
ENSDARG00000069186	cyp27a1.2	cytochrome P450, family 27, subfamily A, polypeptide 1, gene 2 [Source:ZFIN;Acc:ZDB-GENE-081104-511]	52.514	-1.0329	0.3157	-3.27177	0.00106877	0.0062029
ENSDARG00000069293	ahsg2	alpha-2-HS-glycoprotein 2 [Source:ZFIN;Acc:ZDB-GENE-030131-1133]	286.7	-6.26057	0.536115	-11.6777	1.65799e-31	3.36336e-29
ENSDARG00000069415	col17a1a	collagen, type XVII, alpha 1a [Source:ZFIN;Acc:ZDB-GENE-090313-107]	3240.38	-0.988281	0.146898	-6.72768	1.72393e-11	6.11759e-10
ENSDARG00000069438	neurl1aa	neuralized E3 ubiquitin protein ligase 1Aa [Source:ZFIN;Acc:ZDB-GENE-090311-3]	248.942	-0.794336	0.161673	-4.91322	8.95906e-07	1.3288e-05
ENSDARG00000069559	muc13a	mucin 13a, cell surface associated [Source:ZFIN;Acc:ZDB-GENE-061207-26]	156.656	-1.22975	0.253781	-4.84571	1.26159e-06	1.80569e-05
ENSDARG00000069632	emp1	epithelial membrane protein 1 [Source:ZFIN;Acc:ZDB-GENE-070822-2]	107.114	-0.756383	0.203228	-3.72183	0.000197781	0.00148858
ENSDARG00000069701	lgi2b	leucine-rich repeat LGI family, member 2b [Source:ZFIN;Acc:ZDB-GENE-060217-3]	187.652	-0.664286	0.17193	-3.86371	0.000111678	0.000909054
ENSDARG00000069737	pou4f2	POU class 4 homeobox 2 [Source:ZFIN;Acc:ZDB-GENE-040401-1]	322.071	-0.649131	0.19532	-3.32342	0.000889225	0.00532102
ENSDARG00000069792	crygm2d5	crystallin, gamma M2d5 [Source:ZFIN;Acc:ZDB-GENE-060918-4]	1577.86	-0.711317	0.173923	-4.08984	4.31669e-05	0.000402793
ENSDARG00000069801	crygm2d12	crystallin, gamma M2d12 [Source:ZFIN;Acc:ZDB-GENE-070822-19]	4455.4	-0.623898	0.179909	-3.46785	0.000524645	0.00340979
ENSDARG00000069817	crygm2d17	crystallin, gamma M2d17 [Source:ZFIN;Acc:ZDB-GENE-070720-9]	5773.2	-0.991152	0.1813	-5.46692	4.57922e-08	9.31133e-07
ENSDARG00000069826	crygm2d15	crystallin, gamma M2d15 [Source:ZFIN;Acc:ZDB-GENE-040718-322]	2888.75	-1.48764	0.20168	-7.37625	1.62804e-13	7.53021e-12
ENSDARG00000069827	crygm2d11	crystallin, gamma M2d11 [Source:ZFIN;Acc:ZDB-GENE-071004-42]	4770.78	-1.1718	0.179216	-6.53847	6.21525e-11	2.03202e-09
ENSDARG00000069951	eef1a1l2	eukaryotic translation elongation factor 1 alpha 1, like 2 [Source:ZFIN;Acc:ZDB-GENE-050706-188]	453.349	-0.874478	0.16141	-5.41774	6.03566e-08	1.19338e-06
ENSDARG00000069978	cd28l	cd28-like molecule [Source:ZFIN;Acc:ZDB-GENE-070912-309]	64.4682	-0.73215	0.29155	-2.51124	0.0120309	0.0443359
ENSDARG00000070011	hce2l2	high choriolytic enzyme 2-like 2 [Source:ZFIN;Acc:ZDB-GENE-070912-146]	85.6948	-2.85309	0.287352	-9.92891	3.11631e-23	3.78892e-21
ENSDARG00000070132	aste1a	asteroid homolog 1a [Source:NCBI gene;Acc:100006826]	19.1898	-1.55879	0.561669	-2.77528	0.00551546	0.0237656
ENSDARG00000070187	dyrk1b	dual-specificity tyrosine-(Y)-phosphorylation regulated kinase 1B [Source:ZFIN;Acc:ZDB-GENE-060503-499]	775.502	-0.664659	0.10729	-6.195	5.82832e-10	1.65551e-08
ENSDARG00000070543	grin2ab	glutamate receptor, ionotropic, N-methyl D-aspartate 2A, b [Source:ZFIN;Acc:ZDB-GENE-070424-223]	236.71	-0.669511	0.17781	-3.76533	0.000166332	0.0012765
ENSDARG00000070575	fam131bb	family with sequence similarity 131 member Bb [Source:ZFIN;Acc:ZDB-GENE-100922-12]	148.774	-0.86721	0.244756	-3.54317	0.000395352	0.00268038
ENSDARG00000070579	ggact.3	gamma-glutamylamine cyclotransferase, tandem duplicate 3 [Source:NCBI gene;Acc:100038780]	35.7415	-9.23613	1.23398	-7.4848	7.16547e-14	3.457e-12
ENSDARG00000070581	ggact.1	gamma-glutamylamine cyclotransferase, tandem duplicate 1 [Source:NCBI gene;Acc:777609]	70.6749	-10.2201	1.3988	-7.30634	2.74509e-13	1.21934e-11
ENSDARG00000073742	prss59.2	serine protease 59, tandem duplicate 2 [Source:ZFIN;Acc:ZDB-GENE-110408-10]	41190.3	-1.44105	0.146895	-9.81005	1.01919e-22	1.17747e-20
ENSDARG00000073750	crygm2d18	crystallin, gamma M2d18 [Source:ZFIN;Acc:ZDB-GENE-040625-154]	3978.23	-0.954954	0.188762	-5.05904	4.21364e-07	6.74261e-06
ENSDARG00000073857	klf7a	Kruppel-like factor 7a [Source:ZFIN;Acc:ZDB-GENE-050522-276]	162.453	-0.68195	0.196811	-3.46499	0.00053025	0.00344101
ENSDARG00000073874	crygm2d6	crystallin, gamma M2d6 [Source:ZFIN;Acc:ZDB-GENE-040625-145]	1228.78	-1.0749	0.315351	-3.40857	0.000653045	0.00410051
ENSDARG00000073918	rnf41l	ring finger protein 41, like [Source:ZFIN;Acc:ZDB-GENE-030131-9441]	121.563	-0.677231	0.212554	-3.18615	0.00144178	0.0078972
ENSDARG00000074029	CT573248.1		30.7688	-1.75421	0.402974	-4.35315	1.34193e-05	0.000144592
ENSDARG00000074117	si:dkey-1h24.2	si:dkey-1h24.2 [Source:ZFIN;Acc:ZDB-GENE-060503-482]	77.8346	-1.29168	0.251087	-5.14434	2.68459e-07	4.49988e-06
ENSDARG00000074153	slitrk5b	SLIT and NTRK-like family, member 5b [Source:ZFIN;Acc:ZDB-GENE-110408-55]	100.993	-0.629203	0.24213	-2.59861	0.00936012	0.0363224
ENSDARG00000074282	si:ch73-12o23.1	si:ch73-12o23.1 [Source:ZFIN;Acc:ZDB-GENE-130530-749]	313.27	-0.779406	0.182832	-4.26296	2.01734e-05	0.000207228
ENSDARG00000074372	elfn1b	extracellular leucine-rich repeat and fibronectin type III domain containing 1b [Source:ZFIN;Acc:ZDB-GENE-080327-21]	130.059	-0.621734	0.19384	-3.20746	0.00133913	0.00744495
ENSDARG00000074476	odam	odontogenic, ameloblast associated [Source:ZFIN;Acc:ZDB-GENE-090313-260]	85.2272	-2.20794	0.324859	-6.79661	1.0711e-11	3.90861e-10
ENSDARG00000074867	stim2a	tromal interaction molecule 2a [Source:ZFIN;Acc:ZDB-GENE-130530-765]	222.111	-0.747381	0.208899	-3.57772	0.000346603	0.00239591
ENSDARG00000074989	sparcl1	SPARC-like 1 [Source:ZFIN;Acc:ZDB-GENE-060130-6]	234.185	-1.06335	0.201895	-5.26685	1.38782e-07	2.50382e-06
ENSDARG00000075012	glra2	glycine receptor, alpha 2 [Source:ZFIN;Acc:ZDB-GENE-090407-1]	89.716	-0.680597	0.229394	-2.96694	0.00300782	0.0144504
ENSDARG00000075043	si:dkeyp-123h10.2	si:dkeyp-123h10.2 [Source:ZFIN;Acc:ZDB-GENE-090313-376]	392.061	-0.683905	0.159281	-4.2937	1.75721e-05	0.000183878
ENSDARG00000075435	akap11	A kinase (PRKA) anchor protein 11 [Source:ZFIN;Acc:ZDB-GENE-090804-1]	932.915	-0.657543	0.127307	-5.16503	2.40401e-07	4.09349e-06
ENSDARG00000075914	kcnj14	potassium inwardly rectifying channel subfamily J member 14 [Source:ZFIN;Acc:ZDB-GENE-100922-48]	75.6332	-0.850898	0.306643	-2.77488	0.00552222	0.0237868
ENSDARG00000076043	si:dkeyp-73d8.9	si:dkeyp-73d8.9 [Source:ZFIN;Acc:ZDB-GENE-070912-685]	236.482	-1.15238	0.446832	-2.57901	0.0099084	0.0379941
ENSDARG00000076309	mxra5b	matrix-remodelling associated 5b [Source:ZFIN;Acc:ZDB-GENE-081104-119]	52.3623	-1.05717	0.369206	-2.86336	0.00419168	0.0190526
ENSDARG00000076572	crygm2d7	crystallin, gamma M2d7 [Source:ZFIN;Acc:ZDB-GENE-060918-5]	7891.63	-0.661708	0.182329	-3.6292	0.000284298	0.00202723
ENSDARG00000076790	crygm2d16	crystallin, gamma M2d16 [Source:ZFIN;Acc:ZDB-GENE-071004-53]	3971.06	-1.04277	0.341518	-3.05333	0.00226315	0.0114639
ENSDARG00000077157	synpo2b	synaptopodin 2b [Source:ZFIN;Acc:ZDB-GENE-101230-1]	268.063	-1.38538	0.181724	-7.62354	2.46816e-14	1.26668e-12
ENSDARG00000077201	myo7bb	myosin VIIBb [Source:ZFIN;Acc:ZDB-GENE-070912-482]	536.667	-0.588913	0.134686	-4.37248	1.22842e-05	0.000133648
ENSDARG00000077688	cpo	carboxypeptidase O [Source:NCBI gene;Acc:100005630]	512.636	-1.35579	0.390172	-3.47485	0.000511138	0.0033321
ENSDARG00000077874	vwa10.1	von Willebrand factor A domain containing 10, tandem duplicate 1 [Source:ZFIN;Acc:ZDB-GENE-090313-291]	27.2951	-1.20895	0.410368	-2.94601	0.003219	0.0152953
ENSDARG00000078016	dtx4b	deltex 4, E3 ubiquitin ligase b [Source:ZFIN;Acc:ZDB-GENE-070410-129]	183.187	-0.632119	0.205269	-3.07946	0.00207377	0.0106682
ENSDARG00000078057	snx8b	sorting nexin 8b [Source:ZFIN;Acc:ZDB-GENE-090313-317]	198.212	-0.813962	0.211109	-3.85565	0.000115421	0.000933626
ENSDARG00000078134	crygm2f	crystallin, gamma M2f [Source:ZFIN;Acc:ZDB-GENE-080220-17]	40.7855	-1.20158	0.332277	-3.61619	0.000298974	0.00211229
ENSDARG00000078246	si:ch211-114l13.4	si:ch211-114l13.4 [Source:ZFIN;Acc:ZDB-GENE-070424-113]	12.6145	-2.57608	0.616599	-4.17788	2.94242e-05	0.000287142
ENSDARG00000078475	klhl23	kelch-like family member 23 [Source:ZFIN;Acc:ZDB-GENE-081104-458]	81.643	-0.706141	0.251167	-2.81144	0.00493202	0.0217091
ENSDARG00000078622	scpp5	secretory calcium-binding phosphoprotein 5 [Source:ZFIN;Acc:ZDB-GENE-090313-256]	501.506	-1.25445	0.19517	-6.4275	1.29716e-10	4.05075e-09
ENSDARG00000078671	cdk5r2b	cyclin-dependent kinase 5, regulatory subunit 2b (p39) [Source:ZFIN;Acc:ZDB-GENE-040801-251]	476.292	-0.960787	0.191332	-5.02156	5.12533e-07	8.02699e-06
ENSDARG00000078856	slc22a23	solute carrier family 22 member 23 [Source:ZFIN;Acc:ZDB-GENE-030131-3564]	437.715	-0.713187	0.132178	-5.39564	6.82781e-08	1.33261e-06
ENSDARG00000079074	frmpd1a	FERM and PDZ domain containing 1a [Source:ZFIN;Acc:ZDB-GENE-090313-137]	81.7399	-1.016	0.277768	-3.65772	0.000254473	0.00184416
ENSDARG00000079183	sod3b	superoxide dismutase 3, extracellular b [Source:ZFIN;Acc:ZDB-GENE-030131-8743]	50.2581	-1.20316	0.305664	-3.9362	8.27828e-05	0.000704105
ENSDARG00000079255	zgc:174935	zgc:174935 [Source:ZFIN;Acc:ZDB-GENE-080204-78]	174.983	-0.789068	0.223706	-3.52726	0.000419889	0.00281561
ENSDARG00000079266	foxe1	forkhead box E1 [Source:ZFIN;Acc:ZDB-GENE-061116-1]	80.4314	-0.888017	0.258196	-3.43932	0.000583179	0.00372538
ENSDARG00000079274	prss59.1	serine protease 59, tandem duplicate 1 [Source:ZFIN;Acc:ZDB-GENE-030131-1173]	22563.2	-4.07974	0.146454	-27.8569	8.89763e-171	2.86537e-167
ENSDARG00000079543	dpys	dihydropyrimidinase [Source:ZFIN;Acc:ZDB-GENE-070508-1]	376.494	-0.95887	0.148272	-6.46696	9.9994e-11	3.19575e-09
ENSDARG00000079589	si:dkeyp-73d8.6	si:dkeyp-73d8.6 [Source:ZFIN;Acc:ZDB-GENE-070912-683]	140.718	-1.11243	0.309546	-3.59375	0.000325955	0.00227638
ENSDARG00000079671	plppr4a	phospholipid phosphatase related 4a [Source:ZFIN;Acc:ZDB-GENE-070705-280]	227.142	-0.699255	0.177659	-3.93594	8.2871e-05	0.000704398
ENSDARG00000079741	CSRNP3	cysteine-serine-rich nuclear protein 3 [Source:NCBI gene;Acc:100332048]	121.972	-0.663891	0.21358	-3.10839	0.0018811	0.00981824
ENSDARG00000079782	myh7l	myosin heavy chain 7-like [Source:ZFIN;Acc:ZDB-GENE-061027-393]	715.359	-0.887329	0.12193	-7.27738	3.40353e-13	1.48871e-11
ENSDARG00000086056	plekhg6	pleckstrin homology domain containing, family G (with RhoGef domain) member 6 [Source:ZFIN;Acc:ZDB-GENE-030131-2517]	106.441	-0.667448	0.229214	-2.9119	0.00359239	0.0167786
ENSDARG00000086626	im:7147486	im:7147486 [Source:ZFIN;Acc:ZDB-GENE-050208-286]	483.145	-0.726814	0.15015	-4.8406	1.2945e-06	1.84357e-05
ENSDARG00000086764	mdc1	mediator of DNA damage checkpoint 1 [Source:ZFIN;Acc:ZDB-GENE-060810-185]	285.625	-0.758229	0.175455	-4.32149	1.54976e-05	0.000164307
ENSDARG00000086842	dap1b	death associated protein 1b [Source:ZFIN;Acc:ZDB-GENE-000511-4]	1816.76	-0.9843	0.188426	-5.22381	1.75279e-07	3.0761e-06
ENSDARG00000086877	mhc1zda	major histocompatibility complex class I ZDA [Source:ZFIN;Acc:ZDB-GENE-130206-7]	309.599	-0.638884	0.175664	-3.63697	0.000275868	0.00197531
ENSDARG00000087164	crygm2d4	crystallin, gamma M2d4 [Source:ZFIN;Acc:ZDB-GENE-060918-3]	5362.76	-0.648976	0.149775	-4.333	1.4709e-05	0.000157175
ENSDARG00000087301	crygm2d14	crystallin, gamma M2d14 [Source:ZFIN;Acc:ZDB-GENE-070822-20]	3140.87	-0.806929	0.188777	-4.27451	1.9156e-05	0.000197961
ENSDARG00000087359	c3a.2	complement component c3a, duplicate 2 [Source:ZFIN;Acc:ZDB-GENE-990415-36]	565.815	-1.54014	0.484199	-3.18081	0.00146865	0.008018
ENSDARG00000087765	crygm2d10	crystallin, gamma M2d10 [Source:ZFIN;Acc:ZDB-GENE-071004-96]	9701.27	-0.72043	0.187265	-3.84711	0.000119519	0.000962241
ENSDARG00000087782	rnf152	ring finger protein 152 [Source:NCBI gene;Acc:541544]	112.721	-0.861262	0.236986	-3.63422	0.000278819	0.00199367
ENSDARG00000088342	tmem145	transmembrane protein 145 [Source:ZFIN;Acc:ZDB-GENE-110411-84]	194.362	-0.648793	0.181926	-3.56624	0.000362134	0.00248725
ENSDARG00000088452	si:dkey-24i24.3	si:dkey-24i24.3 [Source:ZFIN;Acc:ZDB-GENE-110411-103]	10.7417	-2.28461	0.653056	-3.49834	0.00046816	0.00308786
ENSDARG00000088581	f10	coagulation factor X [Source:ZFIN;Acc:ZDB-GENE-021206-9]	591.54	-1.44199	0.197666	-7.29507	2.98502e-13	1.31909e-11
ENSDARG00000088823	crygm2d3	crystallin, gamma M2d3 [Source:ZFIN;Acc:ZDB-GENE-060918-2]	5415.38	-0.749144	0.173491	-4.31805	1.57417e-05	0.00016662
ENSDARG00000089477	si:ch211-132g1.3	si:ch211-132g1.3 [Source:ZFIN;Acc:ZDB-GENE-090312-148]	159.851	-0.632204	0.255535	-2.47404	0.0133594	0.0482177
ENSDARG00000089586	ncam3	neural cell adhesion molecule 3 [Source:ZFIN;Acc:ZDB-GENE-131127-340]	37.464	-0.908253	0.341154	-2.66229	0.00776099	0.0312772
ENSDARG00000089742	fam161a	FAM161 centrosomal protein A [Source:ZFIN;Acc:ZDB-GENE-110310-1]	185.997	-0.746854	0.209712	-3.56134	0.000368968	0.0025261
ENSDARG00000090416	scpp1	secretory calcium-binding phosphoprotein 1 [Source:ZFIN;Acc:ZDB-GENE-090424-1]	92.751	-1.14937	0.263703	-4.35857	1.30916e-05	0.000141417
ENSDARG00000090724	scn12aa	sodium channel, voltage gated, type XII, alpha a [Source:ZFIN;Acc:ZDB-GENE-060908-2]	65.2378	-0.788675	0.282193	-2.79481	0.00519306	0.0226377
ENSDARG00000091148	crygm2d20	crystallin, gamma M2d20 [Source:ZFIN;Acc:ZDB-GENE-070424-32]	5333.23	-0.619863	0.191855	-3.23089	0.00123404	0.00696138
ENSDARG00000091592	peli1a	pellino E3 ubiquitin protein ligase 1a [Source:ZFIN;Acc:ZDB-GENE-110310-6]	61.9882	-0.839993	0.322526	-2.60442	0.00920312	0.0358536
ENSDARG00000091609	spink4	serine peptidase inhibitor, Kazal type 4 [Source:ZFIN;Acc:ZDB-GENE-130821-1]	330.635	-1.3503	0.180894	-7.46461	8.35441e-14	4.01557e-12
ENSDARG00000091627	si:dkey-271j15.3	si:dkey-271j15.3 [Source:ZFIN;Acc:ZDB-GENE-100921-27]	35.4243	-1.04605	0.381861	-2.73934	0.00615635	0.0260053
ENSDARG00000091916	ugt5b4	UDP glucuronosyltransferase 5 family, polypeptide B4 [Source:ZFIN;Acc:ZDB-GENE-070112-2332]	489.803	-1.36593	0.151208	-9.03344	1.66362e-19	1.48819e-17
ENSDARG00000092151	BX649522.1		14.9448	-2.00431	0.577233	-3.47227	0.000516078	0.00336181
ENSDARG00000092225	si:dkeyp-13a3.10	si:dkeyp-13a3.10 [Source:ZFIN;Acc:ZDB-GENE-070912-636]	149.848	-0.65712	0.264704	-2.48247	0.0130476	0.0473045
ENSDARG00000092404	LCT	si:dkey-79p17.3 [Source:ZFIN;Acc:ZDB-GENE-081105-132]	101.001	-2.13844	0.285092	-7.50087	6.33949e-14	3.07001e-12
ENSDARG00000092551	si:dkey-56e3.2	si:dkey-56e3.2 [Source:ZFIN;Acc:ZDB-GENE-090313-316]	11.7001	-2.10408	0.69829	-3.01319	0.00258517	0.0127908
ENSDARG00000092949	si:ch73-366i20.1	si:ch73-366i20.1 [Source:ZFIN;Acc:ZDB-GENE-070912-338]	33.1641	-1.61195	0.358031	-4.50226	6.72354e-06	7.86285e-05
ENSDARG00000092950	BX294379.1		38.7129	-1.00649	0.349449	-2.88022	0.00397403	0.0182076
ENSDARG00000093318	si:dkey-57a22.15	si:dkey-57a22.15 [Source:ZFIN;Acc:ZDB-GENE-081104-427]	595.502	-1.13252	0.213211	-5.31173	1.08587e-07	2.02427e-06
ENSDARG00000093342	si:ch211-13f8.1	si:ch211-13f8.1 [Source:ZFIN;Acc:ZDB-GENE-061207-4]	359.025	-1.04404	0.176707	-5.9083	3.45653e-09	8.73901e-08
ENSDARG00000093357	nyap2b	neuronal tyrosine-phosphorylated phosphoinositide-3-kinase adaptor 2b [Source:ZFIN;Acc:ZDB-GENE-070705-169]	175.539	-0.921656	0.197476	-4.66719	3.05352e-06	3.94324e-05
ENSDARG00000093438	CU467110.1		216.503	-0.69079	0.169097	-4.08517	4.40444e-05	0.000409941
ENSDARG00000093494	si:ch211-217k17.9	si:ch211-217k17.9 [Source:ZFIN;Acc:ZDB-GENE-061207-21]	623.353	-0.640143	0.190227	-3.36515	0.00076503	0.00468715
ENSDARG00000093974	CR933734.2		4.43174	-4.0874	1.44223	-2.83409	0.00459564	0.0205873
ENSDARG00000094045	si:dkeyp-73d8.8	si:dkeyp-73d8.8 [Source:ZFIN;Acc:ZDB-GENE-070912-684]	5.42122	-2.78628	1.12457	-2.47764	0.0132255	0.0478304
ENSDARG00000094910	si:dkey-22i16.7	si:dkey-22i16.7 [Source:ZFIN;Acc:ZDB-GENE-090313-259]	94.526	-0.863934	0.27226	-3.1732	0.00150771	0.00819303
ENSDARG00000095134	si:dkey-250k15.9	si:dkey-250k15.9 [Source:ZFIN;Acc:ZDB-GENE-100922-41]	1.61621	-4.76893	1.92344	-2.47938	0.0131612	0.0476357
ENSDARG00000095362	si:ch211-77g15.32	si:ch211-77g15.32 [Source:ZFIN;Acc:ZDB-GENE-070912-320]	148.251	-2.42536	0.29087	-8.33827	7.53838e-17	5.04445e-15
ENSDARG00000095448	ftr30	finTRIM family, member 30 [Source:ZFIN;Acc:ZDB-GENE-070912-106]	15.0622	-3.67293	0.799886	-4.59182	4.39397e-06	5.43717e-05
ENSDARG00000095649	si:dkey-97a13.12	si:dkey-97a13.12 [Source:ZFIN;Acc:ZDB-GENE-070912-614]	112.778	-1.65311	0.279211	-5.92066	3.20653e-09	8.1873e-08
ENSDARG00000095675	ccdc141	coiled-coil domain containing 141 [Source:ZFIN;Acc:ZDB-GENE-081104-472]	216.763	-0.674019	0.224339	-3.00447	0.00266046	0.0130994
ENSDARG00000095831	si:ch211-175f12.2	si:ch211-175f12.2 [Source:ZFIN;Acc:ZDB-GENE-110411-220]	112.636	-1.08241	0.222184	-4.87171	1.10637e-06	1.60402e-05
ENSDARG00000095946	si:ch73-341k19.1	si:ch73-341k19.1 [Source:ZFIN;Acc:ZDB-GENE-110411-201]	65.8743	-0.710386	0.251529	-2.82427	0.00473889	0.0210869
ENSDARG00000095949	si:dkey-22i16.9	si:dkey-22i16.9 [Source:ZFIN;Acc:ZDB-GENE-090313-261]	52.7221	-1.58852	0.391549	-4.05702	4.97036e-05	0.000455213
ENSDARG00000096031	si:ch73-6k14.2	si:ch73-6k14.2 [Source:ZFIN;Acc:ZDB-GENE-110914-243]	94.3017	-0.941503	0.303923	-3.09783	0.00194942	0.0101358
ENSDARG00000096527	BX548015.2		24.9176	-2.35829	0.430387	-5.47946	4.26628e-08	8.7232e-07
ENSDARG00000096549	rac1l	Rac family small GTPase 1, like [Source:ZFIN;Acc:ZDB-GENE-060315-6]	1.70875	-4.85074	1.86054	-2.60716	0.00912957	0.0356209
ENSDARG00000096564	CU915827.1		14.437	-2.45017	0.699387	-3.50331	0.000459506	0.00303701
ENSDARG00000096809	si:ch211-168b3.2	si:ch211-168b3.2 [Source:ZFIN;Acc:ZDB-GENE-130603-47]	168.227	-0.673915	0.180752	-3.72839	0.000192706	0.00145592
ENSDARG00000097110	si:dkey-56f14.4	si:dkey-56f14.4 [Source:ZFIN;Acc:ZDB-GENE-131121-272]	460.281	-0.878736	0.152585	-5.759	8.46155e-09	1.99264e-07
ENSDARG00000097187	si:ch211-153l6.6	si:ch211-153l6.6 [Source:ZFIN;Acc:ZDB-GENE-131121-98]	274.27	-1.04318	0.143056	-7.29215	3.05057e-13	1.34575e-11
ENSDARG00000097420	si:ch73-250a16.5	si:ch73-250a16.5 [Source:ZFIN;Acc:ZDB-GENE-131121-255]	50.6214	-1.10181	0.313283	-3.51697	0.000436505	0.00290811
ENSDARG00000097528	si:dkey-7j14.5	si:dkey-7j14.5 [Source:ZFIN;Acc:ZDB-GENE-030131-8110]	1314.81	-0.712846	0.138196	-5.15823	2.49295e-07	4.21707e-06
ENSDARG00000097576	zgc:92912	zgc:92912 [Source:ZFIN;Acc:ZDB-GENE-040718-265]	184.204	-0.749559	0.229229	-3.26991	0.0010758	0.00623388
ENSDARG00000097750	CR854827.3		15.0001	-1.52807	0.541795	-2.82039	0.00479654	0.0212691
ENSDARG00000097761	BX005234.1		46.2388	-0.993696	0.318391	-3.12099	0.00180243	0.00950971
ENSDARG00000097819	znf576.1	zinc finger protein 576, tandem duplicate 1 [Source:ZFIN;Acc:ZDB-GENE-131120-125]	523.795	-0.893542	0.155989	-5.72822	1.01487e-08	2.35128e-07
ENSDARG00000097953	BX469902.2		82.7286	-0.88462	0.253947	-3.48349	0.000494929	0.00324367
ENSDARG00000098129	si:dkeyp-97a10.2	si:dkeyp-97a10.2 [Source:ZFIN;Acc:ZDB-GENE-090429-4]	97.4809	-1.1114	0.253056	-4.3919	1.12367e-05	0.00012324
ENSDARG00000098204	CU984600.2	si:dkeyp-118h9.7 [Source:NCBI gene;Acc:555303]	68.9812	-1.23994	0.358298	-3.46063	0.00053892	0.00348499
ENSDARG00000098263	CU929294.1	transmembrane protein 132A [Source:NCBI gene;Acc:100002045]	152.737	-0.844088	0.206835	-4.08097	4.48472e-05	0.00041636
ENSDARG00000098805	vwa11	von Willebrand factor A domain containing 11 [Source:ZFIN;Acc:ZDB-GENE-141211-58]	376.629	-0.736333	0.22578	-3.26129	0.00110906	0.00638212
ENSDARG00000098899	zmp:0000001082	zmp:0000001082 [Source:ZFIN;Acc:ZDB-GENE-140106-42]	195.059	-0.607379	0.212871	-2.85328	0.00432707	0.0195508
ENSDARG00000099276	ugt5b2	UDP glucuronosyltransferase 5 family, polypeptide B2 [Source:ZFIN;Acc:ZDB-GENE-100406-4]	658.544	-1.47619	0.172511	-8.55704	1.15798e-17	8.57268e-16
ENSDARG00000100184	ly97.2	lymphocyte antigen 97, tandem duplicate 2 [Source:ZFIN;Acc:ZDB-GENE-170621-2]	36.0098	-1.94106	0.391905	-4.95289	7.31201e-07	1.10422e-05
ENSDARG00000100792	zgc:154142	zgc:154142 [Source:ZFIN;Acc:ZDB-GENE-070615-2]	265.668	-1.5533	0.232355	-6.68504	2.30864e-11	8.07023e-10
ENSDARG00000100886	si:dkeyp-97a10.1	si:dkeyp-97a10.1 [Source:ZFIN;Acc:ZDB-GENE-131121-449]	57.9957	-1.35401	0.3489	-3.8808	0.000104116	0.000856676
ENSDARG00000100981	CCDC39	coiled-coil domain containing 39 [Source:HGNC Symbol;Acc:HGNC:25244]	189.864	-0.939203	0.294128	-3.19317	0.00140718	0.00774146
ENSDARG00000101367	si:ch73-193i22.1	si:ch73-193i22.1 [Source:ZFIN;Acc:ZDB-GENE-121214-266]	124.565	-0.823845	0.203326	-4.05184	5.08164e-05	0.000464249
ENSDARG00000101495	ugt5b2	UDP glucuronosyltransferase 5 family, polypeptide B2 [Source:ZFIN;Acc:ZDB-GENE-100406-4]	284.213	-0.612068	0.192904	-3.17291	0.00150918	0.00819758
ENSDARG00000101597	si:dkeyp-57d7.4	si:dkeyp-57d7.4 [Source:ZFIN;Acc:ZDB-GENE-141216-425]	339.158	-1.14284	0.225676	-5.06408	4.10384e-07	6.58326e-06
ENSDARG00000101816	col5a3b	collagen, type V, alpha 3b [Source:ZFIN;Acc:ZDB-GENE-110728-4]	1144.3	-1.13468	0.215389	-5.26807	1.37868e-07	2.48906e-06
ENSDARG00000102082	nr3c2	nuclear receptor subfamily 3, group C, member 2 [Source:ZFIN;Acc:ZDB-GENE-060531-23]	101.267	-0.731799	0.231813	-3.15685	0.00159483	0.00859175
ENSDARG00000102555	si:dkey-33i11.9	si:dkey-33i11.9 [Source:ZFIN;Acc:ZDB-GENE-060503-262]	567.117	-1.31767	0.151881	-8.67567	4.11133e-18	3.21946e-16
ENSDARG00000102825	olfm2b	olfactomedin 2b [Source:ZFIN;Acc:ZDB-GENE-040426-2402]	93.5473	-0.890031	0.245625	-3.62354	0.000290602	0.00206646
ENSDARG00000103054	dnm2b	dynamin 2b [Source:ZFIN;Acc:ZDB-GENE-040426-2371]	173.224	-0.846677	0.186772	-4.53322	5.80909e-06	6.9319e-05
ENSDARG00000103295	cyp3a65	cytochrome P450, family 3, subfamily A, polypeptide 65 [Source:ZFIN;Acc:ZDB-GENE-050604-1]	3396.87	-1.50903	0.187432	-8.0511	8.2052e-16	4.96222e-14
ENSDARG00000103330	si:ch73-236c18.5	si:ch73-236c18.5 [Source:ZFIN;Acc:ZDB-GENE-121213-7]	45.1719	-6.08364	0.65349	-9.30947	1.28478e-20	1.25855e-18
ENSDARG00000104656	si:dkeyp-97a10.3	si:dkeyp-97a10.3 [Source:ZFIN;Acc:ZDB-GENE-131127-642]	57.2718	-0.817625	0.278404	-2.93683	0.00331589	0.0156949
ENSDARG00000104807	si:ch73-221f6.3	si:ch73-221f6.3 [Source:ZFIN;Acc:ZDB-GENE-121214-21]	116.175	-0.657127	0.225187	-2.91814	0.0035213	0.0164974
ENSDARG00000104824	CU929073.1		51.8597	-0.71244	0.280047	-2.544	0.0109591	0.0411036
ENSDARG00000104930	TMEM275	si:dkey-225f23.5 [Source:ZFIN;Acc:ZDB-GENE-131121-130]	162.999	-0.689488	0.172711	-3.99215	6.54767e-05	0.00057494
ENSDARG00000104995	ugt5b1	UDP glucuronosyltransferase 5 family, polypeptide B1 [Source:ZFIN;Acc:ZDB-GENE-100406-3]	178.751	-1.33602	0.190462	-7.01463	2.30554e-12	9.22325e-11
ENSDARG00000105060	rdh8b	retinol dehydrogenase 8b [Source:ZFIN;Acc:ZDB-GENE-040426-1759]	123.315	-1.30593	0.253169	-5.15833	2.49168e-07	4.21707e-06
ENSDARG00000105176	zgc:174890	zgc:174890 [Source:ZFIN;Acc:ZDB-GENE-030131-6213]	27.4343	-1.68295	0.455698	-3.69313	0.000221511	0.00163706
ENSDARG00000105239	ecm1b	extracellular matrix protein 1b [Source:ZFIN;Acc:ZDB-GENE-121204-2]	335.125	-0.752602	0.185898	-4.04847	5.15526e-05	0.000469145
ENSDARG00000109861	crygm2d17	crystallin, gamma M2d17 [Source:ZFIN;Acc:ZDB-GENE-070720-9]	8137.57	-0.626906	0.173296	-3.61755	0.000297409	0.00210418
ENSDARG00000110173	BX323861.3		70.9272	-1.06122	0.336619	-3.15258	0.00161836	0.00869526
ENSDARG00000114294	BX511120.2		55.4179	-0.814587	0.268401	-3.03497	0.00240563	0.0120459
ENSDARG00000114760	asip2b	agouti signaling protein, nonagouti homolog (mouse) 2b [Source:ZFIN;Acc:ZDB-GENE-150212-1]	389.89	-0.679863	0.163648	-4.15441	3.26121e-05	0.000314794
ENSDARG00000115234	crygm2b	crystallin, gamma M2b [Source:ZFIN;Acc:ZDB-GENE-050516-10]	19.3268	-1.72933	0.512992	-3.37106	0.000748798	0.00460632
ENSDARG00000115701	crygm2d9	crystallin, gamma M2d9 [Source:ZFIN;Acc:ZDB-GENE-081105-81]	4716.79	-1.22858	0.399397	-3.07608	0.00209743	0.0107696
ENSDARG00000115778	chrnb5a	cholinergic receptor, nicotinic, beta 5a [Source:ZFIN;Acc:ZDB-GENE-090312-169]	103.696	-0.726231	0.244473	-2.97059	0.00297226	0.0143188
ENSDARG00000116164	crygm2d8	crystallin, gamma M2d8 [Source:ZFIN;Acc:ZDB-GENE-040718-321]	8753.56	-0.869983	0.185806	-4.68222	2.83788e-06	3.70002e-05
ENSDARG00000117231	FO834828.1	mucin-5AC-like [Source:NCBI gene;Acc:101885779]	23.2399	-1.40165	0.54513	-2.57123	0.0101339	0.0386499
ENSDARG00000117264	CR385050.2		40.395	-1.43083	0.366695	-3.90198	9.54106e-05	0.000794204
ENSDARG00000117445	CABZ01067151.2		52.4669	-1.31833	0.292215	-4.51151	6.43666e-06	7.57896e-05
ENSDARG00000117541	FP236197.1		57.4986	-0.943681	0.28133	-3.35435	0.000795507	0.00483821
ENSDARG00000000161	itsn2a	intersectin 2a [Source:ZFIN;Acc:ZDB-GENE-041014-84]	253.253	-0.672719	0.157035	-4.28388	1.83661e-05	0.000191101
ENSDARG00000001154	rimbp2	RIMS binding protein 2 [Source:ZFIN;Acc:ZDB-GENE-040724-96]	489.819	-0.892903	0.157376	-5.67368	1.3976e-08	3.15017e-07
ENSDARG00000001463	tdh2	L-threonine dehydrogenase 2 [Source:ZFIN;Acc:ZDB-GENE-070620-14]	611.68	-0.666439	0.161093	-4.13698	3.51906e-05	0.000336531
ENSDARG00000001891	syt14b	synaptotagmin XIVb [Source:ZFIN;Acc:ZDB-GENE-041014-36]	151.88	-0.689207	0.196277	-3.5114	0.000445746	0.00296049
ENSDARG00000002609	rnf145a	ring finger protein 145a [Source:ZFIN;Acc:ZDB-GENE-111012-3]	422.03	-0.686617	0.129021	-5.32176	1.02766e-07	1.92972e-06
ENSDARG00000002656	stxbp5a	syntaxin binding protein 5a (tomosyn) [Source:ZFIN;Acc:ZDB-GENE-041001-161]	487.766	-0.588224	0.135034	-4.35612	1.32389e-05	0.000142828
ENSDARG00000002847	fndc1	fibronectin type III domain containing 1 [Source:ZFIN;Acc:ZDB-GENE-041210-332]	88.8284	-0.989104	0.240106	-4.11945	3.79779e-05	0.000359583
ENSDARG00000003797	asb2a.1	ankyrin repeat and SOCS box containing 2a, tandem duplicate 1 [Source:ZFIN;Acc:ZDB-GENE-030131-5355]	152.794	-0.733852	0.2156	-3.40377	0.000664631	0.00416717
ENSDARG00000003902	ctsl.1	cathepsin L.1 [Source:ZFIN;Acc:ZDB-GENE-040718-61]	1018.05	-1.86384	0.208427	-8.94242	3.80738e-19	3.32507e-17
ENSDARG00000004952	rsad2	radical S-adenosyl methionine domain containing 2 [Source:NCBI gene;Acc:570456]	19.6036	-1.84465	0.703982	-2.6203	0.00878516	0.0345439
ENSDARG00000005648	olfml2a	olfactomedin-like 2A [Source:ZFIN;Acc:ZDB-GENE-081105-107]	96.7117	-0.614133	0.225312	-2.72569	0.00641665	0.0268582
ENSDARG00000006877	enpp4	ectonucleotide pyrophosphatase/phosphodiesterase 4 [Source:NCBI gene;Acc:550586]	71.4561	-0.719072	0.260044	-2.7652	0.00568885	0.0243902
ENSDARG00000007151	kcnk2b	potassium channel, subfamily K, member 2b [Source:ZFIN;Acc:ZDB-GENE-051120-69]	57.8897	-0.680162	0.27262	-2.4949	0.0125992	0.0460089
ENSDARG00000008029	mep1a.2	meprin A, alpha (PABA peptide hydrolase), tandem duplicate 2 [Source:ZFIN;Acc:ZDB-GENE-041001-208]	672.741	-1.08437	0.432984	-2.50441	0.0122655	0.0450524
ENSDARG00000008249	ptchd4	patched domain containing 4 [Source:NCBI gene;Acc:564097]	70.9853	-0.885218	0.264595	-3.34556	0.000821154	0.00497189
ENSDARG00000008983	sh3glb2a	SH3-domain GRB2-like endophilin B2a [Source:ZFIN;Acc:ZDB-GENE-061201-8]	81.9589	-0.691276	0.245332	-2.81771	0.00483674	0.0213928
ENSDARG00000009087	cd74a	CD74 molecule, major histocompatibility complex, class II invariant chain a [Source:ZFIN;Acc:ZDB-GENE-000901-1]	21.4699	-1.52122	0.525316	-2.89582	0.00378167	0.0174945
ENSDARG00000009153	pla2g1b	phospholipase A2, group IB (pancreas) [Source:ZFIN;Acc:ZDB-GENE-070117-1]	880.147	-3.77848	0.189765	-19.9114	3.24328e-88	3.21372e-85
ENSDARG00000009443	zgc:92137	zgc:92137 [Source:ZFIN;Acc:ZDB-GENE-040801-179]	2455.6	-2.42534	0.19953	-12.1553	5.37956e-34	1.24859e-31
ENSDARG00000010407	ppp4r4	protein phosphatase 4, regulatory subunit 4 [Source:ZFIN;Acc:ZDB-GENE-041001-164]	113.556	-0.609162	0.209647	-2.90566	0.00366478	0.0170579
ENSDARG00000011445	elmsan1a	ELM2 and Myb/SANT-like domain containing 1a [Source:ZFIN;Acc:ZDB-GENE-041001-151]	233.025	-0.670874	0.171716	-3.90689	9.34934e-05	0.00078132
ENSDARG00000011521	upb1	ureidopropionase, beta [Source:ZFIN;Acc:ZDB-GENE-030131-1380]	417.492	-0.621876	0.132674	-4.68726	2.76885e-06	3.61917e-05
ENSDARG00000012019	glra1	glycine receptor, alpha 1 [Source:NCBI gene;Acc:30676]	750.356	-0.787001	0.121875	-6.45746	1.06476e-10	3.37409e-09
ENSDARG00000012426	neflb	neurofilament, light polypeptide b [Source:ZFIN;Acc:ZDB-GENE-060312-44]	282.725	-0.58685	0.14904	-3.93754	8.23214e-05	0.000700643
ENSDARG00000013020	dtnbb	dystrobrevin, beta b [Source:ZFIN;Acc:ZDB-GENE-070117-3]	184.325	-0.836899	0.180412	-4.63882	3.50411e-06	4.46691e-05
ENSDARG00000013056	itpk1a	inositol-tetrakisphosphate 1-kinase a [Source:NCBI gene;Acc:406290]	904.799	-0.59166	0.15023	-3.93837	8.20379e-05	0.00069846
ENSDARG00000013266	colec11	collectin sub-family member 11 [Source:NCBI gene;Acc:492459]	47.9803	-1.0072	0.299607	-3.36174	0.000774532	0.00473523
ENSDARG00000014081	fam184a	family with sequence similarity 184 member A [Source:ZFIN;Acc:ZDB-GENE-041014-214]	299.463	-0.67731	0.140546	-4.81915	1.44174e-06	2.02859e-05
ENSDARG00000014218	mecp2	methyl CpG binding protein 2 [Source:ZFIN;Acc:ZDB-GENE-030131-7190]	87.7881	-0.65155	0.23519	-2.77032	0.0056002	0.0240945
ENSDARG00000014805	fhl5	four and a half LIM domains 5 [Source:ZFIN;Acc:ZDB-GENE-040822-3]	230.958	-1.54624	0.198624	-7.78475	6.98533e-15	3.80471e-13
ENSDARG00000014953	cnih3	cornichon family AMPA receptor auxiliary protein 3 [Source:ZFIN;Acc:ZDB-GENE-041001-180]	172.05	-0.700126	0.18551	-3.77405	0.000160618	0.00123892
ENSDARG00000015236	pycr3	pyrroline-5-carboxylate reductase 3 [Source:NCBI gene;Acc:560682]	121.551	-0.880641	0.200075	-4.40155	1.07479e-05	0.000118535
ENSDARG00000015404	arl3l2	ADP ribosylation factor like GTPase 3, like 2 [Source:ZFIN;Acc:ZDB-GENE-040426-1678]	117.641	-0.846792	0.221847	-3.81701	0.000135081	0.00106963
ENSDARG00000015887	b2ml	beta-2-microglobulin, like [Source:ZFIN;Acc:ZDB-GENE-040426-2136]	2590.57	-0.770469	0.147627	-5.21903	1.79862e-07	3.15009e-06
ENSDARG00000017437	adcy3b	adenylate cyclase 3b [Source:ZFIN;Acc:ZDB-GENE-041014-276]	25.9803	-1.14558	0.405997	-2.82166	0.00477761	0.021207
ENSDARG00000017634	pdcb	phosducin b [Source:ZFIN;Acc:ZDB-GENE-031023-2]	2344.62	-0.694212	0.151298	-4.58838	4.46695e-06	5.51953e-05
ENSDARG00000017773	slc16a12a	solute carrier family 16 member 12a [Source:ZFIN;Acc:ZDB-GENE-080721-24]	447.542	-0.678833	0.173676	-3.90863	9.2821e-05	0.00077616
ENSDARG00000018361	sult1st3	sulfotransferase family 1, cytosolic sulfotransferase 3 [Source:NCBI gene;Acc:368270]	399.257	-1.83035	0.17145	-10.6757	1.32278e-26	2.0165e-24
ENSDARG00000018773	hivep2b	HIVEP zinc finger 2b [Source:ZFIN;Acc:ZDB-GENE-130530-562]	220.009	-0.720863	0.195717	-3.68319	0.000230331	0.00169447
ENSDARG00000020114	slc20a1a	solute carrier family 20 member 1a [Source:NCBI gene;Acc:406458]	246.439	-0.908113	0.156196	-5.81391	6.10288e-09	1.47632e-07
ENSDARG00000020239	lpin1	lipin 1 [Source:ZFIN;Acc:ZDB-GENE-080722-2]	2156.73	-1.18893	0.172047	-6.91053	4.82849e-12	1.86501e-10
ENSDARG00000020711	rrm2	ribonucleotide reductase regulatory subunit M2 [Source:NCBI gene;Acc:100330864]	456.328	-0.746128	0.185282	-4.02699	5.64951e-05	0.000508377
ENSDARG00000021172	cyp2ad2	cytochrome P450, family 2, subfamily AD, polypeptide 2 [Source:ZFIN;Acc:ZDB-GENE-020812-2]	1526.84	-3.29186	0.210397	-15.6459	3.54098e-55	1.82452e-52
ENSDARG00000021288	mier3b	mesoderm induction early response 1, family member 3 b [Source:ZFIN;Acc:ZDB-GENE-070424-65]	195.206	-0.603442	0.164644	-3.66512	0.000247219	0.00180071
ENSDARG00000022631	cyp2p9	cytochrome P450, family 2, subfamily P, polypeptide 9 [Source:ZFIN;Acc:ZDB-GENE-040120-2]	135.574	-1.10165	0.258988	-4.25366	2.10301e-05	0.000214743
ENSDARG00000022767	apobb.1	apolipoprotein Bb, tandem duplicate 1 [Source:ZFIN;Acc:ZDB-GENE-030131-9732]	43412.8	-0.694419	0.155613	-4.46247	8.10211e-06	9.29362e-05
ENSDARG00000022951	pth2	parathyroid hormone 2 [Source:NCBI gene;Acc:402812]	41.6852	-1.93914	0.448471	-4.3239	1.53294e-05	0.000162791
ENSDARG00000023058	foxo3a	forkhead box O3A [Source:ZFIN;Acc:ZDB-GENE-050116-1]	1461.09	-0.628673	0.145984	-4.30646	1.6589e-05	0.000174727
ENSDARG00000023228	vsnl1a	visinin-like 1a [Source:ZFIN;Acc:ZDB-GENE-041001-211]	1890.56	-0.628468	0.140158	-4.48401	7.32532e-06	8.48571e-05
ENSDARG00000023318	fmn2a	formin 2a [Source:ZFIN;Acc:ZDB-GENE-101107-1]	353.162	-0.908215	0.138032	-6.57974	4.71265e-11	1.56863e-09
ENSDARG00000023683	cacna1fb	calcium channel, voltage-dependent, L type, alpha 1F subunit [Source:ZFIN;Acc:ZDB-GENE-031104-1]	267	-0.600717	0.165925	-3.6204	0.000294142	0.00208703
ENSDARG00000025106	ppp3cb	protein phosphatase 3, catalytic subunit, beta isozyme [Source:ZFIN;Acc:ZDB-GENE-050417-406]	823.101	-0.607462	0.135012	-4.49933	6.81673e-06	7.96099e-05
ENSDARG00000025983	l3mbtl3	L3MBTL histone methyl-lysine binding protein 3 [Source:ZFIN;Acc:ZDB-GENE-040724-127]	108.595	-0.836209	0.254374	-3.28733	0.00101143	0.00592217
ENSDARG00000026017	xpnpep2	X-prolyl aminopeptidase (aminopeptidase P) 2, membrane-bound [Source:ZFIN;Acc:ZDB-GENE-040426-1151]	295.732	-1.89361	0.221714	-8.54082	1.33275e-17	9.75442e-16
ENSDARG00000027017	ppp2r5a	protein phosphatase 2, regulatory subunit B', alpha isoform [Source:ZFIN;Acc:ZDB-GENE-040724-174]	72.5849	-1.566	0.319772	-4.89722	9.72023e-07	1.42989e-05
ENSDARG00000027082	hmbox1a	homeobox containing 1a [Source:ZFIN;Acc:ZDB-GENE-050913-89]	55.0257	-1.22037	0.292772	-4.16833	3.06846e-05	0.000297975
ENSDARG00000027984	gstz1	glutathione S-transferase zeta 1 [Source:ZFIN;Acc:ZDB-GENE-040718-184]	567.915	-0.659455	0.12752	-5.17137	2.32389e-07	3.96755e-06
ENSDARG00000028098	fut9d	fucosyltransferase 9d [Source:ZFIN;Acc:ZDB-GENE-050309-15]	969.003	-1.05705	0.147119	-7.18505	6.71833e-13	2.82817e-11
ENSDARG00000028740	msnb	moesin b [Source:ZFIN;Acc:ZDB-GENE-030717-7]	41.89	-0.937303	0.380059	-2.4662	0.0136554	0.049032
ENSDARG00000029296	nexmifb	neurite extension and migration factor b [Source:ZFIN;Acc:ZDB-GENE-140106-18]	459.387	-0.627132	0.153715	-4.07983	4.50691e-05	0.000418115
ENSDARG00000029546	grem1a	gremlin 1a, DAN family BMP antagonist [Source:ZFIN;Acc:ZDB-GENE-040625-1]	10.917	-1.88044	0.679654	-2.76677	0.00566154	0.0242963
ENSDARG00000030530	slc22a2	solute carrier family 22 member 2 [Source:ZFIN;Acc:ZDB-GENE-040426-2167]	469.354	-1.08921	0.183403	-5.93891	2.86923e-09	7.40682e-08
ENSDARG00000031200	ppp2r5cb	protein phosphatase 2, regulatory subunit B', gamma b [Source:ZFIN;Acc:ZDB-GENE-041014-4]	1286.46	-0.655483	0.116499	-5.62651	1.83896e-08	4.05627e-07
ENSDARG00000032838	si:dkey-206f10.1	si:dkey-206f10.1 [Source:ZFIN;Acc:ZDB-GENE-041014-154]	347.94	-0.967492	0.184592	-5.24124	1.59501e-07	2.82615e-06
ENSDARG00000032896	xgb	x globin [Source:ZFIN;Acc:ZDB-GENE-050125-1]	14.1552	-1.8209	0.606284	-3.00337	0.00267003	0.01313
ENSDARG00000036968	si:ch1073-416d2.3	si:ch1073-416d2.3 [Source:ZFIN;Acc:ZDB-GENE-131127-199]	55.8097	-1.03505	0.311459	-3.32325	0.000889763	0.00532102
ENSDARG00000037191	ttr	transthyretin (prealbumin, amyloidosis type I) [Source:ZFIN;Acc:ZDB-GENE-040927-14]	659.938	-1.46575	0.148617	-9.8626	6.0465e-23	7.17862e-21
ENSDARG00000037533	mep1b	meprin A, beta [Source:ZFIN;Acc:ZDB-GENE-041014-209]	181.11	-3.53277	0.48512	-7.28227	3.28239e-13	1.44062e-11
ENSDARG00000037675	npm1b	nucleophosmin 1b [Source:ZFIN;Acc:ZDB-GENE-080723-7]	344.432	-0.644199	0.14406	-4.47174	7.75858e-06	8.94737e-05
ENSDARG00000038300	rnf34a	ring finger protein 34a [Source:ZFIN;Acc:ZDB-GENE-030131-6135]	203.036	-0.788912	0.184196	-4.28301	1.84382e-05	0.000191619
ENSDARG00000038439	fabp10a	fatty acid binding protein 10a, liver basic [Source:NCBI gene;Acc:171481]	5150.89	-0.667971	0.154867	-4.31319	1.60913e-05	0.000169971
ENSDARG00000038655	ajap1	adherens junctions associated protein 1 [Source:ZFIN;Acc:ZDB-GENE-041210-353]	475.329	-1.07599	0.157663	-6.82462	8.81587e-12	3.26796e-10
ENSDARG00000038974	FO904844.1	dihydropyrimidinase like 2a [Source:NCBI gene;Acc:798555]	206.705	-0.621662	0.177332	-3.50564	0.000455509	0.00301368
ENSDARG00000040190	qdpra	quinoid dihydropteridine reductase a [Source:ZFIN;Acc:ZDB-GENE-070705-197]	1023.72	-0.677084	0.163519	-4.14071	3.46235e-05	0.000331847
ENSDARG00000041413	adgrg11	adhesion G protein-coupled receptor G11 [Source:ZFIN;Acc:ZDB-GENE-041210-320]	37.7153	-1.36871	0.415162	-3.2968	0.000977919	0.00575997
ENSDARG00000041540	sult1st2	sulfotransferase family 1, cytosolic sulfotransferase 2 [Source:NCBI gene;Acc:791732]	460.526	-1.77615	0.162574	-10.9252	8.73624e-28	1.39796e-25
ENSDARG00000041576	nudt18	nudix (nucleoside diphosphate linked moiety X)-type motif 18 [Source:NCBI gene;Acc:550541]	109.515	-0.643158	0.26048	-2.46913	0.0135442	0.048748
ENSDARG00000041750	ccdc92	coiled-coil domain containing 92 [Source:ZFIN;Acc:ZDB-GENE-051113-120]	267.721	-0.666339	0.197223	-3.3786	0.000728555	0.00450546
ENSDARG00000041779	trdn	triadin [Source:ZFIN;Acc:ZDB-GENE-041014-193]	441.241	-0.713299	0.193937	-3.678	0.00023507	0.00172342
ENSDARG00000041787	cx32.3	connexin 32.3 [Source:ZFIN;Acc:ZDB-GENE-030131-1337]	593.082	-0.895646	0.17838	-5.021	5.1402e-07	8.0405e-06
ENSDARG00000041797	cx28.9	connexin 28.9 [Source:ZFIN;Acc:ZDB-GENE-041114-200]	612.022	-1.3318	0.165754	-8.03479	9.37374e-16	5.65564e-14
ENSDARG00000041848	rh50	Rh50-like protein [Source:ZFIN;Acc:ZDB-GENE-000427-1]	273.172	-1.65297	0.23572	-7.01245	2.34188e-12	9.3396e-11
ENSDARG00000042010	pklr	pyruvate kinase L/R [Source:ZFIN;Acc:ZDB-GENE-010907-1]	1874.19	-1.21569	0.189956	-6.39985	1.55527e-10	4.82171e-09
ENSDARG00000042033	mettl11b	methyltransferase like 11B [Source:NCBI gene;Acc:568419]	55.5387	-1.13597	0.316117	-3.5935	0.000326266	0.00227732
ENSDARG00000042055	niban1a	niban apoptosis regulator 1a [Source:ZFIN;Acc:ZDB-GENE-041014-181]	356.616	-0.912103	0.175733	-5.19029	2.09969e-07	3.61835e-06
ENSDARG00000042390	syndig1l	synapse differentiation inducing 1-like [Source:NCBI gene;Acc:555204]	89.2992	-0.58537	0.23647	-2.47545	0.0133067	0.0480748
ENSDARG00000042529	gnat2	guanine nucleotide binding protein (G protein), alpha transducing activity polypeptide 2 [Source:ZFIN;Acc:ZDB-GENE-011128-10]	7673.26	-1.58295	0.177563	-8.91491	4.88232e-19	4.17884e-17
ENSDARG00000042846	disp2	dispatched homolog 2 (Drosophila) [Source:NCBI gene;Acc:405793]	546.625	-0.607473	0.137908	-4.40491	1.05829e-05	0.000117167
ENSDARG00000042854	ephx1	epoxide hydrolase 1, microsomal (xenobiotic) [Source:ZFIN;Acc:ZDB-GENE-040426-913]	402.646	-0.998909	0.149755	-6.6703	2.55286e-11	8.83022e-10
ENSDARG00000042953	cyp2n13	cytochrome P450, family 2, subfamily N, polypeptide 13 [Source:ZFIN;Acc:ZDB-GENE-041001-158]	2165.77	-1.72954	0.170606	-10.1376	3.76181e-24	4.87012e-22
ENSDARG00000042956	cyp2ad6	cytochrome P450, family 2, subfamily AD, polypeptide 6 [Source:ZFIN;Acc:ZDB-GENE-041001-157]	580.581	-0.704498	0.133366	-5.28246	1.27462e-07	2.31255e-06
ENSDARG00000042961	zgc:100920	zgc:100920 [Source:ZFIN;Acc:ZDB-GENE-040801-156]	174.05	-2.85252	0.222743	-12.8064	1.51036e-37	4.13951e-35
ENSDARG00000042978	cyp2p6	cytochrome P450, family 2, subfamily P, polypeptide 6 [Source:ZFIN;Acc:ZDB-GENE-040426-790]	641.255	-0.603286	0.174902	-3.44928	0.000562093	0.00361217
ENSDARG00000043141	si:ch211-132f19.7	si:ch211-132f19.7 [Source:ZFIN;Acc:ZDB-GENE-130530-619]	140.297	-1.09034	0.198197	-5.50131	3.76975e-08	7.80081e-07
ENSDARG00000043220	kcnh5a	potassium voltage-gated channel, subfamily H (eag-related), member 5a [Source:ZFIN;Acc:ZDB-GENE-061106-2]	32.5976	-1.05776	0.37345	-2.83241	0.0046199	0.0206744
ENSDARG00000043475	TAGAP	si:ch211-122h15.4 [Source:ZFIN;Acc:ZDB-GENE-121214-340]	78.9393	-0.866217	0.264084	-3.28007	0.0010378	0.00604084
ENSDARG00000043482	b3gnt3.1	UDP-GlcNAc:betaGal beta-1,3-N-acetylglucosaminyltransferase 3, tandem duplicate 1 [Source:ZFIN;Acc:ZDB-GENE-040625-129]	73.5607	-0.946769	0.291711	-3.24557	0.00117214	0.00667799
ENSDARG00000043697	nefmb	neurofilament, medium polypeptide b [Source:ZFIN;Acc:ZDB-GENE-070103-4]	320.543	-1.16741	0.162224	-7.19629	6.18717e-13	2.61312e-11
ENSDARG00000043842	C20H1orf198	si:ch73-111k22.2 [Source:NCBI gene;Acc:568408]	615.181	-0.604778	0.11697	-5.17036	2.3364e-07	3.98362e-06
ENSDARG00000043902	gabrr1	gamma-aminobutyric acid (GABA) A receptor, rho 1 [Source:ZFIN;Acc:ZDB-GENE-040724-212]	295.698	-0.625741	0.173112	-3.61467	0.000300731	0.00212267
ENSDARG00000044053	vsnl1b	visinin-like 1b [Source:ZFIN;Acc:ZDB-GENE-080225-39]	1987.34	-0.80772	0.0900034	-8.97433	2.85081e-19	2.50667e-17
ENSDARG00000044935	hpdb	4-hydroxyphenylpyruvate dioxygenase b [Source:ZFIN;Acc:ZDB-GENE-040808-62]	1651.9	-1.14426	0.157346	-7.27225	3.53557e-13	1.54123e-11
ENSDARG00000046142	asgrl1	asialoglycoprotein receptor-like 1 [Source:ZFIN;Acc:ZDB-GENE-081105-120]	96.317	-1.87409	0.277838	-6.74526	1.52748e-11	5.45805e-10
ENSDARG00000052242	aff2	AF4/FMR2 family, member 2 [Source:ZFIN;Acc:ZDB-GENE-110411-190]	366.686	-0.667448	0.17573	-3.79815	0.000145781	0.00113949
ENSDARG00000052615	tnmd	tenomodulin [Source:ZFIN;Acc:ZDB-GENE-080220-31]	833.271	-0.928953	0.160028	-5.80495	6.4384e-09	1.54876e-07
ENSDARG00000052747	gpatch3	G patch domain containing 3 [Source:ZFIN;Acc:ZDB-GENE-070112-902]	204.143	-1.45518	0.170519	-8.53386	1.41542e-17	1.03009e-15
ENSDARG00000052954	rab25b	RAB25, member RAS oncogene family b [Source:ZFIN;Acc:ZDB-GENE-050706-113]	121.797	-0.628644	0.199324	-3.15388	0.00161117	0.00866387
ENSDARG00000052982	gabrr2a	gamma-aminobutyric acid (GABA) A receptor, rho 2a [Source:ZFIN;Acc:ZDB-GENE-060825-164]	110.92	-1.01879	0.242103	-4.20807	2.57566e-05	0.000256204
ENSDARG00000053646	adrb3a	adrenoceptor beta 3a [Source:ZFIN;Acc:ZDB-GENE-080917-21]	120.937	-0.66641	0.216804	-3.07379	0.00211359	0.0108298
ENSDARG00000053684	aldob	aldolase b, fructose-bisphosphate [Source:NCBI gene;Acc:321664]	22568	-1.03679	0.169816	-6.10539	1.02548e-09	2.8408e-08
ENSDARG00000054420	rpe65c	retinoid isomerohydrolase RPE65 c [Source:NCBI gene;Acc:100004076]	81.6191	-0.740543	0.255262	-2.90111	0.00371847	0.017286
ENSDARG00000054537	nhsl1a	NHS-like 1a [Source:ZFIN;Acc:ZDB-GENE-050411-25]	448.633	-0.621462	0.125452	-4.95377	7.27902e-07	1.09988e-05
ENSDARG00000055240	xdh	xanthine dehydrogenase [Source:ZFIN;Acc:ZDB-GENE-070719-9]	811.164	-0.668734	0.118639	-5.63673	1.73312e-08	3.82935e-07
ENSDARG00000055290	mpeg1.1	macrophage expressed 1, tandem duplicate 1 [Source:ZFIN;Acc:ZDB-GENE-030131-7347]	149.342	-0.90829	0.205095	-4.42864	9.48295e-06	0.000106685
ENSDARG00000055395	foxq1b	forkhead box Q1b [Source:ZFIN;Acc:ZDB-GENE-040426-2090]	255.162	-1.11968	0.16674	-6.71513	1.87903e-11	6.64054e-10
ENSDARG00000055412	mylk4b	myosin light chain kinase family, member 4b [Source:ZFIN;Acc:ZDB-GENE-041001-128]	184.907	-0.685397	0.191774	-3.57398	0.000351596	0.00242586
ENSDARG00000055416	serpinb1	serpin peptidase inhibitor, clade B (ovalbumin), member 1 [Source:ZFIN;Acc:ZDB-GENE-040718-400]	921.526	-0.619409	0.194954	-3.1772	0.00148705	0.00809782
ENSDARG00000056250	add3b	adducin 3 (gamma) b [Source:ZFIN;Acc:ZDB-GENE-080718-6]	190.2	-0.632428	0.167468	-3.77642	0.000159099	0.00122831
ENSDARG00000056458	lhfpl5b	LHFPL tetraspan subfamily member 5b [Source:ZFIN;Acc:ZDB-GENE-080220-51]	84.4404	-0.768526	0.222537	-3.45348	0.000553405	0.00356256
ENSDARG00000056519	si:dkey-280e21.3	si:dkey-280e21.3 [Source:ZFIN;Acc:ZDB-GENE-140106-61]	220.856	-0.7118	0.158711	-4.48489	7.29508e-06	8.45828e-05
ENSDARG00000056744	ela2	elastase 2 [Source:ZFIN;Acc:ZDB-GENE-041117-1]	9830	-4.70607	0.317453	-14.8244	1.01828e-49	4.85813e-47
ENSDARG00000056765	ela2l	elastase 2 like [Source:ZFIN;Acc:ZDB-GENE-040511-1]	14109	-4.21222	0.190572	-22.1031	2.95025e-108	4.00038e-105
ENSDARG00000056836	si:ch211-125o16.4	si:ch211-125o16.4 [Source:ZFIN;Acc:ZDB-GENE-131120-100]	2155.29	-0.668744	0.149735	-4.46618	7.96282e-06	9.15831e-05
ENSDARG00000057231	rorca	RAR-related orphan receptor C a [Source:ZFIN;Acc:ZDB-GENE-990415-250]	485.482	-0.624626	0.212597	-2.93808	0.00330253	0.0156431
ENSDARG00000057368	rps8b	ribosomal protein S8b [Source:ZFIN;Acc:ZDB-GENE-050522-202]	130.71	-0.734724	0.203149	-3.61668	0.000298408	0.00211032
ENSDARG00000057419	slc44a5b	solute carrier family 44 member 5b [Source:ZFIN;Acc:ZDB-GENE-081105-4]	474.055	-0.676288	0.14792	-4.57197	4.8315e-06	5.89924e-05
ENSDARG00000058053	serping1	serpin peptidase inhibitor, clade G (C1 inhibitor), member 1 [Source:ZFIN;Acc:ZDB-GENE-030131-1262]	119.58	-1.58776	0.254389	-6.24147	4.33477e-10	1.25479e-08
ENSDARG00000058563	ubox5	U-box domain containing 5 [Source:ZFIN;Acc:ZDB-GENE-110411-166]	138.41	-0.645495	0.205326	-3.14376	0.00166794	0.0089152
ENSDARG00000058732	scgn	secretagogin, EF-hand calcium binding protein [Source:NCBI gene;Acc:573010]	120.727	-0.664506	0.214581	-3.09677	0.00195643	0.0101544
ENSDARG00000058944	si:dkey-8e10.3	si:dkey-8e10.3 [Source:ZFIN;Acc:ZDB-GENE-081104-442]	79.78	-0.965829	0.30577	-3.15867	0.00158488	0.00854569
ENSDARG00000059227	fabp1b.1	fatty acid binding protein 1b, tandem duplicate 1 [Source:NCBI gene;Acc:554095]	5793.52	-0.945517	0.108647	-8.70269	3.24106e-18	2.56133e-16
ENSDARG00000059340	dlgap2a	discs, large (Drosophila) homolog-associated protein 2a [Source:ZFIN;Acc:ZDB-GENE-101215-1]	108.792	-0.734141	0.208262	-3.52509	0.00042334	0.00283213
ENSDARG00000059763	gabrd	gamma-aminobutyric acid (GABA) A receptor, delta [Source:ZFIN;Acc:ZDB-GENE-081105-170]	348.392	-1.08857	0.168395	-6.46438	1.01715e-10	3.23917e-09
ENSDARG00000059923	slc25a47a	solute carrier family 25 member 47a [Source:NCBI gene;Acc:724009]	285.254	-0.798366	0.221247	-3.60849	0.000307986	0.00216616
ENSDARG00000060034	tmem151ba	transmembrane protein 151Ba [Source:NCBI gene;Acc:100006371]	118.701	-0.667251	0.208582	-3.19899	0.00137911	0.00762057
ENSDARG00000061736	ank3a	ankyrin 3a [Source:ZFIN;Acc:ZDB-GENE-060621-1]	2322.08	-0.585272	0.119866	-4.88272	1.04635e-06	1.52818e-05
ENSDARG00000062182	slc22a7b.3	solute carrier family 22 member 7b, tandem duplicate 3 [Source:ZFIN;Acc:ZDB-GENE-131120-103]	73.3781	-0.785324	0.301701	-2.60299	0.00924154	0.0359598
ENSDARG00000062501	hhipl1	HHIP-like 1 [Source:ZFIN;Acc:ZDB-GENE-090306-3]	164.516	-0.673352	0.187367	-3.59376	0.000325934	0.00227638
ENSDARG00000062518	ulk1a	unc-51 like autophagy activating kinase 1a [Source:ZFIN;Acc:ZDB-GENE-080723-31]	214.257	-0.997645	0.188303	-5.29809	1.1702e-07	2.15035e-06
ENSDARG00000062830	tent5d	terminal nucleotidyltransferase 5D [Source:ZFIN;Acc:ZDB-GENE-091118-44]	44.4685	-0.957048	0.378554	-2.52817	0.011466	0.0426445
ENSDARG00000063056	tulp4b	TUB like protein 4b [Source:ZFIN;Acc:ZDB-GENE-130530-708]	791.195	-0.595148	0.124658	-4.77425	1.80382e-06	2.46928e-05
ENSDARG00000063068	syne1b	spectrin repeat containing, nuclear envelope 1b [Source:ZFIN;Acc:ZDB-GENE-071218-4]	986.35	-0.65808	0.133821	-4.91761	8.76051e-07	1.30235e-05
ENSDARG00000067665	fam167aa	family with sequence similarity 167 member Aa [Source:ZFIN;Acc:ZDB-GENE-061013-209]	12.6198	-3.66073	0.694524	-5.27085	1.35794e-07	2.45505e-06
ENSDARG00000068370	ralgps1	Ral GEF with PH domain and SH3 binding motif 1 [Source:NCBI gene;Acc:100101642]	92.3578	-1.19981	0.240785	-4.9829	6.26377e-07	9.63999e-06
ENSDARG00000068787	slc6a17	solute carrier family 6 member 17 [Source:ZFIN;Acc:ZDB-GENE-030131-8187]	369.662	-0.606156	0.155385	-3.90098	9.58027e-05	0.000796953
ENSDARG00000068966	si:ch211-261n11.7	si:ch211-261n11.7 [Source:ZFIN;Acc:ZDB-GENE-081105-144]	201.74	-2.29304	0.233658	-9.81367	9.83264e-23	1.14107e-20
ENSDARG00000068969	zgc:153759	zgc:153759 [Source:ZFIN;Acc:ZDB-GENE-060825-148]	48.1846	-2.99069	0.352818	-8.47657	2.31931e-17	1.64155e-15
ENSDARG00000069095	gls2a	glutaminase 2a (liver, mitochondrial) [Source:ZFIN;Acc:ZDB-GENE-081105-57]	272.883	-0.675705	0.176133	-3.83634	0.000124883	0.00100078
ENSDARG00000069100	aldh9a1a.1	aldehyde dehydrogenase 9 family, member A1a, tandem duplicate 1 [Source:NCBI gene;Acc:100005587]	11470.7	-1.22301	0.11292	-10.8308	2.45957e-27	3.86377e-25
ENSDARG00000069404	pln	phospholamban [Source:NCBI gene;Acc:555548]	100.85	-1.39872	0.21997	-6.35869	2.0348e-10	6.13128e-09
ENSDARG00000070769	foxg1a	forkhead box G1a [Source:ZFIN;Acc:ZDB-GENE-990415-267]	212.922	-0.615793	0.172124	-3.57761	0.000346748	0.00239626
ENSDARG00000071004	abhd12	abhydrolase domain containing 12 [Source:NCBI gene;Acc:767657]	633.957	-0.703111	0.145634	-4.82792	1.37969e-06	1.94874e-05
ENSDARG00000071091	chrm3a	cholinergic receptor, muscarinic 3a [Source:ZFIN;Acc:ZDB-GENE-090410-4]	80.7869	-0.606251	0.238723	-2.53956	0.0110991	0.041568
ENSDARG00000071562	mtus1a	microtubule associated tumor suppressor 1a [Source:NCBI gene;Acc:563853]	412.29	-0.951747	0.161703	-5.88577	3.96193e-09	9.88105e-08
ENSDARG00000071586	tgfbi	transforming growth factor, beta-induced [Source:ZFIN;Acc:ZDB-GENE-030131-73]	4149.21	-0.708636	0.112592	-6.29383	3.09725e-10	9.10896e-09
ENSDARG00000071879	tgfb5	transforming growth factor, beta 5 [Source:ZFIN;Acc:ZDB-GENE-130425-3]	57.6281	-0.909197	0.269252	-3.37675	0.000733468	0.00452715
ENSDARG00000074066	tas2r200.2	taste receptor, type 2, member 200, tandem duplicate 2 [Source:ZFIN;Acc:ZDB-GENE-050510-4]	3.44111	-5.76226	1.50977	-3.81665	0.000135277	0.0010707
ENSDARG00000074255	micu3b	mitochondrial calcium uptake family, member 3b [Source:ZFIN;Acc:ZDB-GENE-120813-5]	788.736	-0.606939	0.114885	-5.28302	1.27068e-07	2.30865e-06
ENSDARG00000074640	FIBCD1	si:dkeyp-51b7.3 [Source:ZFIN;Acc:ZDB-GENE-081105-148]	26.6035	-1.4033	0.409864	-3.42382	0.000617478	0.00390958
ENSDARG00000074665	cdk14	cyclin-dependent kinase 14 [Source:ZFIN;Acc:ZDB-GENE-080220-44]	78.0665	-0.729954	0.25989	-2.80871	0.00497405	0.0218595
ENSDARG00000074698	sdsl	serine dehydratase-like [Source:ZFIN;Acc:ZDB-GENE-131121-410]	306.205	-0.922501	0.155939	-5.91576	3.30344e-09	8.41805e-08
ENSDARG00000074809	zgc:194392	zgc:194392 [Source:ZFIN;Acc:ZDB-GENE-030131-4774]	203.236	-0.828556	0.206943	-4.00379	6.23361e-05	0.000551689
ENSDARG00000074839	impg1b	interphotoreceptor matrix proteoglycan 1b [Source:ZFIN;Acc:ZDB-GENE-101007-1]	401.688	-1.40273	0.184141	-7.61767	2.58291e-14	1.32293e-12
ENSDARG00000074889	CT025742.1	mutY DNA glycosylase [Source:NCBI gene;Acc:558403]	136.273	-0.790563	0.221487	-3.56934	0.000357882	0.00246264
ENSDARG00000075016	apobb.2	apolipoprotein Bb, tandem duplicate 2 [Source:ZFIN;Acc:ZDB-GENE-070705-554]	169.691	-1.4396	0.26569	-5.41835	6.01515e-08	1.19023e-06
ENSDARG00000075058	gabra6a	gamma-aminobutyric acid (GABA) A receptor, alpha 6a [Source:ZFIN;Acc:ZDB-GENE-040426-1692]	198.623	-1.51385	0.196022	-7.72283	1.13778e-14	6.04383e-13
ENSDARG00000075397	cipca	CLOCK-interacting pacemaker a [Source:ZFIN;Acc:ZDB-GENE-120928-5]	241.388	-0.62374	0.237015	-2.63165	0.00849723	0.0336377
ENSDARG00000075444	cgref1	cell growth regulator with EF-hand domain 1 [Source:ZFIN;Acc:ZDB-GENE-131121-137]	287.579	-0.721443	0.162954	-4.42729	9.54253e-06	0.000107262
ENSDARG00000075597	flrt1b	fibronectin leucine rich transmembrane protein 1b [Source:ZFIN;Acc:ZDB-GENE-080327-6]	298.987	-0.688458	0.14544	-4.73361	2.20566e-06	2.95192e-05
ENSDARG00000075817	mettl24	methyltransferase like 24 [Source:ZFIN;Acc:ZDB-GENE-070424-138]	67.1743	-1.31489	0.348018	-3.77823	0.00015795	0.00122127
ENSDARG00000075826	msh4	mutS homolog 4 [Source:ZFIN;Acc:ZDB-GENE-131121-643]	83.7641	-1.65873	0.243231	-6.81958	9.13059e-12	3.37008e-10
ENSDARG00000075905	si:ch211-266g18.9	si:ch211-266g18.9 [Source:ZFIN;Acc:ZDB-GENE-131127-382]	33.17	-1.29473	0.40127	-3.22657	0.00125283	0.0070465
ENSDARG00000076070	dlgap2b	discs, large (Drosophila) homolog-associated protein 2b [Source:ZFIN;Acc:ZDB-GENE-040724-191]	30.7867	-1.57584	0.389987	-4.04074	5.32823e-05	0.000481822
ENSDARG00000076230	atp10b	ATPase phospholipid transporting 10B [Source:ZFIN;Acc:ZDB-GENE-130530-796]	122.878	-1.03139	0.193214	-5.33807	9.39394e-08	1.77431e-06
ENSDARG00000076500	chgb	chromogranin B [Source:ZFIN;Acc:ZDB-GENE-070705-268]	486.6	-1.07145	0.220171	-4.86644	1.13626e-06	1.64272e-05
ENSDARG00000076673	dspb	desmoplakin b [Source:ZFIN;Acc:ZDB-GENE-030131-1662]	826.266	-0.719939	0.147603	-4.87754	1.07416e-06	1.5626e-05
ENSDARG00000076862	gask1a	golgi associated kinase 1A [Source:ZFIN;Acc:ZDB-GENE-121130-2]	136.429	-0.808903	0.224221	-3.60761	0.000309029	0.00217172
ENSDARG00000077023	pcdhb	protocadherin b [Source:ZFIN;Acc:ZDB-GENE-020731-3]	144.702	-0.657455	0.229802	-2.86096	0.00422355	0.0191738
ENSDARG00000077087	si:ch211-196g2.4	si:ch211-196g2.4 [Source:ZFIN;Acc:ZDB-GENE-081104-160]	113.857	-0.794967	0.240194	-3.30969	0.000933994	0.00554307
ENSDARG00000077377	si:dkey-85n7.6	si:dkey-85n7.6 [Source:ZFIN;Acc:ZDB-GENE-110411-62]	119.555	-0.63471	0.212298	-2.98971	0.00279243	0.0136124
ENSDARG00000077567	angel1	angel homolog 1 (Drosophila) [Source:ZFIN;Acc:ZDB-GENE-111020-12]	61.7649	-0.686539	0.267045	-2.57088	0.0101442	0.0386775
ENSDARG00000077709	iqsec2b	IQ motif and Sec7 domain ArfGEF 2b [Source:ZFIN;Acc:ZDB-GENE-081105-73]	487.27	-0.643288	0.141888	-4.53377	5.79391e-06	6.91699e-05
ENSDARG00000078095	cipcb	CLOCK-interacting pacemaker b [Source:ZFIN;Acc:ZDB-GENE-091204-292]	1420.71	-0.64046	0.108333	-5.91197	3.38038e-09	8.58016e-08
ENSDARG00000078114	si:ch73-237c6.1	si:ch73-237c6.1 [Source:ZFIN;Acc:ZDB-GENE-081105-55]	480.141	-0.806404	0.142624	-5.65407	1.56695e-08	3.49215e-07
ENSDARG00000078187	slc12a5b	solute carrier family 12 member 5b [Source:ZFIN;Acc:ZDB-GENE-080707-1]	1245.45	-0.979518	0.144614	-6.77332	1.2586e-11	4.54773e-10
ENSDARG00000078241	map7a	microtubule-associated protein 7a [Source:ZFIN;Acc:ZDB-GENE-131121-151]	144.203	-0.82472	0.219251	-3.76154	0.000168871	0.00129367
ENSDARG00000078567	lonrf1l	LON peptidase N-terminal domain and ring finger 1, like [Source:ZFIN;Acc:ZDB-GENE-081104-397]	1308.59	-0.829768	0.208926	-3.97159	7.13952e-05	0.000618652
ENSDARG00000079105	mhc2dab	major histocompatibility complex class II DAB gene [Source:ZFIN;Acc:ZDB-GENE-980526-200]	33.609	-1.70609	0.414726	-4.11376	3.8926e-05	0.00036721
ENSDARG00000079355	flrt2	fibronectin leucine rich transmembrane protein 2 [Source:ZFIN;Acc:ZDB-GENE-070705-267]	333.964	-0.653495	0.179211	-3.64652	0.00026582	0.00191134
ENSDARG00000079880	tas2r200.1	taste receptor, type 2, member 200, tandem duplicate 1 [Source:ZFIN;Acc:ZDB-GENE-070917-4]	6.26136	-3.32593	0.917943	-3.62324	0.000290937	0.00206827
ENSDARG00000080010	adh5	alcohol dehydrogenase 5 [Source:ZFIN;Acc:ZDB-GENE-011003-1]	1676.5	-0.904354	0.112873	-8.01212	1.12749e-15	6.73955e-14
ENSDARG00000081311	dre-mir-124-2	dre-mir-124-2 [Source:miRBase;Acc:MI0001967]	7.0288	-2.15934	0.873971	-2.47073	0.0134839	0.0485717
ENSDARG00000087251	si:ch73-50f9.4	si:ch73-50f9.4 [Source:ZFIN;Acc:ZDB-GENE-131122-9]	76.0513	-0.768992	0.232135	-3.31269	0.000924024	0.00549422
ENSDARG00000087262	zgc:63568	zgc:63568 [Source:ZFIN;Acc:ZDB-GENE-040426-1165]	74.293	-0.85648	0.30115	-2.84403	0.0044547	0.020029
ENSDARG00000087601	gpr153	G protein-coupled receptor 153 [Source:ZFIN;Acc:ZDB-GENE-050823-7]	175.837	-0.74238	0.165966	-4.47308	7.71024e-06	8.8956e-05
ENSDARG00000088168	ablim3	actin binding LIM protein family, member 3 [Source:ZFIN;Acc:ZDB-GENE-070112-1122]	496.257	-0.848645	0.130028	-6.52663	6.72654e-11	2.18808e-09
ENSDARG00000088263	zgc:174356	zgc:174356 [Source:ZFIN;Acc:ZDB-GENE-080215-21]	74.196	-1.58337	0.297541	-5.32153	1.02898e-07	1.93079e-06
ENSDARG00000088366	zgc:77938	zgc:77938 [Source:ZFIN;Acc:ZDB-GENE-040426-1910]	982.591	-0.759759	0.122363	-6.20904	5.33093e-10	1.52263e-08
ENSDARG00000088377	rp1l1b	rp1 like 1b [Source:ZFIN;Acc:ZDB-GENE-091204-67]	406.649	-2.1191	0.50897	-4.1635	3.13406e-05	0.000304001
ENSDARG00000088444	selenol	selenoprotein L [Source:NCBI gene;Acc:100462964]	52.1119	-3.16281	0.334755	-9.44815	3.44884e-21	3.62663e-19
ENSDARG00000088825	citb	citron rho-interacting serine/threonine kinase b [Source:ZFIN;Acc:ZDB-GENE-131030-2]	236.018	-1.22511	0.160622	-7.62727	2.3978e-14	1.23549e-12
ENSDARG00000089233	csgalnact1b	chondroitin sulfate N-acetylgalactosaminyltransferase 1b [Source:ZFIN;Acc:ZDB-GENE-130530-957]	44.8771	-1.09694	0.345738	-3.17274	0.00151006	0.00820062
ENSDARG00000089458	rp1l1a	rp1 like 1a [Source:ZFIN;Acc:ZDB-GENE-120711-1]	345.761	-1.43659	0.175948	-8.16483	3.21887e-16	2.02757e-14
ENSDARG00000089467	fam161b	FAM161 centrosomal protein B [Source:ZFIN;Acc:ZDB-GENE-120928-1]	95.1483	-0.698143	0.242478	-2.87921	0.00398679	0.0182501
ENSDARG00000089549	baalcb	BAALC binder of MAP3K1 and KLF4 b [Source:ZFIN;Acc:ZDB-GENE-030131-7983]	136.452	-0.735244	0.196704	-3.73781	0.000185629	0.00140741
ENSDARG00000089717	qpct	glutaminyl-peptide cyclotransferase [Source:ZFIN;Acc:ZDB-GENE-130827-1]	255.544	-0.987593	0.163364	-6.04535	1.49084e-09	4.043e-08
ENSDARG00000089901	si:ch211-261n11.8	si:ch211-261n11.8 [Source:ZFIN;Acc:ZDB-GENE-081105-75]	36.8682	-2.74969	0.473115	-5.81188	6.17752e-09	1.49018e-07
ENSDARG00000090071	rxfp1	relaxin family peptide receptor 1 [Source:ZFIN;Acc:ZDB-GENE-110125-1]	41.9413	-0.876547	0.3027	-2.89576	0.00378245	0.017495
ENSDARG00000090286	serpina1	serpin peptidase inhibitor, clade A (alpha-1 antiproteinase, antitrypsin), member 1 [Source:ZFIN;Acc:ZDB-GENE-030131-1421]	5228.12	-0.651911	0.1361	-4.78993	1.66839e-06	2.30966e-05
ENSDARG00000090381		phospholipase C beta 2 [Source:HGNC Symbol;Acc:HGNC:9055]	94.3891	-2.78847	0.246296	-11.3216	1.02536e-29	1.84729e-27
ENSDARG00000090637	myh6	myosin, heavy chain 6, cardiac muscle, alpha [Source:ZFIN;Acc:ZDB-GENE-031112-1]	106.706	-1.19067	0.215874	-5.51557	3.47657e-08	7.21731e-07
ENSDARG00000090708	si:dkey-28g23.6	si:dkey-28g23.6 [Source:ZFIN;Acc:ZDB-GENE-131119-80]	55.5105	-0.844956	0.305167	-2.76884	0.0056257	0.024176
ENSDARG00000090721	prdm2a	PR domain containing 2, with ZNF domain a [Source:ZFIN;Acc:ZDB-GENE-081104-139]	316.51	-0.694183	0.153372	-4.52613	6.0074e-06	7.14207e-05
ENSDARG00000090722	C20H6orf58	liver-enriched gene 1, tandem duplicate 1 [Source:NCBI gene;Acc:796447]	408.327	-2.06863	0.242567	-8.52805	1.48832e-17	1.07105e-15
ENSDARG00000090850	serpina1l	serine (or cysteine) proteinase inhibitor, clade A (alpha-1 antiproteinase, antitrypsin), member 1, like [Source:ZFIN;Acc:ZDB-GENE-040721-3]	4730.09	-1.50504	0.1276	-11.795	4.14147e-32	8.74564e-30
ENSDARG00000090946	si:zfos-364h11.2	si:zfos-364h11.2 [Source:ZFIN;Acc:ZDB-GENE-120703-46]	58.7724	-1.26172	0.302783	-4.16708	3.08527e-05	0.000299494
ENSDARG00000091349	plekhd1	pleckstrin homology domain containing, family D (with coiled-coil domains) member 1 [Source:ZFIN;Acc:ZDB-GENE-130926-1]	100.957	-0.768821	0.266629	-2.88348	0.00393308	0.0180711
ENSDARG00000091757	adgrf6	adhesion G protein-coupled receptor F6 [Source:ZFIN;Acc:ZDB-GENE-041001-212]	339.4	-0.732917	0.221346	-3.31119	0.000929012	0.00551987
ENSDARG00000091792	akap12a	A kinase (PRKA) anchor protein 12a [Source:ZFIN;Acc:ZDB-GENE-110310-3]	510.887	-1.86163	0.193311	-9.6302	5.96113e-22	6.5631e-20
ENSDARG00000091817	CR391998.1	putative protein TPRXL [Source:NCBI gene;Acc:101882255]	139.21	-1.0355	0.211892	-4.88693	1.02421e-06	1.50096e-05
ENSDARG00000092042	AL935153.1		41.2425	-5.04834	0.566019	-8.91903	4.70372e-19	4.0529e-17
ENSDARG00000092574	si:ch211-198d23.1	si:ch211-198d23.1 [Source:ZFIN;Acc:ZDB-GENE-081104-163]	70.3721	-0.802258	0.284468	-2.82021	0.00479924	0.0212758
ENSDARG00000092715	CR847503.1	fibrinogen silencer-binding protein-like [Source:NCBI gene;Acc:108190967]	25.217	-1.26466	0.401711	-3.14817	0.00164295	0.00880166
ENSDARG00000093042	si:dkey-104n9.1	si:dkey-104n9.1 [Source:ZFIN;Acc:ZDB-GENE-081104-300]	79.5735	-1.50243	0.35393	-4.24499	2.18599e-05	0.000221897
ENSDARG00000093316	adgrf8	adhesion G protein-coupled receptor F8 [Source:ZFIN;Acc:ZDB-GENE-130531-41]	79.6639	-0.775841	0.248316	-3.12441	0.00178163	0.0094251
ENSDARG00000093392	CT583651.1		29.0128	-1.67724	0.498209	-3.36655	0.000761161	0.00466567
ENSDARG00000093724	si:dkey-54g2.2	si:dkey-54g2.2 [Source:ZFIN;Acc:ZDB-GENE-041014-140]	2.58109	-5.44456	1.62869	-3.3429	0.000829074	0.00501395
ENSDARG00000094197	znfl1l	zinc finger-like gene 1l [Source:ZFIN;Acc:ZDB-GENE-081104-493]	29.7652	-3.37413	0.4942	-6.82747	8.6428e-12	3.22235e-10
ENSDARG00000094281	si:ch73-196i15.3	si:ch73-196i15.3 [Source:ZFIN;Acc:ZDB-GENE-091116-4]	23.6878	-2.15832	0.474847	-4.54529	5.48594e-06	6.59208e-05
ENSDARG00000094310	si:ch211-255g12.6	si:ch211-255g12.6 [Source:ZFIN;Acc:ZDB-GENE-081104-198]	1475.52	-1.15015	0.452057	-2.54426	0.0109509	0.0410844
ENSDARG00000094471	CU137648.1		2.25989	-5.25275	1.71443	-3.06385	0.00218509	0.011132
ENSDARG00000094586	CT573357.1		10.3784	-2.87185	0.806299	-3.56177	0.000368363	0.00252263
ENSDARG00000095193	si:dkey-23c22.7	si:dkey-23c22.7 [Source:ZFIN;Acc:ZDB-GENE-081105-139]	15.556	-2.05384	0.605923	-3.3896	0.000699947	0.00435679
ENSDARG00000095633	si:ch211-133l5.7	si:ch211-133l5.7 [Source:ZFIN;Acc:ZDB-GENE-081104-117]	893.002	-1.79535	0.181529	-9.89016	4.59283e-23	5.52921e-21
ENSDARG00000095855	si:ch211-163l21.11	si:ch211-163l21.11 [Source:ZFIN;Acc:ZDB-GENE-110411-142]	27.9232	-1.04452	0.393973	-2.65125	0.00801944	0.0321164
ENSDARG00000096449	si:ch211-194e1.7	si:ch211-194e1.7 [Source:ZFIN;Acc:ZDB-GENE-081105-104]	36.5468	-1.52182	0.339929	-4.47688	7.57423e-06	8.75437e-05
ENSDARG00000096558	CR556696.1		58.4734	-0.942785	0.303323	-3.10819	0.00188236	0.00982283
ENSDARG00000097262	AL808129.1		324.979	-1.18047	0.16693	-7.07168	1.53071e-12	6.27955e-11
ENSDARG00000097503	si:ch73-288o11.5	si:ch73-288o11.5 [Source:ZFIN;Acc:ZDB-GENE-131121-416]	377.164	-0.759538	0.188034	-4.03938	5.35934e-05	0.000484295
ENSDARG00000097683	sptbn5	spectrin, beta, non-erythrocytic 5 [Source:ZFIN;Acc:ZDB-GENE-131121-26]	439.555	-0.994198	0.17906	-5.55232	2.819e-08	6.00213e-07
ENSDARG00000097693	si:ch211-248a14.8	si:ch211-248a14.8 [Source:ZFIN;Acc:ZDB-GENE-131126-33]	483.211	-0.666486	0.15381	-4.33318	1.4697e-05	0.000157111
ENSDARG00000097924	CU464134.1		3.82966	-4.65583	1.47004	-3.16714	0.00153946	0.00833744
ENSDARG00000097959	si:dkey-248g15.3	si:dkey-248g15.3 [Source:ZFIN;Acc:ZDB-GENE-131127-95]	248.274	-0.882485	0.219659	-4.01752	5.88128e-05	0.000524652
ENSDARG00000098046	FP017161.1		21.4	-1.26347	0.424132	-2.97894	0.00289244	0.0139966
ENSDARG00000098051	opn6b	opsin 6, group member b [Source:ZFIN;Acc:ZDB-GENE-030616-402]	60.841	-1.58644	0.331131	-4.79098	1.65972e-06	2.29889e-05
ENSDARG00000098475	arr3b	arrestin 3b, retinal (X-arrestin) [Source:ZFIN;Acc:ZDB-GENE-030616-74]	2622.78	-1.249	0.299252	-4.17375	2.99627e-05	0.000291845
ENSDARG00000098652	pcdh11	protocadherin 11 [Source:ZFIN;Acc:ZDB-GENE-140106-21]	600.132	-0.680713	0.126173	-5.39509	6.84887e-08	1.33571e-06
ENSDARG00000098746	dhrs13l1	dehydrogenase/reductase (SDR family) member 13 like 1 [Source:ZFIN;Acc:ZDB-GENE-040426-1907]	1908.66	-0.736156	0.158979	-4.63052	3.64742e-06	4.61932e-05
ENSDARG00000098849	SLC25A29	solute carrier family 25 member 29 [Source:NCBI gene;Acc:100329459]	32.6705	-1.13697	0.391866	-2.90142	0.00371482	0.0172721
ENSDARG00000099352	si:rp71-62i8.1	si:rp71-62i8.1 [Source:ZFIN;Acc:ZDB-GENE-131127-571]	101.949	-0.848238	0.223116	-3.80179	0.000143656	0.00112527
ENSDARG00000099386	lrrtm4l2	leucine rich repeat transmembrane neuronal 4 like 2 [Source:ZFIN;Acc:ZDB-GENE-080327-14]	30.7129	-0.92536	0.361508	-2.55972	0.0104756	0.0396247
ENSDARG00000099928	chrm5a	cholinergic receptor, muscarinic 5a [Source:ZFIN;Acc:ZDB-GENE-080723-32]	24.6996	-1.12043	0.437159	-2.56299	0.0103774	0.0393747
ENSDARG00000100360	si:ch211-125c23.3	si:ch211-125c23.3 [Source:ZFIN;Acc:ZDB-GENE-141216-260]	10.1274	-1.99093	0.710227	-2.80324	0.00505921	0.0221366
ENSDARG00000100424	si:ch73-233f7.8	si:ch73-233f7.8 [Source:ZFIN;Acc:ZDB-GENE-141215-62]	116.018	-0.626493	0.196409	-3.18974	0.00142399	0.00781725
ENSDARG00000100439	FAM177A1	zgc:153383 [Source:ZFIN;Acc:ZDB-GENE-060825-178]	87.2341	-1.38239	0.221602	-6.23819	4.42673e-10	1.27998e-08
ENSDARG00000100547	CR383680.1	MAP7 domain-containing protein 1-like [Source:NCBI gene;Acc:103912069]	12.6398	-2.8034	0.6986	-4.01288	5.99826e-05	0.000533609
ENSDARG00000100722	si:ch211-160f23.7	si:ch211-160f23.7 [Source:ZFIN;Acc:ZDB-GENE-141216-470]	1184.15	-0.610678	0.120781	-5.05609	4.27944e-07	6.83517e-06
ENSDARG00000100799	CR381540.1		5.65116	-5.58718	1.47907	-3.77749	0.000158419	0.00122416
ENSDARG00000100956	si:ch211-276i12.4	si:ch211-276i12.4 [Source:ZFIN;Acc:ZDB-GENE-141216-218]	149.026	-0.934236	0.232087	-4.02537	5.68868e-05	0.000511079
ENSDARG00000101051	ctsbb	cathepsin Bb [Source:ZFIN;Acc:ZDB-GENE-070323-1]	316.201	-3.86275	0.580643	-6.65254	2.88077e-11	9.88207e-10
ENSDARG00000101510	cetn2	centrin, EF-hand protein, 2 [Source:ZFIN;Acc:ZDB-GENE-091118-94]	396.157	-0.677811	0.135093	-5.01738	5.23808e-07	8.17375e-06
ENSDARG00000101867	si:ch1073-416d2.4	si:ch1073-416d2.4 [Source:ZFIN;Acc:ZDB-GENE-131121-564]	94.7099	-0.831812	0.214153	-3.8842	0.000102667	0.000846401
ENSDARG00000101910	pcdh20	protocadherin 20 [Source:ZFIN;Acc:ZDB-GENE-091204-115]	228.417	-0.794561	0.176619	-4.49873	6.83609e-06	7.97999e-05
ENSDARG00000102096	adra2b	adrenoceptor alpha 2B [Source:NCBI gene;Acc:266751]	85.8842	-0.664811	0.240323	-2.76632	0.00566921	0.0243224
ENSDARG00000102125	iqsec2a	IQ motif and Sec7 domain ArfGEF 2a [Source:ZFIN;Acc:ZDB-GENE-170302-3]	221.631	-0.607228	0.164883	-3.68277	0.000230709	0.00169676
ENSDARG00000102288	CABZ01056321.1	photoreceptor cilium actin regulator 1 [Source:NCBI gene;Acc:100537793]	330.62	-0.911976	0.161577	-5.64421	1.65939e-08	3.68224e-07
ENSDARG00000102379	si:zfos-80g12.1	si:zfos-80g12.1 [Source:ZFIN;Acc:ZDB-GENE-160114-34]	277.778	-0.586538	0.160293	-3.65917	0.000253037	0.00183737
ENSDARG00000102525	lck	LCK proto-oncogene, Src family tyrosine kinase [Source:ZFIN;Acc:ZDB-GENE-040617-1]	19.6753	-1.29172	0.451769	-2.85924	0.00424652	0.0192611
ENSDARG00000102744	mgst3a	microsomal glutathione S-transferase 3a [Source:ZFIN;Acc:ZDB-GENE-040426-2767]	602.314	-0.659646	0.128578	-5.13033	2.89237e-07	4.81371e-06
ENSDARG00000102956	mmp17b	matrix metallopeptidase 17b [Source:ZFIN;Acc:ZDB-GENE-081107-17]	176.286	-0.800085	0.181911	-4.39821	1.09146e-05	0.000120117
ENSDARG00000102965	CABZ01087948.1	bromo adjacent homology domain-containing 1 protein-like [Source:NCBI gene;Acc:100331694]	137.214	-0.717302	0.19957	-3.59424	0.000325345	0.00227397
ENSDARG00000102986	csf1ra	colony stimulating factor 1 receptor, a [Source:NCBI gene;Acc:64274]	332.058	-1.0975	0.184588	-5.94567	2.75334e-09	7.12192e-08
ENSDARG00000103759	fahd2a	fumarylacetoacetate hydrolase domain containing 2A [Source:ZFIN;Acc:ZDB-GENE-040426-2499]	215.196	-0.654461	0.184499	-3.54722	0.000389316	0.00264643
ENSDARG00000103917	znf185	zinc finger protein 185 with LIM domain [Source:ZFIN;Acc:ZDB-GENE-061103-355]	754.154	-1.00544	0.350492	-2.86865	0.0041223	0.018777
ENSDARG00000104037	si:dkey-74k8.4	si:dkey-74k8.4 [Source:ZFIN;Acc:ZDB-GENE-141219-40]	11.5935	-1.59347	0.623357	-2.55627	0.0105801	0.0399318
ENSDARG00000104068	gstp1	glutathione S-transferase pi 1 [Source:ZFIN;Acc:ZDB-GENE-020806-4]	7190.15	-0.671727	0.205173	-3.27396	0.00106053	0.00615785
ENSDARG00000104344	ccdc127a	coiled-coil domain containing 127a [Source:ZFIN;Acc:ZDB-GENE-060825-61]	56.806	-1.00924	0.282538	-3.57206	0.000354188	0.00244047
ENSDARG00000104577	BX323876.2		1.83148	-4.9493	1.8028	-2.74534	0.00604479	0.0256391
ENSDARG00000104663	zgc:103755	zgc:103755 [Source:ZFIN;Acc:ZDB-GENE-041010-101]	23.3415	-1.03544	0.421091	-2.45895	0.0139345	0.0498742
ENSDARG00000104786	nlgn3a	neuroligin 3a [Source:ZFIN;Acc:ZDB-GENE-071219-1]	301.755	-0.653807	0.147827	-4.42279	9.7436e-06	0.000109236
ENSDARG00000105351	si:ch211-113d11.6	si:ch211-113d11.6 [Source:ZFIN;Acc:ZDB-GENE-160113-62]	295.665	-1.96329	0.171489	-11.4484	2.39395e-30	4.50186e-28
ENSDARG00000105416	adgrg4a	adhesion G protein-coupled receptor G4a [Source:ZFIN;Acc:ZDB-GENE-121129-2]	503.875	-0.844569	0.181322	-4.65783	3.1956e-06	4.10001e-05
ENSDARG00000106248	LRFN2	leucine rich repeat and fibronectin type III domain containing 2 [Source:NCBI gene;Acc:797812]	186.569	-0.600575	0.159373	-3.76836	0.000164323	0.00126258
ENSDARG00000108781	C17H14orf132	chromosome 17 C14orf132 homolog [Source:NCBI gene;Acc:103909003]	50.6487	-0.804152	0.291583	-2.75788	0.00581767	0.0248558
ENSDARG00000110298	mbd4	methyl-CpG binding domain protein 4 [Source:ZFIN;Acc:ZDB-GENE-040213-1]	174.674	-0.598556	0.208682	-2.86827	0.0041272	0.018796
ENSDARG00000110496	zgc:162989	zgc:162989 [Source:ZFIN;Acc:ZDB-GENE-070410-123]	74.5158	-1.10852	0.249499	-4.44299	8.8719e-06	0.000100513
ENSDARG00000110642	cacna1db	calcium channel, voltage-dependent, L type, alpha 1D subunit, b [Source:ZFIN;Acc:ZDB-GENE-040525-3]	43.9423	-0.909741	0.350365	-2.59655	0.0094165	0.0364969
ENSDARG00000111110	BSN	bassoon presynaptic cytomatrix protein [Source:HGNC Symbol;Acc:HGNC:1117]	525.937	-0.826994	0.142684	-5.79597	6.79272e-09	1.6264e-07
ENSDARG00000113771	GRIK2	glutamate receptor, ionotropic, kainate 2 [Source:NCBI gene;Acc:556013]	432.113	-0.81869	0.1909	-4.28858	1.79822e-05	0.000187789
ENSDARG00000113820	cyp46a1.4	cytochrome P450, family 46, subfamily A, polypeptide 1, tandem duplicate 4 [Source:ZFIN;Acc:ZDB-GENE-040426-1224]	144.734	-0.702292	0.241237	-2.91122	0.00360024	0.0168061
ENSDARG00000115550	FP015862.4		18.6073	-1.40595	0.505761	-2.77988	0.00543796	0.0234946
ENSDARG00000116758	c16h2orf66	chromosome 16 C2orf66 homolog [Source:NCBI gene;Acc:103908919]	23.9306	-1.45725	0.461575	-3.15711	0.00159339	0.00858797
ENSDARG00000117283	CABZ01085594.1		422.699	-0.683043	0.141583	-4.82432	1.4048e-06	1.98094e-05
ENSDARG00000117312	CABZ01044746.1	sb:cb288 [Source:NCBI gene;Acc:321191]	265.771	-0.635844	0.18822	-3.3782	0.000729616	0.00451094
ENSDARG00000002013	grb10a	growth factor receptor-bound protein 10a [Source:ZFIN;Acc:ZDB-GENE-040822-32]	218.554	-0.907521	0.191362	-4.74242	2.11179e-06	2.8366e-05
ENSDARG00000002194	rhd	Rh blood group, D antigen [Source:ZFIN;Acc:ZDB-GENE-051213-1]	18.549	-1.35381	0.546655	-2.47654	0.0132665	0.0479562
ENSDARG00000002219	si:dkey-103j14.5	si:dkey-103j14.5 [Source:ZFIN;Acc:ZDB-GENE-090313-170]	58.8936	-0.968171	0.322758	-2.99968	0.00270264	0.0132448
ENSDARG00000002576	cabp5a	calcium binding protein 5a [Source:ZFIN;Acc:ZDB-GENE-040426-1655]	189.357	-0.627565	0.248442	-2.526	0.0115368	0.0428584
ENSDARG00000002696	gnb3b	guanine nucleotide binding protein (G protein), beta polypeptide 3b [Source:ZFIN;Acc:ZDB-GENE-040426-2280]	6739.67	-1.02358	0.186764	-5.48059	4.23904e-08	8.67438e-07
ENSDARG00000002731	sdc2	syndecan 2 [Source:ZFIN;Acc:ZDB-GENE-021206-3]	990.098	-0.616674	0.122745	-5.02402	5.06009e-07	7.93928e-06
ENSDARG00000003077	gpx9	glutathione peroxidase 9 [Source:ZFIN;Acc:ZDB-GENE-130603-13]	69.483	-0.752051	0.28196	-2.66723	0.00764799	0.0309123
ENSDARG00000003210	ano2a	anoctamin 2a [Source:ZFIN;Acc:ZDB-GENE-091204-400]	148.676	-0.612683	0.200312	-3.05865	0.00222339	0.0112959
ENSDARG00000003449	pde10a	phosphodiesterase 10A [Source:ZFIN;Acc:ZDB-GENE-040426-1115]	195.102	-0.644298	0.261298	-2.46576	0.0136721	0.0490646
ENSDARG00000003931	cndp2	carnosine dipeptidase 2 [Source:ZFIN;Acc:ZDB-GENE-030131-5499]	1783.66	-1.02712	0.123926	-8.28814	1.15036e-16	7.54116e-15
ENSDARG00000004473	tbx21	T-box transcription factor 21 [Source:ZFIN;Acc:ZDB-GENE-080104-3]	50.7881	-0.844213	0.301213	-2.80271	0.00506759	0.0221695
ENSDARG00000004643	cdhr1a	cadherin-related family member 1a [Source:NCBI gene;Acc:449008]	434.167	-0.654132	0.17905	-3.65334	0.00025885	0.00186905
ENSDARG00000006760	slc24a3	solute carrier family 24 member 3 [Source:ZFIN;Acc:ZDB-GENE-090312-67]	289.564	-0.675265	0.154701	-4.36498	1.27136e-05	0.000137796
ENSDARG00000006811	sult1st6	sulfotransferase family 1, cytosolic sulfotransferase 6 [Source:ZFIN;Acc:ZDB-GENE-040718-343]	641.118	-1.29781	0.132586	-9.78844	1.26224e-22	1.44529e-20
ENSDARG00000006944	gdpd3b	glycerophosphodiester phosphodiesterase domain containing 3b [Source:ZFIN;Acc:ZDB-GENE-121210-2]	61.7931	-1.34776	0.286186	-4.70938	2.48468e-06	3.28826e-05
ENSDARG00000007624	gins1	GINS complex subunit 1 (Psf1 homolog) [Source:ZFIN;Acc:ZDB-GENE-041010-184]	119.144	-0.647978	0.256761	-2.52367	0.0116138	0.0430575
ENSDARG00000007906	lrp2b	low density lipoprotein receptor-related protein 2b [Source:ZFIN;Acc:ZDB-GENE-111115-1]	222.01	-1.12932	0.233795	-4.83039	1.36266e-06	1.93052e-05
ENSDARG00000007976	si:ch211-220f16.2	si:ch211-220f16.2 [Source:ZFIN;Acc:ZDB-GENE-070912-199]	681.083	-0.888884	0.325289	-2.73259	0.00628379	0.0264309
ENSDARG00000008849	ptprq	protein tyrosine phosphatase receptor type Q [Source:ZFIN;Acc:ZDB-GENE-050419-183]	64.7018	-0.810568	0.26538	-3.05437	0.00225535	0.0114289
ENSDARG00000008859	mylipa	myosin regulatory light chain interacting protein a [Source:NCBI gene;Acc:335888]	490.98	-0.723052	0.129061	-5.60241	2.11394e-08	4.6232e-07
ENSDARG00000009624	CABZ01027646.1	urotensin 2 receptor [Source:NCBI gene;Acc:559133]	56.5475	-0.836901	0.281139	-2.97683	0.0029125	0.0140673
ENSDARG00000009637	rcvrn3	recoverin 3 [Source:ZFIN;Acc:ZDB-GENE-040426-1661]	5137.54	-1.03727	0.190168	-5.45452	4.91046e-08	9.90667e-07
ENSDARG00000011334	ncaldb	neurocalcin delta b [Source:NCBI gene;Acc:445319]	734.719	-0.950045	0.187224	-5.07439	3.88741e-07	6.27515e-06
ENSDARG00000011583	cry1b	cryptochrome circadian regulator 1b [Source:ZFIN;Acc:ZDB-GENE-010426-3]	493.327	-0.686091	0.221509	-3.09735	0.00195258	0.0101502
ENSDARG00000011837	C13H9orf72	zgc:100846 [Source:ZFIN;Acc:ZDB-GENE-040801-47]	157.24	-0.656373	0.175037	-3.74991	0.000176898	0.00134875
ENSDARG00000011862	inaa	internexin neuronal intermediate filament protein, alpha a [Source:ZFIN;Acc:ZDB-GENE-060531-65]	497.497	-1.28826	0.19458	-6.62074	3.57403e-11	1.2052e-09
ENSDARG00000012060	thbs3b	thrombospondin 3b [Source:NCBI gene;Acc:571317]	223.277	-0.799543	0.217526	-3.67561	0.000237278	0.00173763
ENSDARG00000012422	col11a2	collagen, type XI, alpha 2 [Source:ZFIN;Acc:ZDB-GENE-000208-23]	2478.52	-0.700133	0.153008	-4.57579	4.74431e-06	5.80378e-05
ENSDARG00000012632	zgc:92749	zgc:92749 [Source:ZFIN;Acc:ZDB-GENE-040718-309]	35.6294	-1.00176	0.384222	-2.60723	0.00912774	0.0356192
ENSDARG00000012829	asah2	N-acylsphingosine amidohydrolase 2 [Source:NCBI gene;Acc:493602]	1128.54	-2.48978	0.198682	-12.5315	5.02093e-36	1.26818e-33
ENSDARG00000012981	osbpl7	oxysterol binding protein-like 7 [Source:ZFIN;Acc:ZDB-GENE-041010-212]	1284.44	-1.0994	0.125861	-8.735	2.43659e-18	1.96783e-16
ENSDARG00000013079	tubgcp2	tubulin, gamma complex associated protein 2 [Source:ZFIN;Acc:ZDB-GENE-031118-150]	418.707	-0.72971	0.166232	-4.3897	1.13506e-05	0.000124384
ENSDARG00000013389	gabra4	gamma-aminobutyric acid (GABA) A receptor, subunit alpha 4 [Source:ZFIN;Acc:ZDB-GENE-050417-360]	68.2307	-0.764495	0.25863	-2.95595	0.00311711	0.0148991
ENSDARG00000013539	ikzf1	IKAROS family zinc finger 1 (Ikaros) [Source:ZFIN;Acc:ZDB-GENE-980526-304]	28.9474	-1.1716	0.371623	-3.15265	0.00161797	0.00869498
ENSDARG00000013775	si:dkey-246g23.4	si:dkey-246g23.4 [Source:ZFIN;Acc:ZDB-GENE-050419-234]	100.266	-1.44906	0.25264	-5.73569	9.71171e-09	2.25924e-07
ENSDARG00000014101	pyroxd2	pyridine nucleotide-disulphide oxidoreductase domain 2 [Source:ZFIN;Acc:ZDB-GENE-050506-147]	295.708	-1.01308	0.165983	-6.10353	1.03753e-09	2.86802e-08
ENSDARG00000014840	prph2b	peripherin 2b (retinal degeneration, slow) [Source:ZFIN;Acc:ZDB-GENE-000616-9]	899.563	-1.22169	0.154879	-7.88802	3.07029e-15	1.73465e-13
ENSDARG00000015476	iqch	IQ motif containing H [Source:NCBI gene;Acc:567336]	38.5456	-2.05001	0.424272	-4.83184	1.3528e-06	1.91917e-05
ENSDARG00000016139	mkks	McKusick-Kaufman syndrome [Source:ZFIN;Acc:ZDB-GENE-040426-757]	38.4465	-1.55098	0.375134	-4.13445	3.558e-05	0.000339751
ENSDARG00000016623	si:ch211-195b13.1	si:ch211-195b13.1 [Source:ZFIN;Acc:ZDB-GENE-030131-7626]	2942.13	-0.982271	0.122941	-7.98979	1.35168e-15	7.96875e-14
ENSDARG00000016676	gnao1a	guanine nucleotide binding protein (G protein), alpha activating activity polypeptide O, a [Source:ZFIN;Acc:ZDB-GENE-040426-1757]	1075.78	-0.616672	0.177294	-3.47825	0.000504705	0.003296
ENSDARG00000016704	pbld	phenazine biosynthesis like protein domain containing [Source:ZFIN;Acc:ZDB-GENE-050522-217]	278.75	-1.22253	0.184365	-6.63101	3.334e-11	1.13018e-09
ENSDARG00000017165	slc3a1	solute carrier family 3 member 1 [Source:ZFIN;Acc:ZDB-GENE-090313-225]	323.171	-0.81718	0.222713	-3.6692	0.00024331	0.00177575
ENSDARG00000017429	sphkap	SPHK1 interactor, AKAP domain containing [Source:NCBI gene;Acc:100034387]	231.699	-0.63802	0.176234	-3.62031	0.000294252	0.00208723
ENSDARG00000019179	lrit1a	leucine-rich repeat, immunoglobulin-like and transmembrane domains 1a [Source:ZFIN;Acc:ZDB-GENE-040924-5]	351.373	-0.706495	0.152838	-4.62252	3.79104e-06	4.76897e-05
ENSDARG00000019492	shbg	sex hormone-binding globulin [Source:ZFIN;Acc:ZDB-GENE-030131-1324]	368.369	-1.62582	0.172043	-9.45005	3.38676e-21	3.57594e-19
ENSDARG00000020455	si:ch211-171h4.3	si:ch211-171h4.3 [Source:ZFIN;Acc:ZDB-GENE-081031-85]	41.0365	-0.870086	0.346911	-2.50809	0.0121384	0.0446675
ENSDARG00000021140	pabpc1b	poly A binding protein, cytoplasmic 1 b [Source:ZFIN;Acc:ZDB-GENE-050308-1]	1246.3	-0.681947	0.115292	-5.91496	3.31954e-09	8.45072e-08
ENSDARG00000021154	zgc:92040	zgc:92040 [Source:ZFIN;Acc:ZDB-GENE-040718-87]	292.095	-0.990627	0.175741	-5.63686	1.7318e-08	3.82935e-07
ENSDARG00000021392	chrnb5b	cholinergic receptor, nicotinic, beta 5b [Source:ZFIN;Acc:ZDB-GENE-120809-5]	41.2151	-0.897806	0.345136	-2.60131	0.00928683	0.0360815
ENSDARG00000022183	gsto1	glutathione S-transferase omega 1 [Source:ZFIN;Acc:ZDB-GENE-040718-365]	466.544	-1.15941	0.176949	-6.55222	5.66875e-11	1.86281e-09
ENSDARG00000022614	ddx43	DEAD (Asp-Glu-Ala-Asp) box polypeptide 43 [Source:ZFIN;Acc:ZDB-GENE-080204-77]	31.205	-3.02513	0.477076	-6.34098	2.28306e-10	6.83141e-09
ENSDARG00000024278	adh8b	alcohol dehydrogenase 8b [Source:ZFIN;Acc:ZDB-GENE-030529-2]	2151.98	-0.672856	0.0969925	-6.93719	3.99972e-12	1.55864e-10
ENSDARG00000026247	insyn1	inhibitory synaptic factor 1 [Source:NCBI gene;Acc:100003007]	97.5172	-0.675154	0.219013	-3.08272	0.00205119	0.0105732
ENSDARG00000026840	arhgap23b	Rho GTPase activating protein 23b [Source:ZFIN;Acc:ZDB-GENE-081031-78]	132.603	-0.842533	0.201334	-4.18476	2.85469e-05	0.00027975
ENSDARG00000027602	lrfn1	leucine rich repeat and fibronectin type III domain containing 1 [Source:NCBI gene;Acc:393587]	69.8844	-0.795902	0.297597	-2.67443	0.00748568	0.030409
ENSDARG00000029894	slc2a15a	solute carrier family 2 member 15a [Source:ZFIN;Acc:ZDB-GENE-060531-109]	126.836	-0.751193	0.202743	-3.70514	0.00021127	0.00156993
ENSDARG00000030265	scdb	stearoyl-CoA desaturase b [Source:ZFIN;Acc:ZDB-GENE-050522-12]	1407.51	-0.594367	0.113046	-5.25775	1.45831e-07	2.61998e-06
ENSDARG00000030626	lrit2	leucine-rich repeat, immunoglobulin-like and transmembrane domains 2 [Source:NCBI gene;Acc:553557]	82.032	-0.698009	0.240541	-2.90183	0.00370994	0.0172526
ENSDARG00000030872	cetp	cholesteryl ester transfer protein, plasma [Source:ZFIN;Acc:ZDB-GENE-041114-54]	198.135	-1.57506	0.201203	-7.82819	4.9493e-15	2.73624e-13
ENSDARG00000031283	vamp1	vesicle-associated membrane protein 1 [Source:ZFIN;Acc:ZDB-GENE-040426-2725]	811.901	-0.72385	0.131478	-5.5055	3.68123e-08	7.62989e-07
ENSDARG00000031712	grm3	glutamate receptor, metabotropic 3 [Source:ZFIN;Acc:ZDB-GENE-061009-13]	58.2487	-0.794882	0.279092	-2.84809	0.00439819	0.0198026
ENSDARG00000031756	mef2aa	myocyte enhancer factor 2aa [Source:ZFIN;Acc:ZDB-GENE-990415-163]	206.196	-0.681599	0.175686	-3.87964	0.000104613	0.000859966
ENSDARG00000032929	cryba1l1	crystallin, beta A1, like 1 [Source:ZFIN;Acc:ZDB-GENE-050417-249]	1559.16	-0.812775	0.194269	-4.18376	2.86729e-05	0.000280448
ENSDARG00000033285	gsto2	glutathione S-transferase omega 2 [Source:ZFIN;Acc:ZDB-GENE-041114-67]	1589.78	-1.06447	0.129916	-8.19351	2.53709e-16	1.60993e-14
ENSDARG00000033566	cyp17a1	cytochrome P450, family 17, subfamily A, polypeptide 1 [Source:ZFIN;Acc:ZDB-GENE-040213-2]	36.1247	-0.950662	0.364358	-2.60914	0.00907701	0.0354588
ENSDARG00000033854	abrab	actin binding Rho activating protein b [Source:ZFIN;Acc:ZDB-GENE-040822-7]	128.282	-1.41486	0.24013	-5.89208	3.8137e-09	9.53906e-08
ENSDARG00000034871	mid2	midline 2 [Source:ZFIN;Acc:ZDB-GENE-090220-1]	172.309	-0.698265	0.169851	-4.11104	3.93873e-05	0.000370882
ENSDARG00000035273	tmtc2b	transmembrane O-mannosyltransferase targeting cadherins 2b [Source:ZFIN;Acc:ZDB-GENE-081031-100]	107.61	-0.78295	0.227973	-3.43439	0.000593887	0.0037844
ENSDARG00000035655	rad21b	RAD21 cohesin complex component b [Source:ZFIN;Acc:ZDB-GENE-060503-223]	329.6	-0.612385	0.14888	-4.11329	3.90065e-05	0.000367834
ENSDARG00000036159	trhrb	thyrotropin-releasing hormone receptor b [Source:ZFIN;Acc:ZDB-GENE-060503-382]	14.1438	-1.51594	0.560114	-2.70648	0.00680011	0.0281025
ENSDARG00000036186	mbpa	myelin basic protein a [Source:ZFIN;Acc:ZDB-GENE-030128-2]	1363.48	-1.0869	0.172413	-6.30403	2.90008e-10	8.57804e-09
ENSDARG00000036773	s100s	S100 calcium binding protein S [Source:ZFIN;Acc:ZDB-GENE-040822-31]	404.671	-1.00587	0.140209	-7.17408	7.27969e-13	3.05451e-11
ENSDARG00000036832	cyt1l	type I cytokeratin, enveloping layer, like [Source:ZFIN;Acc:ZDB-GENE-061026-4]	17598.8	-0.60868	0.181258	-3.35809	0.000784834	0.00478686
ENSDARG00000038018	prph2a	peripherin 2a (retinal degeneration, slow) [Source:ZFIN;Acc:ZDB-GENE-000616-8]	1591.83	-0.919111	0.137364	-6.69104	2.21584e-11	7.76691e-10
ENSDARG00000039066	klhl31	kelch-like family member 31 [Source:NCBI gene;Acc:407079]	2830.37	-1.09976	0.128054	-8.58819	8.83495e-18	6.61671e-16
ENSDARG00000039069	slx4ip	SLX4 interacting protein [Source:NCBI gene;Acc:393383]	50.4054	-2.41974	0.352071	-6.87287	6.2921e-12	2.38738e-10
ENSDARG00000039150	lgmn	legumain [Source:ZFIN;Acc:ZDB-GENE-021030-1]	6479.06	-0.847584	0.163442	-5.18584	2.15044e-07	3.69592e-06
ENSDARG00000039243	zgc:152791	zgc:152791 [Source:ZFIN;Acc:ZDB-GENE-060901-4]	12.4639	-2.07443	0.714616	-2.90286	0.00369777	0.0172053
ENSDARG00000039266	rbm25a	RNA binding motif protein 25a [Source:ZFIN;Acc:ZDB-GENE-090312-142]	797.992	-0.812844	0.147003	-5.52944	3.21263e-08	6.75097e-07
ENSDARG00000039381	ch25hl1.1	cholesterol 25-hydroxylase like 1, tandem duplicate 1 [Source:NCBI gene;Acc:336673]	117.591	-0.772702	0.22935	-3.3691	0.000754134	0.00463362
ENSDARG00000039423	AL831745.1	si:ch211-217g15.3 [Source:NCBI gene;Acc:368914]	489.98	-1.42714	0.223401	-6.38824	1.67806e-10	5.15893e-09
ENSDARG00000039832	gsta.2	glutathione S-transferase, alpha tandem duplicate 2 [Source:ZFIN;Acc:ZDB-GENE-070822-30]	797.656	-1.30042	0.369008	-3.5241	0.000424924	0.00284124
ENSDARG00000040004	PKHD1L1	si:ch211-244a23.1 [Source:ZFIN;Acc:ZDB-GENE-060503-789]	109.966	-1.21215	0.28045	-4.32218	1.54498e-05	0.000163935
ENSDARG00000040100	si:dkey-95h12.1	si:dkey-95h12.1 [Source:ZFIN;Acc:ZDB-GENE-060503-85]	372.152	-0.672185	0.169965	-3.95485	7.65836e-05	0.000657894
ENSDARG00000040274	scamp5b	secretory carrier membrane protein 5b [Source:ZFIN;Acc:ZDB-GENE-120215-76]	461.438	-0.708935	0.171811	-4.12625	3.68729e-05	0.000350939
ENSDARG00000040547	b3gat1a	beta-1,3-glucuronyltransferase 1 (glucuronosyltransferase P) a [Source:ZFIN;Acc:ZDB-GENE-050419-21]	93.9077	-0.690929	0.251606	-2.74607	0.00603132	0.0255988
ENSDARG00000040942	pnp6	purine nucleoside phosphorylase 6 [Source:ZFIN;Acc:ZDB-GENE-040426-1800]	330.95	-0.700767	0.155636	-4.50262	6.71217e-06	7.85312e-05
ENSDARG00000041108	ctsh	cathepsin H [Source:ZFIN;Acc:ZDB-GENE-030131-3539]	425.421	-1.99821	0.175659	-11.3755	5.53597e-30	1.01151e-27
ENSDARG00000041145	paqr5a	progestin and adipoQ receptor family member Va [Source:NCBI gene;Acc:393156]	86.3937	-1.01004	0.251784	-4.01152	6.03282e-05	0.000536313
ENSDARG00000042620	gstr	glutathione S-transferase rho [Source:ZFIN;Acc:ZDB-GENE-090507-1]	2589.27	-1.28451	0.120538	-10.6564	1.62758e-26	2.46655e-24
ENSDARG00000042826	egr2b	early growth response 2b [Source:NCBI gene;Acc:30190]	89.3584	-0.932564	0.241354	-3.86389	0.000111595	0.000908669
ENSDARG00000044414	csmd1a	CUB and Sushi multiple domains 1a [Source:ZFIN;Acc:ZDB-GENE-050417-402]	17.5013	-1.36153	0.504691	-2.69774	0.0069812	0.0286946
ENSDARG00000045071	chad	chondroadherin [Source:ZFIN;Acc:ZDB-GENE-040426-1130]	183.109	-0.979794	0.181371	-5.40214	6.585e-08	1.29011e-06
ENSDARG00000045123	oplah	5-oxoprolinase, ATP-hydrolysing [Source:ZFIN;Acc:ZDB-GENE-121214-293]	550.768	-0.731675	0.143939	-5.08322	3.71092e-07	6.02e-06
ENSDARG00000045164	nptx2b	neuronal pentraxin IIb [Source:ZFIN;Acc:ZDB-GENE-110328-1]	88.34	-1.14191	0.241509	-4.72826	2.26458e-06	3.02762e-05
ENSDARG00000045947	hrc	histidine rich calcium binding protein [Source:ZFIN;Acc:ZDB-GENE-041008-189]	806.987	-0.609468	0.18225	-3.34412	0.000825431	0.00499544
ENSDARG00000052644	ca10a	carbonic anhydrase Xa [Source:ZFIN;Acc:ZDB-GENE-051030-123]	432.793	-0.653671	0.146713	-4.45543	8.37263e-06	9.57408e-05
ENSDARG00000052826	runx3	RUNX family transcription factor 3 [Source:ZFIN;Acc:ZDB-GENE-000605-2]	214.616	-0.715294	0.175009	-4.08718	4.36644e-05	0.000406992
ENSDARG00000053186	vstm4b	V-set and transmembrane domain containing 4b [Source:ZFIN;Acc:ZDB-GENE-080303-17]	45.4852	-0.89325	0.326584	-2.73513	0.00623558	0.026271
ENSDARG00000053526	enpp7.1	ectonucleotide pyrophosphatase/phosphodiesterase 7, tandem duplicate 1 [Source:ZFIN;Acc:ZDB-GENE-040724-13]	732.984	-1.79404	0.210132	-8.5377	1.36919e-17	9.99274e-16
ENSDARG00000053862	crygmx	crystallin, gamma MX [Source:ZFIN;Acc:ZDB-GENE-030131-7732]	622.662	-1.33969	0.518635	-2.5831	0.00979162	0.0376622
ENSDARG00000053929	opn4b	opsin 4b [Source:ZFIN;Acc:ZDB-GENE-080415-3]	67.6199	-0.922483	0.252837	-3.64853	0.000263743	0.00189852
ENSDARG00000054253	sobpa	sine oculis binding protein homolog (Drosophila) a [Source:NCBI gene;Acc:573683]	91.5834	-0.687069	0.232049	-2.96088	0.00306762	0.0146843
ENSDARG00000054272	caprin1b	cell cycle associated protein 1b [Source:ZFIN;Acc:ZDB-GENE-040426-2020]	3701.25	-0.670863	0.139905	-4.79512	1.62574e-06	2.26156e-05
ENSDARG00000054442	cbx1b	chromobox homolog 1b (HP1 beta homolog Drosophila) [Source:ZFIN;Acc:ZDB-GENE-040625-68]	1007.66	-0.726184	0.120007	-6.0512	1.43768e-09	3.90707e-08
ENSDARG00000054690	si:dkey-166k12.1	si:dkey-166k12.1 [Source:ZFIN;Acc:ZDB-GENE-120215-78]	122.821	-0.610364	0.210633	-2.89776	0.00375833	0.0174335
ENSDARG00000054778	pogza	pogo transposable element derived with ZNF domain a [Source:ZFIN;Acc:ZDB-GENE-040914-76]	280.125	-1.60387	0.147796	-10.8519	1.95236e-27	3.08581e-25
ENSDARG00000054890	rgra	retinal G protein coupled receptor a [Source:ZFIN;Acc:ZDB-GENE-040924-6]	238.839	-0.637542	0.152291	-4.18635	2.83476e-05	0.000278322
ENSDARG00000055377	gnb5b	guanine nucleotide binding protein (G protein), beta 5b [Source:NCBI gene;Acc:393719]	889.14	-0.870313	0.170391	-5.10775	3.26017e-07	5.37031e-06
ENSDARG00000055459	dlgap3	discs, large (Drosophila) homolog-associated protein 3 [Source:ZFIN;Acc:ZDB-GENE-060503-413]	72.1937	-0.676978	0.249429	-2.71411	0.00664533	0.027609
ENSDARG00000055463	lrit3a	info leucine-rich repeat, immunoglobulin-like and transmembrane domains 3a [Source:ZFIN;Acc:ZDB-GENE-080723-63]	170.605	-0.859956	0.215144	-3.99712	6.41181e-05	0.000564357
ENSDARG00000055525	lgalslb	lectin, galactoside-binding-like b [Source:ZFIN;Acc:ZDB-GENE-030616-570]	65.1574	-0.926211	0.280384	-3.30336	0.00095532	0.00564623
ENSDARG00000056045	si:ch73-139e5.4	si:ch73-139e5.4 [Source:ZFIN;Acc:ZDB-GENE-130531-31]	322.139	-0.815515	0.168464	-4.84088	1.29267e-06	1.843e-05
ENSDARG00000056080	si:dkey-191g9.5	si:dkey-191g9.5 [Source:ZFIN;Acc:ZDB-GENE-090313-217]	206.254	-0.696644	0.208607	-3.33951	0.000839274	0.00506969
ENSDARG00000056450	MANEAL	si:ch211-30b16.2 [Source:NCBI gene;Acc:566679]	616.726	-0.630153	0.155119	-4.06239	4.85733e-05	0.000445178
ENSDARG00000056651	gfra4a	GDNF family receptor alpha 4a [Source:ZFIN;Acc:ZDB-GENE-080402-10]	91.0052	-0.694341	0.232717	-2.98364	0.00284845	0.0138357
ENSDARG00000057417	nudt13	nudix (nucleoside diphosphate linked moiety X)-type motif 13 [Source:ZFIN;Acc:ZDB-GENE-040724-60]	37.3608	-1.82683	0.368724	-4.95445	7.25365e-07	1.09733e-05
ENSDARG00000057498	habp2	hyaluronan binding protein 2 [Source:ZFIN;Acc:ZDB-GENE-030131-4721]	347.462	-1.54401	0.177548	-8.6963	3.42871e-18	2.69311e-16
ENSDARG00000057671	epas1b	endothelial PAS domain protein 1b [Source:ZFIN;Acc:ZDB-GENE-060607-11]	1003.34	-0.749318	0.105741	-7.08636	1.37688e-12	5.65751e-11
ENSDARG00000057881	si:dkey-33c12.3	si:dkey-33c12.3 [Source:ZFIN;Acc:ZDB-GENE-030131-7320]	1037.25	-0.604807	0.141881	-4.26276	2.01916e-05	0.000207332
ENSDARG00000058285	cpt1b	carnitine palmitoyltransferase 1B (muscle) [Source:ZFIN;Acc:ZDB-GENE-041010-9]	460.184	-0.830558	0.160576	-5.17237	2.31137e-07	3.9488e-06
ENSDARG00000059139	wfikkn2b	WAP, follistatin/kazal, immunoglobulin, kunitz and netrin domain containing 2b [Source:ZFIN;Acc:ZDB-GENE-110414-1]	23.4726	-2.34764	0.49444	-4.74807	2.05365e-06	2.7632e-05
ENSDARG00000059903	hs3st3l	heparan sulfate (glucosamine) 3-O-sulfotransferase 3-like [Source:ZFIN;Acc:ZDB-GENE-070202-6]	54.4069	-0.951963	0.303982	-3.13164	0.0017383	0.00923188
ENSDARG00000060149	ablim1a	actin binding LIM protein 1a [Source:ZFIN;Acc:ZDB-GENE-080219-41]	419.98	-0.854388	0.146356	-5.83775	5.29115e-09	1.29578e-07
ENSDARG00000060879	slc28a1	solute carrier family 28 member 1 [Source:ZFIN;Acc:ZDB-GENE-050419-117]	500.657	-1.0978	0.197837	-5.54903	2.87264e-08	6.0962e-07
ENSDARG00000061042	gabbr2	gamma-aminobutyric acid (GABA) B receptor, 2 [Source:ZFIN;Acc:ZDB-GENE-060503-620]	125.83	-0.821503	0.199827	-4.11106	3.93841e-05	0.000370882
ENSDARG00000061103	slc19a3b	solute carrier family 19 member 3b [Source:ZFIN;Acc:ZDB-GENE-050419-166]	18.7576	-1.39982	0.481212	-2.90896	0.00362636	0.0169036
ENSDARG00000061201	acsf2	acyl-CoA synthetase family member 2 [Source:NCBI gene;Acc:751707]	888.132	-0.694817	0.161439	-4.30389	1.67828e-05	0.000176551
ENSDARG00000061304	ppp1r9a	protein phosphatase 1, regulatory subunit 9A [Source:ZFIN;Acc:ZDB-GENE-060503-660]	149.139	-0.654527	0.208973	-3.13212	0.0017355	0.00922269
ENSDARG00000061439	ugt5c3	UDP glucuronosyltransferase 5 family, polypeptide C3 [Source:ZFIN;Acc:ZDB-GENE-050419-23]	216.904	-0.838311	0.173068	-4.84383	1.27358e-06	1.8178e-05
ENSDARG00000061473	tbkbp1	TBK1 binding protein 1 [Source:ZFIN;Acc:ZDB-GENE-100203-1]	205.817	-0.717797	0.1936	-3.70764	0.0002092	0.00155859
ENSDARG00000061714	si:dkey-45k15.1	si:dkey-45k15.1 [Source:ZFIN;Acc:ZDB-GENE-081107-67]	57.171	-0.897186	0.30214	-2.96944	0.00298344	0.0143614
ENSDARG00000061864	hdlbpb	high density lipoprotein binding protein b [Source:ZFIN;Acc:ZDB-GENE-030131-6822]	697.267	-0.609456	0.131757	-4.62562	3.73488e-06	4.71213e-05
ENSDARG00000061990	kcnh4b	potassium voltage-gated channel, subfamily H (eag-related), member 4b [Source:ZFIN;Acc:ZDB-GENE-121214-54]	134.355	-0.733587	0.207464	-3.53598	0.000406273	0.00274191
ENSDARG00000062305	rims3	regulating synaptic membrane exocytosis 3 [Source:ZFIN;Acc:ZDB-GENE-060503-788]	66.7241	-0.722748	0.273627	-2.64136	0.00825739	0.0328447
ENSDARG00000062352	sema4ab	sema domain, immunoglobulin domain (Ig), transmembrane domain (TM) and short cytoplasmic domain, (semaphorin) 4Ab [Source:ZFIN;Acc:ZDB-GENE-060503-363]	582.24	-0.725674	0.125972	-5.76062	8.3805e-09	1.97717e-07
ENSDARG00000062515	tecpr1a	tectonin beta-propeller repeat containing 1a [Source:ZFIN;Acc:ZDB-GENE-070112-1792]	101.606	-0.653525	0.256885	-2.54404	0.010958	0.0411036
ENSDARG00000062688	gpnmb	glycoprotein (transmembrane) nmb [Source:ZFIN;Acc:ZDB-GENE-060503-106]	2127.81	-1.06158	0.165304	-6.42201	1.3449e-10	4.19475e-09
ENSDARG00000062967	kcng4a	potassium voltage-gated channel, subfamily G, member 4a [Source:ZFIN;Acc:ZDB-GENE-050419-11]	60.6617	-0.805971	0.271628	-2.96719	0.00300538	0.0144454
ENSDARG00000062995	si:dkey-14o18.2	si:dkey-14o18.2 [Source:ZFIN;Acc:ZDB-GENE-060503-145]	84.8769	-0.931249	0.310445	-2.99972	0.00270227	0.0132448
ENSDARG00000063014	dbpa	D site albumin promoter binding protein a [Source:ZFIN;Acc:ZDB-GENE-060503-802]	866.4	-0.780211	0.160707	-4.85486	1.20471e-06	1.73197e-05
ENSDARG00000063059	abcg8	ATP-binding cassette, sub-family G (WHITE), member 8 [Source:ZFIN;Acc:ZDB-GENE-050517-41]	135.486	-1.04454	0.29876	-3.49624	0.000471856	0.00311065
ENSDARG00000063078	abcg5	ATP-binding cassette, sub-family G (WHITE), member 5 [Source:ZFIN;Acc:ZDB-GENE-050517-40]	118.452	-0.634632	0.250427	-2.5342	0.0112704	0.042085
ENSDARG00000063293	neto2b	neuropilin (NRP) and tolloid (TLL)-like 2b [Source:ZFIN;Acc:ZDB-GENE-060503-638]	67.8953	-0.845771	0.263324	-3.21191	0.00131857	0.00736085
ENSDARG00000063361	si:ch211-1e14.1	si:ch211-1e14.1 [Source:ZFIN;Acc:ZDB-GENE-050420-149]	61.2895	-0.736969	0.280781	-2.62471	0.00867238	0.0341892
ENSDARG00000063411	lrrc73	leucine rich repeat containing 73 [Source:ZFIN;Acc:ZDB-GENE-111118-2]	156.218	-0.669448	0.181655	-3.68527	0.000228461	0.00168359
ENSDARG00000063631	VIT	si:ch1073-291c23.1 [Source:ZFIN;Acc:ZDB-GENE-050208-114]	735.793	-0.818441	0.12946	-6.32196	2.58267e-10	7.69217e-09
ENSDARG00000063670	gtf2a1l	general transcription factor IIA, 1-like [Source:ZFIN;Acc:ZDB-GENE-060929-28]	80.307	-0.757117	0.272061	-2.7829	0.00538757	0.023316
ENSDARG00000068242	cngb1a	cyclic nucleotide gated channel subunit beta 1a [Source:ZFIN;Acc:ZDB-GENE-050419-164]	156.497	-0.586208	0.197639	-2.96605	0.00301647	0.0144771
ENSDARG00000068274	si:ch211-203b8.6	si:ch211-203b8.6 [Source:ZFIN;Acc:ZDB-GENE-050419-160]	66.3123	-0.980168	0.305439	-3.20904	0.00133177	0.00741847
ENSDARG00000068387	slc6a18	solute carrier family 6 member 18 [Source:ZFIN;Acc:ZDB-GENE-080219-9]	65.5717	-2.00771	0.314168	-6.39055	1.65294e-10	5.08777e-09
ENSDARG00000068398	cep126	centrosomal protein 126 [Source:ZFIN;Acc:ZDB-GENE-050419-24]	60.0383	-1.69216	0.301325	-5.61575	1.95712e-08	4.2985e-07
ENSDARG00000069038	si:ch211-242e8.1	si:ch211-242e8.1 [Source:ZFIN;Acc:ZDB-GENE-060503-600]	283.857	-1.08216	0.186288	-5.80906	6.28232e-09	1.51263e-07
ENSDARG00000069368	nrn1la	neuritin 1-like a [Source:ZFIN;Acc:ZDB-GENE-050419-106]	184.908	-0.667724	0.196232	-3.40273	0.00066716	0.00417997
ENSDARG00000069630	tat	tyrosine aminotransferase [Source:ZFIN;Acc:ZDB-GENE-030131-1144]	1467.85	-1.357	0.192042	-7.06619	1.59241e-12	6.50161e-11
ENSDARG00000069970	lingo2b	leucine rich repeat and Ig domain containing 2b [Source:ZFIN;Acc:ZDB-GENE-080723-57]	96.5525	-0.605074	0.223021	-2.71308	0.00666613	0.0276731
ENSDARG00000070362	cx30.9	connexin 30.9 [Source:ZFIN;Acc:ZDB-GENE-050616-2]	16.5475	-1.31723	0.499804	-2.6355	0.00840141	0.0333198
ENSDARG00000070498	phyhiplb	phytanoyl-CoA 2-hydroxylase interacting protein-like b [Source:NCBI gene;Acc:100004913]	227.257	-0.640487	0.155622	-4.11567	3.86057e-05	0.000364723
ENSDARG00000070704	thap7	THAP domain containing 7 [Source:ZFIN;Acc:ZDB-GENE-040914-84]	270.068	-0.710216	0.160466	-4.42597	9.60096e-06	0.000107778
ENSDARG00000070960	si:ch211-288g17.4	si:ch211-288g17.4 [Source:ZFIN;Acc:ZDB-GENE-060531-62]	257.413	-1.18596	0.198927	-5.9618	2.49468e-09	6.54486e-08
ENSDARG00000071251	ppp1r18	protein phosphatase 1, regulatory subunit 18 [Source:ZFIN;Acc:ZDB-GENE-060503-350]	108.135	-0.653029	0.236719	-2.75867	0.00580374	0.0248045
ENSDARG00000071429	tdo2a	tryptophan 2,3-dioxygenase a [Source:NCBI gene;Acc:100008541]	861.853	-1.76821	0.123599	-14.306	2.00673e-46	8.33862e-44
ENSDARG00000073716	cpxm1a	carboxypeptidase X (M14 family), member 1a [Source:ZFIN;Acc:ZDB-GENE-030131-5284]	459.004	-0.736113	0.129725	-5.67442	1.39156e-08	3.13929e-07
ENSDARG00000073824	RASGRF1	si:ch211-234p18.3 [Source:ZFIN;Acc:ZDB-GENE-090311-28]	244.925	-0.837608	0.153951	-5.44075	5.3057e-08	1.06044e-06
ENSDARG00000073944	si:ch73-386h18.1	si:ch73-386h18.1 [Source:ZFIN;Acc:ZDB-GENE-050309-237]	1254.4	-0.680885	0.13086	-5.20316	1.95928e-07	3.39456e-06
ENSDARG00000074119	frmpd2	FERM and PDZ domain containing 2 [Source:ZFIN;Acc:ZDB-GENE-110315-2]	165.317	-0.802185	0.217302	-3.69156	0.000222881	0.00164671
ENSDARG00000074414	sema4ba	sema domain, immunoglobulin domain (Ig), transmembrane domain (TM) and short cytoplasmic domain, (semaphorin) 4Ba [Source:ZFIN;Acc:ZDB-GENE-070705-31]	138.125	-0.658693	0.189914	-3.46837	0.00052362	0.00340399
ENSDARG00000074415	zgc:171482	zgc:171482 [Source:ZFIN;Acc:ZDB-GENE-080204-84]	107.044	-0.778671	0.224984	-3.46101	0.000538159	0.00348444
ENSDARG00000074628	si:dkey-10o6.2	si:dkey-10o6.2 [Source:ZFIN;Acc:ZDB-GENE-070705-284]	27.0157	-0.968413	0.387409	-2.49972	0.0124293	0.0455498
ENSDARG00000074684	mlsl	malate synthase-like [Source:ZFIN;Acc:ZDB-GENE-130530-761]	205.883	-1.51943	0.184081	-8.25417	1.52964e-16	9.95156e-15
ENSDARG00000074750	qser1	glutamine and serine rich 1 [Source:ZFIN;Acc:ZDB-GENE-030131-2978]	340.273	-0.65721	0.143284	-4.58676	4.50178e-06	5.55021e-05
ENSDARG00000074865	frmpd3	FERM and PDZ domain containing 3 [Source:ZFIN;Acc:ZDB-GENE-100316-9]	701.295	-0.677875	0.132792	-5.1048	3.31143e-07	5.44779e-06
ENSDARG00000075048	lonrf1	LON peptidase N-terminal domain and ring finger 1 [Source:ZFIN;Acc:ZDB-GENE-101021-4]	1931.18	-0.813514	0.181986	-4.47019	7.81487e-06	9.0002e-05
ENSDARG00000075592	tnfaip8l2a	tumor necrosis factor, alpha-induced protein 8-like 2a [Source:NCBI gene;Acc:723996]	46.7763	-0.858865	0.314741	-2.7288	0.00635647	0.0266713
ENSDARG00000075881	SERF2	si:ch211-39k3.2 [Source:ZFIN;Acc:ZDB-GENE-070705-180]	102.914	-1.33313	0.250101	-5.33038	9.80085e-08	1.84441e-06
ENSDARG00000075903	chadlb	chondroadherin-like b [Source:ZFIN;Acc:ZDB-GENE-121205-5]	91.5681	-0.61246	0.241293	-2.53824	0.0111411	0.0416869
ENSDARG00000075931	acsl5	acyl-CoA synthetase long chain family member 5 [Source:ZFIN;Acc:ZDB-GENE-040912-169]	2734.24	-0.928624	0.176612	-5.258	1.45628e-07	2.61941e-06
ENSDARG00000075958	si:dkey-266f7.9	si:dkey-266f7.9 [Source:ZFIN;Acc:ZDB-GENE-070705-440]	133.394	-2.47818	0.213027	-11.6332	2.79446e-31	5.58091e-29
ENSDARG00000076357	CABZ01102039.1		376.273	-0.658043	0.197819	-3.32648	0.000879503	0.00526945
ENSDARG00000076487	haao	3-hydroxyanthranilate 3,4-dioxygenase [Source:NCBI gene;Acc:492518]	477.822	-1.10259	0.163059	-6.76192	1.36176e-11	4.89987e-10
ENSDARG00000076659	cdca7b	cell division cycle associated 7b [Source:ZFIN;Acc:ZDB-GENE-030131-607]	300.561	-0.62352	0.202243	-3.08303	0.00204907	0.0105644
ENSDARG00000077572	si:ch211-193k19.2	si:ch211-193k19.2 [Source:ZFIN;Acc:ZDB-GENE-060503-203]	22.952	-1.58299	0.442624	-3.57639	0.000348377	0.00240623
ENSDARG00000077911	treh	trehalase (brush-border membrane glycoprotein) [Source:ZFIN;Acc:ZDB-GENE-070912-84]	30.9042	-1.23318	0.427664	-2.88352	0.00393253	0.0180711
ENSDARG00000078087	CNNM1	cyclin and CBS domain divalent metal cation transport mediator 1 [Source:NCBI gene;Acc:562504]	136.959	-0.819131	0.230517	-3.55345	0.000380211	0.00259274
ENSDARG00000078185	pacs2	phosphofurin acidic cluster sorting protein 2 [Source:ZFIN;Acc:ZDB-GENE-081218-1]	150.974	-0.601908	0.227169	-2.6496	0.00805875	0.0322438
ENSDARG00000078389	ifi46	interferon alpha inducible protein 46 [Source:ZFIN;Acc:ZDB-GENE-090312-190]	45.3876	-1.19713	0.341787	-3.50256	0.000460812	0.00304298
ENSDARG00000078448	gpr137ba	G protein-coupled receptor 137Ba [Source:ZFIN;Acc:ZDB-GENE-100721-1]	54.378	-1.46484	0.309264	-4.73653	2.1741e-06	2.91423e-05
ENSDARG00000078918	comtd1	catechol-O-methyltransferase domain containing 1 [Source:ZFIN;Acc:ZDB-GENE-030131-1072]	153.273	-0.784483	0.296688	-2.64414	0.00818994	0.0326318
ENSDARG00000079276	ube2ql1	ubiquitin-conjugating enzyme E2Q family-like 1 [Source:ZFIN;Acc:ZDB-GENE-030131-8137]	365.845	-0.61839	0.131191	-4.71365	2.43322e-06	3.22464e-05
ENSDARG00000079456	si:ch211-149a19.3	si:ch211-149a19.3 [Source:ZFIN;Acc:ZDB-GENE-081104-128]	108.932	-1.69156	0.22268	-7.59639	3.04495e-14	1.54728e-12
ENSDARG00000079496	bicd1a	bicaudal D homolog 1a [Source:ZFIN;Acc:ZDB-GENE-081031-9]	126.905	-0.73728	0.198472	-3.71478	0.000203384	0.00152364
ENSDARG00000079901	si:ch73-15n24.1	si:ch73-15n24.1 [Source:ZFIN;Acc:ZDB-GENE-030131-1323]	116.017	-1.37035	0.35278	-3.88444	0.000102567	0.000845848
ENSDARG00000084665	BX640463.1		1.99443	-4.31187	1.7279	-2.49543	0.0125803	0.0459792
ENSDARG00000086739	si:ch1073-513e17.1	si:ch1073-513e17.1 [Source:ZFIN;Acc:ZDB-GENE-030131-7188]	55.2952	-0.911267	0.296422	-3.07422	0.00211054	0.0108185
ENSDARG00000086756	RGS9BP	si:ch73-167i17.6 [Source:ZFIN;Acc:ZDB-GENE-120215-238]	522.351	-1.10104	0.153926	-7.15307	8.4857e-13	3.54323e-11
ENSDARG00000087461	si:dkey-21c1.4	si:dkey-21c1.4 [Source:ZFIN;Acc:ZDB-GENE-130603-44]	57.7568	-0.654857	0.263768	-2.4827	0.013039	0.0472933
ENSDARG00000088143	sema4gb	sema domain, immunoglobulin domain (Ig), transmembrane domain (TM) and short cytoplasmic domain, (semaphorin) 4Gb [Source:ZFIN;Acc:ZDB-GENE-111117-1]	49.9767	-1.0526	0.293479	-3.58664	0.000334966	0.00232795
ENSDARG00000088878	c1qtnf1	C1q and TNF related 1 [Source:ZFIN;Acc:ZDB-GENE-050417-427]	88.8606	-1.65969	0.260614	-6.3684	1.91014e-10	5.79635e-09
ENSDARG00000088885	si:ch1073-340i21.3	si:ch1073-340i21.3 [Source:ZFIN;Acc:ZDB-GENE-030131-199]	266.099	-2.32647	0.19429	-11.9742	4.84936e-33	1.08638e-30
ENSDARG00000089314	mapta	microtubule-associated protein tau a [Source:ZFIN;Acc:ZDB-GENE-081027-1]	1060.73	-0.634601	0.122731	-5.17068	2.33245e-07	3.97953e-06
ENSDARG00000089402	si:ch73-281i18.3	si:ch73-281i18.3 [Source:ZFIN;Acc:ZDB-GENE-141212-263]	7.91749	-2.58896	0.779038	-3.32327	0.000889674	0.00532102
ENSDARG00000089486	cplx3b	complexin 3b [Source:ZFIN;Acc:ZDB-GENE-091204-403]	260.174	-0.676571	0.160196	-4.22339	2.4065e-05	0.00024159
ENSDARG00000089871	jcada	junctional cadherin 5 associated a [Source:ZFIN;Acc:ZDB-GENE-111221-2]	514.832	-0.715915	0.136417	-5.24801	1.53751e-07	2.73934e-06
ENSDARG00000089913	cacna1g	calcium channel, voltage-dependent, T type, alpha 1G subunit [Source:ZFIN;Acc:ZDB-GENE-090514-2]	359.546	-0.65313	0.154839	-4.21811	2.46358e-05	0.000246667
ENSDARG00000089920	mlip	muscular LMNA-interacting protein [Source:ZFIN;Acc:ZDB-GENE-041111-277]	384.633	-0.607947	0.179526	-3.38641	0.000708134	0.00440136
ENSDARG00000090228	gsta.1	glutathione S-transferase, alpha tandem duplicate 1 [Source:ZFIN;Acc:ZDB-GENE-040426-2720]	8625.8	-1.09224	0.131074	-8.33301	7.8814e-17	5.26032e-15
ENSDARG00000090268	krtt1c19e	keratin type 1 c19e [Source:ZFIN;Acc:ZDB-GENE-050506-95]	34221.2	-0.68607	0.169311	-4.05212	5.07554e-05	0.000463856
ENSDARG00000090526	zgc:158404	zgc:158404 [Source:ZFIN;Acc:ZDB-GENE-070112-592]	131.167	-0.749095	0.19155	-3.9107	9.20285e-05	0.000770533
ENSDARG00000091560	slc6a19a.2	solute carrier family 6 member 19a, tandem duplicate 2 [Source:ZFIN;Acc:ZDB-GENE-141210-16]	775.264	-0.803684	0.158367	-5.07481	3.8788e-07	6.26517e-06
ENSDARG00000092191	CR318588.1		14.3966	-1.72084	0.631909	-2.72324	0.00646458	0.0270062
ENSDARG00000092456	BX284635.1		59.8002	-0.836823	0.293685	-2.84939	0.00438029	0.0197392
ENSDARG00000092947	cyt1	type I cytokeratin, enveloping layer [Source:ZFIN;Acc:ZDB-GENE-991008-6]	34518.4	-0.790026	0.147133	-5.36947	7.89677e-08	1.51598e-06
ENSDARG00000093584	zgc:193505	zgc:193505 [Source:ZFIN;Acc:ZDB-GENE-030131-7103]	492.434	-0.740267	0.141174	-5.24366	1.57424e-07	2.79704e-06
ENSDARG00000093936	si:dkeyp-1h4.6	si:dkeyp-1h4.6 [Source:ZFIN;Acc:ZDB-GENE-060503-841]	190.156	-0.894749	0.231108	-3.87155	0.000108143	0.000885036
ENSDARG00000094658	BX571681.3	alanine--tRNA ligase, cytoplasmic-like [Source:NCBI gene;Acc:559142]	7.20262	-3.30667	0.963525	-3.43184	0.000599498	0.0038134
ENSDARG00000094719	CR318588.3	uncharacterized LOC101884954 [Source:NCBI gene;Acc:101884954]	569.27	-0.910603	0.21659	-4.20427	2.61921e-05	0.000259833
ENSDARG00000094815	CU179758.1		41.8361	-0.819062	0.300469	-2.72595	0.00641167	0.0268504
ENSDARG00000094946	si:ch211-132b12.2	si:ch211-132b12.2 [Source:ZFIN;Acc:ZDB-GENE-050420-178]	26.5831	-2.03003	0.417102	-4.86698	1.13315e-06	1.63916e-05
ENSDARG00000094974	BX530068.1		129.207	-1.25593	0.224671	-5.59006	2.26988e-08	4.91833e-07
ENSDARG00000095601	BX465206.1		10.5409	-1.70456	0.655556	-2.60017	0.00931781	0.0361746
ENSDARG00000096273	si:dkey-3n22.9	si:dkey-3n22.9 [Source:ZFIN;Acc:ZDB-GENE-120215-95]	37.6094	-1.48405	0.351761	-4.2189	2.45493e-05	0.000245999
ENSDARG00000096359	eppk1	epiplakin 1 [Source:ZFIN;Acc:ZDB-GENE-030416-1]	602.068	-1.11297	0.224502	-4.95749	7.14087e-07	1.08091e-05
ENSDARG00000096505	si:ch73-103l1.2	si:ch73-103l1.2 [Source:ZFIN;Acc:ZDB-GENE-121214-226]	169.861	-0.773623	0.203241	-3.80643	0.000140986	0.0011084
ENSDARG00000096701	si:dkey-21e13.3	si:dkey-21e13.3 [Source:ZFIN;Acc:ZDB-GENE-130531-75]	108.675	-0.94679	0.202924	-4.66574	3.07508e-06	3.96314e-05
ENSDARG00000096712	si:dkey-193p11.2	si:dkey-193p11.2 [Source:ZFIN;Acc:ZDB-GENE-030131-8407]	272.519	-2.20115	0.249981	-8.80529	1.30511e-18	1.07768e-16
ENSDARG00000096722	si:dkey-16i5.8	si:dkey-16i5.8 [Source:ZFIN;Acc:ZDB-GENE-030131-1207]	80.4175	-0.837414	0.241975	-3.46074	0.000538689	0.00348486
ENSDARG00000096739	si:dkey-219e21.2	si:dkey-219e21.2 [Source:ZFIN;Acc:ZDB-GENE-141215-26]	196.701	-1.56835	0.243466	-6.44174	1.1811e-10	3.729e-09
ENSDARG00000096808	si:dkey-287g12.6	si:dkey-287g12.6 [Source:ZFIN;Acc:ZDB-GENE-130603-36]	82.6016	-0.773665	0.230681	-3.35384	0.000796998	0.00484385
ENSDARG00000097719	CU469514.1		15.8097	-1.29055	0.488471	-2.64201	0.00824145	0.0327914
ENSDARG00000097973	si:ch1073-190k2.1	si:ch1073-190k2.1 [Source:ZFIN;Acc:ZDB-GENE-131127-449]	155.38	-3.08787	0.277929	-11.1103	1.11809e-28	1.92035e-26
ENSDARG00000098049	BX248121.1		182.66	-0.675121	0.200531	-3.36666	0.000760831	0.00466475
ENSDARG00000098631	CABZ01044277.1		598.647	-1.26492	0.205655	-6.15068	7.71523e-10	2.16051e-08
ENSDARG00000098724	rgrb	retinal G protein coupled receptor b [Source:ZFIN;Acc:ZDB-GENE-050522-447]	265.132	-0.64179	0.145429	-4.41309	1.01903e-05	0.000113356
ENSDARG00000098856		ryanodine receptor 2a (cardiac) [Source:NCBI gene;Acc:100126126]	643.346	-0.812235	0.141876	-5.72498	1.03448e-08	2.39454e-07
ENSDARG00000098880	pclob	piccolo presynaptic cytomatrix protein b [Source:ZFIN;Acc:ZDB-GENE-030131-8100]	1931.49	-1.15132	0.158966	-7.24255	4.40339e-13	1.91306e-11
ENSDARG00000099069	bsk146	brain specific kinase 146 [Source:NCBI gene;Acc:405767]	244.838	-0.786533	0.171209	-4.59399	4.34854e-06	5.39651e-05
ENSDARG00000099070	FP074867.1		6.80944	-2.35632	0.832571	-2.83018	0.00465222	0.0207901
ENSDARG00000099184	map2k6	mitogen-activated protein kinase kinase 6 [Source:NCBI gene;Acc:65239]	591.902	-0.925712	0.130217	-7.10899	1.16894e-12	4.85731e-11
ENSDARG00000099406	lrit1b	leucine-rich repeat, immunoglobulin-like and transmembrane domains 1b [Source:ZFIN;Acc:ZDB-GENE-060616-45]	245.754	-1.35592	0.193329	-7.01352	2.32392e-12	9.28235e-11
ENSDARG00000099525	si:ch1073-13h15.3	si:ch1073-13h15.3 [Source:ZFIN;Acc:ZDB-GENE-121214-245]	990.04	-0.999253	0.188441	-5.30274	1.14075e-07	2.10557e-06
ENSDARG00000099728	zgc:56622	zgc:56622 [Source:ZFIN;Acc:ZDB-GENE-030131-4758]	196.921	-0.822484	0.21473	-3.83032	0.000127975	0.00102012
ENSDARG00000100012	CR855860.1		161.915	-0.793707	0.229663	-3.45596	0.000548337	0.00353435
ENSDARG00000100397	pde6c	phosphodiesterase 6C, cGMP-specific, cone, alpha prime [Source:ZFIN;Acc:ZDB-GENE-040426-1664]	3387.45	-1.63464	0.143235	-11.4123	3.62972e-30	6.72752e-28
ENSDARG00000100443	CR376766.2		134.691	-0.649371	0.2197	-2.95571	0.00311946	0.0149057
ENSDARG00000100596	si:ch73-43g23.1	si:ch73-43g23.1 [Source:ZFIN;Acc:ZDB-GENE-041111-305]	648.232	-1.02711	0.185339	-5.54177	2.99437e-08	6.32846e-07
ENSDARG00000100607	zbtb38	zinc finger and BTB domain containing 38 [Source:ZFIN;Acc:ZDB-GENE-091204-308]	90.785	-0.628259	0.225668	-2.78399	0.00536945	0.0232532
ENSDARG00000100613	CABZ01089777.1		124.479	-0.964718	0.307747	-3.13477	0.00171986	0.00915282
ENSDARG00000100821	scrt1a	scratch family zinc finger 1a [Source:ZFIN;Acc:ZDB-GENE-080219-30]	159.78	-0.723971	0.172296	-4.2019	2.64689e-05	0.000262175
ENSDARG00000101088	si:ch73-359m17.5	si:ch73-359m17.5 [Source:ZFIN;Acc:ZDB-GENE-141212-366]	36.4941	-1.40252	0.359317	-3.90329	9.48943e-05	0.000791176
ENSDARG00000101159	si:ch73-338a16.3	si:ch73-338a16.3 [Source:ZFIN;Acc:ZDB-GENE-120215-227]	45.4479	-1.28228	0.348853	-3.67569	0.000237208	0.00173762
ENSDARG00000101629	CABZ01079192.1	sucrase-isomaltase (alpha-glucosidase) [Source:NCBI gene;Acc:100148922]	1856.01	-1.46643	0.150776	-9.72585	2.33943e-22	2.65509e-20
ENSDARG00000102406	si:ch211-165e15.1	si:ch211-165e15.1 [Source:ZFIN;Acc:ZDB-GENE-081028-59]	294.534	-0.943233	0.206268	-4.57286	4.81112e-06	5.87714e-05
ENSDARG00000103634	CU914622.2	si:ch73-329n5.6 [Source:NCBI gene;Acc:101883339]	64.8235	-1.00663	0.388481	-2.5912	0.00956414	0.0369694
ENSDARG00000103658	hivep1	HIVEP zinc finger 1 [Source:ZFIN;Acc:ZDB-GENE-070912-512]	657.634	-0.746801	0.143469	-5.20533	1.93653e-07	3.36419e-06
ENSDARG00000104255	arhgap27	Rho GTPase activating protein 27 [Source:ZFIN;Acc:ZDB-GENE-030131-3922]	182.929	-0.68214	0.176246	-3.87039	0.000108659	0.000888694
ENSDARG00000104569	CABZ01088484.1		405.428	-1.62149	0.165	-9.82723	8.59493e-23	1.00651e-20
ENSDARG00000104637	fam219b	family with sequence similarity 219 member B [Source:ZFIN;Acc:ZDB-GENE-050327-82]	219.689	-0.697703	0.169996	-4.10424	4.05645e-05	0.000381271
ENSDARG00000104732	mlycd	malonyl-CoA decarboxylase [Source:ZFIN;Acc:ZDB-GENE-070410-120]	94.629	-0.748985	0.249735	-2.99912	0.00270763	0.0132668
ENSDARG00000105003	scn1bb	sodium channel, voltage-gated, type I, beta b [Source:ZFIN;Acc:ZDB-GENE-090408-1]	571.792	-0.721705	0.127553	-5.65808	1.53073e-08	3.42031e-07
ENSDARG00000105218	ompa	olfactory marker protein a [Source:ZFIN;Acc:ZDB-GENE-050626-118]	206.003	-0.896317	0.217017	-4.13017	3.625e-05	0.000345764
ENSDARG00000105255	zbtb4	zinc finger and BTB domain containing 4 [Source:ZFIN;Acc:ZDB-GENE-100318-5]	536.003	-0.64337	0.168808	-3.81125	0.000138267	0.00108935
ENSDARG00000105348	si:ch211-277c7.7	si:ch211-277c7.7 [Source:ZFIN;Acc:ZDB-GENE-160114-41]	11.7528	-2.00104	0.602164	-3.32309	0.000890272	0.00532283
ENSDARG00000105447	si:ch211-129p13.1	si:ch211-129p13.1 [Source:ZFIN;Acc:ZDB-GENE-160113-47]	77.0331	-0.964498	0.259914	-3.71083	0.00020658	0.00154398
ENSDARG00000108535	CABZ01072077.1	neuroblast differentiation-associated protein AHNAK-like [Source:NCBI gene;Acc:795051]	340.318	-1.39774	0.397615	-3.51531	0.000439243	0.00292182
ENSDARG00000110141	CU633838.1		107.046	-1.01044	0.240645	-4.19887	2.68246e-05	0.000265494
ENSDARG00000111827	rcvrnb	recoverin b [Source:ZFIN;Acc:ZDB-GENE-120815-1]	45.9144	-1.10283	0.325987	-3.38306	0.000716839	0.00444582
ENSDARG00000112435	CR769778.1	protein unc-13 homolog C-like [Source:NCBI gene;Acc:110437876]	251.313	-0.59683	0.180215	-3.31176	0.000927099	0.00551104
ENSDARG00000112944	LO018564.1		36.6579	-1.11661	0.367185	-3.04101	0.00235782	0.011856
ENSDARG00000114715	CU570893.1		22.6052	-1.31531	0.461107	-2.85251	0.00433755	0.0195809
ENSDARG00000115903	KIRREL3	kirre like nephrin family adhesion molecule 3 [Source:HGNC Symbol;Acc:HGNC:23204]	68.4925	-0.595215	0.24171	-2.46252	0.0137965	0.0494489
ENSDARG00000115956	CABZ01044281.1		2515.09	-1.69939	0.154148	-11.0244	2.91414e-28	4.81263e-26
ENSDARG00000117001	CABZ01086812.1		148.646	-2.12228	0.258589	-8.20715	2.26502e-16	1.44083e-14
ENSDARG00000117319	CABZ01092746.1		227.58	-0.708173	0.226197	-3.13078	0.0017434	0.00925135
ENSDARG00000117328	FO681472.1		11.6182	-2.79664	0.691495	-4.04434	5.24717e-05	0.000475828
ENSDARG00000117342	CU570781.3	zinc finger protein 518A [Source:NCBI gene;Acc:101883869]	108.427	-1.07758	0.233394	-4.61699	3.89339e-06	4.88105e-05
ENSDARG00000001767	slc29a2	solute carrier family 29 member 2 [Source:ZFIN;Acc:ZDB-GENE-050220-15]	157.825	-1.00065	0.195495	-5.11852	3.07947e-07	5.09547e-06
ENSDARG00000001929	pink1	PTEN induced kinase 1 [Source:ZFIN;Acc:ZDB-GENE-041212-53]	323.89	-0.787384	0.151708	-5.19012	2.10164e-07	3.61929e-06
ENSDARG00000002394	ugt5d1	UDP glucuronosyltransferase 5 family, polypeptide D1 [Source:ZFIN;Acc:ZDB-GENE-091118-36]	193.452	-0.822272	0.202745	-4.0557	4.99853e-05	0.000457468
ENSDARG00000002600	pcsk1	proprotein convertase subtilisin/kexin type 1 [Source:ZFIN;Acc:ZDB-GENE-071009-1]	301.246	-0.791414	0.185312	-4.27072	1.9484e-05	0.000201034
ENSDARG00000002831	col4a4	collagen, type IV, alpha 4 [Source:ZFIN;Acc:ZDB-GENE-101001-1]	84.0665	-1.18135	0.278876	-4.23613	2.27409e-05	0.000229935
ENSDARG00000003250	pik3cd	phosphatidylinositol-4,5-bisphosphate 3-kinase, catalytic subunit delta [Source:ZFIN;Acc:ZDB-GENE-040426-1128]	78.5221	-0.650175	0.231588	-2.80746	0.00499343	0.0219158
ENSDARG00000004141		zgc:92630 [Source:ZFIN;Acc:ZDB-GENE-040718-449]	927.282	-0.649208	0.163401	-3.9731	7.09439e-05	0.000615396
ENSDARG00000004836	dnajc5ab	DnaJ (Hsp40) homolog, subfamily C, member 5ab [Source:ZFIN;Acc:ZDB-GENE-081021-2]	2290.46	-0.689422	0.101013	-6.82507	8.78843e-12	3.26248e-10
ENSDARG00000005141	camkvb	CaM kinase-like vesicle-associated b [Source:NCBI gene;Acc:393422]	406.903	-0.962541	0.140856	-6.83351	8.28622e-12	3.10288e-10
ENSDARG00000005172	dynll2b	dynein, light chain, LC8-type 2b [Source:ZFIN;Acc:ZDB-GENE-050320-132]	368.459	-0.652153	0.147621	-4.41776	9.97308e-06	0.000111469
ENSDARG00000005464	dnase1l1	deoxyribonuclease I-like 1 [Source:ZFIN;Acc:ZDB-GENE-040426-2170]	202.352	-0.585995	0.182286	-3.2147	0.0013058	0.00729273
ENSDARG00000005616	bfb	complement component bfb [Source:ZFIN;Acc:ZDB-GENE-990415-34]	128.472	-0.781454	0.241812	-3.23166	0.00123074	0.00694916
ENSDARG00000005913	tgm1l3	transglutaminase 1 like 3 [Source:ZFIN;Acc:ZDB-GENE-120718-1]	396.853	-0.911484	0.18293	-4.98269	6.27051e-07	9.64461e-06
ENSDARG00000006447	slc19a3a	solute carrier family 19 member 3a [Source:ZFIN;Acc:ZDB-GENE-110411-41]	44.6659	-1.33791	0.378977	-3.53031	0.000415073	0.00278622
ENSDARG00000006838	eef1a2	eukaryotic translation elongation factor 1 alpha 2 [Source:ZFIN;Acc:ZDB-GENE-040718-64]	29.2427	-1.2196	0.36871	-3.30775	0.000940481	0.00557515
ENSDARG00000007024	uox	urate oxidase [Source:NCBI gene;Acc:436604]	986.527	-0.805279	0.11599	-6.94265	3.84805e-12	1.50665e-10
ENSDARG00000007436	avpr2aa	arginine vasopressin receptor 2a, duplicate a [Source:ZFIN;Acc:ZDB-GENE-090313-344]	31.5669	-1.24083	0.369837	-3.35508	0.000793428	0.00483012
ENSDARG00000008263	mfsd4ab	major facilitator superfamily domain containing 4Ab [Source:NCBI gene;Acc:558146]	151.627	-0.68766	0.192591	-3.57057	0.000356212	0.00245311
ENSDARG00000008788	camk1gb	calcium/calmodulin-dependent protein kinase IGb [Source:ZFIN;Acc:ZDB-GENE-040426-1694]	732.006	-0.702289	0.135122	-5.19744	2.02048e-07	3.49823e-06
ENSDARG00000009612	chia.3	chitinase, acidic.3 [Source:ZFIN;Acc:ZDB-GENE-040426-2891]	458.939	-1.50598	0.227452	-6.62109	3.5656e-11	1.2052e-09
ENSDARG00000010231	ppm1na	protein phosphatase, Mg2+/Mn2+ dependent, 1Na (putative) [Source:ZFIN;Acc:ZDB-GENE-040426-2731]	244.935	-1.33877	0.186954	-7.16099	8.00983e-13	3.34995e-11
ENSDARG00000010519	per3	period circadian clock 3 [Source:ZFIN;Acc:ZDB-GENE-000804-1]	3838.46	-0.80278	0.14073	-5.70441	1.16746e-08	2.67353e-07
ENSDARG00000010764	flj13639	flj13639 [Source:ZFIN;Acc:ZDB-GENE-030131-8104]	185.347	-0.589723	0.200396	-2.94279	0.00325271	0.0154356
ENSDARG00000010794	tfeb	transcription factor EB [Source:ZFIN;Acc:ZDB-GENE-090807-3]	217.87	-0.764363	0.169632	-4.50602	6.60562e-06	7.76017e-05
ENSDARG00000011400	tnnc1a	troponin C type 1a (slow) [Source:ZFIN;Acc:ZDB-GENE-030523-1]	58.3612	-1.71283	0.286265	-5.98336	2.18581e-09	5.79352e-08
ENSDARG00000011463	CABZ01044048.1	coagulation factor IX-like [Source:NCBI gene;Acc:100004411]	13.5846	-1.86322	0.592338	-3.14553	0.00165787	0.00887058
ENSDARG00000011490	scube3	signal peptide, CUB domain, EGF-like 3 [Source:ZFIN;Acc:ZDB-GENE-060717-1]	127.762	-0.728172	0.235141	-3.09675	0.00195654	0.0101544
ENSDARG00000011581	si:dkey-23k10.5	si:dkey-23k10.5 [Source:ZFIN;Acc:ZDB-GENE-030131-4787]	237.223	-0.651092	0.210586	-3.09182	0.00198936	0.0102998
ENSDARG00000013014	or101-1	odorant receptor, family B, subfamily 101, member 1 [Source:ZFIN;Acc:ZDB-GENE-990415-190]	16.337	-1.76988	0.504656	-3.50711	0.000452997	0.0029986
ENSDARG00000013524	cyp2ae1	cytochrome P450, family 2, subfamily AE, polypeptide 1 [Source:ZFIN;Acc:ZDB-GENE-090312-107]	67.0424	-1.38041	0.266635	-5.17716	2.25288e-07	3.85655e-06
ENSDARG00000014138	acot8	acyl-CoA thioesterase 8 [Source:ZFIN;Acc:ZDB-GENE-041010-174]	80.6728	-1.01454	0.258319	-3.92748	8.58394e-05	0.000726504
ENSDARG00000014208	zgc:55413	zgc:55413 [Source:ZFIN;Acc:ZDB-GENE-040426-2909]	55.7146	-1.1956	0.31708	-3.77067	0.00016281	0.00125358
ENSDARG00000014652	ankrd13b	ankyrin repeat domain 13B [Source:ZFIN;Acc:ZDB-GENE-050913-151]	136.99	-0.777952	0.22058	-3.52684	0.000420544	0.00281781
ENSDARG00000015134	camkk1b	calcium/calmodulin-dependent protein kinase kinase 1, alpha b [Source:ZFIN;Acc:ZDB-GENE-080722-13]	310.418	-0.714791	0.183309	-3.89937	9.6445e-05	0.000801779
ENSDARG00000016391	calcoco1b	calcium binding and coiled-coil domain 1b [Source:ZFIN;Acc:ZDB-GENE-031118-126]	144.79	-0.949606	0.263405	-3.60512	0.000312013	0.0021897
ENSDARG00000016570	prlra	prolactin receptor a [Source:ZFIN;Acc:ZDB-GENE-080103-2]	859.193	-0.705758	0.152241	-4.6358	3.55567e-06	4.52041e-05
ENSDARG00000016918	ace2	angiotensin I converting enzyme 2 [Source:ZFIN;Acc:ZDB-GENE-041114-6]	4035.65	-1.08332	0.151257	-7.16215	7.94186e-13	3.32693e-11
ENSDARG00000017261	gdpd1	glycerophosphodiester phosphodiesterase domain containing 1 [Source:ZFIN;Acc:ZDB-GENE-040822-22]	550.185	-0.637824	0.158275	-4.02983	5.58166e-05	0.00050315
ENSDARG00000017274	opn1sw2	opsin 1 (cone pigments), short-wave-sensitive 2 [Source:NCBI gene;Acc:30435]	6214.7	-0.835463	0.19741	-4.23212	2.315e-05	0.000233613
ENSDARG00000017388	gstt1b	glutathione S-transferase theta 1b [Source:ZFIN;Acc:ZDB-GENE-040426-1491]	893.989	-0.865402	0.146042	-5.9257	3.10968e-09	7.97059e-08
ENSDARG00000017490	cel.1	carboxyl ester lipase, tandem duplicate 1 [Source:ZFIN;Acc:ZDB-GENE-030131-1201]	3299.69	-2.02851	0.191216	-10.6085	2.72142e-26	4.02943e-24
ENSDARG00000019365	krt99	keratin 99 [Source:ZFIN;Acc:ZDB-GENE-050417-50]	160.975	-1.18103	0.176705	-6.68364	2.33073e-11	8.13638e-10
ENSDARG00000019646	twist3	twist3 [Source:ZFIN;Acc:ZDB-GENE-000210-7]	159.316	-0.700755	0.210041	-3.33628	0.000849091	0.00512298
ENSDARG00000020758	tmem178	transmembrane protein 178 [Source:NCBI gene;Acc:767702]	200.367	-0.586766	0.167657	-3.4998	0.000465604	0.00307258
ENSDARG00000020811	efemp2b	EGF containing fibulin extracellular matrix protein 2b [Source:ZFIN;Acc:ZDB-GENE-030219-125]	166.239	-1.7768	0.201863	-8.80203	1.34364e-18	1.10595e-16
ENSDARG00000021351	nefma	neurofilament, medium polypeptide a [Source:ZFIN;Acc:ZDB-GENE-050522-205]	379.724	-0.711461	0.173454	-4.10174	4.10056e-05	0.000385277
ENSDARG00000021573	slc16a7	solute carrier family 16 member 7 [Source:ZFIN;Acc:ZDB-GENE-051113-248]	112.782	-1.88273	0.243641	-7.72749	1.09687e-14	5.83857e-13
ENSDARG00000021633	sh3bgr	SH3 domain binding glutamate-rich protein [Source:ZFIN;Acc:ZDB-GENE-040801-27]	468.086	-0.595223	0.228462	-2.60535	0.009178	0.0357666
ENSDARG00000023176	tdo2b	tryptophan 2,3-dioxygenase b [Source:NCBI gene;Acc:334082]	271.277	-2.62085	0.206641	-12.6831	7.34089e-37	1.92983e-34
ENSDARG00000025206	syt2a	synaptotagmin IIa [Source:ZFIN;Acc:ZDB-GENE-060503-315]	310.197	-0.65756	0.155549	-4.22735	2.36455e-05	0.00023824
ENSDARG00000025595	agmo	alkylglycerol monooxygenase [Source:NCBI gene;Acc:405819]	1306.34	-1.53105	0.166296	-9.20678	3.3606e-20	3.15982e-18
ENSDARG00000025788	chp2	calcineurin-like EF-hand protein 2 [Source:ZFIN;Acc:ZDB-GENE-030131-5810]	410.656	-0.695166	0.171809	-4.04615	5.20667e-05	0.000472655
ENSDARG00000026049	mxf	myxovirus (influenza virus) resistance F [Source:ZFIN;Acc:ZDB-GENE-030721-9]	10.6723	-4.74358	1.12751	-4.20714	2.58622e-05	0.000257056
ENSDARG00000026098	si:dkey-13a21.4	si:dkey-13a21.4 [Source:ZFIN;Acc:ZDB-GENE-040724-163]	33.9412	-2.13226	0.444785	-4.79391	1.63558e-06	2.27279e-05
ENSDARG00000026634	ehmt1b	euchromatic histone-lysine N-methyltransferase 1b [Source:ZFIN;Acc:ZDB-GENE-080515-3]	943.315	-0.627013	0.109921	-5.70419	1.16898e-08	2.67463e-07
ENSDARG00000026895	tor1l3	torsin family 1 like 3 [Source:ZFIN;Acc:ZDB-GENE-040426-1859]	19.3897	-1.38992	0.4783	-2.90596	0.0036613	0.0170448
ENSDARG00000027828	grin1a	glutamate receptor, ionotropic, N-methyl D-aspartate 1a [Source:ZFIN;Acc:ZDB-GENE-051202-1]	3760.8	-0.872953	0.117794	-7.41085	1.2549e-13	5.84627e-12
ENSDARG00000029689	tkta	transketolase a [Source:ZFIN;Acc:ZDB-GENE-130530-578]	1506.56	-1.20533	0.130106	-9.26417	1.96609e-20	1.87601e-18
ENSDARG00000029822	cel.2	carboxyl ester lipase, tandem duplicate 2 [Source:ZFIN;Acc:ZDB-GENE-061110-10]	2428.4	-1.056	0.19717	-5.3558	8.51806e-08	1.62556e-06
ENSDARG00000029832	slc26a1	solute carrier family 26 member 1 [Source:ZFIN;Acc:ZDB-GENE-070112-2182]	295.012	-0.637015	0.177221	-3.59447	0.000325053	0.00227255
ENSDARG00000030758	guca1c	guanylate cyclase activator 1C [Source:ZFIN;Acc:ZDB-GENE-030829-1]	217.499	-0.799187	0.218472	-3.65808	0.000254112	0.00184361
ENSDARG00000031814	dhrs13b.1	dehydrogenase/reductase (SDR family) member 13b.1 [Source:ZFIN;Acc:ZDB-GENE-040801-253]	90.3685	-0.776431	0.24609	-3.15507	0.00160461	0.00863366
ENSDARG00000032380	ompb	olfactory marker protein b [Source:ZFIN;Acc:ZDB-GENE-030103-1]	51.1777	-2.49976	0.329986	-7.57534	3.58187e-14	1.79533e-12
ENSDARG00000032614	msi2b	musashi RNA-binding protein 2b [Source:ZFIN;Acc:ZDB-GENE-040426-1268]	663.854	-0.623523	0.112279	-5.55332	2.80301e-08	5.97797e-07
ENSDARG00000032865	pacsin1a	protein kinase C and casein kinase substrate in neurons 1a [Source:ZFIN;Acc:ZDB-GENE-050522-155]	2025.47	-0.617579	0.12545	-4.92291	8.52677e-07	1.27348e-05
ENSDARG00000036628	cd74b	CD74 molecule, major histocompatibility complex, class II invariant chain b [Source:ZFIN;Acc:ZDB-GENE-990910-10]	26.1274	-1.65392	0.433308	-3.81697	0.0001351	0.00106963
ENSDARG00000036785	si:ch211-226m16.2	si:ch211-226m16.2 [Source:ZFIN;Acc:ZDB-GENE-030131-2302]	591.653	-0.690313	0.13775	-5.01135	5.40487e-07	8.40348e-06
ENSDARG00000036840	krt15	keratin 15 [Source:ZFIN;Acc:ZDB-GENE-040426-2931]	6132.37	-0.794895	0.166447	-4.77565	1.79129e-06	2.45604e-05
ENSDARG00000036865	slc2a12	solute carrier family 2 member 12 [Source:NCBI gene;Acc:393510]	225.292	-0.653123	0.169601	-3.85093	0.000117668	0.000949413
ENSDARG00000037496	gria4a	glutamate receptor, ionotropic, AMPA 4a [Source:ZFIN;Acc:ZDB-GENE-020125-7]	558.98	-0.771479	0.186377	-4.13936	3.4828e-05	0.000333559
ENSDARG00000037551	pm20d1.1	peptidase M20 domain containing 1, tandem duplicate 1 [Source:NCBI gene;Acc:553216]	861.531	-0.890823	0.157811	-5.64487	1.65309e-08	3.67144e-07
ENSDARG00000037645	zgc:173570	zgc:173570 [Source:ZFIN;Acc:ZDB-GENE-080218-15]	89.9647	-0.670301	0.239431	-2.79956	0.00511729	0.022353
ENSDARG00000037773	rybpa	RING1 and YY1 binding protein a [Source:NCBI gene;Acc:368248]	470.736	-0.619477	0.137945	-4.49075	7.09727e-06	8.24378e-05
ENSDARG00000038107	sgcg	sarcoglycan, gamma [Source:ZFIN;Acc:ZDB-GENE-030724-2]	639.375	-0.700702	0.130577	-5.3662	8.04137e-08	1.5403e-06
ENSDARG00000038199	cdab	cytidine deaminase b [Source:ZFIN;Acc:ZDB-GENE-040426-1911]	263.131	-0.810173	0.186354	-4.34749	1.37704e-05	0.000147942
ENSDARG00000038378	sagb	S-antigen; retina and pineal gland (arrestin) b [Source:ZFIN;Acc:ZDB-GENE-050913-98]	1445.1	-0.832025	0.105118	-7.91518	2.46901e-15	1.41354e-13
ENSDARG00000038729	s100z	S100 calcium binding protein Z [Source:ZFIN;Acc:ZDB-GENE-050522-69]	118.415	-1.02013	0.240144	-4.248	2.15688e-05	0.000219375
ENSDARG00000039351	ccl19b	chemokine (C-C motif) ligand 19b [Source:ZFIN;Acc:ZDB-GENE-091204-19]	138.558	-1.54406	0.232634	-6.63729	3.19508e-11	1.08738e-09
ENSDARG00000039959	gdnfa	glial cell derived neurotrophic factor a [Source:NCBI gene;Acc:79379]	56.593	-0.748011	0.277142	-2.69902	0.00695449	0.0286029
ENSDARG00000040627	grik1b	glutamate receptor, ionotropic, kainate 1b [Source:ZFIN;Acc:ZDB-GENE-070821-1]	97.5361	-0.65594	0.236853	-2.7694	0.00561596	0.0241462
ENSDARG00000041033	or119-2	odorant receptor, family F, subfamily 119, member 2 [Source:ZFIN;Acc:ZDB-GENE-010308-22]	16.5088	-1.40617	0.557516	-2.52221	0.0116619	0.0432107
ENSDARG00000041685	si:dkey-105h12.2	si:dkey-105h12.2 [Source:ZFIN;Acc:ZDB-GENE-131118-9]	597.069	-2.1402	0.169107	-12.6559	1.03783e-36	2.70077e-34
ENSDARG00000043249	irf1b	interferon regulatory factor 1b [Source:ZFIN;Acc:ZDB-GENE-041114-13]	141.094	-1.00723	0.26505	-3.80013	0.000144617	0.00113228
ENSDARG00000043835	rab3ab	RAB3A, member RAS oncogene family, b [Source:ZFIN;Acc:ZDB-GENE-041210-268]	260.392	-0.893911	0.180165	-4.96164	6.99014e-07	1.06058e-05
ENSDARG00000044362	unc119b	unc-119 homolog b (C. elegans) [Source:ZFIN;Acc:ZDB-GENE-050201-2]	827.85	-0.606817	0.142132	-4.26937	1.96022e-05	0.000202004
ENSDARG00000044375	zgc:158291	zgc:158291 [Source:ZFIN;Acc:ZDB-GENE-061215-70]	217.91	-0.727963	0.192027	-3.79094	0.000150079	0.00116883
ENSDARG00000044541	ppp1r14ba	protein phosphatase 1, regulatory (inhibitor) subunit 14Ba [Source:ZFIN;Acc:ZDB-GENE-060825-331]	597.512	-0.605284	0.176741	-3.42469	0.000615506	0.00389901
ENSDARG00000044629	guca1d	guanylate cyclase activator 1d [Source:ZFIN;Acc:ZDB-GENE-040724-231]	50.4337	-1.62674	0.344159	-4.72671	2.28186e-06	3.04915e-05
ENSDARG00000044672	parapinopsinb	parapinopsin b [Source:ZFIN;Acc:ZDB-GENE-030616-134]	87.8971	-0.738889	0.267552	-2.76166	0.0057508	0.0246168
ENSDARG00000044694	fybb	FYN binding protein b [Source:ZFIN;Acc:ZDB-GENE-091204-85]	45.5491	-0.806836	0.302744	-2.66508	0.00769705	0.0310765
ENSDARG00000044748	or115-12	odorant receptor, family F, subfamily 115, member 12 [Source:ZFIN;Acc:ZDB-GENE-070806-13]	11.8916	-1.85732	0.589255	-3.15198	0.00162166	0.00870937
ENSDARG00000044894	zgc:113307	zgc:113307 [Source:ZFIN;Acc:ZDB-GENE-050522-29]	187.187	-1.14792	0.20081	-5.71648	1.08752e-08	2.50607e-07
ENSDARG00000044895	fmoda	fibromodulin a [Source:ZFIN;Acc:ZDB-GENE-041008-23]	1548.89	-0.667013	0.134852	-4.94627	7.56503e-07	1.14042e-05
ENSDARG00000044914	suclg2	succinate-CoA ligase, GDP-forming, beta subunit [Source:ZFIN;Acc:ZDB-GENE-030114-3]	2030.3	-0.60033	0.116844	-5.13786	2.7788e-07	4.64872e-06
ENSDARG00000044976	krt93	keratin 93 [Source:ZFIN;Acc:ZDB-GENE-060421-4592]	197.762	-1.03617	0.254783	-4.06687	4.76493e-05	0.000437851
ENSDARG00000045014	tuba2	tubulin, alpha 2 [Source:ZFIN;Acc:ZDB-GENE-040426-1970]	3745.85	-0.887578	0.155638	-5.70285	1.17817e-08	2.69328e-07
ENSDARG00000045127	FAM53C	zgc:175066 [Source:ZFIN;Acc:ZDB-GENE-091027-2]	319.604	-0.601795	0.172979	-3.47901	0.000503268	0.00328865
ENSDARG00000045299	vmo1b	vitelline membrane outer layer 1 homolog b [Source:ZFIN;Acc:ZDB-GENE-120215-131]	175.082	-0.949706	0.181933	-5.22009	1.78838e-07	3.13643e-06
ENSDARG00000053665	gabrg2	gamma-aminobutyric acid (GABA) A receptor, gamma 2 [Source:ZFIN;Acc:ZDB-GENE-091118-65]	286.861	-0.742292	0.14674	-5.05853	4.22492e-07	6.75645e-06
ENSDARG00000054510	adrb2b	adrenoceptor beta 2, surface b [Source:ZFIN;Acc:ZDB-GENE-070410-32]	92.329	-0.794073	0.228249	-3.47898	0.000503324	0.00328865
ENSDARG00000054641	tent5ab	terminal nucleotidyltransferase 5Ab [Source:ZFIN;Acc:ZDB-GENE-071004-35]	340.391	-1.29313	0.179539	-7.20254	5.91012e-13	2.50432e-11
ENSDARG00000055036	itih3a	inter-alpha-trypsin inhibitor heavy chain 3a [Source:ZFIN;Acc:ZDB-GENE-050522-262]	299.181	-2.33336	0.220674	-10.5738	3.94231e-26	5.80376e-24
ENSDARG00000055132	lrfn4a	leucine rich repeat and fibronectin type III domain containing 4a [Source:ZFIN;Acc:ZDB-GENE-091113-56]	217.261	-0.636345	0.165789	-3.83828	0.000123898	0.000994075
ENSDARG00000055216	tuba1c	tubulin, alpha 1c [Source:ZFIN;Acc:ZDB-GENE-061114-1]	2747.95	-0.822033	0.148979	-5.51779	3.43297e-08	7.13831e-07
ENSDARG00000055539	epdl2	ependymin-like 2 [Source:ZFIN;Acc:ZDB-GENE-091204-250]	2617.49	-0.814597	0.179902	-4.528	5.95454e-06	7.08904e-05
ENSDARG00000055638	ankrd33aa	ankyrin repeat domain 33Aa [Source:ZFIN;Acc:ZDB-GENE-080520-2]	183.707	-0.954889	0.251935	-3.79021	0.000150518	0.00117189
ENSDARG00000056248	si:dkey-183i3.5	si:dkey-183i3.5 [Source:ZFIN;Acc:ZDB-GENE-030131-8568]	13508.1	-0.665439	0.196078	-3.39375	0.000689426	0.00430273
ENSDARG00000056314	a2ml	alpha-2-macroglobulin-like [Source:ZFIN;Acc:ZDB-GENE-090212-1]	3172.05	-0.605954	0.127205	-4.76361	1.90155e-06	2.58249e-05
ENSDARG00000056554	rap1gap	RAP1 GTPase activating protein [Source:ZFIN;Acc:ZDB-GENE-080402-9]	266.478	-0.667558	0.16656	-4.00792	6.12549e-05	0.000543801
ENSDARG00000056729	her4.2	hairy-related 4, tandem duplicate 2 [Source:ZFIN;Acc:ZDB-GENE-060815-1]	58.7399	-0.92191	0.275098	-3.35121	0.00080459	0.00488653
ENSDARG00000057000	camkvl	CaM kinase-like vesicle-associated, like [Source:ZFIN;Acc:ZDB-GENE-090311-58]	323.236	-0.710085	0.148963	-4.76685	1.87126e-06	2.5494e-05
ENSDARG00000057032	ppm1nb	protein phosphatase, Mg2+/Mn2+ dependent, 1Nb (putative) [Source:ZFIN;Acc:ZDB-GENE-071004-34]	396.966	-0.797572	0.148527	-5.3699	7.87824e-08	1.51468e-06
ENSDARG00000057568	nefla	neurofilament, light polypeptide a [Source:ZFIN;Acc:ZDB-GENE-091117-1]	116.28	-1.14596	0.247247	-4.63487	3.57166e-06	4.53731e-05
ENSDARG00000057575	pnp4a	purine nucleoside phosphorylase 4a [Source:ZFIN;Acc:ZDB-GENE-040625-83]	629.479	-0.864958	0.137557	-6.28797	3.21637e-10	9.41629e-09
ENSDARG00000057869	cdc42l2	cell division cycle 42 like 2 [Source:ZFIN;Acc:ZDB-GENE-060312-21]	63.6261	-0.697383	0.255692	-2.72744	0.00638285	0.026751
ENSDARG00000058327	neu3.3	sialidase 3 (membrane sialidase), tandem duplicate 3 [Source:ZFIN;Acc:ZDB-GENE-061103-511]	196.534	-0.892618	0.196351	-4.54603	5.46674e-06	6.57822e-05
ENSDARG00000058371	krt5	keratin 5 [Source:ZFIN;Acc:ZDB-GENE-991110-23]	34285.9	-0.732561	0.191301	-3.82937	0.000128474	0.00102346
ENSDARG00000058873	ptpdc1b	protein tyrosine phosphatase domain containing 1b [Source:ZFIN;Acc:ZDB-GENE-090312-138]	264.428	-0.699651	0.178209	-3.92601	8.63668e-05	0.000730248
ENSDARG00000059368	gria4b	glutamate receptor, ionotropic, AMPA 4b [Source:ZFIN;Acc:ZDB-GENE-030131-8013]	964.543	-0.627249	0.116123	-5.40159	6.60511e-08	1.29306e-06
ENSDARG00000059700	agmat	agmatine ureohydrolase (agmatinase) [Source:ZFIN;Acc:ZDB-GENE-060929-696]	207.249	-1.20429	0.194988	-6.17624	6.56476e-10	1.85244e-08
ENSDARG00000059978	cplx4a	complexin 4a [Source:ZFIN;Acc:ZDB-GENE-060526-116]	1003.23	-1.51054	0.124068	-12.1751	4.21954e-34	9.88254e-32
ENSDARG00000060549	ecel1	endothelin converting enzyme-like 1 [Source:ZFIN;Acc:ZDB-GENE-130530-692]	111.207	-1.02332	0.20248	-5.05391	4.32862e-07	6.90088e-06
ENSDARG00000061099	nfasca	neurofascin homolog (chicken) a [Source:ZFIN;Acc:ZDB-GENE-080229-6]	1315.07	-0.613569	0.117919	-5.2033	1.95779e-07	3.39425e-06
ENSDARG00000062003	myo5b	myosin VB [Source:ZFIN;Acc:ZDB-GENE-031219-7]	1175.57	-0.890892	0.138232	-6.44491	1.15672e-10	3.65652e-09
ENSDARG00000062056	elmod1	ELMO/CED-12 domain containing 1 [Source:ZFIN;Acc:ZDB-GENE-070112-262]	3060.7	-0.690498	0.133731	-5.16334	2.42583e-07	4.12174e-06
ENSDARG00000062134	kcnab2b	potassium voltage-gated channel, shaker-related subfamily, beta member 2 b [Source:ZFIN;Acc:ZDB-GENE-080219-36]	168.765	-0.617527	0.206229	-2.99438	0.00275005	0.0134312
ENSDARG00000063007	apc2	APC regulator of WNT signaling pathway 2 [Source:ZFIN;Acc:ZDB-GENE-090422-1]	822.277	-1.13621	0.134812	-8.42809	3.51352e-17	2.4333e-15
ENSDARG00000063475	abcg1	ATP-binding cassette, sub-family G (WHITE), member 1 [Source:ZFIN;Acc:ZDB-GENE-070424-84]	264.007	-0.946162	0.183771	-5.1486	2.62432e-07	4.40745e-06
ENSDARG00000068214	ccni	cyclin I [Source:ZFIN;Acc:ZDB-GENE-040426-2898]	5110.9	-0.767653	0.110377	-6.9548	3.53057e-12	1.38656e-10
ENSDARG00000068289	eif3k	eukaryotic translation initiation factor 3, subunit K [Source:NCBI gene;Acc:550245]	957.784	-0.612029	0.120871	-5.0635	4.11636e-07	6.59924e-06
ENSDARG00000068436	si:ch1073-429i10.3	si:ch1073-429i10.3 [Source:ZFIN;Acc:ZDB-GENE-120214-5]	3816.48	-0.775833	0.0928166	-8.35877	6.33732e-17	4.28526e-15
ENSDARG00000068493	cyp2y3	cytochrome P450, family 2, subfamily Y, polypeptide 3 [Source:ZFIN;Acc:ZDB-GENE-050522-490]	137.811	-1.72694	0.232356	-7.43229	1.06732e-13	5.05466e-12
ENSDARG00000068621	si:ch211-181d7.3	si:ch211-181d7.3 [Source:ZFIN;Acc:ZDB-GENE-121214-30]	74.417	-10.2945	1.32931	-7.74426	9.61373e-15	5.13856e-13
ENSDARG00000068637	si:ch211-281l24.3	si:ch211-281l24.3 [Source:ZFIN;Acc:ZDB-GENE-131121-575]	2248.64	-0.596034	0.134017	-4.44747	8.68896e-06	9.87009e-05
ENSDARG00000068680	ctrl	chymotrypsin-like [Source:ZFIN;Acc:ZDB-GENE-040912-147]	10911	-2.78078	0.155289	-17.9071	1.03887e-71	8.63364e-69
ENSDARG00000068828	bloc1s3	biogenesis of lysosomal organelles complex-1, subunit 3 [Source:ZFIN;Acc:ZDB-GENE-050913-10]	33.635	-1.26444	0.348825	-3.62486	0.000289121	0.00205763
ENSDARG00000068840	zgc:66024	zgc:66024 [Source:ZFIN;Acc:ZDB-GENE-040426-1511]	6.47876	-6.77255	2.28511	-2.96377	0.00303891	0.0145767
ENSDARG00000068989	gabra1	gamma-aminobutyric acid (GABA) A receptor, alpha 1 [Source:ZFIN;Acc:ZDB-GENE-061013-194]	494.233	-0.732308	0.131494	-5.56912	2.56023e-08	5.49202e-07
ENSDARG00000069196	ebf1b	EBF transcription factor 1b [Source:ZFIN;Acc:ZDB-GENE-090814-2]	102.295	-0.768662	0.296873	-2.5892	0.00962005	0.0371353
ENSDARG00000069464	cox7a1	cytochrome c oxidase subunit 7A1 [Source:ZFIN;Acc:ZDB-GENE-060929-340]	220.767	-0.963377	0.173186	-5.56267	2.65675e-08	5.68487e-07
ENSDARG00000069775	fbxo40.1	F-box protein 40, tandem duplicate 1 [Source:ZFIN;Acc:ZDB-GENE-080220-36]	98.2963	-1.50235	0.264156	-5.68736	1.29019e-08	2.92856e-07
ENSDARG00000070025	dchs1a	dachsous cadherin-related 1a [Source:ZFIN;Acc:ZDB-GENE-120410-3]	237.321	-0.698557	0.159893	-4.36891	1.24868e-05	0.000135565
ENSDARG00000070038	rbp2a	retinol binding protein 2a, cellular [Source:ZFIN;Acc:ZDB-GENE-020320-2]	3546.55	-1.03623	0.124951	-8.29311	1.10323e-16	7.25065e-15
ENSDARG00000070157	tgm2a	transglutaminase 2, C polypeptide A [Source:ZFIN;Acc:ZDB-GENE-040912-78]	284.563	-2.59947	0.394542	-6.58858	4.44056e-11	1.48381e-09
ENSDARG00000070229	zgc:158258	zgc:158258 [Source:ZFIN;Acc:ZDB-GENE-070112-2272]	189.143	-0.618501	0.165674	-3.73325	0.000189028	0.00143065
ENSDARG00000070416	zgc:162816	zgc:162816 [Source:ZFIN;Acc:ZDB-GENE-070410-94]	95.6458	-1.15435	0.260006	-4.43972	9.0078e-06	0.00010174
ENSDARG00000070467	lactbl1b	lactamase, beta-like 1b [Source:ZFIN;Acc:ZDB-GENE-061207-53]	256.955	-0.745625	0.152074	-4.90304	9.43641e-07	1.39318e-05
ENSDARG00000070511	si:dkey-183j2.10	si:dkey-183j2.10 [Source:ZFIN;Acc:ZDB-GENE-130530-729]	509.509	-0.74566	0.17048	-4.3739	1.22047e-05	0.000133007
ENSDARG00000070770	her4.3	hairy-related 4, tandem duplicate 3 [Source:ZFIN;Acc:ZDB-GENE-081030-7]	30.3185	-3.23809	0.424089	-7.63542	2.25084e-14	1.16209e-12
ENSDARG00000070844	gamt	guanidinoacetate N-methyltransferase [Source:NCBI gene;Acc:796865]	5084.49	-1.39241	0.102082	-13.6401	2.31396e-42	7.9486e-40
ENSDARG00000071209	oprl1	opiate receptor-like 1 [Source:ZFIN;Acc:ZDB-GENE-040312-4]	164.533	-0.836761	0.190721	-4.38735	1.14739e-05	0.000125681
ENSDARG00000071211	C11H1orf50	zgc:112255 [Source:NCBI gene;Acc:553695]	355.572	-0.914744	0.169194	-5.40648	6.42767e-08	1.26409e-06
ENSDARG00000074098	si:ch211-86h15.1	si:ch211-86h15.1 [Source:ZFIN;Acc:ZDB-GENE-081107-38]	147.602	-0.638908	0.199645	-3.20021	0.00137327	0.00759711
ENSDARG00000074457	si:dkey-96f10.1	si:dkey-96f10.1 [Source:ZFIN;Acc:ZDB-GENE-090312-154]	47.1416	-2.67773	0.409152	-6.54458	5.96632e-11	1.95312e-09
ENSDARG00000074519	BX248501.1		115.302	-1.05722	0.29308	-3.60728	0.000309424	0.0021739
ENSDARG00000074526	zbtb16b	zinc finger and BTB domain containing 16b [Source:ZFIN;Acc:ZDB-GENE-100923-1]	176.009	-0.62723	0.201705	-3.10963	0.0018732	0.00979285
ENSDARG00000074660	rilp	Rab interacting lysosomal protein [Source:ZFIN;Acc:ZDB-GENE-100408-4]	302.475	-0.850341	0.158153	-5.37671	7.58607e-08	1.46287e-06
ENSDARG00000074697	npdc1a	neural proliferation, differentiation and control, 1a [Source:ZFIN;Acc:ZDB-GENE-031204-31]	194.951	-0.658	0.204516	-3.21736	0.00129377	0.00723495
ENSDARG00000074906	znf831	zinc finger protein 831 [Source:ZFIN;Acc:ZDB-GENE-081022-210]	49.3657	-1.01169	0.32113	-3.1504	0.00163049	0.00875294
ENSDARG00000075629	si:dkey-197i20.6	si:dkey-197i20.6 [Source:ZFIN;Acc:ZDB-GENE-131127-557]	136.209	-0.693957	0.246935	-2.81028	0.00494981	0.0217763
ENSDARG00000075676	fndc7b	fibronectin type III domain containing 7b [Source:ZFIN;Acc:ZDB-GENE-100922-114]	121.298	-0.668536	0.2203	-3.03466	0.00240811	0.012056
ENSDARG00000075697	si:ch73-380l3.2	si:ch73-380l3.2 [Source:ZFIN;Acc:ZDB-GENE-080303-1]	179.047	-1.40625	0.173314	-8.11389	4.9025e-16	3.02885e-14
ENSDARG00000075698	nkpd1	NTPase, KAP family P-loop domain containing 1 [Source:ZFIN;Acc:ZDB-GENE-141215-19]	108.874	-0.96063	0.25722	-3.73466	0.000187971	0.0014239
ENSDARG00000075757	gig2e	grass carp reovirus (GCRV)-induced gene 2e [Source:ZFIN;Acc:ZDB-GENE-130517-2]	91.1793	-0.841273	0.250994	-3.35176	0.000802982	0.00487791
ENSDARG00000075960	cdh24a	cadherin 24, type 2a [Source:ZFIN;Acc:ZDB-GENE-090312-96]	50.9496	-0.7764	0.277812	-2.79469	0.0051949	0.022638
ENSDARG00000076030	cacnb3b	calcium channel, voltage-dependent, beta 3b [Source:ZFIN;Acc:ZDB-GENE-090127-1]	50.3868	-0.838222	0.329293	-2.54552	0.0109116	0.0409729
ENSDARG00000076056	IYD	si:ch211-286f9.2 [Source:ZFIN;Acc:ZDB-GENE-090313-109]	69.6672	-1.81311	0.333045	-5.44403	5.20878e-08	1.04431e-06
ENSDARG00000076248	ppp1r3db	protein phosphatase 1, regulatory subunit 3Db [Source:ZFIN;Acc:ZDB-GENE-110201-1]	36.4404	-1.45658	0.32526	-4.47818	7.52815e-06	8.70892e-05
ENSDARG00000076299	FQ323119.1		219.772	-0.708427	0.188381	-3.7606	0.000169504	0.00129737
ENSDARG00000076448	serpinf2a	serpin peptidase inhibitor, clade F (alpha-2 antiplasmin, pigment epithelium derived factor), member 2a [Source:ZFIN;Acc:ZDB-GENE-060822-1]	667.552	-0.966974	0.140521	-6.88133	5.92956e-12	2.25647e-10
ENSDARG00000076620	abhd8b	abhydrolase domain containing 8b [Source:ZFIN;Acc:ZDB-GENE-130530-805]	47.1507	-1.3367	0.320103	-4.17583	2.96899e-05	0.000289297
ENSDARG00000076819	nlrc8	NLR family CARD domain containing 8 [Source:ZFIN;Acc:ZDB-GENE-070912-363]	22.8165	-8.5886	1.25715	-6.83178	8.3868e-12	3.13598e-10
ENSDARG00000077082	agtrap	angiotensin II receptor-associated protein [Source:ZFIN;Acc:ZDB-GENE-050309-11]	99.2587	-1.18157	0.234057	-5.04823	4.45911e-07	7.08698e-06
ENSDARG00000077353	rerea	arginine-glutamic acid dipeptide (RE) repeats a [Source:ZFIN;Acc:ZDB-GENE-060718-1]	881.819	-0.642455	0.121282	-5.29719	1.17599e-07	2.15944e-06
ENSDARG00000077471	hmces	5-hydroxymethylcytosine binding, ES cell specific [Source:ZFIN;Acc:ZDB-GENE-070620-10]	39.3182	-1.05769	0.372036	-2.84298	0.00446937	0.0200845
ENSDARG00000077571	zgc:174862	zgc:174862 [Source:ZFIN;Acc:ZDB-GENE-080303-29]	11.861	-4.71642	1.5592	-3.0249	0.00248719	0.0123893
ENSDARG00000077608	gpr137bb	G protein-coupled receptor 137Bb [Source:ZFIN;Acc:ZDB-GENE-100721-2]	253.982	-0.978619	0.189157	-5.17359	2.2964e-07	3.92842e-06
ENSDARG00000077762	si:rp71-79p20.2	si:rp71-79p20.2 [Source:ZFIN;Acc:ZDB-GENE-030616-83]	33.2201	-0.899068	0.335938	-2.67629	0.00744415	0.0302689
ENSDARG00000077872	CR626907.1	alpha-2-macroglobulin-like [Source:NCBI gene;Acc:100006895]	1199.55	-0.775914	0.150649	-5.15047	2.5983e-07	4.37803e-06
ENSDARG00000077875	slc2a5	solute carrier family 2 member 5 [Source:ZFIN;Acc:ZDB-GENE-060222-2]	57.5807	-2.0026	0.393032	-5.09525	3.48285e-07	5.70068e-06
ENSDARG00000079015	brca2	BRCA2 DNA repair associated [Source:ZFIN;Acc:ZDB-GENE-060510-3]	193.717	-0.830637	0.163972	-5.06573	4.06832e-07	6.54259e-06
ENSDARG00000079031	si:ch211-22d5.2	si:ch211-22d5.2 [Source:ZFIN;Acc:ZDB-GENE-091204-283]	80.3302	-1.69789	0.355392	-4.77752	1.7747e-06	2.43719e-05
ENSDARG00000079502	gal3st2	galactose-3-O-sulfotransferase 2 [Source:ZFIN;Acc:ZDB-GENE-131127-533]	82.1076	-0.809347	0.234367	-3.45333	0.00055371	0.00356364
ENSDARG00000079581	nyap2a	neuronal tyrosine-phosphorylated phosphoinositide-3-kinase adaptor 2a [Source:ZFIN;Acc:ZDB-GENE-131121-129]	70.8874	-0.789063	0.273797	-2.88193	0.00395251	0.0181319
ENSDARG00000079742	mcf2l2	MCF.2 cell line derived transforming sequence-like 2 [Source:ZFIN;Acc:ZDB-GENE-100812-1]	346.165	-0.781139	0.176356	-4.42932	9.45298e-06	0.000106441
ENSDARG00000079977	nhsb	Nance-Horan syndrome b (congenital cataracts and dental anomalies) [Source:ZFIN;Acc:ZDB-GENE-090617-2]	729.835	-0.654799	0.123425	-5.30523	1.1253e-07	2.08477e-06
ENSDARG00000080174	dre-mir-124-5	dre-mir-124-5 [Source:miRBase;Acc:MI0001970]	83.2861	-0.776813	0.282519	-2.74959	0.00596695	0.0253758
ENSDARG00000086553	nlrc3l1	NLR family, CARD domain containing 3-like 1 [Source:ZFIN;Acc:ZDB-GENE-091204-248]	549.81	-0.864878	0.122856	-7.03975	1.9259e-12	7.77694e-11
ENSDARG00000086826	sult6b1	sulfotransferase family, cytosolic, 6b, member 1 [Source:NCBI gene;Acc:322462]	2240.66	-0.635399	0.118877	-5.34501	9.04103e-08	1.7152e-06
ENSDARG00000086998	zgc:64002	zgc:64002 [Source:ZFIN;Acc:ZDB-GENE-040426-1329]	87.2456	-0.712453	0.277871	-2.56397	0.0103483	0.0392871
ENSDARG00000087573	hdac11	histone deacetylase 11 [Source:ZFIN;Acc:ZDB-GENE-040704-7]	47.7093	-0.790702	0.29561	-2.67482	0.00747703	0.0303887
ENSDARG00000087635	or128-5	odorant receptor, family E, subfamily 128, member 5 [Source:ZFIN;Acc:ZDB-GENE-980526-343]	13.8054	-1.71758	0.609906	-2.81614	0.00486041	0.0214636
ENSDARG00000087666	fibpb	fibroblast growth factor (acidic) intracellular binding protein b [Source:NCBI gene;Acc:405787]	66.3137	-0.744161	0.254963	-2.9187	0.00351494	0.0164706
ENSDARG00000088251	lgals17	galectin 17 [Source:ZFIN;Acc:ZDB-GENE-131121-418]	6.42863	-3.54582	1.1954	-2.96623	0.00301477	0.0144717
ENSDARG00000088505	fam217b	family with sequence similarity 217 member B [Source:ZFIN;Acc:ZDB-GENE-090313-236]	57.367	-1.49086	0.295452	-5.04602	4.51118e-07	7.1609e-06
ENSDARG00000088601	si:dkey-175m17.6	si:dkey-175m17.6 [Source:ZFIN;Acc:ZDB-GENE-091204-392]	26.2668	-1.58075	0.404852	-3.90453	9.44097e-05	0.000787654
ENSDARG00000088882	si:ch211-149b19.2	si:ch211-149b19.2 [Source:ZFIN;Acc:ZDB-GENE-110411-60]	71.1712	-0.839749	0.266734	-3.14827	0.00164241	0.00880061
ENSDARG00000089063	lactbl1a	lactamase, beta-like 1a [Source:ZFIN;Acc:ZDB-GENE-030131-7625]	184.692	-1.31616	0.276154	-4.76604	1.87879e-06	2.55696e-05
ENSDARG00000089101	plrdgb	PITP-less RdgB-like protein [Source:ZFIN;Acc:ZDB-GENE-000406-3]	102.074	-0.638592	0.21321	-2.99513	0.00274327	0.0134032
ENSDARG00000089507	ugt1b5	UDP glucuronosyltransferase 1 family, polypeptide B5 [Source:ZFIN;Acc:ZDB-GENE-080227-14]	235.619	-0.805548	0.184275	-4.37144	1.23431e-05	0.000134175
ENSDARG00000089724	cyldb	cylindromatosis (turban tumor syndrome), b [Source:ZFIN;Acc:ZDB-GENE-100208-1]	123.072	-0.837376	0.264754	-3.16284	0.00156235	0.00844366
ENSDARG00000090164	si:ch73-362m14.2	si:ch73-362m14.2 [Source:ZFIN;Acc:ZDB-GENE-120215-235]	82.9025	-0.852215	0.250941	-3.39608	0.000683586	0.00426835
ENSDARG00000090202	rbm11	RNA binding motif protein 11 [Source:ZFIN;Acc:ZDB-GENE-091204-317]	13.3863	-1.69857	0.570287	-2.97844	0.00289715	0.0140115
ENSDARG00000090232	clpb	ClpB homolog, mitochondrial AAA ATPase chaperonin [Source:ZFIN;Acc:ZDB-GENE-150227-1]	239.436	-0.788472	0.18367	-4.29288	1.76369e-05	0.000184408
ENSDARG00000090421	SH2B2	SH2B adaptor protein 2 [Source:NCBI gene;Acc:100535524]	94.1197	-0.601951	0.21995	-2.73676	0.00620469	0.0261537
ENSDARG00000090469	sycn.1	syncollin, tandem duplicate 1 [Source:ZFIN;Acc:ZDB-GENE-141212-332]	11.1944	-2.00108	0.740486	-2.70239	0.00688435	0.0283779
ENSDARG00000090899	sycn.3	syncollin, tandem duplicate 3 [Source:ZFIN;Acc:ZDB-GENE-161220-1]	270.55	-4.60917	0.293049	-15.7283	9.67165e-56	5.08512e-53
ENSDARG00000090914	si:ch211-117k10.3	si:ch211-117k10.3 [Source:ZFIN;Acc:ZDB-GENE-141212-273]	737.394	-1.04776	0.150942	-6.94149	3.87991e-12	1.51682e-10
ENSDARG00000090948	si:ch73-29c22.1	si:ch73-29c22.1 [Source:ZFIN;Acc:ZDB-GENE-091204-309]	38.4745	-1.18129	0.410542	-2.87739	0.00400974	0.0183291
ENSDARG00000091119	fbxo40.2	F-box protein 40, tandem duplicate 2 [Source:ZFIN;Acc:ZDB-GENE-120215-105]	106.488	-1.47883	0.253136	-5.84203	5.15695e-09	1.26652e-07
ENSDARG00000091127	klf15	Kruppel-like factor 15 [Source:ZFIN;Acc:ZDB-GENE-030131-7844]	642.504	-0.917149	0.149932	-6.11709	9.53011e-10	2.64289e-08
ENSDARG00000091584	si:ch73-217n20.1	si:ch73-217n20.1 [Source:ZFIN;Acc:ZDB-GENE-110411-232]	226.266	-1.11047	0.178433	-6.22346	4.86307e-10	1.3983e-08
ENSDARG00000091607	arhgef28b	Rho guanine nucleotide exchange factor (GEF) 28b [Source:ZFIN;Acc:ZDB-GENE-131121-157]	60.0801	-1.04244	0.277955	-3.7504	0.000176553	0.00134692
ENSDARG00000091799	si:ch211-266k22.6	si:ch211-266k22.6 [Source:ZFIN;Acc:ZDB-GENE-120215-250]	127.734	-0.709089	0.206283	-3.43745	0.000587223	0.00374749
ENSDARG00000091847	si:ch211-181d7.1	si:ch211-181d7.1 [Source:ZFIN;Acc:ZDB-GENE-121214-14]	98.6158	-10.7007	1.42336	-7.51794	5.56439e-14	2.73058e-12
ENSDARG00000092025	nlrc8	NLR family CARD domain containing 8 [Source:ZFIN;Acc:ZDB-GENE-070912-363]	9.0519	-6.25704	1.34022	-4.66865	3.03179e-06	3.91912e-05
ENSDARG00000092044	si:dkey-22f5.9	si:dkey-22f5.9 [Source:ZFIN;Acc:ZDB-GENE-091204-260]	225.73	-0.903601	0.273552	-3.30322	0.000955825	0.00564662
ENSDARG00000092260	si:ch73-290k24.6	si:ch73-290k24.6 [Source:ZFIN;Acc:ZDB-GENE-110411-49]	124.815	-0.620282	0.202763	-3.05914	0.00221972	0.0112828
ENSDARG00000092726	si:dkey-184p9.7	si:dkey-184p9.7 [Source:ZFIN;Acc:ZDB-GENE-091204-97]	126.223	-0.599653	0.235676	-2.54439	0.0109469	0.0410816
ENSDARG00000092916	mlnl	motilin-like [Source:ZFIN;Acc:ZDB-GENE-091204-289]	53.1065	-1.07654	0.319069	-3.37402	0.000740785	0.00456248
ENSDARG00000093176	zgc:77118	zgc:77118 [Source:ZFIN;Acc:ZDB-GENE-040426-2211]	35.3934	-1.32291	0.39533	-3.34634	0.000818863	0.00496039
ENSDARG00000093780	BX548078.1		89.2232	-2.13558	0.30334	-7.0402	1.91961e-12	7.76371e-11
ENSDARG00000094181	shroom1	shroom family member 1 [Source:ZFIN;Acc:ZDB-GENE-091204-385]	120.403	-0.73029	0.226004	-3.23131	0.00123223	0.00695418
ENSDARG00000095241	mybl2a	v-myb avian myeloblastosis viral oncogene homolog-like 2a [Source:ZFIN;Acc:ZDB-GENE-980526-529]	174.098	-0.646708	0.176715	-3.65962	0.000252591	0.00183465
ENSDARG00000095512	rca2.2	regulator of complement activation group 2 gene 2 [Source:ZFIN;Acc:ZDB-GENE-060503-646]	44.772	-1.84936	0.393105	-4.70449	2.54498e-06	3.35893e-05
ENSDARG00000095665	si:ch211-191a16.2	si:ch211-191a16.2 [Source:ZFIN;Acc:ZDB-GENE-081028-45]	86.9672	-0.828404	0.239863	-3.45365	0.000553055	0.0035612
ENSDARG00000095843	col24a1	collagen type XXIV alpha 1 [Source:ZFIN;Acc:ZDB-GENE-110411-128]	195.44	-0.62745	0.236468	-2.65342	0.00796809	0.0319558
ENSDARG00000095963	asgrl2	asialoglycoprotein receptor-like 2 [Source:ZFIN;Acc:ZDB-GENE-080917-52]	113.813	-1.63748	0.243044	-6.7374	1.6125e-11	5.74591e-10
ENSDARG00000096382	neu3.1	sialidase 3 (membrane sialidase), tandem duplicate 1 [Source:ZFIN;Acc:ZDB-GENE-061201-39]	68.2586	-0.978719	0.256307	-3.81854	0.000134241	0.00106382
ENSDARG00000096545	si:ch211-191a16.5	si:ch211-191a16.5 [Source:ZFIN;Acc:ZDB-GENE-121214-56]	34.9994	-2.43466	0.381274	-6.38561	1.70718e-10	5.23846e-09
ENSDARG00000096950	BX927244.1		10.8623	-2.32272	0.671363	-3.45971	0.000540759	0.00349512
ENSDARG00000097182	CR848757.1		83.2605	-0.876705	0.225611	-3.88591	0.000101948	0.00084209
ENSDARG00000097196	CR847531.1		753.329	-0.72301	0.142766	-5.0643	4.0991e-07	6.57976e-06
ENSDARG00000097231	ugt1b2	UDP glucuronosyltransferase 1 family, polypeptide B2 [Source:ZFIN;Acc:ZDB-GENE-080227-11]	79.8644	-1.04311	0.260187	-4.00909	6.0954e-05	0.00054169
ENSDARG00000097247	BX322555.3		54.4856	-1.46034	0.343421	-4.25232	2.11571e-05	0.000215784
ENSDARG00000097489	si:ch73-390p7.2	si:ch73-390p7.2 [Source:ZFIN;Acc:ZDB-GENE-131121-522]	144.018	-0.668818	0.192735	-3.47013	0.000520201	0.00338518
ENSDARG00000097491	ugt1b1	UDP glucuronosyltransferase 1 family, polypeptide B1 [Source:ZFIN;Acc:ZDB-GENE-080227-10]	132.434	-0.643331	0.191074	-3.36693	0.000760111	0.00466256
ENSDARG00000097526	CU466287.3		7.98921	-2.71224	0.744865	-3.64125	0.00027132	0.00194762
ENSDARG00000097551	si:dkey-7i4.15	si:dkey-7i4.15 [Source:ZFIN;Acc:ZDB-GENE-131127-129]	64.9705	-0.73584	0.252007	-2.91992	0.00350124	0.0164184
ENSDARG00000097653	si:dkey-23k10.3	si:dkey-23k10.3 [Source:ZFIN;Acc:ZDB-GENE-131126-11]	46.5471	-2.37914	0.356389	-6.6757	2.46047e-11	8.543e-10
ENSDARG00000097700	si:dkey-23k10.2	si:dkey-23k10.2 [Source:ZFIN;Acc:ZDB-GENE-131122-52]	15.0089	-1.61889	0.541777	-2.98811	0.00280707	0.013676
ENSDARG00000097770	si:ch211-167j9.4	si:ch211-167j9.4 [Source:ZFIN;Acc:ZDB-GENE-131121-196]	106.494	-2.6935	0.27077	-9.94758	2.58382e-23	3.20033e-21
ENSDARG00000097804	lypc	ly6 domain containing, pigment cell [Source:ZFIN;Acc:ZDB-GENE-131127-361]	332.873	-1.09451	0.211105	-5.18467	2.16402e-07	3.71677e-06
ENSDARG00000097816	si:dkey-117a8.1	si:dkey-117a8.1 [Source:ZFIN;Acc:ZDB-GENE-131121-256]	19.0576	-1.78319	0.538771	-3.30973	0.00093386	0.00554307
ENSDARG00000098011	BX000438.2		414.882	-1.26373	0.195418	-6.46679	1.00104e-10	3.19575e-09
ENSDARG00000098024	si:dkey-262k9.2	si:dkey-262k9.2 [Source:ZFIN;Acc:ZDB-GENE-131121-282]	1479.2	-0.674788	0.16991	-3.97144	7.14393e-05	0.000618652
ENSDARG00000098063	alp3	alkaline phosphatase 3 [Source:ZFIN;Acc:ZDB-GENE-120919-1]	292.524	-1.83319	0.248551	-7.37552	1.63707e-13	7.5584e-12
ENSDARG00000098082	CU459093.1		374.109	-1.09013	0.164856	-6.61262	3.77575e-11	1.2666e-09
ENSDARG00000098308	CR936540.1	leucine rich repeat containing G protein-coupled receptor 6 [Source:NCBI gene;Acc:100330212]	78.7779	-0.78724	0.244326	-3.22208	0.00127263	0.0071353
ENSDARG00000098363	BX901957.1		49.1862	-1.09236	0.30873	-3.53824	0.000402808	0.00272376
ENSDARG00000098368	aplp1	amyloid beta (A4) precursor-like protein 1 [Source:ZFIN;Acc:ZDB-GENE-040319-1]	3310.6	-0.72845	0.112672	-6.46525	1.01134e-10	3.22465e-09
ENSDARG00000098906	herc7	hect domain and RLD 7 [Source:ZFIN;Acc:ZDB-GENE-091204-164]	98.0337	-2.23833	0.264387	-8.46612	2.53703e-17	1.79072e-15
ENSDARG00000099031	scn4ba	sodium channel, voltage-gated, type IV, beta a [Source:ZFIN;Acc:ZDB-GENE-070615-18]	133.613	-0.972753	0.239895	-4.05491	5.01529e-05	0.000458676
ENSDARG00000099096	gabrb4	gamma-aminobutyric acid type A receptor beta4 subunit [Source:ZFIN;Acc:ZDB-GENE-070424-211]	132.654	-0.604109	0.20945	-2.88426	0.00392333	0.018043
ENSDARG00000099106	afmid	arylformamidase [Source:NCBI gene;Acc:550372]	104.757	-1.01722	0.232929	-4.36708	1.25916e-05	0.000136588
ENSDARG00000099185	chia.2	chitinase, acidic.2 [Source:ZFIN;Acc:ZDB-GENE-040426-2014]	12846.8	-1.31202	0.163663	-8.01661	1.08702e-15	6.51278e-14
ENSDARG00000099203	atp1b2a	ATPase Na+/K+ transporting subunit beta 2a [Source:ZFIN;Acc:ZDB-GENE-001127-2]	4107.29	-0.630089	0.125487	-5.02116	5.13595e-07	8.03873e-06
ENSDARG00000099524	gbe1b	glucan (1,4-alpha-), branching enzyme 1b [Source:ZFIN;Acc:ZDB-GENE-110914-16]	253.938	-0.644126	0.190862	-3.37482	0.00073864	0.0045547
ENSDARG00000099645	zgc:153184	zgc:153184 [Source:ZFIN;Acc:ZDB-GENE-060825-136]	93.2452	-0.699202	0.21547	-3.24501	0.00117446	0.00668974
ENSDARG00000100075	abcg2a	ATP-binding cassette, sub-family G (WHITE), member 2a [Source:ZFIN;Acc:ZDB-GENE-050517-35]	933.333	-0.787278	0.160988	-4.89028	1.00691e-06	1.47728e-05
ENSDARG00000100549	CABZ01079427.1		172.721	-0.63818	0.188217	-3.39066	0.00069725	0.00434525
ENSDARG00000100635	chia.1	chitinase, acidic.1 [Source:ZFIN;Acc:ZDB-GENE-040426-1994]	4675.44	-1.06747	0.195385	-5.4634	4.67103e-08	9.46811e-07
ENSDARG00000100795	timp4.3	TIMP metallopeptidase inhibitor 4, tandem duplicate 3 [Source:ZFIN;Acc:ZDB-GENE-070824-1]	167.697	-2.12319	0.270613	-7.84586	4.29982e-15	2.40818e-13
ENSDARG00000101050	tmc8	transmembrane channel-like 8 [Source:ZFIN;Acc:ZDB-GENE-081114-2]	80.4232	-2.83983	0.345042	-8.23039	1.86602e-16	1.19588e-14
ENSDARG00000101139	agpat2	1-acylglycerol-3-phosphate O-acyltransferase 2 (lysophosphatidic acid acyltransferase, beta) [Source:ZFIN;Acc:ZDB-GENE-061103-541]	779.311	-0.673319	0.139235	-4.83585	1.32578e-06	1.88292e-05
ENSDARG00000101146	CR293511.1	Fc receptor-like protein 5 [Source:NCBI gene;Acc:101886098]	32.8157	-1.41831	0.366857	-3.86613	0.000110578	0.000902097
ENSDARG00000101176	ugt1b7	UDP glucuronosyltransferase 1 family, polypeptide B7 [Source:ZFIN;Acc:ZDB-GENE-080227-15]	47.0768	-0.852675	0.316992	-2.6899	0.00714742	0.0292795
ENSDARG00000101324	apoa1b	apolipoprotein A-Ib [Source:ZFIN;Acc:ZDB-GENE-050302-172]	36428.6	-0.648904	0.108876	-5.96005	2.52158e-09	6.59248e-08
ENSDARG00000101423	cyp2y3	cytochrome P450, family 2, subfamily Y, polypeptide 3 [Source:ZFIN;Acc:ZDB-GENE-050522-490]	2226.56	-1.30835	0.14747	-8.87202	7.1833e-19	6.00855e-17
ENSDARG00000101557	scarb1	scavenger receptor class B, member 1 [Source:ZFIN;Acc:ZDB-GENE-031126-1]	360.121	-1.24262	0.172592	-7.19977	6.03129e-13	2.55146e-11
ENSDARG00000101713	scn2b	sodium channel, voltage-gated, type II, beta [Source:ZFIN;Acc:ZDB-GENE-070920-1]	433.088	-1.18142	0.140942	-8.38227	5.19168e-17	3.56676e-15
ENSDARG00000101954	hoxc6b	homeobox C6b [Source:NCBI gene;Acc:58045]	62.3287	-0.821129	0.299838	-2.73858	0.00617059	0.0260552
ENSDARG00000102146	si:ch211-69b7.6	si:ch211-69b7.6 [Source:ZFIN;Acc:ZDB-GENE-141212-266]	338.842	-1.01167	0.206324	-4.90329	9.42438e-07	1.3922e-05
ENSDARG00000102305	svbp	small vasohibin binding protein [Source:NCBI gene;Acc:798425]	230.356	-0.763469	0.178252	-4.28309	1.84314e-05	0.000191619
ENSDARG00000102442	folr	folate receptor [Source:ZFIN;Acc:ZDB-GENE-070615-23]	269.289	-1.25354	0.183643	-6.82598	8.73244e-12	3.24637e-10
ENSDARG00000102722	itih3b	inter-alpha-trypsin inhibitor heavy chain 3b [Source:ZFIN;Acc:ZDB-GENE-040426-2716]	994.875	-1.62573	0.199395	-8.15329	3.5416e-16	2.22e-14
ENSDARG00000102773	cacna1da	calcium channel, voltage-dependent, L type, alpha 1D subunit, a [Source:ZFIN;Acc:ZDB-GENE-030616-135]	744.962	-0.633218	0.146429	-4.3244	1.52949e-05	0.000162491
ENSDARG00000102805	cyp2aa12	cytochrome P450, family 2, subfamily AA, polypeptide 12 [Source:ZFIN;Acc:ZDB-GENE-071004-47]	202.92	-2.05047	0.214164	-9.57427	1.02576e-21	1.11977e-19
ENSDARG00000102967	CT573282.1		99.2088	-0.925122	0.209466	-4.41658	1.00275e-05	0.000111981
ENSDARG00000102975	nsg2	neuronal vesicle trafficking associated 2 [Source:ZFIN;Acc:ZDB-GENE-030131-3694]	1937.83	-0.585928	0.138089	-4.24313	2.20421e-05	0.000223396
ENSDARG00000103444	gig2h	grass carp reovirus (GCRV)-induced gene 2h [Source:ZFIN;Acc:ZDB-GENE-130517-5]	5.7193	-2.59832	0.999005	-2.60091	0.00929772	0.0361177
ENSDARG00000103687	sycn.2	syncollin, tandem duplicate 2 [Source:ZFIN;Acc:ZDB-GENE-141212-321]	1702.04	-4.43407	0.155664	-28.4848	1.80787e-178	6.65374e-175
ENSDARG00000103766	cyp2aa7	cytochrome P450, family 2, subfamily AA, polypeptide 7 [Source:ZFIN;Acc:ZDB-GENE-071004-48]	173.562	-1.07116	0.228567	-4.68639	2.78062e-06	3.63271e-05
ENSDARG00000104023	mag	myelin associated glycoprotein [Source:ZFIN;Acc:ZDB-GENE-041217-24]	402.582	-0.754294	0.169027	-4.46256	8.09864e-06	9.29362e-05
ENSDARG00000104204	slc1a8a	solute carrier family 1 member 8a [Source:ZFIN;Acc:ZDB-GENE-101111-8]	197.717	-1.28202	0.19387	-6.61278	3.7717e-11	1.2666e-09
ENSDARG00000104326	si:dkey-183i3.9	si:dkey-183i3.9 [Source:ZFIN;Acc:ZDB-GENE-141216-302]	111.609	-0.601407	0.222555	-2.70228	0.00688651	0.0283822
ENSDARG00000104387	SLC4A5	si:ch211-48m9.1 [Source:ZFIN;Acc:ZDB-GENE-060531-64]	197.086	-0.780733	0.195203	-3.9996	6.34497e-05	0.000559622
ENSDARG00000104811	cyp2aa2	y cytochrome P450, family 2, subfamily AA, polypeptide 2 [Source:ZFIN;Acc:ZDB-GENE-061027-232]	56.3238	-0.853583	0.299931	-2.84593	0.00442821	0.0199204
ENSDARG00000104853	il1rapl1b	interleukin 1 receptor accessory protein-like 1b [Source:NCBI gene;Acc:557801]	103.224	-0.989725	0.247967	-3.99136	6.56962e-05	0.000576083
ENSDARG00000104989	wnk2	WNK lysine deficient protein kinase 2 [Source:ZFIN;Acc:ZDB-GENE-160114-3]	193.019	-0.782722	0.188736	-4.14719	3.36587e-05	0.000323581
ENSDARG00000105104	si:dkey-223p19.1	si:dkey-223p19.1 [Source:ZFIN;Acc:ZDB-GENE-120215-140]	19.4282	-1.30776	0.464684	-2.81429	0.00488856	0.0215584
ENSDARG00000105120	gab2	GRB2-associated binding protein 2 [Source:ZFIN;Acc:ZDB-GENE-130530-756]	95.0678	-0.71432	0.25232	-2.83101	0.00464012	0.0207533
ENSDARG00000105271	BX640522.1	septin 4b [Source:NCBI gene;Acc:100003446]	123.919	-0.698778	0.229586	-3.04365	0.00233728	0.01177
ENSDARG00000105317	si:ch1073-365p7.2	si:ch1073-365p7.2 [Source:ZFIN;Acc:ZDB-GENE-160114-38]	21.3471	-2.22678	0.493223	-4.51474	6.33932e-06	7.48145e-05
ENSDARG00000109999	CR457441.1		2.04682	-5.10976	1.81489	-2.81547	0.0048706	0.0214939
ENSDARG00000110366	FO904880.1	cytochrome P450 2J6-like [Source:NCBI gene;Acc:103909721]	64.9452	-1.67101	0.382947	-4.36355	1.27968e-05	0.000138523
ENSDARG00000111106	arl3l1	ADP ribosylation factor like GTPase 3, like 1 [Source:ZFIN;Acc:ZDB-GENE-040426-1649]	321.942	-0.914756	0.194027	-4.71459	2.42193e-06	3.21298e-05
ENSDARG00000115806	CABZ01043506.1		61.3165	-2.29298	0.298349	-7.68556	1.52335e-14	7.97683e-13
ENSDARG00000116112	AL954146.3		61.5815	-1.06854	0.29641	-3.60495	0.000312208	0.00219047
ENSDARG00000116389	CR450764.17	E3 ubiquitin-protein ligase RBBP6-like [Source:NCBI gene;Acc:103908740]	2.15712	-5.10815	1.77881	-2.87167	0.00408306	0.018618
ENSDARG00000117065	BX649300.3		64.1312	-0.762708	0.265565	-2.87202	0.00407858	0.0186051
ENSDARG00000117235	CR293531.4		5.37431	-2.63697	0.964	-2.73545	0.00622959	0.0262501
ENSDARG00000117241	CABZ01067657.1		46.8897	-1.71909	0.382145	-4.49853	6.84255e-06	7.98029e-05
ENSDARG00000117251	CABZ01043506.2		70.6132	-2.23594	0.280891	-7.96019	1.71774e-15	1.00122e-13
ENSDARG00000117317	CABZ01044022.1		2.71382	-4.3586	1.62736	-2.67833	0.00739899	0.0301289
ENSDARG00000117472	CABZ01043503.1		95.0827	-2.50392	0.285828	-8.76025	1.94821e-18	1.58333e-16
ENSDARG00000117741	LO018107.1		11.1399	-2.59176	0.714528	-3.62724	0.000286466	0.00204043
ENSDARG00000000183	ptpn4b	protein tyrosine phosphatase non-receptor type 4b [Source:ZFIN;Acc:ZDB-GENE-030131-6259]	419.151	-0.672656	0.136316	-4.93452	8.03476e-07	1.20489e-05
ENSDARG00000000212	krt97	keratin 97 [Source:ZFIN;Acc:ZDB-GENE-040718-78]	6749.3	-1.16	0.150757	-7.6945	1.42043e-14	7.46829e-13
ENSDARG00000002255	epb41l3a	erythrocyte membrane protein band 4.1-like 3a [Source:ZFIN;Acc:ZDB-GENE-040822-8]	594.71	-0.871331	0.145446	-5.99075	2.08876e-09	5.54771e-08
ENSDARG00000005004	slc5a12	solute carrier family 5 member 12 [Source:NCBI gene;Acc:393339]	96.5696	-0.765204	0.257204	-2.97509	0.00292904	0.0141392
ENSDARG00000005397	trim3b	tripartite motif containing 3b [Source:ZFIN;Acc:ZDB-GENE-070112-1132]	847.004	-0.628063	0.118302	-5.30897	1.10246e-07	2.05221e-06
ENSDARG00000005485	ucmab	upper zone of growth plate and cartilage matrix associated b [Source:NCBI gene;Acc:405870]	306.127	-0.660162	0.186014	-3.54899	0.000386714	0.00263221
ENSDARG00000005749	cand2	cullin-associated and neddylation-dissociated 2 (putative) [Source:ZFIN;Acc:ZDB-GENE-060503-645]	617.614	-0.73007	0.187078	-3.90248	9.52123e-05	0.00079281
ENSDARG00000006266	stat1a	signal transducer and activator of transcription 1a [Source:ZFIN;Acc:ZDB-GENE-980526-499]	1145.49	-0.754101	0.150455	-5.01213	5.38312e-07	8.37472e-06
ENSDARG00000008186	syk	spleen tyrosine kinase [Source:ZFIN;Acc:ZDB-GENE-040702-3]	146.134	-0.744759	0.214218	-3.47664	0.000507746	0.0033125
ENSDARG00000009401	vcanb	versican b [Source:ZFIN;Acc:ZDB-GENE-030131-2185]	1031.17	-0.946259	0.184347	-5.13303	2.85107e-07	4.75727e-06
ENSDARG00000010312	cp	ceruloplasmin [Source:ZFIN;Acc:ZDB-GENE-010522-1]	316.535	-0.920917	0.20019	-4.60021	4.22071e-06	5.25052e-05
ENSDARG00000010555	pdha1b	pyruvate dehydrogenase E1 alpha 1 subunit b [Source:ZFIN;Acc:ZDB-GENE-040718-96]	106.233	-0.923068	0.238276	-3.87394	0.000107089	0.000877241
ENSDARG00000011376	dnase1l4.2	deoxyribonuclease 1 like 4, tandem duplicate 2 [Source:ZFIN;Acc:ZDB-GENE-040426-1884]	230.776	-0.798655	0.169333	-4.71647	2.39974e-06	3.18519e-05
ENSDARG00000013022	si:ch211-59h6.1	si:ch211-59h6.1 [Source:ZFIN;Acc:ZDB-GENE-091204-418]	54.1828	-2.78955	0.360078	-7.74708	9.40279e-15	5.03626e-13
ENSDARG00000017047	slc27a4	solute carrier family 27 member 4 [Source:ZFIN;Acc:ZDB-GENE-050417-248]	218.98	-0.802269	0.206702	-3.88128	0.000103907	0.000855268
ENSDARG00000017314	cela1.6	chymotrypsin like elastase family member 1, tandem duplicate 6 [Source:ZFIN;Acc:ZDB-GENE-040808-55]	8143.24	-2.80166	0.144763	-19.3534	1.90695e-83	1.6941e-80
ENSDARG00000018066	ptchd1	patched domain containing 1 [Source:ZFIN;Acc:ZDB-GENE-061220-1]	116.64	-0.640412	0.212172	-3.01836	0.00254148	0.012611
ENSDARG00000018846	dgat2	diacylglycerol O-acyltransferase 2 [Source:NCBI gene;Acc:565316]	964.341	-0.697636	0.135116	-5.16323	2.42731e-07	4.12174e-06
ENSDARG00000019228	mogat2	monoacylglycerol O-acyltransferase 2 [Source:ZFIN;Acc:ZDB-GENE-041010-186]	817	-1.06984	0.142397	-7.51305	5.7767e-14	2.81866e-12
ENSDARG00000019438	rnf13	ring finger protein 13 [Source:ZFIN;Acc:ZDB-GENE-040426-772]	1033.44	-0.599065	0.119719	-5.00392	5.61751e-07	8.71306e-06
ENSDARG00000019686	fgl2b	fibrinogen-like 2b [Source:ZFIN;Acc:ZDB-GENE-120709-53]	119.904	-0.92121	0.289337	-3.18387	0.00145321	0.00795224
ENSDARG00000020054	aox6	aldehyde oxidase 6 [Source:ZFIN;Acc:ZDB-GENE-050208-742]	185.976	-0.820705	0.161949	-5.06769	4.02673e-07	6.4919e-06
ENSDARG00000021339	cpa5	carboxypeptidase A5 [Source:ZFIN;Acc:ZDB-GENE-020514-1]	19352.5	-2.48779	0.192518	-12.9224	3.36608e-38	9.63559e-36
ENSDARG00000022045	map1ab	microtubule-associated protein 1Ab [Source:ZFIN;Acc:ZDB-GENE-100426-3]	785.149	-0.872961	0.339156	-2.57392	0.0100554	0.0384356
ENSDARG00000023537	ahr1b	aryl hydrocarbon receptor 1b [Source:ZFIN;Acc:ZDB-GENE-050922-1]	231.842	-1.21474	0.175012	-6.94091	3.89591e-12	1.52076e-10
ENSDARG00000023886	cacna2d4b	calcium channel, voltage-dependent, alpha 2/delta subunit 4b [Source:ZFIN;Acc:ZDB-GENE-100422-18]	339.875	-0.602963	0.168303	-3.58259	0.000340199	0.0023586
ENSDARG00000026165	col11a1a	collagen, type XI, alpha 1a [Source:ZFIN;Acc:ZDB-GENE-070209-167]	5567.48	-0.762628	0.14057	-5.42526	5.78715e-08	1.15131e-06
ENSDARG00000026764	ahsg1	alpha-2-HS-glycoprotein 1 [Source:ZFIN;Acc:ZDB-GENE-041114-50]	123.892	-3.73059	0.305206	-12.2232	2.33785e-34	5.52569e-32
ENSDARG00000027088	ptgdsb.1	prostaglandin D2 synthase b, tandem duplicate 1 [Source:ZFIN;Acc:ZDB-GENE-030131-8436]	4982.02	-0.859723	0.169091	-5.08438	3.68836e-07	5.99516e-06
ENSDARG00000027618	grip2b	glutamate receptor interacting protein 2b [Source:ZFIN;Acc:ZDB-GENE-070705-172]	47.7513	-0.891263	0.348686	-2.55606	0.0105864	0.0399439
ENSDARG00000029710	lrrc30a	leucine rich repeat containing 30a [Source:ZFIN;Acc:ZDB-GENE-050506-25]	37.7159	-0.844675	0.328315	-2.57276	0.0100892	0.0385434
ENSDARG00000030156	naglu	N-acetylglucosaminidase, alpha [Source:ZFIN;Acc:ZDB-GENE-100726-2]	116.91	-0.691894	0.251726	-2.7486	0.005985	0.0254358
ENSDARG00000030778	BX323854.1		25.0018	-3.22291	0.582693	-5.53106	3.18299e-08	6.69415e-07
ENSDARG00000030915	cpa1	carboxypeptidase A1 (pancreatic) [Source:ZFIN;Acc:ZDB-GENE-050522-438]	1975.97	-3.85873	0.322887	-11.9507	6.43627e-33	1.42946e-30
ENSDARG00000031015	dtna	dystrobrevin, alpha [Source:ZFIN;Acc:ZDB-GENE-070117-2]	172.615	-0.700915	0.191115	-3.66751	0.000244922	0.0017866
ENSDARG00000031768	roraa	RAR-related orphan receptor A, paralog a [Source:NCBI gene;Acc:564951]	1133.45	-0.848209	0.147617	-5.746	9.13813e-09	2.13635e-07
ENSDARG00000031954	rbck1	RanBP-type and C3HC4-type zinc finger containing 1 [Source:ZFIN;Acc:ZDB-GENE-040704-3]	164.149	-0.593989	0.190129	-3.12413	0.0017833	0.00943006
ENSDARG00000032098	c8g	complement component 8, gamma polypeptide [Source:ZFIN;Acc:ZDB-GENE-040426-1898]	274.826	-0.664621	0.179784	-3.69678	0.00021835	0.00161694
ENSDARG00000032131	drd3	dopamine receptor D3 [Source:ZFIN;Acc:ZDB-GENE-021119-1]	52.1574	-0.763109	0.296063	-2.57752	0.00995116	0.0381255
ENSDARG00000034705	pvalb7	parvalbumin 7 [Source:NCBI gene;Acc:402807]	3086.06	-0.885876	0.165368	-5.35698	8.46226e-08	1.61611e-06
ENSDARG00000036031	sept5b	septin 5b [Source:ZFIN;Acc:ZDB-GENE-040808-43]	137.68	-0.821152	0.201822	-4.06869	4.7279e-05	0.00043505
ENSDARG00000039133	lamb4	laminin, beta 4 [Source:NCBI gene;Acc:286831]	500.833	-0.746565	0.17388	-4.29358	1.75818e-05	0.000183905
ENSDARG00000039164	mhc1uma	major histocompatibility complex class I UMA [Source:ZFIN;Acc:ZDB-GENE-140820-1]	8.14835	-7.10366	1.32662	-5.3547	8.56972e-08	1.63179e-06
ENSDARG00000039729	asap1b	ArfGAP with SH3 domain, ankyrin repeat and PH domain 1b [Source:ZFIN;Acc:ZDB-GENE-091112-16]	585.997	-0.587406	0.127492	-4.60739	4.07754e-06	5.0995e-05
ENSDARG00000040008	neurod6a	neuronal differentiation 6a [Source:NCBI gene;Acc:114414]	262.499	-0.687024	0.200333	-3.42941	0.000604895	0.0038384
ENSDARG00000040427	acot19	acyl-CoA thioesterase 19 [Source:ZFIN;Acc:ZDB-GENE-041114-124]	60.6873	-0.75276	0.297011	-2.53446	0.0112622	0.0420683
ENSDARG00000040781	sult3st4	sulfotransferase family 3, cytosolic sulfotransferase 4 [Source:ZFIN;Acc:ZDB-GENE-050913-17]	5.70292	-5.56723	1.39183	-3.99993	6.33617e-05	0.00055942
ENSDARG00000040864	si:dkey-286j15.1	si:dkey-286j15.1 [Source:ZFIN;Acc:ZDB-GENE-060503-447]	568.508	-0.796255	0.167619	-4.75038	2.03037e-06	2.73723e-05
ENSDARG00000040884	mxi1	max interactor 1, dimerization protein [Source:NCBI gene;Acc:30485]	859.378	-0.6603	0.13206	-4.99999	5.73341e-07	8.88213e-06
ENSDARG00000042107	cngb1b	cyclic nucleotide gated channel subunit beta 1b [Source:ZFIN;Acc:ZDB-GENE-090831-4]	198.822	-0.9726	0.192929	-5.04125	4.62506e-07	7.31464e-06
ENSDARG00000042613	crp3	C-reactive protein 3 [Source:ZFIN;Acc:ZDB-GENE-060503-220]	1052.83	-1.93606	0.165169	-11.7217	9.87093e-32	2.05084e-29
ENSDARG00000042684	serpinc1	serpin peptidase inhibitor, clade C (antithrombin), member 1 [Source:ZFIN;Acc:ZDB-GENE-030131-264]	1853.05	-0.705555	0.131458	-5.36714	7.99931e-08	1.53338e-06
ENSDARG00000042920	sult3st3	sulfotransferase family 3, cytosolic sulfotransferase 3 [Source:ZFIN;Acc:ZDB-GENE-060503-628]	141.836	-2.00695	0.230273	-8.71553	2.89414e-18	2.30841e-16
ENSDARG00000042940	nab1a	NGFI-A binding protein 1a (EGR1 binding protein 1) [Source:ZFIN;Acc:ZDB-GENE-050208-574]	108.379	-0.624844	0.228598	-2.73338	0.00626876	0.0263849
ENSDARG00000043168	cela1.5	chymotrypsin like elastase family member 1, tandem duplicate 5 [Source:ZFIN;Acc:ZDB-GENE-040801-186]	132.832	-3.89524	0.708585	-5.49721	3.85855e-08	7.97017e-07
ENSDARG00000043173	cela1.3	chymotrypsin like elastase family member 1, tandem duplicate 3 [Source:ZFIN;Acc:ZDB-GENE-040801-12]	127.566	-5.25414	0.387568	-13.5567	7.2338e-42	2.45216e-39
ENSDARG00000043198	si:rp71-1i20.2	si:rp71-1i20.2 [Source:ZFIN;Acc:ZDB-GENE-040724-207]	18.7994	-2.00841	0.579491	-3.46582	0.000528626	0.00343134
ENSDARG00000043722	cpa4	carboxypeptidase A4 [Source:ZFIN;Acc:ZDB-GENE-040704-61]	3330.97	-2.82457	0.204406	-13.8184	1.97406e-43	7.2654e-41
ENSDARG00000043729	plac8.1	placenta associated 8, tandem duplicate 1 [Source:ZFIN;Acc:ZDB-GENE-050809-124]	1841.11	-1.56088	0.155536	-10.0355	1.06424e-23	1.33097e-21
ENSDARG00000043848	sod1	superoxide dismutase 1, soluble [Source:NCBI gene;Acc:30553]	1843.01	-0.64099	0.118687	-5.40067	6.63925e-08	1.29876e-06
ENSDARG00000043907	fgf11b	fibroblast growth factor 11b [Source:ZFIN;Acc:ZDB-GENE-100316-2]	346.161	-0.852027	0.164982	-5.16437	2.41251e-07	4.10524e-06
ENSDARG00000043997	cyp2x8	cytochrome P450, family 2, subfamily X, polypeptide 8 [Source:ZFIN;Acc:ZDB-GENE-040704-28]	135.187	-5.12667	0.38859	-13.193	9.62812e-40	2.88429e-37
ENSDARG00000044276	spp1	secreted phosphoprotein 1 [Source:ZFIN;Acc:ZDB-GENE-050706-97]	166.326	-0.828756	0.201357	-4.11585	3.85763e-05	0.000364712
ENSDARG00000044526	camk1ga	calcium/calmodulin-dependent protein kinase IGa [Source:ZFIN;Acc:ZDB-GENE-030131-7594]	352.965	-0.649233	0.176349	-3.68151	0.000231854	0.00170227
ENSDARG00000045411	acad11	acyl-CoA dehydrogenase family, member 11 [Source:ZFIN;Acc:ZDB-GENE-040426-814]	228.041	-0.606425	0.185621	-3.267	0.00108695	0.00628718
ENSDARG00000045414	elovl2	ELOVL fatty acid elongase 2 [Source:ZFIN;Acc:ZDB-GENE-060421-5612]	835.246	-0.873063	0.183	-4.77083	1.83466e-06	2.50616e-05
ENSDARG00000045415	gnal	guanine nucleotide binding protein (G protein), alpha activating activity polypeptide, olfactory type [Source:ZFIN;Acc:ZDB-GENE-041114-26]	167.79	-0.7284	0.181959	-4.00309	6.25194e-05	0.000552741
ENSDARG00000045442	cpb1	carboxypeptidase B1 (tissue) [Source:ZFIN;Acc:ZDB-GENE-030131-1132]	13691.4	-2.74466	0.202875	-13.5288	1.05735e-41	3.53773e-39
ENSDARG00000045592	tnni2a.1	troponin I type 2a (skeletal, fast), tandem duplicate 1 [Source:ZFIN;Acc:ZDB-GENE-041114-60]	1124.5	-0.972951	0.133703	-7.27693	3.41505e-13	1.49122e-11
ENSDARG00000045596	rassf8a	Ras association domain family member 8a [Source:ZFIN;Acc:ZDB-GENE-091014-4]	115.777	-0.881698	0.220245	-4.00326	6.24763e-05	0.000552549
ENSDARG00000045737	guca1g	guanylate cyclase activator 1g [Source:ZFIN;Acc:ZDB-GENE-050120-1]	84.7356	-1.27167	0.327339	-3.88487	0.000102385	0.000844617
ENSDARG00000045804	abhd2b	abhydrolase domain containing 2b [Source:NCBI gene;Acc:559290]	117.831	-0.585175	0.230571	-2.53794	0.0111507	0.04171
ENSDARG00000045887	mmp30	matrix metallopeptidase 30 [Source:ZFIN;Acc:ZDB-GENE-060421-5765]	1616.12	-0.738149	0.136084	-5.42422	5.8209e-08	1.15713e-06
ENSDARG00000046010	kdm2bb	lysine (K)-specific demethylase 2Bb [Source:ZFIN;Acc:ZDB-GENE-080225-13]	557.864	-0.633957	0.136754	-4.63574	3.5566e-06	4.52041e-05
ENSDARG00000046014	kcna6a	potassium voltage-gated channel, shaker-related, subfamily, member 6 a [Source:ZFIN;Acc:ZDB-GENE-080722-21]	94.8032	-0.989549	0.251547	-3.93385	8.35956e-05	0.000709829
ENSDARG00000046150	b4galnt4a	beta-1,4-N-acetyl-galactosaminyl transferase 4a [Source:ZFIN;Acc:ZDB-GENE-100422-4]	210.655	-0.976888	0.157816	-6.19003	6.01523e-10	1.70297e-08
ENSDARG00000051712	mhc1lfa	major histocompatibility complex class I LFA [Source:ZFIN;Acc:ZDB-GENE-140820-7]	10.2585	-4.75751	1.00125	-4.75159	2.01823e-06	2.72514e-05
ENSDARG00000051861	pkp3a	plakophilin 3a [Source:ZFIN;Acc:ZDB-GENE-060512-114]	1227.67	-0.612313	0.120105	-5.09812	3.43037e-07	5.6255e-06
ENSDARG00000051880	kcnj11	potassium inwardly rectifying channel subfamily J member 11 [Source:ZFIN;Acc:ZDB-GENE-060308-2]	150.762	-0.829038	0.239444	-3.46235	0.000535475	0.0034688
ENSDARG00000052121	rag2	recombination activating gene 2 [Source:NCBI gene;Acc:30658]	16.4108	-1.67745	0.561831	-2.98568	0.00282944	0.0137538
ENSDARG00000052122	rag1	recombination activating 1 [Source:NCBI gene;Acc:30663]	155.951	-2.3177	0.221645	-10.4568	1.36371e-25	1.90942e-23
ENSDARG00000053152	pcmtd1	protein-L-isoaspartate (D-aspartate) O-methyltransferase domain containing 1 [Source:ZFIN;Acc:ZDB-GENE-030131-5387]	352.451	-0.6441	0.198417	-3.24619	0.00116961	0.00666503
ENSDARG00000053487	osbp2	oxysterol binding protein 2 [Source:ZFIN;Acc:ZDB-GENE-091113-18]	369.527	-0.849861	0.166656	-5.09949	3.40568e-07	5.58858e-06
ENSDARG00000053973	fetub	fetuin B [Source:ZFIN;Acc:ZDB-GENE-050208-4]	9511.1	-1.08826	0.17063	-6.37788	1.79561e-10	5.47458e-09
ENSDARG00000055279	b3gat1b	beta-1,3-glucuronyltransferase 1 (glucuronosyltransferase P) b [Source:ZFIN;Acc:ZDB-GENE-131101-1]	163.968	-0.668385	0.198898	-3.36043	0.000778201	0.00475315
ENSDARG00000056498	crp2	C-reactive protein 2 [Source:ZFIN;Acc:ZDB-GENE-030131-5826]	206.999	-2.91023	0.72013	-4.04126	5.31659e-05	0.000481107
ENSDARG00000056511	arr3a	arrestin 3a, retinal (X-arrestin) [Source:ZFIN;Acc:ZDB-GENE-040718-102]	9838.52	-1.04924	0.397059	-2.64253	0.00822883	0.0327463
ENSDARG00000056915	si:ch211-237l4.6	si:ch211-237l4.6 [Source:ZFIN;Acc:ZDB-GENE-040724-42]	119.655	-1.0718	0.263032	-4.07478	4.60586e-05	0.000425918
ENSDARG00000056929	kdm6bb	lysine (K)-specific demethylase 6B, b [Source:ZFIN;Acc:ZDB-GENE-040724-166]	1069.59	-0.718275	0.126682	-5.6699	1.42877e-08	3.20919e-07
ENSDARG00000057035	stoml3b	stomatin (EPB72)-like 3b [Source:ZFIN;Acc:ZDB-GENE-050417-366]	1052.55	-0.774201	0.141312	-5.47866	4.28561e-08	8.74654e-07
ENSDARG00000057125	pld1b	phospholipase D1b [Source:ZFIN;Acc:ZDB-GENE-070510-3]	364.641	-0.786568	0.157487	-4.9945	5.89893e-07	9.1121e-06
ENSDARG00000057169	abca4a	ATP-binding cassette, sub-family A (ABC1), member 4a [Source:ZFIN;Acc:ZDB-GENE-050517-3]	237.963	-0.598212	0.174444	-3.42926	0.000605232	0.00383865
ENSDARG00000058005	hgd	homogentisate 1,2-dioxygenase [Source:ZFIN;Acc:ZDB-GENE-020802-5]	1721.32	-1.14649	0.162811	-7.04185	1.89707e-12	7.68462e-11
ENSDARG00000058039	bhlhe22	basic helix-loop-helix family, member e22 [Source:ZFIN;Acc:ZDB-GENE-040426-1411]	345.715	-0.586698	0.194214	-3.02088	0.00252042	0.0125306
ENSDARG00000058102	sardh	sarcosine dehydrogenase [Source:ZFIN;Acc:ZDB-GENE-040426-996]	499.75	-0.58606	0.194837	-3.00795	0.00263014	0.0129799
ENSDARG00000058537	si:dkey-102c8.2	si:dkey-102c8.2 [Source:ZFIN;Acc:ZDB-GENE-050208-329]	8.23092	-3.99757	0.970806	-4.11778	3.82539e-05	0.000362063
ENSDARG00000058556	muc5.2	mucin 5.2 [Source:ZFIN;Acc:ZDB-GENE-121108-1]	173.416	-0.673852	0.206431	-3.26429	0.00109738	0.00632906
ENSDARG00000058566	si:dkey-253d23.5	si:dkey-253d23.5 [Source:ZFIN;Acc:ZDB-GENE-050208-729]	50.9622	-0.896289	0.317462	-2.8233	0.00475326	0.021132
ENSDARG00000058794	si:dkey-19a16.2	si:dkey-19a16.2 [Source:ZFIN;Acc:ZDB-GENE-050208-493]	84.0645	-2.46298	0.248617	-9.9067	3.89295e-23	4.70864e-21
ENSDARG00000058966	zgc:112332	zgc:112332 [Source:ZFIN;Acc:ZDB-GENE-050522-387]	246.629	-1.14129	0.422047	-2.70417	0.0068476	0.0282535
ENSDARG00000059039	FO904903.1	major histocompatibility complex class I ULA [Source:NCBI gene;Acc:796419]	9.12405	-7.2666	1.30982	-5.5478	2.89289e-08	6.12603e-07
ENSDARG00000059391	gyg1b	glycogenin 1b [Source:ZFIN;Acc:ZDB-GENE-040625-30]	1889.68	-1.41883	0.166067	-8.54369	1.29999e-17	9.56903e-16
ENSDARG00000060096	tbc1d10ab	TBC1 domain family, member 10Ab [Source:ZFIN;Acc:ZDB-GENE-081105-145]	76.8232	-0.684399	0.264323	-2.58925	0.00961845	0.0371347
ENSDARG00000060871	mctp1b	multiple C2 domains, transmembrane 1b [Source:ZFIN;Acc:ZDB-GENE-090313-382]	132.177	-1.1922	0.199353	-5.98034	2.22669e-09	5.88976e-08
ENSDARG00000061417	nub1	negative regulator of ubiquitin-like proteins 1 [Source:ZFIN;Acc:ZDB-GENE-080212-11]	147.509	-0.964142	0.218183	-4.41897	9.91736e-06	0.000110943
ENSDARG00000061421	BRSK2	BR serine/threonine kinase 2a [Source:NCBI gene;Acc:100334759]	153.711	-0.702719	0.193324	-3.63493	0.000278051	0.00198929
ENSDARG00000061481	wu:fj05g07	wu:fj05g07 [Source:ZFIN;Acc:ZDB-GENE-030131-7307]	564.346	-1.15917	0.152802	-7.58608	3.2972e-14	1.66234e-12
ENSDARG00000061692	yjefn3	YjeF N-terminal domain containing 3 [Source:ZFIN;Acc:ZDB-GENE-050208-755]	256.937	-0.585565	0.154379	-3.79303	0.00014882	0.00115972
ENSDARG00000061829	unc13a	unc-13 homolog A (C. elegans) [Source:ZFIN;Acc:ZDB-GENE-140722-1]	552.597	-0.687425	0.124102	-5.53921	3.03833e-08	6.41086e-07
ENSDARG00000061835	zpld1a	zona pellucida-like domain containing 1a [Source:ZFIN;Acc:ZDB-GENE-110411-81]	86.903	-0.794159	0.243955	-3.25536	0.00113251	0.00648661
ENSDARG00000062865	mras	muscle RAS oncogene homolog [Source:ZFIN;Acc:ZDB-GENE-050208-495]	714.573	-0.635512	0.125185	-5.07658	3.8428e-07	6.21482e-06
ENSDARG00000062934	gpr12	G protein-coupled receptor 12 [Source:ZFIN;Acc:ZDB-GENE-100209-3]	83.4376	-0.852319	0.227549	-3.74565	0.000179927	0.00136982
ENSDARG00000063436	rph3aa	rabphilin 3A homolog (mouse), a [Source:ZFIN;Acc:ZDB-GENE-090706-2]	31.3163	-1.38488	0.355957	-3.89058	0.000100004	0.000827897
ENSDARG00000068516	hapln1b	hyaluronan and proteoglycan link protein 1b [Source:ZFIN;Acc:ZDB-GENE-050920-1]	288.717	-1.30719	0.174265	-7.50116	6.32544e-14	3.06897e-12
ENSDARG00000069339	tbc1d24	TBC1 domain family, member 24 [Source:ZFIN;Acc:ZDB-GENE-050809-65]	581.205	-0.965657	0.156718	-6.16173	7.19529e-10	2.01931e-08
ENSDARG00000069377	si:dkey-242g16.2	si:dkey-242g16.2 [Source:ZFIN;Acc:ZDB-GENE-030131-8324]	209.205	-0.668007	0.218486	-3.05743	0.00223242	0.0113306
ENSDARG00000069615	ckmt2a	creatine kinase, mitochondrial 2a (sarcomeric) [Source:ZFIN;Acc:ZDB-GENE-030131-5717]	1279.82	-0.924914	0.176091	-5.25249	1.50057e-07	2.68653e-06
ENSDARG00000070331	muc5.1	mucin 5.1, oligomeric mucus/gel-forming [Source:ZFIN;Acc:ZDB-GENE-120822-1]	1236.46	-0.931776	0.351573	-2.65031	0.00804187	0.0321882
ENSDARG00000070734	dyrk4	dual-specificity tyrosine-(Y)-phosphorylation regulated kinase 4 [Source:ZFIN;Acc:ZDB-GENE-091015-3]	356.302	-0.760649	0.245021	-3.10442	0.00190651	0.00993293
ENSDARG00000070775	cyp2x9	cytochrome P450, family 2, subfamily X, polypeptide 9 [Source:ZFIN;Acc:ZDB-GENE-061027-109]	579.625	-1.14636	0.143273	-8.00124	1.23172e-15	7.31172e-14
ENSDARG00000070830	zgc:136858	zgc:136858 [Source:ZFIN;Acc:ZDB-GENE-060421-6632]	253.02	-0.710267	0.16812	-4.22477	2.3919e-05	0.000240431
ENSDARG00000071036	si:dkey-286j15.3	si:dkey-286j15.3 [Source:ZFIN;Acc:ZDB-GENE-060503-635]	284.424	-1.38295	0.160971	-8.5913	8.59904e-18	6.4588e-16
ENSDARG00000071374	lrrtm2	leucine rich repeat transmembrane neuronal 2 [Source:ZFIN;Acc:ZDB-GENE-080327-8]	458.892	-0.854802	0.1546	-5.52914	3.21813e-08	6.75701e-07
ENSDARG00000071377	hsd11b1la	Danio rerio Hydroxysteroid 11-beta-dehydrogenase 1-like protein-like (LOC100006793), mRNA. [Source:RefSeq mRNA;Acc:NM_001105607]	698.393	-1.31462	0.12766	-10.2978	7.21056e-25	9.72595e-23
ENSDARG00000071437	ptprc	protein tyrosine phosphatase receptor type C [Source:ZFIN;Acc:ZDB-GENE-050208-585]	79.1642	-0.993088	0.278528	-3.56548	0.000363187	0.0024932
ENSDARG00000071495	sult3st5	sulfotransferase family 3, cytosolic sulfotransferase 5 [Source:ZFIN;Acc:ZDB-GENE-060503-722]	30.9245	-4.39754	0.551605	-7.97226	1.558e-15	9.12244e-14
ENSDARG00000071549	ecm2	extracellular matrix protein 2, female organ and adipocyte specific [Source:ZFIN;Acc:ZDB-GENE-050208-651]	317.295	-1.06777	0.145164	-7.35558	1.90098e-13	8.6835e-12
ENSDARG00000071629	BX511034.1		54.4113	-3.25737	0.409624	-7.95208	1.83406e-15	1.06421e-13
ENSDARG00000071684	rx1	retinal homeobox gene 1 [Source:NCBI gene;Acc:30472]	199.1	-0.853663	0.184206	-4.63427	3.58193e-06	4.54794e-05
ENSDARG00000071860	nrn1a	neuritin 1a [Source:NCBI gene;Acc:436780]	452.323	-0.688424	0.154385	-4.45913	8.22936e-06	9.42279e-05
ENSDARG00000073789	zmp:0000000735	zmp:0000000735 [Source:ZFIN;Acc:ZDB-GENE-130530-738]	68.8658	-0.618415	0.240631	-2.56997	0.0101708	0.0387449
ENSDARG00000074070	irx5b	iroquois homeobox 5b [Source:ZFIN;Acc:ZDB-GENE-040628-5]	72.0911	-0.651996	0.251337	-2.59411	0.00948357	0.036713
ENSDARG00000074111	bcdin3d	pre-miRNA 5'-monophosphate methyltransferase [Source:NCBI gene;Acc:568375]	19.6169	-2.33462	0.530095	-4.40415	1.06197e-05	0.000117453
ENSDARG00000074328	apba1b	amyloid beta (A4) precursor protein-binding, family A, member 1b [Source:ZFIN;Acc:ZDB-GENE-070925-3]	353.877	-0.638788	0.150195	-4.25305	2.10879e-05	0.000215249
ENSDARG00000074341	hykk.2	hydroxylysine kinase, tandem duplicate 2 [Source:NCBI gene;Acc:559560]	77.7955	-0.869365	0.301798	-2.88062	0.00396894	0.0181878
ENSDARG00000074633	gpr35.1	G protein-coupled receptor 35, tandem duplicate 1 [Source:ZFIN;Acc:ZDB-GENE-080204-17]	35.4831	-1.20256	0.386422	-3.11204	0.00185798	0.00973107
ENSDARG00000074652	smtna	smoothelin a [Source:ZFIN;Acc:ZDB-GENE-091204-245]	13.7796	-2.24352	0.610779	-3.67322	0.000239516	0.00175253
ENSDARG00000074868	AL929017.1	zgc:173693 [Source:NCBI gene;Acc:100170822]	153.516	-0.627573	0.188219	-3.33427	0.000855247	0.00515409
ENSDARG00000075054	rasgrf2a	Ras protein-specific guanine nucleotide-releasing factor 2a [Source:ZFIN;Acc:ZDB-GENE-111128-1]	140.056	-0.596607	0.208987	-2.85475	0.00430705	0.0194876
ENSDARG00000075217	tdrd12	tudor domain containing 12 [Source:ZFIN;Acc:ZDB-GENE-121214-348]	18.5618	-1.67365	0.525687	-3.18375	0.00145382	0.00795325
ENSDARG00000075383	gramd1ba	GRAM domain containing 1Ba [Source:ZFIN;Acc:ZDB-GENE-091118-87]	182.103	-0.63275	0.170264	-3.7163	0.000202163	0.00151626
ENSDARG00000075513	ccdc136b	coiled-coil domain containing 136b [Source:ZFIN;Acc:ZDB-GENE-081104-244]	312.321	-0.819275	0.168901	-4.85061	1.2308e-06	1.76652e-05
ENSDARG00000075600	si:dkeyp-41f9.3	si:dkeyp-41f9.3 [Source:ZFIN;Acc:ZDB-GENE-091118-56]	139.654	-2.02235	0.203577	-9.93405	2.95985e-23	3.64855e-21
ENSDARG00000076025	dgkzb	diacylglycerol kinase, zeta b [Source:ZFIN;Acc:ZDB-GENE-111104-4]	235.229	-0.994798	0.175346	-5.67336	1.40026e-08	3.1534e-07
ENSDARG00000076055	rpgrip1	RPGR interacting protein 1 [Source:ZFIN;Acc:ZDB-GENE-091204-394]	155.048	-0.611202	0.187604	-3.25794	0.00112226	0.00643938
ENSDARG00000076111	CABZ01072254.1	glucoside xylosyltransferase 1a [Source:NCBI gene;Acc:100333154]	56.5673	-0.898263	0.280254	-3.20517	0.00134982	0.00748809
ENSDARG00000077228	ntrk3a	neurotrophic tyrosine kinase, receptor, type 3a [Source:ZFIN;Acc:ZDB-GENE-010126-3]	597.775	-0.833006	0.143317	-5.81234	6.16039e-09	1.48744e-07
ENSDARG00000077252	si:rp71-36a1.5	si:rp71-36a1.5 [Source:ZFIN;Acc:ZDB-GENE-091204-428]	28.7616	-1.3239	0.386009	-3.42972	0.000604204	0.00383622
ENSDARG00000077357	lrrc61	leucine rich repeat containing 61 [Source:ZFIN;Acc:ZDB-GENE-060616-245]	90.9484	-0.787385	0.245524	-3.20696	0.00134144	0.00745303
ENSDARG00000077609	elfn2a	extracellular leucine-rich repeat and fibronectin type III domain containing 2a [Source:ZFIN;Acc:ZDB-GENE-080327-26]	45.9636	-1.08257	0.315645	-3.4297	0.000604253	0.00383622
ENSDARG00000078006	wscd1b	WSC domain containing 1b [Source:ZFIN;Acc:ZDB-GENE-091118-93]	257.814	-1.35481	0.208676	-6.49242	8.44672e-11	2.71338e-09
ENSDARG00000078159	zgc:175284	zgc:175284 [Source:ZFIN;Acc:ZDB-GENE-080219-49]	110.888	-0.595617	0.203116	-2.9324	0.00336348	0.0158793
ENSDARG00000078169	cacna2d2b	calcium channel, voltage-dependent, alpha 2/delta subunit 2b [Source:ZFIN;Acc:ZDB-GENE-060503-99]	429.745	-0.633002	0.13643	-4.63976	3.48818e-06	4.44881e-05
ENSDARG00000078258	CABZ01049847.1	gamma-glutamyltransferase 5b [Source:NCBI gene;Acc:100333757]	137.256	-1.21181	0.211376	-5.73293	9.87105e-09	2.29106e-07
ENSDARG00000078349	zmp:0000000845	zmp:0000000845 [Source:ZFIN;Acc:ZDB-GENE-130530-848]	22.391	-1.64449	0.538895	-3.0516	0.00227623	0.0115075
ENSDARG00000078647	samsn1b	SAM domain, SH3 domain and nuclear localisation signals 1b [Source:ZFIN;Acc:ZDB-GENE-041010-135]	130.925	-0.929286	0.228076	-4.07445	4.61231e-05	0.000426208
ENSDARG00000078707	sema7a	semaphorin 7A [Source:ZFIN;Acc:ZDB-GENE-030131-3633]	252.596	-0.636675	0.18549	-3.4324	0.000598257	0.00380659
ENSDARG00000078755	plppr4b	phospholipid phosphatase related 4b [Source:ZFIN;Acc:ZDB-GENE-091118-37]	61.5063	-0.712297	0.26801	-2.65772	0.00786702	0.0316289
ENSDARG00000079111	actc1c	actin alpha cardiac muscle 1c [Source:ZFIN;Acc:ZDB-GENE-040625-46]	2211.32	-0.839057	0.142075	-5.90571	3.51121e-09	8.85986e-08
ENSDARG00000079656	fam171a2b	family with sequence similarity 171 member A2b [Source:ZFIN;Acc:ZDB-GENE-161227-1]	314.248	-0.643325	0.169445	-3.79666	0.000146659	0.00114473
ENSDARG00000080337	NC_002333.4		8222.72	-1.14797	0.182255	-6.29872	3.00123e-10	8.85689e-09
ENSDARG00000081938	NC_002333.13		2345.44	-1.07631	0.416308	-2.58537	0.00972732	0.0374764
ENSDARG00000086254	hhla2b.2	HERV-H LTR-associating 2b, tandem duplicate 2 [Source:ZFIN;Acc:ZDB-GENE-131121-425]	318.911	-1.09045	0.190161	-5.73438	9.78694e-09	2.27359e-07
ENSDARG00000086302	proser1	proline and serine rich 1 [Source:ZFIN;Acc:ZDB-GENE-111003-1]	367.452	-0.729141	0.170144	-4.28543	1.82384e-05	0.000189926
ENSDARG00000086391	cald1b	caldesmon 1b [Source:ZFIN;Acc:ZDB-GENE-090313-229]	150.036	-0.630994	0.226274	-2.78863	0.00529314	0.0229869
ENSDARG00000086661	si:ch211-125m10.6	si:ch211-125m10.6 [Source:ZFIN;Acc:ZDB-GENE-120709-92]	25.3095	-1.09075	0.400971	-2.72028	0.00652268	0.0271753
ENSDARG00000086744	znf1152	zinc finger protein 1152 [Source:ZFIN;Acc:ZDB-GENE-050208-482]	48.729	-0.967348	0.336298	-2.87646	0.00402159	0.0183735
ENSDARG00000086778	pdgfba	platelet-derived growth factor beta polypeptide a [Source:ZFIN;Acc:ZDB-GENE-050208-525]	104.716	-0.641634	0.248549	-2.58152	0.00983659	0.0377978
ENSDARG00000087102	si:ch1073-164k15.3	si:ch1073-164k15.3 [Source:ZFIN;Acc:ZDB-GENE-131119-59]	33.0207	-2.20827	0.370808	-5.9553	2.5959e-09	6.76221e-08
ENSDARG00000087697	lpl	lipoprotein lipase [Source:ZFIN;Acc:ZDB-GENE-990415-139]	2665.63	-0.604623	0.176829	-3.41926	0.000627913	0.00396883
ENSDARG00000088079	tmed6	transmembrane p24 trafficking protein 6 [Source:ZFIN;Acc:ZDB-GENE-131121-182]	79.7389	-1.67506	0.276641	-6.05498	1.40432e-09	3.82448e-08
ENSDARG00000088584	si:ch73-352p18.4	si:ch73-352p18.4 [Source:ZFIN;Acc:ZDB-GENE-110411-101]	122.343	-0.790476	0.234014	-3.3779	0.000730414	0.00451371
ENSDARG00000088638	BX927260.1		40.6096	-0.925053	0.317276	-2.9156	0.00355001	0.0166138
ENSDARG00000089390	pnpla2	patatin-like phospholipase domain containing 2 [Source:ZFIN;Acc:ZDB-GENE-120913-3]	95.2195	-0.632553	0.219813	-2.87769	0.00400602	0.0183186
ENSDARG00000089485	tecrl2a	trans-2,3-enoyl-CoA reductase-like 2a [Source:ZFIN;Acc:ZDB-GENE-131121-138]	26.4011	-1.08122	0.4194	-2.57802	0.0099368	0.0380842
ENSDARG00000089562	BX957322.1	protocadherin alpha-C2-like [Source:NCBI gene;Acc:100006797]	159.139	-0.664103	0.17955	-3.69872	0.000216693	0.0016056
ENSDARG00000089919	si:ch211-161h7.8	si:ch211-161h7.8 [Source:ZFIN;Acc:ZDB-GENE-091204-302]	228.058	-1.4326	0.168221	-8.51621	1.64861e-17	1.17981e-15
ENSDARG00000090108	si:ch1073-174d20.1	si:ch1073-174d20.1 [Source:ZFIN;Acc:ZDB-GENE-121214-359]	143.389	-1.40858	0.246397	-5.71671	1.08604e-08	2.50488e-07
ENSDARG00000090213	rheb	Ras homolog, mTORC1 binding [Source:ZFIN;Acc:ZDB-GENE-040426-1690]	195.475	-1.02145	0.187654	-5.44327	5.23123e-08	1.04799e-06
ENSDARG00000090346	zmp:0000000991	zmp:0000000991 [Source:ZFIN;Acc:ZDB-GENE-130530-994]	244.92	-1.20307	0.195324	-6.15939	7.30263e-10	2.0472e-08
ENSDARG00000090629	tmtops3b	teleost multiple tissue opsin 3b [Source:ZFIN;Acc:ZDB-GENE-091204-311]	15.5867	-1.85005	0.572813	-3.22977	0.00123891	0.0069823
ENSDARG00000090814	si:dkey-18a10.3	si:dkey-18a10.3 [Source:ZFIN;Acc:ZDB-GENE-091204-174]	344.589	-0.698287	0.235278	-2.96792	0.00299823	0.0144207
ENSDARG00000091131	cry3b	cryptochrome circadian regulator 3b [Source:ZFIN;Acc:ZDB-GENE-010426-5]	376.223	-0.71073	0.221356	-3.2108	0.00132368	0.00738541
ENSDARG00000091728	zgc:114046	zgc:114046 [Source:ZFIN;Acc:ZDB-GENE-050320-24]	70.4845	-0.771501	0.272995	-2.82607	0.00471235	0.0210077
ENSDARG00000092532	si:dkey-21e2.8	si:dkey-21e2.8 [Source:ZFIN;Acc:ZDB-GENE-050208-459]	70.8054	-1.14016	0.312298	-3.65086	0.000261363	0.00188453
ENSDARG00000092662	dnaaf3	dynein, axonemal, assembly factor 3 [Source:NCBI gene;Acc:100148431]	7.86401	-2.59427	0.768029	-3.37783	0.0007306	0.00451378
ENSDARG00000092788	si:dkey-21e2.15	si:dkey-21e2.15 [Source:ZFIN;Acc:ZDB-GENE-050208-780]	233.676	-1.91225	0.265311	-7.20757	5.69601e-13	2.42156e-11
ENSDARG00000092976	si:ch211-127i16.2	si:ch211-127i16.2 [Source:ZFIN;Acc:ZDB-GENE-091204-54]	297.885	-1.11858	0.151364	-7.39002	1.46807e-13	6.80248e-12
ENSDARG00000093044	si:ch211-161h7.5	si:ch211-161h7.5 [Source:ZFIN;Acc:ZDB-GENE-091204-265]	1005.02	-1.33488	0.205809	-6.486	8.81441e-11	2.82445e-09
ENSDARG00000093460	gpr52	G protein-coupled receptor 52 [Source:ZFIN;Acc:ZDB-GENE-050208-696]	59.6001	-0.821452	0.331325	-2.4793	0.0131641	0.0476398
ENSDARG00000093608	ccl34b.1	chemokine (C-C motif) ligand 34b, duplicate 1 [Source:ZFIN;Acc:ZDB-GENE-091204-276]	65.6691	-1.32651	0.287259	-4.61782	3.87794e-06	4.86404e-05
ENSDARG00000093619	sult3st2	sulfotransferase family 3, cytosolic sulfotransferase 2 [Source:ZFIN;Acc:ZDB-GENE-030131-1135]	170.792	-1.84042	0.215702	-8.5322	1.43594e-17	1.04209e-15
ENSDARG00000093640	ugt5a2	UDP glucuronosyltransferase 5 family, polypeptide A2 [Source:ZFIN;Acc:ZDB-GENE-061103-373]	39.0883	-2.11832	0.400415	-5.2903	1.22113e-07	2.2249e-06
ENSDARG00000093671	BX001030.1		168.815	-0.753564	0.291897	-2.58161	0.00983414	0.0377978
ENSDARG00000094077	si:dkey-21e2.16	si:dkey-21e2.16 [Source:ZFIN;Acc:ZDB-GENE-050208-698]	210.559	-1.52752	0.266307	-5.73594	9.69747e-09	2.25891e-07
ENSDARG00000094252	BX649448.4		8.61797	-3.8574	0.881961	-4.37366	1.22179e-05	0.000133095
ENSDARG00000094263	CU539058.1		231.516	-0.596813	0.161056	-3.70563	0.000210868	0.0015683
ENSDARG00000094422	si:dkey-12l12.1	si:dkey-12l12.1 [Source:ZFIN;Acc:ZDB-GENE-091204-232]	197.142	-0.602208	0.189204	-3.18285	0.00145834	0.00796911
ENSDARG00000094441	si:dkey-161j23.5	si:dkey-161j23.5 [Source:ZFIN;Acc:ZDB-GENE-091204-373]	90.8296	-0.671649	0.226858	-2.96066	0.00306983	0.0146922
ENSDARG00000094840	si:dkey-21e2.13	si:dkey-21e2.13 [Source:ZFIN;Acc:ZDB-GENE-050208-379]	81.3351	-1.4951	0.369842	-4.04255	5.28736e-05	0.000478798
ENSDARG00000094923	CU469568.2		21.4883	-2.63799	0.579756	-4.55016	5.36042e-06	6.47739e-05
ENSDARG00000095147	krt96	keratin 96 [Source:ZFIN;Acc:ZDB-GENE-030131-221]	32.0971	-1.18301	0.368692	-3.20866	0.00133355	0.00742593
ENSDARG00000095325	si:dkey-49n23.3	si:dkey-49n23.3 [Source:ZFIN;Acc:ZDB-GENE-050208-799]	2.6221	-4.22122	1.6269	-2.59464	0.00946898	0.0366731
ENSDARG00000095421	BX324123.4		224.66	-0.642268	0.216323	-2.96902	0.00298749	0.0143782
ENSDARG00000095455	si:dkey-20i20.10	si:dkey-20i20.10 [Source:ZFIN;Acc:ZDB-GENE-060503-905]	3.83042	-3.15372	1.27702	-2.46959	0.013527	0.0487009
ENSDARG00000095730	si:ch211-234p6.9	si:ch211-234p6.9 [Source:ZFIN;Acc:ZDB-GENE-060503-33]	4.41778	-5.72193	1.50012	-3.81431	0.000136564	0.0010789
ENSDARG00000096830	mhc1lja	major histocompatibility complex class I LJA [Source:ZFIN;Acc:ZDB-GENE-140820-11]	10.6233	-4.37025	0.894892	-4.88355	1.04192e-06	1.52344e-05
ENSDARG00000096887	CR381618.1	zinc finger protein 469 [Source:NCBI gene;Acc:101886729]	484.277	-1.0199	0.215793	-4.7263	2.28642e-06	3.05366e-05
ENSDARG00000096899	CU929451.1		24.5283	-1.332	0.424026	-3.14133	0.00168182	0.0089763
ENSDARG00000097224	prr33	proline rich 33 [Source:ZFIN;Acc:ZDB-GENE-030131-5326]	2069.25	-0.586585	0.176756	-3.31861	0.000904657	0.00539631
ENSDARG00000097275	si:ch211-147g22.4	si:ch211-147g22.4 [Source:ZFIN;Acc:ZDB-GENE-131121-226]	39.7982	-2.64222	0.44718	-5.90864	3.44942e-09	8.7296e-08
ENSDARG00000097285	ANPEP	si:ch211-147g22.5 [Source:ZFIN;Acc:ZDB-GENE-131127-23]	417.823	-0.768227	0.154169	-4.98303	6.25975e-07	9.63956e-06
ENSDARG00000097406	si:dkey-81e3.2	si:dkey-81e3.2 [Source:ZFIN;Acc:ZDB-GENE-131119-24]	94.232	-0.677762	0.244206	-2.77537	0.00551396	0.0237656
ENSDARG00000097642	CU469568.3		6.93989	-3.7749	1.06865	-3.5324	0.000411807	0.00276935
ENSDARG00000098438	slc6a6b	solute carrier family 6 member 6b [Source:ZFIN;Acc:ZDB-GENE-030131-3077]	294.52	-0.710049	0.18514	-3.83521	0.000125458	0.00100409
ENSDARG00000098589	cyb5a	cytochrome b5 type A (microsomal) [Source:ZFIN;Acc:ZDB-GENE-040426-2148]	1496.56	-0.812094	0.132112	-6.14703	7.89484e-10	2.20602e-08
ENSDARG00000098613	zgc:174222	zgc:174222 [Source:ZFIN;Acc:ZDB-GENE-080220-40]	60.2835	-0.680992	0.253523	-2.68611	0.00722886	0.0295837
ENSDARG00000098902	ubxn8	UBX domain protein 8 [Source:ZFIN;Acc:ZDB-GENE-050522-266]	54.8112	-1.79013	0.279733	-6.39945	1.55936e-10	4.82859e-09
ENSDARG00000098911	zgc:153293	zgc:153293 [Source:ZFIN;Acc:ZDB-GENE-060825-315]	53.9345	-1.26873	0.320861	-3.95413	7.68129e-05	0.000659384
ENSDARG00000099035	pcdh1g33	protocadherin 1 gamma 33 [Source:ZFIN;Acc:ZDB-GENE-071004-76]	275.839	-0.689231	0.16739	-4.11751	3.8299e-05	0.000362356
ENSDARG00000099113	UNC13B	unc-13 homolog Bb (C. elegans) [Source:NCBI gene;Acc:100329499]	368.803	-0.607421	0.19685	-3.0857	0.00203071	0.0104796
ENSDARG00000099182	ankrd55	ankyrin repeat domain 55 [Source:ZFIN;Acc:ZDB-GENE-080104-7]	107.889	-0.732322	0.233886	-3.1311	0.00174153	0.00924494
ENSDARG00000099233	si:zfos-2372e4.1	si:zfos-2372e4.1 [Source:ZFIN;Acc:ZDB-GENE-131127-560]	21.5022	-1.3823	0.484775	-2.85142	0.00435246	0.0196276
ENSDARG00000099323	dlg2	discs, large homolog 2 (Drosophila) [Source:NCBI gene;Acc:497638]	371.47	-0.598979	0.164567	-3.63972	0.000272935	0.00195649
ENSDARG00000099364	BX511034.5		52.9712	-3.89074	0.393609	-9.88478	4.84661e-23	5.80759e-21
ENSDARG00000099447	pcdh1g18	protocadherin 1 gamma 18 [Source:ZFIN;Acc:ZDB-GENE-050609-13]	60.5063	-1.19426	0.291524	-4.0966	4.19267e-05	0.000392072
ENSDARG00000099577	si:dkey-182g1.10	si:dkey-182g1.10 [Source:ZFIN;Acc:ZDB-GENE-141216-134]	267.575	-1.14331	0.206421	-5.53872	3.04697e-08	6.42382e-07
ENSDARG00000099633	sec14l7	SEC14-like lipid binding 7 [Source:ZFIN;Acc:ZDB-GENE-141216-145]	534.679	-1.8796	0.131959	-14.2439	4.89528e-46	1.97058e-43
ENSDARG00000099646	pcdh1g3	protocadherin 1 gamma 3 [Source:ZFIN;Acc:ZDB-GENE-050608-3]	14.0407	-2.72712	0.651395	-4.18658	2.83189e-05	0.000278253
ENSDARG00000099738	ccr9b	chemokine (C-C motif) receptor 9b [Source:ZFIN;Acc:ZDB-GENE-070301-3]	27.6352	-1.76868	0.425505	-4.15666	3.22937e-05	0.000312189
ENSDARG00000099982	ccl39.7	chemokine (C-C motif) ligand 39, duplicate 7 [Source:ZFIN;Acc:ZDB-GENE-131127-629]	5.24336	-3.5837	1.09392	-3.27602	0.00105279	0.00612122
ENSDARG00000100352	aglb	amylo-alpha-1, 6-glucosidase, 4-alpha-glucanotransferase b [Source:ZFIN;Acc:ZDB-GENE-050309-54]	1134.44	-0.994921	0.116709	-8.52483	1.53035e-17	1.09823e-15
ENSDARG00000100478	TULP1	tubby-related protein 1-like [Source:NCBI gene;Acc:103908677]	15.0011	-4.02046	0.681994	-5.89516	3.74326e-09	9.39023e-08
ENSDARG00000100480	si:ch73-364h19.2	si:ch73-364h19.2 [Source:ZFIN;Acc:ZDB-GENE-131119-21]	2.38568	-5.18257	1.71032	-3.03017	0.00244419	0.0122082
ENSDARG00000100506	crb1	crumbs cell polarity complex component 1 [Source:ZFIN;Acc:ZDB-GENE-050208-382]	136.597	-0.76764	0.187891	-4.08556	4.39704e-05	0.000409548
ENSDARG00000100552	taco1	translational activator of mitochondrially encoded cytochrome c oxidase I [Source:ZFIN;Acc:ZDB-GENE-070410-35]	88.5025	-2.43347	0.303942	-8.00635	1.1816e-15	7.04664e-14
ENSDARG00000101127	map1lc3b	microtubule-associated protein 1 light chain 3 beta [Source:ZFIN;Acc:ZDB-GENE-030131-1145]	2131.95	-0.943211	0.116998	-8.06178	7.51926e-16	4.57964e-14
ENSDARG00000101164	nansb	N-acetylneuraminic acid synthase b [Source:ZFIN;Acc:ZDB-GENE-041114-125]	36.9931	-1.60653	0.346429	-4.6374	3.52818e-06	4.49316e-05
ENSDARG00000101195	cyp1c1	cytochrome P450, family 1, subfamily C, polypeptide 1 [Source:ZFIN;Acc:ZDB-GENE-050522-501]	461.829	-0.676342	0.138131	-4.89638	9.76199e-07	1.43467e-05
ENSDARG00000101225	cngb3.1	cyclic nucleotide gated channel subunit beta 3, tandem duplicate 1 [Source:ZFIN;Acc:ZDB-GENE-090611-1]	105.949	-0.632215	0.223142	-2.83323	0.00460797	0.0206318
ENSDARG00000101368	cngb3.2	cyclic nucleotide gated channel subunit beta 3, tandem duplicate 2 [Source:ZFIN;Acc:ZDB-GENE-091118-102]	337.106	-1.46862	0.178008	-8.25028	1.58023e-16	1.02548e-14
ENSDARG00000101476	si:dkey-65j4.2	si:dkey-65j4.2 [Source:ZFIN;Acc:ZDB-GENE-141219-43]	3.24021	-3.58827	1.37965	-2.60086	0.00929896	0.0361177
ENSDARG00000101621	CABZ01040054.1	CD59B glycoprotein-like [Source:NCBI gene;Acc:100535643]	59.1727	-1.33763	0.453491	-2.94963	0.00318156	0.0151481
ENSDARG00000101726	ces2b	carboxylesterase 2b [Source:ZFIN;Acc:ZDB-GENE-041014-96]	2278.34	-1.47014	0.119045	-12.3495	4.90238e-35	1.18037e-32
ENSDARG00000101776	syt12	synaptotagmin XII [Source:ZFIN;Acc:ZDB-GENE-081022-147]	184.631	-0.621518	0.186527	-3.33205	0.000862079	0.00518733
ENSDARG00000101865	pcdh1g30	protocadherin 1 gamma 30 [Source:ZFIN;Acc:ZDB-GENE-050609-23]	232.737	-0.8806	0.178709	-4.92756	8.32608e-07	1.2464e-05
ENSDARG00000101885	si:dkey-20i20.11	si:dkey-20i20.11 [Source:ZFIN;Acc:ZDB-GENE-060503-58]	5.16483	-2.91728	1.06435	-2.74089	0.00612734	0.0259082
ENSDARG00000102210	KCNIP1	potassium voltage-gated channel interacting protein 1 [Source:HGNC Symbol;Acc:HGNC:15521]	152.816	-0.70875	0.210501	-3.36696	0.000760017	0.00466256
ENSDARG00000102302	WDR48	WD repeat domain 48 [Source:HGNC Symbol;Acc:HGNC:30914]	70.8354	-1.27322	0.26078	-4.88235	1.04826e-06	1.53011e-05
ENSDARG00000102308	ttc39c	tetratricopeptide repeat domain 39C [Source:NCBI gene;Acc:553591]	510.608	-0.797177	0.136863	-5.82463	5.72401e-09	1.38989e-07
ENSDARG00000102380	cnnm4a	cyclin and CBS domain divalent metal cation transport mediator 4a [Source:ZFIN;Acc:ZDB-GENE-140106-138]	41.0663	-0.898213	0.336513	-2.66917	0.00760379	0.0307867
ENSDARG00000102414	myhz1.1	myosin, heavy polypeptide 1.1, skeletal muscle [Source:ZFIN;Acc:ZDB-GENE-000322-5]	7289.38	-0.878672	0.152033	-5.77946	7.49399e-09	1.78436e-07
ENSDARG00000102421	acp7	acid phosphatase 7, tartrate resistant (putative) [Source:NCBI gene;Acc:571830]	64.2537	-0.906455	0.284818	-3.18258	0.00145969	0.00797404
ENSDARG00000102505	trim32	tripartite motif containing 32 [Source:ZFIN;Acc:ZDB-GENE-060428-1]	183.374	-0.847475	0.186733	-4.53844	5.66722e-06	6.7846e-05
ENSDARG00000102687	CABZ01085139.1		123.168	-0.731553	0.278373	-2.62796	0.00858979	0.0339572
ENSDARG00000103002	nptna	neuroplastin a [Source:ZFIN;Acc:ZDB-GENE-030804-7]	1229.48	-0.599987	0.123805	-4.84624	1.25824e-06	1.80189e-05
ENSDARG00000103342	wu:fa56d06	wu:fa56d06 [Source:ZFIN;Acc:ZDB-GENE-030131-9298]	3557.63	-1.16819	0.194356	-6.01055	1.84896e-09	4.95163e-08
ENSDARG00000103459	evplb	envoplakin b [Source:ZFIN;Acc:ZDB-GENE-030131-212]	5387.24	-0.82769	0.138869	-5.96023	2.51881e-09	6.59248e-08
ENSDARG00000103466	ccl35.1	chemokine (C-C motif) ligand 35, duplicate 1 [Source:ZFIN;Acc:ZDB-GENE-081022-33]	3.03923	-3.39322	1.35983	-2.49533	0.012584	0.0459861
ENSDARG00000103878	anpepb	alanyl (membrane) aminopeptidase b [Source:ZFIN;Acc:ZDB-GENE-030131-1253]	6311.41	-0.818046	0.132366	-6.18019	6.40257e-10	1.80866e-08
ENSDARG00000104117	fzd4	frizzled class receptor 4 [Source:ZFIN;Acc:ZDB-GENE-990415-217]	268.577	-0.729187	0.186033	-3.91966	8.86751e-05	0.000747558
ENSDARG00000104142	si:dkey-15h8.10	si:dkey-15h8.10 [Source:ZFIN;Acc:ZDB-GENE-050208-706]	9.47902	-2.23033	0.717342	-3.10916	0.00187618	0.00979745
ENSDARG00000104467	bglapl	bone gamma-carboxyglutamate (gla) protein, like [Source:NCBI gene;Acc:337724]	39.2726	-2.01151	0.425968	-4.72222	2.33286e-06	3.10353e-05
ENSDARG00000104576	PPP1R3G	si:ch211-152c8.5 [Source:ZFIN;Acc:ZDB-GENE-030131-5764]	94.542	-1.2133	0.302346	-4.01297	5.99598e-05	0.00053359
ENSDARG00000104640	BX511034.7	uncharacterized LOC100006875 [Source:NCBI gene;Acc:100006875]	34.9699	-1.46867	0.390286	-3.76305	0.000167855	0.00128704
ENSDARG00000104702	cat	catalase [Source:NCBI gene;Acc:30068]	1809.48	-0.66181	0.135805	-4.87325	1.09775e-06	1.59241e-05
ENSDARG00000104770	CABZ01072815.1		52.9584	-0.844703	0.298418	-2.83061	0.00464597	0.0207691
ENSDARG00000104818	ces2b	carboxylesterase 2b [Source:ZFIN;Acc:ZDB-GENE-041014-96]	931.541	-1.44197	0.103629	-13.9147	5.15958e-44	1.92647e-41
ENSDARG00000105121	FAM135B	family with sequence similarity 135 member B [Source:NCBI gene;Acc:100003594]	147.751	-0.643146	0.194305	-3.30999	0.000932997	0.00553971
ENSDARG00000105212	cfhl1	complement factor H like 1 [Source:ZFIN;Acc:ZDB-GENE-050208-342]	59.4819	-2.62982	0.303688	-8.65963	4.73306e-18	3.65084e-16
ENSDARG00000105708	or109-11	odorant receptor, family D, subfamily 109, member 11 [Source:ZFIN;Acc:ZDB-GENE-070806-74]	23.8412	-4.62756	0.790232	-5.85595	4.74281e-09	1.16927e-07
ENSDARG00000106506	AL807389.3		7.13346	-2.23775	0.801495	-2.79197	0.00523884	0.0227948
ENSDARG00000106760	golim4a	golgi integral membrane protein 4a [Source:NCBI gene;Acc:100000956]	109.74	-0.695209	0.206582	-3.36529	0.000764625	0.00468578
ENSDARG00000108475	otos	otospiralin [Source:ZFIN;Acc:ZDB-GENE-120601-1]	552.361	-0.773125	0.148904	-5.19212	2.07914e-07	3.58774e-06
ENSDARG00000109263	BX640537.3		42.7238	-1.27637	0.36061	-3.53947	0.000400928	0.00271176
ENSDARG00000109563	LSM10	LSM10, U7 small nuclear RNA associated [Source:HGNC Symbol;Acc:HGNC:17562]	13.41	-2.75607	0.700061	-3.9369	8.2541e-05	0.00070228
ENSDARG00000110077	CU929402.2		6.52559	-3.12777	0.953223	-3.28125	0.00103347	0.00602131
ENSDARG00000111190	CR450686.5		3.73401	-5.97865	1.54727	-3.86401	0.00011154	0.000908507
ENSDARG00000111515	CABZ01061498.1	uncharacterized LOC101884052 [Source:NCBI gene;Acc:101884052]	26.3721	-1.28185	0.463116	-2.76789	0.00564199	0.0242379
ENSDARG00000111606	smyhc2	slow myosin heavy chain 2 [Source:ZFIN;Acc:ZDB-GENE-070822-12]	105.989	-0.772551	0.228912	-3.37489	0.000738454	0.0045547
ENSDARG00000112287	zgc:66156	zgc:66156 [Source:ZFIN;Acc:ZDB-GENE-040426-1554]	822.743	-2.04511	0.161661	-12.6506	1.10992e-36	2.85948e-34
ENSDARG00000112301	CU570881.2		41.2466	-1.14067	0.307533	-3.70909	0.000208005	0.00155284
ENSDARG00000114742	CABZ01072083.2	dual specificity phosphatase 26 [Source:NCBI gene;Acc:570815]	87.6853	-0.842941	0.244061	-3.45381	0.00055273	0.00355999
ENSDARG00000114797	rab3b	RAB3B, member RAS oncogene family [Source:ZFIN;Acc:ZDB-GENE-050208-660]	633.248	-0.713355	0.134509	-5.30339	1.13674e-07	2.10085e-06
ENSDARG00000114841	CNNM4	metal transporter CNNM4 [Source:NCBI gene;Acc:100329789]	62.1641	-0.785049	0.295593	-2.65584	0.00791103	0.0317574
ENSDARG00000116445	CABZ01046954.1		135.784	-0.766537	0.206764	-3.70729	0.000209486	0.00155982
ENSDARG00000116618	si:ch73-27e22.8	si:ch73-27e22.8 [Source:ZFIN;Acc:ZDB-GENE-100917-4]	24.9156	-3.66566	0.553601	-6.62149	3.55601e-11	1.20386e-09
ENSDARG00000117271	CR954298.1		21.6081	-3.34884	0.564629	-5.93105	3.01011e-09	7.73594e-08
ENSDARG00000117609	CABZ01079281.1		74.8225	-0.937278	0.341122	-2.74763	0.0060027	0.0254984
ENSDARG00000117711	CR354549.11		12.425	-1.49212	0.548487	-2.72043	0.00651966	0.0271714
