# Supplementary material for: Upf3a but not Upf1 mediates the genetic compensation response induced by leg1 deleterious mutations in an H3K4me3-independent manner
Source: Cell Discov. 2023 Jun 27;9:63. doi: 10.1038/s41421-023-00550-2 (PMC10300044; doi:10.1038/s41421-023-00550-2)
Supplement: Supplementary file 19 — Table S18 [file 41421_2023_550_MOESM19_ESM.xlsx]

## Sheet: leg1a_mu_VS_WT
Supplementary Table S18. List of up-regulated genes in leg1-/- single; upf1-/- single; upf1-/- leg1a-/- double at 5dpf
leg1a_mu vs WT ( FoldChange ≥ 2, Padj < 0.05）
ensembl_gene_id	external_gene_name	description	baseMean	log2FoldChange	lfcSE	stat	pvalue	padj
ENSDARG00000025046	AL935186.1		82.6723	1.54819	0.321668	4.813	1.48683e-06	0.00012289
ENSDARG00000055712	sdhda	succinate dehydrogenase complex, subunit D, integral membrane protein a [Source:NCBI gene;Acc:436762]	17.2353	1.79913	0.530927	3.38866	0.00070236	0.0207085
ENSDARG00000058159	ipo8	importin 8 [Source:ZFIN;Acc:ZDB-GENE-060503-3]	934.941	2.53015	0.159847	15.8285	1.97787e-56	2.49301e-52
ENSDARG00000087143	serpina7	serpin peptidase inhibitor, clade A (alpha-1 antiproteinase, antitrypsin), member 7 [Source:ZFIN;Acc:ZDB-GENE-041010-47]	277.714	2.86848	0.275538	10.4105	2.22121e-25	2.66641e-22
ENSDARG00000091136	zgc:174259	zgc:174259 [Source:ZFIN;Acc:ZDB-GENE-080213-10]	169.261	1.12004	0.218451	5.12718	2.94112e-07	2.87375e-05
ENSDARG00000091972	si:dkey-58f10.7	si:dkey-58f10.7 [Source:ZFIN;Acc:ZDB-GENE-060526-321]	21.6019	3.47061	0.593859	5.84416	5.09144e-09	7.41908e-07
ENSDARG00000092680	si:dkey-58f10.12	si:dkey-58f10.12 [Source:ZFIN;Acc:ZDB-GENE-060526-314]	27.258	3.03372	0.493818	6.14341	8.07704e-10	1.33081e-07
ENSDARG00000092968	znf1128	zinc finger protein 1128 [Source:ZFIN;Acc:ZDB-GENE-110913-167]	30.2824	1.57333	0.39698	3.96326	7.39343e-05	0.0034579
ENSDARG00000095026	si:dkey-58f10.14	si:dkey-58f10.14 [Source:ZFIN;Acc:ZDB-GENE-060526-316]	5.76449	6.13564	1.41808	4.32672	1.51348e-05	0.000912758
ENSDARG00000098077	si:dkey-238o14.3	si:dkey-238o14.3 [Source:ZFIN;Acc:ZDB-GENE-110913-25]	7.22072	3.48026	1.0513	3.31042	0.000931557	0.0263565
ENSDARG00000098115	si:dkey-178j11.5	si:dkey-178j11.5 [Source:ZFIN;Acc:ZDB-GENE-131118-10]	53.7172	2.29596	0.370751	6.19272	5.91345e-10	9.80739e-08
ENSDARG00000098196	znf1077	zinc finger protein 1077 [Source:ZFIN;Acc:ZDB-GENE-080218-11]	29.8873	2.69644	0.451731	5.96914	2.38513e-09	3.68876e-07
ENSDARG00000098663	fgf19	fibroblast growth factor 19 [Source:ZFIN;Acc:ZDB-GENE-030729-32]	59.2175	1.89531	0.286346	6.61894	3.61779e-11	7.72508e-09
ENSDARG00000099090	znf1087	zinc finger protein 1087 [Source:ZFIN;Acc:ZDB-GENE-110913-106]	6.58026	3.87836	1.21984	3.1794	0.00147581	0.0370187
ENSDARG00000099963	si:dkey-27n6.1	si:dkey-27n6.1 [Source:ZFIN;Acc:ZDB-GENE-041014-40]	16.3721	1.86438	0.589294	3.16375	0.0015575	0.0385689
ENSDARG00000100110	si:ch211-237a4.2	si:ch211-237a4.2 [Source:ZFIN;Acc:ZDB-GENE-060503-504]	12.4754	2.5835	0.701638	3.6821	0.000231317	0.00865713
ENSDARG00000100219	si:dkey-264f17.1	si:dkey-264f17.1 [Source:ZFIN;Acc:ZDB-GENE-110913-6]	40.2347	3.20628	0.509591	6.29187	3.1367e-10	5.52959e-08
ENSDARG00000100302	si:dkey-237g15.2	si:dkey-237g15.2 [Source:ZFIN;Acc:ZDB-GENE-060503-157]	60.3549	1.88197	0.340992	5.51909	3.40761e-08	4.38278e-06
ENSDARG00000100568	si:ch211-209j12.3	si:ch211-209j12.3 [Source:ZFIN;Acc:ZDB-GENE-120709-21]	12.7158	4.36895	0.973453	4.4881	7.18614e-06	0.000488289
ENSDARG00000101030	si:ch73-158p21.3	si:ch73-158p21.3 [Source:ZFIN;Acc:ZDB-GENE-030131-4747]	17.1182	2.02728	0.527761	3.84128	0.000122394	0.00514239
ENSDARG00000101374	si:dkey-11n14.1	si:dkey-11n14.1 [Source:ZFIN;Acc:ZDB-GENE-060503-332]	249.839	1.12598	0.205254	5.48579	4.11618e-08	5.24065e-06
ENSDARG00000101450	si:ch211-215p11.3	si:ch211-215p11.3 [Source:ZFIN;Acc:ZDB-GENE-060531-35]	41.7787	1.30922	0.350665	3.73353	0.000188811	0.00734528
ENSDARG00000101484	si:dkey-264f17.2	si:dkey-264f17.2 [Source:ZFIN;Acc:ZDB-GENE-110913-14]	56.364	2.70684	0.431031	6.27993	3.38723e-10	5.84854e-08
ENSDARG00000101807	si:ch211-120c15.3	si:ch211-120c15.3 [Source:ZFIN;Acc:ZDB-GENE-110913-99]	46.0705	5.73016	0.897508	6.38452	1.71933e-10	3.14077e-08
ENSDARG00000101916	si:dkeyp-44d3.5	si:dkeyp-44d3.5 [Source:ZFIN;Acc:ZDB-GENE-120703-2]	15.0641	1.63591	0.526302	3.10831	0.00188159	0.044413
ENSDARG00000102299	cxcl8b.1	chemokine (C-X-C motif) ligand 8b, duplicate 1 [Source:ZFIN;Acc:ZDB-GENE-101026-3]	81.3713	1.0296	0.325993	3.15835	0.00158664	0.0392133
ENSDARG00000102706	BX511128.3		90.9728	1.80843	0.319814	5.65461	1.56196e-08	2.13997e-06
ENSDARG00000102884	si:ch211-145h19.5	si:ch211-145h19.5 [Source:ZFIN;Acc:ZDB-GENE-110914-112]	8.79504	6.31587	1.34438	4.698	2.62727e-06	0.000203162
ENSDARG00000103186	si:ch73-389k6.1	si:ch73-389k6.1 [Source:ZFIN;Acc:ZDB-GENE-091204-408]	58.8008	1.7704	0.303966	5.82436	5.73328e-09	8.07431e-07
ENSDARG00000103381	si:ch211-196f19.1	si:ch211-196f19.1 [Source:ZFIN;Acc:ZDB-GENE-081103-47]	44.5332	1.1427	0.332498	3.43672	0.000588812	0.0181281
ENSDARG00000104502	si:ch211-266c8.1	si:ch211-266c8.1 [Source:ZFIN;Acc:ZDB-GENE-070424-173]	105.114	1.82587	0.284881	6.40923	1.46259e-10	2.73113e-08
ENSDARG00000104890	si:ch211-76m11.3	si:ch211-76m11.3 [Source:ZFIN;Acc:ZDB-GENE-041210-276]	61.3575	1.00322	0.321249	3.12287	0.00179098	0.0430398
ENSDARG00000105091	zgc:174944	zgc:174944 [Source:ZFIN;Acc:ZDB-GENE-080207-2]	56.5554	2.65111	0.378215	7.00953	2.39117e-12	6.32274e-10
ENSDARG00000109319	znf1030	zinc finger protein 1030 [Source:ZFIN;Acc:ZDB-GENE-110913-176]	18.5082	1.49929	0.478358	3.13425	0.00172293	0.0418031
ENSDARG00000114716	znf1117	zinc finger protein 1117 [Source:ZFIN;Acc:ZDB-GENE-110914-52]	27.6959	1.61779	0.445882	3.6283	0.000285298	0.0102744
ENSDARG00000026086		zgc:162324 [Source:ZFIN;Acc:ZDB-GENE-070410-73]	19.1644	1.73247	0.50802	3.41024	0.000649055	0.0195952
ENSDARG00000035088	si:ch211-254c8.3	si:ch211-254c8.3 [Source:ZFIN;Acc:ZDB-GENE-100922-130]	12.9796	1.89137	0.563394	3.3571	0.000787649	0.0227705
ENSDARG00000052288	zmp:0000000634	zmp:0000000634 [Source:ZFIN;Acc:ZDB-GENE-130530-637]	61.969	3.27772	0.365946	8.95684	3.34129e-19	2.10577e-16
ENSDARG00000067806	zgc:158432	zgc:158432 [Source:ZFIN;Acc:ZDB-GENE-061201-57]	70.1279	1.30653	0.362142	3.60778	0.000308827	0.0109343
ENSDARG00000089749	aqp8b	aquaporin 8b [Source:ZFIN;Acc:ZDB-GENE-080220-47]	49.8542	1.1304	0.3129	3.61265	0.000303086	0.010772
ENSDARG00000093960	si:dkey-111e8.5	si:dkey-111e8.5 [Source:ZFIN;Acc:ZDB-GENE-060526-192]	27.5497	1.76878	0.458767	3.8555	0.000115493	0.0049081
ENSDARG00000097000	BX890558.1	uncharacterized LOC101884792 [Source:NCBI gene;Acc:101884792]	43.0916	1.31965	0.376567	3.50442	0.00045761	0.0147707
ENSDARG00000097524	BX005129.2		12.3586	2.22405	0.633736	3.50942	0.000449077	0.0145324
ENSDARG00000097553	BX908750.1	uncharacterized LOC110439470 [Source:NCBI gene;Acc:110439470]	172.17	3.09833	0.259664	11.9321	8.05323e-33	1.69178e-29
ENSDARG00000097560	BX511311.3		27.9282	3.18673	0.54333	5.86519	4.48625e-09	6.59151e-07
ENSDARG00000097976	CR812464.1		17.5694	6.20921	1.24691	4.97968	6.36885e-07	5.77526e-05
ENSDARG00000098403	CR925723.1		5.98462	4.53541	1.37354	3.30199	0.000960022	0.0269801
ENSDARG00000099684	trim35-24	tripartite motif containing 35-24 [Source:ZFIN;Acc:ZDB-GENE-060421-8366]	3.74445	4.86701	1.51588	3.21069	0.00132415	0.0341663
ENSDARG00000101055	trim35-25	tripartite motif containing 35-25 [Source:ZFIN;Acc:ZDB-GENE-060503-484]	5.40862	4.97169	1.40638	3.5351	0.000407621	0.0134499
ENSDARG00000101275	BX936433.1	uncharacterized LOC101884533 [Source:NCBI gene;Acc:101884533]	21.7505	1.90801	0.538999	3.53991	0.000400257	0.013259
ENSDARG00000101393	si:dkey-31g6.6	si:dkey-31g6.6 [Source:ZFIN;Acc:ZDB-GENE-110209-1]	793.654	1.74936	0.2172	8.05415	8.00319e-16	3.80665e-13
ENSDARG00000109611	FP236810.1		51.319	1.09186	0.337816	3.23212	0.00122877	0.032368
ENSDARG00000110710	CU210890.1		13.6604	2.46469	0.685296	3.59653	0.00032249	0.011247
ENSDARG00000113834	BX537305.1		31.185	2.05845	0.40176	5.12358	2.99782e-07	2.91784e-05
ENSDARG00000016771	tfa	transferrin-a [Source:ZFIN;Acc:ZDB-GENE-980526-35]	21580.7	1.09588	0.114077	9.60647	7.50801e-22	5.91467e-19
ENSDARG00000041490	afp4	antifreeze protein type IV [Source:ZFIN;Acc:ZDB-GENE-030131-5217]	107.868	1.79534	0.307568	5.83723	5.30769e-09	7.61701e-07
ENSDARG00000076043	si:dkeyp-73d8.9	si:dkeyp-73d8.9 [Source:ZFIN;Acc:ZDB-GENE-070912-685]	236.482	1.36663	0.439089	3.11243	0.00185557	0.043922
ENSDARG00000076321	col28a2a	collagen, type XXVIII, alpha 2a [Source:ZFIN;Acc:ZDB-GENE-030131-4444]	235.459	1.51869	0.20673	7.34627	2.03818e-13	6.7606e-11
ENSDARG00000076339	cln5	CLN5 intracellular trafficking protein [Source:ZFIN;Acc:ZDB-GENE-060908-1]	44.8204	1.041	0.333473	3.1217	0.00179812	0.0431703
ENSDARG00000077637	mal2	mal, T cell differentiation protein 2 (gene/pseudogene) [Source:ZFIN;Acc:ZDB-GENE-081022-204]	174.973	1.00906	0.210277	4.79869	1.59707e-06	0.000130716
ENSDARG00000078177	cxcr3.1	chemokine (C-X-C motif) receptor 3, tandem duplicate 1 [Source:ZFIN;Acc:ZDB-GENE-060130-38]	47.7224	1.41578	0.33545	4.22054	2.43713e-05	0.00137444
ENSDARG00000079191	zgc:172122	zgc:172122 [Source:ZFIN;Acc:ZDB-GENE-080208-1]	53.8495	1.3946	0.353484	3.94531	7.96964e-05	0.00367288
ENSDARG00000079589	si:dkeyp-73d8.6	si:dkeyp-73d8.6 [Source:ZFIN;Acc:ZDB-GENE-070912-683]	140.718	1.28287	0.291897	4.39493	1.10806e-05	0.000703604
ENSDARG00000089853	si:dkey-22n8.3	si:dkey-22n8.3 [Source:ZFIN;Acc:ZDB-GENE-110914-188]	54.8566	1.51899	0.316989	4.79192	1.65189e-06	0.000134331
ENSDARG00000091320	nlrc6	NLR family CARD domain containing 6 [Source:ZFIN;Acc:ZDB-GENE-060421-8264]	156.618	1.46386	0.261494	5.59805	2.16776e-08	2.89138e-06
ENSDARG00000092159	CR788249.1		9.66124	5.88242	1.32208	4.44935	8.6129e-06	0.000577454
ENSDARG00000092801	CR855277.2	RIIa domain-containing protein 1-like [Source:NCBI gene;Acc:100536995]	8.41148	6.34757	1.34591	4.7162	2.40291e-06	0.00018696
ENSDARG00000093420	creb1b	cAMP responsive element binding protein 1b [Source:ZFIN;Acc:ZDB-GENE-050417-355]	352.2	1.01285	0.14073	7.19714	6.14866e-13	1.82355e-10
ENSDARG00000093629	si:ch211-106h4.4	si:ch211-106h4.4 [Source:ZFIN;Acc:ZDB-GENE-070705-14]	62.217	1.10711	0.334518	3.30958	0.00093435	0.0264058
ENSDARG00000095179	si:ch211-235f1.3	si:ch211-235f1.3 [Source:ZFIN;Acc:ZDB-GENE-091204-440]	25.5674	2.02006	0.549986	3.67293	0.000239788	0.00886337
ENSDARG00000095522	si:dkey-71b5.3	si:dkey-71b5.3 [Source:ZFIN;Acc:ZDB-GENE-100922-91]	14.2087	6.81545	1.31699	5.17501	2.279e-07	2.30728e-05
ENSDARG00000102888	gpr39	G protein-coupled receptor 39 [Source:ZFIN;Acc:ZDB-GENE-040426-1395]	260.445	1.40851	0.260518	5.40659	6.42374e-08	7.71124e-06
ENSDARG00000105408	BX248082.2		329.12	1.94307	0.216172	8.98854	2.50543e-19	1.61947e-16
ENSDARG00000117636	FP236157.7		65.2523	1.06923	0.283768	3.76796	0.000164587	0.00656499
ENSDARG00000005629	smyd2b	SET and MYND domain containing 2b [Source:NCBI gene;Acc:568616]	768.197	1.40323	0.191424	7.33045	2.29375e-13	7.41323e-11
ENSDARG00000016513	setd3	SET domain containing 3, actin histidine methyltransferase [Source:NCBI gene;Acc:337193]	2004.39	1.56348	0.128887	12.1306	7.26813e-34	1.83222e-30
ENSDARG00000020133	jdp2b	Jun dimerization protein 2b [Source:NCBI gene;Acc:436766]	393.133	1.27	0.364946	3.47997	0.000501465	0.0158812
ENSDARG00000022841	ptk2ba	protein tyrosine kinase 2 beta, a [Source:ZFIN;Acc:ZDB-GENE-080207-1]	197.768	2.93452	0.228206	12.8591	7.64888e-38	2.41026e-34
ENSDARG00000028664	ahsa1a	AHA1, activator of heat shock protein ATPase homolog 1a [Source:ZFIN;Acc:ZDB-GENE-030131-1869]	366.456	1.17528	0.206632	5.68778	1.287e-08	1.77289e-06
ENSDARG00000037995	gdf3	growth differentiation factor 3 [Source:NCBI gene;Acc:30125]	123.194	1.42614	0.229458	6.21526	5.12388e-10	8.55417e-08
ENSDARG00000040179	zgc:101562	zgc:101562 [Source:ZFIN;Acc:ZDB-GENE-041010-74]	65.8706	1.33591	0.303865	4.39638	1.10069e-05	0.000700688
ENSDARG00000041411	rad51	RAD51 recombinase [Source:ZFIN;Acc:ZDB-GENE-040426-2286]	203.511	1.22006	0.18629	6.54923	5.78357e-11	1.17579e-08
ENSDARG00000042982	cyp2p8	cytochrome P450, family 2, subfamily P, polypeptide 8 [Source:ZFIN;Acc:ZDB-GENE-061030-1]	494.123	1.26995	0.154823	8.20264	2.35165e-16	1.20985e-13
ENSDARG00000042990	cyp2p10	cytochrome P450, family 2, subfamily P, polypeptide 10 [Source:ZFIN;Acc:ZDB-GENE-040120-1]	107.153	1.67237	0.263611	6.34408	2.23762e-10	3.9724e-08
ENSDARG00000043035	capn3b	calpain 3b [Source:ZFIN;Acc:ZDB-GENE-041001-149]	306.469	1.217	0.222869	5.46058	4.74577e-08	5.92258e-06
ENSDARG00000058579	si:ch211-274f20.2	si:ch211-274f20.2 [Source:ZFIN;Acc:ZDB-GENE-091204-91]	141.529	1.18272	0.22691	5.21229	1.86527e-07	2.00092e-05
ENSDARG00000062561	adck1	aarF domain containing kinase 1 [Source:ZFIN;Acc:ZDB-GENE-080401-5]	177.499	1.10134	0.212525	5.18218	2.19303e-07	2.24732e-05
ENSDARG00000069661	si:dkey-121j17.6	si:dkey-121j17.6 [Source:ZFIN;Acc:ZDB-GENE-121214-361]	116.593	1.25418	0.210332	5.96286	2.47861e-09	3.80995e-07
ENSDARG00000073845	zgc:110843	zgc:110843 [Source:ZFIN;Acc:ZDB-GENE-050327-15]	1057	1.44063	0.181482	7.93815	2.05222e-15	9.23828e-13
ENSDARG00000073913	pimr213	Pim proto-oncogene, serine/threonine kinase, related 213 [Source:ZFIN;Acc:ZDB-GENE-041014-208]	23.8003	3.06601	0.700507	4.37684	1.20413e-05	0.000758875
ENSDARG00000075818	dok2	docking protein 2 [Source:ZFIN;Acc:ZDB-GENE-080721-4]	26.4308	1.67038	0.466797	3.57839	0.000345719	0.0118414
ENSDARG00000077853	ttll2	tubulin tyrosine ligase-like family, member 2 [Source:ZFIN;Acc:ZDB-GENE-041014-297]	25.22	1.42077	0.44371	3.20203	0.00136464	0.0350285
ENSDARG00000079079	sult1st7	sulfotransferase family 1, cytosolic sulfotransferase 7 [Source:ZFIN;Acc:ZDB-GENE-081112-3]	11.1006	4.51215	1.15572	3.90419	9.45404e-05	0.0042033
ENSDARG00000086418	si:ch211-236p5.3	si:ch211-236p5.3 [Source:ZFIN;Acc:ZDB-GENE-081028-31]	101.408	4.24231	0.402369	10.5433	5.45341e-26	6.87375e-23
ENSDARG00000089874	pcdh2ab9	protocadherin 2 alpha b 9 [Source:ZFIN;Acc:ZDB-GENE-041118-8]	55.6943	1.17301	0.324719	3.61239	0.000303388	0.010772
ENSDARG00000090171	BX323556.1		51.2486	1.37748	0.344774	3.99531	6.46107e-05	0.00310242
ENSDARG00000092277	BX663611.2		24.9907	1.93048	0.510844	3.779	0.000157458	0.00636117
ENSDARG00000093808	pimr113	Pim proto-oncogene, serine/threonine kinase, related 113 [Source:ZFIN;Acc:ZDB-GENE-041014-289]	14.0912	4.41891	0.943973	4.68118	2.85224e-06	0.000219214
ENSDARG00000094937	CR450833.1		20.9563	2.14712	0.538464	3.98749	6.67748e-05	0.00317608
ENSDARG00000095751	C20H6orf58	liver-enriched gene 1, tandem duplicate 2 [Source:NCBI gene;Acc:406484]	112.009	2.37819	0.519465	4.57815	4.69115e-06	0.000337883
ENSDARG00000096508	BX322618.1		1732.03	3.58992	0.33348	10.765	5.03578e-27	6.68142e-24
ENSDARG00000096655	BX901920.1		620.411	1.97425	0.434091	4.548	5.41588e-06	0.000379247
ENSDARG00000098586	zgc:194887	zgc:194887 [Source:ZFIN;Acc:ZDB-GENE-081022-162]	61.6396	1.06633	0.301788	3.53338	0.000410287	0.0134849
ENSDARG00000101333	AL928808.1		21.0552	1.33897	0.426463	3.13972	0.00169112	0.0413094
ENSDARG00000102198	si:ch73-233f7.3	si:ch73-233f7.3 [Source:ZFIN;Acc:ZDB-GENE-141215-57]	33.6733	1.304	0.378529	3.44491	0.000571252	0.01772
ENSDARG00000102419	azi2	5-azacytidine induced 2 [Source:ZFIN;Acc:ZDB-GENE-040426-2097]	457.661	1.10526	0.160421	6.88971	5.59066e-12	1.35514e-09
ENSDARG00000104899	CR931813.2		78.6075	1.26995	0.31966	3.9728	7.10327e-05	0.00335959
ENSDARG00000106158	TP53I3	tumor protein p53 inducible protein 3 [Source:NCBI gene;Acc:796473]	41.8166	1.51441	0.402899	3.75878	0.000170746	0.00676946
ENSDARG00000117347	CR376741.4		27.1872	3.04347	0.6618	4.59878	4.24968e-06	0.000311425
ENSDARG00000014103	dkk1a	dickkopf WNT signaling pathway inhibitor 1a [Source:ZFIN;Acc:ZDB-GENE-090313-406]	42.7745	1.02454	0.314433	3.25836	0.00112057	0.0300515
ENSDARG00000018621	slc6a19a.1	solute carrier family 6 member 19a, tandem duplicate 1 [Source:ZFIN;Acc:ZDB-GENE-070620-2]	620.321	1.15263	0.127875	9.01373	1.99169e-19	1.32128e-16
ENSDARG00000039579	cfd	complement factor D (adipsin) [Source:ZFIN;Acc:ZDB-GENE-050522-411]	2205.43	1.04396	0.107723	9.69123	3.28542e-22	2.76073e-19
ENSDARG00000045153	slc16a8	solute carrier family 16 member 8 [Source:ZFIN;Acc:ZDB-GENE-121128-1]	127.339	1.59601	0.502538	3.1759	0.00149372	0.0373562
ENSDARG00000045190	ch25h	cholesterol 25-hydroxylase [Source:NCBI gene;Acc:494109]	103.506	1.32973	0.360314	3.69046	0.000223848	0.0084414
ENSDARG00000062943	taco1	translational activator of mitochondrially encoded cytochrome c oxidase I [Source:ZFIN;Acc:ZDB-GENE-070410-35]	269.872	1.35006	0.194729	6.93303	4.11914e-12	1.02811e-09
ENSDARG00000068103	cfap45	cilia and flagella associated protein 45 [Source:ZFIN;Acc:ZDB-GENE-070209-143]	124.092	1.19051	0.225939	5.26918	1.37034e-07	1.53532e-05
ENSDARG00000069189	si:dkey-242h9.3	si:dkey-242h9.3 [Source:ZFIN;Acc:ZDB-GENE-060503-347]	177.533	2.44201	0.275384	8.86765	7.47063e-19	4.3797e-16
ENSDARG00000075963	mhc1uba	major histocompatibility complex class I UBA [Source:ZFIN;Acc:ZDB-GENE-990415-145]	44.0271	1.53463	0.336917	4.55491	5.2408e-06	0.000370071
ENSDARG00000078069	rrm2	ribonucleotide reductase M2 polypeptide [Source:NCBI gene;Acc:30733]	477.464	1.36009	0.199158	6.82918	8.54043e-12	2.01211e-09
ENSDARG00000078912	si:ch73-24k9.2	si:ch73-24k9.2 [Source:ZFIN;Acc:ZDB-GENE-121214-29]	40.7828	1.16778	0.364665	3.20233	0.00136321	0.0350285
ENSDARG00000091116	pkhd1l1	polycystic kidney and hepatic disease 1 (autosomal recessive)-like 1 [Source:ZFIN;Acc:ZDB-GENE-060503-475]	580.691	1.19229	0.170119	7.00856	2.4078e-12	6.32274e-10
ENSDARG00000092483	iqcc	IQ motif containing C [Source:ZFIN;Acc:ZDB-GENE-090313-325]	57.6394	1.08843	0.295844	3.67907	0.00023409	0.00874249
ENSDARG00000093131	si:ch211-57f7.7	si:ch211-57f7.7 [Source:ZFIN;Acc:ZDB-GENE-090313-119]	44.4897	2.23843	0.473392	4.72849	2.26194e-06	0.000177301
ENSDARG00000096700	FP565451.1		22.9904	2.17252	0.634469	3.42415	0.000616719	0.0187991
ENSDARG00000099933	ppa1a	inorganic pyrophosphatase 1a [Source:ZFIN;Acc:ZDB-GENE-040426-1695]	174.929	1.27304	0.217065	5.86478	4.49736e-09	6.59151e-07
ENSDARG00000101930	CU914622.1		35.6545	5.7056	0.929144	6.14071	8.21514e-10	1.34478e-07
ENSDARG00000104016	si:dkey-151j17.4	si:dkey-151j17.4 [Source:ZFIN;Acc:ZDB-GENE-141222-13]	86.7105	1.27884	0.275084	4.64892	3.33678e-06	0.000252083
ENSDARG00000105592	CR936442.1		544.665	1.30175	0.215902	6.02938	1.64591e-09	2.60954e-07
ENSDARG00000117808	CABZ01068366.1		68.4021	2.29839	0.320905	7.16221	7.93858e-13	2.32702e-10
ENSDARG00000001437	slc2a1a	solute carrier family 2 member 1a [Source:ZFIN;Acc:ZDB-GENE-030131-3158]	300.766	1.21048	0.172836	7.00363	2.49413e-12	6.48192e-10
ENSDARG00000006341	tas1r3	taste receptor, type 1, member 3 [Source:ZFIN;Acc:ZDB-GENE-070917-3]	27.4914	2.6074	0.501975	5.19427	2.05521e-07	2.1409e-05
ENSDARG00000014849	pih1d2	PIH1 domain containing 2 [Source:NCBI gene;Acc:494086]	48.8033	1.03319	0.320104	3.22767	0.00124802	0.0327041
ENSDARG00000028784	si:dkey-24p1.6	si:dkey-24p1.6 [Source:ZFIN;Acc:ZDB-GENE-060503-67]	185.814	1.78908	0.232091	7.70855	1.27258e-14	5.43737e-12
ENSDARG00000039096	si:dkey-24p1.1	si:dkey-24p1.1 [Source:ZFIN;Acc:ZDB-GENE-060503-631]	9.69004	2.9012	0.902293	3.21537	0.00130277	0.0337877
ENSDARG00000044544	zgc:110782	zgc:110782 [Source:ZFIN;Acc:ZDB-GENE-050320-51]	48.5287	1.19727	0.3141	3.81175	0.000137988	0.00570252
ENSDARG00000044626	ccdc90b	coiled-coil domain containing 90B [Source:ZFIN;Acc:ZDB-GENE-040724-162]	84.2427	1.77073	0.320565	5.52377	3.31808e-08	4.28952e-06
ENSDARG00000053928	si:dkey-117a8.3	si:dkey-117a8.3 [Source:ZFIN;Acc:ZDB-GENE-131121-476]	10.8646	4.16036	1.17061	3.55401	0.000379408	0.012685
ENSDARG00000055754	smc1a	structural maintenance of chromosomes 1A [Source:ZFIN;Acc:ZDB-GENE-090506-9]	255.639	1.93515	0.178603	10.835	2.35052e-27	3.2919e-24
ENSDARG00000059235	zgc:113274	zgc:113274 [Source:ZFIN;Acc:ZDB-GENE-050508-2]	69.5733	1.33173	0.257538	5.17102	2.32822e-07	2.34769e-05
ENSDARG00000079199	megf6a	multiple EGF-like-domains 6a [Source:ZFIN;Acc:ZDB-GENE-090312-12]	59.4178	1.76731	0.332652	5.31279	1.07962e-07	1.2516e-05
ENSDARG00000086703	si:dkey-126g1.7	si:dkey-126g1.7 [Source:ZFIN;Acc:ZDB-GENE-090313-181]	27.4347	2.34994	0.53503	4.39216	1.12228e-05	0.000709061
ENSDARG00000093153	CU137717.1		5.52157	5.73462	1.3761	4.1673	3.08225e-05	0.00164619
ENSDARG00000093173	si:dkey-93m18.6	si:dkey-93m18.6 [Source:ZFIN;Acc:ZDB-GENE-091204-133]	48.6105	2.7181	0.873069	3.11327	0.00185024	0.0439197
ENSDARG00000094312	ndufa9b	NADH:ubiquinone oxidoreductase subunit A9b [Source:ZFIN;Acc:ZDB-GENE-091116-31]	12.9323	1.98959	0.584751	3.40246	0.000667817	0.0199703
ENSDARG00000095389	BX901878.2		12.2773	4.04016	1.17524	3.43774	0.000586588	0.0180995
ENSDARG00000095512	rca2.2	regulator of complement activation group 2 gene 2 [Source:ZFIN;Acc:ZDB-GENE-060503-646]	44.772	1.22888	0.312677	3.93019	8.48775e-05	0.00386048
ENSDARG00000095592	si:dkey-11o15.5	si:dkey-11o15.5 [Source:ZFIN;Acc:ZDB-GENE-091204-172]	32.4133	3.71414	0.590869	6.28589	3.2598e-10	5.70669e-08
ENSDARG00000096876	CR847984.1		20.1529	1.82377	0.570122	3.19891	0.00137947	0.0352778
ENSDARG00000098175	dgkab	diacylglycerol kinase, alpha b [Source:ZFIN;Acc:ZDB-GENE-121105-5]	98.2134	1.03573	0.244426	4.23741	2.26116e-05	0.00128672
ENSDARG00000098988	si:ch211-193i15.1	si:ch211-193i15.1 [Source:ZFIN;Acc:ZDB-GENE-141216-405]	8.80697	4.28983	1.15772	3.70542	0.000211038	0.00806069
ENSDARG00000101021	slc22a5	solute carrier family 22 member 5 [Source:ZFIN;Acc:ZDB-GENE-091012-1]	31.8808	3.10178	0.483092	6.42069	1.35659e-10	2.59078e-08
ENSDARG00000105015	CU459147.1		11.5748	2.93336	0.840722	3.4891	0.000484649	0.0154652
ENSDARG00000108098	CR759952.1		7.67433	6.29931	1.32188	4.7654	1.88477e-06	0.000150836
ENSDARG00000110366	FO904880.1	cytochrome P450 2J6-like [Source:NCBI gene;Acc:103909721]	64.9452	1.05235	0.34005	3.09469	0.00197016	0.0459442
ENSDARG00000032769	slc38a9	solute carrier family 38 member 9 [Source:NCBI gene;Acc:562137]	406.423	1.86808	0.188611	9.9044	3.98335e-23	3.58629e-20
ENSDARG00000034211	capn2l	calpain 2, (m/II) large subunit, like [Source:ZFIN;Acc:ZDB-GENE-050417-341]	685.148	1.34372	0.430179	3.12362	0.0017864	0.0430398
ENSDARG00000040640	si:ch73-44m9.3	si:ch73-44m9.3 [Source:ZFIN;Acc:ZDB-GENE-081104-290]	24.9601	7.92354	1.2333	6.42469	1.32143e-10	2.56245e-08
ENSDARG00000043131	BX664625.1	natural killer cell receptor 2B4-like [Source:NCBI gene;Acc:100007935]	20.5164	5.58109	1.10108	5.06875	4.00442e-07	3.75269e-05
ENSDARG00000043175	cela1.1	chymotrypsin like elastase family member 1, tandem duplicate 1 [Source:ZFIN;Acc:ZDB-GENE-050522-187]	78.4031	1.18061	0.246351	4.79239	1.64805e-06	0.000134331
ENSDARG00000053448	si:ch211-251f6.6	si:ch211-251f6.6 [Source:ZFIN;Acc:ZDB-GENE-030131-3219]	1631.27	2.23075	0.341623	6.52988	6.58236e-11	1.32748e-08
ENSDARG00000070971	furinb	furin (paired basic amino acid cleaving enzyme) b [Source:ZFIN;Acc:ZDB-GENE-040901-2]	364.178	1.14049	0.153766	7.41703	1.19779e-13	4.13631e-11
ENSDARG00000071553	zgc:171500	zgc:171500 [Source:ZFIN;Acc:ZDB-GENE-080204-9]	5.61102	4.98253	1.3957	3.5699	0.000357114	0.0120839
ENSDARG00000071590	si:ch211-236g6.1	si:ch211-236g6.1 [Source:ZFIN;Acc:ZDB-GENE-050208-448]	79.828	9.15331	1.20369	7.60438	2.8628e-14	1.12763e-11
ENSDARG00000071643	zgc:171490	zgc:171490 [Source:ZFIN;Acc:ZDB-GENE-080204-29]	99.8461	1.95071	0.283784	6.87391	6.24644e-12	1.49968e-09
ENSDARG00000071644	si:dkey-19a16.7	si:dkey-19a16.7 [Source:ZFIN;Acc:ZDB-GENE-060503-903]	263.224	2.98869	0.207397	14.4105	4.44655e-47	2.24186e-43
ENSDARG00000071648	zgc:113298	zgc:113298 [Source:ZFIN;Acc:ZDB-GENE-050522-40]	54.458	1.36047	0.311546	4.36683	1.26064e-05	0.000784679
ENSDARG00000075027	fgfr1bl	fibroblast growth factor receptor 1b, like [Source:ZFIN;Acc:ZDB-GENE-091204-406]	113.455	8.49514	1.19828	7.08944	1.34659e-12	3.81418e-10
ENSDARG00000077058	cela1.5	chymotrypsin like elastase family member 1, tandem duplicate 5 [Source:ZFIN;Acc:ZDB-GENE-040801-186]	161.884	3.08261	0.270875	11.3802	5.24977e-30	8.82277e-27
ENSDARG00000077115	si:ch73-44m9.1	si:ch73-44m9.1 [Source:ZFIN;Acc:ZDB-GENE-081104-289]	30.6375	8.15482	1.22451	6.65967	2.74449e-11	5.95553e-09
ENSDARG00000077862	si:dkey-169i5.4	si:dkey-169i5.4 [Source:ZFIN;Acc:ZDB-GENE-030131-8695]	73.1059	4.64984	0.467797	9.93987	2.79201e-23	2.6068e-20
ENSDARG00000078331	best1	bestrophin 1 [Source:ZFIN;Acc:ZDB-GENE-110411-214]	49.0811	1.20289	0.378219	3.1804	0.00147072	0.0369414
ENSDARG00000079325	CABZ01046432.1	uncharacterized LOC100331045 [Source:NCBI gene;Acc:100331045]	7.19998	5.93994	1.34442	4.41821	9.95203e-06	0.000648271
ENSDARG00000079441	BX649448.1		8.8282	3.24743	0.970753	3.34526	0.000822041	0.0235487
ENSDARG00000079645	sc:d217	sc:d217 [Source:ZFIN;Acc:ZDB-GENE-080303-15]	214.14	3.34832	0.249295	13.4311	3.97388e-41	1.66963e-37
ENSDARG00000087046	si:ch211-222k6.2	si:ch211-222k6.2 [Source:ZFIN;Acc:ZDB-GENE-030131-9038]	57.9693	1.33365	0.316337	4.21593	2.48749e-05	0.00139659
ENSDARG00000089720	CABZ01077218.1		70.4049	2.05742	0.397097	5.18117	2.20497e-07	2.25041e-05
ENSDARG00000092124	cox14	cytochrome c oxidase assembly factor COX14 [Source:NCBI gene;Acc:568423]	253.907	1.02894	0.196652	5.23226	1.67453e-07	1.82055e-05
ENSDARG00000092266	si:ch73-27e22.2	si:ch73-27e22.2 [Source:ZFIN;Acc:ZDB-GENE-070705-230]	4.07458	4.77975	1.45928	3.27543	0.00105503	0.0287325
ENSDARG00000092996	BX005329.2	uncharacterized LOC110439250 [Source:NCBI gene;Acc:110439250]	20.6669	1.60938	0.511865	3.14416	0.00166567	0.0408461
ENSDARG00000093402	si:dkey-286j17.4	si:dkey-286j17.4 [Source:ZFIN;Acc:ZDB-GENE-130530-2]	239.862	4.32561	0.285913	15.1291	1.04088e-51	6.55986e-48
ENSDARG00000095643	si:dkey-253d23.3	si:dkey-253d23.3 [Source:ZFIN;Acc:ZDB-GENE-050208-330]	145.664	1.49988	0.208374	7.19802	6.10914e-13	1.82355e-10
ENSDARG00000095907	AL928685.2	uncharacterized LOC555502 [Source:NCBI gene;Acc:555502]	90.2672	1.07671	0.249753	4.31112	1.6243e-05	0.000974929
ENSDARG00000098740	CABZ01046427.2		4.30827	4.88403	1.43483	3.4039	0.000664303	0.0199054
ENSDARG00000098901	CABZ01002768.1		56.991	3.04481	0.453435	6.71498	1.88093e-11	4.15932e-09
ENSDARG00000099205	RAB19	RAB19, member RAS oncogene family [Source:HGNC Symbol;Acc:HGNC:19982]	24.1435	1.52717	0.47852	3.19144	0.00141565	0.0359387
ENSDARG00000099401	ccl33.3	chemokine (C-C motif) ligand 33, duplicate 3 [Source:ZFIN;Acc:ZDB-GENE-081104-131]	16.0815	2.71785	0.632278	4.2985	1.71956e-05	0.00102479
ENSDARG00000099474	CABZ01040931.1		14.0857	2.33842	0.745701	3.13586	0.00171349	0.0416542
ENSDARG00000099574	CABZ01030017.2		72.0472	1.9357	0.297786	6.50032	8.01513e-11	1.59097e-08
ENSDARG00000099827	CABZ01000633.1		22.7152	6.40941	1.24313	5.15586	2.52475e-07	2.53571e-05
ENSDARG00000100000	CR352226.5		519.87	3.51815	0.169542	20.7509	1.20322e-95	3.0332e-91
ENSDARG00000100295	ccl39.3	chemokine (C-C motif) ligand 39, duplicate 3 [Source:ZFIN;Acc:ZDB-GENE-131121-94]	34.5857	1.22127	0.365213	3.34401	0.000825776	0.0236288
ENSDARG00000100484	CR450808.2	C-C motif chemokine 5-like [Source:NCBI gene;Acc:101884623]	8.98519	2.92379	0.892673	3.27532	0.00105543	0.0287325
ENSDARG00000100598	CABZ01109081.1	cadherin 19, type 2 [Source:NCBI gene;Acc:100332418]	136.359	1.11818	0.214459	5.21395	1.84865e-07	1.99157e-05
ENSDARG00000100614	zgc:171497	zgc:171497 [Source:ZFIN;Acc:ZDB-GENE-080220-58]	103.797	9.11149	1.20086	7.58746	3.26238e-14	1.26525e-11
ENSDARG00000100810	CABZ01076758.1		14.4519	2.21086	0.684782	3.22856	0.00124415	0.0326365
ENSDARG00000101554	or106-8	odorant receptor, family G, subfamily 106, member 8 [Source:ZFIN;Acc:ZDB-GENE-070804-3]	7.81899	2.99104	0.904411	3.30716	0.000942454	0.0266051
ENSDARG00000101754	BX664622.1		77.4974	1.36132	0.319096	4.26618	1.98845e-05	0.00116574
ENSDARG00000101800	CABZ01088271.1	L-seryl-tRNA(Sec) kinase-like [Source:NCBI gene;Acc:101884223]	101.311	1.11867	0.231143	4.83974	1.30009e-06	0.000109612
ENSDARG00000102116	CABZ01072487.2	uncharacterized LOC100330694 [Source:NCBI gene;Acc:100330694]	29.9292	2.73797	0.613541	4.46256	8.09848e-06	0.000547332
ENSDARG00000102725	CABZ01081909.1	coiled-coil domain-containing protein 34-like [Source:NCBI gene;Acc:103909961]	62.7791	2.20193	0.374417	5.88096	4.07904e-09	6.12075e-07
ENSDARG00000103230	CABZ01079302.1		16.6931	7.04152	1.2527	5.62107	1.89782e-08	2.57215e-06
ENSDARG00000103584	BX927374.1		13.4792	2.00522	0.610941	3.28217	0.0010301	0.0284112
ENSDARG00000103760	cfhl2	complement factor H like 2 [Source:ZFIN;Acc:ZDB-GENE-041114-123]	259.929	1.24537	0.178971	6.95847	3.43989e-12	8.75921e-10
ENSDARG00000103875	CABZ01048402.2		61.0296	1.0262	0.274678	3.73601	0.000186962	0.00729585
ENSDARG00000103973	CABZ01051602.1	sushi, nidogen and EGF-like domain-containing protein 1 [Source:NCBI gene;Acc:103910028]	65.2129	1.97645	0.307293	6.43182	1.26087e-10	2.46398e-08
ENSDARG00000103976	BX544877.2		12.1297	4.80297	1.14204	4.20561	2.60383e-05	0.00144581
ENSDARG00000104015	fgfr1bl	fibroblast growth factor receptor 1b, like [Source:ZFIN;Acc:ZDB-GENE-091204-406]	91.4522	2.11453	0.280389	7.54142	4.64894e-14	1.77568e-11
ENSDARG00000104905	CABZ01075521.1		15.5369	3.52869	0.78191	4.51291	6.3945e-06	0.000439234
ENSDARG00000105055	CABZ01000633.3		8.76984	6.34026	1.31074	4.83717	1.31701e-06	0.000110669
ENSDARG00000110288	CT583625.5	uncharacterized LOC101883331 [Source:NCBI gene;Acc:101883331]	47.0758	1.87991	0.434455	4.32705	1.51118e-05	0.000912758
ENSDARG00000111856	BX649490.4	CD276 antigen homolog [Source:NCBI gene;Acc:101886973]	36.8763	1.11156	0.347785	3.19612	0.00139291	0.0355043
ENSDARG00000113721	HPDL	4-hydroxyphenylpyruvate dioxygenase-like protein [Source:NCBI gene;Acc:110438534]	30.4462	1.84657	0.442387	4.1741	2.99161e-05	0.00160796
ENSDARG00000114166	CABZ01002349.1		35.7234	2.48831	0.392081	6.34641	2.20393e-10	3.94035e-08
ENSDARG00000114529	CU457778.9		320.678	2.07851	0.202915	10.2432	1.2695e-24	1.28011e-21
ENSDARG00000115450	CABZ01012382.2	gastrula zinc finger protein XlCGF8.2DB-like [Source:NCBI gene;Acc:100329790]	8.82494	2.52284	0.774038	3.25933	0.00111677	0.0300136
ENSDARG00000116043	CABZ01049625.1		122.032	6.08373	0.560067	10.8625	1.73908e-27	2.57885e-24
ENSDARG00000117313	CABZ01005857.2		13.6842	2.40803	0.700691	3.43665	0.000588953	0.0181281

## Sheet: upf1_mu_VS_WT
Supplementary Table S18. List of up-regulated genes in leg1-/- single; upf1-/- single; upf1-/- leg1a-/- double at 5dpf
upf1_mu vs WT ( FoldChange ≥ 2, Padj < 0.05）
ensembl_gene_id	external_gene_name	description	baseMean	log2FoldChange	lfcSE	stat	pvalue	padj
ENSDARG00000004256	wnt11f2	wnt 11, family member 2 [Source:NCBI gene;Acc:791595]	65.3759	1.70573	0.29891	5.70649	1.15328e-08	5.19502e-07
ENSDARG00000004455	p2rx5	purinergic receptor P2X, ligand-gated ion channel, 5 [Source:ZFIN;Acc:ZDB-GENE-030319-5]	173.273	1.19395	0.179873	6.63775	3.18516e-11	2.11398e-09
ENSDARG00000011410	aadat	aminoadipate aminotransferase [Source:ZFIN;Acc:ZDB-GENE-111229-1]	50.2626	1.22935	0.354109	3.47169	0.000517199	0.00588311
ENSDARG00000013250	tars1	threonyl-tRNA synthetase 1 [Source:ZFIN;Acc:ZDB-GENE-041010-218]	1762.92	1.3472	0.17263	7.80398	5.99839e-15	6.61051e-13
ENSDARG00000014024	ms4a17a.4	membrane-spanning 4-domains, subfamily A, member 17A.4 [Source:ZFIN;Acc:ZDB-GENE-070822-16]	15.4752	1.99576	0.65981	3.02474	0.00248846	0.0210917
ENSDARG00000015263	adma	adrenomedullin a [Source:ZFIN;Acc:ZDB-GENE-120221-5]	187.636	1.54925	0.244244	6.34303	2.25291e-10	1.35483e-08
ENSDARG00000020136	ptges	prostaglandin E synthase [Source:ZFIN;Acc:ZDB-GENE-050407-2]	196.468	1.29686	0.278748	4.65242	3.28055e-06	7.92349e-05
ENSDARG00000025797	abhd2a	abhydrolase domain containing 2a [Source:NCBI gene;Acc:393888]	106.432	1.36176	0.313676	4.3413	1.41644e-05	0.000283216
ENSDARG00000029071	creld2	cysteine-rich with EGF-like domains 2 [Source:NCBI gene;Acc:393495]	159.255	1.15957	0.236963	4.89344	9.90901e-07	2.82872e-05
ENSDARG00000032242	tnnt2c	troponin T2c, cardiac [Source:ZFIN;Acc:ZDB-GENE-030520-1]	236.095	1.03616	0.261685	3.95955	7.50905e-05	0.00116898
ENSDARG00000033443	mdm2	MDM2 proto-oncogene [Source:NCBI gene;Acc:30637]	1106.66	1.06097	0.117563	9.02473	1.80139e-19	2.94359e-17
ENSDARG00000033861	sepsecs	Sep (O-phosphoserine) tRNA:Sec (selenocysteine) tRNA synthase [Source:NCBI gene;Acc:393123]	116.349	1.03866	0.201573	5.15275	2.56688e-07	8.4707e-06
ENSDARG00000035559	tp53	tumor protein p53 [Source:NCBI gene;Acc:30590]	951.775	1.21486	0.154571	7.85957	3.85447e-15	4.34894e-13
ENSDARG00000035560	capga	capping protein (actin filament), gelsolin-like a [Source:ZFIN;Acc:ZDB-GENE-060531-6]	19.9732	1.8435	0.486736	3.78747	0.000152189	0.00215153
ENSDARG00000035852	cart3	cocaine- and amphetamine-regulated transcript 3 [Source:ZFIN;Acc:ZDB-GENE-120223-5]	102.936	1.52396	0.3372	4.51946	6.19984e-06	0.00013888
ENSDARG00000035970	ptprn2	protein tyrosine phosphatase receptor type N2 [Source:ZFIN;Acc:ZDB-GENE-030131-3758]	2133.94	1.80678	0.0927208	19.4862	1.43679e-84	1.79175e-81
ENSDARG00000036139	lctla	lactase-like a [Source:ZFIN;Acc:ZDB-GENE-040718-233]	136.907	1.08893	0.234951	4.63469	3.57466e-06	8.5381e-05
ENSDARG00000036164	cars1	cysteinyl-tRNA synthetase 1 [Source:ZFIN;Acc:ZDB-GENE-030328-29]	735.833	1.00985	0.131358	7.68775	1.49745e-14	1.54263e-12
ENSDARG00000036420	si:dkey-33c9.6	si:dkey-33c9.6 [Source:ZFIN;Acc:ZDB-GENE-130530-592]	48.3203	1.40766	0.299569	4.69895	2.61503e-06	6.54283e-05
ENSDARG00000038384	th2	tyrosine hydroxylase 2 [Source:ZFIN;Acc:ZDB-GENE-050201-1]	29.7155	1.32471	0.390871	3.38911	0.000701199	0.00755257
ENSDARG00000043798	ms4a17a.1	membrane-spanning 4-domains, subfamily A, member 17A.1 [Source:ZFIN;Acc:ZDB-GENE-050417-307]	24.7999	1.55509	0.435739	3.56885	0.000358555	0.00434113
ENSDARG00000043802	ms4a17a.8	membrane-spanning 4-domains, subfamily A, member 17A.8 [Source:ZFIN;Acc:ZDB-GENE-070705-365]	65.529	2.05469	0.361433	5.68483	1.30943e-08	5.7992e-07
ENSDARG00000045548	lepb	leptin b [Source:ZFIN;Acc:ZDB-GENE-041210-183]	62.5647	5.61916	1.90729	2.94616	0.00321749	0.0257987
ENSDARG00000045708	adm2a	adrenomedullin 2a [Source:ZFIN;Acc:ZDB-GENE-041210-100]	101.846	1.09072	0.248246	4.39372	1.11428e-05	0.000231392
ENSDARG00000045748	stab2	stabilin 2 [Source:ZFIN;Acc:ZDB-GENE-041210-336]	190.846	1.05045	0.189327	5.54834	2.88393e-08	1.18926e-06
ENSDARG00000045851	galnt8b.1	polypeptide N-acetylgalactosaminyltransferase 8b, tandem duplicate 1 [Source:ZFIN;Acc:ZDB-GENE-041210-83]	32.8818	1.70327	0.350786	4.85558	1.20036e-06	3.32647e-05
ENSDARG00000045999	saa	serum amyloid A [Source:ZFIN;Acc:ZDB-GENE-040927-15]	10.4693	3.30209	0.944509	3.49609	0.000472133	0.00545096
ENSDARG00000053476	lipca	lipase, hepatic a [Source:ZFIN;Acc:ZDB-GENE-040426-1361]	55.6841	1.59638	0.385664	4.13931	3.48347e-05	0.000612749
ENSDARG00000053563	ms4a17a.12	membrane-spanning 4-domains, subfamily A, member 17A.12 [Source:ZFIN;Acc:ZDB-GENE-080829-4]	33.3051	2.35341	0.438037	5.37263	7.75985e-08	2.88185e-06
ENSDARG00000054898	ms4a17a.16	membrane-spanning 4-domains, subfamily A, member 17A.16 [Source:ZFIN;Acc:ZDB-GENE-060825-240]	89.9918	1.3694	0.38366	3.56931	0.000357925	0.00433572
ENSDARG00000055245	zmp:0000000650	zmp:0000000650 [Source:ZFIN;Acc:ZDB-GENE-130530-653]	38.4998	1.33774	0.342278	3.90834	9.29321e-05	0.00139363
ENSDARG00000056762	zgc:172079	zgc:172079 [Source:ZFIN;Acc:ZDB-GENE-080204-103]	39.4835	1.77183	0.327281	5.4138	6.17017e-08	2.33913e-06
ENSDARG00000056795	serpine1	serpin peptidase inhibitor, clade E (nexin, plasminogen activator inhibitor type 1), member 1 [Source:ZFIN;Acc:ZDB-GENE-070912-60]	477.974	1.67239	0.499075	3.35097	0.000805277	0.00848569
ENSDARG00000058839	susd1	sushi domain containing 1 [Source:ZFIN;Acc:ZDB-GENE-060526-169]	37.3036	1.303	0.340656	3.82499	0.000130778	0.00187457
ENSDARG00000060169	mns1	meiosis-specific nuclear structural 1 [Source:NCBI gene;Acc:573382]	126.451	2.06159	0.232711	8.859	8.07372e-19	1.26688e-16
ENSDARG00000061968	myo1ha	myosin IHa [Source:ZFIN;Acc:ZDB-GENE-060531-78]	43.1585	1.53079	0.315085	4.85834	1.18375e-06	3.28428e-05
ENSDARG00000062083	dph7	diphthamide biosynthesis 7 [Source:ZFIN;Acc:ZDB-GENE-070410-57]	250.306	1.02637	0.147276	6.96904	3.19108e-12	2.40794e-10
ENSDARG00000068708	ifrd1	interferon-related developmental regulator 1 [Source:ZFIN;Acc:ZDB-GENE-030131-6132]	2282.64	1.49797	0.131357	11.4039	4.00026e-30	1.37365e-27
ENSDARG00000069135	ppp1r15a	protein phosphatase 1, regulatory subunit 15A [Source:ZFIN;Acc:ZDB-GENE-030131-4408]	1987.83	1.5794	0.142989	11.0456	2.30249e-28	7.17831e-26
ENSDARG00000070230	aldh1l2	aldehyde dehydrogenase 1 family, member L2 [Source:ZFIN;Acc:ZDB-GENE-100426-6]	165.526	1.24726	0.250533	4.97843	6.4102e-07	1.89145e-05
ENSDARG00000074968	polr2m	RNA polymerase II subunit M [Source:ZFIN;Acc:ZDB-GENE-160728-95]	142.562	1.03117	0.179981	5.7293	1.00844e-08	4.60701e-07
ENSDARG00000074983	jac9	jacalin 9 [Source:ZFIN;Acc:ZDB-GENE-080218-23]	17.3823	6.1496	1.20472	5.10459	3.31508e-07	1.06289e-05
ENSDARG00000075833	lyve1a	lymphatic vessel endothelial hyaluronic receptor 1a [Source:ZFIN;Acc:ZDB-GENE-031118-138]	76.6207	1.01965	0.301313	3.38402	0.000714337	0.00766901
ENSDARG00000076958	jac8	jacalin 8 [Source:ZFIN;Acc:ZDB-GENE-080218-18]	8.22556	3.23533	1.01297	3.19391	0.00140362	0.013351
ENSDARG00000077570	cdh16	cadherin 16, KSP-cadherin [Source:ZFIN;Acc:ZDB-GENE-140106-140]	37.7122	2.44264	0.397947	6.13811	8.35087e-10	4.59085e-08
ENSDARG00000077644	zgc:172079	zgc:172079 [Source:ZFIN;Acc:ZDB-GENE-080204-103]	16.9872	2.84838	0.574702	4.95627	7.18581e-07	2.10198e-05
ENSDARG00000078829	ccdc149a	coiled-coil domain containing 149a [Source:NCBI gene;Acc:449999]	41.3083	1.14338	0.330065	3.46409	0.000532027	0.00599138
ENSDARG00000086259	CU469420.1		34.7761	1.48879	0.369234	4.0321	5.52801e-05	0.000907697
ENSDARG00000086615	CR846087.1		54.9847	1.02422	0.294487	3.47797	0.000505234	0.00577473
ENSDARG00000087318	jac10	jacalin 10 [Source:ZFIN;Acc:ZDB-GENE-071004-126]	104.71	1.69089	0.248495	6.80453	1.01381e-11	7.12795e-10
ENSDARG00000087863	cd44a	CD44 molecule (Indian blood group) a [Source:ZFIN;Acc:ZDB-GENE-110429-1]	135.423	1.8804	0.308294	6.09936	1.06491e-09	5.69571e-08
ENSDARG00000088615	ltb4r2a	leukotriene B4 receptor 2a [Source:ZFIN;Acc:ZDB-GENE-140106-272]	80.533	1.03132	0.253507	4.06822	4.7374e-05	0.000794957
ENSDARG00000089461	ciz1b	cdkn1a interacting zinc finger protein 1b [Source:ZFIN;Acc:ZDB-GENE-040426-2933]	139.04	1.2755	0.194531	6.55678	5.49816e-11	3.56913e-09
ENSDARG00000089706	si:ch211-276a23.5	si:ch211-276a23.5 [Source:ZFIN;Acc:ZDB-GENE-141215-4]	81.8145	1.40683	0.271041	5.19048	2.09754e-07	7.07965e-06
ENSDARG00000090038	BX248410.2	Schwann cell myelin protein-like [Source:NCBI gene;Acc:101884775]	30.9422	2.66109	0.479346	5.55151	2.83219e-08	1.17144e-06
ENSDARG00000090965	ripk3	receptor-interacting serine-threonine kinase 3 [Source:ZFIN;Acc:ZDB-GENE-071115-4]	19.3826	1.48475	0.537187	2.76394	0.00571088	0.040212
ENSDARG00000091514	CT737190.1		129.735	2.46066	0.265228	9.27751	1.73484e-20	3.16195e-18
ENSDARG00000092204	ms4a17a.5	membrane-spanning 4-domains, subfamily A, member 17A.5 [Source:ZFIN;Acc:ZDB-GENE-040912-55]	102.857	1.90981	0.276232	6.9138	4.71851e-12	3.42946e-10
ENSDARG00000093201	si:dkey-112e17.1	si:dkey-112e17.1 [Source:ZFIN;Acc:ZDB-GENE-060526-193]	49.2244	1.10901	0.327694	3.38428	0.000713646	0.00766506
ENSDARG00000093371	BX649476.1		17.1821	1.93516	0.553611	3.49552	0.000473138	0.00545524
ENSDARG00000093546	si:ch73-56d11.5	si:ch73-56d11.5 [Source:ZFIN;Acc:ZDB-GENE-161017-12]	99.3505	1.10438	0.219221	5.03777	4.70985e-07	1.44366e-05
ENSDARG00000094097	CR936321.5		1762.79	5.31384	0.20603	25.7916	1.10286e-146	3.73303e-143
ENSDARG00000094132	igf1	insulin-like growth factor 1 [Source:ZFIN;Acc:ZDB-GENE-010607-2]	57.6518	1.54635	0.292206	5.29197	1.21003e-07	4.2667e-06
ENSDARG00000094215	BX005417.1	uncharacterized LOC108183423 [Source:NCBI gene;Acc:108183423]	90.7618	1.13674	0.232425	4.89079	1.00433e-06	2.85674e-05
ENSDARG00000094584	BX470240.1		15.2616	2.77676	0.574243	4.83552	1.32801e-06	3.62093e-05
ENSDARG00000094666	CU571324.1		29.2969	1.99795	0.451254	4.42755	9.53104e-06	0.000202174
ENSDARG00000095324	galnt8b.2	polypeptide N-acetylgalactosaminyltransferase 8b, tandem duplicate 2 [Source:ZFIN;Acc:ZDB-GENE-041210-84]	15.3238	1.97268	0.509368	3.87281	0.00010759	0.00158317
ENSDARG00000095908	sat1a.2	spermidine/spermine N1-acetyltransferase 1a, duplicate 2 [Source:NCBI gene;Acc:431716]	2989.02	3.02199	0.333613	9.05838	1.32406e-19	2.20932e-17
ENSDARG00000095980	CU469420.3		9.1338	1.79024	0.667804	2.68078	0.00734497	0.0487146
ENSDARG00000096491	si:ch211-73m21.1	si:ch211-73m21.1 [Source:ZFIN;Acc:ZDB-GENE-120709-61]	11.0574	2.33152	0.855445	2.72551	0.00642029	0.0440807
ENSDARG00000097353	BX324164.3		130.505	1.2491	0.282959	4.41443	1.01277e-05	0.000213113
ENSDARG00000097527	ms4a17a.5	membrane-spanning 4-domains, subfamily A, member 17A.5 [Source:ZFIN;Acc:ZDB-GENE-040912-55]	20.7564	3.07915	0.532659	5.78072	7.43831e-09	3.46935e-07
ENSDARG00000097931	BX323557.1		31.4092	1.7447	0.45636	3.82308	0.000131795	0.001888
ENSDARG00000099594	CU468012.3		20.7666	1.24516	0.451074	2.76043	0.00577262	0.0405865
ENSDARG00000101046	si:dkeyp-107f9.1	si:dkeyp-107f9.1 [Source:ZFIN;Acc:ZDB-GENE-120709-34]	11.0855	4.22539	0.936801	4.51044	6.46929e-06	0.000143524
ENSDARG00000101135	si:dkey-85k7.7	si:dkey-85k7.7 [Source:ZFIN;Acc:ZDB-GENE-040128-7]	1081.51	1.77353	0.345334	5.13569	2.81113e-07	9.21257e-06
ENSDARG00000101517	CT583728.4		96.2897	1.74874	0.315006	5.55146	2.83293e-08	1.17144e-06
ENSDARG00000101565	CU468917.1		49.5429	2.51876	0.389152	6.47244	9.64313e-11	6.14205e-09
ENSDARG00000101706	csrp3	cysteine and glycine-rich protein 3 (cardiac LIM protein) [Source:ZFIN;Acc:ZDB-GENE-041010-119]	45.0673	1.38981	0.339145	4.09798	4.16776e-05	0.000710949
ENSDARG00000102299	cxcl8b.1	chemokine (C-X-C motif) ligand 8b, duplicate 1 [Source:ZFIN;Acc:ZDB-GENE-101026-3]	48.012	1.57753	0.354907	4.44491	8.79295e-06	0.000188373
ENSDARG00000102375	si:ch211-204c21.1	si:ch211-204c21.1 [Source:ZFIN;Acc:ZDB-GENE-030429-35]	35.5801	3.37056	0.441144	7.6405	2.16383e-14	2.2099e-12
ENSDARG00000102488	FO704745.1		4.4496	2.97236	1.05854	2.80797	0.00498544	0.0362299
ENSDARG00000102848	BX927336.3		33.6716	1.82154	0.440735	4.13295	3.58132e-05	0.000627167
ENSDARG00000103682	si:dkey-23i12.5	si:dkey-23i12.5 [Source:NCBI gene;Acc:325112]	3298.8	5.04071	0.131478	38.3387	0	0
ENSDARG00000103844	si:ch211-266c8.1	si:ch211-266c8.1 [Source:ZFIN;Acc:ZDB-GENE-070424-173]	314.118	1.16941	0.231218	5.05759	4.24589e-07	1.31678e-05
ENSDARG00000103870	CU855889.2		56.2198	1.13549	0.314132	3.61468	0.000300722	0.00375213
ENSDARG00000103998	BX548173.1		10.3229	1.77253	0.62588	2.83205	0.00462501	0.0340886
ENSDARG00000104287	lto1	LTO1 maturation factor of ABCE1 [Source:ZFIN;Acc:ZDB-GENE-030729-33]	184.411	1.52269	0.210314	7.24007	4.4846e-13	3.89224e-11
ENSDARG00000105162	CR293509.1		41.2619	1.15359	0.334871	3.44489	0.000571291	0.0063431
ENSDARG00000105439	CU459186.7		16.9762	2.42269	0.763189	3.17443	0.0015013	0.0140655
ENSDARG00000105489	loc564660	hypothetical protein LOC564660 [Source:ZFIN;Acc:ZDB-GENE-060130-8]	6.80513	3.43875	0.956558	3.59492	0.000324489	0.00398778
ENSDARG00000105530	si:dkey-19b23.14	si:dkey-19b23.14 [Source:ZFIN;Acc:ZDB-GENE-160728-109]	42.7648	1.17266	0.37207	3.15171	0.00162318	0.0150045
ENSDARG00000105589	CT030144.2	E3 ubiquitin-protein ligase TRIM39-like [Source:NCBI gene;Acc:100535633]	55.2185	1.31164	0.268925	4.87735	1.07519e-06	3.02561e-05
ENSDARG00000105630	alpk3b	alpha-kinase 3b [Source:ZFIN;Acc:ZDB-GENE-121101-3]	71.4864	1.02363	0.358639	2.8542	0.0043145	0.0322893
ENSDARG00000105674	ms4a17a.2	membrane-spanning 4-domains, subfamily A, member 17a.2 [Source:ZFIN;Acc:ZDB-GENE-070705-367]	52.044	2.2207	0.426625	5.20528	1.93708e-07	6.59442e-06
ENSDARG00000114678	BX248410.4		16.4193	2.62866	0.571593	4.59884	4.24858e-06	9.85953e-05
ENSDARG00000001993	myhb	myosin, heavy chain b [Source:ZFIN;Acc:ZDB-GENE-081124-1]	6175.06	1.17141	0.112964	10.3698	3.40346e-25	8.8617e-23
ENSDARG00000003281	pik3ip1	phosphoinositide-3-kinase interacting protein 1 [Source:NCBI gene;Acc:386643]	1149.02	1.466	0.15712	9.33046	1.05412e-20	1.95128e-18
ENSDARG00000005050	wnt2ba	wingless-type MMTV integration site family, member 2Ba [Source:ZFIN;Acc:ZDB-GENE-030717-2]	39.5375	1.18499	0.354508	3.34262	0.000829903	0.00868922
ENSDARG00000006207	gpx1b	glutathione peroxidase 1b [Source:ZFIN;Acc:ZDB-GENE-040912-60]	371.2	1.23392	0.211782	5.82636	5.66479e-09	2.70608e-07
ENSDARG00000007034	hnrpkl	heterogeneous nuclear ribonucleoprotein K, like [Source:ZFIN;Acc:ZDB-GENE-040426-1923]	1610.46	1.18608	0.10441	11.3598	6.63002e-30	2.24417e-27
ENSDARG00000007344	tcap	titin-cap (telethonin) [Source:ZFIN;Acc:ZDB-GENE-070501-5]	781.813	1.05112	0.343182	3.06288	0.00219221	0.0190786
ENSDARG00000007349	dmrt1	doublesex and mab-3 related transcription factor 1 [Source:NCBI gene;Acc:402923]	32.253	1.47087	0.43797	3.35839	0.000783981	0.0082927
ENSDARG00000008105	mettl2a	methyltransferase like 2A [Source:NCBI gene;Acc:100006618]	285.499	1.25781	0.16295	7.71898	1.17266e-14	1.23489e-12
ENSDARG00000010752	acsl4b	acyl-CoA synthetase long chain family member 4b [Source:ZFIN;Acc:ZDB-GENE-030131-6493]	395.635	1.19709	0.393861	3.03936	0.00237078	0.0203085
ENSDARG00000011723	C2H5orf22	zgc:56556 [Source:NCBI gene;Acc:393302]	155.176	1.70021	0.19347	8.788	1.52239e-18	2.28301e-16
ENSDARG00000012140	ccnl1b	cyclin L1b [Source:NCBI gene;Acc:326088]	1705.24	1.23087	0.127736	9.63604	5.63213e-22	1.16042e-19
ENSDARG00000013240	zgc:172271	zgc:172271 [Source:ZFIN;Acc:ZDB-GENE-080204-110]	142.664	1.12001	0.21229	5.27584	1.32148e-07	4.63869e-06
ENSDARG00000013576	gadd45bb	growth arrest and DNA-damage-inducible, beta b [Source:ZFIN;Acc:ZDB-GENE-050223-1]	557.629	1.06141	0.231875	4.57752	4.70511e-06	0.000107935
ENSDARG00000016483	baiap2l2a	BAR/IMD domain containing adaptor protein 2 like 2a [Source:ZFIN;Acc:ZDB-GENE-040108-10]	143.532	1.121	0.195275	5.74065	9.43143e-09	4.33078e-07
ENSDARG00000016733	psat1	phosphoserine aminotransferase 1 [Source:ZFIN;Acc:ZDB-GENE-030131-5723]	603.223	1.11243	0.173483	6.41234	1.43303e-10	8.93535e-09
ENSDARG00000017762	srrt	serrate RNA effector molecule homolog (Arabidopsis) [Source:NCBI gene;Acc:192311]	1173.12	1.39331	0.122151	11.4064	3.8845e-30	1.35352e-27
ENSDARG00000019362	ptbp1a	polypyrimidine tract binding protein 1a [Source:ZFIN;Acc:ZDB-GENE-050522-492]	2282.92	1.48884	0.110716	13.4474	3.18959e-41	1.64291e-38
ENSDARG00000021924	hsp70.3	heat shock cognate 70-kd protein, tandem duplicate 3 [Source:ZFIN;Acc:ZDB-GENE-110713-1]	220.021	2.8535	0.456638	6.24893	4.13281e-10	2.37677e-08
ENSDARG00000029039	zdhhc23a	zinc finger DHHC-type containing 23a [Source:ZFIN;Acc:ZDB-GENE-060526-38]	53.4125	1.11772	0.304166	3.67468	0.000238145	0.00309353
ENSDARG00000029688	hsp70.1	heat shock cognate 70-kd protein, tandem duplicate 1 [Source:ZFIN;Acc:ZDB-GENE-990415-91]	143.544	2.99087	0.602723	4.96227	6.96732e-07	2.04311e-05
ENSDARG00000034396	mars1	methionyl-tRNA synthetase 1 [Source:ZFIN;Acc:ZDB-GENE-030219-83]	389.91	1.29545	0.189887	6.82225	8.96259e-12	6.32022e-10
ENSDARG00000035324	hnrnpl	heterogeneous nuclear ribonucleoprotein L [Source:ZFIN;Acc:ZDB-GENE-040426-710]	3417.68	1.2446	0.122399	10.1685	2.74211e-24	6.36976e-22
ENSDARG00000037874	cyp3c3	cytochrome P450, family 3, subfamily c, polypeptide 3 [Source:ZFIN;Acc:ZDB-GENE-041114-102]	61.4045	1.8078	0.32143	5.62424	1.86331e-08	8.02714e-07
ENSDARG00000038025	cbx7a	chromobox homolog 7a [Source:ZFIN;Acc:ZDB-GENE-050417-400]	1266.91	1.54633	0.402852	3.83844	0.000123817	0.00179103
ENSDARG00000038141	atf4b	activating transcription factor 4b [Source:ZFIN;Acc:ZDB-GENE-070928-23]	11867.9	2.87243	0.126298	22.7432	1.67502e-114	2.83485e-111
ENSDARG00000038297	aspdh	aspartate dehydrogenase domain containing [Source:NCBI gene;Acc:447919]	48.4166	1.29656	0.316193	4.10053	4.12209e-05	0.000705699
ENSDARG00000038666	igfbp1b	insulin-like growth factor binding protein 1b [Source:ZFIN;Acc:ZDB-GENE-081210-3]	287.836	1.11568	0.205182	5.43749	5.40358e-08	2.09269e-06
ENSDARG00000038713	tep1	telomerase-associated protein 1 [Source:ZFIN;Acc:ZDB-GENE-030131-6153]	60.5371	1.2341	0.294066	4.19669	2.70844e-05	0.000489876
ENSDARG00000038977	slc25a24l	solute carrier family 25 member 24, like [Source:ZFIN;Acc:ZDB-GENE-040923-1]	6.93805	2.69927	0.880497	3.06562	0.0021722	0.0189291
ENSDARG00000039828	zp3b	zona pellucida glycoprotein 3b [Source:ZFIN;Acc:ZDB-GENE-031124-2]	22.8831	1.41679	0.41387	3.42328	0.000618714	0.00678381
ENSDARG00000043581	gadd45aa	growth arrest and DNA-damage-inducible, alpha, a [Source:ZFIN;Acc:ZDB-GENE-040426-1501]	401.721	1.10518	0.183936	6.0085	1.87252e-09	9.60335e-08
ENSDARG00000044264	pimr71	Pim proto-oncogene, serine/threonine kinase, related 71 [Source:ZFIN;Acc:ZDB-GENE-120215-21]	7.22152	2.45312	0.848416	2.89141	0.00383517	0.029446
ENSDARG00000044400	wdr78	WD repeat domain 78 [Source:ZFIN;Acc:ZDB-GENE-050522-322]	36.855	1.30289	0.336183	3.87553	0.000106394	0.00156772
ENSDARG00000044431	ppig	peptidylprolyl isomerase G (cyclophilin G) [Source:ZFIN;Acc:ZDB-GENE-040426-2822]	758.668	1.72135	0.119789	14.3698	8.00923e-47	5.42202e-44
ENSDARG00000052103	dtymk	deoxythymidylate kinase (thymidylate kinase) [Source:ZFIN;Acc:ZDB-GENE-990603-11]	86.2591	1.16357	0.314642	3.69809	0.00021723	0.00286584
ENSDARG00000052351	si:dkey-156n14.3	si:dkey-156n14.3 [Source:ZFIN;Acc:ZDB-GENE-030131-4816]	983.132	1.42796	0.104436	13.6731	1.4708e-42	8.10448e-40
ENSDARG00000053101	prpf38b	pre-mRNA processing factor 38B [Source:NCBI gene;Acc:406810]	1046.54	1.59201	0.114785	13.8695	9.69468e-44	5.46919e-41
ENSDARG00000054570	smg1	SMG1 nonsense mediated mRNA decay associated PI3K related kinase [Source:ZFIN;Acc:ZDB-GENE-061013-767]	2018.32	1.0225	0.0943557	10.8366	2.30885e-27	6.83823e-25
ENSDARG00000056200	abcb9	ATP-binding cassette, sub-family B (MDR/TAP), member 9 [Source:ZFIN;Acc:ZDB-GENE-050517-12]	315.202	1.13098	0.152306	7.42574	1.12151e-13	1.02204e-11
ENSDARG00000056386	TMC1	transmembrane channel-like 1 [Source:NCBI gene;Acc:567237]	36.6232	1.03359	0.343481	3.00916	0.00261972	0.0219801
ENSDARG00000059606	ccdc84	coiled-coil domain containing 84 [Source:ZFIN;Acc:ZDB-GENE-060929-1174]	381.911	1.48239	0.133499	11.1042	1.19703e-28	3.78166e-26
ENSDARG00000059651	cidec	cell death inducing DFFA like effector c [Source:ZFIN;Acc:ZDB-GENE-030131-4591]	84.815	1.04763	0.34348	3.05006	0.00228797	0.0197346
ENSDARG00000059805	slc25a38a	solute carrier family 25 member 38a [Source:NCBI gene;Acc:767662]	158.867	2.22697	0.26889	8.28209	1.21033e-16	1.5932e-14
ENSDARG00000059836	ddit3	DNA-damage-inducible transcript 3 [Source:ZFIN;Acc:ZDB-GENE-070410-90]	1015.46	1.8551	0.227523	8.15348	3.5359e-16	4.44284e-14
ENSDARG00000059993	trpm4a	transient receptor potential cation channel, subfamily M, member 4a [Source:ZFIN;Acc:ZDB-GENE-090302-3]	633.942	1.02671	0.123703	8.29975	1.04334e-16	1.39666e-14
ENSDARG00000060246	slc16a6b	solute carrier family 16 member 6b [Source:ZFIN;Acc:ZDB-GENE-110208-3]	514.339	1.42389	0.404512	3.52002	0.000431519	0.00504909
ENSDARG00000060322	zgc:153654	zgc:153654 [Source:ZFIN;Acc:ZDB-GENE-060929-1102]	25.1164	1.33424	0.414829	3.21637	0.00129822	0.0125327
ENSDARG00000060946	pip5kl1	phosphatidylinositol-4-phosphate 5-kinase-like 1 [Source:ZFIN;Acc:ZDB-GENE-060526-248]	107.476	1.44289	0.24706	5.84022	5.21314e-09	2.51569e-07
ENSDARG00000062430	gpd2	glycerol-3-phosphate dehydrogenase 2 (mitochondrial) [Source:ZFIN;Acc:ZDB-GENE-030131-4869]	299.793	1.19479	0.1572	7.60045	2.95095e-14	2.98803e-12
ENSDARG00000068011	si:ch211-230g14.3	si:ch211-230g14.3 [Source:ZFIN;Acc:ZDB-GENE-081104-529]	13.6498	1.64919	0.561125	2.93907	0.00329196	0.0262368
ENSDARG00000068288	lamc2	laminin, gamma 2 [Source:ZFIN;Acc:ZDB-GENE-110222-3]	126.823	2.29216	0.533121	4.29951	1.71176e-05	0.000331903
ENSDARG00000070061	gfer	growth factor, augmenter of liver regeneration (ERV1 homolog, S. cerevisiae) [Source:ZFIN;Acc:ZDB-GENE-060810-186]	198.849	1.02208	0.238939	4.2776	1.88922e-05	0.000361285
ENSDARG00000070368	casp6b.2	caspase 6b.2, apoptosis-related cysteine peptidase [Source:ZFIN;Acc:ZDB-GENE-060312-12]	8.32053	2.53294	0.808036	3.13469	0.00172037	0.0157141
ENSDARG00000070486	rbp7b	retinol binding protein 7b, cellular [Source:ZFIN;Acc:ZDB-GENE-081022-134]	38.2364	1.06268	0.344378	3.08579	0.00203009	0.0179615
ENSDARG00000070735	rnd2	Rho family GTPase 2 [Source:ZFIN;Acc:ZDB-GENE-030616-177]	51.7645	1.0689	0.332272	3.21695	0.00129563	0.0125198
ENSDARG00000073761	myo19	myosin XIX [Source:ZFIN;Acc:ZDB-GENE-140106-116]	133.417	1.17844	0.206454	5.708	1.1431e-08	5.15896e-07
ENSDARG00000073813	scly	selenocysteine lyase [Source:ZFIN;Acc:ZDB-GENE-080204-30]	152.709	1.00002	0.208842	4.7884	1.68116e-06	4.44073e-05
ENSDARG00000074148	rbpjl	recombination signal binding protein for immunoglobulin kappa J region-like [Source:ZFIN;Acc:ZDB-GENE-050307-4]	83.94	3.22298	0.311786	10.3372	4.78549e-25	1.18601e-22
ENSDARG00000074734	msl1a	MSL complex subunit 1a [Source:NCBI gene;Acc:100000715]	316.406	1.05315	0.152646	6.8993	5.22577e-12	3.76351e-10
ENSDARG00000075261	timp2b	TIMP metallopeptidase inhibitor 2b [Source:ZFIN;Acc:ZDB-GENE-040426-2655]	1013.03	3.05443	0.641454	4.76173	1.91944e-06	4.97041e-05
ENSDARG00000075380	kri1	KRI1 homolog [Source:NCBI gene;Acc:402800]	470.954	1.11548	0.147669	7.55396	4.22226e-14	4.11696e-12
ENSDARG00000075626	zgc:172090	zgc:172090 [Source:ZFIN;Acc:ZDB-GENE-080204-40]	14.9967	1.72617	0.533965	3.23274	0.00122609	0.0119966
ENSDARG00000076797	si:dkey-178o16.4	si:dkey-178o16.4 [Source:ZFIN;Acc:ZDB-GENE-131127-163]	29.0494	1.2471	0.397965	3.13369	0.0017262	0.0157553
ENSDARG00000079187	tbx19	T-box transcription factor 19 [Source:ZFIN;Acc:ZDB-GENE-110411-5]	15.151	1.96627	0.59118	3.32601	0.000880974	0.00913514
ENSDARG00000079403	si:dkey-204l11.1	si:dkey-204l11.1 [Source:ZFIN;Acc:ZDB-GENE-060526-247]	20.8241	2.82585	0.529855	5.33325	9.64702e-08	3.48646e-06
ENSDARG00000079497	tcima	transcriptional and immune response regulator a [Source:ZFIN;Acc:ZDB-GENE-050320-36]	1332.22	1.39852	0.211605	6.60908	3.86712e-11	2.54521e-09
ENSDARG00000079725	dhx9	DEAH (Asp-Glu-Ala-His) box helicase 9 [Source:ZFIN;Acc:ZDB-GENE-070912-171]	1093.19	1.169	0.118598	9.8568	6.40556e-23	1.43182e-20
ENSDARG00000079802	aanat2	arylalkylamine N-acetyltransferase 2 [Source:ZFIN;Acc:ZDB-GENE-991019-6]	49.8653	1.06706	0.347544	3.07029	0.00213849	0.0186834
ENSDARG00000086374	isg15	ISG15 ubiquitin like modifier [Source:ZFIN;Acc:ZDB-GENE-021211-1]	52.223	1.15954	0.33044	3.50906	0.000449685	0.00524095
ENSDARG00000089077	rgs1	regulator of G protein signaling 1 [Source:ZFIN;Acc:ZDB-GENE-070705-145]	121.899	1.11008	0.220391	5.03688	4.73171e-07	1.44849e-05
ENSDARG00000089129	baxa	BCL2 associated X, apoptosis regulator a [Source:ZFIN;Acc:ZDB-GENE-000511-6]	15.8651	1.71667	0.544741	3.15135	0.00162519	0.0150045
ENSDARG00000090061	CR394546.2		8.61529	3.29218	0.833413	3.95024	7.80728e-05	0.00121223
ENSDARG00000090524	f2rl2	coagulation factor II (thrombin) receptor-like 2 [Source:ZFIN;Acc:ZDB-GENE-110127-4]	34.7275	1.03414	0.35757	2.89214	0.0038263	0.0294157
ENSDARG00000091679	FO704858.1		35.9273	1.0032	0.317139	3.16328	0.00156	0.014518
ENSDARG00000091946	CR391940.1		167.308	3.65175	0.232158	15.7296	9.48036e-56	8.9851e-53
ENSDARG00000092362	hsp70.2	heat shock cognate 70-kd protein, tandem duplicate 2 [Source:ZFIN;Acc:ZDB-GENE-110405-1]	202.926	2.5596	0.502128	5.09751	3.44153e-07	1.09308e-05
ENSDARG00000092883	si:dkey-193b15.5	si:dkey-193b15.5 [Source:ZFIN;Acc:ZDB-GENE-070912-413]	9.91458	2.27861	0.711441	3.20282	0.00136091	0.0130232
ENSDARG00000094557	nupr1b	nuclear protein 1b [Source:ZFIN;Acc:ZDB-GENE-030131-4653]	17948.8	4.87018	0.122954	39.6098	0	0
ENSDARG00000094994	si:dkey-106c17.2	si:dkey-106c17.2 [Source:ZFIN;Acc:ZDB-GENE-060503-612]	9.16775	2.39481	0.762303	3.14154	0.00168062	0.0154232
ENSDARG00000096234	tac4	tachykinin precursor 4 [Source:ZFIN;Acc:ZDB-GENE-120215-159]	5.60842	4.44923	1.29471	3.43648	0.000589332	0.00652202
ENSDARG00000096978	CU972512.1		77.918	1.41258	0.288716	4.89262	9.9503e-07	2.83709e-05
ENSDARG00000097058	CU929339.1		18.4869	1.58035	0.477249	3.31137	0.000928388	0.00953086
ENSDARG00000097189	FP101861.1		174.509	3.11997	0.223223	13.9769	2.15737e-44	1.34517e-41
ENSDARG00000097265	CR847898.2		40.8822	1.70795	0.319906	5.33892	9.34999e-08	3.39263e-06
ENSDARG00000097714	FP017215.1		41.2486	1.03958	0.37831	2.74795	0.00599691	0.0418037
ENSDARG00000097738	AL929222.2		236.502	1.3512	0.241125	5.60371	2.09813e-08	8.95599e-07
ENSDARG00000098045	CR751602.2		97.07	2.52984	0.246232	10.2742	9.21067e-25	2.22691e-22
ENSDARG00000098206	ptrh1	peptidyl-tRNA hydrolase 1 homolog [Source:ZFIN;Acc:ZDB-GENE-050306-33]	137.163	1.49913	0.276147	5.42873	5.6756e-08	2.18308e-06
ENSDARG00000098837	tgm5l	transglutaminase 5, like [Source:ZFIN;Acc:ZDB-GENE-110411-176]	42.3534	1.202	0.331703	3.6237	0.000290413	0.00364808
ENSDARG00000100246	FP016234.1		309.526	1.19212	0.441255	2.70165	0.00689964	0.0465093
ENSDARG00000100430	CU634008.1		265.409	2.9121	0.173926	16.7433	6.33252e-63	6.82012e-60
ENSDARG00000100986	CABZ01117503.1	inhibin beta B chain-like [Source:NCBI gene;Acc:100329520]	29.4453	2.17882	0.473817	4.59845	4.25655e-06	9.86837e-05
ENSDARG00000101090	pappaa	pregnancy-associated plasma protein A, pappalysin 1a [Source:ZFIN;Acc:ZDB-GENE-121113-1]	108.172	1.10473	0.220209	5.01674	5.25559e-07	1.5843e-05
ENSDARG00000101275	BX936433.1	uncharacterized LOC101884533 [Source:NCBI gene;Acc:101884533]	19.4706	2.67416	0.526158	5.08242	3.72651e-07	1.16793e-05
ENSDARG00000101642	si:ch211-155m12.1	si:ch211-155m12.1 [Source:NCBI gene;Acc:567653]	8.96717	2.32301	0.810079	2.86764	0.0041355	0.0313242
ENSDARG00000103642	pglyrp6	peptidoglycan recognition protein 6 [Source:ZFIN;Acc:ZDB-GENE-071227-2]	56.5791	1.03285	0.264242	3.90873	9.27829e-05	0.00139227
ENSDARG00000103846	hspa5	heat shock protein 5 [Source:NCBI gene;Acc:378848]	2806.6	1.22271	0.189369	6.45678	1.06957e-10	6.74e-09
ENSDARG00000105177	ilf3b	interleukin enhancer binding factor 3b [Source:NCBI gene;Acc:321868]	2453.15	1.07386	0.0964238	11.1369	8.2952e-29	2.65603e-26
ENSDARG00000111939	atf4a	activating transcription factor 4a [Source:NCBI gene;Acc:406514]	7140.3	2.17132	0.144588	15.0173	5.65349e-51	4.6191e-48
ENSDARG00000115573	CR759836.1	5-hydroxytryptamine receptor 3A-like [Source:NCBI gene;Acc:101885757]	393.349	1.21096	0.189271	6.39804	1.57388e-10	9.73668e-09
ENSDARG00000116863	CU984579.1	leucine-rich repeat neuronal protein 4-like [Source:NCBI gene;Acc:564748]	89.4437	2.08485	0.288869	7.21726	5.30449e-13	4.53735e-11
ENSDARG00000117211	CR936462.1		136.903	2.71811	0.255792	10.6263	2.2493e-26	6.42108e-24
ENSDARG00000117322	AL954138.2		30.4475	3.4504	0.481669	7.16343	7.86834e-13	6.56452e-11
ENSDARG00000002213	invs	inversin [Source:NCBI gene;Acc:245946]	88.1244	1.37557	0.232995	5.90385	3.55105e-09	1.75655e-07
ENSDARG00000006863	si:ch1073-349o24.2	si:ch1073-349o24.2 [Source:ZFIN;Acc:ZDB-GENE-081104-83]	47.1361	1.34429	0.30753	4.37124	1.23543e-05	0.000252116
ENSDARG00000008969	fgb	fibrinogen beta chain [Source:ZFIN;Acc:ZDB-GENE-030131-9261]	3937.28	1.01283	0.190125	5.32718	9.97495e-08	3.58101e-06
ENSDARG00000011573	abcb11a	ATP-binding cassette, sub-family B (MDR/TAP), member 11a [Source:ZFIN;Acc:ZDB-GENE-050517-13]	335.079	2.1718	0.236763	9.17288	4.60545e-20	8.08308e-18
ENSDARG00000014803	cryba1l2	crystallin, beta A1, like 2 [Source:ZFIN;Acc:ZDB-GENE-041010-40]	202.979	2.06031	0.198762	10.3657	3.55249e-25	9.1492e-23
ENSDARG00000016477	eif4a2	eukaryotic translation initiation factor 4A, isoform 2 [Source:ZFIN;Acc:ZDB-GENE-040426-2802]	2691.44	1.51374	0.11365	13.3192	1.78965e-40	8.83416e-38
ENSDARG00000016548	eif5b	eukaryotic translation initiation factor 5B [Source:ZFIN;Acc:ZDB-GENE-050208-20]	1202.11	1.53744	0.129103	11.9086	1.06712e-32	3.95068e-30
ENSDARG00000016837	glipr2l	GLI pathogenesis-related 2, like [Source:ZFIN;Acc:ZDB-GENE-041010-53]	123.887	1.33932	0.221857	6.03689	1.57108e-09	8.1994e-08
ENSDARG00000021184	rbfox1l	RNA binding fox-1 homolog 1, like [Source:NCBI gene;Acc:407613]	2707.6	1.02131	0.132027	7.7356	1.02918e-14	1.10341e-12
ENSDARG00000022615	si:ch211-241e1.3	si:ch211-241e1.3 [Source:ZFIN;Acc:ZDB-GENE-030131-230]	299.61	1.44493	0.261805	5.51909	3.40752e-08	1.3825e-06
ENSDARG00000029497	tfcp2l1	transcription factor CP2-like 1 [Source:ZFIN;Acc:ZDB-GENE-040704-58]	120.212	1.75201	0.2452	7.14522	8.98515e-13	7.41791e-11
ENSDARG00000031809	rbm24b	RNA binding motif protein 24b [Source:ZFIN;Acc:ZDB-GENE-060312-43]	223.482	1.83728	0.266005	6.90694	4.95228e-12	3.58836e-10
ENSDARG00000031971	poglut2	protein O-glucosyltransferase 2 [Source:NCBI gene;Acc:393905]	188.476	1.2726	0.230786	5.51419	3.50382e-08	1.4119e-06
ENSDARG00000033380	gyg2	glycogenin 2 [Source:ZFIN;Acc:ZDB-GENE-080723-74]	27.1304	1.63093	0.398985	4.08771	4.35653e-05	0.000737312
ENSDARG00000038321	zgc:172053	zgc:172053 [Source:ZFIN;Acc:ZDB-GENE-080219-25]	36.1259	4.45871	1.40438	3.17487	0.00149903	0.0140561
ENSDARG00000038424	c4b	complement 4B (Chido blood group) [Source:ZFIN;Acc:ZDB-GENE-100805-2]	727.746	1.57843	0.443738	3.55712	0.000374945	0.00449592
ENSDARG00000038669	gbp2	guanylate binding protein 2 [Source:ZFIN;Acc:ZDB-GENE-070912-618]	103.438	1.70173	0.28918	5.88468	3.98818e-09	1.96457e-07
ENSDARG00000038812	e2f5	E2F transcription factor 5 [Source:ZFIN;Acc:ZDB-GENE-030828-3]	24.5035	1.2481	0.418104	2.98515	0.00283441	0.0233514
ENSDARG00000040064	acp6	acid phosphatase 6, lysophosphatidic [Source:ZFIN;Acc:ZDB-GENE-050208-290]	169.706	1.05097	0.291458	3.6059	0.000311073	0.00386096
ENSDARG00000040081	zp3d.1	zona pellucida glycoprotein 3d tandem duplicate 1 [Source:ZFIN;Acc:ZDB-GENE-030131-5827]	37.0554	1.32223	0.317498	4.16455	3.11966e-05	0.000553273
ENSDARG00000040130	si:ch211-215k15.4	si:ch211-215k15.4 [Source:ZFIN;Acc:ZDB-GENE-131127-215]	9.01059	3.52571	0.906301	3.89022	0.000100154	0.00149077
ENSDARG00000041110	dnajc3a	DnaJ (Hsp40) homolog, subfamily C, member 3a [Source:ZFIN;Acc:ZDB-GENE-030131-1264]	530.633	1.45057	0.158721	9.1391	6.29744e-20	1.08914e-17
ENSDARG00000041179	crygm5	crystallin, gamma M5 [Source:ZFIN;Acc:ZDB-GENE-041024-6]	88.4417	1.12044	0.350802	3.19393	0.0014035	0.013351
ENSDARG00000041394	dnajb1b	DnaJ heat shock protein family (Hsp40) member B1b [Source:ZFIN;Acc:ZDB-GENE-030131-5455]	180.901	1.05399	0.257179	4.09826	4.1627e-05	0.000710949
ENSDARG00000041428	yrdc	yrdC N(6)-threonylcarbamoyltransferase domain containing [Source:ZFIN;Acc:ZDB-GENE-070410-65]	214.164	1.08672	0.212522	5.11343	3.1636e-07	1.01846e-05
ENSDARG00000042937	si:dkey-256e7.5	si:dkey-256e7.5 [Source:ZFIN;Acc:ZDB-GENE-090313-282]	18.6387	1.74349	0.45714	3.8139	0.000136788	0.00195362
ENSDARG00000052895	htra3a	HtrA serine peptidase 3a [Source:ZFIN;Acc:ZDB-GENE-040801-245]	20.1216	2.95262	0.621069	4.75409	1.99339e-06	5.15065e-05
ENSDARG00000053155	alg3	ALG3 alpha-1,3- mannosyltransferase [Source:ZFIN;Acc:ZDB-GENE-050522-334]	447.565	1.24098	0.145775	8.513	1.69487e-17	2.39038e-15
ENSDARG00000054304	homeza	homeobox and leucine zipper encoding a [Source:ZFIN;Acc:ZDB-GENE-030616-592]	316.708	1.03949	0.229951	4.5205	6.16945e-06	0.000138427
ENSDARG00000054343	slc7a8b	solute carrier family 7 member 8b [Source:ZFIN;Acc:ZDB-GENE-030616-586]	41.9847	1.86879	0.370574	5.04296	4.58374e-07	1.40915e-05
ENSDARG00000055837	arhgef1b	Rho guanine nucleotide exchange factor (GEF) 1b [Source:ZFIN;Acc:ZDB-GENE-060616-136]	5017.86	2.67298	0.0981	27.2475	1.77857e-163	8.42827e-160
ENSDARG00000056376	ankrd37	ankyrin repeat domain 37 [Source:ZFIN;Acc:ZDB-GENE-070308-1]	85.6873	1.71716	0.247524	6.93737	3.99475e-12	2.95786e-10
ENSDARG00000060622	si:ch73-14h1.2	si:ch73-14h1.2 [Source:ZFIN;Acc:ZDB-GENE-070912-263]	100.682	1.0913	0.248689	4.38821	1.14287e-05	0.000235881
ENSDARG00000061717	cytip	cytohesin 1 interacting protein [Source:ZFIN;Acc:ZDB-GENE-140106-76]	35.6119	1.20277	0.369215	3.25763	0.00112345	0.0111517
ENSDARG00000073950	cd4-2.2	CD4-2 molecule, tandem duplicate 2 [Source:ZFIN;Acc:ZDB-GENE-100922-127]	19.2717	1.43569	0.474657	3.02469	0.00248892	0.0210917
ENSDARG00000074662	cntf	ciliary neurotrophic factor [Source:ZFIN;Acc:ZDB-GENE-090313-176]	47.0513	1.11594	0.32265	3.45866	0.00054286	0.00608158
ENSDARG00000074776	tmem154	transmembrane protein 154 [Source:ZFIN;Acc:ZDB-GENE-030131-2401]	150.925	1.14375	0.242348	4.71948	2.36448e-06	5.98546e-05
ENSDARG00000074915	etaa1	ETAA1 activator of ATR kinase [Source:ZFIN;Acc:ZDB-GENE-080204-12]	90.5078	1.22211	0.223822	5.46019	4.75613e-08	1.86885e-06
ENSDARG00000075389	si:ch211-281g13.4	si:ch211-281g13.4 [Source:ZFIN;Acc:ZDB-GENE-090311-16]	18.2122	1.89927	0.514221	3.6935	0.000221191	0.00291161
ENSDARG00000075487	si:ch211-267e7.3	si:ch211-267e7.3 [Source:ZFIN;Acc:ZDB-GENE-070912-265]	114.075	1.00976	0.218451	4.62234	3.79429e-06	8.98121e-05
ENSDARG00000076132	siglec15l	sialic acid binding Ig-like lectin 15, like [Source:ZFIN;Acc:ZDB-GENE-100922-281]	7.08261	3.73236	0.939199	3.97399	7.06796e-05	0.00111201
ENSDARG00000076321	col28a2a	collagen, type XXVIII, alpha 2a [Source:ZFIN;Acc:ZDB-GENE-030131-4444]	219.374	1.80333	0.174458	10.3368	4.8053e-25	1.18601e-22
ENSDARG00000076534	si:ch211-14a17.10	si:ch211-14a17.10 [Source:ZFIN;Acc:ZDB-GENE-030616-581]	55.581	1.58976	0.306457	5.18756	2.13065e-07	7.1632e-06
ENSDARG00000077542	si:dkeyp-75b4.8	si:dkeyp-75b4.8 [Source:ZFIN;Acc:ZDB-GENE-090313-395]	5.81777	3.03726	1.07195	2.83341	0.00460543	0.0339835
ENSDARG00000077559	LO017815.1	nuclear receptor coactivator 7-like [Source:NCBI gene;Acc:792958]	99.5387	1.12215	0.332608	3.37378	0.000741437	0.00790978
ENSDARG00000086091	kcnn4	potassium intermediate/small conductance calcium-activated channel, subfamily N, member 4 [Source:ZFIN;Acc:ZDB-GENE-131127-192]	21.1208	1.58681	0.470475	3.37279	0.000744106	0.0079311
ENSDARG00000086647	chrng	cholinergic receptor, nicotinic, gamma [Source:ZFIN;Acc:ZDB-GENE-030131-3805]	332.409	2.1745	0.235621	9.22883	2.73606e-20	4.91123e-18
ENSDARG00000087646	runx1	RUNX family transcription factor 1 [Source:ZFIN;Acc:ZDB-GENE-000605-1]	24.7091	1.22462	0.433002	2.8282	0.00468111	0.034424
ENSDARG00000087832	bcl3	BCL3 transcription coactivator [Source:ZFIN;Acc:ZDB-GENE-061013-1]	39.3645	1.95181	0.350638	5.56646	2.59968e-08	1.08828e-06
ENSDARG00000088567	vps72b	vacuolar protein sorting 72 homolog b [Source:ZFIN;Acc:ZDB-GENE-100922-13]	199.299	2.13621	0.216542	9.86514	5.89495e-23	1.33024e-20
ENSDARG00000089090	mmd2b	monocyte to macrophage differentiation-associated 2b [Source:ZFIN;Acc:ZDB-GENE-090313-336]	31.5507	1.73155	0.403631	4.28993	1.7873e-05	0.000343736
ENSDARG00000090352	CR855311.1	uncharacterized LOC101883708 [Source:NCBI gene;Acc:101883708]	776.854	1.69862	0.542356	3.13192	0.00173665	0.0158262
ENSDARG00000090873	ccl34a.4	chemokine (C-C motif) ligand 34a, duplicate 4 [Source:ZFIN;Acc:ZDB-GENE-070912-32]	30.7167	2.25937	0.534966	4.22338	2.40668e-05	0.000442389
ENSDARG00000091368	AL954327.1	endothelin-2-like [Source:NCBI gene;Acc:567978]	161.828	3.62832	0.22026	16.4729	5.74867e-61	5.92213e-58
ENSDARG00000091631	si:ch211-197h24.6	si:ch211-197h24.6 [Source:ZFIN;Acc:ZDB-GENE-030131-1361]	700.745	1.54206	0.149074	10.3443	4.44267e-25	1.13188e-22
ENSDARG00000092033	si:dkey-239h2.3	si:dkey-239h2.3 [Source:ZFIN;Acc:ZDB-GENE-081104-383]	3714.95	5.52226	0.167335	33.0012	7.79912e-239	6.15975e-235
ENSDARG00000092052	gstk4	glutathione S-transferase kappa 4 [Source:ZFIN;Acc:ZDB-GENE-060421-6530]	18.5877	1.37067	0.509766	2.68882	0.00717042	0.0478445
ENSDARG00000092287	CR392026.1		6.69571	4.75447	1.32246	3.59518	0.000324167	0.00398659
ENSDARG00000092290	si:dkeyp-26a9.2	si:dkeyp-26a9.2 [Source:ZFIN;Acc:ZDB-GENE-090313-379]	115.08	1.7112	0.228207	7.49848	6.45634e-14	6.04723e-12
ENSDARG00000092600	si:dkey-256e7.5	si:dkey-256e7.5 [Source:ZFIN;Acc:ZDB-GENE-090313-282]	28.915	1.52154	0.366937	4.14659	3.3746e-05	0.000595811
ENSDARG00000093003	acy3.1	aspartoacylase (aminocyclase) 3, tandem duplicate 1 [Source:NCBI gene;Acc:791456]	62.1376	1.04402	0.292435	3.57011	0.000356834	0.00432694
ENSDARG00000093159	si:dkeyp-106c3.3	si:dkeyp-106c3.3 [Source:ZFIN;Acc:ZDB-GENE-070705-528]	31.3253	1.11913	0.400377	2.79518	0.00518702	0.0374014
ENSDARG00000093440	tnfaip6	tumor necrosis factor, alpha-induced protein 6 [Source:ZFIN;Acc:ZDB-GENE-060421-2654]	176.534	1.21055	0.275558	4.39308	1.11754e-05	0.000231865
ENSDARG00000093443	BX323559.4		38.6719	2.04533	0.375798	5.44263	5.2499e-08	2.04255e-06
ENSDARG00000093484	si:dkey-95p16.2	si:dkey-95p16.2 [Source:ZFIN;Acc:ZDB-GENE-081105-65]	49.843	1.48964	0.436169	3.41528	0.000637155	0.00695382
ENSDARG00000093877	si:zfos-2330d3.7	si:zfos-2330d3.7 [Source:ZFIN;Acc:ZDB-GENE-121214-112]	134.274	2.6071	0.343046	7.59986	2.96455e-14	2.98902e-12
ENSDARG00000094845	zmp:0000001323	zmp:0000001323 [Source:ZFIN;Acc:ZDB-GENE-140106-283]	11.3644	5.62279	1.2529	4.48782	7.1956e-06	0.000156847
ENSDARG00000094929	apoa4b.2	apolipoprotein A-IV b, tandem duplicate 2 [Source:ZFIN;Acc:ZDB-GENE-030131-3143]	758.914	1.25723	0.13039	9.64202	5.31305e-22	1.10428e-19
ENSDARG00000095533	si:ch211-198c19.3	si:ch211-198c19.3 [Source:ZFIN;Acc:ZDB-GENE-100922-226]	73.6773	1.58234	0.377212	4.19482	2.73088e-05	0.000493182
ENSDARG00000095941	CT573247.1		7.66362	2.45729	0.864021	2.84402	0.00445487	0.0330993
ENSDARG00000096576	si:ch211-286b5.6	si:ch211-286b5.6 [Source:ZFIN;Acc:ZDB-GENE-121214-216]	15.1074	1.34435	0.498836	2.69497	0.00703957	0.0471974
ENSDARG00000097746	si:rp71-77l1.1	si:rp71-77l1.1 [Source:ZFIN;Acc:ZDB-GENE-131121-141]	308.6	1.10398	0.197993	5.57589	2.4627e-08	1.03459e-06
ENSDARG00000098223	AL773558.1		84.1864	1.00417	0.312264	3.21576	0.00130097	0.012551
ENSDARG00000098640	CU984600.3	immunoglobulin superfamily member 3-like [Source:NCBI gene;Acc:100005927]	35.2715	1.38906	0.403297	3.44427	0.000572609	0.00635475
ENSDARG00000099148	bzw1b	basic leucine zipper and W2 domains 1b [Source:NCBI gene;Acc:406812]	3584.6	2.16728	0.192002	11.2878	1.50811e-29	5.03285e-27
ENSDARG00000099635	akap8l	A kinase (PRKA) anchor protein 8-like [Source:ZFIN;Acc:ZDB-GENE-040426-2303]	2343	1.31504	0.120461	10.9167	9.58791e-28	2.91251e-25
ENSDARG00000100199	si:ch1073-185p12.2	si:ch1073-185p12.2 [Source:ZFIN;Acc:ZDB-GENE-110411-196]	34.0553	2.89676	0.982382	2.94871	0.00319102	0.0256124
ENSDARG00000100887	si:dkey-11f4.20	si:dkey-11f4.20 [Source:ZFIN;Acc:ZDB-GENE-070912-359]	29.9514	2.93671	0.46127	6.36657	1.93307e-10	1.17744e-08
ENSDARG00000101774	si:ch211-241j8.2	si:ch211-241j8.2 [Source:ZFIN;Acc:ZDB-GENE-141222-75]	5.29129	3.6958	1.09322	3.38065	0.000723139	0.00774595
ENSDARG00000101989	thrap3a	thyroid hormone receptor associated protein 3a [Source:ZFIN;Acc:ZDB-GENE-030219-79]	407.715	1.49059	0.137321	10.8548	1.89286e-27	5.67714e-25
ENSDARG00000103099	EARS2	zgc:153247 [Source:NCBI gene;Acc:751732]	187.572	1.12889	0.193212	5.84275	5.13458e-09	2.48791e-07
ENSDARG00000103181	si:dkey-34d22.1	si:dkey-34d22.1 [Source:ZFIN;Acc:ZDB-GENE-131121-338]	290.426	1.04002	0.220488	4.71692	2.39441e-06	6.04187e-05
ENSDARG00000104105	ttf2	transcription termination factor, RNA polymerase II [Source:ZFIN;Acc:ZDB-GENE-110411-73]	244.071	1.32455	0.217282	6.09599	1.08765e-09	5.80421e-08
ENSDARG00000104716	zgc:91849	zgc:91849 [Source:ZFIN;Acc:ZDB-GENE-040718-438]	302.648	1.18413	0.202266	5.85434	4.7892e-09	2.33009e-07
ENSDARG00000104795	cxcl8a	chemokine (C-X-C motif) ligand 8a [Source:ZFIN;Acc:ZDB-GENE-081104-317]	58.7943	1.51656	0.434672	3.48898	0.000484871	0.00557696
ENSDARG00000117380	LO017954.1		29.3427	1.45439	0.39382	3.69303	0.000221599	0.00291536
ENSDARG00000117512	LO018605.3		153.839	1.66834	0.173759	9.60147	7.88114e-22	1.59603e-19
ENSDARG00000000394	matr3l1.1	matrin 3-like 1.1 [Source:ZFIN;Acc:ZDB-GENE-030616-40]	1971.67	1.02496	0.0964105	10.6312	2.13294e-26	6.16314e-24
ENSDARG00000001162	matr3l1.1	matrin 3-like 1.1 [Source:ZFIN;Acc:ZDB-GENE-030616-40]	2167.7	1.45281	0.104257	13.9349	3.88535e-44	2.30149e-41
ENSDARG00000003681	eif5	eukaryotic translation initiation factor 5 [Source:ZFIN;Acc:ZDB-GENE-030131-975]	5151.38	1.00928	0.142635	7.07594	1.48435e-12	1.19626e-10
ENSDARG00000004111	esr1	estrogen receptor 1 [Source:NCBI gene;Acc:259252]	17.1886	2.35902	0.607555	3.88281	0.000103255	0.00152812
ENSDARG00000004262	cyp46a1.2	cytochrome P450, family 46, subfamily A, polypeptide 1, tandem duplicate 2 [Source:ZFIN;Acc:ZDB-GENE-040426-1184]	137.363	1.46068	0.19719	7.40747	1.28729e-13	1.16416e-11
ENSDARG00000008239	mocs3	molybdenum cofactor synthesis 3 [Source:NCBI gene;Acc:393095]	154.342	1.11073	0.179071	6.20273	5.54925e-10	3.11573e-08
ENSDARG00000008433	unc45b	unc-45 myosin chaperone B [Source:NCBI gene;Acc:266640]	764.74	1.00099	0.349624	2.86304	0.00419601	0.0316122
ENSDARG00000009074	cbr4	carbonyl reductase 4 [Source:NCBI gene;Acc:402954]	110.724	1.56033	0.256874	6.0743	1.24534e-09	6.5571e-08
ENSDARG00000011466	afg1la	AFG1 like ATPase a [Source:ZFIN;Acc:ZDB-GENE-091006-2]	293.611	1.08476	0.155273	6.98614	2.82549e-12	2.15959e-10
ENSDARG00000013926	slc16a9a	solute carrier family 16 member 9a [Source:ZFIN;Acc:ZDB-GENE-040426-1364]	432.082	1.38196	0.495579	2.78857	0.00529408	0.0379654
ENSDARG00000015228	ero1a	endoplasmic reticulum oxidoreductase alpha [Source:NCBI gene;Acc:393321]	74.5443	2.56078	0.377191	6.78908	1.1285e-11	7.88753e-10
ENSDARG00000019417	gadd45ga	growth arrest and DNA-damage-inducible, gamma a [Source:ZFIN;Acc:ZDB-GENE-040426-1882]	1698.84	3.78261	0.153973	24.5667	2.87071e-133	8.50234e-130
ENSDARG00000021115	spata6	spermatogenesis associated 6 [Source:ZFIN;Acc:ZDB-GENE-050417-351]	126.824	1.98646	0.219642	9.04408	1.50924e-19	2.5007e-17
ENSDARG00000022841	ptk2ba	protein tyrosine kinase 2 beta, a [Source:ZFIN;Acc:ZDB-GENE-080207-1]	115.166	1.0021	0.2477	4.04562	5.21845e-05	0.000866475
ENSDARG00000023448	galnt14	UDP-N-acetyl-alpha-D-galactosamine:polypeptide N-acetylgalactosaminyltransferase 14 (GalNAc-T14) [Source:ZFIN;Acc:ZDB-GENE-041014-351]	333.552	1.17711	0.155282	7.58042	3.44451e-14	3.42917e-12
ENSDARG00000023526	ggt1a	gamma-glutamyltransferase 1a [Source:ZFIN;Acc:ZDB-GENE-040426-1388]	38.9253	1.2653	0.426199	2.9688	0.00298961	0.0243841
ENSDARG00000024746	hsp90aa1.2	heat shock protein 90, alpha (cytosolic), class A member 1, tandem duplicate 2 [Source:ZFIN;Acc:ZDB-GENE-031001-3]	2947.68	1.07168	0.179177	5.98114	2.2158e-09	1.12422e-07
ENSDARG00000025949	irak1	interleukin-1 receptor-associated kinase 1 [Source:ZFIN;Acc:ZDB-GENE-071116-5]	129.974	1.64866	0.212553	7.75648	8.73219e-15	9.49085e-13
ENSDARG00000029890	si:dkeyp-86f7.4	si:dkeyp-86f7.4 [Source:ZFIN;Acc:ZDB-GENE-091204-252]	71.2716	1.02895	0.285919	3.59873	0.000319771	0.00394412
ENSDARG00000030357	zgc:66313	zgc:66313 [Source:ZFIN;Acc:ZDB-GENE-040426-1606]	31.9668	2.19438	0.378492	5.79771	6.72271e-09	3.16676e-07
ENSDARG00000031136	moxd1	monooxygenase, DBH-like 1 [Source:NCBI gene;Acc:570584]	161.885	1.90924	0.313307	6.09384	1.10233e-09	5.85694e-08
ENSDARG00000032077	BX323082.1	major facilitator superfamily domain containing 12b [Source:NCBI gene;Acc:564425]	23.5778	2.09413	0.433017	4.83613	1.32391e-06	3.61809e-05
ENSDARG00000032553	egln3	egl-9 family hypoxia-inducible factor 3 [Source:ZFIN;Acc:ZDB-GENE-040426-2541]	134.702	1.31936	0.255967	5.1544	2.54441e-07	8.40827e-06
ENSDARG00000033616	selenon	selenoprotein N [Source:NCBI gene;Acc:352914]	350.169	1.05853	0.173705	6.09382	1.10247e-09	5.85694e-08
ENSDARG00000036818	hyal3	hyaluronidase 3 [Source:ZFIN;Acc:ZDB-GENE-081104-366]	22.2895	1.57468	0.454836	3.46209	0.000535996	0.00602887
ENSDARG00000037033	ptger2b	prostaglandin E receptor 2b (subtype EP2) [Source:ZFIN;Acc:ZDB-GENE-040724-267]	51.2675	1.11512	0.304864	3.65774	0.000254444	0.00327474
ENSDARG00000037142	C14H4orf47	zgc:153146 [Source:NCBI gene;Acc:751702]	58.4698	1.00644	0.268997	3.74147	0.000182947	0.00248924
ENSDARG00000038969	zgc:113142	zgc:113142 [Source:ZFIN;Acc:ZDB-GENE-050220-2]	39.2317	1.5647	0.404878	3.86461	0.000111265	0.00162535
ENSDARG00000042031	gorab	golgin, rab6-interacting [Source:NCBI gene;Acc:393356]	227.961	1.67875	0.204755	8.1988	2.42795e-16	3.09289e-14
ENSDARG00000042172	c7a	complement component 7a [Source:ZFIN;Acc:ZDB-GENE-081104-392]	379.401	1.36764	0.21513	6.35724	2.05412e-10	1.24476e-08
ENSDARG00000042182	drc1	dynein regulatory complex subunit 1 homolog (Chlamydomonas) [Source:NCBI gene;Acc:100034551]	53.4047	1.22385	0.307318	3.98236	6.82337e-05	0.00108084
ENSDARG00000042816	mmp9	matrix metallopeptidase 9 [Source:ZFIN;Acc:ZDB-GENE-040426-2132]	911.926	3.52471	0.888402	3.96747	7.2639e-05	0.00113905
ENSDARG00000042990	cyp2p10	cytochrome P450, family 2, subfamily P, polypeptide 10 [Source:ZFIN;Acc:ZDB-GENE-040120-1]	60.6804	1.41746	0.308519	4.59439	4.34019e-06	0.000100426
ENSDARG00000043328	fip1l1a	FIP1 like 1a (S. cerevisiae) [Source:ZFIN;Acc:ZDB-GENE-041014-8]	29.1706	1.60192	0.417536	3.83661	0.000124745	0.00180117
ENSDARG00000043586	fas	Fas cell surface death receptor [Source:ZFIN;Acc:ZDB-GENE-061019-2]	38.6674	1.42238	0.343911	4.13588	3.53596e-05	0.000620375
ENSDARG00000043740	efcab11	EF-hand calcium binding domain 11 [Source:NCBI gene;Acc:550510]	54.1054	1.02679	0.280168	3.66491	0.000247428	0.00320008
ENSDARG00000044039	stx11a	syntaxin 11a [Source:ZFIN;Acc:ZDB-GENE-040426-2564]	42.089	1.0622	0.389501	2.72707	0.00638999	0.043898
ENSDARG00000044072	TATDN3	TatD DNase domain containing 3-like [Source:NCBI gene;Acc:571912]	236.241	1.35432	0.166425	8.13771	4.02836e-16	4.9455e-14
ENSDARG00000052958	nppb	natriuretic peptide B [Source:ZFIN;Acc:ZDB-GENE-130530-642]	25.1945	1.3058	0.486685	2.68304	0.00729558	0.0484885
ENSDARG00000053135	tas1r2.2	taste receptor, type 1, member 2, tandem duplicate 2 [Source:ZFIN;Acc:ZDB-GENE-070917-2]	6.71425	2.90469	0.925465	3.13862	0.00169743	0.0155466
ENSDARG00000053558	rtkn2a	rhotekin 2a [Source:NCBI gene;Acc:449666]	72.2624	1.41923	0.246231	5.76383	8.22245e-09	3.81258e-07
ENSDARG00000053890	tmem62	transmembrane protein 62 [Source:ZFIN;Acc:ZDB-GENE-040426-1837]	157.29	1.12685	0.179537	6.27644	3.46414e-10	2.01175e-08
ENSDARG00000054414	spata17	spermatogenesis associated 17 [Source:ZFIN;Acc:ZDB-GENE-111214-1]	11.2891	1.72083	0.5789	2.97259	0.00295297	0.0241601
ENSDARG00000055252	snap23.2	synaptosome associated protein 23.2 [Source:ZFIN;Acc:ZDB-GENE-051030-75]	76.2305	1.71606	0.345708	4.96389	6.90933e-07	2.02862e-05
ENSDARG00000055331	aldh9a1a.2	aldehyde dehydrogenase 9 family, member A1a, tandem duplicate 2 [Source:ZFIN;Acc:ZDB-GENE-081104-507]	56.4584	1.28646	0.335434	3.83522	0.000125453	0.00181029
ENSDARG00000055365	si:dkey-25e12.3	si:dkey-25e12.3 [Source:NCBI gene;Acc:678527]	47.4215	2.02161	0.472942	4.27454	1.91535e-05	0.000365396
ENSDARG00000055723	hsp70l	heat shock cognate 70-kd protein, like [Source:ZFIN;Acc:ZDB-GENE-050321-1]	425.118	2.22337	0.443811	5.00972	5.45103e-07	1.63489e-05
ENSDARG00000056210	hspa1b	heat shock protein family A (Hsp70) member 1B [Source:ZFIN;Acc:ZDB-GENE-060503-867]	157.562	2.49183	0.464877	5.3602	8.31302e-08	3.05852e-06
ENSDARG00000058206	si:ch211-153b23.5	si:ch211-153b23.5 [Source:ZFIN;Acc:ZDB-GENE-030131-9744]	1323.68	1.43492	0.408006	3.5169	0.000436623	0.0051063
ENSDARG00000059130	gata1b	GATA binding protein 1b [Source:ZFIN;Acc:ZDB-GENE-081104-43]	6.21528	4.3583	1.23785	3.52087	0.000430132	0.00503784
ENSDARG00000060021	vcpkmt	valosin containing protein lysine (K) methyltransferase [Source:ZFIN;Acc:ZDB-GENE-060825-19]	228.026	2.67142	0.202029	13.2229	6.46936e-40	3.12827e-37
ENSDARG00000060494	eprs1	glutamyl-prolyl-tRNA synthetase 1 [Source:ZFIN;Acc:ZDB-GENE-030131-638]	2517.32	1.54505	0.149684	10.322	5.60325e-25	1.36869e-22
ENSDARG00000062788	irg1l	immunoresponsive gene 1, like [Source:ZFIN;Acc:ZDB-GENE-061103-301]	365.429	2.07265	0.684834	3.0265	0.00247404	0.0210107
ENSDARG00000068461	aopep	aminopeptidase O (putative) [Source:ZFIN;Acc:ZDB-GENE-070410-115]	618.143	3.32619	0.139944	23.7681	7.14762e-125	1.88173e-121
ENSDARG00000069598	chrm5b	cholinergic receptor, muscarinic 5b [Source:ZFIN;Acc:ZDB-GENE-041001-169]	35.73	3.68348	0.430187	8.56251	1.10432e-17	1.58581e-15
ENSDARG00000071082	p4ha1b	prolyl 4-hydroxylase, alpha polypeptide I b [Source:ZFIN;Acc:ZDB-GENE-030131-4089]	220.503	1.63556	0.197252	8.29174	1.11608e-16	1.47734e-14
ENSDARG00000071304	tbc1d2	TBC1 domain family, member 2 [Source:ZFIN;Acc:ZDB-GENE-140106-100]	155.373	1.28999	0.235325	5.48174	4.21155e-08	1.66592e-06
ENSDARG00000073900	inka2	inka box actin regulator 2 [Source:ZFIN;Acc:ZDB-GENE-091230-4]	61.1151	1.98988	0.419289	4.74584	2.07645e-06	5.33616e-05
ENSDARG00000074393	sh3yl1	SH3 and SYLF domain containing 1 [Source:ZFIN;Acc:ZDB-GENE-040128-16]	87.8005	1.03127	0.241686	4.26699	1.98128e-05	0.000374656
ENSDARG00000075480	si:dkey-63d15.12	si:dkey-63d15.12 [Source:ZFIN;Acc:ZDB-GENE-080303-18]	66.7166	2.55183	0.330228	7.72749	1.09691e-14	1.17072e-12
ENSDARG00000075727	map1lc3cl	microtubule-associated protein 1 light chain 3 gamma, like [Source:ZFIN;Acc:ZDB-GENE-140819-1]	51.767	1.25134	0.353538	3.53949	0.0004009	0.00475422
ENSDARG00000077169	si:ch211-153b23.4	si:ch211-153b23.4 [Source:ZFIN;Acc:ZDB-GENE-030131-7332]	424.612	1.6105	0.426927	3.7723	0.000161747	0.00225041
ENSDARG00000080081	dre-mir-133c	dre-mir-133c [Source:miRBase;Acc:MI0001995]	10.8382	1.84712	0.667366	2.76778	0.00564401	0.0398596
ENSDARG00000086620	gckr	glucokinase (hexokinase 4) regulator [Source:ZFIN;Acc:ZDB-GENE-110411-248]	22.4285	1.19207	0.435259	2.73875	0.00616726	0.0426399
ENSDARG00000088444	selenol	selenoprotein L [Source:NCBI gene;Acc:100462964]	155.554	1.28443	0.188126	6.82746	8.64301e-12	6.11306e-10
ENSDARG00000090171	BX323556.1		52.3259	1.6477	0.341666	4.82255	1.41734e-06	3.82923e-05
ENSDARG00000090889		si:ch211-132p1.3 [Source:ZFIN;Acc:ZDB-GENE-130530-1010]	33.4995	1.87911	0.361757	5.19441	2.0537e-07	6.94155e-06
ENSDARG00000091633	si:dkey-177p2.18	si:dkey-177p2.18 [Source:ZFIN;Acc:ZDB-GENE-130603-12]	60.8791	1.98996	0.360192	5.52472	3.30012e-08	1.34584e-06
ENSDARG00000091821	smc6	structural maintenance of chromosomes 6 [Source:ZFIN;Acc:ZDB-GENE-110303-1]	129.416	1.26905	0.205257	6.18276	6.29913e-10	3.5149e-08
ENSDARG00000092042	AL935153.1		173.717	1.73491	0.26388	6.57462	4.87778e-11	3.17512e-09
ENSDARG00000092257	BX510992.1		66.7722	2.12406	0.365313	5.81436	6.08652e-09	2.89354e-07
ENSDARG00000092337	CU467861.6		1133.29	2.57028	0.347375	7.39916	1.37045e-13	1.23466e-11
ENSDARG00000092408	CU467861.7		9.10245	2.62133	0.741442	3.53545	0.00040708	0.00482267
ENSDARG00000092587	CU861651.2		5.09375	3.93492	1.28276	3.06754	0.00215826	0.0188284
ENSDARG00000093019	si:dkey-83k24.5	si:dkey-83k24.5 [Source:ZFIN;Acc:ZDB-GENE-081104-440]	77.9103	2.38902	0.662423	3.6065	0.00031036	0.00385413
ENSDARG00000093386	si:dkeyp-82a1.1	si:dkeyp-82a1.1 [Source:ZFIN;Acc:ZDB-GENE-081105-23]	23.6442	1.44093	0.411023	3.50572	0.000455381	0.00529171
ENSDARG00000094473	si:dkey-163f12.6	si:dkey-163f12.6 [Source:ZFIN;Acc:ZDB-GENE-041210-350]	26.5446	1.23056	0.388651	3.16622	0.00154433	0.0143947
ENSDARG00000095724	si:ch211-196c10.15	si:ch211-196c10.15 [Source:ZFIN;Acc:ZDB-GENE-141216-138]	461.644	1.897	0.193037	9.82715	8.60196e-23	1.86986e-20
ENSDARG00000095893	si:dkey-85n7.7	si:dkey-85n7.7 [Source:ZFIN;Acc:ZDB-GENE-110408-52]	12.0118	1.89888	0.622691	3.04947	0.00229243	0.0197588
ENSDARG00000096449	si:ch211-194e1.7	si:ch211-194e1.7 [Source:ZFIN;Acc:ZDB-GENE-081105-104]	80.7093	1.04044	0.238793	4.35705	1.31826e-05	0.000265603
ENSDARG00000096560	BX649231.1		5.61647	3.83988	1.07862	3.55999	0.000370876	0.00445841
ENSDARG00000096798	BX322665.3		6.03352	2.92735	0.974294	3.00459	0.00265942	0.0222422
ENSDARG00000096810	BX279523.1		43.0232	1.07515	0.362749	2.96391	0.00303759	0.0246735
ENSDARG00000097163	CR385035.1		15.3747	1.41705	0.498622	2.84194	0.00448402	0.0332845
ENSDARG00000097292	slc26a6	solute carrier family 26 member 6 [Source:ZFIN;Acc:ZDB-GENE-081105-83]	85.9465	1.1084	0.274404	4.03928	5.36147e-05	0.000887114
ENSDARG00000099054	BX088596.1		53.851	1.24292	0.288774	4.30414	1.67637e-05	0.000326376
ENSDARG00000099073	si:zfos-741a10.4	si:zfos-741a10.4 [Source:ZFIN;Acc:ZDB-GENE-141222-65]	9.46127	2.44299	0.776516	3.14609	0.00165471	0.01522
ENSDARG00000100043	CABZ01111454.1		72.7855	1.131	0.264714	4.27253	1.93266e-05	0.000368296
ENSDARG00000100047	ergic1	endoplasmic reticulum-golgi intermediate compartment 1 [Source:NCBI gene;Acc:567774]	307.971	1.34937	0.164223	8.2167	2.09178e-16	2.69362e-14
ENSDARG00000100564	sil1	SIL1 nucleotide exchange factor [Source:ZFIN;Acc:ZDB-GENE-160113-49]	386.509	1.06452	0.174982	6.08363	1.17491e-09	6.20009e-08
ENSDARG00000101112	FO704777.1	dr1-associated corepressor-like [Source:NCBI gene;Acc:100535468]	35.4441	1.38456	0.351511	3.93889	8.18578e-05	0.00125781
ENSDARG00000101206	zgc:113363	zgc:113363 [Source:ZFIN;Acc:ZDB-GENE-050327-7]	31.1841	1.27818	0.351726	3.63404	0.000279017	0.00352024
ENSDARG00000103788	AL645792.2		14.4428	2.45653	0.6575	3.73616	0.000186851	0.00252696
ENSDARG00000104919	si:ch211-153b23.3	si:ch211-153b23.3 [Source:ZFIN;Acc:ZDB-GENE-141216-408]	194.169	2.28824	0.736674	3.10618	0.00189524	0.0169648
ENSDARG00000105188	vimr2	vimentin-related 2 [Source:ZFIN;Acc:ZDB-GENE-160113-76]	31.7068	1.02398	0.371495	2.75637	0.00584477	0.0409843
ENSDARG00000105258	cep72	centrosomal protein 72 [Source:NCBI gene;Acc:553488]	76.896	1.1439	0.279273	4.09598	4.20387e-05	0.000715564
ENSDARG00000105424	si:rp71-46j2.7	si:rp71-46j2.7 [Source:ZFIN;Acc:ZDB-GENE-160113-120]	401.537	1.3845	0.219108	6.31881	2.6359e-10	1.56529e-08
ENSDARG00000105494	si:ch211-113d11.8	si:ch211-113d11.8 [Source:ZFIN;Acc:ZDB-GENE-160113-48]	12.7861	2.89937	0.741598	3.90962	9.24406e-05	0.00138802
ENSDARG00000110572	CABZ01090785.1		55.0422	1.19014	0.280822	4.23806	2.2546e-05	0.000419642
ENSDARG00000110845	pimr107	Pim proto-oncogene, serine/threonine kinase, related 107 [Source:ZFIN;Acc:ZDB-GENE-081104-396]	47.1642	1.24669	0.383721	3.24896	0.00115829	0.01144
ENSDARG00000111854	BX571738.1		36.9072	2.75665	0.431545	6.38786	1.68225e-10	1.03262e-08
ENSDARG00000112572	CR293507.1		153.191	1.39615	0.197846	7.05674	1.70448e-12	1.3507e-10
ENSDARG00000116896	TMEM233	transmembrane protein 233-like [Source:NCBI gene;Acc:101885033]	12.984	1.53118	0.549619	2.7859	0.0053379	0.0382103
ENSDARG00000117347	CR376741.4		13.5305	3.0718	0.744736	4.12469	3.71241e-05	0.000644308
ENSDARG00000000551	slc1a4	solute carrier family 1 member 4 [Source:ZFIN;Acc:ZDB-GENE-030616-566]	434.682	1.18335	0.171022	6.91927	4.53966e-12	3.33012e-10
ENSDARG00000001452	adam8a	ADAM metallopeptidase domain 8a [Source:ZFIN;Acc:ZDB-GENE-030616-622]	192.431	1.62565	0.469267	3.46422	0.000531762	0.00599138
ENSDARG00000003061	cd276	CD276 molecule [Source:ZFIN;Acc:ZDB-GENE-070112-452]	246.809	1.02956	0.201054	5.12079	3.04254e-07	9.86215e-06
ENSDARG00000003487	nup93	nucleoporin 93 [Source:NCBI gene;Acc:30172]	1163.01	1.71138	0.134223	12.7502	3.1076e-37	1.36355e-34
ENSDARG00000004979	elovl5	ELOVL fatty acid elongase 5 [Source:ZFIN;Acc:ZDB-GENE-040407-2]	222.122	1.47829	0.20898	7.0738	1.50744e-12	1.20667e-10
ENSDARG00000006911	wnt8b	wingless-type MMTV integration site family, member 8b [Source:NCBI gene;Acc:30144]	49.801	2.35875	0.336851	7.00235	2.51699e-12	1.94259e-10
ENSDARG00000008075	illr4	immune-related, lectin-like receptor 4 [Source:ZFIN;Acc:ZDB-GENE-050311-5]	10.6867	1.77351	0.604511	2.93379	0.00334851	0.0266241
ENSDARG00000011785	tbx6	T-box transcription factor 6 [Source:NCBI gene;Acc:192294]	102.301	1.20826	0.240546	5.023	5.08697e-07	1.53935e-05
ENSDARG00000014946	angpt2a	angiopoietin 2a [Source:ZFIN;Acc:ZDB-GENE-121101-1]	27.7839	1.1748	0.385158	3.05016	0.00228716	0.0197346
ENSDARG00000015144	sh2d4bb	SH2 domain containing 4Bb [Source:ZFIN;Acc:ZDB-GENE-130531-42]	26.4367	2.0895	0.449221	4.65138	3.29724e-06	7.95568e-05
ENSDARG00000016375	asns	asparagine synthetase [Source:ZFIN;Acc:ZDB-GENE-040426-1091]	355.766	1.14966	0.179974	6.38792	1.68152e-10	1.03262e-08
ENSDARG00000016951	neurog3	neurogenin 3 [Source:ZFIN;Acc:ZDB-GENE-010608-4]	5.64571	2.38678	0.884315	2.69901	0.0069546	0.0467866
ENSDARG00000017199	elp2	elongator acetyltransferase complex subunit 2 [Source:NCBI gene;Acc:560338]	229.914	1.0089	0.18579	5.43034	5.62473e-08	2.16872e-06
ENSDARG00000017835	brf1a	BRF1 RNA polymerase III transcription initiation factor subunit a [Source:ZFIN;Acc:ZDB-GENE-030131-6334]	144.146	1.50466	0.190178	7.91183	2.53626e-15	2.91719e-13
ENSDARG00000021547	vrk2	VRK serine/threonine kinase 2 [Source:ZFIN;Acc:ZDB-GENE-040426-1046]	133.663	1.19345	0.189202	6.30783	2.82972e-10	1.6637e-08
ENSDARG00000027738	si:ch211-13c6.2	si:ch211-13c6.2 [Source:ZFIN;Acc:ZDB-GENE-060503-666]	1326.34	1.18542	0.101521	11.6766	1.67874e-31	6.02667e-29
ENSDARG00000030700	ctps1a	CTP synthase 1a [Source:NCBI gene;Acc:322089]	1715.06	2.42331	0.15302	15.8365	1.74124e-56	1.71904e-53
ENSDARG00000031795	abcf1	ATP-binding cassette, sub-family F (GCN20), member 1 [Source:ZFIN;Acc:ZDB-GENE-050517-31]	1664.09	1.33541	0.175972	7.58877	3.22962e-14	3.2288e-12
ENSDARG00000032876	trit1	tRNA isopentenyltransferase 1 [Source:ZFIN;Acc:ZDB-GENE-060503-297]	250.382	1.1549	0.151413	7.62747	2.39402e-14	2.4345e-12
ENSDARG00000035665	si:dkey-267n13.1	si:dkey-267n13.1 [Source:ZFIN;Acc:ZDB-GENE-141211-35]	71.3984	1.82504	0.364511	5.00682	5.53379e-07	1.65553e-05
ENSDARG00000035913	yars1	tyrosyl-tRNA synthetase 1 [Source:NCBI gene;Acc:368235]	851.443	1.04923	0.154454	6.79319	1.09682e-11	7.68877e-10
ENSDARG00000039535	dapp1	dual adaptor of phosphotyrosine and 3-phosphoinositides [Source:ZFIN;Acc:ZDB-GENE-050417-180]	35.3557	1.37687	0.50551	2.72373	0.00645502	0.0442422
ENSDARG00000039997	ptp4a3a	protein tyrosine phosphatase 4A3a [Source:ZFIN;Acc:ZDB-GENE-040426-2220]	1191.87	1.08643	0.120493	9.01659	1.94029e-19	3.12743e-17
ENSDARG00000040881	hnrnph1	heterogeneous nuclear ribonucleoprotein H1 [Source:ZFIN;Acc:ZDB-GENE-040426-1856]	467.758	1.93116	0.157857	12.2336	2.05567e-34	8.11783e-32
ENSDARG00000041107	cftr	CF transmembrane conductance regulator [Source:NCBI gene;Acc:559080]	91.1383	1.15514	0.227762	5.07169	3.94295e-07	1.22765e-05
ENSDARG00000045142	hbae5	hemoglobin, alpha embryonic 5 [Source:ZFIN;Acc:ZDB-GENE-101028-1]	20.1158	1.9743	0.473368	4.17075	3.036e-05	0.000541272
ENSDARG00000045153	slc16a8	solute carrier family 16 member 8 [Source:ZFIN;Acc:ZDB-GENE-121128-1]	108.448	2.3379	0.589294	3.96728	7.26974e-05	0.00113921
ENSDARG00000045166	bhlha15	basic helix-loop-helix family, member a15 [Source:ZFIN;Acc:ZDB-GENE-070803-3]	36.5841	1.67747	0.36799	4.55847	5.15287e-06	0.000117509
ENSDARG00000052396	pkz	protein kinase containing Z-DNA binding domains [Source:ZFIN;Acc:ZDB-GENE-050301-2]	24.5722	1.59179	0.498652	3.19218	0.00141203	0.0134041
ENSDARG00000052609	CU468164.1	uncharacterized LOC100005318 [Source:NCBI gene;Acc:100005318]	4.36769	3.44262	1.17999	2.91751	0.00352844	0.0276647
ENSDARG00000053525	enpp7.2	ectonucleotide pyrophosphatase/phosphodiesterase 7, tandem duplicate 2 [Source:ZFIN;Acc:ZDB-GENE-130531-2]	23.5152	1.17835	0.395651	2.97825	0.00289898	0.0237923
ENSDARG00000055124	ccnl1a	cyclin L1a [Source:ZFIN;Acc:ZDB-GENE-050419-206]	2555.91	1.54485	0.143173	10.7901	3.83225e-27	1.121e-24
ENSDARG00000055630	foxh1	forkhead box H1 [Source:NCBI gene;Acc:57930]	50.3482	1.24381	0.438341	2.83754	0.00454622	0.0336409
ENSDARG00000056018	itga6l	integrin, alpha 6, like [Source:ZFIN;Acc:ZDB-GENE-040914-57]	276.258	1.18047	0.16412	7.19272	6.35124e-13	5.3364e-11
ENSDARG00000057206	nmt1b	N-myristoyltransferase 1b [Source:ZFIN;Acc:ZDB-GENE-081222-3]	55.4128	1.00696	0.267793	3.76022	0.000169764	0.00234268
ENSDARG00000057234	chtopa	chromatin target of PRMT1a [Source:ZFIN;Acc:ZDB-GENE-030131-210]	2302.67	1.343	0.0912182	14.7229	4.59209e-49	3.40016e-46
ENSDARG00000057644	adam8b	ADAM metallopeptidase domain 8b [Source:ZFIN;Acc:ZDB-GENE-070808-1]	302.347	1.61284	0.247917	6.50556	7.74035e-11	4.98369e-09
ENSDARG00000059054	pdk2b	pyruvate dehydrogenase kinase, isozyme 2b [Source:ZFIN;Acc:ZDB-GENE-040426-939]	5280.83	1.13116	0.197796	5.71882	1.07268e-08	4.87834e-07
ENSDARG00000059363	tgfbr2a	transforming growth factor beta receptor 2a [Source:ZFIN;Acc:ZDB-GENE-120404-1]	66.3701	1.6283	0.366125	4.44738	8.69227e-06	0.000186553
ENSDARG00000060927	si:ch211-136a13.1	si:ch211-136a13.1 [Source:ZFIN;Acc:ZDB-GENE-050419-214]	203.146	1.00302	0.200154	5.01123	5.40819e-07	1.6241e-05
ENSDARG00000061081	arpp21	cAMP-regulated phosphoprotein, 21 [Source:ZFIN;Acc:ZDB-GENE-081104-296]	539.456	1.15323	0.20336	5.6709	1.42052e-08	6.23294e-07
ENSDARG00000061231	tinagl1	tubulointerstitial nephritis antigen-like 1 [Source:ZFIN;Acc:ZDB-GENE-060503-240]	188.807	1.20651	0.25105	4.80588	1.54074e-06	4.10644e-05
ENSDARG00000062442	msrb1b	methionine sulfoxide reductase B1b [Source:ZFIN;Acc:ZDB-GENE-040912-88]	28.174	1.46119	0.439842	3.32207	0.000893513	0.00924494
ENSDARG00000062562	egln2	egl-9 family hypoxia-inducible factor 2 [Source:ZFIN;Acc:ZDB-GENE-060503-757]	120.59	1.19318	0.254271	4.69257	2.69796e-06	6.71487e-05
ENSDARG00000062874	hcar1-3	hydroxycarboxylic acid receptor 1-3 [Source:ZFIN;Acc:ZDB-GENE-081107-48]	30.9551	1.9362	0.414159	4.67502	2.93924e-06	7.20936e-05
ENSDARG00000069027	admb	adrenomedullin b [Source:ZFIN;Acc:ZDB-GENE-120221-6]	143.202	1.08965	0.25508	4.27181	1.93895e-05	0.000369008
ENSDARG00000069122	si:ch211-216l23.2	si:ch211-216l23.2 [Source:ZFIN;Acc:ZDB-GENE-030131-3806]	478.495	1.00489	0.140355	7.15961	8.0904e-13	6.72611e-11
ENSDARG00000069142	aars1	alanyl-tRNA synthetase 1 [Source:ZFIN;Acc:ZDB-GENE-030131-3663]	3982.13	1.0363	0.122531	8.45747	2.73231e-17	3.76392e-15
ENSDARG00000069189	si:dkey-242h9.3	si:dkey-242h9.3 [Source:ZFIN;Acc:ZDB-GENE-060503-347]	77.463	1.83284	0.390705	4.69111	2.71725e-06	6.74869e-05
ENSDARG00000069321	fam169b	family with sequence similarity 169 member B [Source:ZFIN;Acc:ZDB-GENE-050419-217]	19.3752	1.3963	0.489363	2.8533	0.00432676	0.0323654
ENSDARG00000070012	sesn2	sestrin 2 [Source:ZFIN;Acc:ZDB-GENE-070108-1]	142.087	1.85621	0.252799	7.34265	2.09401e-13	1.85826e-11
ENSDARG00000070151	nfyc	nuclear transcription factor Y, gamma [Source:ZFIN;Acc:ZDB-GENE-030131-2165]	1751.96	1.38405	0.110784	12.4932	8.12673e-36	3.43848e-33
ENSDARG00000075265	plaua	plasminogen activator, urokinase a [Source:ZFIN;Acc:ZDB-GENE-090313-278]	23.0024	2.04508	0.52949	3.86235	0.000112301	0.00163745
ENSDARG00000075561	si:dkey-76k16.5	si:dkey-76k16.5 [Source:ZFIN;Acc:ZDB-GENE-090313-330]	48.8875	1.88085	0.303015	6.20714	5.39574e-10	3.05124e-08
ENSDARG00000076139	si:dkey-71p21.13	si:dkey-71p21.13 [Source:ZFIN;Acc:ZDB-GENE-090313-327]	47.921	2.01454	0.308186	6.53678	6.28585e-11	4.05822e-09
ENSDARG00000077069	srgn	serglycin [Source:ZFIN;Acc:ZDB-GENE-030131-7127]	390.506	1.01529	0.2432	4.17471	2.98371e-05	0.000532751
ENSDARG00000078547	si:ch211-264f5.2	si:ch211-264f5.2 [Source:ZFIN;Acc:ZDB-GENE-080303-2]	42.9196	3.95677	0.434041	9.11614	7.78484e-20	1.31753e-17
ENSDARG00000078738	si:dkey-145c18.3	si:dkey-145c18.3 [Source:ZFIN;Acc:ZDB-GENE-081031-61]	12.1755	3.25104	0.674612	4.81913	1.44187e-06	3.88224e-05
ENSDARG00000078875	adm2b	adrenomedullin 2b [Source:ZFIN;Acc:ZDB-GENE-081104-279]	18.5693	1.52808	0.483444	3.16082	0.00157324	0.0146239
ENSDARG00000079957	eloal	elongin A, like [Source:ZFIN;Acc:ZDB-GENE-131029-2]	13.5003	2.59697	0.603231	4.3051	1.66908e-05	0.000325223
ENSDARG00000087084	hcar1-4	hydroxycarboxylic acid receptor 1-4 [Source:ZFIN;Acc:ZDB-GENE-111111-10]	40.1587	1.57674	0.457611	3.44559	0.000569804	0.0063355
ENSDARG00000091085	lepa	leptin a [Source:ZFIN;Acc:ZDB-GENE-081001-1]	17.3224	4.50559	1.29057	3.49115	0.000480952	0.00553903
ENSDARG00000091885	grnas	granulin antisense [Source:ZFIN;Acc:ZDB-GENE-060104-1]	6.5149	5.47221	1.34659	4.06374	4.8292e-05	0.000809216
ENSDARG00000092569	BX571681.1		13.5328	4.88139	0.869309	5.61525	1.96279e-08	8.42506e-07
ENSDARG00000092636	AL935295.1	uncharacterized LOC103909625 [Source:NCBI gene;Acc:103909625]	34.2742	2.53818	0.414268	6.12689	8.96113e-10	4.88104e-08
ENSDARG00000092639	BX649641.1		8.21388	2.69939	0.793052	3.4038	0.000664556	0.00721301
ENSDARG00000093381	tgm2l	transglutaminase 2, like [Source:ZFIN;Acc:ZDB-GENE-050420-97]	63.7526	1.11607	0.299418	3.72747	0.000193411	0.00259347
ENSDARG00000093591	si:ch211-282k23.2	si:ch211-282k23.2 [Source:ZFIN;Acc:ZDB-GENE-050420-314]	20.101	1.7334	0.458012	3.78461	0.000153947	0.00216895
ENSDARG00000094016	si:ch211-130h14.4	si:ch211-130h14.4 [Source:ZFIN;Acc:ZDB-GENE-081107-8]	8.6081	2.01726	0.707156	2.85263	0.0043359	0.0323982
ENSDARG00000094658	BX571681.3	alanine--tRNA ligase, cytoplasmic-like [Source:NCBI gene;Acc:559142]	50.3357	2.75962	0.394592	6.9936	2.6793e-12	2.06115e-10
ENSDARG00000095427	FP101887.1		562.656	1.41899	0.133829	10.603	2.88619e-26	8.04533e-24
ENSDARG00000095451	si:ch211-196l7.4	si:ch211-196l7.4 [Source:ZFIN;Acc:ZDB-GENE-050419-122]	2711.08	3.02848	0.138585	21.8529	7.29663e-106	1.08054e-102
ENSDARG00000095458	si:dkey-240h12.3	si:dkey-240h12.3 [Source:ZFIN;Acc:ZDB-GENE-070705-405]	21.7486	1.26366	0.459834	2.74808	0.0059946	0.0418037
ENSDARG00000095698	si:dkey-228a15.1	si:dkey-228a15.1 [Source:ZFIN;Acc:ZDB-GENE-060503-344]	115.431	1.14557	0.297179	3.85482	0.000115814	0.00168144
ENSDARG00000096312	BX957317.2		21.4811	1.84151	0.4574	4.02603	5.67256e-05	0.000927575
ENSDARG00000096365	si:ch211-195m9.3	si:ch211-195m9.3 [Source:ZFIN;Acc:ZDB-GENE-120215-210]	290.726	2.23815	0.170013	13.1646	1.40248e-39	6.64608e-37
ENSDARG00000096587	itgam	integrin, alpha M (complement component 3 receptor 3 subunit) [Source:ZFIN;Acc:ZDB-GENE-110510-4]	9.59816	2.24796	0.692519	3.24607	0.00117011	0.0115136
ENSDARG00000096700	FP565451.1		14.5754	2.72124	0.876061	3.10622	0.00189499	0.0169648
ENSDARG00000096834	si:ch211-155k24.9	si:ch211-155k24.9 [Source:ZFIN;Acc:ZDB-GENE-131127-51]	321.272	1.52832	0.178664	8.55417	1.18719e-17	1.69454e-15
ENSDARG00000097266	AL954322.3		73.9306	2.15944	0.311202	6.93901	3.94857e-12	2.93283e-10
ENSDARG00000097938	asb5a	ankyrin repeat and SOCS box containing 5a [Source:ZFIN;Acc:ZDB-GENE-070424-269]	206.253	1.57498	0.193173	8.15321	3.54392e-16	4.44284e-14
ENSDARG00000099876	BX908401.1		17.4713	2.10617	0.485848	4.33504	1.45737e-05	0.000289446
ENSDARG00000100366	si:dkey-102m7.3	si:dkey-102m7.3 [Source:ZFIN;Acc:ZDB-GENE-091204-389]	282.442	2.92431	0.244524	11.9592	5.81111e-33	2.22078e-30
ENSDARG00000100482	pmt	phosphoethanolamine methyltransferase [Source:ZFIN;Acc:ZDB-GENE-060929-740]	340.319	1.98862	0.208675	9.52972	1.57706e-21	3.14007e-19
ENSDARG00000101160	apoa4a	apolipoprotein A-IV a [Source:ZFIN;Acc:ZDB-GENE-050417-469]	420.558	1.22541	0.214045	5.72502	1.03422e-08	4.71246e-07
ENSDARG00000105210	etf1a	eukaryotic translation termination factor 1a [Source:ZFIN;Acc:ZDB-GENE-080218-14]	85.2441	1.00591	0.237397	4.23725	2.26274e-05	0.000420168
ENSDARG00000105265	zgc:171534	zgc:171534 [Source:ZFIN;Acc:ZDB-GENE-080218-6]	181.062	1.60818	0.225213	7.14073	9.28364e-13	7.63773e-11
ENSDARG00000105273	FP074902.2		108.64	4.58715	0.305114	15.0342	4.38398e-51	3.70979e-48
ENSDARG00000105377	si:ch211-277c7.6	si:ch211-277c7.6 [Source:ZFIN;Acc:ZDB-GENE-160114-45]	10.4101	4.84145	0.995079	4.86539	1.14231e-06	3.18048e-05
ENSDARG00000111840	cxcl18a.1	chemokine (C-X-C motif) ligand 18a, duplicate 1 [Source:ZFIN;Acc:ZDB-GENE-090303-1]	30.4094	1.33057	0.422873	3.14651	0.00165233	0.015204
ENSDARG00000113315	zgc:153932	zgc:153932 [Source:ZFIN;Acc:ZDB-GENE-070209-223]	113.367	1.0481	0.278913	3.75782	0.0001714	0.00235977
ENSDARG00000117439	CU929403.2		5.21005	2.93689	0.972437	3.02013	0.00252667	0.0213429
ENSDARG00000004754	hspa4a	heat shock protein 4a [Source:ZFIN;Acc:ZDB-GENE-040426-2832]	864.114	1.24915	0.178743	6.98853	2.77772e-12	2.12995e-10
ENSDARG00000006242	ptp4a1	protein tyrosine phosphatase 4A1 [Source:ZFIN;Acc:ZDB-GENE-041121-11]	4374.89	1.31383	0.14017	9.37315	7.03986e-21	1.32383e-18
ENSDARG00000007912	si:ch211-196i2.1	si:ch211-196i2.1 [Source:ZFIN;Acc:ZDB-GENE-091204-150]	564.285	1.39891	0.1725	8.10966	5.07616e-16	6.13646e-14
ENSDARG00000014053	olfm1b	olfactomedin 1b [Source:ZFIN;Acc:ZDB-GENE-040801-228]	1733.31	1.45901	0.10503	13.8913	7.15457e-44	4.13465e-41
ENSDARG00000015065	c4	complement component 4 [Source:ZFIN;Acc:ZDB-GENE-030131-5697]	118.827	1.18614	0.213023	5.56813	2.57488e-08	1.07981e-06
ENSDARG00000015221	nsrp1	nuclear speckle splicing regulatory protein 1 [Source:NCBI gene;Acc:323926]	275.764	1.45122	0.158222	9.17207	4.64011e-20	8.08403e-18
ENSDARG00000018146	gpx1a	glutathione peroxidase 1a [Source:ZFIN;Acc:ZDB-GENE-030410-1]	1283.08	1.205	0.190965	6.31007	2.7891e-10	1.648e-08
ENSDARG00000019874	hsph1	heat shock 105/110 protein 1 [Source:ZFIN;Acc:ZDB-GENE-120410-4]	217.315	2.36803	0.181434	13.0517	6.211e-39	2.88556e-36
ENSDARG00000019949	serpinh1b	serpin peptidase inhibitor, clade H (heat shock protein 47), member 1b [Source:ZFIN;Acc:ZDB-GENE-990415-93]	2390.39	2.14955	0.350452	6.13364	8.58907e-10	4.69998e-08
ENSDARG00000020761	arrdc2	arrestin domain containing 2 [Source:ZFIN;Acc:ZDB-GENE-030131-7146]	1891.67	1.80205	0.31986	5.63386	1.76222e-08	7.64526e-07
ENSDARG00000027724	dgkb	diacylglycerol kinase, beta [Source:ZFIN;Acc:ZDB-GENE-070126-1]	50.779	1.09668	0.33357	3.2877	0.00101009	0.0102278
ENSDARG00000027744	gadd45ba	growth arrest and DNA-damage-inducible, beta a [Source:ZFIN;Acc:ZDB-GENE-040426-1971]	1669.59	1.13881	0.201731	5.64518	1.65008e-08	7.18695e-07
ENSDARG00000031907	ptbp1b	polypyrimidine tract binding protein 1b [Source:ZFIN;Acc:ZDB-GENE-030131-9796]	2646.51	1.72779	0.118096	14.6303	1.7988e-48	1.29154e-45
ENSDARG00000031976	nos2b	nitric oxide synthase 2b, inducible [Source:ZFIN;Acc:ZDB-GENE-080916-1]	55.6202	1.15721	0.324603	3.56501	0.00036384	0.00439166
ENSDARG00000034895	tgfb1b	transforming growth factor, beta 1b [Source:ZFIN;Acc:ZDB-GENE-091028-1]	51.5433	1.60851	0.308632	5.21172	1.871e-07	6.40627e-06
ENSDARG00000035322	myh7bb	myosin, heavy chain 7B, cardiac muscle, beta b [Source:ZFIN;Acc:ZDB-GENE-090311-5]	2221.61	2.04781	0.146594	13.9692	2.40326e-44	1.46008e-41
ENSDARG00000037403	hspa8b	heat shock protein family A (Hsp70) member 8b [Source:ZFIN;Acc:ZDB-GENE-121214-31]	130.987	1.11805	0.244149	4.5794	4.66316e-06	0.000107271
ENSDARG00000039863	lifrb	LIF receptor subunit alpha b [Source:ZFIN;Acc:ZDB-GENE-080107-2]	233.659	1.38191	0.27272	5.06714	4.03844e-07	1.25573e-05
ENSDARG00000040615	ilkap	integrin-linked kinase-associated serine/threonine phosphatase [Source:ZFIN;Acc:ZDB-GENE-070410-122]	169.555	1.20227	0.170904	7.03475	1.99622e-12	1.56101e-10
ENSDARG00000041715	bco2b	beta-carotene oxygenase 2b [Source:ZFIN;Acc:ZDB-GENE-060421-7448]	42.2539	1.2705	0.318851	3.98461	6.75922e-05	0.00107413
ENSDARG00000044550	hif1al2	hypoxia inducible factor 1 subunit alpha, like 2 [Source:ZFIN;Acc:ZDB-GENE-050211-2]	82.3202	1.10798	0.234757	4.7197	2.36188e-06	5.98546e-05
ENSDARG00000044774	pou5f3	POU domain, class 5, transcription factor 3 [Source:NCBI gene;Acc:30333]	30.7449	4.08563	0.513857	7.95091	1.85148e-15	2.17173e-13
ENSDARG00000044899	tmem183a	transmembrane protein 183A [Source:ZFIN;Acc:ZDB-GENE-050327-5]	738.191	2.1557	0.137784	15.6455	3.56643e-55	3.25011e-52
ENSDARG00000052919	adrb3b	adrenoceptor beta 3b [Source:ZFIN;Acc:ZDB-GENE-081022-154]	22.6656	4.78751	0.67062	7.13893	9.40618e-13	7.71176e-11
ENSDARG00000055683	pimr191	Pim proto-oncogene, serine/threonine kinase, related 191 [Source:ZFIN;Acc:ZDB-GENE-131119-3]	21.5634	1.2717	0.459833	2.76558	0.00568214	0.0400454
ENSDARG00000057039	si:ch211-191j22.8	si:ch211-191j22.8 [Source:ZFIN;Acc:ZDB-GENE-091204-10]	20.5672	1.3285	0.481951	2.75651	0.00584214	0.040978
ENSDARG00000057113	c6	complement component 6 [Source:ZFIN;Acc:ZDB-GENE-040426-1358]	698.023	1.38736	0.19231	7.21422	5.42422e-13	4.6065e-11
ENSDARG00000057787	itgae.2	integrin, alpha E, tandem duplicate 2 [Source:ZFIN;Acc:ZDB-GENE-130530-671]	52.4196	1.05763	0.291877	3.62357	0.000290568	0.00364808
ENSDARG00000057884	zgc:114174	zgc:114174 [Source:ZFIN;Acc:ZDB-GENE-050626-103]	89.3114	1.03978	0.352052	2.95348	0.0031421	0.0252969
ENSDARG00000058413	rnaset2l	ribonuclease T2, like [Source:ZFIN;Acc:ZDB-GENE-090819-2]	26.2038	1.35683	0.416161	3.26035	0.00111273	0.0110777
ENSDARG00000059235	zgc:113274	zgc:113274 [Source:ZFIN;Acc:ZDB-GENE-050508-2]	72.9508	1.09962	0.277411	3.96386	7.37473e-05	0.00115186
ENSDARG00000060109	aggf1	angiogenic factor with G patch and FHA domains 1 [Source:ZFIN;Acc:ZDB-GENE-060929-836]	309.036	1.32688	0.139097	9.53922	1.43909e-21	2.88964e-19
ENSDARG00000061100	nars1	asparaginyl-tRNA synthetase 1 [Source:ZFIN;Acc:ZDB-GENE-030131-1016]	800.038	1.11334	0.148786	7.48285	7.27305e-14	6.75795e-12
ENSDARG00000063539	slc25a15a	solute carrier family 25 member 15a [Source:ZFIN;Acc:ZDB-GENE-070112-1072]	113.685	1.16643	0.308948	3.7755	0.000159684	0.00223076
ENSDARG00000069966	alox5b.3	arachidonate 5-lipoxygenase b, tandem duplicate 3 [Source:ZFIN;Acc:ZDB-GENE-050522-330]	50.3369	3.20982	0.444825	7.21593	5.35674e-13	4.56556e-11
ENSDARG00000070339	hoxc3a	homeobox C3a [Source:NCBI gene;Acc:30421]	507.438	1.31116	0.148354	8.83808	9.73779e-19	1.49823e-16
ENSDARG00000071235	si:ch211-117c9.5	si:ch211-117c9.5 [Source:ZFIN;Acc:ZDB-GENE-110408-2]	731.081	1.31528	0.175407	7.49846	6.45712e-14	6.04723e-12
ENSDARG00000071261	zmp:0000001139	zmp:0000001139 [Source:ZFIN;Acc:ZDB-GENE-140106-99]	22.409	1.36218	0.420822	3.23696	0.00120812	0.0118441
ENSDARG00000071288	samhd1	SAM domain and HD domain 1 [Source:NCBI gene;Acc:553453]	74.4754	1.28567	0.252422	5.09331	3.51867e-07	1.1131e-05
ENSDARG00000074210	zgc:110286	zgc:110286 [Source:ZFIN;Acc:ZDB-GENE-050417-68]	45.0984	1.12704	0.377577	2.98493	0.00283647	0.0233602
ENSDARG00000074790	rab5if	RAB5 interacting factor [Source:ZFIN;Acc:ZDB-GENE-030131-5938]	1062.97	1.03395	0.167663	6.16681	6.9683e-10	3.87575e-08
ENSDARG00000075842	pigt	phosphatidylinositol glycan anchor biosynthesis, class T [Source:ZFIN;Acc:ZDB-GENE-090313-46]	118.88	1.0604	0.235655	4.49981	6.80135e-06	0.000149908
ENSDARG00000076075	myh7ba	myosin, heavy chain 7B, cardiac muscle, beta a [Source:ZFIN;Acc:ZDB-GENE-100914-2]	1261.81	2.11749	0.149619	14.1525	1.80163e-45	1.15373e-42
ENSDARG00000076650	pde9al	phosphodiesterase 9A like [Source:ZFIN;Acc:ZDB-GENE-130530-807]	19.7587	1.37574	0.425773	3.23116	0.00123288	0.0120362
ENSDARG00000077785	atf5b	activating transcription factor 5b [Source:ZFIN;Acc:ZDB-GENE-030131-2637]	2435.23	2.26736	0.0989736	22.9087	3.80097e-116	7.50501e-113
ENSDARG00000078683	RNF14	zmp:0000000524 [Source:ZFIN;Acc:ZDB-GENE-130530-527]	640.866	1.68349	0.134648	12.5029	7.19707e-36	3.1005e-33
ENSDARG00000078859	g0s2	G0/G1 switch 2 [Source:ZFIN;Acc:ZDB-GENE-081022-103]	65.251	2.33146	0.408901	5.70177	1.18568e-08	5.33085e-07
ENSDARG00000088040	si:dkeyp-27c8.2	si:dkeyp-27c8.2 [Source:ZFIN;Acc:ZDB-GENE-090311-51]	120.734	1.41267	0.299077	4.72343	2.31895e-06	5.89858e-05
ENSDARG00000088985	SPSB2	si:ch1073-228j22.2 [Source:ZFIN;Acc:ZDB-GENE-110411-227]	5.45113	3.67212	1.09707	3.34722	0.000816278	0.00858041
ENSDARG00000089434	etv7	ETS variant transcription factor 7 [Source:ZFIN;Acc:ZDB-GENE-070209-53]	15.3259	1.48074	0.535238	2.7665	0.0056661	0.0399561
ENSDARG00000089887	mmp20a	matrix metallopeptidase 20a (enamelysin) [Source:ZFIN;Acc:ZDB-GENE-100603-2]	14.4564	1.67337	0.584557	2.86263	0.0042014	0.0316326
ENSDARG00000090472	ttll10	tubulin tyrosine ligase-like family, member 10 [Source:ZFIN;Acc:ZDB-GENE-081104-350]	72.8344	1.51685	0.320118	4.73842	2.15392e-06	5.52327e-05
ENSDARG00000090686	slc35f2l	info solute carrier family 35 member F2, like [Source:ZFIN;Acc:ZDB-GENE-130530-1004]	23.6749	1.9076	0.468378	4.07277	4.6457e-05	0.000782086
ENSDARG00000090943	CABZ01033205.1	uncharacterized LOC100002960 [Source:NCBI gene;Acc:100002960]	170.818	1.15141	0.170567	6.75047	1.47367e-11	1.0102e-09
ENSDARG00000090953	igsf5b	immunoglobulin superfamily, member 5b [Source:ZFIN;Acc:ZDB-GENE-130530-1011]	48.9262	1.25525	0.294816	4.25773	2.06517e-05	0.000388351
ENSDARG00000092044	si:dkey-22f5.9	si:dkey-22f5.9 [Source:ZFIN;Acc:ZDB-GENE-091204-260]	398.766	1.32284	0.238577	5.5447	2.94463e-08	1.2071e-06
ENSDARG00000092254	CR769769.1		19.2616	2.04071	0.485487	4.20343	2.629e-05	0.000478797
ENSDARG00000093052	c6	complement component 6 [Source:ZFIN;Acc:ZDB-GENE-040426-1358]	76.4082	1.10439	0.279605	3.94983	7.82075e-05	0.00121248
ENSDARG00000093199	si:ch211-212c13.10	si:ch211-212c13.10 [Source:ZFIN;Acc:ZDB-GENE-131118-12]	576.617	1.21613	0.114604	10.6116	2.63273e-26	7.42618e-24
ENSDARG00000093630	si:ch211-249h16.8	si:ch211-249h16.8 [Source:ZFIN;Acc:ZDB-GENE-090311-36]	18.0469	2.21046	0.479808	4.60696	4.08591e-06	9.56636e-05
ENSDARG00000094316	si:rp71-80o10.4	si:rp71-80o10.4 [Source:ZFIN;Acc:ZDB-GENE-090313-413]	60.6064	2.61997	0.310974	8.42503	3.60662e-17	4.91122e-15
ENSDARG00000096310	wu:fj64h06	wu:fj64h06 [Source:ZFIN;Acc:ZDB-GENE-030131-8286]	136.425	1.03163	0.216543	4.76409	1.89705e-06	4.92256e-05
ENSDARG00000096898	CR925728.1	uncharacterized LOC795173 [Source:NCBI gene;Acc:795173]	54.1989	3.2087	0.406698	7.88964	3.03065e-15	3.46899e-13
ENSDARG00000096955	CR848791.2		4.69982	3.11527	1.11989	2.78176	0.00540652	0.038565
ENSDARG00000097003	CR855375.2		10.4961	3.89465	0.842212	4.62431	3.75846e-06	8.9142e-05
ENSDARG00000097452	CU929070.5		691.503	3.9369	0.143747	27.3876	3.84885e-165	2.27986e-161
ENSDARG00000097663	BX324206.3		117.909	1.35853	0.234648	5.78967	7.05266e-09	3.30903e-07
ENSDARG00000097838	si:dkey-42l23.1	si:dkey-42l23.1 [Source:ZFIN;Acc:ZDB-GENE-131121-192]	12.4928	3.98554	0.773775	5.15077	2.59418e-07	8.52519e-06
ENSDARG00000099887	si:ch211-25d12.7	si:ch211-25d12.7 [Source:ZFIN;Acc:ZDB-GENE-141216-296]	14.2121	2.97774	0.773785	3.84828	0.000118951	0.00172592
ENSDARG00000100339	arf4b	ADP-ribosylation factor 4b [Source:ZFIN;Acc:ZDB-GENE-050417-205]	122.475	1.9639	0.509317	3.85595	0.000115279	0.00167572
ENSDARG00000100657	egfl7	EGF-like-domain, multiple 7 [Source:ZFIN;Acc:ZDB-GENE-040429-2]	353.619	2.86753	0.147781	19.4039	7.15126e-84	8.4721e-81
ENSDARG00000101331	tekt1	tektin 1 [Source:ZFIN;Acc:ZDB-GENE-041114-99]	57.5524	1.28421	0.322394	3.98335	6.79519e-05	0.00107768
ENSDARG00000102160	si:dkeyp-61b2.1	si:dkeyp-61b2.1 [Source:ZFIN;Acc:ZDB-GENE-141216-430]	34.6343	1.49962	0.428692	3.49813	0.000468534	0.00542063
ENSDARG00000102602	si:ch211-220m17.4	si:ch211-220m17.4 [Source:ZFIN;Acc:ZDB-GENE-141216-273]	30.961	1.05681	0.393715	2.68421	0.00727017	0.0484011
ENSDARG00000103727	tfr2	transferrin receptor 2 [Source:ZFIN;Acc:ZDB-GENE-041220-3]	46.881	1.43099	0.36371	3.93442	8.33965e-05	0.00127401
ENSDARG00000103773	CR457444.5		49.2257	1.8206	0.362972	5.0158	5.2812e-07	1.59e-05
ENSDARG00000103858	arf4a	ADP-ribosylation factor 4a [Source:ZFIN;Acc:ZDB-GENE-040801-109]	22.3328	2.05011	0.428448	4.78495	1.71027e-06	4.49757e-05
ENSDARG00000104370	esm1	endothelial cell-specific molecule 1 [Source:ZFIN;Acc:ZDB-GENE-060929-748]	39.7812	1.27041	0.408422	3.11054	0.00186744	0.0167666
ENSDARG00000104631	RNF14	ring finger protein 14 [Source:HGNC Symbol;Acc:HGNC:10058]	59.3725	1.53843	0.282316	5.44932	5.05624e-08	1.97694e-06
ENSDARG00000105292	CT573239.2		88.1972	1.67932	0.308783	5.43851	5.37283e-08	2.08695e-06
ENSDARG00000109859	CABZ01072242.1		198.712	1.41028	0.218372	6.45815	1.0599e-10	6.71478e-09
ENSDARG00000114937		NADPH oxidase 4 [Source:HGNC Symbol;Acc:HGNC:7891]	28.236	1.16479	0.381214	3.05548	0.00224703	0.0194382
ENSDARG00000115843	si:rp71-1k13.6	si:rp71-1k13.6 [Source:ZFIN;Acc:ZDB-GENE-090312-52]	201.465	1.25764	0.174934	7.18921	6.51659e-13	5.45597e-11
ENSDARG00000116259	chia.6	chitinase, acidic.6 [Source:ZFIN;Acc:ZDB-GENE-030131-1140]	78.3671	1.7448	0.255266	6.83522	8.18795e-12	5.81353e-10
ENSDARG00000117241	CABZ01067657.1		117.112	1.45267	0.336882	4.31209	1.61717e-05	0.00031704
ENSDARG00000117317	CABZ01044022.1		17.9215	2.66297	0.599795	4.43981	9.00403e-06	0.000192373
ENSDARG00000117448	CABZ01072245.1		661.856	1.52918	0.179221	8.53233	1.43427e-17	2.03494e-15
ENSDARG00000117734	CABZ01044023.1		85.499	2.0516	0.573223	3.57907	0.000344823	0.00420042
ENSDARG00000002917	gls2b	glutaminase 2b (liver, mitochondrial) [Source:ZFIN;Acc:ZDB-GENE-050208-408]	198.54	1.73287	0.295358	5.86703	4.43673e-09	2.1675e-07
ENSDARG00000003216	anxa2a	annexin A2a [Source:ZFIN;Acc:ZDB-GENE-030131-4282]	3676.57	1.00488	0.186442	5.38979	7.05406e-08	2.64043e-06
ENSDARG00000003841	usb1	U6 snRNA biogenesis 1 [Source:NCBI gene;Acc:445066]	230.08	1.77512	0.158717	11.1842	4.87392e-29	1.58196e-26
ENSDARG00000004840	rassf1	Ras association domain family member 1 [Source:ZFIN;Acc:ZDB-GENE-040912-14]	435.31	1.30434	0.16394	7.95622	1.77381e-15	2.09098e-13
ENSDARG00000010244	rpl22l1	ribosomal protein L22-like 1 [Source:ZFIN;Acc:ZDB-GENE-060804-3]	2524.08	1.48952	0.18461	8.06844	7.12047e-16	8.52083e-14
ENSDARG00000012388	cox4i1l	cytochrome c oxidase subunit 4I1, like [Source:ZFIN;Acc:ZDB-GENE-130814-2]	247.193	1.29882	0.165156	7.86421	3.7143e-15	4.21084e-13
ENSDARG00000013670	hyou1	hypoxia up-regulated 1 [Source:NCBI gene;Acc:327133]	1391.47	1.23174	0.175561	7.01602	2.28279e-12	1.77922e-10
ENSDARG00000013752	tnni2a.3	troponin I type 2a (skeletal, fast), tandem duplicate 3 [Source:ZFIN;Acc:ZDB-GENE-040718-80]	278.28	1.65961	0.157403	10.5437	5.43228e-26	1.49666e-23
ENSDARG00000017910	pdss1	prenyl (decaprenyl) diphosphate synthase, subunit 1 [Source:ZFIN;Acc:ZDB-GENE-030131-4430]	529.28	1.11428	0.123563	9.01791	1.91713e-19	3.11126e-17
ENSDARG00000019521	mpx	myeloid-specific peroxidase [Source:ZFIN;Acc:ZDB-GENE-030131-9460]	194.267	1.23912	0.177514	6.9804	2.94347e-12	2.24253e-10
ENSDARG00000028164	cst14a.1	cystatin 14a, tandem duplicate 1 [Source:ZFIN;Acc:ZDB-GENE-141031-1]	86.742	1.71696	0.231427	7.41902	1.17994e-13	1.07116e-11
ENSDARG00000029493	f9b	coagulation factor IXb [Source:ZFIN;Acc:ZDB-GENE-060421-7346]	155.298	1.16087	0.234189	4.95696	7.16034e-07	2.09712e-05
ENSDARG00000032272	sat1b	spermidine/spermine N1-acetyltransferase 1b [Source:ZFIN;Acc:ZDB-GENE-041001-39]	217.584	1.32141	0.203851	6.48225	9.03636e-11	5.77109e-09
ENSDARG00000036028	arrdc3b	arrestin domain containing 3b [Source:ZFIN;Acc:ZDB-GENE-040912-182]	2110.55	1.33066	0.354019	3.75873	0.000170775	0.0023539
ENSDARG00000038557	anks3	ankyrin repeat and sterile alpha motif domain containing 3 [Source:ZFIN;Acc:ZDB-GENE-080204-51]	195.374	2.02194	0.207397	9.74913	1.86058e-22	3.97159e-20
ENSDARG00000041493	ipo4	importin 4 [Source:ZFIN;Acc:ZDB-GENE-041014-307]	344.571	1.06258	0.218258	4.86847	1.12463e-06	3.14235e-05
ENSDARG00000042065	eef2a.2	eukaryotic translation elongation factor 2a, tandem duplicate 2 [Source:ZFIN;Acc:ZDB-GENE-050208-348]	141.144	2.45312	0.251615	9.7495	1.85382e-22	3.97159e-20
ENSDARG00000042094	eef2a.1	eukaryotic translation elongation factor 2a, tandem duplicate 1 [Source:ZFIN;Acc:ZDB-GENE-050522-500]	1169.18	2.67015	0.118764	22.4828	6.11325e-112	9.65649e-109
ENSDARG00000042751	riok3	RIO kinase 3 (yeast) [Source:ZFIN;Acc:ZDB-GENE-040801-133]	1775.33	2.03057	0.140449	14.4577	2.24269e-47	1.56289e-44
ENSDARG00000044002	cyp2x7	cytochrome P450, family 2, subfamily X, polypeptide 7 [Source:ZFIN;Acc:ZDB-GENE-110114-2]	242.135	1.19736	0.241775	4.95236	7.3319e-07	2.13943e-05
ENSDARG00000045633	asb15a	ankyrin repeat and SOCS box containing 15a [Source:ZFIN;Acc:ZDB-GENE-110421-5]	119.054	1.87054	0.290844	6.43142	1.2642e-10	7.90344e-09
ENSDARG00000054418	ssuh2.2	ssu-2 homolog, tandem duplicate 2 [Source:ZFIN;Acc:ZDB-GENE-060421-4694]	24.4667	1.56823	0.41904	3.74244	0.000182244	0.00248165
ENSDARG00000055622	zgc:153345	zgc:153345 [Source:ZFIN;Acc:ZDB-GENE-061103-487]	91.5711	1.39044	0.245787	5.6571	1.53948e-08	6.7424e-07
ENSDARG00000056654	gna15.3	guanine nucleotide binding protein (G protein), alpha 15 (Gq class), tandem duplicate 3 [Source:ZFIN;Acc:ZDB-GENE-050208-700]	19.1649	2.00563	0.515952	3.88724	0.000101389	0.00150615
ENSDARG00000058753	si:ch73-213k20.5	si:ch73-213k20.5 [Source:ZFIN;Acc:ZDB-GENE-120727-11]	16.92	1.92629	0.557974	3.45229	0.000555843	0.00620648
ENSDARG00000060933	baiap2l2b	BAR/IMD domain containing adaptor protein 2 like 2b [Source:NCBI gene;Acc:564798]	44.7185	1.00069	0.337566	2.96443	0.00303247	0.0246573
ENSDARG00000061345	wwp2	WW domain containing E3 ubiquitin protein ligase 2 [Source:ZFIN;Acc:ZDB-GENE-000607-82]	2810.75	1.44861	0.117756	12.3019	8.85186e-35	3.55485e-32
ENSDARG00000063177	manf	mesencephalic astrocyte-derived neurotrophic factor [Source:ZFIN;Acc:ZDB-GENE-060929-640]	455.243	1.17161	0.228796	5.12079	3.04264e-07	9.86215e-06
ENSDARG00000067711	parvg	parvin, gamma [Source:ZFIN;Acc:ZDB-GENE-070410-67]	100.216	1.01241	0.233324	4.33906	1.43096e-05	0.000285878
ENSDARG00000069390	itga2.1	integrin, alpha 2 (CD49B, alpha 2 subunit of VLA-2 receptor), tandem duplicate 1 [Source:ZFIN;Acc:ZDB-GENE-111011-4]	65.7832	2.04205	0.293705	6.95272	3.58313e-12	2.67819e-10
ENSDARG00000071083	si:dkeyp-34c12.1	si:dkeyp-34c12.1 [Source:ZFIN;Acc:ZDB-GENE-030131-5347]	55.4105	2.33203	0.30134	7.73885	1.00317e-14	1.08042e-12
ENSDARG00000071465	lrrc39	leucine rich repeat containing 39 [Source:NCBI gene;Acc:550456]	265.456	1.10772	0.155231	7.13598	9.61007e-13	7.85176e-11
ENSDARG00000071657	si:dkey-19a16.4	si:dkey-19a16.4 [Source:ZFIN;Acc:ZDB-GENE-050208-652]	46.3493	1.06014	0.305508	3.47008	0.000520301	0.00590705
ENSDARG00000075248	zgc:172133	zgc:172133 [Source:ZFIN;Acc:ZDB-GENE-080204-48]	9.70844	2.75316	0.794642	3.46466	0.000530903	0.00598725
ENSDARG00000075463	mss51	MSS51 mitochondrial translational activator [Source:ZFIN;Acc:ZDB-GENE-130530-775]	152.767	1.4974	0.270021	5.54549	2.93131e-08	1.20425e-06
ENSDARG00000075825	dlec1	DLEC1 cilia and flagella associated protein [Source:ZFIN;Acc:ZDB-GENE-091204-65]	136.075	1.03826	0.192516	5.39313	6.92403e-08	2.59997e-06
ENSDARG00000076614	ssuh2.3	ssu-2 homolog, tandem duplicate 3 [Source:ZFIN;Acc:ZDB-GENE-080516-4]	8.76325	2.11098	0.696007	3.03298	0.00242151	0.0206238
ENSDARG00000076858	TCIM	transcriptional and immune response regulator [Source:HGNC Symbol;Acc:HGNC:1357]	141.756	2.18249	0.289147	7.54803	4.41885e-14	4.29099e-12
ENSDARG00000076965	cep70	centrosomal protein 70 [Source:ZFIN;Acc:ZDB-GENE-070705-311]	119.739	1.11145	0.246119	4.51591	6.30445e-06	0.000140789
ENSDARG00000077415	zmp:0000001175	zmp:0000001175 [Source:ZFIN;Acc:ZDB-GENE-140106-135]	38.9055	1.26286	0.416122	3.03482	0.00240677	0.0205351
ENSDARG00000079296	gcga	glucagon a [Source:ZFIN;Acc:ZDB-GENE-010219-1]	200.537	1.25365	0.444881	2.81794	0.00483328	0.035302
ENSDARG00000079653	cyp2x6	cytochrome P450, family 2, subfamily X, polypeptide 6 [Source:ZFIN;Acc:ZDB-GENE-050320-144]	30.19	3.6762	0.479429	7.66788	1.74857e-14	1.79353e-12
ENSDARG00000079783	isg20	interferon stimulated exonuclease gene [Source:ZFIN;Acc:ZDB-GENE-100422-17]	638.806	1.07267	0.152922	7.01452	2.30745e-12	1.79254e-10
ENSDARG00000082187	dre-mir-21-1	dre-mir-21-1 [Source:miRBase;Acc:MI0001908]	41.6295	1.3884	0.373626	3.71601	0.000202397	0.00270022
ENSDARG00000086838	itga2.3	integrin, alpha 2 (CD49B, alpha 2 subunit of VLA-2 receptor), tandem duplicate 3 [Source:ZFIN;Acc:ZDB-GENE-091204-176]	195.972	2.2819	0.244476	9.33383	1.02111e-20	1.90505e-18
ENSDARG00000087407	si:ch73-304f21.1	si:ch73-304f21.1 [Source:ZFIN;Acc:ZDB-GENE-131121-162]	17.3763	1.53316	0.561563	2.73017	0.00633014	0.0435248
ENSDARG00000088198	CABZ01077220.1		5.53117	3.07333	1.08579	2.8305	0.00464754	0.0342303
ENSDARG00000090486	lipcb	lipase, hepatic b [Source:ZFIN;Acc:ZDB-GENE-120608-1]	97.0218	1.03959	0.284481	3.65434	0.000257844	0.0033167
ENSDARG00000091209	ucp3	uncoupling protein 3 [Source:ZFIN;Acc:ZDB-GENE-040426-1317]	1006.89	1.1622	0.434106	2.67723	0.00742345	0.0490905
ENSDARG00000091377	galn	galanin/GMAP prepropeptide [Source:NCBI gene;Acc:100006361]	134.518	1.0081	0.217624	4.63231	3.61613e-06	8.61978e-05
ENSDARG00000093787	CR450686.3		26.8279	1.58946	0.380635	4.1758	2.96938e-05	0.000530592
ENSDARG00000094386	adgrg4b	adhesion G protein-coupled receptor G4b [Source:ZFIN;Acc:ZDB-GENE-091204-201]	64.247	1.59969	0.290536	5.50599	3.67105e-08	1.46681e-06
ENSDARG00000094747	si:ch211-197g15.6	si:ch211-197g15.6 [Source:ZFIN;Acc:ZDB-GENE-050208-457]	35.3582	1.73567	0.351712	4.93491	8.01884e-07	2.33413e-05
ENSDARG00000095015	BX571955.2		65.3654	2.30502	0.315307	7.31039	2.66368e-13	2.35497e-11
ENSDARG00000095236	CT990618.1		93.5799	1.17386	0.283784	4.13647	3.52684e-05	0.000619918
ENSDARG00000095245	si:ch211-157j23.2	si:ch211-157j23.2 [Source:ZFIN;Acc:ZDB-GENE-030131-5686]	24.3386	2.66179	0.52982	5.02394	5.06208e-07	1.53377e-05
ENSDARG00000095252	si:dkey-40h20.1	si:dkey-40h20.1 [Source:ZFIN;Acc:ZDB-GENE-091113-44]	39.9674	2.35043	0.361684	6.49859	8.10778e-11	5.20612e-09
ENSDARG00000096017	BX649337.1	si:ch211-250e5.3 [Source:NCBI gene;Acc:561392]	5.31774	2.59214	0.970341	2.67137	0.00755417	0.0496914
ENSDARG00000096603	bmb	brambleberry [Source:NCBI gene;Acc:559540]	67.0432	2.85312	0.779978	3.65795	0.000254238	0.00327387
ENSDARG00000097032	si:ch211-256a21.4	si:ch211-256a21.4 [Source:ZFIN;Acc:ZDB-GENE-131121-329]	60.7998	2.0616	0.280305	7.35483	1.91172e-13	1.70287e-11
ENSDARG00000097169	si:ch73-330k17.3	si:ch73-330k17.3 [Source:ZFIN;Acc:ZDB-GENE-131121-190]	42.4707	1.70827	0.327636	5.21392	1.84894e-07	6.33989e-06
ENSDARG00000097264	si:ch211-40k21.5	si:ch211-40k21.5 [Source:ZFIN;Acc:ZDB-GENE-131121-368]	336.564	1.16776	0.196911	5.9304	3.02201e-09	1.50112e-07
ENSDARG00000097268	CU929145.2		40.5096	1.43698	0.337126	4.26243	2.02218e-05	0.000381477
ENSDARG00000097275	si:ch211-147g22.4	si:ch211-147g22.4 [Source:ZFIN;Acc:ZDB-GENE-131121-226]	121.334	1.51324	0.268611	5.63359	1.76499e-08	7.64526e-07
ENSDARG00000097371	mcf2b	MCF.2 cell line derived transforming sequence b [Source:ZFIN;Acc:ZDB-GENE-091118-4]	46.9345	1.17444	0.312438	3.75895	0.000170628	0.00235323
ENSDARG00000097477	si:dkey-4c2.11	si:dkey-4c2.11 [Source:ZFIN;Acc:ZDB-GENE-131127-372]	19.1918	1.2867	0.436969	2.9446	0.00323368	0.0259022
ENSDARG00000097896	BX000451.2		6.85525	2.93092	1.00678	2.91118	0.00360062	0.0280451
ENSDARG00000097929	BX005392.3	si:dkey-90a24.1 [Source:NCBI gene;Acc:101883724]	31.9239	3.095	0.472126	6.55545	5.54731e-11	3.5912e-09
ENSDARG00000098651	si:dkey-21e2.7	si:dkey-21e2.7 [Source:ZFIN;Acc:ZDB-GENE-050208-378]	5.86775	2.44307	0.87526	2.79125	0.00525051	0.0377788
ENSDARG00000099080	sbno1	strawberry notch homolog 1 (Drosophila) [Source:ZFIN;Acc:ZDB-GENE-080522-2]	992.908	1.04617	0.130754	8.00104	1.23377e-15	1.46899e-13
ENSDARG00000100332	CABZ01084942.1		24.7923	1.64843	0.456201	3.6134	0.00030221	0.00376278
ENSDARG00000100513	rps27l	ribosomal protein S27 like [Source:ZFIN;Acc:ZDB-GENE-060331-65]	905.537	1.13062	0.119853	9.43335	3.97193e-21	7.58959e-19
ENSDARG00000102059	si:ch211-117l17.6	si:ch211-117l17.6 [Source:ZFIN;Acc:ZDB-GENE-110914-213]	121.599	1.505	0.275223	5.46831	4.54352e-08	1.79125e-06
ENSDARG00000102060	C25H11orf49	zgc:92873 [Source:NCBI gene;Acc:436752]	425.592	1.46898	0.166943	8.79925	1.37734e-18	2.07864e-16
ENSDARG00000102765	lonp1	lon peptidase 1, mitochondrial [Source:ZFIN;Acc:ZDB-GENE-030131-4006]	385.725	1.29217	0.172957	7.47107	7.95442e-14	7.33354e-12
ENSDARG00000102899	cremb	cAMP responsive element modulator b [Source:ZFIN;Acc:ZDB-GENE-050417-150]	64.8606	1.47206	0.29179	5.04495	4.53646e-07	1.39775e-05
ENSDARG00000102924	zgc:112334	zgc:112334 [Source:ZFIN;Acc:ZDB-GENE-050809-120]	18.8785	1.23873	0.451833	2.74156	0.00611481	0.0423441
ENSDARG00000103146	nlrc3	NLR family, CARD domain containing 3 [Source:ZFIN;Acc:ZDB-GENE-071119-1]	29.3105	1.90041	0.464256	4.09346	4.24977e-05	0.000721304
ENSDARG00000103775	thbs1a	thrombospondin 1a [Source:ZFIN;Acc:ZDB-GENE-120402-2]	869.758	1.67467	0.392359	4.2682	1.97054e-05	0.000373221
ENSDARG00000103980	ets2	v-ets avian erythroblastosis virus E26 oncogene homolog 2 [Source:ZFIN;Acc:ZDB-GENE-050522-552]	915.95	1.21973	0.34875	3.49742	0.000469779	0.00543238
ENSDARG00000104640	BX511034.7	uncharacterized LOC100006875 [Source:NCBI gene;Acc:100006875]	74.4138	1.02625	0.250548	4.09605	4.20268e-05	0.000715564
ENSDARG00000104659	WARS1	tryptophanyl-tRNA synthetase 1 [Source:HGNC Symbol;Acc:HGNC:12729]	90.9882	1.38219	0.271561	5.0898	3.58434e-07	1.13099e-05
ENSDARG00000104809	top1mt	DNA topoisomerase I mitochondrial [Source:ZFIN;Acc:ZDB-GENE-040624-2]	141.718	2.1146	0.217581	9.71867	2.5104e-22	5.31084e-20
ENSDARG00000106560	MCMDC2	minichromosome maintenance domain containing 2 [Source:NCBI gene;Acc:100150056]	488.123	4.12719	0.195805	21.0781	1.26391e-98	1.76159e-95
ENSDARG00000110596	CABZ01079179.1		584.265	1.16276	0.170029	6.83857	7.99855e-12	5.70836e-10
ENSDARG00000114451	mmp13a	matrix metallopeptidase 13a [Source:ZFIN;Acc:ZDB-GENE-031202-2]	590.132	4.4964	1.35483	3.31878	0.000904106	0.00933416
ENSDARG00000115549	NCEH1	neutral cholesterol ester hydrolase 1-like [Source:NCBI gene;Acc:797436]	37.1873	1.32461	0.397245	3.33448	0.000854576	0.00890427
ENSDARG00000115752	CABZ01028768.1	acetylcholine receptor subunit alpha-type acr-16-like [Source:NCBI gene;Acc:101885452]	4.50211	2.77162	1.03283	2.68352	0.00728523	0.0484469
ENSDARG00000115982	CABZ01011673.1		22.0275	1.47632	0.430099	3.43251	0.000598029	0.00660285
ENSDARG00000116043	CABZ01049625.1		63.2945	1.83479	0.625733	2.93223	0.00336539	0.0267224
ENSDARG00000117393	CABZ01064941.1	thrombospondin-1-like [Source:NCBI gene;Acc:100535166]	237.269	1.49965	0.265855	5.64085	1.69208e-08	7.35637e-07
ENSDARG00000117609	CABZ01079281.1		141.316	1.02785	0.288497	3.56277	0.000366969	0.00442042
ENSDARG00000117619	CABZ01079804.1		104.215	1.05372	0.369732	2.84996	0.00437241	0.0326299

## Sheet: upf1;leg1a_dm_VS_WT
Supplementary Table S18. List of up-regulated genes in leg1-/- single; upf1-/- single; upf1-/- leg1a-/- double at 5dpf
upf1;leg1a_dm vs WT （FoldChange ≥ 1.5, Padj < 0.05, TPM > 1 in at least one sample）
ensembl_gene_id	external_gene_name	description	baseMean	log2FoldChange	lfcSE	stat	pvalue	padj
ENSDARG00000001953	pfkfb3	6-phosphofructo-2-kinase/fructose-2,6-biphosphatase 3 [Source:ZFIN;Acc:ZDB-GENE-040426-2724]	870.465	0.761276	0.206377	3.68876	0.000225346	0.00166254
ENSDARG00000002128	cwf19l1	CWF19 like cell cycle control factor 1 [Source:NCBI gene;Acc:387304]	293.153	0.610074	0.145807	4.18411	2.86287e-05	0.000280229
ENSDARG00000003570	hsp90b1	heat shock protein 90, beta (grp94), member 1 [Source:ZFIN;Acc:ZDB-GENE-031002-1]	4959.12	0.738202	0.161765	4.56343	5.03236e-06	6.10973e-05
ENSDARG00000003635	mogat3b	monoacylglycerol O-acyltransferase 3b [Source:ZFIN;Acc:ZDB-GENE-110302-2]	329.522	0.742145	0.165798	4.47621	7.59814e-06	8.77806e-05
ENSDARG00000004130	mvk	mevalonate kinase [Source:ZFIN;Acc:ZDB-GENE-041114-37]	136.497	1.17858	0.279238	4.22072	2.43528e-05	0.000244124
ENSDARG00000004447	aplnr2	apelin receptor 2 [Source:ZFIN;Acc:ZDB-GENE-030131-4347]	25.3301	1.05324	0.421866	2.49662	0.0125382	0.0458577
ENSDARG00000004455	p2rx5	purinergic receptor P2X, ligand-gated ion channel, 5 [Source:ZFIN;Acc:ZDB-GENE-030319-5]	163.456	1.08589	0.195371	5.5581	2.72719e-08	5.82593e-07
ENSDARG00000004497	tspan33a	tetraspanin 33a [Source:NCBI gene;Acc:436890]	365.754	0.950605	0.145938	6.51374	7.33016e-11	2.37543e-09
ENSDARG00000004713	mad2l1	MAD2 mitotic arrest deficient-like 1 (yeast) [Source:ZFIN;Acc:ZDB-GENE-030515-3]	154.885	0.859335	0.241522	3.55799	0.000373698	0.00255373
ENSDARG00000005541	wif1	wnt inhibitory factor 1 [Source:NCBI gene;Acc:30476]	594.303	0.677607	0.13461	5.03386	4.80689e-07	7.57431e-06
ENSDARG00000005800	ampd3a	adenosine monophosphate deaminase 3a [Source:ZFIN;Acc:ZDB-GENE-110407-2]	341.628	0.612209	0.15044	4.06946	4.7122e-05	0.000433883
ENSDARG00000006487	anp32a	acidic (leucine-rich) nuclear phosphoprotein 32 family, member A [Source:NCBI gene;Acc:335907]	5989.19	0.592664	0.107922	5.49159	3.98322e-08	8.18339e-07
ENSDARG00000007141	psmc3	proteasome 26S subunit, ATPase 3 [Source:ZFIN;Acc:ZDB-GENE-030131-666]	1833.31	0.675341	0.151097	4.46958	7.83731e-06	9.02201e-05
ENSDARG00000007370	dysf	dysferlin, limb girdle muscular dystrophy 2B (autosomal recessive) [Source:ZFIN;Acc:ZDB-GENE-070501-1]	290.595	0.773175	0.169345	4.56569	4.97862e-06	6.05306e-05
ENSDARG00000007405	strap	serine/threonine kinase receptor associated protein [Source:ZFIN;Acc:ZDB-GENE-040426-1110]	906.153	0.930469	0.128953	7.21555	5.37181e-13	2.29509e-11
ENSDARG00000007709	adamts8a	ADAM metallopeptidase with thrombospondin type 1 motif, 8a [Source:ZFIN;Acc:ZDB-GENE-060526-202]	150.25	1.21049	0.202998	5.96307	2.47541e-09	6.50756e-08
ENSDARG00000008188	sf1	splicing factor 1 [Source:ZFIN;Acc:ZDB-GENE-030131-2492]	1503.49	0.610548	0.104599	5.83702	5.31421e-09	1.29896e-07
ENSDARG00000008811	cmtm3	CKLF-like MARVEL transmembrane domain containing 3 [Source:ZFIN;Acc:ZDB-GENE-040801-206]	111.783	0.827419	0.223656	3.69951	0.000216014	0.00160149
ENSDARG00000010021	grpel1	GrpE-like 1, mitochondrial [Source:ZFIN;Acc:ZDB-GENE-051120-111]	667.438	0.670743	0.139347	4.81346	1.48341e-06	2.08041e-05
ENSDARG00000010250	nqo1	NAD(P)H dehydrogenase, quinone 1 [Source:ZFIN;Acc:ZDB-GENE-030131-1226]	2072.96	1.03686	0.364205	2.8469	0.0044147	0.0198665
ENSDARG00000010454	guca1a	guanylate cyclase activator 1A [Source:ZFIN;Acc:ZDB-GENE-011128-5]	60.2583	1.26538	0.443113	2.85566	0.00429475	0.0194456
ENSDARG00000010591	foxn4	forkhead box N4 [Source:NCBI gene;Acc:30315]	120.804	0.666891	0.206281	3.23292	0.00122532	0.0069243
ENSDARG00000010658	insig1	insulin induced gene 1 [Source:NCBI gene;Acc:334189]	1359.19	1.04943	0.166205	6.31404	2.71842e-10	8.07782e-09
ENSDARG00000010925	HTRA3	HtrA serine peptidase 3b [Source:NCBI gene;Acc:573378]	134.253	0.70122	0.207978	3.3716	0.000747329	0.00459838
ENSDARG00000011769	cpm	carboxypeptidase M [Source:ZFIN;Acc:ZDB-GENE-041210-191]	393.262	0.709148	0.136628	5.19035	2.09898e-07	3.61835e-06
ENSDARG00000012219	dpf2	D4, zinc and double PHD fingers family 2 [Source:ZFIN;Acc:ZDB-GENE-041024-2]	369.165	0.602412	0.127568	4.72228	2.33212e-06	3.10353e-05
ENSDARG00000013250	tars1	threonyl-tRNA synthetase 1 [Source:ZFIN;Acc:ZDB-GENE-041010-218]	1784.07	1.42637	0.15487	9.21011	3.25803e-20	3.0746e-18
ENSDARG00000013476	arhgef39	Rho guanine nucleotide exchange factor (GEF) 39 [Source:ZFIN;Acc:ZDB-GENE-041114-28]	37.5381	1.38901	0.383644	3.62056	0.000293967	0.00208635
ENSDARG00000013526	svep1	sushi, von Willebrand factor type A, EGF and pentraxin domain containing 1 [Source:ZFIN;Acc:ZDB-GENE-110726-1]	532.937	1.16136	0.122117	9.51018	1.90337e-21	2.04319e-19
ENSDARG00000014024	ms4a17a.4	membrane-spanning 4-domains, subfamily A, member 17A.4 [Source:ZFIN;Acc:ZDB-GENE-070822-16]	25.5809	3.00223	0.482919	6.21684	5.07267e-10	1.4537e-08
ENSDARG00000015263	adma	adrenomedullin a [Source:ZFIN;Acc:ZDB-GENE-120221-5]	216.181	1.91816	0.202284	9.48251	2.48238e-21	2.65367e-19
ENSDARG00000015278	plxnc1	plexin C1 [Source:ZFIN;Acc:ZDB-GENE-030131-1620]	227.898	0.751436	0.184836	4.06541	4.79474e-05	0.000440067
ENSDARG00000015392	dhx15	DEAH (Asp-Glu-Ala-His) box helicase 15 [Source:ZFIN;Acc:ZDB-GENE-030131-650]	1741.87	0.762507	0.112454	6.78062	1.19661e-11	4.34812e-10
ENSDARG00000015623	ada2b	adenosine deaminase 2b [Source:ZFIN;Acc:ZDB-GENE-041210-77]	35.9053	1.33704	0.442796	3.01954	0.00253158	0.0125715
ENSDARG00000015921	pwp1	PWP1 homolog, endonuclein [Source:ZFIN;Acc:ZDB-GENE-040426-1049]	714.66	1.28679	0.123736	10.3995	2.49334e-25	3.45354e-23
ENSDARG00000016691	cd9b	CD9 molecule b [Source:ZFIN;Acc:ZDB-GENE-040426-2768]	1367.91	0.684927	0.172377	3.97344	7.08432e-05	0.000614937
ENSDARG00000016979	pmpcb	peptidase (mitochondrial processing) beta [Source:ZFIN;Acc:ZDB-GENE-050220-10]	456.842	0.644692	0.130412	4.94349	7.67361e-07	1.15476e-05
ENSDARG00000017163	sinup	siaz-interacting nuclear protein [Source:ZFIN;Acc:ZDB-GENE-050913-2]	4.0639	2.94284	1.18528	2.48282	0.0130347	0.0472933
ENSDARG00000017454	nup50	nucleoporin 50 [Source:ZFIN;Acc:ZDB-GENE-030131-1689]	412.734	0.938472	0.194338	4.82906	1.3718e-06	1.93972e-05
ENSDARG00000017874	dnajc3b	DnaJ (Hsp40) homolog, subfamily C, member 3b [Source:ZFIN;Acc:ZDB-GENE-000831-4]	530.638	0.607368	0.174643	3.47777	0.000505605	0.00330021
ENSDARG00000018329	gc2	guanylyl cyclase 2 [Source:ZFIN;Acc:ZDB-GENE-011128-8]	38.405	0.968255	0.360834	2.68338	0.00728819	0.0297757
ENSDARG00000018814	esrp2	epithelial splicing regulatory protein 2 [Source:NCBI gene;Acc:572992]	681.885	0.822631	0.14871	5.53178	3.17002e-08	6.67232e-07
ENSDARG00000018820	flncb	filamin C, gamma b (actin binding protein 280) [Source:ZFIN;Acc:ZDB-GENE-041008-175]	597.184	0.659408	0.132563	4.9743	6.5483e-07	1.00121e-05
ENSDARG00000019406	C7H11orf68	zgc:63470 [Source:NCBI gene;Acc:393420]	245.007	0.824397	0.178186	4.62661	3.717e-06	4.69647e-05
ENSDARG00000019791	prmt3	protein arginine methyltransferase 3 [Source:ZFIN;Acc:ZDB-GENE-041105-1]	245.065	0.882569	0.157715	5.59597	2.19388e-08	4.78651e-07
ENSDARG00000020101	psmc2	proteasome 26S subunit, ATPase 2 [Source:ZFIN;Acc:ZDB-GENE-040426-1327]	1620.59	0.713002	0.123275	5.78383	7.30186e-09	1.74022e-07
ENSDARG00000020136	ptges	prostaglandin E synthase [Source:ZFIN;Acc:ZDB-GENE-050407-2]	180.79	1.12458	0.206737	5.43969	5.33736e-08	1.06594e-06
ENSDARG00000020212	slc1a1	solute carrier family 1 member 1 [Source:ZFIN;Acc:ZDB-GENE-040718-414]	595.4	0.590031	0.123957	4.75997	1.93623e-06	2.62385e-05
ENSDARG00000020377	eif4g2a	eukaryotic translation initiation factor 4, gamma 2a [Source:ZFIN;Acc:ZDB-GENE-030131-2173]	2315.44	0.665577	0.116592	5.7086	1.13907e-08	2.61782e-07
ENSDARG00000020953	dnajb6b	DnaJ heat shock protein family (Hsp40) member B6b [Source:ZFIN;Acc:ZDB-GENE-040426-1122]	470.098	0.814342	0.1537	5.29824	1.16922e-07	2.15007e-06
ENSDARG00000021135	dhrs4	dehydrogenase/reductase (SDR family) member 4 [Source:ZFIN;Acc:ZDB-GENE-040426-1498]	403.005	0.624622	0.15105	4.13521	3.54634e-05	0.000338763
ENSDARG00000021239	apaf1	apoptotic peptidase activating factor 1 [Source:NCBI gene;Acc:58131]	477.992	0.75766	0.160008	4.73515	2.18897e-06	2.93111e-05
ENSDARG00000022020	focad	focadhesin [Source:ZFIN;Acc:ZDB-GENE-080213-1]	94.6015	0.682251	0.238496	2.86064	0.00422789	0.0191901
ENSDARG00000022466	clcn5b	chloride channel, voltage-sensitive 5b [Source:ZFIN;Acc:ZDB-GENE-110407-11]	173.257	0.730129	0.186962	3.90523	9.4135e-05	0.000785617
ENSDARG00000023645	kyat1	kynurenine aminotransferase 1 [Source:ZFIN;Acc:ZDB-GENE-040426-2676]	605.874	1.06851	0.127617	8.37281	5.62584e-17	3.83435e-15
ENSDARG00000024651	snrpa1	small nuclear ribonucleoprotein polypeptide A' [Source:ZFIN;Acc:ZDB-GENE-041114-82]	804.356	0.881778	0.117573	7.4998	6.39138e-14	3.08933e-12
ENSDARG00000025820	chek2	checkpoint kinase 2 [Source:NCBI gene;Acc:336998]	107.923	0.859244	0.206647	4.15803	3.21007e-05	0.000310556
ENSDARG00000025859	lmf2b	lipase maturation factor 2b [Source:ZFIN;Acc:ZDB-GENE-070206-11]	299.483	0.956861	0.150266	6.36778	1.91779e-10	5.81271e-09
ENSDARG00000028542	si:ch211-114c12.2	si:ch211-114c12.2 [Source:ZFIN;Acc:ZDB-GENE-030131-8522]	2228.42	0.664554	0.0959241	6.92792	4.27076e-12	1.65954e-10
ENSDARG00000028688	exosc2	exosome component 2 [Source:ZFIN;Acc:ZDB-GENE-050417-27]	152.638	0.995394	0.306569	3.24689	0.00116675	0.00665024
ENSDARG00000029071	creld2	cysteine-rich with EGF-like domains 2 [Source:NCBI gene;Acc:393495]	166.07	1.31857	0.227248	5.80233	6.54e-09	1.57027e-07
ENSDARG00000029105	ftr51	finTRIM family, member 51 [Source:ZFIN;Acc:ZDB-GENE-081104-54]	383.761	2.0423	0.18326	11.1443	7.63698e-29	1.3294e-26
ENSDARG00000029204	tyrp1a	tyrosinase-related protein 1a [Source:ZFIN;Acc:ZDB-GENE-070718-2]	175.661	1.50302	0.223694	6.71909	1.82861e-11	6.47122e-10
ENSDARG00000032242	tnnt2c	troponin T2c, cardiac [Source:ZFIN;Acc:ZDB-GENE-030520-1]	299.036	1.70801	0.224958	7.59257	3.13633e-14	1.58745e-12
ENSDARG00000033443	mdm2	MDM2 proto-oncogene [Source:NCBI gene;Acc:30637]	1029.18	0.910483	0.112597	8.08621	6.15488e-16	3.76647e-14
ENSDARG00000033466	tagln2	transgelin 2 [Source:ZFIN;Acc:ZDB-GENE-020802-2]	2228.2	0.646961	0.157556	4.10624	4.02159e-05	0.000378409
ENSDARG00000033861	sepsecs	Sep (O-phosphoserine) tRNA:Sec (selenocysteine) tRNA synthase [Source:NCBI gene;Acc:393123]	128.908	1.36709	0.197072	6.937	4.00505e-12	1.55864e-10
ENSDARG00000033957	trmt44	tRNA methyltransferase 44 homolog [Source:ZFIN;Acc:ZDB-GENE-041010-189]	236.184	0.763081	0.172864	4.41434	1.01316e-05	0.000112948
ENSDARG00000035018	thy1	Thy-1 cell surface antigen [Source:ZFIN;Acc:ZDB-GENE-030131-8561]	347.384	1.9166	0.380074	5.0427	4.59018e-07	7.27286e-06
ENSDARG00000035282	emc6	ER membrane protein complex subunit 6 [Source:NCBI gene;Acc:337220]	341.687	0.748783	0.165123	4.53471	5.76831e-06	6.89475e-05
ENSDARG00000035559	tp53	tumor protein p53 [Source:NCBI gene;Acc:30590]	955.966	1.27326	0.151687	8.39404	4.69717e-17	3.24432e-15
ENSDARG00000035560	capga	capping protein (actin filament), gelsolin-like a [Source:ZFIN;Acc:ZDB-GENE-060531-6]	15.9319	1.31188	0.506153	2.59186	0.00954589	0.0369099
ENSDARG00000035618	coq5	coenzyme Q5, methyltransferase [Source:NCBI gene;Acc:447802]	245.008	0.592178	0.179692	3.29552	0.000982402	0.0057816
ENSDARG00000035622	xbp1	X-box binding protein 1 [Source:ZFIN;Acc:ZDB-GENE-011210-2]	3536.74	0.744916	0.103045	7.22903	4.86473e-13	2.09232e-11
ENSDARG00000035631	sdf2l1	stromal cell-derived factor 2-like 1 [Source:ZFIN;Acc:ZDB-GENE-040808-46]	302.872	0.608368	0.227122	2.6786	0.00739307	0.0301135
ENSDARG00000035852	cart3	cocaine- and amphetamine-regulated transcript 3 [Source:ZFIN;Acc:ZDB-GENE-120223-5]	189.246	2.85771	0.239461	11.9339	7.87581e-33	1.73423e-30
ENSDARG00000035904	crabp1b	cellular retinoic acid binding protein 1b [Source:ZFIN;Acc:ZDB-GENE-040624-3]	146.467	1.18151	0.207235	5.70129	1.18906e-08	2.71336e-07
ENSDARG00000035970	ptprn2	protein tyrosine phosphatase receptor type N2 [Source:ZFIN;Acc:ZDB-GENE-030131-3758]	2267.77	1.9824	0.122312	16.2078	4.44351e-59	2.60177e-56
ENSDARG00000036066	si:dkey-78a14.4	si:dkey-78a14.4 [Source:ZFIN;Acc:ZDB-GENE-110408-8]	87.5455	1.38992	0.233209	5.95996	2.52307e-09	6.59248e-08
ENSDARG00000036074	cebpa	CCAAT enhancer binding protein alpha [Source:ZFIN;Acc:ZDB-GENE-020111-2]	804.989	0.608393	0.16066	3.78684	0.000152573	0.00118502
ENSDARG00000036139	lctla	lactase-like a [Source:ZFIN;Acc:ZDB-GENE-040718-233]	115.288	0.632897	0.244939	2.5839	0.00976892	0.0376086
ENSDARG00000036164	cars1	cysteinyl-tRNA synthetase 1 [Source:ZFIN;Acc:ZDB-GENE-030328-29]	699.065	0.911906	0.121493	7.50586	6.10279e-14	2.97214e-12
ENSDARG00000036376	cldn7a	claudin 7a [Source:NCBI gene;Acc:436612]	793.519	1.1816	0.201352	5.86833	4.40205e-09	1.08839e-07
ENSDARG00000038386	ascl1a	achaete-scute family bHLH transcription factor 1a [Source:NCBI gene;Acc:30466]	310.076	0.669699	0.172594	3.88019	0.000104376	0.000858291
ENSDARG00000039268	emc4	ER membrane protein complex subunit 4 [Source:NCBI gene;Acc:402956]	171.693	1.19891	0.222682	5.38394	7.28738e-08	1.40844e-06
ENSDARG00000041065	hspb1	heat shock protein, alpha-crystallin-related, 1 [Source:NCBI gene;Acc:368243]	516.855	0.975577	0.174631	5.5865	2.31694e-08	5.01608e-07
ENSDARG00000042277	efnb3b	ephrin-B3b [Source:ZFIN;Acc:ZDB-GENE-010618-3]	258.475	0.619714	0.154211	4.0186	5.85444e-05	0.0005228
ENSDARG00000043796	ms4a17a.7	membrane-spanning 4-domains, subfamily A, member 17A.7 [Source:ZFIN;Acc:ZDB-GENE-080829-2]	395.115	1.7726	0.159849	11.0892	1.41526e-28	2.39877e-26
ENSDARG00000043798	ms4a17a.1	membrane-spanning 4-domains, subfamily A, member 17A.1 [Source:ZFIN;Acc:ZDB-GENE-050417-307]	52.3753	3.19524	0.342302	9.33458	1.01389e-20	1.01243e-18
ENSDARG00000043802	ms4a17a.8	membrane-spanning 4-domains, subfamily A, member 17A.8 [Source:ZFIN;Acc:ZDB-GENE-070705-365]	64.5731	2.06217	0.285479	7.22352	5.06572e-13	2.17152e-11
ENSDARG00000044125	txn	thioredoxin [Source:ZFIN;Acc:ZDB-GENE-040718-162]	880.539	0.989013	0.34236	2.88881	0.003867	0.0178221
ENSDARG00000045522	acot15	acyl-CoA thioesterase 15 [Source:ZFIN;Acc:ZDB-GENE-041210-203]	501.099	0.915074	0.147458	6.20565	5.44712e-10	1.55409e-08
ENSDARG00000045548	lepb	leptin b [Source:ZFIN;Acc:ZDB-GENE-041210-183]	76.5535	5.95635	1.79804	3.31268	0.000924057	0.00549422
ENSDARG00000045676	calua	calumenin a [Source:NCBI gene;Acc:415241]	924.075	0.970919	0.146303	6.63634	3.21557e-11	1.09291e-09
ENSDARG00000045708	adm2a	adrenomedullin 2a [Source:ZFIN;Acc:ZDB-GENE-041210-100]	108.098	1.32203	0.261316	5.05912	4.21197e-07	6.74261e-06
ENSDARG00000045748	stab2	stabilin 2 [Source:ZFIN;Acc:ZDB-GENE-041210-336]	232.2	1.61612	0.173865	9.29528	1.46824e-20	1.43281e-18
ENSDARG00000045842	zgc:113263	zgc:113263 [Source:ZFIN;Acc:ZDB-GENE-050306-34]	365.058	0.87885	0.138071	6.36522	1.95015e-10	5.89571e-09
ENSDARG00000045850	ccdc167	coiled-coil domain containing 167 [Source:NCBI gene;Acc:556080]	248.066	0.674848	0.15903	4.24352	2.20041e-05	0.000223185
ENSDARG00000045851	galnt8b.1	polypeptide N-acetylgalactosaminyltransferase 8b, tandem duplicate 1 [Source:ZFIN;Acc:ZDB-GENE-041210-83]	32.6899	1.73203	0.356542	4.85786	1.18662e-06	1.70787e-05
ENSDARG00000051851	ctu2	cytosolic thiouridylase subunit 2 homolog (S. pombe) [Source:NCBI gene;Acc:445166]	169.883	0.784286	0.219967	3.56548	0.000363194	0.0024932
ENSDARG00000051853	galns	galactosamine (N-acetyl)-6-sulfatase [Source:ZFIN;Acc:ZDB-GENE-070112-1152]	137.464	0.609062	0.194079	3.13821	0.00169982	0.00905924
ENSDARG00000051889	dhodh	dihydroorotate dehydrogenase [Source:ZFIN;Acc:ZDB-GENE-030131-3157]	305.642	0.842392	0.157125	5.36129	8.26303e-08	1.57923e-06
ENSDARG00000052118	adamtsl5	ADAMTS like 5 [Source:ZFIN;Acc:ZDB-GENE-161017-76]	100.554	1.24012	0.236844	5.23604	1.64059e-07	2.89989e-06
ENSDARG00000052728	sltm	SAFB-like, transcription modulator [Source:ZFIN;Acc:ZDB-GENE-040426-2647]	3597.82	0.727354	0.0990823	7.34091	2.1215e-13	9.63952e-12
ENSDARG00000053010	lpcat2	lysophosphatidylcholine acyltransferase 2 [Source:NCBI gene;Acc:553683]	138.91	0.684391	0.175773	3.89361	9.87645e-05	0.000818421
ENSDARG00000053019	rnft2	ring finger protein, transmembrane 2 [Source:NCBI gene;Acc:553554]	231.695	0.754045	0.18179	4.14789	3.35546e-05	0.000322804
ENSDARG00000053476	lipca	lipase, hepatic a [Source:ZFIN;Acc:ZDB-GENE-040426-1361]	43.3056	0.962959	0.390374	2.46676	0.0136341	0.0489758
ENSDARG00000053505	fbxo22	F-box protein 22 [Source:ZFIN;Acc:ZDB-GENE-040724-68]	392.914	0.615359	0.14373	4.28136	1.85756e-05	0.000192814
ENSDARG00000053554	wdr76	WD repeat domain 76 [Source:ZFIN;Acc:ZDB-GENE-030131-4513]	260.18	0.649789	0.216444	3.0021	0.0026812	0.0131673
ENSDARG00000053563	ms4a17a.12	membrane-spanning 4-domains, subfamily A, member 17A.12 [Source:ZFIN;Acc:ZDB-GENE-080829-4]	44.8751	2.94264	0.35339	8.32689	8.29923e-17	5.51065e-15
ENSDARG00000054264	cog4	component of oligomeric golgi complex 4 [Source:NCBI gene;Acc:569049]	268.791	0.607415	0.143546	4.2315	2.32137e-05	0.000234164
ENSDARG00000054898	ms4a17a.16	membrane-spanning 4-domains, subfamily A, member 17A.16 [Source:ZFIN;Acc:ZDB-GENE-060825-240]	81.453	1.10577	0.376337	2.93825	0.00330068	0.0156373
ENSDARG00000055712	sdhda	succinate dehydrogenase complex, subunit D, integral membrane protein a [Source:NCBI gene;Acc:436762]	17.2353	1.82704	0.52794	3.4607	0.000538765	0.00348486
ENSDARG00000056145	si:dkey-159a18.1	si:dkey-159a18.1 [Source:ZFIN;Acc:ZDB-GENE-041210-204]	142.161	0.852411	0.214454	3.9748	7.04384e-05	0.000611629
ENSDARG00000056166	jac2	jacalin 2 [Source:ZFIN;Acc:ZDB-GENE-160114-69]	6.21377	3.06224	0.929282	3.29527	0.00098326	0.00578482
ENSDARG00000056762	zgc:172079	zgc:172079 [Source:ZFIN;Acc:ZDB-GENE-080204-103]	38.2641	1.74101	0.339869	5.12261	3.01336e-07	5.00213e-06
ENSDARG00000056795	serpine1	serpin peptidase inhibitor, clade E (nexin, plasminogen activator inhibitor type 1), member 1 [Source:ZFIN;Acc:ZDB-GENE-070912-60]	624.41	2.34476	0.20985	11.1735	5.49775e-29	9.63527e-27
ENSDARG00000057706	si:ch211-137i24.10	si:ch211-137i24.10 [Source:ZFIN;Acc:ZDB-GENE-060526-34]	549.306	0.747415	0.147761	5.05825	4.23112e-07	6.76218e-06
ENSDARG00000058159	ipo8	importin 8 [Source:ZFIN;Acc:ZDB-GENE-060503-3]	934.941	2.60414	0.15962	16.3147	7.76397e-60	4.6517e-57
ENSDARG00000058244	il17ra1a	interleukin 17 receptor A1a [Source:ZFIN;Acc:ZDB-GENE-070705-242]	157.073	0.744995	0.186931	3.9854	6.73664e-05	0.000588925
ENSDARG00000058349	polr2l	polymerase (RNA) II (DNA directed) polypeptide L [Source:ZFIN;Acc:ZDB-GENE-050522-181]	234.819	0.67316	0.18676	3.60442	0.000312851	0.00219439
ENSDARG00000058389	ccl19a.1	chemokine (C-C motif) ligand 19a, tandem duplicate 1 [Source:ZFIN;Acc:ZDB-GENE-060526-181]	46.9126	2.02109	0.38496	5.25013	1.51993e-07	2.71554e-06
ENSDARG00000058839	susd1	sushi domain containing 1 [Source:ZFIN;Acc:ZDB-GENE-060526-169]	41.5812	1.62716	0.319777	5.08843	3.61042e-07	5.88332e-06
ENSDARG00000059583	rcc1l	RCC1 like [Source:ZFIN;Acc:ZDB-GENE-060526-370]	252.963	0.903631	0.168926	5.34926	8.83137e-08	1.6779e-06
ENSDARG00000059770	cpt1aa	carnitine palmitoyltransferase 1Aa (liver) [Source:ZFIN;Acc:ZDB-GENE-060503-925]	603.844	0.587942	0.121111	4.85457	1.20651e-06	1.73359e-05
ENSDARG00000059815	oaz2b	ornithine decarboxylase antizyme 2b [Source:ZFIN;Acc:ZDB-GENE-070313-1]	211.889	0.595754	0.206364	2.88691	0.00389041	0.0179172
ENSDARG00000059855	wdr66	WD repeat domain 66 [Source:ZFIN;Acc:ZDB-GENE-060526-328]	47.1473	0.838313	0.286601	2.92501	0.00344443	0.016206
ENSDARG00000060169	mns1	meiosis-specific nuclear structural 1 [Source:NCBI gene;Acc:573382]	116.125	1.91972	0.229494	8.36502	6.01036e-17	4.07487e-15
ENSDARG00000061486	DNAH10	si:dkeyp-86b9.1 [Source:ZFIN;Acc:ZDB-GENE-060531-163]	134.889	0.788041	0.193591	4.07065	4.68826e-05	0.000431833
ENSDARG00000061968	myo1ha	myosin IHa [Source:ZFIN;Acc:ZDB-GENE-060531-78]	36.4206	1.10528	0.358779	3.08067	0.00206538	0.0106306
ENSDARG00000062083	dph7	diphthamide biosynthesis 7 [Source:ZFIN;Acc:ZDB-GENE-070410-57]	282.85	1.41726	0.151337	9.36496	7.60795e-21	7.68642e-19
ENSDARG00000062655	ydjc	YdjC chitooligosaccharide deacetylase homolog [Source:NCBI gene;Acc:569036]	131.143	0.623172	0.189671	3.28554	0.00101787	0.00594745
ENSDARG00000068708	ifrd1	interferon-related developmental regulator 1 [Source:ZFIN;Acc:ZDB-GENE-030131-6132]	2089.2	1.32565	0.132103	10.035	1.06942e-23	1.33099e-21
ENSDARG00000068857	gbp4	guanylate binding protein 4 [Source:ZFIN;Acc:ZDB-GENE-060531-46]	44.0231	0.784372	0.313161	2.50469	0.0122559	0.0450281
ENSDARG00000069135	ppp1r15a	protein phosphatase 1, regulatory subunit 15A [Source:ZFIN;Acc:ZDB-GENE-030131-4408]	2062.44	1.70742	0.100979	16.9087	3.87862e-64	2.56218e-61
ENSDARG00000069261	metap2a	methionyl aminopeptidase 2a [Source:ZFIN;Acc:ZDB-GENE-061013-5]	101.846	0.720101	0.239522	3.00641	0.00264352	0.0130344
ENSDARG00000069473	frem1a	Fras1 related extracellular matrix 1a [Source:ZFIN;Acc:ZDB-GENE-081119-1]	724.862	0.888254	0.123316	7.20308	5.88688e-13	2.49858e-11
ENSDARG00000070006	rcn1	reticulocalbin 1, EF-hand calcium binding domain [Source:ZFIN;Acc:ZDB-GENE-080225-33]	486.654	0.722586	0.168597	4.28589	1.82012e-05	0.000189615
ENSDARG00000070230	aldh1l2	aldehyde dehydrogenase 1 family, member L2 [Source:ZFIN;Acc:ZDB-GENE-100426-6]	195.64	1.76421	0.23781	7.41856	1.18399e-13	5.53598e-12
ENSDARG00000070477	dnajc2	DnaJ (Hsp40) homolog, subfamily C, member 2 [Source:NCBI gene;Acc:403080]	218.398	0.838854	0.230248	3.64326	0.000269208	0.00193408
ENSDARG00000074968	polr2m	RNA polymerase II subunit M [Source:ZFIN;Acc:ZDB-GENE-160728-95]	135.259	0.928229	0.177433	5.23144	1.68198e-07	2.96394e-06
ENSDARG00000074983	jac9	jacalin 9 [Source:ZFIN;Acc:ZDB-GENE-080218-23]	74.0784	8.39639	1.41192	5.9468	2.7344e-09	7.08715e-08
ENSDARG00000075416	si:ch211-207k7.4	si:ch211-207k7.4 [Source:NCBI gene;Acc:100150029]	81.9043	0.687612	0.251955	2.72911	0.00635052	0.0266593
ENSDARG00000075833	lyve1a	lymphatic vessel endothelial hyaluronic receptor 1a [Source:ZFIN;Acc:ZDB-GENE-031118-138]	100.376	1.73496	0.28892	6.00497	1.91368e-09	5.11433e-08
ENSDARG00000075952	mbd2	methyl-CpG binding domain protein 2 [Source:NCBI gene;Acc:337105]	145.747	1.12395	0.226398	4.96448	6.88843e-07	1.04762e-05
ENSDARG00000076958	jac8	jacalin 8 [Source:ZFIN;Acc:ZDB-GENE-080218-18]	13.6448	4.06788	1.39664	2.91261	0.0035842	0.0167434
ENSDARG00000077570	cdh16	cadherin 16, KSP-cadherin [Source:ZFIN;Acc:ZDB-GENE-140106-140]	32.0377	2.17033	0.390975	5.55107	2.83925e-08	6.03529e-07
ENSDARG00000077573	tmprss13b	transmembrane serine protease 13b [Source:ZFIN;Acc:ZDB-GENE-090309-2]	114.51	1.40057	0.245489	5.70521	1.16201e-08	2.66579e-07
ENSDARG00000077644	zgc:172079	zgc:172079 [Source:ZFIN;Acc:ZDB-GENE-080204-103]	20.2963	3.19849	0.512117	6.24563	4.22106e-10	1.22601e-08
ENSDARG00000077768	malt1	MALT paracaspase 1 [Source:ZFIN;Acc:ZDB-GENE-070705-156]	70.1672	0.748536	0.264541	2.82957	0.00466109	0.0208153
ENSDARG00000078807	paxx	PAXX non-homologous end joining factor [Source:ZFIN;Acc:ZDB-GENE-041111-206]	70.2438	0.804126	0.242475	3.31633	0.000912068	0.00543046
ENSDARG00000078882	slc22a31	solute carrier family 22 member 31 [Source:ZFIN;Acc:ZDB-GENE-130530-858]	310.267	0.651297	0.15087	4.31695	1.58203e-05	0.000167315
ENSDARG00000079438	pkp3b	plakophilin 3b [Source:ZFIN;Acc:ZDB-GENE-130530-870]	298.93	0.680486	0.143243	4.75057	2.02845e-06	2.73607e-05
ENSDARG00000080006	tmem41b	transmembrane protein 41B [Source:NCBI gene;Acc:561208]	197.488	0.590678	0.21204	2.78569	0.00534133	0.0231508
ENSDARG00000080020	il13ra1	interleukin 13 receptor, alpha 1 [Source:ZFIN;Acc:ZDB-GENE-060503-103]	269.379	0.894878	0.174273	5.1349	2.82287e-07	4.71326e-06
ENSDARG00000082087	AL954715.4		11.0542	1.93786	0.629444	3.07868	0.0020792	0.0106919
ENSDARG00000086259	CU469420.1		29.6978	1.10364	0.363579	3.03548	0.0024015	0.0120314
ENSDARG00000086615	CR846087.1		53.4985	0.999881	0.266589	3.75065	0.000176378	0.00134598
ENSDARG00000086654	cbln11	cerebellin 11 [Source:ZFIN;Acc:ZDB-GENE-111110-2]	60.1544	0.86789	0.271471	3.19699	0.00138871	0.00765781
ENSDARG00000087143	serpina7	serpin peptidase inhibitor, clade A (alpha-1 antiproteinase, antitrypsin), member 7 [Source:ZFIN;Acc:ZDB-GENE-041010-47]	277.714	3.36252	0.274134	12.266	1.37964e-34	3.29108e-32
ENSDARG00000087206	cct2	chaperonin containing TCP1, subunit 2 (beta) [Source:ZFIN;Acc:ZDB-GENE-020419-6]	523.393	0.815433	0.134722	6.05269	1.4245e-09	3.87533e-08
ENSDARG00000087318	jac10	jacalin 10 [Source:ZFIN;Acc:ZDB-GENE-071004-126]	132.355	2.16479	0.221128	9.78974	1.24621e-22	1.43331e-20
ENSDARG00000087863	cd44a	CD44 molecule (Indian blood group) a [Source:ZFIN;Acc:ZDB-GENE-110429-1]	126.536	1.76171	0.310858	5.66724	1.45119e-08	3.25387e-07
ENSDARG00000088615	ltb4r2a	leukotriene B4 receptor 2a [Source:ZFIN;Acc:ZDB-GENE-140106-272]	75.4062	0.89948	0.28331	3.17489	0.00149893	0.00815218
ENSDARG00000089236	mettl15	methyltransferase like 15 [Source:ZFIN;Acc:ZDB-GENE-130530-958]	49.5873	0.960172	0.319847	3.00197	0.00268242	0.0131708
ENSDARG00000089318	BX088538.1		164.654	1.03831	0.1943	5.34384	9.09985e-08	1.72509e-06
ENSDARG00000089432	si:ch211-212k18.15	si:ch211-212k18.15 [Source:ZFIN;Acc:ZDB-GENE-160728-58]	23.2846	1.50736	0.45311	3.32669	0.000878845	0.00526796
ENSDARG00000089461	ciz1b	cdkn1a interacting zinc finger protein 1b [Source:ZFIN;Acc:ZDB-GENE-040426-2933]	121.399	0.966622	0.202504	4.77334	1.81199e-06	2.47783e-05
ENSDARG00000089706	si:ch211-276a23.5	si:ch211-276a23.5 [Source:ZFIN;Acc:ZDB-GENE-141215-4]	69.9174	1.07372	0.296549	3.6207	0.000293807	0.0020858
ENSDARG00000089814	znf1042	zinc finger protein 1042 [Source:ZFIN;Acc:ZDB-GENE-120703-14]	39.9507	0.873072	0.330577	2.64106	0.00826478	0.032869
ENSDARG00000089908	DEPDC4	si:ch211-265o23.1 [Source:ZFIN;Acc:ZDB-GENE-060503-509]	70.6677	0.963919	0.273296	3.52702	0.000420273	0.00281672
ENSDARG00000090116	znf1136	zinc finger protein 1136 [Source:ZFIN;Acc:ZDB-GENE-120709-10]	42.8077	0.794581	0.30393	2.61436	0.00893951	0.0350173
ENSDARG00000090401	CABZ01020840.1	apoptosis facilitator Bcl-2-like protein 14 [Source:NCBI gene;Acc:101885512]	58.5146	1.29066	0.322114	4.00683	6.1539e-05	0.000545738
ENSDARG00000090444	ponzr1	plac8 onzin related protein 1 [Source:ZFIN;Acc:ZDB-GENE-070727-1]	349.51	0.769719	0.185796	4.14283	3.4305e-05	0.000329285
ENSDARG00000090965	ripk3	receptor-interacting serine-threonine kinase 3 [Source:ZFIN;Acc:ZDB-GENE-071115-4]	21.8365	1.80997	0.477182	3.79303	0.000148819	0.00115972
ENSDARG00000091111	si:ch211-15b10.6	si:ch211-15b10.6 [Source:ZFIN;Acc:ZDB-GENE-160728-113]	710.677	0.833246	0.13704	6.08029	1.19962e-09	3.29135e-08
ENSDARG00000091136	zgc:174259	zgc:174259 [Source:ZFIN;Acc:ZDB-GENE-080213-10]	169.261	0.628029	0.22054	2.84769	0.00440373	0.0198206
ENSDARG00000091234	si:ch73-335l21.4	si:ch73-335l21.4 [Source:ZFIN;Acc:ZDB-GENE-160728-105]	579.726	1.55646	0.208317	7.47156	7.92468e-14	3.81614e-12
ENSDARG00000091514	CT737190.1		137.476	2.60418	0.258667	10.0677	7.67441e-24	9.64468e-22
ENSDARG00000091656	lsm8	LSM8 homolog, U6 small nuclear RNA associated [Source:ZFIN;Acc:ZDB-GENE-070629-3]	212.028	0.963815	0.202926	4.74958	2.03835e-06	2.74603e-05
ENSDARG00000091841	si:cabz01071909.2	si:cabz01071909.2 [Source:ZFIN;Acc:ZDB-GENE-161017-114]	48.0398	0.781708	0.30531	2.56038	0.0104559	0.0395673
ENSDARG00000091972	si:dkey-58f10.7	si:dkey-58f10.7 [Source:ZFIN;Acc:ZDB-GENE-060526-321]	21.6019	2.64405	0.603667	4.37998	1.18688e-05	0.000129566
ENSDARG00000091974	CR356233.1		35.8848	1.14046	0.317879	3.58772	0.000333584	0.00232023
ENSDARG00000092080	znf1044	zinc finger protein 1044 [Source:ZFIN;Acc:ZDB-GENE-110914-55]	3.09864	5.26258	1.62739	3.23375	0.00122177	0.00690726
ENSDARG00000092115	eif4a1a	eukaryotic translation initiation factor 4A1A [Source:ZFIN;Acc:ZDB-GENE-031030-2]	3948.95	0.661383	0.172515	3.83378	0.000126189	0.001009
ENSDARG00000092204	ms4a17a.5	membrane-spanning 4-domains, subfamily A, member 17A.5 [Source:ZFIN;Acc:ZDB-GENE-040912-55]	111.439	2.10672	0.217651	9.67937	3.6898e-22	4.13306e-20
ENSDARG00000092285	cenpv	centromere protein V [Source:ZFIN;Acc:ZDB-GENE-060526-76]	64.5473	1.06353	0.278858	3.8139	0.000136793	0.00108005
ENSDARG00000092521	jac1	jacalin 1 [Source:ZFIN;Acc:ZDB-GENE-030131-8429]	19.5647	1.84399	0.514762	3.58221	0.000340696	0.00236141
ENSDARG00000092680	si:dkey-58f10.12	si:dkey-58f10.12 [Source:ZFIN;Acc:ZDB-GENE-060526-314]	27.258	1.52847	0.514818	2.96894	0.00298824	0.0143792
ENSDARG00000092968	znf1128	zinc finger protein 1128 [Source:ZFIN;Acc:ZDB-GENE-110913-167]	30.2824	1.53647	0.395674	3.88317	0.000103104	0.000849733
ENSDARG00000093201	si:dkey-112e17.1	si:dkey-112e17.1 [Source:ZFIN;Acc:ZDB-GENE-060526-193]	44.8891	0.915287	0.288409	3.17357	0.00150575	0.00818411
ENSDARG00000093546	si:ch73-56d11.5	si:ch73-56d11.5 [Source:ZFIN;Acc:ZDB-GENE-161017-12]	84.9292	0.76028	0.214085	3.55129	0.000383345	0.00261135
ENSDARG00000094097	CR936321.5		2713.57	5.98984	0.188798	31.7261	6.77685e-221	4.3648e-217
ENSDARG00000094132	igf1	insulin-like growth factor 1 [Source:ZFIN;Acc:ZDB-GENE-010607-2]	50.8799	1.26839	0.309307	4.10076	4.11803e-05	0.000386495
ENSDARG00000094300	nupr1a		909.893	0.640838	0.109033	5.87744	4.16667e-09	1.03616e-07
ENSDARG00000094737	si:ch211-12e13.12	si:ch211-12e13.12 [Source:ZFIN;Acc:ZDB-GENE-070424-121]	32.0041	1.00476	0.362341	2.77296	0.00555485	0.0239118
ENSDARG00000094809	ms4a17a.11	membrane-spanning 4-domains, subfamily A, member 17A.11 [Source:ZFIN;Acc:ZDB-GENE-050417-157]	988.938	0.815616	0.128089	6.36759	1.92024e-10	5.81331e-09
ENSDARG00000094854	ms4a17a.9	membrane-spanning 4-domains, subfamily A, member 17A.9 [Source:ZFIN;Acc:ZDB-GENE-050320-79]	541.846	0.679343	0.127782	5.31644	1.05816e-07	1.97689e-06
ENSDARG00000095126	si:dkey-82i20.2	si:dkey-82i20.2 [Source:ZFIN;Acc:ZDB-GENE-110914-74]	30.6526	1.40769	0.402669	3.49589	0.000472482	0.00311319
ENSDARG00000095324	galnt8b.2	polypeptide N-acetylgalactosaminyltransferase 8b, tandem duplicate 2 [Source:ZFIN;Acc:ZDB-GENE-041210-84]	15.461	2.02852	0.519291	3.90632	9.37117e-05	0.000782845
ENSDARG00000095461	pimr171	Pim proto-oncogene, serine/threonine kinase, related 171 [Source:ZFIN;Acc:ZDB-GENE-141212-267]	6.12232	3.96631	1.26601	3.13293	0.00173072	0.00920222
ENSDARG00000095695	ms4a17a.10	membrane-spanning 4-domains, subfamily A, member 17A.10 [Source:ZFIN;Acc:ZDB-GENE-080829-3]	15.6905	1.45197	0.511332	2.83958	0.00451733	0.0202788
ENSDARG00000095705	CDPF1	si:ch211-239e6.4 [Source:NCBI gene;Acc:563220]	360.199	0.7448	0.168482	4.42064	9.84085e-06	0.000110135
ENSDARG00000095715	BX465834.1		332.236	0.586057	0.135707	4.31855	1.57055e-05	0.000166306
ENSDARG00000095908	sat1a.2	spermidine/spermine N1-acetyltransferase 1a, duplicate 2 [Source:NCBI gene;Acc:431716]	4198.8	3.65339	0.346148	10.5544	4.84701e-26	7.01537e-24
ENSDARG00000096026	si:dkey-4e4.1	si:dkey-4e4.1 [Source:ZFIN;Acc:ZDB-GENE-110914-73]	16.658	1.43056	0.524934	2.72522	0.00642584	0.026884
ENSDARG00000096037	si:ch211-214j24.14	si:ch211-214j24.14 [Source:ZFIN;Acc:ZDB-GENE-110914-226]	231.77	1.01416	0.152275	6.66005	2.73741e-11	9.40318e-10
ENSDARG00000096147	BX465862.4		16.444	1.79669	0.564548	3.18252	0.00145998	0.00797404
ENSDARG00000097353	BX324164.3		188.044	2.20331	0.235948	9.33813	9.80519e-21	9.82922e-19
ENSDARG00000097527	ms4a17a.5	membrane-spanning 4-domains, subfamily A, member 17A.5 [Source:ZFIN;Acc:ZDB-GENE-040912-55]	36.9949	4.13301	0.481962	8.57539	9.87527e-18	7.35308e-16
ENSDARG00000098115	si:dkey-178j11.5	si:dkey-178j11.5 [Source:ZFIN;Acc:ZDB-GENE-131118-10]	53.7172	2.18284	0.370691	5.88857	3.89553e-09	9.7343e-08
ENSDARG00000098196	znf1077	zinc finger protein 1077 [Source:ZFIN;Acc:ZDB-GENE-080218-11]	29.8873	2.69034	0.450263	5.97504	2.30032e-09	6.06584e-08
ENSDARG00000098345	mamdc2a	MAM domain containing 2a [Source:ZFIN;Acc:ZDB-GENE-060526-16]	191.686	0.981683	0.184557	5.31913	1.04267e-07	1.95505e-06
ENSDARG00000098378	CU694197.1		515.516	1.21152	0.142912	8.4774	2.30278e-17	1.63434e-15
ENSDARG00000098390	si:ch211-76m11.8	si:ch211-76m11.8 [Source:ZFIN;Acc:ZDB-GENE-041210-280]	126.669	0.741949	0.239155	3.10238	0.0019197	0.00999134
ENSDARG00000098696	rela	v-rel avian reticuloendotheliosis viral oncogene homolog A [Source:ZFIN;Acc:ZDB-GENE-040825-4]	96.4355	0.676606	0.240182	2.81705	0.00484665	0.0214102
ENSDARG00000099078	FO905040.1		100.975	0.788916	0.222345	3.54816	0.000387939	0.00263985
ENSDARG00000099169	cxcl8b.3	chemokine (C-X-C motif) ligand 8b, duplicate 3 [Source:ZFIN;Acc:ZDB-GENE-111004-1]	228.494	1.65979	0.223441	7.42832	1.09986e-13	5.18968e-12
ENSDARG00000099262	si:dkey-16p6.1	si:dkey-16p6.1 [Source:ZFIN;Acc:ZDB-GENE-081103-43]	49.7805	1.56827	0.362929	4.32114	1.55224e-05	0.000164501
ENSDARG00000099355	BX890548.1		234.033	1.12579	0.168454	6.68304	2.34034e-11	8.15843e-10
ENSDARG00000099385	lsp1b	lymphocyte specific protein 1 b [Source:ZFIN;Acc:ZDB-GENE-141222-12]	579.176	1.01078	0.147476	6.85386	7.18844e-12	2.70754e-10
ENSDARG00000099466	si:dkey-190j3.2	si:dkey-190j3.2 [Source:ZFIN;Acc:ZDB-GENE-050208-399]	2.89126	3.81202	1.55089	2.45795	0.0139731	0.0499718
ENSDARG00000099493	CR847906.1	protein NLRC3-like [Source:NCBI gene;Acc:571651]	17.8258	1.44767	0.526011	2.75216	0.00592039	0.0252194
ENSDARG00000099522	si:ch73-252p3.1	si:ch73-252p3.1 [Source:ZFIN;Acc:ZDB-GENE-110411-85]	161.404	0.861612	0.294245	2.92822	0.00340914	0.0160713
ENSDARG00000099652	xpot	exportin, tRNA (nuclear export receptor for tRNAs) [Source:NCBI gene;Acc:558020]	814.589	1.11679	0.1462	7.63883	2.19213e-14	1.13405e-12
ENSDARG00000099787	echdc3	enoyl CoA hydratase domain containing 3 [Source:NCBI gene;Acc:780842]	46.0281	1.36979	0.33774	4.05576	4.99715e-05	0.000457468
ENSDARG00000099824	nots	nothepsin [Source:ZFIN;Acc:ZDB-GENE-010620-1]	10.0957	2.30005	0.717912	3.2038	0.00135625	0.00751582
ENSDARG00000099899	si:dkeyp-51g9.4	si:dkeyp-51g9.4 [Source:ZFIN;Acc:ZDB-GENE-160628-1]	38.5502	0.981632	0.358221	2.7403	0.00613834	0.0259404
ENSDARG00000100131	cdh29	cadherin 29 [Source:ZFIN;Acc:ZDB-GENE-141212-240]	217.461	0.790931	0.247351	3.19761	0.00138573	0.00764465
ENSDARG00000100219	si:dkey-264f17.1	si:dkey-264f17.1 [Source:ZFIN;Acc:ZDB-GENE-110913-6]	40.2347	3.24082	0.508308	6.3757	1.82131e-10	5.53984e-09
ENSDARG00000100302	si:dkey-237g15.2	si:dkey-237g15.2 [Source:ZFIN;Acc:ZDB-GENE-060503-157]	60.3549	1.59931	0.342465	4.67	3.01203e-06	3.89749e-05
ENSDARG00000100420	tpcn2	two pore segment channel 2 [Source:NCBI gene;Acc:777614]	201.438	0.62607	0.189471	3.30431	0.000952109	0.00563371
ENSDARG00000100449	BX322631.1	si:busm1-71b9.3 [Source:NCBI gene;Acc:568436]	141.153	0.789087	0.265896	2.96766	0.00300081	0.0144273
ENSDARG00000100568	si:ch211-209j12.3	si:ch211-209j12.3 [Source:ZFIN;Acc:ZDB-GENE-120709-21]	12.7158	4.1501	0.974784	4.25746	2.06767e-05	0.00021163
ENSDARG00000100718	me2	malic enzyme 2, NAD(+)-dependent, mitochondrial [Source:NCBI gene;Acc:445233]	850.824	0.744023	0.124136	5.99362	2.05219e-09	5.45621e-08
ENSDARG00000100740	CU179702.2		12.2248	2.86272	0.706625	4.05126	5.09426e-05	0.000464908
ENSDARG00000101030	si:ch73-158p21.3	si:ch73-158p21.3 [Source:ZFIN;Acc:ZDB-GENE-030131-4747]	17.1182	1.5366	0.535416	2.86993	0.00410565	0.0187144
ENSDARG00000101046	si:dkeyp-107f9.1	si:dkeyp-107f9.1 [Source:ZFIN;Acc:ZDB-GENE-120709-34]	4.63185	2.81404	1.05587	2.66512	0.007696	0.0310765
ENSDARG00000101047	rtcb	RNA 2',3'-cyclic phosphate and 5'-OH ligase [Source:NCBI gene;Acc:406376]	483.543	0.764809	0.1445	5.29279	1.20465e-07	2.20421e-06
ENSDARG00000101135	si:dkey-85k7.7	si:dkey-85k7.7 [Source:ZFIN;Acc:ZDB-GENE-040128-7]	1355.09	2.28272	0.205292	11.1194	1.01002e-28	1.74638e-26
ENSDARG00000101306	mrpl15	mitochondrial ribosomal protein L15 [Source:NCBI gene;Acc:445041]	537.892	0.640459	0.123654	5.17945	2.22546e-07	3.81468e-06
ENSDARG00000101374	si:dkey-11n14.1	si:dkey-11n14.1 [Source:ZFIN;Acc:ZDB-GENE-060503-332]	249.839	0.826977	0.205964	4.01516	5.94063e-05	0.00052886
ENSDARG00000101450	si:ch211-215p11.3	si:ch211-215p11.3 [Source:ZFIN;Acc:ZDB-GENE-060531-35]	41.7787	1.69276	0.343992	4.92094	8.613e-07	1.28487e-05
ENSDARG00000101484	si:dkey-264f17.2	si:dkey-264f17.2 [Source:ZFIN;Acc:ZDB-GENE-110913-14]	56.364	2.56147	0.431215	5.94012	2.84806e-09	7.35955e-08
ENSDARG00000101517	CT583728.4		128.508	2.45929	0.268242	9.16817	4.8113e-20	4.44277e-18
ENSDARG00000101556	si:ch1073-475a24.1	si:ch1073-475a24.1 [Source:ZFIN;Acc:ZDB-GENE-141216-92]	13.0207	1.80019	0.642462	2.80202	0.00507837	0.0222129
ENSDARG00000101565	CU468917.1		76.5618	3.35234	0.320264	10.4674	1.21918e-25	1.71638e-23
ENSDARG00000101652	haus6	HAUS augmin-like complex, subunit 6 [Source:NCBI gene;Acc:558814]	208.868	0.58609	0.185673	3.15657	0.00159636	0.00859497
ENSDARG00000101706	csrp3	cysteine and glycine-rich protein 3 (cardiac LIM protein) [Source:ZFIN;Acc:ZDB-GENE-041010-119]	61.9337	2.21094	0.279519	7.90982	2.57764e-15	1.47246e-13
ENSDARG00000101807	si:ch211-120c15.3	si:ch211-120c15.3 [Source:ZFIN;Acc:ZDB-GENE-110913-99]	46.0705	6.47304	0.893939	7.24103	4.45296e-13	1.93134e-11
ENSDARG00000101997	si:dkey-191j3.2	si:dkey-191j3.2 [Source:ZFIN;Acc:ZDB-GENE-081103-55]	38.8716	1.29824	0.387041	3.35427	0.000795734	0.00483845
ENSDARG00000102066	ntn4	netrin 4 [Source:ZFIN;Acc:ZDB-GENE-050310-1]	61.0971	1.35008	0.299765	4.50379	6.67519e-06	7.82762e-05
ENSDARG00000102068	shcbp1	SHC SH2-domain binding protein 1 [Source:ZFIN;Acc:ZDB-GENE-030131-5865]	194.394	0.629628	0.165965	3.79375	0.000148389	0.00115706
ENSDARG00000102299	cxcl8b.1	chemokine (C-X-C motif) ligand 8b, duplicate 1 [Source:ZFIN;Acc:ZDB-GENE-101026-3]	81.3713	2.87938	0.308138	9.34445	9.23675e-21	9.29557e-19
ENSDARG00000102375	si:ch211-204c21.1	si:ch211-204c21.1 [Source:ZFIN;Acc:ZDB-GENE-030429-35]	19.5718	2.20399	0.535664	4.11451	3.88007e-05	0.000366243
ENSDARG00000102417	psmd7	proteasome 26S subunit, non-ATPase 7 [Source:ZFIN;Acc:ZDB-GENE-030131-5541]	589.398	0.647184	0.141497	4.57382	4.78905e-06	5.85296e-05
ENSDARG00000102473	zgc:171673	zgc:171673 [Source:ZFIN;Acc:ZDB-GENE-071004-20]	52.7777	0.854713	0.33919	2.51987	0.0117399	0.0434251
ENSDARG00000102474	dusp16	dual specificity phosphatase 16 [Source:ZFIN;Acc:ZDB-GENE-040426-2360]	406.276	0.751151	0.137628	5.45782	4.82014e-08	9.7397e-07
ENSDARG00000102542	si:ch211-268b14.2	si:ch211-268b14.2 [Source:ZFIN;Acc:ZDB-GENE-131121-648]	69.3164	1.11817	0.293228	3.81332	0.000137114	0.00108225
ENSDARG00000102706	BX511128.3		90.9728	1.91084	0.318406	6.00127	1.95776e-09	5.22129e-08
ENSDARG00000102713	si:ch211-205a14.1	si:ch211-205a14.1 [Source:ZFIN;Acc:ZDB-GENE-050420-271]	41.4421	1.25159	0.360454	3.47226	0.000516087	0.00336181
ENSDARG00000102848	BX927336.3		34.1905	1.89967	0.356876	5.32306	1.02036e-07	1.91739e-06
ENSDARG00000102884	si:ch211-145h19.5	si:ch211-145h19.5 [Source:ZFIN;Acc:ZDB-GENE-110914-112]	8.79504	6.10246	1.34566	4.53492	5.76254e-06	6.89231e-05
ENSDARG00000102917	CR388095.1		25.9316	1.31786	0.405144	3.25281	0.0011427	0.00653627
ENSDARG00000103186	si:ch73-389k6.1	si:ch73-389k6.1 [Source:ZFIN;Acc:ZDB-GENE-091204-408]	58.8008	1.72342	0.303209	5.68395	1.31622e-08	2.98238e-07
ENSDARG00000103306	BX927130.4		104.479	0.851246	0.3016	2.82243	0.0047661	0.0211757
ENSDARG00000103495	zgc:173714	zgc:173714 [Source:ZFIN;Acc:ZDB-GENE-071004-90]	11.3955	2.02715	0.700262	2.89485	0.00379344	0.0175427
ENSDARG00000103537	ttll12	tubulin tyrosine ligase-like family, member 12 [Source:ZFIN;Acc:ZDB-GENE-040426-697]	163.001	0.664743	0.207707	3.20039	0.00137242	0.00759561
ENSDARG00000103682	si:dkey-23i12.5	si:dkey-23i12.5 [Source:NCBI gene;Acc:325112]	4364.6	5.49288	0.121764	45.111	0	0
ENSDARG00000103799	kars1	lysyl-tRNA synthetase 1 [Source:ZFIN;Acc:ZDB-GENE-021115-8]	3648.69	0.823075	0.0950071	8.6633	4.58307e-18	3.56718e-16
ENSDARG00000103830	ddr2l	discoidin domain receptor family, member 2, like [Source:ZFIN;Acc:ZDB-GENE-041210-162]	309.832	0.709881	0.157088	4.51901	6.21289e-06	7.35582e-05
ENSDARG00000103870	CU855889.2		53.881	1.06865	0.32072	3.33202	0.000862181	0.00518733
ENSDARG00000103988	mymk	myomaker, myoblast fusion factor [Source:NCBI gene;Acc:415178]	119.947	1.20565	0.244762	4.9258	8.40142e-07	1.25622e-05
ENSDARG00000104018	mtpn	myotrophin [Source:NCBI gene;Acc:406240]	1610.55	0.608175	0.112184	5.42124	5.9188e-08	1.17478e-06
ENSDARG00000104064	si:ch211-127b6.2	si:ch211-127b6.2 [Source:ZFIN;Acc:ZDB-GENE-081103-37]	128.272	0.862508	0.229093	3.76489	0.000166624	0.00127836
ENSDARG00000104169	si:ch211-212k18.4	si:ch211-212k18.4 [Source:ZFIN;Acc:ZDB-GENE-141216-265]	3517.77	0.765471	0.103805	7.37412	1.6544e-13	7.62473e-12
ENSDARG00000104287	lto1	LTO1 maturation factor of ABCE1 [Source:ZFIN;Acc:ZDB-GENE-030729-33]	164.215	1.2885	0.207247	6.2172	5.0612e-10	1.45202e-08
ENSDARG00000104297	si:ch73-380l10.2	si:ch73-380l10.2 [Source:ZFIN;Acc:ZDB-GENE-141216-416]	29.9591	1.38714	0.377544	3.67411	0.00023868	0.00174691
ENSDARG00000104502	si:ch211-266c8.1	si:ch211-266c8.1 [Source:ZFIN;Acc:ZDB-GENE-070424-173]	105.114	1.79076	0.284358	6.29756	3.02365e-10	8.90266e-09
ENSDARG00000104890	si:ch211-76m11.3	si:ch211-76m11.3 [Source:ZFIN;Acc:ZDB-GENE-041210-276]	61.3575	1.30003	0.317009	4.10093	4.11496e-05	0.000386347
ENSDARG00000104897	si:dkey-16p6.1	si:dkey-16p6.1 [Source:ZFIN;Acc:ZDB-GENE-081103-43]	49.9771	0.94976	0.365353	2.59957	0.00933413	0.0362325
ENSDARG00000105037	snrpf	small nuclear ribonucleoprotein polypeptide F [Source:ZFIN;Acc:ZDB-GENE-040930-9]	454.474	0.731332	0.14688	4.9791	6.38791e-07	9.80761e-06
ENSDARG00000105091	zgc:174944	zgc:174944 [Source:ZFIN;Acc:ZDB-GENE-080207-2]	56.5554	2.14306	0.381467	5.61796	1.93227e-08	4.24754e-07
ENSDARG00000105162	CR293509.1		45.3998	1.44869	0.304852	4.75213	2.01285e-06	2.72038e-05
ENSDARG00000105418	CU457819.4	Histone H3.2 [Source:UniProtKB/Swiss-Prot;Acc:Q4QRF4]	3.30275	4.43569	1.51421	2.92937	0.00339646	0.0160187
ENSDARG00000105430	si:ch73-368j24.11	si:ch73-368j24.11 [Source:ZFIN;Acc:ZDB-GENE-160113-46]	4.11825	4.29436	1.45431	2.95286	0.00314844	0.0150182
ENSDARG00000105489	loc564660	hypothetical protein LOC564660 [Source:ZFIN;Acc:ZDB-GENE-060130-8]	7.47028	3.61982	0.914546	3.95806	7.55619e-05	0.000649767
ENSDARG00000105526	CR318601.1	uncharacterized LOC101886471 [Source:NCBI gene;Acc:101886471]	61.2831	1.38209	0.302402	4.57037	4.86853e-06	5.93883e-05
ENSDARG00000105562	si:dkey-23i12.7	si:dkey-23i12.7 [Source:ZFIN;Acc:ZDB-GENE-160728-52]	29.3064	1.40904	0.44059	3.19809	0.00138343	0.00763461
ENSDARG00000105578	amfrb	autocrine motility factor receptor b [Source:ZFIN;Acc:ZDB-GENE-130530-643]	47.7954	0.936897	0.312649	2.99664	0.00272972	0.0133521
ENSDARG00000105674	ms4a17a.2	membrane-spanning 4-domains, subfamily A, member 17a.2 [Source:ZFIN;Acc:ZDB-GENE-070705-367]	67.854	2.77224	0.328177	8.44739	2.97882e-17	2.06856e-15
ENSDARG00000105731	CR788316.1	verrucotoxin subunit beta-like [Source:NCBI gene;Acc:103908715]	318.112	1.23327	0.242582	5.08394	3.69686e-07	6.00139e-06
ENSDARG00000109319	znf1030	zinc finger protein 1030 [Source:ZFIN;Acc:ZDB-GENE-110913-176]	18.5082	1.21456	0.481958	2.52006	0.0117335	0.0434137
ENSDARG00000109697	znf1025	zinc finger protein 1025 [Source:ZFIN;Acc:ZDB-GENE-110913-117]	13.2313	1.90516	0.597201	3.19014	0.00142203	0.00780979
ENSDARG00000110852	znf1111	zinc finger protein 1111 [Source:ZFIN;Acc:ZDB-GENE-110913-113]	18.2329	1.28478	0.479464	2.67962	0.00737049	0.0300405
ENSDARG00000111388	CABZ01068469.1	UPF2 regulator of nonsense mediated mRNA decay [Source:NCBI gene;Acc:569006]	234.021	0.722337	0.154415	4.6779	2.89824e-06	3.76537e-05
ENSDARG00000111902	FO704772.1		19.4597	1.55406	0.598985	2.59449	0.00947305	0.0366778
ENSDARG00000112670	smim20	small integral membrane protein 20 [Source:ZFIN;Acc:ZDB-GENE-131002-2]	178	0.865819	0.187238	4.62416	3.76123e-06	4.74073e-05
ENSDARG00000112878	znf1101	zinc finger protein 1101 [Source:ZFIN;Acc:ZDB-GENE-110914-1]	5.78935	2.35898	0.950333	2.48227	0.0130548	0.0473238
ENSDARG00000112899	BX088542.1		5.9843	2.69916	1.04566	2.58129	0.00984323	0.0378099
ENSDARG00000113582	znf993	zinc finger protein 993 [Source:ZFIN;Acc:ZDB-GENE-110914-103]	17.1736	1.3124	0.512643	2.56007	0.0104651	0.0395908
ENSDARG00000113837	LO018029.2		55.0318	0.766679	0.285459	2.68578	0.00723605	0.0296049
ENSDARG00000114716	znf1117	zinc finger protein 1117 [Source:ZFIN;Acc:ZDB-GENE-110914-52]	27.6959	1.14331	0.451454	2.53251	0.0113249	0.0422355
ENSDARG00000115017	znf1033	zinc finger protein 1033 [Source:ZFIN;Acc:ZDB-GENE-110914-25]	18.8327	1.33559	0.484471	2.75681	0.00583688	0.0249131
ENSDARG00000115971	CU856344.1		33.268	1.35911	0.365789	3.71555	0.00020276	0.00152029
ENSDARG00000116855	CR383662.8		26.5467	1.57071	0.453372	3.4645	0.000531218	0.00344643
ENSDARG00000117382	BX323560.1		21.6272	1.26063	0.430344	2.92935	0.00339673	0.0160187
ENSDARG00000117533	nadsyn1	NAD synthetase 1 [Source:ZFIN;Acc:ZDB-GENE-070615-22]	74.4466	0.812209	0.265856	3.05507	0.00225005	0.0114043
ENSDARG00000001014	myh9b	myosin, heavy chain 9b, non-muscle [Source:ZFIN;Acc:ZDB-GENE-030131-998]	1773.62	0.647683	0.128961	5.02233	5.10476e-07	7.99962e-06
ENSDARG00000001933	prkag2b	protein kinase, AMP-activated, gamma 2 non-catalytic subunit b [Source:ZFIN;Acc:ZDB-GENE-070912-442]	180.633	1.00478	0.168621	5.95879	2.54108e-09	6.6328e-08
ENSDARG00000001993	myhb	myosin, heavy chain b [Source:ZFIN;Acc:ZDB-GENE-081124-1]	5847.9	1.06513	0.119445	8.91735	4.77581e-19	4.10131e-17
ENSDARG00000002210	stk25a	serine/threonine kinase 25a [Source:ZFIN;Acc:ZDB-GENE-041010-92]	304.091	0.621003	0.157392	3.94559	7.96043e-05	0.000679989
ENSDARG00000002402	ercc3	excision repair cross-complementation group 3 [Source:NCBI gene;Acc:324323]	352.259	0.590836	0.138964	4.25171	2.12146e-05	0.000216199
ENSDARG00000002591	ruvbl1	RuvB-like AAA ATPase 1 [Source:NCBI gene;Acc:317679]	701.124	0.594246	0.151809	3.91443	9.06166e-05	0.000759605
ENSDARG00000003270	dhps	deoxyhypusine synthase [Source:ZFIN;Acc:ZDB-GENE-040426-2001]	392.039	0.660976	0.1325	4.98849	6.08528e-07	9.3765e-06
ENSDARG00000003281	pik3ip1	phosphoinositide-3-kinase interacting protein 1 [Source:NCBI gene;Acc:386643]	1303.16	1.80042	0.143586	12.539	4.56816e-36	1.16524e-33
ENSDARG00000003732	mitfa	melanocyte inducing transcription factor a [Source:ZFIN;Acc:ZDB-GENE-990910-11]	27.1792	1.27448	0.393454	3.2392	0.00119864	0.00679288
ENSDARG00000003961	parp3	poly (ADP-ribose) polymerase family, member 3 [Source:ZFIN;Acc:ZDB-GENE-030131-7435]	423.538	0.663787	0.129206	5.13743	2.78524e-07	4.65646e-06
ENSDARG00000004082	cx39.9	connexin 39.9 [Source:ZFIN;Acc:ZDB-GENE-040406-2]	204.104	0.662683	0.153441	4.31882	1.56868e-05	0.000166176
ENSDARG00000004539	ptgs2a	prostaglandin-endoperoxide synthase 2a [Source:ZFIN;Acc:ZDB-GENE-020530-2]	1004.24	1.00315	0.175269	5.72347	1.04373e-08	2.41378e-07
ENSDARG00000005050	wnt2ba	wingless-type MMTV integration site family, member 2Ba [Source:ZFIN;Acc:ZDB-GENE-030717-2]	48.7079	1.75215	0.320587	5.46543	4.61794e-08	9.36965e-07
ENSDARG00000006040	cyp20a1	cytochrome P450, family 20, subfamily A, polypeptide 1 [Source:ZFIN;Acc:ZDB-GENE-040426-2646]	481.831	0.83592	0.142549	5.8641	4.51565e-09	1.1154e-07
ENSDARG00000006207	gpx1b	glutathione peroxidase 1b [Source:ZFIN;Acc:ZDB-GENE-040912-60]	463.995	1.84312	0.377239	4.88583	1.02995e-06	1.50765e-05
ENSDARG00000006818	urod	uroporphyrinogen decarboxylase [Source:NCBI gene;Acc:30617]	172.536	0.739574	0.231581	3.19358	0.00140519	0.00773217
ENSDARG00000007034	hnrpkl	heterogeneous nuclear ribonucleoprotein K, like [Source:ZFIN;Acc:ZDB-GENE-040426-1923]	1699.54	1.38113	0.111457	12.3917	2.89898e-35	7.04588e-33
ENSDARG00000007344	tcap	titin-cap (telethonin) [Source:ZFIN;Acc:ZDB-GENE-070501-5]	1047.25	1.86948	0.370279	5.04883	4.44514e-07	7.06915e-06
ENSDARG00000007412	slc2a1b	solute carrier family 2 member 1b [Source:ZFIN;Acc:ZDB-GENE-090915-1]	694.141	0.890375	0.15747	5.65424	1.56541e-08	3.49175e-07
ENSDARG00000007429	ndor1	NADPH dependent diflavin oxidoreductase 1 [Source:NCBI gene;Acc:393621]	189.113	1.18223	0.203818	5.80041	6.61511e-09	1.58683e-07
ENSDARG00000007603	stxbp2	syntaxin binding protein 2 [Source:ZFIN;Acc:ZDB-GENE-040426-2482]	715.737	0.642939	0.126335	5.08915	3.59665e-07	5.86459e-06
ENSDARG00000007836	ctsla	cathepsin La [Source:ZFIN;Acc:ZDB-GENE-030131-106]	17253.2	1.05437	0.155613	6.77561	1.23885e-11	4.48898e-10
ENSDARG00000007916	xpnpep3	X-prolyl aminopeptidase 3, mitochondrial [Source:ZFIN;Acc:ZDB-GENE-040426-2076]	352.332	0.940592	0.147381	6.38206	1.74718e-10	5.34591e-09
ENSDARG00000008026	niban2b	niban apoptosis regulator 2b [Source:ZFIN;Acc:ZDB-GENE-030131-6218]	441.085	0.730767	0.127703	5.72238	1.05045e-08	2.42715e-07
ENSDARG00000008105	mettl2a	methyltransferase like 2A [Source:NCBI gene;Acc:100006618]	304.82	1.48297	0.154214	9.61629	6.82473e-22	7.48194e-20
ENSDARG00000008772	cacng1a	calcium channel, voltage-dependent, gamma subunit 1a [Source:ZFIN;Acc:ZDB-GENE-030131-732]	988.474	0.783774	0.130935	5.98597	2.15109e-09	5.70737e-08
ENSDARG00000008840	hmbsa	hydroxymethylbilane synthase a [Source:ZFIN;Acc:ZDB-GENE-040426-1375]	224.806	0.941879	0.16792	5.60911	2.03375e-08	4.45541e-07
ENSDARG00000009505	prelid3b	PRELI domain containing 3 [Source:ZFIN;Acc:ZDB-GENE-031002-13]	2689.4	0.620513	0.145045	4.27807	1.88518e-05	0.000195366
ENSDARG00000010035	engase	endo-beta-N-acetylglucosaminidase [Source:NCBI gene;Acc:561239]	111.892	0.695577	0.205603	3.38311	0.000716709	0.00444582
ENSDARG00000010255	bin2b	bridging integrator 2b [Source:ZFIN;Acc:ZDB-GENE-030131-5598]	148.946	1.08545	0.236638	4.58697	4.49735e-06	5.54911e-05
ENSDARG00000010602	zgc:112294	zgc:112294 [Source:NCBI gene;Acc:553704]	29.7337	1.09436	0.410083	2.66862	0.0076163	0.0308132
ENSDARG00000010752	acsl4b	acyl-CoA synthetase long chain family member 4b [Source:ZFIN;Acc:ZDB-GENE-030131-6493]	417.969	1.3833	0.35175	3.93263	8.40232e-05	0.000712772
ENSDARG00000011125	snrpb	small nuclear ribonucleoprotein polypeptides B and B1 [Source:ZFIN;Acc:ZDB-GENE-040426-1819]	1148.46	0.879972	0.185142	4.75297	2.0045e-06	2.71087e-05
ENSDARG00000011519	myl4	myosin, light chain 4, alkali; atrial, embryonic [Source:ZFIN;Acc:ZDB-GENE-050626-112]	1389.69	0.812771	0.128666	6.31691	2.66837e-10	7.93825e-09
ENSDARG00000011723	C2H5orf22	zgc:56556 [Source:NCBI gene;Acc:393302]	170.544	1.97402	0.186758	10.5699	4.10859e-26	6.01418e-24
ENSDARG00000012140	ccnl1b	cyclin L1b [Source:NCBI gene;Acc:326088]	1720.45	1.30164	0.118109	11.0206	3.03864e-28	4.98627e-26
ENSDARG00000012366	fbp2	fructose-1,6-bisphosphatase 2 [Source:ZFIN;Acc:ZDB-GENE-040822-23]	1072.21	0.958584	0.334099	2.86916	0.00411562	0.0187499
ENSDARG00000013240	zgc:172271	zgc:172271 [Source:ZFIN;Acc:ZDB-GENE-080204-110]	158.377	1.45951	0.189156	7.71588	1.20146e-14	6.36899e-13
ENSDARG00000013576	gadd45bb	growth arrest and DNA-damage-inducible, beta b [Source:ZFIN;Acc:ZDB-GENE-050223-1]	677.942	1.6405	0.195913	8.37364	5.58655e-17	3.81767e-15
ENSDARG00000013938	psmb3	proteasome 20S subunit beta 3 [Source:ZFIN;Acc:ZDB-GENE-040426-2682]	1256.38	0.656418	0.145342	4.51636	6.29109e-06	7.43815e-05
ENSDARG00000013946	ivns1abpb	influenza virus NS1A binding protein b [Source:NCBI gene;Acc:334334]	1939.47	0.612625	0.102054	6.00296	1.93747e-09	5.17255e-08
ENSDARG00000014083	wdr82	WD repeat domain 82 [Source:NCBI gene;Acc:321614]	832.909	0.591663	0.133424	4.43445	9.23065e-06	0.000104074
ENSDARG00000014320	gucy2c	guanylate cyclase 2C [Source:ZFIN;Acc:ZDB-GENE-091118-67]	149.753	1.10612	0.202348	5.46645	4.59148e-08	9.32888e-07
ENSDARG00000014770	usp4	ubiquitin specific peptidase 4 (proto-oncogene) [Source:ZFIN;Acc:ZDB-GENE-041008-187]	829.935	0.608585	0.138025	4.40924	1.03733e-05	0.000114994
ENSDARG00000016302	upf1	UPF1 RNA helicase and ATPase [Source:ZFIN;Acc:ZDB-GENE-040426-2836]	1679.47	0.761669	0.0952102	7.99986	1.24558e-15	7.37699e-14
ENSDARG00000016345	ncoa5	nuclear receptor coactivator 5 [Source:ZFIN;Acc:ZDB-GENE-040912-155]	1027.07	0.587904	0.0988026	5.95029	2.67672e-09	6.94463e-08
ENSDARG00000016483	baiap2l2a	BAR/IMD domain containing adaptor protein 2 like 2a [Source:ZFIN;Acc:ZDB-GENE-040108-10]	121.563	0.669193	0.199331	3.35719	0.000787399	0.00479796
ENSDARG00000016514	gtf2h2	general transcription factor IIH, polypeptide 2 [Source:ZFIN;Acc:ZDB-GENE-030131-1959]	191.524	0.598472	0.15289	3.91439	9.06349e-05	0.000759605
ENSDARG00000016710	rchy1	ring finger and CHY zinc finger domain containing 1 [Source:NCBI gene;Acc:321875]	303.446	0.663318	0.138311	4.79585	1.61986e-06	2.25522e-05
ENSDARG00000016733	psat1	phosphoserine aminotransferase 1 [Source:ZFIN;Acc:ZDB-GENE-030131-5723]	745.622	1.71459	0.175516	9.76888	1.53138e-22	1.7457e-20
ENSDARG00000017354	epha2a	eph receptor A2 a [Source:ZFIN;Acc:ZDB-GENE-990415-63]	216.089	1.11896	0.200167	5.59011	2.26923e-08	4.91833e-07
ENSDARG00000017605	rpp40	ribonuclease P/MRP 40 subunit [Source:ZFIN;Acc:ZDB-GENE-040625-161]	159.167	0.666134	0.176704	3.76977	0.000163399	0.00125698
ENSDARG00000017617	alg6	ALG6 alpha-1,3-glucosyltransferase [Source:ZFIN;Acc:ZDB-GENE-040808-45]	265.233	0.638661	0.149774	4.26416	2.00653e-05	0.000206364
ENSDARG00000017708	lrrc40	leucine rich repeat containing 40 [Source:NCBI gene;Acc:334130]	252.131	0.788424	0.14125	5.58176	2.38096e-08	5.13311e-07
ENSDARG00000017720	si:ch211-106h11.1	si:ch211-106h11.1 [Source:ZFIN;Acc:ZDB-GENE-061009-2]	31.9335	1.9459	0.441838	4.4041	1.06224e-05	0.000117453
ENSDARG00000017728	phb2b	prohibitin 2b [Source:ZFIN;Acc:ZDB-GENE-040718-430]	879.329	0.765734	0.186246	4.1114	3.93264e-05	0.00037058
ENSDARG00000017762	srrt	serrate RNA effector molecule homolog (Arabidopsis) [Source:NCBI gene;Acc:192311]	1216.49	1.53119	0.120371	12.7206	4.54597e-37	1.21998e-34
ENSDARG00000018077	rbp1.1	retinol binding protein 1, cellular, tandem duplicate 1 [Source:ZFIN;Acc:ZDB-GENE-050421-2]	24.5205	1.1342	0.421161	2.69304	0.00708042	0.0290374
ENSDARG00000019362	ptbp1a	polypyrimidine tract binding protein 1a [Source:ZFIN;Acc:ZDB-GENE-050522-492]	2233.99	1.48044	0.104671	14.1437	2.04177e-45	8.09262e-43
ENSDARG00000020187	GCA	zgc:92027 [Source:ZFIN;Acc:ZDB-GENE-040930-3]	1350.39	0.61293	0.133662	4.58567	4.52539e-06	5.57036e-05
ENSDARG00000020465	ewsr1b	EWS RNA-binding protein 1b [Source:ZFIN;Acc:ZDB-GENE-030131-1600]	2367.65	0.805405	0.136213	5.91283	3.36278e-09	8.54392e-08
ENSDARG00000020623	baxa	BCL2 associated X, apoptosis regulator a [Source:ZFIN;Acc:ZDB-GENE-000511-6]	792.734	1.20259	0.127334	9.44431	3.57752e-21	3.74666e-19
ENSDARG00000020679	clpp	caseinolytic mitochondrial matrix peptidase proteolytic subunit [Source:ZFIN;Acc:ZDB-GENE-030131-7860]	445.713	0.675261	0.164796	4.09755	4.17544e-05	0.000390602
ENSDARG00000021107	sf3a2	splicing factor 3a, subunit 2 [Source:ZFIN;Acc:ZDB-GENE-040426-897]	602.073	0.715227	0.149912	4.77097	1.83345e-06	2.50585e-05
ENSDARG00000021242	mvp	major vault protein [Source:NCBI gene;Acc:373081]	1616.84	1.28515	0.173175	7.42114	1.16121e-13	5.44921e-12
ENSDARG00000021882	fbxl3b	F-box and leucine-rich repeat protein 3b [Source:ZFIN;Acc:ZDB-GENE-041010-178]	250.016	0.758647	0.213838	3.54777	0.000388505	0.00264231
ENSDARG00000021924	hsp70.3	heat shock cognate 70-kd protein, tandem duplicate 3 [Source:ZFIN;Acc:ZDB-GENE-110713-1]	133.867	1.77392	0.267927	6.62093	3.56949e-11	1.2052e-09
ENSDARG00000022213	uck2b	uridine-cytidine kinase 2b [Source:NCBI gene;Acc:327057]	606.357	0.718203	0.131978	5.44184	5.27339e-08	1.0548e-06
ENSDARG00000022232	ppan	peter pan homolog [Source:ZFIN;Acc:ZDB-GENE-030114-4]	313.349	0.630651	0.20856	3.02384	0.00249587	0.0124253
ENSDARG00000022399	ntmt1	N-terminal Xaa-Pro-Lys N-methyltransferase 1 [Source:NCBI gene;Acc:405834]	562.925	1.35055	0.132519	10.1914	2.16593e-24	2.86159e-22
ENSDARG00000022712	stat3	signal transducer and activator of transcription 3 (acute-phase response factor) [Source:ZFIN;Acc:ZDB-GENE-980526-68]	641.365	0.705683	0.158481	4.4528	8.47578e-06	9.67058e-05
ENSDARG00000023495	ift74	intraflagellar transport 74 [Source:NCBI gene;Acc:436658]	778.052	0.59981	0.153044	3.9192	8.88429e-05	0.000748482
ENSDARG00000024141	cav3	caveolin 3 [Source:ZFIN;Acc:ZDB-GENE-050522-426]	1028.06	0.646839	0.128744	5.02424	5.05438e-07	7.93928e-06
ENSDARG00000024317	trap1	TNF receptor-associated protein 1 [Source:ZFIN;Acc:ZDB-GENE-030131-4257]	974.224	0.71257	0.108748	6.55249	5.65841e-11	1.86178e-09
ENSDARG00000024546	pla2g4aa	phospholipase A2, group IVAa (cytosolic, calcium-dependent) [Source:NCBI gene;Acc:30554]	124.017	0.792655	0.234328	3.38267	0.000717858	0.00444892
ENSDARG00000024818	rilpl2	Rab interacting lysosomal protein-like 2 [Source:NCBI gene;Acc:100004718]	202.014	0.880638	0.185474	4.74804	2.05393e-06	2.7632e-05
ENSDARG00000024967	fancg	FA complementation group G [Source:ZFIN;Acc:ZDB-GENE-050417-103]	97.5825	0.60675	0.224612	2.70133	0.00690636	0.0284503
ENSDARG00000025397	srsf3a	serine and arginine rich splicing factor 3a [Source:ZFIN;Acc:ZDB-GENE-030616-631]	55.6387	0.746543	0.291266	2.56309	0.0103744	0.0393691
ENSDARG00000025428	socs3a	suppressor of cytokine signaling 3a [Source:ZFIN;Acc:ZDB-GENE-030131-7349]	1750.29	1.18772	0.202934	5.85274	4.83547e-09	1.18984e-07
ENSDARG00000025866	ankdd1b	ankyrin repeat and death domain containing 1B [Source:ZFIN;Acc:ZDB-GENE-060526-136]	79.3619	0.616844	0.23216	2.65697	0.00788455	0.0316796
ENSDARG00000026086		zgc:162324 [Source:ZFIN;Acc:ZDB-GENE-070410-73]	19.1644	1.64914	0.507321	3.25069	0.00115125	0.00657643
ENSDARG00000026400	rad51d	RAD51 paralog D [Source:ZFIN;Acc:ZDB-GENE-040426-2490]	46.3854	0.803364	0.296516	2.70935	0.00674157	0.0278938
ENSDARG00000026454	mis12	MIS12 kinetochore complex component [Source:ZFIN;Acc:ZDB-GENE-040426-1372]	109.164	0.667959	0.221572	3.01463	0.00257292	0.0127462
ENSDARG00000026582	iscub	iron-sulfur cluster assembly enzyme b [Source:ZFIN;Acc:ZDB-GENE-050417-332]	327.729	0.862959	0.179763	4.80053	1.5825e-06	2.20617e-05
ENSDARG00000029039	zdhhc23a	zinc finger DHHC-type containing 23a [Source:ZFIN;Acc:ZDB-GENE-060526-38]	51.3973	1.05587	0.33183	3.18196	0.00146284	0.00798793
ENSDARG00000029252	ssb	small RNA binding exonuclease protection factor La [Source:ZFIN;Acc:ZDB-GENE-030131-223]	1262.04	0.767636	0.145701	5.26856	1.37501e-07	2.48417e-06
ENSDARG00000029688	hsp70.1	heat shock cognate 70-kd protein, tandem duplicate 1 [Source:ZFIN;Acc:ZDB-GENE-990415-91]	64.2639	1.15267	0.399763	2.88338	0.00393436	0.0180711
ENSDARG00000029931	atp13a1	ATPase 13A1 [Source:ZFIN;Acc:ZDB-GENE-040426-2804]	395.297	0.615886	0.141906	4.3401	1.42419e-05	0.0001525
ENSDARG00000030961	ak8	adenylate kinase 8 [Source:NCBI gene;Acc:553671]	52.2797	1.1689	0.273919	4.26733	1.9783e-05	0.000203624
ENSDARG00000033370	ppil3	peptidylprolyl isomerase (cyclophilin)-like 3 [Source:ZFIN;Acc:ZDB-GENE-040625-159]	56.9403	1.50281	0.324879	4.62574	3.73263e-06	4.7116e-05
ENSDARG00000034396	mars1	methionyl-tRNA synthetase 1 [Source:ZFIN;Acc:ZDB-GENE-030219-83]	401.225	1.42542	0.170605	8.35509	6.53852e-17	4.40974e-15
ENSDARG00000035129	zgc:101858	zgc:101858 [Source:ZFIN;Acc:ZDB-GENE-040927-13]	426.812	0.801902	0.139682	5.74091	9.41668e-09	2.19549e-07
ENSDARG00000035324	hnrnpl	heterogeneous nuclear ribonucleoprotein L [Source:ZFIN;Acc:ZDB-GENE-040426-710]	3780.83	1.5657	0.122019	12.8316	1.09073e-37	3.02156e-35
ENSDARG00000035325	srsf7a	serine and arginine rich splicing factor 7a [Source:ZFIN;Acc:ZDB-GENE-040426-1798]	1484.2	0.776085	0.14636	5.30258	1.14174e-07	2.10557e-06
ENSDARG00000035326	nccrp1	P1, F-box associated domain containing [Source:NCBI gene;Acc:30078]	810.367	0.732273	0.213297	3.43311	0.000596699	0.00380044
ENSDARG00000035415	ptger4b	prostaglandin E receptor 4 (subtype EP4) b [Source:ZFIN;Acc:ZDB-GENE-060531-102]	56.535	0.712278	0.25736	2.76763	0.00564651	0.0242492
ENSDARG00000035422	ccn1l1	cellular communication network factor 1, like 1 [Source:ZFIN;Acc:ZDB-GENE-050417-136]	36.9814	1.63413	0.335631	4.86881	1.12271e-06	1.62679e-05
ENSDARG00000035602	dao.1	D-amino-acid oxidase, tandem duplicate 1 [Source:ZFIN;Acc:ZDB-GENE-050913-127]	41.6205	3.2299	0.865808	3.73051	0.000191096	0.00144503
ENSDARG00000035858	cnn2	calponin 2 [Source:ZFIN;Acc:ZDB-GENE-030131-542]	2356.53	0.803473	0.13345	6.02076	1.73601e-09	4.68323e-08
ENSDARG00000036567	aanat1	arylalkylamine N-acetyltransferase 1 [Source:ZFIN;Acc:ZDB-GENE-040329-1]	53.6177	0.855732	0.334216	2.56041	0.0104548	0.0395673
ENSDARG00000036625	polr2f	polymerase (RNA) II (DNA directed) polypeptide F [Source:ZFIN;Acc:ZDB-GENE-040718-279]	495.215	0.593969	0.123643	4.80391	1.55597e-06	2.17506e-05
ENSDARG00000036844	tsen54	TSEN54 tRNA splicing endonuclease subunit [Source:ZFIN;Acc:ZDB-GENE-050522-454]	96.3723	1.06157	0.232963	4.55683	5.19303e-06	6.28999e-05
ENSDARG00000037000	fkbp11	FKBP prolyl isomerase 11 [Source:ZFIN;Acc:ZDB-GENE-030616-357]	334.015	0.64509	0.150505	4.28617	1.81779e-05	0.000189526
ENSDARG00000037874	cyp3c3	cytochrome P450, family 3, subfamily c, polypeptide 3 [Source:ZFIN;Acc:ZDB-GENE-041114-102]	54.8621	1.59763	0.328382	4.86516	1.14364e-06	1.65154e-05
ENSDARG00000037917	itga3a	integrin, alpha 3a [Source:ZFIN;Acc:ZDB-GENE-090805-3]	430.903	0.87498	0.14817	5.90523	3.5215e-09	8.87714e-08
ENSDARG00000037924	gna13b	guanine nucleotide binding protein (G protein), alpha 13b [Source:ZFIN;Acc:ZDB-GENE-030131-8277]	320.176	0.628602	0.140771	4.46541	7.99144e-06	9.18618e-05
ENSDARG00000037928	ddx42	DEAD (Asp-Glu-Ala-Asp) box helicase 42 [Source:ZFIN;Acc:ZDB-GENE-050706-53]	842.358	0.757294	0.130346	5.8099	6.25118e-09	1.50654e-07
ENSDARG00000037946	prl	prolactin [Source:ZFIN;Acc:ZDB-GENE-030513-1]	36.9553	1.3172	0.353166	3.72971	0.000191703	0.00144919
ENSDARG00000037966	thoc6	THO complex 6 [Source:NCBI gene;Acc:100004014]	128.284	0.651131	0.193683	3.36184	0.000774245	0.0047346
ENSDARG00000037968	fus	FUS RNA binding protein [Source:ZFIN;Acc:ZDB-GENE-040426-1010]	1038.58	0.77176	0.132381	5.82983	5.54848e-09	1.34982e-07
ENSDARG00000038025	cbx7a	chromobox homolog 7a [Source:ZFIN;Acc:ZDB-GENE-050417-400]	1515.36	1.97879	0.354299	5.58507	2.33606e-08	5.04898e-07
ENSDARG00000038030	rbx1	ring-box 1, E3 ubiquitin protein ligase [Source:ZFIN;Acc:ZDB-GENE-041008-106]	704.04	0.748347	0.185316	4.03821	5.38598e-05	0.000486532
ENSDARG00000038066	kpna2	karyopherin alpha 2 (RAG cohort 1, importin alpha 1) [Source:ZFIN;Acc:ZDB-GENE-040718-22]	755.089	0.936404	0.21294	4.3975	1.09504e-05	0.000120356
ENSDARG00000038068	ddx5	DEAD (Asp-Glu-Ala-Asp) box helicase 5 [Source:ZFIN;Acc:ZDB-GENE-030131-925]	11554.4	0.700781	0.153034	4.57925	4.66644e-06	5.72211e-05
ENSDARG00000038074	ergic3	ERGIC and golgi 3 [Source:NCBI gene;Acc:393990]	383.403	0.759058	0.143311	5.29659	1.17986e-07	2.16501e-06
ENSDARG00000038141	atf4b	activating transcription factor 4b [Source:ZFIN;Acc:ZDB-GENE-070928-23]	11845.4	2.90165	0.122963	23.5979	4.05477e-123	6.9642e-120
ENSDARG00000038243	e4f1	E4F transcription factor 1 [Source:NCBI gene;Acc:561158]	409.888	0.725885	0.137414	5.28246	1.27463e-07	2.31255e-06
ENSDARG00000038297	aspdh	aspartate dehydrogenase domain containing [Source:NCBI gene;Acc:447919]	51.2873	1.51723	0.304942	4.97546	6.50916e-07	9.96293e-06
ENSDARG00000038612	pih1d3	PIH1 domain containing 3 [Source:ZFIN;Acc:ZDB-GENE-040722-2]	35.4884	0.852771	0.332775	2.56261	0.010389	0.0393952
ENSDARG00000038666	igfbp1b	insulin-like growth factor binding protein 1b [Source:ZFIN;Acc:ZDB-GENE-081210-3]	288.902	1.17717	0.239326	4.91868	8.71318e-07	1.29701e-05
ENSDARG00000038695	elavl1a	ELAV like RNA binding protein 1a [Source:ZFIN;Acc:ZDB-GENE-990415-245]	3452.96	0.841238	0.109906	7.65419	1.94541e-14	1.00844e-12
ENSDARG00000038713	tep1	telomerase-associated protein 1 [Source:ZFIN;Acc:ZDB-GENE-030131-6153]	61.7429	1.32379	0.288826	4.58333	4.57625e-06	5.62221e-05
ENSDARG00000038768	mrpl12	mitochondrial ribosomal protein L12 [Source:ZFIN;Acc:ZDB-GENE-050417-187]	888.119	0.859661	0.138848	6.19136	5.96478e-10	1.69241e-08
ENSDARG00000038977	slc25a24l	solute carrier family 25 member 24, like [Source:ZFIN;Acc:ZDB-GENE-040923-1]	6.56195	2.61272	0.944955	2.76491	0.00569378	0.0244034
ENSDARG00000039142	arpc5a	actin related protein 2/3 complex, subunit 5A [Source:ZFIN;Acc:ZDB-GENE-030131-8448]	1355.31	1.02184	0.1353	7.55246	4.27117e-14	2.12019e-12
ENSDARG00000039325	pmepa1	prostate transmembrane protein, androgen induced 1 [Source:ZFIN;Acc:ZDB-GENE-040718-320]	33.0418	1.13172	0.387074	2.92377	0.00345821	0.0162521
ENSDARG00000039338	gadd45gip1	growth arrest and DNA-damage-inducible, gamma interacting protein 1 [Source:ZFIN;Acc:ZDB-GENE-091204-282]	409.25	0.641655	0.150343	4.26795	1.97278e-05	0.000203137
ENSDARG00000039453	dhrs7ca	dehydrogenase/reductase (SDR family) member 7Ca [Source:NCBI gene;Acc:558764]	77.4289	1.21226	0.25413	4.77025	1.84e-06	2.51213e-05
ENSDARG00000039828	zp3b	zona pellucida glycoprotein 3b [Source:ZFIN;Acc:ZDB-GENE-031124-2]	26.3336	1.80491	0.389003	4.63982	3.48706e-06	4.44881e-05
ENSDARG00000039830	gng5	guanine nucleotide binding protein (G protein), gamma 5 [Source:ZFIN;Acc:ZDB-GENE-030131-9966]	829.279	0.639123	0.136765	4.67315	2.96614e-06	3.8439e-05
ENSDARG00000039887	c1qbp	complement component 1, q subcomponent binding protein [Source:NCBI gene;Acc:334619]	1503.83	0.585726	0.129575	4.52037	6.17322e-06	7.31558e-05
ENSDARG00000040070	coil	coilin p80 [Source:ZFIN;Acc:ZDB-GENE-000330-8]	117.846	0.926269	0.214958	4.30907	1.63942e-05	0.000172817
ENSDARG00000041724	glipr2	GLI pathogenesis-related 2 [Source:ZFIN;Acc:ZDB-GENE-030131-4424]	112.125	0.695179	0.241652	2.87677	0.00401769	0.0183589
ENSDARG00000042401	derl2	derlin 2 [Source:ZFIN;Acc:ZDB-GENE-050522-90]	298.739	0.869315	0.160706	5.40936	6.32508e-08	1.24582e-06
ENSDARG00000043581	gadd45aa	growth arrest and DNA-damage-inducible, alpha, a [Source:ZFIN;Acc:ZDB-GENE-040426-1501]	420.67	1.27169	0.168878	7.53026	5.0641e-14	2.49458e-12
ENSDARG00000044194	tcta	T cell leukemia translocation altered [Source:NCBI gene;Acc:436858]	434.056	0.89498	0.131354	6.81351	9.52428e-12	3.51036e-10
ENSDARG00000044203	sumf1	sulfatase modifying factor 1 [Source:ZFIN;Acc:ZDB-GENE-060421-3113]	170.21	0.616815	0.176427	3.49614	0.000472037	0.00311105
ENSDARG00000044341	chst7	carbohydrate (N-acetylglucosamine 6-O) sulfotransferase 7 [Source:ZFIN;Acc:ZDB-GENE-131121-150]	242.858	0.894221	0.171837	5.2039	1.95146e-07	3.38556e-06
ENSDARG00000044400	wdr78	WD repeat domain 78 [Source:ZFIN;Acc:ZDB-GENE-050522-322]	31.705	0.939771	0.365064	2.57427	0.0100453	0.038403
ENSDARG00000044431	ppig	peptidylprolyl isomerase G (cyclophilin G) [Source:ZFIN;Acc:ZDB-GENE-040426-2822]	708.152	1.60042	0.124376	12.8676	6.85011e-38	1.91825e-35
ENSDARG00000044562	cycsb	cytochrome c, somatic b [Source:NCBI gene;Acc:415158]	3860.28	0.668043	0.170072	3.92801	8.56533e-05	0.000725406
ENSDARG00000051957	selenom	selenoprotein M [Source:NCBI gene;Acc:352913]	219.815	0.891944	0.191236	4.66411	3.09961e-06	3.99077e-05
ENSDARG00000052103	dtymk	deoxythymidylate kinase (thymidylate kinase) [Source:ZFIN;Acc:ZDB-GENE-990603-11]	86.4985	1.22467	0.309199	3.96078	7.47068e-05	0.000643273
ENSDARG00000052104	atg4b	autophagy related 4B, cysteine peptidase [Source:NCBI gene;Acc:448859]	407.576	0.651127	0.136045	4.78611	1.70042e-06	2.34769e-05
ENSDARG00000052109	zgc:114041	zgc:114041 [Source:ZFIN;Acc:ZDB-GENE-050706-122]	26.6972	1.12098	0.438019	2.5592	0.0104914	0.0396669
ENSDARG00000052148	ptgs1	prostaglandin-endoperoxide synthase 1 [Source:ZFIN;Acc:ZDB-GENE-020530-1]	131.198	0.665887	0.193773	3.43642	0.000589458	0.00375896
ENSDARG00000052190	fdx2	ferredoxin 2 [Source:NCBI gene;Acc:767726]	160.156	0.814645	0.199865	4.07598	4.58208e-05	0.000424024
ENSDARG00000052288	zmp:0000000634	zmp:0000000634 [Source:ZFIN;Acc:ZDB-GENE-130530-637]	61.969	3.41986	0.363979	9.39576	5.68057e-21	5.78453e-19
ENSDARG00000052344	tbl3	transducin (beta)-like 3 [Source:ZFIN;Acc:ZDB-GENE-041114-104]	525.627	0.607075	0.148995	4.07448	4.61175e-05	0.000426208
ENSDARG00000052351	si:dkey-156n14.3	si:dkey-156n14.3 [Source:ZFIN;Acc:ZDB-GENE-030131-4816]	905.065	1.26655	0.111025	11.4078	3.82196e-30	7.03323e-28
ENSDARG00000052617	raver1	ribonucleoprotein, PTB-binding 1 [Source:ZFIN;Acc:ZDB-GENE-050522-99]	132.567	0.618162	0.191632	3.22577	0.00125633	0.00705928
ENSDARG00000052690	arrdc3a	arrestin domain containing 3a [Source:ZFIN;Acc:ZDB-GENE-030131-2913]	3106.05	0.777452	0.125114	6.21397	5.16637e-10	1.4789e-08
ENSDARG00000053101	prpf38b	pre-mRNA processing factor 38B [Source:NCBI gene;Acc:406810]	1104.42	1.76183	0.103917	16.9542	1.79183e-64	1.21481e-61
ENSDARG00000053449	pyya	peptide YYa [Source:NCBI gene;Acc:30211]	190.859	0.712789	0.200169	3.56094	0.000369528	0.00252926
ENSDARG00000053467	gtpbp1	GTP binding protein 1 [Source:ZFIN;Acc:ZDB-GENE-030909-12]	669.421	0.785493	0.136161	5.76886	7.98105e-09	1.88812e-07
ENSDARG00000054170	ltb4r2b	leukotriene B4 receptor 2b [Source:ZFIN;Acc:ZDB-GENE-070912-658]	31.4471	0.940777	0.34214	2.74969	0.00596524	0.0253727
ENSDARG00000054570	smg1	SMG1 nonsense mediated mRNA decay associated PI3K related kinase [Source:ZFIN;Acc:ZDB-GENE-061013-767]	2049.09	1.11772	0.0929815	12.0209	2.76001e-33	6.34876e-31
ENSDARG00000055639	ruvbl2	RuvB-like AAA ATPase 2 [Source:NCBI gene;Acc:317678]	544.048	0.87298	0.130121	6.70901	1.95953e-11	6.91553e-10
ENSDARG00000055644	prss60.2	serine protease 60.2 [Source:ZFIN;Acc:ZDB-GENE-050320-109]	295.432	0.66651	0.158793	4.19735	2.70056e-05	0.000267184
ENSDARG00000055731	si:dkeyp-69e1.8	si:dkeyp-69e1.8 [Source:ZFIN;Acc:ZDB-GENE-070912-676]	75.149	0.678388	0.250084	2.71264	0.00667504	0.0276967
ENSDARG00000055917	nipa1	NIPA magnesium transporter 1 [Source:ZFIN;Acc:ZDB-GENE-041010-164]	108.801	0.744242	0.207219	3.59158	0.000328683	0.00229295
ENSDARG00000056015	hoxb13a	homeobox B13a [Source:NCBI gene;Acc:559921]	51.7347	0.974567	0.285538	3.41309	0.000642305	0.0040449
ENSDARG00000056200	abcb9	ATP-binding cassette, sub-family B (MDR/TAP), member 9 [Source:ZFIN;Acc:ZDB-GENE-050517-12]	312.48	1.15853	0.158732	7.29864	2.90683e-13	1.28675e-11
ENSDARG00000056791	pde6ga	phosphodiesterase 6G, cGMP-specific, rod, gamma, paralog a [Source:ZFIN;Acc:ZDB-GENE-050522-144]	79.8801	1.05782	0.399793	2.64591	0.00814704	0.0324911
ENSDARG00000057414	phb	prohibitin [Source:ZFIN;Acc:ZDB-GENE-030131-6577]	2190.21	0.904446	0.156656	5.77346	7.76604e-09	1.84233e-07
ENSDARG00000057633	cxcr4a	chemokine (C-X-C motif) receptor 4a [Source:ZFIN;Acc:ZDB-GENE-020102-1]	67.4685	0.624372	0.249887	2.49861	0.012468	0.0456528
ENSDARG00000058325	casp8	caspase 8, apoptosis-related cysteine peptidase [Source:ZFIN;Acc:ZDB-GENE-000713-1]	183.615	0.908126	0.161017	5.63995	1.70102e-08	3.76814e-07
ENSDARG00000058695	ddr2b	discoidin domain receptor tyrosine kinase 2b [Source:ZFIN;Acc:ZDB-GENE-060503-361]	268.517	0.77674	0.144763	5.3656	8.06791e-08	1.54423e-06
ENSDARG00000058930	si:busm1-52i16.2	si:busm1-52i16.2 [Source:ZFIN;Acc:ZDB-GENE-030616-509]	4.86672	2.54749	1.00516	2.53441	0.0112637	0.0420683
ENSDARG00000059498	arl16	ADP-ribosylation factor-like 16 [Source:ZFIN;Acc:ZDB-GENE-070410-114]	213.235	1.04474	0.164287	6.35924	2.02755e-10	6.11659e-09
ENSDARG00000059606	ccdc84	coiled-coil domain containing 84 [Source:ZFIN;Acc:ZDB-GENE-060929-1174]	379.795	1.51325	0.133446	11.3397	8.33874e-30	1.51289e-27
ENSDARG00000059805	slc25a38a	solute carrier family 25 member 38a [Source:NCBI gene;Acc:767662]	182.989	2.52355	0.240056	10.5123	7.57858e-26	1.07871e-23
ENSDARG00000059836	ddit3	DNA-damage-inducible transcript 3 [Source:ZFIN;Acc:ZDB-GENE-070410-90]	845.735	1.47609	0.370369	3.98546	6.73502e-05	0.000588925
ENSDARG00000059853	manbal	mannosidase beta like [Source:ZFIN;Acc:ZDB-GENE-161222-1]	421.435	0.805219	0.158136	5.09193	3.54428e-07	5.78652e-06
ENSDARG00000059906	sdc4	syndecan 4 [Source:ZFIN;Acc:ZDB-GENE-061111-1]	4441.89	0.68753	0.104629	6.57114	4.99305e-11	1.65982e-09
ENSDARG00000059993	trpm4a	transient receptor potential cation channel, subfamily M, member 4a [Source:ZFIN;Acc:ZDB-GENE-090302-3]	650.665	1.15476	0.121783	9.48206	2.49301e-21	2.65403e-19
ENSDARG00000060012	f2r	coagulation factor II (thrombin) receptor [Source:ZFIN;Acc:ZDB-GENE-060526-30]	46.1056	1.3116	0.310503	4.2241	2.39895e-05	0.000241045
ENSDARG00000060235	mst1ra	macrophage stimulating 1 receptor a [Source:ZFIN;Acc:ZDB-GENE-071218-2]	231.449	0.605236	0.163491	3.70195	0.000213946	0.00158799
ENSDARG00000060246	slc16a6b	solute carrier family 16 member 6b [Source:ZFIN;Acc:ZDB-GENE-110208-3]	528.227	1.5298	0.221195	6.91608	4.64311e-12	1.7988e-10
ENSDARG00000060315	rabgap1l2	RAB GTPase activating protein 1-like 2 [Source:ZFIN;Acc:ZDB-GENE-070912-414]	288.838	0.602644	0.168017	3.5868	0.000334757	0.00232713
ENSDARG00000060748	tsfm	Ts translation elongation factor, mitochondrial [Source:NCBI gene;Acc:567785]	285.655	0.713167	0.216235	3.2981	0.000973398	0.00573859
ENSDARG00000060946	pip5kl1	phosphatidylinositol-4-phosphate 5-kinase-like 1 [Source:ZFIN;Acc:ZDB-GENE-060526-248]	111	1.57423	0.212361	7.41298	1.23492e-13	5.76362e-12
ENSDARG00000061095	stk36	serine/threonine kinase 36 (fused homolog, Drosophila) [Source:ZFIN;Acc:ZDB-GENE-030912-6]	82.9224	0.651845	0.226145	2.88242	0.00394639	0.0181102
ENSDARG00000061303	oca2	oculocutaneous albinism II [Source:ZFIN;Acc:ZDB-GENE-070718-4]	44.2822	1.05006	0.36241	2.89744	0.00376221	0.0174403
ENSDARG00000061806	si:dkey-13n15.2	si:dkey-13n15.2 [Source:ZFIN;Acc:ZDB-GENE-060526-209]	83.7915	0.651929	0.216627	3.00946	0.00261716	0.0129292
ENSDARG00000062040	atp8b5a	ATPase phospholipid transporting 8B5a [Source:ZFIN;Acc:ZDB-GENE-060531-48]	160.651	0.711871	0.17674	4.02778	5.63054e-05	0.000506847
ENSDARG00000062216	narfl	nuclear prelamin A recognition factor-like [Source:NCBI gene;Acc:560541]	370.132	0.623117	0.15095	4.12798	3.65966e-05	0.000348554
ENSDARG00000062430	gpd2	glycerol-3-phosphate dehydrogenase 2 (mitochondrial) [Source:ZFIN;Acc:ZDB-GENE-030131-4869]	270.693	0.961468	0.161969	5.93611	2.91862e-09	7.51925e-08
ENSDARG00000062904	idua	alpha-L-iduronidase [Source:ZFIN;Acc:ZDB-GENE-060526-29]	133.258	0.618594	0.213616	2.89583	0.00378157	0.0174945
ENSDARG00000063223	arl14	ADP-ribosylation factor-like 14 [Source:ZFIN;Acc:ZDB-GENE-070705-288]	107.951	0.786186	0.24073	3.26585	0.00109136	0.00630325
ENSDARG00000063341	czib	CXXC motif containing zinc binding protein [Source:ZFIN;Acc:ZDB-GENE-061207-34]	306.714	1.12633	0.152896	7.36665	1.74967e-13	8.03507e-12
ENSDARG00000067546	si:ch211-193c2.2	si:ch211-193c2.2 [Source:ZFIN;Acc:ZDB-GENE-041210-163]	25.6163	1.408	0.437801	3.21607	0.00129961	0.00726289
ENSDARG00000067806	zgc:158432	zgc:158432 [Source:ZFIN;Acc:ZDB-GENE-061201-57]	70.1279	1.0621	0.363111	2.92499	0.00344464	0.016206
ENSDARG00000067848	nmrk2	nicotinamide riboside kinase 2 [Source:ZFIN;Acc:ZDB-GENE-040912-44]	2213.62	0.625446	0.103721	6.03007	1.63887e-09	4.43511e-08
ENSDARG00000068011	si:ch211-230g14.3	si:ch211-230g14.3 [Source:ZFIN;Acc:ZDB-GENE-081104-529]	14.0154	1.75482	0.550891	3.18541	0.00144549	0.00791499
ENSDARG00000068096	atf5a	activating transcription factor 5a [Source:ZFIN;Acc:ZDB-GENE-060526-205]	1253.79	0.941646	0.121301	7.76288	8.30234e-15	4.46541e-13
ENSDARG00000068288	lamc2	laminin, gamma 2 [Source:ZFIN;Acc:ZDB-GENE-110222-3]	120.824	2.22659	0.769569	2.89329	0.00381224	0.017617
ENSDARG00000068305	mrps14	mitochondrial ribosomal protein S14 [Source:ZFIN;Acc:ZDB-GENE-060825-75]	385.581	0.618944	0.133497	4.63641	3.54516e-06	4.51032e-05
ENSDARG00000068587	rabggtb	Rab geranylgeranyltransferase subunit beta [Source:ZFIN;Acc:ZDB-GENE-040426-2116]	542.228	0.634016	0.125458	5.0536	4.33564e-07	6.9078e-06
ENSDARG00000069839	CU571382.1		12.452	3.56332	0.693841	5.13565	2.81175e-07	4.69774e-06
ENSDARG00000069878	snu13a	SNU13 homolog, small nuclear ribonucleoprotein a (U4/U6.U5) [Source:ZFIN;Acc:ZDB-GENE-040426-879]	370.755	0.954434	0.228329	4.18009	2.91394e-05	0.000284578
ENSDARG00000069961	il21r.1	interleukin 21 receptor, tandem duplicate 1 [Source:ZFIN;Acc:ZDB-GENE-080108-6]	49.7008	1.08614	0.302957	3.58512	0.000336925	0.00233905
ENSDARG00000070047	rgs4	regulator of G protein signaling 4 [Source:ZFIN;Acc:ZDB-GENE-030131-9839]	1259.91	0.59616	0.117693	5.06536	4.07622e-07	6.55119e-06
ENSDARG00000070061	gfer	growth factor, augmenter of liver regeneration (ERV1 homolog, S. cerevisiae) [Source:ZFIN;Acc:ZDB-GENE-060810-186]	262.305	1.78326	0.242388	7.35707	1.87989e-13	8.6024e-12
ENSDARG00000070471	tarbp2	TAR (HIV) RNA binding protein 2 [Source:NCBI gene;Acc:336141]	279.343	0.643161	0.166792	3.85606	0.000115229	0.000932361
ENSDARG00000070735	rnd2	Rho family GTPase 2 [Source:ZFIN;Acc:ZDB-GENE-030616-177]	52.8307	1.17752	0.278904	4.22196	2.42189e-05	0.000242878
ENSDARG00000070743	tmem45a	transmembrane protein 45a [Source:ZFIN;Acc:ZDB-GENE-050522-34]	249.377	0.87672	0.160624	5.45822	4.80927e-08	9.72537e-07
ENSDARG00000070792	lrrc15	leucine rich repeat containing 15 [Source:ZFIN;Acc:ZDB-GENE-031113-8]	121.853	0.916681	0.190002	4.8246	1.40284e-06	1.97927e-05
ENSDARG00000070961	lepr	leptin receptor [Source:ZFIN;Acc:ZDB-GENE-080104-1]	790.313	0.865994	0.125439	6.90368	5.06718e-12	1.94265e-10
ENSDARG00000070966	insl5a	insulin-like 5a [Source:ZFIN;Acc:ZDB-GENE-050310-4]	92.0828	0.633677	0.230539	2.74867	0.00598369	0.0254358
ENSDARG00000071086	gpr155b	G protein-coupled receptor 155b [Source:ZFIN;Acc:ZDB-GENE-110815-2]	186.972	0.703649	0.171669	4.09887	4.15178e-05	0.000389095
ENSDARG00000073761	myo19	myosin XIX [Source:ZFIN;Acc:ZDB-GENE-140106-116]	122.978	0.992096	0.214737	4.62006	3.83628e-06	4.81647e-05
ENSDARG00000073813	scly	selenocysteine lyase [Source:ZFIN;Acc:ZDB-GENE-080204-30]	134.528	0.681859	0.202046	3.37477	0.000738769	0.0045547
ENSDARG00000074086	tecpr1b	tectonin beta-propeller repeat containing 1b [Source:ZFIN;Acc:ZDB-GENE-100812-12]	222.043	0.634364	0.227814	2.78457	0.00535987	0.0232156
ENSDARG00000074094	tgm2b	transglutaminase 2b [Source:ZFIN;Acc:ZDB-GENE-030131-2576]	655.736	1.07637	0.128613	8.36904	5.80903e-17	3.94876e-15
ENSDARG00000074148	rbpjl	recombination signal binding protein for immunoglobulin kappa J region-like [Source:ZFIN;Acc:ZDB-GENE-050307-4]	68.279	2.86381	0.308451	9.28449	1.62487e-20	1.57374e-18
ENSDARG00000074734	msl1a	MSL complex subunit 1a [Source:NCBI gene;Acc:100000715]	289.552	0.856923	0.15376	5.57312	2.50215e-08	5.37192e-07
ENSDARG00000075163	cxcl20	chemokine (C-X-C motif) ligand 20 [Source:ZFIN;Acc:ZDB-GENE-111004-2]	58.0782	0.922505	0.314093	2.93705	0.00331356	0.0156867
ENSDARG00000075261	timp2b	TIMP metallopeptidase inhibitor 2b [Source:ZFIN;Acc:ZDB-GENE-040426-2655]	989.162	3.04391	0.550902	5.52533	3.28875e-08	6.8717e-07
ENSDARG00000075380	kri1	KRI1 homolog [Source:NCBI gene;Acc:402800]	444.261	1.00002	0.153999	6.49369	8.37587e-11	2.69398e-09
ENSDARG00000075726	dhrs7b	dehydrogenase/reductase (SDR family) member 7B [Source:NCBI gene;Acc:550454]	133.741	0.692413	0.195007	3.55071	0.00038419	0.00261641
ENSDARG00000076144	icam3	intercellular adhesion molecule 3 [Source:ZFIN;Acc:ZDB-GENE-060503-219]	175.772	0.871904	0.192955	4.51869	6.22243e-06	7.36374e-05
ENSDARG00000076797	si:dkey-178o16.4	si:dkey-178o16.4 [Source:ZFIN;Acc:ZDB-GENE-131127-163]	29.8298	1.36248	0.391151	3.48326	0.000495355	0.00324537
ENSDARG00000076996		si:ch73-182a11.2 [Source:ZFIN;Acc:ZDB-GENE-130530-816]	145.305	0.840876	0.236459	3.55612	0.00037637	0.00256995
ENSDARG00000077034	nmnat3	nicotinamide nucleotide adenylyltransferase 3 [Source:ZFIN;Acc:ZDB-GENE-070912-331]	80.9876	0.93735	0.292712	3.20229	0.0013634	0.00754895
ENSDARG00000077060	rbm6	RNA binding motif protein 6 [Source:ZFIN;Acc:ZDB-GENE-050309-79]	841.864	0.670387	0.134864	4.97084	6.66644e-07	1.01867e-05
ENSDARG00000077732	alyref	Aly/REF export factor [Source:ZFIN;Acc:ZDB-GENE-070928-29]	1928.21	1.54954	0.179162	8.64884	5.20264e-18	3.98916e-16
ENSDARG00000077836	ttc22	tetratricopeptide repeat domain 22 [Source:ZFIN;Acc:ZDB-GENE-050208-292]	74.2963	0.76795	0.264242	2.90624	0.00365805	0.0170328
ENSDARG00000077858	asip1	agouti signaling protein 1 [Source:ZFIN;Acc:ZDB-GENE-060215-1]	66.2811	0.666835	0.250183	2.66539	0.00768999	0.0310626
ENSDARG00000078222	aatka	apoptosis-associated tyrosine kinase a [Source:ZFIN;Acc:ZDB-GENE-100812-4]	929.933	0.91225	0.112182	8.13184	4.22817e-16	2.63117e-14
ENSDARG00000078608	CT573423.1		1.75119	4.78378	1.80726	2.64698	0.0081215	0.0324194
ENSDARG00000079089	fbxw8	F-box and WD repeat domain containing 8 [Source:NCBI gene;Acc:100136859]	151.66	0.8888	0.180824	4.91527	8.86618e-07	1.31654e-05
ENSDARG00000079202	parp2	poly (ADP-ribose) polymerase 2 [Source:ZFIN;Acc:ZDB-GENE-031113-6]	316.053	0.786242	0.154433	5.09116	3.55874e-07	5.80645e-06
ENSDARG00000079305	hbae3	hemoglobin alpha embryonic-3 [Source:ZFIN;Acc:ZDB-GENE-990706-3]	3090	1.36496	0.295668	4.61653	3.90216e-06	4.88966e-05
ENSDARG00000079403	si:dkey-204l11.1	si:dkey-204l11.1 [Source:ZFIN;Acc:ZDB-GENE-060526-247]	23.0942	3.05688	0.532966	5.73561	9.71641e-09	2.25924e-07
ENSDARG00000079497	tcima	transcriptional and immune response regulator a [Source:ZFIN;Acc:ZDB-GENE-050320-36]	1436.88	1.62993	0.121029	13.4673	2.43467e-41	7.84054e-39
ENSDARG00000079725	dhx9	DEAH (Asp-Glu-Ala-His) box helicase 9 [Source:ZFIN;Acc:ZDB-GENE-070912-171]	1117.28	1.28169	0.115795	11.0686	1.78208e-28	2.96205e-26
ENSDARG00000079802	aanat2	arylalkylamine N-acetyltransferase 2 [Source:ZFIN;Acc:ZDB-GENE-991019-6]	52.4296	1.2634	0.34094	3.70565	0.000210846	0.0015683
ENSDARG00000086374	isg15	ISG15 ubiquitin like modifier [Source:ZFIN;Acc:ZDB-GENE-021211-1]	77.0261	2.14112	0.291873	7.33579	2.20412e-13	9.97975e-12
ENSDARG00000086786	mfsd10	major facilitator superfamily domain containing 10 [Source:ZFIN;Acc:ZDB-GENE-050417-154]	154.483	0.777167	0.205469	3.7824	0.000155325	0.00120422
ENSDARG00000087210	vwa3a	von Willebrand factor A domain containing 3A [Source:ZFIN;Acc:ZDB-GENE-131121-527]	18.9038	1.24199	0.48244	2.57439	0.0100418	0.0384009
ENSDARG00000087869	si:ch211-11k18.4	si:ch211-11k18.4 [Source:ZFIN;Acc:ZDB-GENE-070912-22]	336.399	0.958714	0.204724	4.68296	2.82767e-06	3.69044e-05
ENSDARG00000088072	usp43b	ubiquitin specific peptidase 43b [Source:ZFIN;Acc:ZDB-GENE-120524-2]	88.4918	0.704882	0.249099	2.82972	0.00465884	0.0208089
ENSDARG00000088390	nme4	NME/NM23 nucleoside diphosphate kinase 4 [Source:ZFIN;Acc:ZDB-GENE-040426-1043]	110.392	1.12027	0.34048	3.29025	0.00100099	0.0058693
ENSDARG00000089077	rgs1	regulator of G protein signaling 1 [Source:ZFIN;Acc:ZDB-GENE-070705-145]	113.736	0.970193	0.22978	4.22228	2.41847e-05	0.000242629
ENSDARG00000089291	cenpx	centromere protein X [Source:ZFIN;Acc:ZDB-GENE-110411-78]	81.8472	1.14493	0.237019	4.83054	1.36162e-06	1.93052e-05
ENSDARG00000090524	f2rl2	coagulation factor II (thrombin) receptor-like 2 [Source:ZFIN;Acc:ZDB-GENE-110127-4]	34.6318	1.07443	0.343506	3.12782	0.00176108	0.00933169
ENSDARG00000090861	CABZ01087514.1	peroxisomal membrane protein PMP34-like [Source:NCBI gene;Acc:566378]	60.3753	0.749817	0.297013	2.52452	0.0115855	0.0429804
ENSDARG00000091402	eif2b1	eukaryotic translation initiation factor 2B, subunit 1 alpha [Source:ZFIN;Acc:ZDB-GENE-040625-25]	430.202	0.811925	0.153453	5.29104	1.21621e-07	2.21906e-06
ENSDARG00000091413	TIMM22	translocase of inner mitochondrial membrane 22 homolog (yeast) [Source:NCBI gene;Acc:100537779]	149.593	1.66479	0.233536	7.12864	1.01364e-12	4.21882e-11
ENSDARG00000091946	CR391940.1		186.275	3.86182	0.22436	17.2126	2.13773e-66	1.52984e-63
ENSDARG00000092362	hsp70.2	heat shock cognate 70-kd protein, tandem duplicate 2 [Source:ZFIN;Acc:ZDB-GENE-110405-1]	102.092	0.982523	0.317699	3.09263	0.00198392	0.0102779
ENSDARG00000092445	zgc:153352	zgc:153352 [Source:NCBI gene;Acc:767733]	39.208	1.06745	0.348367	3.06415	0.00218292	0.0111278
ENSDARG00000092987	zmat4a	zinc finger, matrin-type 4a [Source:ZFIN;Acc:ZDB-GENE-081104-333]	100.048	0.698259	0.271417	2.57265	0.0100924	0.0385434
ENSDARG00000093303	ifitm1	interferon induced transmembrane protein 1 [Source:ZFIN;Acc:ZDB-GENE-060526-259]	1274.75	0.61338	0.196922	3.11483	0.00184053	0.00966076
ENSDARG00000093463	CU693484.1		6.23352	4.2	1.23197	3.40918	0.000651593	0.00409239
ENSDARG00000093821	si:ch211-110p13.9	si:ch211-110p13.9 [Source:ZFIN;Acc:ZDB-GENE-060526-9]	102.18	0.731576	0.228019	3.2084	0.00133474	0.00742856
ENSDARG00000093945	vma21	vacuolar ATPase assembly factor VMA21 [Source:NCBI gene;Acc:100307085]	947.401	0.967248	0.123278	7.84605	4.29333e-15	2.40818e-13
ENSDARG00000093960	si:dkey-111e8.5	si:dkey-111e8.5 [Source:ZFIN;Acc:ZDB-GENE-060526-192]	27.5497	1.85909	0.455687	4.07975	4.5085e-05	0.000418115
ENSDARG00000094328	si:dkey-93n13.1	si:dkey-93n13.1 [Source:ZFIN;Acc:ZDB-GENE-091204-23]	52.1246	0.749809	0.275334	2.72327	0.00646398	0.0270062
ENSDARG00000094557	nupr1b	nuclear protein 1b [Source:ZFIN;Acc:ZDB-GENE-030131-4653]	13425.7	4.45042	0.119031	37.3886	5.97757e-306	5.13334e-302
ENSDARG00000094901	abcc6b.2	ATP-binding cassette, sub-family C (CFTR/MRP), member 6b, tandem duplicate 2 [Source:ZFIN;Acc:ZDB-GENE-110208-2]	25.7977	1.57308	0.51514	3.0537	0.0022604	0.0114523
ENSDARG00000095142	si:ch211-208h16.4	si:ch211-208h16.4 [Source:ZFIN;Acc:ZDB-GENE-060526-98]	64.9125	0.703392	0.241473	2.91292	0.00358062	0.0167327
ENSDARG00000095921	si:ch1073-325m22.2	si:ch1073-325m22.2 [Source:NCBI gene;Acc:100333135]	3021.53	0.760558	0.0971671	7.82732	4.9838e-15	2.74354e-13
ENSDARG00000096234	tac4	tachykinin precursor 4 [Source:ZFIN;Acc:ZDB-GENE-120215-159]	7.58274	4.97809	1.19667	4.15996	3.18302e-05	0.000308286
ENSDARG00000096454	ap1m2	adaptor related protein complex 1 subunit mu 2 [Source:ZFIN;Acc:ZDB-GENE-041114-20]	324.151	0.747525	0.146405	5.10588	3.29266e-07	5.42036e-06
ENSDARG00000096903	CU062633.1		8.75575	4.35247	1.01216	4.30018	1.70657e-05	0.000178943
ENSDARG00000096946	BX897682.1		17.7684	2.15011	0.514611	4.17813	2.93922e-05	0.000286938
ENSDARG00000096978	CU972512.1		86.7846	1.75079	0.261552	6.69385	2.17371e-11	7.62959e-10
ENSDARG00000097000	BX890558.1	uncharacterized LOC101884792 [Source:NCBI gene;Acc:101884792]	43.0916	1.51601	0.372796	4.06659	4.77068e-05	0.000438171
ENSDARG00000097058	CU929339.1		15.6294	1.19973	0.484947	2.47393	0.0133635	0.0482189
ENSDARG00000097082	im:7152348	im:7152348 [Source:ZFIN;Acc:ZDB-GENE-041111-308]	199.496	0.611621	0.192125	3.18346	0.00145526	0.00795838
ENSDARG00000097122	AL772382.1		12.974	1.82077	0.62323	2.9215	0.00348346	0.0163439
ENSDARG00000097153	CR954963.1		4.41997	2.67402	1.00165	2.66962	0.00759366	0.0307506
ENSDARG00000097189	FP101861.1		185.929	3.26391	0.220705	14.7886	1.73557e-49	8.12971e-47
ENSDARG00000097265	CR847898.2		89.7703	3.34529	0.289292	11.5637	6.29105e-31	1.23722e-28
ENSDARG00000097553	BX908750.1	uncharacterized LOC110439470 [Source:NCBI gene;Acc:110439470]	172.17	3.67115	0.256953	14.2873	2.62715e-46	1.07434e-43
ENSDARG00000097560	BX511311.3		27.9282	3.53287	0.538043	6.56614	5.16362e-11	1.7121e-09
ENSDARG00000097714	FP017215.1		45.7476	1.4043	0.33689	4.16843	3.06711e-05	0.000297956
ENSDARG00000097738	AL929222.2		215.475	1.14093	0.246455	4.62937	3.66785e-06	4.64119e-05
ENSDARG00000097797	tomm6	translocase of outer mitochondrial membrane 6 homolog (yeast) [Source:ZFIN;Acc:ZDB-GENE-131121-445]	366.493	0.634984	0.185612	3.42103	0.000623839	0.00394598
ENSDARG00000097803	MTRFR	si:ch211-275j6.5 [Source:NCBI gene;Acc:100004874]	161.759	0.626194	0.206604	3.03089	0.00243832	0.0121883
ENSDARG00000097890	si:ch1073-100f3.2	si:ch1073-100f3.2 [Source:ZFIN;Acc:ZDB-GENE-131127-11]	31.0845	2.10477	0.377247	5.5793	2.41488e-08	5.20189e-07
ENSDARG00000097960	BX511132.1		3.34503	3.69991	1.48564	2.49045	0.0127583	0.0464451
ENSDARG00000097976	CR812464.1		17.5694	6.27359	1.24554	5.03684	4.73286e-07	7.46907e-06
ENSDARG00000098045	CR751602.2		139.415	3.22497	0.238725	13.5091	1.38122e-41	4.50434e-39
ENSDARG00000098206	ptrh1	peptidyl-tRNA hydrolase 1 homolog [Source:ZFIN;Acc:ZDB-GENE-050306-33]	138.603	1.56981	0.244209	6.42814	1.29177e-10	4.03881e-09
ENSDARG00000098403	CR925723.1		5.98462	4.79887	1.3658	3.51358	0.000442106	0.00293859
ENSDARG00000098540	zc3h7ba	zinc finger CCCH-type containing 7Ba [Source:ZFIN;Acc:ZDB-GENE-030131-4512]	178.847	0.614837	0.173873	3.53612	0.000406045	0.00274134
ENSDARG00000098646	mthfd2	methylenetetrahydrofolate dehydrogenase (NADP+ dependent) 2, methenyltetrahydrofolate cyclohydrolase [Source:ZFIN;Acc:ZDB-GENE-040704-20]	527.849	0.643053	0.175174	3.67093	0.000241667	0.00176617
ENSDARG00000098673	BX001023.1		41.4694	0.882764	0.302662	2.91667	0.00353794	0.0165633
ENSDARG00000098825	farsa	phenylalanyl-tRNA synthetase subunit alpha [Source:NCBI gene;Acc:692329]	825.071	0.816013	0.127954	6.37739	1.80135e-10	5.48561e-09
ENSDARG00000098934	rrp7a	ribosomal RNA processing 7 homolog A [Source:ZFIN;Acc:ZDB-GENE-050417-38]	292.914	0.942448	0.17944	5.25216	1.50329e-07	2.68953e-06
ENSDARG00000098994	CR352263.1		15.0865	2.14058	0.635783	3.36684	0.000760345	0.00466288
ENSDARG00000099312	jpt1b	Jupiter microtubule associated homolog 1b [Source:ZFIN;Acc:ZDB-GENE-030131-2784]	1101.98	0.605893	0.126844	4.77668	1.78209e-06	2.44473e-05
ENSDARG00000099387	jpt1a	Jupiter microtubule associated homolog 1a [Source:ZFIN;Acc:ZDB-GENE-070410-142]	144.266	0.594142	0.185122	3.20946	0.00132983	0.00741165
ENSDARG00000099411	zgc:158343	zgc:158343 [Source:NCBI gene;Acc:568780]	834.165	0.678747	0.207833	3.26583	0.00109144	0.00630325
ENSDARG00000099516	mettl23	methyltransferase like 23 [Source:ZFIN;Acc:ZDB-GENE-030131-10056]	73.8623	0.713984	0.254929	2.80072	0.00509892	0.0222839
ENSDARG00000099546	kynu	kynureninase [Source:ZFIN;Acc:ZDB-GENE-120215-204]	510.933	0.832101	0.140406	5.92639	3.09665e-09	7.94611e-08
ENSDARG00000099877	si:dkeyp-72e1.6	si:dkeyp-72e1.6 [Source:ZFIN;Acc:ZDB-GENE-120215-228]	75.9	0.755049	0.270215	2.79425	0.00520203	0.0226615
ENSDARG00000099930	col27a1b	collagen, type XXVII, alpha 1b [Source:NCBI gene;Acc:560145]	162.219	0.845184	0.206127	4.10032	4.12585e-05	0.000387088
ENSDARG00000100148	znf1150	zinc finger protein 1150 [Source:ZFIN;Acc:ZDB-GENE-141212-372]	6.00417	4.63034	1.36691	3.38746	0.00070544	0.00438886
ENSDARG00000100246	FP016234.1		286.991	1.02255	0.230234	4.44137	8.93867e-06	0.000101092
ENSDARG00000100430	CU634008.1		349.28	3.41525	0.168129	20.3133	9.80952e-92	1.05301e-88
ENSDARG00000100559	tor2a	torsin family 2, member A [Source:ZFIN;Acc:ZDB-GENE-050913-60]	202.72	0.808189	0.176969	4.56685	4.95114e-06	6.02248e-05
ENSDARG00000100694	tnnt2b	troponin T type 2b (cardiac) [Source:ZFIN;Acc:ZDB-GENE-091106-2]	115.602	0.721169	0.220631	3.26866	0.00108056	0.00625726
ENSDARG00000100986	CABZ01117503.1	inhibin beta B chain-like [Source:NCBI gene;Acc:100329520]	23.6211	1.67473	0.511977	3.2711	0.0010713	0.00621154
ENSDARG00000101024	nufip1	nuclear FMR1 interacting protein 1 [Source:ZFIN;Acc:ZDB-GENE-030131-6203]	225.715	1.34249	0.1947	6.89518	5.37964e-12	2.05023e-10
ENSDARG00000101032	iqcb1	IQ motif containing B1 [Source:ZFIN;Acc:ZDB-GENE-041212-47]	77.2042	0.637866	0.235278	2.71111	0.00670586	0.0277799
ENSDARG00000101055	trim35-25	tripartite motif containing 35-25 [Source:ZFIN;Acc:ZDB-GENE-060503-484]	5.40862	5.90718	1.38206	4.27419	1.91831e-05	0.000198161
ENSDARG00000101090	pappaa	pregnancy-associated plasma protein A, pappalysin 1a [Source:ZFIN;Acc:ZDB-GENE-121113-1]	107.018	1.12514	0.207171	5.43098	5.60446e-08	1.11755e-06
ENSDARG00000101133	BX510960.1		7.71204	3.12821	1.02613	3.04854	0.00229953	0.0116049
ENSDARG00000101275	BX936433.1	uncharacterized LOC101884533 [Source:NCBI gene;Acc:101884533]	21.7505	2.9845	0.518901	5.75157	8.84171e-09	2.07647e-07
ENSDARG00000101378	nadsyn1	NAD synthetase 1 [Source:ZFIN;Acc:ZDB-GENE-070615-22]	188.767	0.826256	0.205211	4.02638	5.66424e-05	0.000509347
ENSDARG00000101393	si:dkey-31g6.6	si:dkey-31g6.6 [Source:ZFIN;Acc:ZDB-GENE-110209-1]	793.654	2.67945	0.21603	12.4031	2.51265e-35	6.16508e-33
ENSDARG00000101482	hk2	hexokinase 2 [Source:ZFIN;Acc:ZDB-GENE-040426-2017]	223.571	0.82917	0.209065	3.96609	7.30615e-05	0.000630792
ENSDARG00000101672	trgv7	T cell receptor gamma variable 7 [Source:ZFIN;Acc:ZDB-GENE-051115-9]	6.78254	2.56207	0.857756	2.98694	0.00281785	0.0137129
ENSDARG00000101990	CU571315.3	serine protease 27-like [Source:NCBI gene;Acc:100004427]	65.3638	0.993067	0.286945	3.46083	0.000538517	0.00348486
ENSDARG00000102353	ddx47	DEAD (Asp-Glu-Ala-Asp) box polypeptide 47 [Source:ZFIN;Acc:ZDB-GENE-050522-359]	252.255	0.643463	0.190259	3.38203	0.000719516	0.00445598
ENSDARG00000102401	zgc:173517	zgc:173517 [Source:ZFIN;Acc:ZDB-GENE-071004-104]	7.19662	3.58354	1.06396	3.36812	0.000756826	0.00464572
ENSDARG00000102512	kdm8	lysine (K)-specific demethylase 8 [Source:NCBI gene;Acc:436936]	106.338	1.17177	0.209397	5.59595	2.19418e-08	4.78651e-07
ENSDARG00000102578	mif4gdb	MIF4G domain containing b [Source:NCBI gene;Acc:503596]	112.01	1.0303	0.229263	4.49395	6.99135e-06	8.13542e-05
ENSDARG00000102583	il4r.1	interleukin 4 receptor, tandem duplicate 1 [Source:ZFIN;Acc:ZDB-GENE-050227-5]	189.398	0.974853	0.19536	4.99003	6.03684e-07	9.313e-06
ENSDARG00000102590	polr3h	polymerase (RNA) III (DNA directed) polypeptide H [Source:ZFIN;Acc:ZDB-GENE-040718-179]	229.996	0.876019	0.192652	4.54716	5.43742e-06	6.55825e-05
ENSDARG00000102593	si:ch211-214b16.2	si:ch211-214b16.2 [Source:ZFIN;Acc:ZDB-GENE-141212-1]	146.564	0.624877	0.216221	2.88999	0.00385254	0.0177682
ENSDARG00000102865	carnmt1	carnosine N-methyltransferase 1 [Source:ZFIN;Acc:ZDB-GENE-050306-48]	78.6923	1.1153	0.244042	4.57011	4.87471e-06	5.94355e-05
ENSDARG00000102896	jmjd6	jumonji domain containing 6, arginine demethylase and lysine hydroxylase [Source:NCBI gene;Acc:266962]	234.25	0.677422	0.148503	4.56168	5.07454e-06	6.15805e-05
ENSDARG00000102937	hspbp1	HSPA (heat shock 70kDa) binding protein, cytoplasmic cochaperone 1 [Source:ZFIN;Acc:ZDB-GENE-030219-55]	149.59	0.809545	0.245849	3.29286	0.000991754	0.00582814
ENSDARG00000103195	dync1i2b	dynein, cytoplasmic 1, intermediate chain 2b [Source:ZFIN;Acc:ZDB-GENE-090121-1]	255.618	0.648623	0.165848	3.91094	9.1939e-05	0.000770034
ENSDARG00000103454	trpm6	transient receptor potential cation channel, subfamily M, member 6 [Source:ZFIN;Acc:ZDB-GENE-111212-1]	379.507	0.93569	0.172605	5.42098	5.92722e-08	1.17554e-06
ENSDARG00000103483	litaf	lipopolysaccharide-induced TNF factor [Source:NCBI gene;Acc:431731]	139.114	0.699711	0.177833	3.93465	8.33179e-05	0.000707722
ENSDARG00000103763	l3hypdh	trans-L-3-hydroxyproline dehydratase [Source:ZFIN;Acc:ZDB-GENE-170412-1]	63.0521	0.86953	0.258664	3.36161	0.000774881	0.00473624
ENSDARG00000103846	hspa5	heat shock protein 5 [Source:NCBI gene;Acc:378848]	2614.38	1.07419	0.179706	5.9775	2.26585e-09	5.98104e-08
ENSDARG00000103889	mettl17	methyltransferase like 17 [Source:ZFIN;Acc:ZDB-GENE-031118-203]	264.399	0.715329	0.170827	4.18744	2.82121e-05	0.000277522
ENSDARG00000104114	kmt5ab	lysine methyltransferase 5Ab [Source:ZFIN;Acc:ZDB-GENE-071004-17]	104.61	0.71424	0.22609	3.1591	0.00158259	0.00853693
ENSDARG00000104118	antxr2a	ANTXR cell adhesion molecule 2a [Source:ZFIN;Acc:ZDB-GENE-060526-14]	311.096	1.19035	0.222926	5.33965	9.31264e-08	1.76025e-06
ENSDARG00000104457	si:dkeyp-72e1.7	si:dkeyp-72e1.7 [Source:ZFIN;Acc:ZDB-GENE-120215-229]	167.721	0.816927	0.193307	4.22605	2.37829e-05	0.000239343
ENSDARG00000104722	myl2a	myosin, light chain 2a, regulatory, cardiac, slow [Source:ZFIN;Acc:ZDB-GENE-120917-2]	498.977	0.941476	0.145993	6.44877	1.12765e-10	3.56899e-09
ENSDARG00000104733	coq4	coenzyme Q4 homolog (S. cerevisiae) [Source:NCBI gene;Acc:100137123]	178.964	0.760678	0.172366	4.41317	1.01869e-05	0.000113356
ENSDARG00000104773	junbb	JunB proto-oncogene, AP-1 transcription factor subunit b [Source:ZFIN;Acc:ZDB-GENE-040426-2666]	3552.76	1.01137	0.323875	3.12273	0.00179184	0.00946354
ENSDARG00000104841	JMJD8	jumonji domain containing 8 [Source:NCBI gene;Acc:100330060]	58.7662	0.946573	0.309294	3.06043	0.00221018	0.0112443
ENSDARG00000105151	cyp2k21	cytochrome P450, family 2, subfamily k, polypeptide 21 [Source:ZFIN;Acc:ZDB-GENE-091113-17]	81.9054	1.75094	0.257126	6.80966	9.78313e-12	3.60061e-10
ENSDARG00000105177	ilf3b	interleukin enhancer binding factor 3b [Source:NCBI gene;Acc:321868]	2665.48	1.35725	0.0965809	14.0529	7.38932e-45	2.84136e-42
ENSDARG00000110710	CU210890.1		13.6604	2.0229	0.691488	2.92544	0.00343971	0.0161917
ENSDARG00000111939	atf4a	activating transcription factor 4a [Source:NCBI gene;Acc:406514]	9378.5	2.76649	0.111869	24.7297	5.1295e-135	1.32151e-131
ENSDARG00000113599	hbbe1.1	hemoglobin beta embryonic-1.1 [Source:ZFIN;Acc:ZDB-GENE-030616-7]	3092.48	1.1711	0.295175	3.96747	7.2641e-05	0.000627669
ENSDARG00000114329	HOOK3	hook microtubule tethering protein 3 [Source:HGNC Symbol;Acc:HGNC:23576]	286.818	0.713574	0.162169	4.40018	1.0816e-05	0.000119133
ENSDARG00000114670	ube2c	ubiquitin-conjugating enzyme E2C [Source:ZFIN;Acc:ZDB-GENE-051030-48]	261.678	0.727919	0.187126	3.89	0.000100246	0.000829365
ENSDARG00000114676	BX908797.1		56.8707	0.94128	0.298156	3.15701	0.00159397	0.00858928
ENSDARG00000115573	CR759836.1	5-hydroxytryptamine receptor 3A-like [Source:NCBI gene;Acc:101885757]	326.607	0.764811	0.173403	4.41061	1.0308e-05	0.000114418
ENSDARG00000116052	il4r.2	interleukin 4 receptor, tandem duplicate 2 [Source:ZFIN;Acc:ZDB-GENE-140107-1]	144.064	0.894823	0.224246	3.99037	6.59704e-05	0.000577701
ENSDARG00000116863	CU984579.1	leucine-rich repeat neuronal protein 4-like [Source:NCBI gene;Acc:564748]	67.9087	1.49658	0.320713	4.66643	3.06484e-06	3.9539e-05
ENSDARG00000117211	CR936462.1		77.6289	1.6503	0.287093	5.74831	9.01422e-09	2.11152e-07
ENSDARG00000117322	AL954138.2		20.0896	2.75936	0.521067	5.29561	1.18621e-07	2.17512e-06
ENSDARG00000117407	AL954191.2	uncharacterized LOC101885516 [Source:NCBI gene;Acc:101885516]	240.356	0.817077	0.274235	2.97948	0.00288737	0.01398
ENSDARG00000117762	BX537277.3		33.0781	0.943869	0.353134	2.67284	0.00752129	0.0305344
ENSDARG00000000369	prkag3b	protein kinase, AMP-activated, gamma 3b non-catalytic subunit [Source:ZFIN;Acc:ZDB-GENE-060421-6938]	204.95	0.95237	0.177361	5.36966	7.88836e-08	1.51549e-06
ENSDARG00000000747	lcmt2	leucine carboxyl methyltransferase 2 [Source:ZFIN;Acc:ZDB-GENE-110714-2]	68.8355	0.627664	0.244388	2.56831	0.0102196	0.0389074
ENSDARG00000001873	phgdh	phosphoglycerate dehydrogenase [Source:ZFIN;Acc:ZDB-GENE-030131-647]	913.263	0.917819	0.163224	5.62306	1.87602e-08	4.13446e-07
ENSDARG00000001940	dnajc1	DnaJ (Hsp40) homolog, subfamily C, member 1 [Source:ZFIN;Acc:ZDB-GENE-061103-529]	992.741	0.681149	0.106687	6.38453	1.71925e-10	5.2667e-09
ENSDARG00000002168	tra2b	transformer 2 beta homolog [Source:ZFIN;Acc:ZDB-GENE-040426-1094]	1095.65	0.817758	0.125526	6.51468	7.28451e-11	2.36361e-09
ENSDARG00000002213	invs	inversin [Source:NCBI gene;Acc:245946]	81.2411	1.20649	0.246895	4.88665	1.02568e-06	1.50226e-05
ENSDARG00000002299	arsh	arylsulfatase H [Source:ZFIN;Acc:ZDB-GENE-081104-120]	91.667	0.746265	0.215061	3.47001	0.000520442	0.0033859
ENSDARG00000002445	prdm1a	PR domain containing 1a, with ZNF domain [Source:ZFIN;Acc:ZDB-GENE-030131-2193]	230.439	0.63661	0.165427	3.84828	0.000118951	0.000958563
ENSDARG00000003109	rcan1a	regulator of calcineurin 1a [Source:ZFIN;Acc:ZDB-GENE-040801-135]	1190.24	0.628141	0.12363	5.08083	3.75792e-07	6.08902e-06
ENSDARG00000003244	gbp3	guanylate binding protein 3 [Source:ZFIN;Acc:ZDB-GENE-070912-176]	285.442	0.785666	0.157893	4.97594	6.4932e-07	9.94556e-06
ENSDARG00000003757	cnpy1	canopy FGF signaling regulator 1 [Source:NCBI gene;Acc:402819]	407.964	0.624528	0.184642	3.38237	0.000718639	0.00445162
ENSDARG00000004692	nabp1a	nucleic acid binding protein 1a [Source:NCBI gene;Acc:494100]	513.306	0.802836	0.12717	6.31309	2.73526e-10	8.11848e-09
ENSDARG00000004771	ankrd10b	ankyrin repeat domain 10b [Source:ZFIN;Acc:ZDB-GENE-061013-49]	456.342	0.917447	0.139665	6.5689	5.06898e-11	1.68289e-09
ENSDARG00000004806	grwd1	glutamate-rich WD repeat containing 1 [Source:ZFIN;Acc:ZDB-GENE-030131-9844]	378.479	0.818733	0.157533	5.19722	2.02294e-07	3.50013e-06
ENSDARG00000005251	rpe	ribulose-5-phosphate-3-epimerase [Source:ZFIN;Acc:ZDB-GENE-030131-6837]	744.759	0.623597	0.125874	4.95414	7.26516e-07	1.09843e-05
ENSDARG00000005364	grin3ba	glutamate receptor, ionotropic, N-methyl-D-aspartate 3Ba [Source:ZFIN;Acc:ZDB-GENE-070912-354]	40.1358	0.932151	0.318693	2.92491	0.00344551	0.0162072
ENSDARG00000005626	RHOU	si:ch211-133l11.10 [Source:ZFIN;Acc:ZDB-GENE-141219-14]	40.9196	0.820259	0.302112	2.71508	0.00662595	0.0275552
ENSDARG00000006008	dct	dopachrome tautomerase [Source:ZFIN;Acc:ZDB-GENE-000508-1]	183.842	0.761541	0.214739	3.54636	0.000390587	0.00265366
ENSDARG00000006292	maats1	MYCBP-associated, testis expressed 1 [Source:ZFIN;Acc:ZDB-GENE-070912-489]	42.8771	0.858847	0.305255	2.81354	0.00489991	0.0215973
ENSDARG00000006392	exosc9	exosome component 9 [Source:NCBI gene;Acc:450057]	185.232	0.675509	0.193889	3.48399	0.000493995	0.00324084
ENSDARG00000006598	sgk2b	serum/glucocorticoid regulated kinase 2b [Source:ZFIN;Acc:ZDB-GENE-060929-44]	246.01	0.848606	0.239556	3.54242	0.000396477	0.0026873
ENSDARG00000006863	si:ch1073-349o24.2	si:ch1073-349o24.2 [Source:ZFIN;Acc:ZDB-GENE-081104-83]	45.242	1.27835	0.321133	3.98075	6.86984e-05	0.000599146
ENSDARG00000006978	zak	sterile alpha motif and leucine zipper containing kinase AZK [Source:ZFIN;Acc:ZDB-GENE-070912-386]	61.9783	0.666487	0.257463	2.58867	0.00963479	0.0371862
ENSDARG00000007009	hoxa11b	homeobox A11b [Source:NCBI gene;Acc:30382]	71.5594	0.791577	0.240831	3.28686	0.00101313	0.00592786
ENSDARG00000007396	rnd3b	Rho family GTPase 3b [Source:ZFIN;Acc:ZDB-GENE-040718-331]	261.613	0.666295	0.155852	4.27518	1.90987e-05	0.000197606
ENSDARG00000007786	tmx2b	thioredoxin-related transmembrane protein 2b [Source:NCBI gene;Acc:415203]	1043.53	0.843993	0.113503	7.43585	1.03901e-13	4.92965e-12
ENSDARG00000008165	caspa	caspase a [Source:ZFIN;Acc:ZDB-GENE-000616-3]	193.597	0.770359	0.186567	4.12912	3.64155e-05	0.000347086
ENSDARG00000008363	mcl1b	MCL1 apoptosis regulator, BCL2 family member b [Source:ZFIN;Acc:ZDB-GENE-030825-1]	1347.79	0.689379	0.146468	4.70668	2.51781e-06	3.32648e-05
ENSDARG00000008450	pcolce2a	procollagen C-endopeptidase enhancer 2a [Source:ZFIN;Acc:ZDB-GENE-070705-25]	50.2706	0.827663	0.297175	2.78511	0.00535103	0.0231851
ENSDARG00000008969	fgb	fibrinogen beta chain [Source:ZFIN;Acc:ZDB-GENE-030131-9261]	4684.76	1.55183	0.190846	8.13133	4.246e-16	2.6359e-14
ENSDARG00000009133	myo1eb	myosin IEb [Source:ZFIN;Acc:ZDB-GENE-040426-1347]	498.197	0.679139	0.150119	4.52399	6.06853e-06	7.20477e-05
ENSDARG00000010032	cmtm7	CKLF-like MARVEL transmembrane domain containing 7 [Source:ZFIN;Acc:ZDB-GENE-041111-174]	274.705	0.779568	0.13657	5.70819	1.14181e-08	2.62179e-07
ENSDARG00000011023	pdlim3a	PDZ and LIM domain 3a [Source:ZFIN;Acc:ZDB-GENE-050505-1]	104.753	1.14369	0.209801	5.45133	4.99943e-08	1.00704e-06
ENSDARG00000011405	rps9	ribosomal protein S9 [Source:ZFIN;Acc:ZDB-GENE-010724-15]	30491.2	0.740951	0.0953686	7.76934	7.88958e-15	4.27015e-13
ENSDARG00000011573	abcb11a	ATP-binding cassette, sub-family B (MDR/TAP), member 11a [Source:ZFIN;Acc:ZDB-GENE-050517-13]	357.755	2.35966	0.164017	14.3867	6.27611e-47	2.69486e-44
ENSDARG00000012016	hpgd	15-hydroxyprostaglandin dehydrogenase [Source:ZFIN;Acc:ZDB-GENE-080728-2]	209.518	1.0161	0.167989	6.04863	1.46086e-09	3.96587e-08
ENSDARG00000012325	zgc:110269	zgc:110269 [Source:NCBI gene;Acc:550274]	248.674	0.593478	0.143877	4.12489	3.7091e-05	0.000352481
ENSDARG00000012694	c3a.1	complement component c3a, duplicate 1 [Source:ZFIN;Acc:ZDB-GENE-990415-35]	5529.72	0.747066	0.180834	4.13121	3.60852e-05	0.000344319
ENSDARG00000013478	rrp15	ribosomal RNA processing 15 homolog [Source:NCBI gene;Acc:327053]	249.816	0.604362	0.198026	3.05193	0.00227373	0.0115017
ENSDARG00000013741	lancl1	LanC antibiotic synthetase component C-like 1 (bacterial) [Source:NCBI gene;Acc:494154]	603.369	1.06598	0.150789	7.06938	1.55626e-12	6.37422e-11
ENSDARG00000014190	sst2	somatostatin 2 [Source:ZFIN;Acc:ZDB-GENE-010219-2]	35.8031	1.36103	0.356104	3.822	0.000132371	0.00105061
ENSDARG00000014803	cryba1l2	crystallin, beta A1, like 2 [Source:ZFIN;Acc:ZDB-GENE-041010-40]	134.028	1.0921	0.215813	5.0604	4.18386e-07	6.70329e-06
ENSDARG00000015312	klf12a	Kruppel-like factor 12a [Source:ZFIN;Acc:ZDB-GENE-030131-9188]	195.029	0.64342	0.173043	3.71827	0.000200596	0.00150801
ENSDARG00000015866	apoa2	apolipoprotein A-II [Source:ZFIN;Acc:ZDB-GENE-030131-1046]	58252.2	0.66641	0.120544	5.52836	3.23243e-08	6.78152e-07
ENSDARG00000015901	ptbp2b	polypyrimidine tract binding protein 2b [Source:ZFIN;Acc:ZDB-GENE-060810-49]	1202.82	0.95416	0.109312	8.72877	2.57461e-18	2.07192e-16
ENSDARG00000016059	rab5b	RAB5B, member RAS oncogene family [Source:ZFIN;Acc:ZDB-GENE-040426-2593]	310.912	0.683994	0.141332	4.83961	1.30095e-06	1.85071e-05
ENSDARG00000016477	eif4a2	eukaryotic translation initiation factor 4A, isoform 2 [Source:ZFIN;Acc:ZDB-GENE-040426-2802]	2927.96	1.75054	0.105999	16.5148	2.87249e-61	1.80498e-58
ENSDARG00000016548	eif5b	eukaryotic translation initiation factor 5B [Source:ZFIN;Acc:ZDB-GENE-050208-20]	1113.16	1.39088	0.127202	10.9344	7.89028e-28	1.27048e-25
ENSDARG00000016573	mroh1	maestro heat-like repeat family member 1 [Source:ZFIN;Acc:ZDB-GENE-090806-2]	772.532	0.651635	0.116569	5.59013	2.26894e-08	4.91833e-07
ENSDARG00000016706	atic	5-aminoimidazole-4-carboxamide ribonucleotide formyltransferase/IMP cyclohydrolase [Source:ZFIN;Acc:ZDB-GENE-011212-4]	1438.26	1.37895	0.107948	12.7742	2.28536e-37	6.19767e-35
ENSDARG00000016837	glipr2l	GLI pathogenesis-related 2, like [Source:ZFIN;Acc:ZDB-GENE-041010-53]	149.424	1.86097	0.194616	9.56226	1.15212e-21	1.25241e-19
ENSDARG00000018048	zgc:171704	zgc:171704 [Source:ZFIN;Acc:ZDB-GENE-070820-16]	11.6511	1.59041	0.615947	2.58206	0.00982129	0.0377704
ENSDARG00000018569	tnfrsf1a	tumor necrosis factor receptor superfamily, member 1a [Source:ZFIN;Acc:ZDB-GENE-040426-2252]	489.365	0.674853	0.130928	5.15438	2.54469e-07	4.29894e-06
ENSDARG00000019924	cmpk	cytidylate kinase [Source:NCBI gene;Acc:406383]	1377.93	0.667858	0.113656	5.87615	4.19918e-09	1.04172e-07
ENSDARG00000020001	rad23aa	RAD23 homolog A, nucleotide excision repair protein a [Source:ZFIN;Acc:ZDB-GENE-040808-59]	314.159	1.09716	0.151552	7.23952	4.50288e-13	1.94971e-11
ENSDARG00000020031	cldn11a	claudin 11a [Source:ZFIN;Acc:ZDB-GENE-040718-369]	647.508	1.00079	0.134829	7.42263	1.14815e-13	5.39779e-12
ENSDARG00000020741	fga	fibrinogen alpha chain [Source:ZFIN;Acc:ZDB-GENE-031010-21]	2686.19	0.986715	0.186363	5.2946	1.19278e-07	2.18561e-06
ENSDARG00000021184	rbfox1l	RNA binding fox-1 homolog 1, like [Source:NCBI gene;Acc:407613]	2975.04	1.32264	0.128316	10.3077	6.50583e-25	8.82156e-23
ENSDARG00000022303	higd1a	HIG1 hypoxia inducible domain family, member 1A [Source:ZFIN;Acc:ZDB-GENE-030826-15]	1072.9	0.59995	0.178607	3.35905	0.000782109	0.00477363
ENSDARG00000022615	si:ch211-241e1.3	si:ch211-241e1.3 [Source:ZFIN;Acc:ZDB-GENE-030131-230]	296.221	1.46155	0.218828	6.67902	2.40542e-11	8.36315e-10
ENSDARG00000023279	psmd4b	proteasome 26S subunit, non-ATPase 4b [Source:ZFIN;Acc:ZDB-GENE-050417-96]	833.391	0.587731	0.14212	4.13545	3.54265e-05	0.000338535
ENSDARG00000025043	trip13	thyroid hormone receptor interactor 13 [Source:NCBI gene;Acc:393554]	70.7983	0.915346	0.264776	3.45706	0.000546105	0.00352261
ENSDARG00000025254	s100a10b	S100 calcium binding protein A10b [Source:ZFIN;Acc:ZDB-GENE-040426-1937]	2713.61	1.30353	0.169869	7.67373	1.67064e-14	8.71271e-13
ENSDARG00000025889	usp14	ubiquitin specific peptidase 14 (tRNA-guanine transglycosylase) [Source:ZFIN;Acc:ZDB-GENE-030131-7676]	906.462	0.690805	0.137387	5.02816	4.9521e-07	7.78883e-06
ENSDARG00000026369	dbi	diazepam binding inhibitor (GABA receptor modulator, acyl-CoA binding protein) [Source:ZFIN;Acc:ZDB-GENE-040426-1861]	3607.57	0.703411	0.122369	5.74828	9.01555e-09	2.11152e-07
ENSDARG00000026835	slc25a32b	solute carrier family 25 member 32b [Source:ZFIN;Acc:ZDB-GENE-050306-39]	117.457	1.24039	0.239158	5.18651	2.14271e-07	3.68509e-06
ENSDARG00000027143	aptx	aprataxin [Source:NCBI gene;Acc:405797]	150.725	0.687954	0.202938	3.38997	0.000699015	0.00435309
ENSDARG00000028131	hccsa.1	holocytochrome c synthase a [Source:ZFIN;Acc:ZDB-GENE-040718-202]	234.006	0.595606	0.152067	3.91674	8.97555e-05	0.000753723
ENSDARG00000028878	vipr1a	vasoactive intestinal peptide receptor 1a [Source:ZFIN;Acc:ZDB-GENE-070912-506]	176.82	1.15878	0.178364	6.49672	8.20924e-11	2.64368e-09
ENSDARG00000028899	tekt4	tektin 4 [Source:ZFIN;Acc:ZDB-GENE-070410-98]	47.2597	0.787159	0.30778	2.55754	0.0105415	0.0398315
ENSDARG00000029497	tfcp2l1	transcription factor CP2-like 1 [Source:ZFIN;Acc:ZDB-GENE-040704-58]	93.2302	1.19004	0.239746	4.96376	6.91415e-07	1.05029e-05
ENSDARG00000029596	trim55a	tripartite motif containing 55a [Source:ZFIN;Acc:ZDB-GENE-040718-50]	172.826	1.18369	0.179224	6.60453	3.98779e-11	1.33425e-09
ENSDARG00000029729	clybl	citrate lyase beta like [Source:ZFIN;Acc:ZDB-GENE-030516-6]	476.845	1.25101	0.140463	8.90632	5.27562e-19	4.48567e-17
ENSDARG00000029936	grtp1a	growth hormone regulated TBC protein 1a [Source:NCBI gene;Acc:406711]	402.5	0.70718	0.156901	4.50718	6.56941e-06	7.72115e-05
ENSDARG00000030108	sec22ba	SEC22 homolog B, vesicle trafficking protein a [Source:NCBI gene;Acc:114464]	190.052	0.613417	0.196691	3.11868	0.00181665	0.00957104
ENSDARG00000030177	uchl3	ubiquitin carboxyl-terminal esterase L3 (ubiquitin thiolesterase) [Source:ZFIN;Acc:ZDB-GENE-050522-158]	581.623	0.770501	0.147719	5.21599	1.82838e-07	3.19786e-06
ENSDARG00000030417	pkd1a	polycystic kidney disease 1a [Source:ZFIN;Acc:ZDB-GENE-100707-1]	463.539	0.671534	0.13855	4.84688	1.2542e-06	1.7971e-05
ENSDARG00000030636	tex30	testis expressed 30 [Source:ZFIN;Acc:ZDB-GENE-041210-219]	31.51	1.44813	0.384104	3.77015	0.000163146	0.00125542
ENSDARG00000031809	rbm24b	RNA binding motif protein 24b [Source:ZFIN;Acc:ZDB-GENE-060312-43]	199.17	1.61689	0.499911	3.23435	0.00121921	0.00689581
ENSDARG00000031971	poglut2	protein O-glucosyltransferase 2 [Source:NCBI gene;Acc:393905]	209.959	1.61648	0.204823	7.89205	2.97263e-15	1.68316e-13
ENSDARG00000032175	puf60a	poly-U binding splicing factor a [Source:ZFIN;Acc:ZDB-GENE-030131-2891]	1762.3	0.971956	0.103616	9.38033	6.57655e-21	6.67054e-19
ENSDARG00000032326	mecr	mitochondrial trans-2-enoyl-CoA reductase [Source:NCBI gene;Acc:550550]	171.936	0.706902	0.167902	4.21021	2.55132e-05	0.000254372
ENSDARG00000032743	si:dkey-11p23.7	si:dkey-11p23.7 [Source:ZFIN;Acc:ZDB-GENE-100922-120]	9.75197	1.61356	0.647473	2.49209	0.0126992	0.0462732
ENSDARG00000033380	gyg2	glycogenin 2 [Source:ZFIN;Acc:ZDB-GENE-080723-74]	25.6065	1.5293	0.404792	3.77798	0.000158108	0.00122212
ENSDARG00000033451	atpsckmt	fATP synthase c subunit lysine N-methyltransferase [Source:ZFIN;Acc:ZDB-GENE-041114-90]	92.525	0.61196	0.234995	2.60415	0.00921037	0.0358602
ENSDARG00000034862	f7	coagulation factor VII [Source:ZFIN;Acc:ZDB-GENE-010814-1]	187.571	0.733609	0.188667	3.88837	0.000100919	0.000834127
ENSDARG00000035797	si:dkey-17m8.2	si:dkey-17m8.2 [Source:ZFIN;Acc:ZDB-GENE-110411-234]	55.7911	0.790109	0.313625	2.51928	0.0117596	0.0434729
ENSDARG00000036371	acta1a	actin alpha 1, skeletal muscle a [Source:ZFIN;Acc:ZDB-GENE-050417-267]	5152.22	0.724366	0.15297	4.73536	2.1867e-06	2.92958e-05
ENSDARG00000036967	smox	spermine oxidase [Source:ZFIN;Acc:ZDB-GENE-031201-3]	1505	1.1701	0.124461	9.40135	5.38686e-21	5.55016e-19
ENSDARG00000036995	lsm6	LSM6 homolog, U6 small nuclear RNA and mRNA degradation associated [Source:ZFIN;Acc:ZDB-GENE-040625-50]	359.239	0.802148	0.229734	3.49164	0.000480061	0.00315505
ENSDARG00000037109	pwp2h	PWP2 small subunit processome component [Source:ZFIN;Acc:ZDB-GENE-021031-3]	712.942	0.686902	0.134478	5.10793	3.25712e-07	5.36873e-06
ENSDARG00000037158	rcc1	regulator of chromosome condensation 1 [Source:ZFIN;Acc:ZDB-GENE-040426-2216]	226.518	1.30114	0.23206	5.60693	2.0595e-08	4.50797e-07
ENSDARG00000037281	fgg	fibrinogen gamma chain [Source:ZFIN;Acc:ZDB-GENE-040426-1998]	4163.04	0.962374	0.183202	5.25308	1.49573e-07	2.67972e-06
ENSDARG00000037378	qdprb1	quinoid dihydropteridine reductase b1 [Source:ZFIN;Acc:ZDB-GENE-050522-320]	132.389	1.26617	0.212949	5.94589	2.74967e-09	7.11957e-08
ENSDARG00000037473	cd79a	CD79a molecule, immunoglobulin-associated alpha [Source:ZFIN;Acc:ZDB-GENE-100922-201]	6.69623	3.05771	0.883645	3.46034	0.000539501	0.00348787
ENSDARG00000037654	pmm2	phosphomannomutase 2 [Source:ZFIN;Acc:ZDB-GENE-030722-6]	226.417	0.934146	0.196045	4.76495	1.88902e-06	2.56953e-05
ENSDARG00000037746	actb1	actin, beta 1 [Source:NCBI gene;Acc:57934]	38311.4	0.845592	0.118462	7.13806	9.46602e-13	3.94617e-11
ENSDARG00000037861	slc2a3b	solute carrier family 2 member 3b [Source:ZFIN;Acc:ZDB-GENE-121031-5]	130.658	1.07855	0.23074	4.67431	2.94946e-06	3.82613e-05
ENSDARG00000038309	dnajc15	DnaJ (Hsp40) homolog, subfamily C, member 15 [Source:ZFIN;Acc:ZDB-GENE-040801-216]	241.724	0.599818	0.190439	3.14966	0.00163459	0.00876968
ENSDARG00000038321	zgc:172053	zgc:172053 [Source:ZFIN;Acc:ZDB-GENE-080219-25]	18.3622	3.40082	1.36912	2.48395	0.0129936	0.0471816
ENSDARG00000038424	c4b	complement 4B (Chido blood group) [Source:ZFIN;Acc:ZDB-GENE-100805-2]	774.028	1.76457	0.395519	4.46139	8.14298e-06	9.32804e-05
ENSDARG00000038669	gbp2	guanylate binding protein 2 [Source:ZFIN;Acc:ZDB-GENE-070912-618]	129.781	2.24772	0.248785	9.03479	1.64321e-19	1.47505e-17
ENSDARG00000038682	zgc:171687	zgc:171687 [Source:ZFIN;Acc:ZDB-GENE-071004-9]	7.87177	4.05204	1.07285	3.77691	0.000158789	0.00122628
ENSDARG00000038785	abcf2a	ATP-binding cassette, sub-family F (GCN20), member 2a [Source:ZFIN;Acc:ZDB-GENE-030131-8714]	1043.86	0.659172	0.195698	3.36831	0.000756306	0.00464545
ENSDARG00000038801	klhl20	kelch-like family member 20 [Source:ZFIN;Acc:ZDB-GENE-040426-1935]	308.656	0.762813	0.153576	4.96702	6.79903e-07	1.03611e-05
ENSDARG00000038812	e2f5	E2F transcription factor 5 [Source:ZFIN;Acc:ZDB-GENE-030828-3]	24.1859	1.26509	0.411623	3.07342	0.00211622	0.0108359
ENSDARG00000039616	cenpk	centromere protein K [Source:ZFIN;Acc:ZDB-GENE-090313-204]	83.2202	0.687531	0.260778	2.63647	0.00837748	0.0332402
ENSDARG00000039989	snrnp48	small nuclear ribonucleoprotein 48 (U11/U12) [Source:ZFIN;Acc:ZDB-GENE-030131-4482]	195.272	0.797353	0.162804	4.89762	9.7006e-07	1.4281e-05
ENSDARG00000040045	cldn1	claudin 1 [Source:ZFIN;Acc:ZDB-GENE-010328-11]	717.356	0.884377	0.185517	4.7671	1.86893e-06	2.54758e-05
ENSDARG00000040064	acp6	acid phosphatase 6, lysophosphatidic [Source:ZFIN;Acc:ZDB-GENE-050208-290]	183.197	1.30723	0.298857	4.37412	1.21924e-05	0.000132929
ENSDARG00000040130	si:ch211-215k15.4	si:ch211-215k15.4 [Source:ZFIN;Acc:ZDB-GENE-131127-215]	7.92751	3.2923	0.879535	3.74323	0.000181673	0.00138189
ENSDARG00000040158	cdc42l	cell division cycle 42, like [Source:ZFIN;Acc:ZDB-GENE-030131-6069]	2179.5	0.836591	0.132261	6.32528	2.52776e-10	7.53734e-09
ENSDARG00000040257	slc38a11	solute carrier family 38 member 11 [Source:NCBI gene;Acc:550337]	25.8181	1.22283	0.407116	3.00365	0.00266759	0.0131205
ENSDARG00000040300	gtpbp10	GTP-binding protein 10 (putative) [Source:NCBI gene;Acc:436727]	343.685	0.676062	0.147969	4.56895	4.90167e-06	5.97077e-05
ENSDARG00000040584	eef1akmt1	EEF1A lysine methyltransferase 1 [Source:NCBI gene;Acc:404619]	181.787	0.588003	0.166509	3.53135	0.000413446	0.00277851
ENSDARG00000040666	nifk	nucleolar protein interacting with the FHA domain of MKI67 [Source:NCBI gene;Acc:317644]	623.289	0.702558	0.128916	5.44974	5.04423e-08	1.01448e-06
ENSDARG00000040907	gcgb	glucagon b [Source:ZFIN;Acc:ZDB-GENE-040712-2]	108.674	0.898159	0.211418	4.24827	2.15429e-05	0.000219198
ENSDARG00000041110	dnajc3a	DnaJ (Hsp40) homolog, subfamily C, member 3a [Source:ZFIN;Acc:ZDB-GENE-030131-1264]	505.361	1.36817	0.16172	8.46015	2.67027e-17	1.8745e-15
ENSDARG00000041394	dnajb1b	DnaJ heat shock protein family (Hsp40) member B1b [Source:ZFIN;Acc:ZDB-GENE-030131-5455]	167.648	0.887188	0.192294	4.6137	3.95568e-06	4.94949e-05
ENSDARG00000041428	yrdc	yrdC N(6)-threonylcarbamoyltransferase domain containing [Source:ZFIN;Acc:ZDB-GENE-070410-65]	222.369	1.23755	0.189753	6.52191	6.94185e-11	2.25527e-09
ENSDARG00000041481	smg5	SMG5 nonsense mediated mRNA decay factor [Source:ZFIN;Acc:ZDB-GENE-050913-144]	590.889	0.999991	0.127283	7.85644	3.95216e-15	2.22313e-13
ENSDARG00000041490	afp4	antifreeze protein type IV [Source:ZFIN;Acc:ZDB-GENE-030131-5217]	107.868	3.1322	0.298561	10.491	9.50269e-26	1.34515e-23
ENSDARG00000041729	sntb1	syntrophin, basic 1 [Source:ZFIN;Acc:ZDB-GENE-040704-13]	163.818	0.617436	0.205517	3.0043	0.0026619	0.0131025
ENSDARG00000041830	tsn	translin [Source:ZFIN;Acc:ZDB-GENE-030131-6039]	393.339	0.651518	0.126577	5.14722	2.64373e-07	4.43427e-06
ENSDARG00000042821	agps	alkylglycerone phosphate synthase [Source:ZFIN;Acc:ZDB-GENE-031118-14]	137.3	0.773328	0.204207	3.78697	0.000152493	0.00118476
ENSDARG00000042937	si:dkey-256e7.5	si:dkey-256e7.5 [Source:ZFIN;Acc:ZDB-GENE-090313-282]	18.1268	1.72037	0.460364	3.73698	0.000186244	0.00141165
ENSDARG00000042983	has1	hyaluronan synthase 1 [Source:ZFIN;Acc:ZDB-GENE-040218-2]	9.2754	2.24263	0.742525	3.02028	0.00252544	0.0125483
ENSDARG00000043304	nop2	NOP2 nucleolar protein homolog (yeast) [Source:ZFIN;Acc:ZDB-GENE-050309-7]	579.142	0.730569	0.14853	4.91865	8.71451e-07	1.29701e-05
ENSDARG00000043445	si:ch211-152f2.3	si:ch211-152f2.3 [Source:ZFIN;Acc:ZDB-GENE-121214-85]	8.60768	2.68862	0.80052	3.35859	0.000783408	0.00478042
ENSDARG00000043566	nepro	nucleolus and neural progenitor protein [Source:NCBI gene;Acc:550343]	182.482	1.53041	0.174688	8.76084	1.93799e-18	1.58002e-16
ENSDARG00000043719	c3a.6	complement component c3a, duplicate 6 [Source:ZFIN;Acc:ZDB-GENE-041212-2]	613.431	0.703291	0.150918	4.66008	3.16081e-06	4.06145e-05
ENSDARG00000044575	vars1	valyl-tRNA synthetase 1 [Source:ZFIN;Acc:ZDB-GENE-010601-1]	555.139	0.820225	0.156717	5.23381	1.66049e-07	2.93008e-06
ENSDARG00000045027	rab9a	RAB9A, member RAS oncogene family [Source:ZFIN;Acc:ZDB-GENE-060825-293]	158.89	0.608479	0.173655	3.50395	0.000458413	0.00303056
ENSDARG00000045175	pofut2	protein O-fucosyltransferase 2 [Source:ZFIN;Acc:ZDB-GENE-030131-3595]	148.049	0.655639	0.19383	3.38254	0.000718189	0.00444991
ENSDARG00000045297	phb2a	prohibitin 2a [Source:ZFIN;Acc:ZDB-GENE-030131-3141]	1223.67	0.65373	0.139759	4.67754	2.90334e-06	3.7701e-05
ENSDARG00000052480	pdcd11	programmed cell death 11 [Source:ZFIN;Acc:ZDB-GENE-030131-4076]	1025.36	0.65305	0.123253	5.29847	1.16779e-07	2.14899e-06
ENSDARG00000052789	azin1a	antizyme inhibitor 1a [Source:ZFIN;Acc:ZDB-GENE-050417-20]	579.634	0.894193	0.115992	7.70909	1.26717e-14	6.70352e-13
ENSDARG00000052895	htra3a	HtrA serine peptidase 3a [Source:ZFIN;Acc:ZDB-GENE-040801-245]	20.022	2.97619	0.560578	5.30914	1.10143e-07	2.05177e-06
ENSDARG00000053155	alg3	ALG3 alpha-1,3- mannosyltransferase [Source:ZFIN;Acc:ZDB-GENE-050522-334]	472.658	1.43122	0.141423	10.1201	4.50008e-24	5.79677e-22
ENSDARG00000053222	asb5b	ankyrin repeat and SOCS box containing 5b [Source:ZFIN;Acc:ZDB-GENE-050417-271]	594.478	0.96396	0.121463	7.93625	2.08389e-15	1.20375e-13
ENSDARG00000053652	ndufaf6	NADH:ubiquinone oxidoreductase complex assembly factor 6 [Source:ZFIN;Acc:ZDB-GENE-100112-1]	235.281	1.12704	0.148986	7.56479	3.88505e-14	1.93333e-12
ENSDARG00000053731	AL954695.1		7.03806	4.78047	1.22102	3.91515	9.03467e-05	0.000757929
ENSDARG00000053746	CABZ01084566.1	oxysterol-binding protein-related protein 1-like [Source:NCBI gene;Acc:100331149]	124.504	0.64906	0.208334	3.11548	0.00183643	0.00964565
ENSDARG00000053912	fbl	fibrillarin [Source:ZFIN;Acc:ZDB-GENE-040426-1936]	1490.65	0.586384	0.15415	3.80398	0.000142388	0.00111703
ENSDARG00000054304	homeza	homeobox and leucine zipper encoding a [Source:ZFIN;Acc:ZDB-GENE-030616-592]	275.385	0.675492	0.183342	3.68432	0.000229313	0.0016889
ENSDARG00000054343	slc7a8b	solute carrier family 7 member 8b [Source:ZFIN;Acc:ZDB-GENE-030616-586]	51.7919	2.35037	0.321718	7.30569	2.75858e-13	1.22322e-11
ENSDARG00000055439	adamtsl7	ADAMTS-like 7 [Source:ZFIN;Acc:ZDB-GENE-070816-2]	228.878	1.22234	0.27684	4.41533	1.00855e-05	0.000112579
ENSDARG00000055705	f5	coagulation factor V [Source:ZFIN;Acc:ZDB-GENE-030131-5531]	805.693	0.891345	0.212099	4.20249	2.63997e-05	0.000261691
ENSDARG00000055784	ptpn3	protein tyrosine phosphatase non-receptor type 3 [Source:ZFIN;Acc:ZDB-GENE-030131-2934]	502.976	0.80287	0.165806	4.84222	1.28397e-06	1.83161e-05
ENSDARG00000055837	arhgef1b	Rho guanine nucleotide exchange factor (GEF) 1b [Source:ZFIN;Acc:ZDB-GENE-060616-136]	5002.51	2.70145	0.136586	19.7783	4.57723e-87	4.36752e-84
ENSDARG00000055901	steap4	STEAP family member 4 [Source:ZFIN;Acc:ZDB-GENE-070424-244]	483.548	0.688982	0.141788	4.85924	1.1784e-06	1.69699e-05
ENSDARG00000056133	kitb	KIT proto-oncogene, receptor tyrosine kinase b [Source:ZFIN;Acc:ZDB-GENE-050916-2]	126.419	0.599496	0.194737	3.0785	0.00208047	0.0106963
ENSDARG00000056151	tyrp1b	tyrosinase-related protein 1b [Source:ZFIN;Acc:ZDB-GENE-040718-249]	831.31	0.884826	0.120825	7.32319	2.42144e-13	1.09062e-11
ENSDARG00000056160	hspd1	heat shock 60 protein 1 [Source:ZFIN;Acc:ZDB-GENE-021206-1]	2454.33	1.24543	0.185032	6.73088	1.68639e-11	5.9926e-10
ENSDARG00000056167	hspe1	heat shock 10 protein 1 [Source:ZFIN;Acc:ZDB-GENE-000906-2]	1365.85	0.624934	0.149252	4.18711	2.82524e-05	0.000277812
ENSDARG00000056369	ufsp2	ufm1-specific peptidase 2 [Source:NCBI gene;Acc:336782]	487.69	0.783643	0.152166	5.14991	2.60612e-07	4.38545e-06
ENSDARG00000056376	ankrd37	ankyrin repeat domain 37 [Source:ZFIN;Acc:ZDB-GENE-070308-1]	88.3072	1.82679	0.292946	6.23594	4.4908e-10	1.29559e-08
ENSDARG00000056379	si:ch73-86n18.1	si:ch73-86n18.1 [Source:ZFIN;Acc:ZDB-GENE-141216-19]	322.138	1.10139	0.22162	4.96974	6.70442e-07	1.02265e-05
ENSDARG00000056475	trnau1apb	tRNA selenocysteine 1 associated protein 1b [Source:NCBI gene;Acc:791478]	2286.02	0.846983	0.0951904	8.89778	5.69727e-19	4.82825e-17
ENSDARG00000057108	serpine3	serpin peptidase inhibitor, clade E (nexin, plasminogen activator inhibitor type 1), member 3 [Source:NCBI gene;Acc:556612]	58.2006	1.2313	0.294261	4.18439	2.85935e-05	0.000280096
ENSDARG00000058229	acot11a	acyl-CoA thioesterase 11a [Source:ZFIN;Acc:ZDB-GENE-050522-538]	157.29	1.08633	0.195506	5.55652	2.7521e-08	5.87426e-07
ENSDARG00000058548	bves	blood vessel epicardial substance [Source:NCBI gene;Acc:415107]	285.064	0.600287	0.153679	3.9061	9.37964e-05	0.000783045
ENSDARG00000058551	popdc3	popeye domain containing 3 [Source:ZFIN;Acc:ZDB-GENE-040624-10]	137.959	0.981444	0.203335	4.82674	1.38785e-06	1.95919e-05
ENSDARG00000058656	desma	desmin a [Source:ZFIN;Acc:ZDB-GENE-980526-221]	5489.65	0.604859	0.121796	4.96617	6.82876e-07	1.03977e-05
ENSDARG00000058943	cdcp1a	CUB domain containing protein 1a [Source:ZFIN;Acc:ZDB-GENE-050327-55]	177.16	0.968323	0.237272	4.08106	4.48309e-05	0.000416359
ENSDARG00000058992	cers2b	ceramide synthase 2b [Source:ZFIN;Acc:ZDB-GENE-110408-40]	467.534	0.890535	0.171897	5.18064	2.21122e-07	3.79531e-06
ENSDARG00000059263	hoxd12a	homeobox D12a [Source:NCBI gene;Acc:100006598]	39.8896	0.826693	0.32695	2.5285	0.0114551	0.0426247
ENSDARG00000060054	epc1b	enhancer of polycomb homolog 1 (Drosophila) b [Source:ZFIN;Acc:ZDB-GENE-090609-1]	757.096	0.612677	0.120891	5.06802	4.01971e-07	6.48465e-06
ENSDARG00000060243	enox1	ecto-NOX disulfide-thiol exchanger 1 [Source:ZFIN;Acc:ZDB-GENE-081104-328]	226.794	0.62027	0.159652	3.88513	0.000102277	0.000843995
ENSDARG00000060256	alkbh8	alkB homolog 8, tRNA methyltransferase [Source:ZFIN;Acc:ZDB-GENE-100922-251]	103.313	0.784604	0.22998	3.41162	0.000645782	0.00406382
ENSDARG00000060280	pde9a	phosphodiesterase 9A [Source:ZFIN;Acc:ZDB-GENE-130920-1]	67.0887	1.15733	0.245083	4.72217	2.3334e-06	3.10353e-05
ENSDARG00000060501	dpcd	deleted in primary ciliary dyskinesia homolog (mouse) [Source:NCBI gene;Acc:751660]	74.1472	1.17945	0.252105	4.67839	2.89136e-06	3.75833e-05
ENSDARG00000060504	pfkla	phosphofructokinase, liver a [Source:ZFIN;Acc:ZDB-GENE-121207-1]	652.115	0.720557	0.146506	4.91829	8.73054e-07	1.29864e-05
ENSDARG00000060622	si:ch73-14h1.2	si:ch73-14h1.2 [Source:ZFIN;Acc:ZDB-GENE-070912-263]	95.3431	0.99425	0.243561	4.08214	4.46238e-05	0.00041484
ENSDARG00000060861	dars2	aspartyl-tRNA synthetase 2, mitochondrial [Source:ZFIN;Acc:ZDB-GENE-070912-443]	145.978	0.712723	0.202201	3.52483	0.000423751	0.00283414
ENSDARG00000061717	cytip	cytohesin 1 interacting protein [Source:ZFIN;Acc:ZDB-GENE-140106-76]	38.7542	1.47052	0.350883	4.19092	2.77827e-05	0.000274135
ENSDARG00000061948	amotl2b	angiomotin like 2b [Source:ZFIN;Acc:ZDB-GENE-061103-307]	785.067	0.815719	0.179572	4.54258	5.55711e-06	6.66517e-05
ENSDARG00000061981	lap3	leucine aminopeptidase 3 [Source:ZFIN;Acc:ZDB-GENE-060719-1]	361.51	0.690373	0.14995	4.60402	4.14404e-06	5.17513e-05
ENSDARG00000062374	leng9	leukocyte receptor cluster (LRC) member 9 [Source:ZFIN;Acc:ZDB-GENE-061013-607]	129.355	0.695878	0.216132	3.21968	0.00128333	0.00718437
ENSDARG00000067596	fancb	FA complementation group B [Source:ZFIN;Acc:ZDB-GENE-060510-1]	25.2993	1.0405	0.389953	2.66827	0.00762435	0.0308361
ENSDARG00000067817	CABZ01083448.1		305.551	0.605949	0.152904	3.96295	7.40303e-05	0.000638728
ENSDARG00000068431	si:ch211-195h23.3	si:ch211-195h23.3 [Source:ZFIN;Acc:ZDB-GENE-070912-174]	531.803	0.71365	0.119451	5.97443	2.30896e-09	6.08239e-08
ENSDARG00000069289	gabpa	GA binding protein transcription factor subunit alpha [Source:ZFIN;Acc:ZDB-GENE-011010-2]	336.665	0.600965	0.130191	4.61604	3.9113e-06	4.89873e-05
ENSDARG00000069295	bcl6ab	BCL6A transcription repressor b [Source:ZFIN;Acc:ZDB-GENE-030131-7523]	236.571	0.853231	0.214596	3.97598	7.00891e-05	0.000608802
ENSDARG00000069342	zgc:153115	zgc:153115 [Source:ZFIN;Acc:ZDB-GENE-061013-418]	432.451	0.596981	0.187033	3.19185	0.00141364	0.00777202
ENSDARG00000069381	si:ch211-125e6.5	si:ch211-125e6.5 [Source:ZFIN;Acc:ZDB-GENE-070912-39]	21.7535	2.3503	0.589265	3.98853	6.64853e-05	0.000582012
ENSDARG00000069453	zgc:113314	zgc:113314 [Source:ZFIN;Acc:ZDB-GENE-050913-19]	112.802	0.59584	0.218412	2.72806	0.00637083	0.0267098
ENSDARG00000069548	zgc:162780	zgc:162780 [Source:ZFIN;Acc:ZDB-GENE-070410-92]	157.703	1.16106	0.213892	5.42825	5.69096e-08	1.13392e-06
ENSDARG00000069589	tmem222a	transmembrane protein 222a [Source:ZFIN;Acc:ZDB-GENE-050306-17]	483.716	0.698792	0.153005	4.56711	4.94485e-06	6.01767e-05
ENSDARG00000069672	tyw5	tRNA-yW synthesizing protein 5 [Source:NCBI gene;Acc:557725]	206.457	0.836226	0.158852	5.26419	1.40811e-07	2.53864e-06
ENSDARG00000069846	zgc:162944	zgc:162944 [Source:ZFIN;Acc:ZDB-GENE-070424-75]	921.225	0.628895	0.126065	4.98867	6.07958e-07	9.37332e-06
ENSDARG00000069920	cox17	cytochrome c oxidase copper chaperone COX17 [Source:ZFIN;Acc:ZDB-GENE-040912-91]	547.723	0.827849	0.19819	4.17704	2.95326e-05	0.000287982
ENSDARG00000069934	parp4	poly (ADP-ribose) polymerase family, member 4 [Source:ZFIN;Acc:ZDB-GENE-070912-387]	541.564	0.968034	0.163889	5.90663	3.4917e-09	8.81928e-08
ENSDARG00000070399	alg2	ALG2 alpha-1,3/1,6-mannosyltransferase [Source:ZFIN;Acc:ZDB-GENE-060502-2]	253.061	1.20493	0.206565	5.83315	5.43896e-09	1.32568e-07
ENSDARG00000070412	mtmr7b	myotubularin related protein 7b [Source:ZFIN;Acc:ZDB-GENE-050913-66]	329.738	0.704742	0.159413	4.42085	9.83114e-06	0.000110074
ENSDARG00000070454	pla2g12a	phospholipase A2, group XIIA [Source:ZFIN;Acc:ZDB-GENE-070410-18]	293.682	0.943024	0.166289	5.67101	1.41959e-08	3.19135e-07
ENSDARG00000070654	pex5	peroxisomal biogenesis factor 5 [Source:ZFIN;Acc:ZDB-GENE-040426-981]	251.389	0.647746	0.183172	3.53628	0.000405811	0.00274047
ENSDARG00000073952	slc4a7	solute carrier family 4 member 7 [Source:ZFIN;Acc:ZDB-GENE-140106-104]	249.007	0.638761	0.169856	3.7606	0.000169505	0.00129737
ENSDARG00000074031	fastkd2	FAST kinase domains 2 [Source:ZFIN;Acc:ZDB-GENE-090313-7]	469.608	0.988825	0.133161	7.42579	1.1211e-13	5.28025e-12
ENSDARG00000074390	tmem176l.4	transmembrane protein 176l.4 [Source:ZFIN;Acc:ZDB-GENE-030131-3532]	1654.85	0.74667	0.133726	5.58359	2.3561e-08	5.08803e-07
ENSDARG00000074656	ctss2.1	cathepsin S, ortholog2, tandem duplicate 1 [Source:ZFIN;Acc:ZDB-GENE-050522-559]	88.6861	0.801477	0.273243	2.9332	0.00335483	0.0158481
ENSDARG00000074662	cntf	ciliary neurotrophic factor [Source:ZFIN;Acc:ZDB-GENE-090313-176]	48.5429	1.25343	0.312175	4.01515	5.94077e-05	0.00052886
ENSDARG00000074727	dnajc10	DnaJ (Hsp40) homolog, subfamily C, member 10 [Source:ZFIN;Acc:ZDB-GENE-070327-1]	341.375	0.710708	0.155721	4.56398	5.01919e-06	6.09663e-05
ENSDARG00000074776	tmem154	transmembrane protein 154 [Source:ZFIN;Acc:ZDB-GENE-030131-2401]	147.506	1.13096	0.216456	5.22489	1.74261e-07	3.0624e-06
ENSDARG00000074829	rasip1	Ras interacting protein 1 [Source:ZFIN;Acc:ZDB-GENE-120403-3]	75.784	1.02925	0.252358	4.07854	4.53203e-05	0.000419996
ENSDARG00000074915	etaa1	ETAA1 activator of ATR kinase [Source:ZFIN;Acc:ZDB-GENE-080204-12]	74.9364	0.743014	0.236778	3.13802	0.00170091	0.00906132
ENSDARG00000075033	GTPBP8	si:rp71-84d19.3 [Source:NCBI gene;Acc:561913]	59.9946	0.960762	0.263368	3.64799	0.000264303	0.00190149
ENSDARG00000075045	cxcl18b	chemokine (C-X-C motif) ligand 18b [Source:ZFIN;Acc:ZDB-GENE-090313-165]	103.73	2.01178	0.705535	2.85143	0.00435236	0.0196276
ENSDARG00000075337	lars2	leucyl-tRNA synthetase 2, mitochondrial [Source:ZFIN;Acc:ZDB-GENE-070928-3]	122.751	1.14705	0.202428	5.66646	1.4578e-08	3.26585e-07
ENSDARG00000075445	psmb5	proteasome 20S subunit beta 5 [Source:ZFIN;Acc:ZDB-GENE-990415-215]	1114.91	0.620897	0.136923	4.53465	5.76993e-06	6.89475e-05
ENSDARG00000075487	si:ch211-267e7.3	si:ch211-267e7.3 [Source:ZFIN;Acc:ZDB-GENE-070912-265]	136.902	1.57446	0.231524	6.80042	1.04312e-11	3.8173e-10
ENSDARG00000075718	rpz5	rapunzel 5 [Source:ZFIN;Acc:ZDB-GENE-030131-4678]	815.232	0.742261	0.130282	5.69733	1.21699e-08	2.77217e-07
ENSDARG00000075980	tmem125b	transmembrane protein 125b [Source:ZFIN;Acc:ZDB-GENE-080220-54]	79.8255	1.06171	0.23198	4.57672	4.72312e-06	5.78204e-05
ENSDARG00000076004	ppp2r3b	protein phosphatase 2, regulatory subunit B'', beta [Source:ZFIN;Acc:ZDB-GENE-070912-268]	274.324	1.0406	0.176339	5.90114	3.60988e-09	9.0733e-08
ENSDARG00000076013	mab21l3	mab-21-like 3 [Source:NCBI gene;Acc:558164]	21.8531	1.42549	0.464195	3.0709	0.00213418	0.010918
ENSDARG00000076020	pappa2	pappalysin 2 [Source:ZFIN;Acc:ZDB-GENE-070912-525]	183.162	0.777258	0.194465	3.99691	6.4175e-05	0.000564666
ENSDARG00000076182	stat1b	signal transducer and activator of transcription 1b [Source:ZFIN;Acc:ZDB-GENE-030616-23]	32.5018	1.19073	0.382575	3.1124	0.0018557	0.0097214
ENSDARG00000076321	col28a2a	collagen, type XXVIII, alpha 2a [Source:ZFIN;Acc:ZDB-GENE-030131-4444]	235.459	2.06257	0.204132	10.1041	5.29785e-24	6.75685e-22
ENSDARG00000076339	cln5	CLN5 intracellular trafficking protein [Source:ZFIN;Acc:ZDB-GENE-060908-1]	44.8204	0.900245	0.333757	2.69731	0.00699027	0.028717
ENSDARG00000076627	smg9	SMG9 nonsense mediated mRNA decay factor [Source:ZFIN;Acc:ZDB-GENE-030131-9385]	260.742	0.804998	0.170992	4.70781	2.50392e-06	3.30983e-05
ENSDARG00000076781	trim45	tripartite motif containing 45 [Source:ZFIN;Acc:ZDB-GENE-070912-389]	142.405	0.707696	0.202783	3.48991	0.000483182	0.00317475
ENSDARG00000076844	plin6	perilipin 6 [Source:ZFIN;Acc:ZDB-GENE-070410-23]	126.77	0.921631	0.231568	3.97995	6.89296e-05	0.000600958
ENSDARG00000076914	lacc1	laccase (multicopper oxidoreductase) domain containing 1 [Source:ZFIN;Acc:ZDB-GENE-081104-155]	46.5479	0.891376	0.347504	2.56508	0.0103151	0.0391843
ENSDARG00000077130	bcl10	BCL10 immune signaling adaptor [Source:ZFIN;Acc:ZDB-GENE-100219-2]	129.725	0.645108	0.25984	2.48271	0.0130387	0.0472933
ENSDARG00000077176	zgc:174888	zgc:174888 [Source:ZFIN;Acc:ZDB-GENE-030328-33]	327.099	0.739512	0.15899	4.65132	3.29824e-06	4.22539e-05
ENSDARG00000077382	hcn5	hyperpolarization activated cyclic nucleotide-gated potassium channel 5 [Source:ZFIN;Acc:ZDB-GENE-081105-169]	93.946	0.707252	0.25867	2.73418	0.00625355	0.0263295
ENSDARG00000077559	LO017815.1	nuclear receptor coactivator 7-like [Source:NCBI gene;Acc:792958]	105.421	1.31899	0.323489	4.07738	4.55455e-05	0.000421627
ENSDARG00000077637	mal2	mal, T cell differentiation protein 2 (gene/pseudogene) [Source:ZFIN;Acc:ZDB-GENE-081022-204]	174.973	1.40858	0.20745	6.78998	1.12148e-11	4.08089e-10
ENSDARG00000077839	dhx30	DEAH (Asp-Glu-Ala-His) box helicase 30 [Source:ZFIN;Acc:ZDB-GENE-130530-833]	111.388	0.594791	0.21498	2.76673	0.0056622	0.0242963
ENSDARG00000078041	xpo1a	exportin 1 (CRM1 homolog, yeast) a [Source:ZFIN;Acc:ZDB-GENE-050309-201]	725.719	0.729906	0.139402	5.23598	1.64113e-07	2.89989e-06
ENSDARG00000078172	CU984600.1	prostaglandin F2 receptor inhibitor [Source:NCBI gene;Acc:101883373]	300.758	0.769461	0.157326	4.89087	1.00389e-06	1.47369e-05
ENSDARG00000078500	dap3	death associated protein 3 [Source:ZFIN;Acc:ZDB-GENE-051129-2]	523.631	0.621353	0.158635	3.91688	8.97027e-05	0.000753723
ENSDARG00000078659	tmem176	transmembrane protein 176 [Source:ZFIN;Acc:ZDB-GENE-080902-2]	606.513	1.08787	0.154761	7.02934	2.07509e-12	8.34016e-11
ENSDARG00000078717	itga8	integrin, alpha 8 [Source:ZFIN;Acc:ZDB-GENE-080220-48]	319.853	0.646167	0.143945	4.48898	7.15656e-06	8.30889e-05
ENSDARG00000079163	best2	bestrophin 2 [Source:ZFIN;Acc:ZDB-GENE-090312-127]	17.6056	2.04377	0.53274	3.83633	0.000124888	0.00100078
ENSDARG00000079191	zgc:172122	zgc:172122 [Source:ZFIN;Acc:ZDB-GENE-080208-1]	53.8495	1.30988	0.353127	3.70938	0.000207771	0.00155154
ENSDARG00000079377	arhgef38	Rho guanine nucleotide exchange factor (GEF) 38 [Source:ZFIN;Acc:ZDB-GENE-090313-83]	136.547	0.872935	0.188384	4.63381	3.58999e-06	4.55386e-05
ENSDARG00000079501	si:ch211-149l1.2	si:ch211-149l1.2 [Source:ZFIN;Acc:ZDB-GENE-090313-40]	106.432	0.783323	0.21647	3.61863	0.000296168	0.00209793
ENSDARG00000079564	myh7	myosin heavy chain 7 [Source:ZFIN;Acc:ZDB-GENE-991123-5]	2299.12	0.605413	0.091512	6.61567	3.69883e-11	1.24453e-09
ENSDARG00000086647	chrng	cholinergic receptor, nicotinic, gamma [Source:ZFIN;Acc:ZDB-GENE-030131-3805]	422.924	2.67307	0.195185	13.695	1.08689e-42	3.88909e-40
ENSDARG00000087832	bcl3	BCL3 transcription coactivator [Source:ZFIN;Acc:ZDB-GENE-061013-1]	39.771	2.01629	0.361492	5.57768	2.43751e-08	5.24624e-07
ENSDARG00000088308	notchl	notch receptor, like [Source:ZFIN;Acc:ZDB-GENE-070220-2]	215.732	0.742145	0.170565	4.35111	1.3545e-05	0.000145703
ENSDARG00000088567	vps72b	vacuolar protein sorting 72 homolog b [Source:ZFIN;Acc:ZDB-GENE-100922-13]	197.33	2.15249	0.234796	9.16748	4.84224e-20	4.45538e-18
ENSDARG00000088672	zmp:0000000936	zmp:0000000936 [Source:ZFIN;Acc:ZDB-GENE-130530-939]	54.8986	0.884417	0.317446	2.78604	0.00533565	0.023134
ENSDARG00000089090	mmd2b	monocyte to macrophage differentiation-associated 2b [Source:ZFIN;Acc:ZDB-GENE-090313-336]	29.3643	1.6112	0.448869	3.58946	0.000331369	0.00230731
ENSDARG00000089399	tmem176l.2	transmembrane protein 176l.2 [Source:ZFIN;Acc:ZDB-GENE-080829-12]	1099.79	1.41438	0.208165	6.79452	1.08671e-11	3.95995e-10
ENSDARG00000089667	MFAP4	zgc:173915 [Source:ZFIN;Acc:ZDB-GENE-071004-112]	14.4775	1.89426	0.553634	3.4215	0.000622756	0.0039401
ENSDARG00000089705	abcf3	ATP-binding cassette, sub-family F (GCN20), member 3 [Source:ZFIN;Acc:ZDB-GENE-050517-32]	150.175	0.67901	0.213551	3.17962	0.0014747	0.00804087
ENSDARG00000089799	si:ch73-41e3.7	si:ch73-41e3.7 [Source:ZFIN;Acc:ZDB-GENE-090313-163]	17.5051	1.18184	0.458495	2.57766	0.00994731	0.0381188
ENSDARG00000089853	si:dkey-22n8.3	si:dkey-22n8.3 [Source:ZFIN;Acc:ZDB-GENE-110914-188]	54.8566	1.64821	0.314273	5.24451	1.56698e-07	2.78798e-06
ENSDARG00000090352	CR855311.1	uncharacterized LOC101883708 [Source:NCBI gene;Acc:101883708]	644.133	1.30821	0.407663	3.20905	0.00133176	0.00741847
ENSDARG00000090408	ERBB4	si:ch73-383l1.1 [Source:ZFIN;Acc:ZDB-GENE-121214-64]	53.3827	0.824811	0.326026	2.52989	0.0114099	0.042491
ENSDARG00000090544	CABZ01085658.1	protein ANTAGONIST OF LIKE HETEROCHROMATIN PROTEIN 1-like [Source:NCBI gene;Acc:110438156]	129.031	0.663175	0.197508	3.35771	0.00078592	0.00479235
ENSDARG00000090552	si:dkey-7j14.6	si:dkey-7j14.6 [Source:ZFIN;Acc:ZDB-GENE-030131-8466]	1354.1	0.909643	0.130573	6.96652	3.24869e-12	1.28171e-10
ENSDARG00000090557	MFAP4	si:ch1073-110a20.7 [Source:ZFIN;Acc:ZDB-GENE-121214-133]	60.3691	0.729714	0.280372	2.60266	0.00925033	0.0359886
ENSDARG00000090581	wdr4	WD repeat domain 4 [Source:NCBI gene;Acc:570351]	192.12	0.955923	0.163424	5.84935	4.93493e-09	1.21315e-07
ENSDARG00000090623	si:dkeyp-106c3.1	si:dkeyp-106c3.1 [Source:ZFIN;Acc:ZDB-GENE-050411-73]	294.533	1.23392	0.141413	8.72567	2.64608e-18	2.11711e-16
ENSDARG00000090783	mfap4	microfibril associated protein 4 [Source:ZFIN;Acc:ZDB-GENE-040426-2246]	39.6239	1.80166	0.463697	3.88543	0.000102148	0.000843201
ENSDARG00000090873	ccl34a.4	chemokine (C-C motif) ligand 34a, duplicate 4 [Source:ZFIN;Acc:ZDB-GENE-070912-32]	28.1304	2.11162	0.498769	4.23366	2.29914e-05	0.000232194
ENSDARG00000090988	lars1a	leucyl-tRNA synthetase 1a [Source:ZFIN;Acc:ZDB-GENE-110411-16]	226.068	0.817799	0.180372	4.53395	5.78913e-06	6.91448e-05
ENSDARG00000091320	nlrc6	NLR family CARD domain containing 6 [Source:ZFIN;Acc:ZDB-GENE-060421-8264]	156.618	1.89791	0.258916	7.33023	2.29751e-13	1.03843e-11
ENSDARG00000091368	AL954327.1	endothelin-2-like [Source:NCBI gene;Acc:567978]	102.232	2.85601	0.264832	10.7842	4.0863e-27	6.34189e-25
ENSDARG00000091628	cspp1b	centrosome and spindle pole associated protein 1b [Source:ZFIN;Acc:ZDB-GENE-070912-619]	210.846	0.693093	0.15685	4.41884	9.92341e-06	0.000110962
ENSDARG00000091631	si:ch211-197h24.6	si:ch211-197h24.6 [Source:ZFIN;Acc:ZDB-GENE-030131-1361]	715.912	1.63951	0.145143	11.2958	1.37597e-29	2.46174e-27
ENSDARG00000091660	fgfbp1b	fibroblast growth factor binding protein 1b [Source:ZFIN;Acc:ZDB-GENE-081106-1]	195.844	0.588256	0.208309	2.82395	0.00474352	0.0210993
ENSDARG00000091801	serpinb14	serpin peptidase inhibitor, clade B (ovalbumin), member 14 [Source:ZFIN;Acc:ZDB-GENE-050506-148]	755.439	0.802708	0.195889	4.09777	4.17142e-05	0.00039051
ENSDARG00000091931	gpatch4	G patch domain containing 4 [Source:ZFIN;Acc:ZDB-GENE-041008-158]	216.36	0.644529	0.184019	3.50252	0.000460883	0.00304298
ENSDARG00000092033	si:dkey-239h2.3	si:dkey-239h2.3 [Source:ZFIN;Acc:ZDB-GENE-081104-383]	4411.92	5.80636	0.154855	37.4955	1.08899e-307	1.40279e-303
ENSDARG00000092052	gstk4	glutathione S-transferase kappa 4 [Source:ZFIN;Acc:ZDB-GENE-060421-6530]	18.7692	1.4404	0.493774	2.91714	0.00353262	0.0165414
ENSDARG00000092136	cenpw	centromere protein W [Source:ZFIN;Acc:ZDB-GENE-100922-200]	22.7851	1.26159	0.484335	2.60479	0.00919316	0.0358202
ENSDARG00000092159	CR788249.1		9.66124	6.70642	1.3094	5.12176	3.02697e-07	5.02149e-06
ENSDARG00000092290	si:dkeyp-26a9.2	si:dkeyp-26a9.2 [Source:ZFIN;Acc:ZDB-GENE-090313-379]	99.4024	1.3655	0.270379	5.0503	4.4112e-07	7.01951e-06
ENSDARG00000092801	CR855277.2	RIIa domain-containing protein 1-like [Source:NCBI gene;Acc:100536995]	8.41148	5.91422	1.35044	4.37947	1.1897e-05	0.000129819
ENSDARG00000093003	acy3.1	aspartoacylase (aminocyclase) 3, tandem duplicate 1 [Source:NCBI gene;Acc:791456]	67.498	1.32217	0.286022	4.6226	3.78957e-06	4.76897e-05
ENSDARG00000093119	gstk4	glutathione S-transferase kappa 4 [Source:ZFIN;Acc:ZDB-GENE-060421-6530]	5.72723	2.57757	0.931195	2.76802	0.00563977	0.0242324
ENSDARG00000093125	RANBP2	si:ch1073-55a19.2 [Source:ZFIN;Acc:ZDB-GENE-081104-93]	679.522	0.752125	0.170425	4.41323	1.0184e-05	0.000113356
ENSDARG00000093159	si:dkeyp-106c3.3	si:dkeyp-106c3.3 [Source:ZFIN;Acc:ZDB-GENE-070705-528]	31.0404	1.14704	0.403388	2.84351	0.00446195	0.0200581
ENSDARG00000093198	c3a.4	complement component c3a, duplicate 4 [Source:ZFIN;Acc:ZDB-GENE-140822-3]	29.8849	1.2461	0.466877	2.66902	0.00760736	0.0307867
ENSDARG00000093420	creb1b	cAMP responsive element binding protein 1b [Source:ZFIN;Acc:ZDB-GENE-050417-355]	352.2	0.894269	0.140725	6.35475	2.0877e-10	6.28333e-09
ENSDARG00000093440	tnfaip6	tumor necrosis factor, alpha-induced protein 6 [Source:ZFIN;Acc:ZDB-GENE-060421-2654]	212.17	1.71783	0.220102	7.80471	5.96385e-15	3.26214e-13
ENSDARG00000093443	BX323559.4		51.1204	2.68689	0.305862	8.78467	1.56824e-18	1.28262e-16
ENSDARG00000093484	si:dkey-95p16.2	si:dkey-95p16.2 [Source:ZFIN;Acc:ZDB-GENE-081105-65]	39.3624	0.991829	0.322314	3.07721	0.00208948	0.0107405
ENSDARG00000094331	BX901918.2		70.2	0.964884	0.32993	2.92451	0.00344999	0.0162253
ENSDARG00000094614	BX323458.2		78.8014	0.894845	0.266084	3.36301	0.000770969	0.00471905
ENSDARG00000094782	si:ch211-196h16.4	si:ch211-196h16.4 [Source:ZFIN;Acc:ZDB-GENE-081029-1]	55.2388	1.11931	0.279452	4.00537	6.19213e-05	0.000548771
ENSDARG00000095041	BX322661.2		97.2591	1.20254	0.215666	5.57595	2.46187e-08	5.29425e-07
ENSDARG00000095048	si:dkey-250k15.7	si:dkey-250k15.7 [Source:ZFIN;Acc:ZDB-GENE-100921-33]	194.932	1.01998	0.195831	5.20847	1.90401e-07	3.31439e-06
ENSDARG00000095179	si:ch211-235f1.3	si:ch211-235f1.3 [Source:ZFIN;Acc:ZDB-GENE-091204-440]	25.5674	2.02817	0.548333	3.6988	0.000216621	0.00160553
ENSDARG00000095522	si:dkey-71b5.3	si:dkey-71b5.3 [Source:ZFIN;Acc:ZDB-GENE-100922-91]	14.2087	6.99129	1.31443	5.31888	1.04409e-07	1.95628e-06
ENSDARG00000095533	si:ch211-198c19.3	si:ch211-198c19.3 [Source:ZFIN;Acc:ZDB-GENE-100922-226]	80.0752	1.82144	0.280806	6.48649	8.78573e-11	2.81876e-09
ENSDARG00000095577	cybrd1	cytochrome b reductase 1 [Source:NCBI gene;Acc:552960]	121.944	0.73036	0.214468	3.40545	0.00066056	0.00414366
ENSDARG00000095821	si:dkey-122a22.2	si:dkey-122a22.2 [Source:ZFIN;Acc:ZDB-GENE-110411-93]	135.523	0.918529	0.22057	4.16435	3.12244e-05	0.000302989
ENSDARG00000095863	afp4	antifreeze protein type IV [Source:ZFIN;Acc:ZDB-GENE-030131-5217]	2600.88	0.81633	0.130734	6.24419	4.25994e-10	1.23591e-08
ENSDARG00000095941	CT573247.1		13.8285	3.79804	0.724889	5.23948	1.61027e-07	2.85123e-06
ENSDARG00000096594	lratb.1	lecithin retinol acyltransferase b, tandem duplicate 1 [Source:ZFIN;Acc:ZDB-GENE-060810-31]	40.5612	0.85247	0.33471	2.54689	0.0108687	0.0408536
ENSDARG00000097746	si:rp71-77l1.1	si:rp71-77l1.1 [Source:ZFIN;Acc:ZDB-GENE-131121-141]	370.073	1.59989	0.165525	9.66556	4.22305e-22	4.68958e-20
ENSDARG00000098223	AL773558.1		87.8153	1.18629	0.298256	3.97741	6.96705e-05	0.000605983
ENSDARG00000098235	actr5	actin related protein 5 [Source:ZFIN;Acc:ZDB-GENE-040426-2877]	89.9903	0.639996	0.215972	2.96333	0.00304328	0.0145895
ENSDARG00000098640	CU984600.3	immunoglobulin superfamily member 3-like [Source:NCBI gene;Acc:100005927]	37.8278	1.61841	0.343016	4.71817	2.37973e-06	3.16026e-05
ENSDARG00000099148	bzw1b	basic leucine zipper and W2 domains 1b [Source:NCBI gene;Acc:406812]	4173.53	2.50897	0.153678	16.3261	6.43671e-60	3.94831e-57
ENSDARG00000099236	sept10	septin 10 [Source:ZFIN;Acc:ZDB-GENE-050417-3]	1400.01	0.587481	0.114072	5.15007	2.60393e-07	4.38464e-06
ENSDARG00000099298	xrcc5	X-ray repair complementing defective repair in Chinese hamster cells 5 [Source:ZFIN;Acc:ZDB-GENE-041008-108]	901.776	0.776943	0.138893	5.59383	2.22117e-08	4.82554e-07
ENSDARG00000099445	cc2d1b	coiled-coil and C2 domain containing 1B [Source:ZFIN;Acc:ZDB-GENE-030131-1426]	323.623	0.665398	0.135414	4.91381	8.93214e-07	1.32557e-05
ENSDARG00000099491	tmem176l.1	transmembrane protein 176l.1 [Source:ZFIN;Acc:ZDB-GENE-080829-11]	749.762	1.22971	0.145531	8.44984	2.91691e-17	2.03654e-15
ENSDARG00000099635	akap8l	A kinase (PRKA) anchor protein 8-like [Source:ZFIN;Acc:ZDB-GENE-040426-2303]	2590.72	1.60466	0.120694	13.2953	2.46455e-40	7.64989e-38
ENSDARG00000099664	selenof	selenoprotein F [Source:NCBI gene;Acc:352923]	822.78	0.600077	0.177387	3.38287	0.000717336	0.00444676
ENSDARG00000099741	mvb12a		160.494	1.25443	0.209103	5.9991	1.98413e-09	5.28617e-08
ENSDARG00000099839	si:ch211-9d9.1	si:ch211-9d9.1 [Source:ZFIN;Acc:ZDB-GENE-030131-2657]	127.856	0.740253	0.198636	3.72668	0.000194018	0.00146454
ENSDARG00000099846	si:ch211-154o6.3	si:ch211-154o6.3 [Source:ZFIN;Acc:ZDB-GENE-030131-1030]	141.709	0.756873	0.192822	3.92524	8.6644e-05	0.000732239
ENSDARG00000099960	elovl1a	ELOVL fatty acid elongase 1a [Source:ZFIN;Acc:ZDB-GENE-041010-66]	244.156	0.617955	0.208305	2.96658	0.00301132	0.0144578
ENSDARG00000100199	si:ch1073-185p12.2	si:ch1073-185p12.2 [Source:ZFIN;Acc:ZDB-GENE-110411-196]	31.4531	2.79189	0.989617	2.82118	0.00478474	0.0212265
ENSDARG00000100697	FQ323156.1		3029.7	0.817952	0.126986	6.44127	1.18475e-10	3.73596e-09
ENSDARG00000100828	CU929150.2	phospholipid scramblase 2-like [Source:NCBI gene;Acc:100536708]	16.9739	1.85271	0.479675	3.86243	0.000112266	0.000912691
ENSDARG00000100887	si:dkey-11f4.20	si:dkey-11f4.20 [Source:ZFIN;Acc:ZDB-GENE-070912-359]	14.5254	1.59749	0.589003	2.7122	0.00668387	0.0277289
ENSDARG00000101073	si:zfos-1011f11.2	si:zfos-1011f11.2 [Source:ZFIN;Acc:ZDB-GENE-121214-271]	41.6209	1.05334	0.341367	3.08566	0.00203099	0.0104796
ENSDARG00000101170	rab42b	RAB42, member RAS oncogene family [Source:ZFIN;Acc:ZDB-GENE-050417-172]	64.4541	0.765732	0.301619	2.53874	0.0111252	0.0416353
ENSDARG00000101291	txndc11	thioredoxin domain containing 11 [Source:ZFIN;Acc:ZDB-GENE-041008-112]	166.955	0.591717	0.233866	2.53015	0.0114014	0.0424779
ENSDARG00000101989	thrap3a	thyroid hormone receptor associated protein 3a [Source:ZFIN;Acc:ZDB-GENE-030219-79]	409.446	1.54707	0.1508	10.2591	1.07728e-24	1.43803e-22
ENSDARG00000102105	dad1	defender against cell death 1 [Source:ZFIN;Acc:ZDB-GENE-060503-233]	942.875	0.657667	0.138147	4.76062	1.92995e-06	2.61691e-05
ENSDARG00000102176	pla1a	phospholipase A1 member A [Source:NCBI gene;Acc:334017]	115.42	0.982422	0.224663	4.37286	1.22628e-05	0.000133471
ENSDARG00000102261	RSPH1	radial spoke head component 1 [Source:NCBI gene;Acc:100003444]	56.1501	1.04241	0.272874	3.82012	0.000133387	0.0010577
ENSDARG00000102274	aaas	achalasia, adrenocortical insufficiency, alacrimia [Source:ZFIN;Acc:ZDB-GENE-030912-4]	319.588	0.72671	0.147486	4.92732	8.33664e-07	1.24725e-05
ENSDARG00000102339	si:dkey-5n7.2	si:dkey-5n7.2 [Source:ZFIN;Acc:ZDB-GENE-050420-254]	3.95726	5.6738	1.46127	3.88279	0.000103267	0.000850801
ENSDARG00000102746	tmem39a	transmembrane protein 39A [Source:NCBI gene;Acc:323208]	229.864	0.70026	0.198191	3.53325	0.000410476	0.00276329
ENSDARG00000103056	itga4	integrin alpha 4 [Source:ZFIN;Acc:ZDB-GENE-110411-108]	119.403	1.07527	0.234103	4.59315	4.36608e-06	5.41305e-05
ENSDARG00000103099	EARS2	zgc:153247 [Source:NCBI gene;Acc:751732]	177.401	1.02372	0.184903	5.53652	3.08532e-08	6.49936e-07
ENSDARG00000103127	gpn2	GPN-loop GTPase 2 [Source:NCBI gene;Acc:407722]	211.817	0.817123	0.176679	4.62491	3.74767e-06	4.72595e-05
ENSDARG00000103145	cdk2ap2	cyclin-dependent kinase 2 associated protein 2 [Source:ZFIN;Acc:ZDB-GENE-040718-35]	542.806	0.751099	0.165112	4.54904	5.38911e-06	6.50607e-05
ENSDARG00000103181	si:dkey-34d22.1	si:dkey-34d22.1 [Source:ZFIN;Acc:ZDB-GENE-131121-338]	289.426	1.08091	0.217037	4.98028	6.34924e-07	9.75405e-06
ENSDARG00000103519	adamts1	ADAM metallopeptidase with thrombospondin type 1 motif, 1 [Source:ZFIN;Acc:ZDB-GENE-070814-1]	450.611	1.47602	0.445284	3.31479	0.000917104	0.00545666
ENSDARG00000104071	hikeshi	heat shock protein nuclear import factor hikeshi [Source:NCBI gene;Acc:550239]	229.884	0.906613	0.201881	4.49083	7.09456e-06	8.24378e-05
ENSDARG00000104105	ttf2	transcription termination factor, RNA polymerase II [Source:ZFIN;Acc:ZDB-GENE-110411-73]	224.306	1.14627	0.196643	5.82919	5.56972e-09	1.35371e-07
ENSDARG00000104484	itgb1b	integrin, beta 1b [Source:ZFIN;Acc:ZDB-GENE-030909-10]	793.581	0.614783	0.144303	4.26037	2.04088e-05	0.000209146
ENSDARG00000104716	zgc:91849	zgc:91849 [Source:ZFIN;Acc:ZDB-GENE-040718-438]	295.325	1.16733	0.202395	5.76757	8.04219e-09	1.90083e-07
ENSDARG00000104783	si:ch73-221f6.4	si:ch73-221f6.4 [Source:ZFIN;Acc:ZDB-GENE-121214-120]	90.8926	0.719568	0.233553	3.08097	0.00206327	0.0106227
ENSDARG00000104795	cxcl8a	chemokine (C-X-C motif) ligand 8a [Source:ZFIN;Acc:ZDB-GENE-081104-317]	52.0168	1.22715	0.37414	3.27992	0.00103838	0.00604287
ENSDARG00000105092	FP236157.3		16.4163	3.09163	0.630777	4.9013	9.52054e-07	1.40465e-05
ENSDARG00000105408	BX248082.2		329.12	2.47886	0.214476	11.5578	6.74431e-31	1.31632e-28
ENSDARG00000109929	CABZ01058721.1		331.163	0.642483	0.16094	3.99206	6.55024e-05	0.00057497
ENSDARG00000110808	FO203514.2		8.56619	3.78385	0.910517	4.15572	3.24267e-05	0.00031324
ENSDARG00000112943	adgre5b.3	adhesion G protein-coupled receptor E5b, duplicate 3 [Source:ZFIN;Acc:ZDB-GENE-121214-275]	121.75	0.709574	0.231355	3.06703	0.00216197	0.0110426
ENSDARG00000113329	CU571081.1	C3a anaphylatoxin chemotactic receptor-like [Source:NCBI gene;Acc:101885604]	82.1432	0.811127	0.256538	3.16182	0.00156787	0.00846816
ENSDARG00000114572	asb18	ankyrin repeat and SOCS box containing 18 [Source:ZFIN;Acc:ZDB-GENE-090313-391]	110.244	0.68794	0.196923	3.49345	0.000476828	0.00313781
ENSDARG00000117380	LO017954.1		26.2463	1.24067	0.393963	3.14919	0.00163721	0.00878191
ENSDARG00000000394	matr3l1.1	matrin 3-like 1.1 [Source:ZFIN;Acc:ZDB-GENE-030616-40]	1854.5	0.901824	0.0968595	9.31064	1.27067e-20	1.25426e-18
ENSDARG00000001162	matr3l1.1	matrin 3-like 1.1 [Source:ZFIN;Acc:ZDB-GENE-030616-40]	1946.43	1.22665	0.104351	11.755	6.65376e-32	1.39367e-29
ENSDARG00000002295	si:dkey-21p1.3	si:dkey-21p1.3 [Source:ZFIN;Acc:ZDB-GENE-081105-162]	13.5431	2.14849	0.627637	3.42315	0.000619005	0.00391829
ENSDARG00000002401	gale	UDP-galactose-4-epimerase [Source:ZFIN;Acc:ZDB-GENE-060421-6479]	307.27	0.995437	0.176011	5.65553	1.5537e-08	3.46862e-07
ENSDARG00000002991	cep135	centrosomal protein 135 [Source:NCBI gene;Acc:553303]	153.511	1.00314	0.189495	5.29375	1.19833e-07	2.19421e-06
ENSDARG00000003035	hspa9	heat shock protein 9 [Source:ZFIN;Acc:ZDB-GENE-030828-12]	5902.3	0.827374	0.118303	6.9937	2.67736e-12	1.06282e-10
ENSDARG00000003523	itln3	intelectin 3 [Source:ZFIN;Acc:ZDB-GENE-090527-4]	69.8978	1.61876	0.365532	4.42851	9.48857e-06	0.000106702
ENSDARG00000003681	eif5	eukaryotic translation initiation factor 5 [Source:ZFIN;Acc:ZDB-GENE-030131-975]	5230.97	1.10481	0.128568	8.59313	8.46318e-18	6.37534e-16
ENSDARG00000003693	hars	histidyl-tRNA synthetase [Source:ZFIN;Acc:ZDB-GENE-040912-152]	1161.59	0.768495	0.148853	5.16278	2.4331e-07	4.12667e-06
ENSDARG00000004318	cbwd	COBW domain containing [Source:ZFIN;Acc:ZDB-GENE-040426-2388]	319.456	0.844512	0.170756	4.94571	7.58658e-07	1.143e-05
ENSDARG00000004735	hnrnpub	heterogeneous nuclear ribonucleoprotein Ub [Source:ZFIN;Acc:ZDB-GENE-030131-6422]	2776.49	0.659838	0.116615	5.65828	1.52895e-08	3.41931e-07
ENSDARG00000005057	dimt1l	DIM1 dimethyladenosine transferase 1-like (S. cerevisiae) [Source:ZFIN;Acc:ZDB-GENE-040801-75]	368.633	0.6949	0.187396	3.70819	0.000208746	0.00155566
ENSDARG00000005085	ggctb	gamma-glutamylcyclotransferase b [Source:ZFIN;Acc:ZDB-GENE-040426-1939]	576.128	0.965565	0.132465	7.28923	3.11733e-13	1.37051e-11
ENSDARG00000005629	smyd2b	SET and MYND domain containing 2b [Source:NCBI gene;Acc:568616]	768.197	1.80042	0.190753	9.43849	3.782e-21	3.92885e-19
ENSDARG00000006577	nadka	NAD kinase a [Source:ZFIN;Acc:ZDB-GENE-050417-39]	58.1516	0.687514	0.260114	2.64313	0.00821433	0.0327099
ENSDARG00000006900	impdh2	IMP (inosine 5'-monophosphate) dehydrogenase 2 [Source:NCBI gene;Acc:317745]	847.505	0.667392	0.132504	5.03678	4.73431e-07	7.46907e-06
ENSDARG00000007025	ttc9c	tetratricopeptide repeat domain 9C [Source:ZFIN;Acc:ZDB-GENE-040426-1053]	73.6583	0.864581	0.238907	3.6189	0.00029586	0.0020969
ENSDARG00000007169	itgb1bp1	integrin beta 1 binding protein 1 [Source:ZFIN;Acc:ZDB-GENE-051113-264]	511.674	0.679206	0.145311	4.67414	2.95181e-06	3.82725e-05
ENSDARG00000007221	pbk	PDZ binding kinase [Source:NCBI gene;Acc:360218]	148.652	0.619591	0.246431	2.51426	0.0119283	0.0439828
ENSDARG00000007377	odc1	ornithine decarboxylase 1 [Source:ZFIN;Acc:ZDB-GENE-010816-1]	983.385	1.76343	0.409048	4.31105	1.62479e-05	0.000171415
ENSDARG00000007886	slc35b2	solute carrier family 35 member B2 [Source:ZFIN;Acc:ZDB-GENE-050213-1]	236.132	0.710701	0.184747	3.84688	0.000119632	0.000962847
ENSDARG00000007918	ttc27	tetratricopeptide repeat domain 27 [Source:ZFIN;Acc:ZDB-GENE-030102-1]	335.911	0.798515	0.134157	5.95208	2.64748e-09	6.88265e-08
ENSDARG00000008218	znf410	zinc finger protein 410 [Source:ZFIN;Acc:ZDB-GENE-040426-1817]	775.876	0.593538	0.118056	5.02759	4.9668e-07	7.80717e-06
ENSDARG00000008239	mocs3	molybdenum cofactor synthesis 3 [Source:NCBI gene;Acc:393095]	153.602	1.14912	0.178719	6.42978	1.27791e-10	4.0052e-09
ENSDARG00000008433	unc45b	unc-45 myosin chaperone B [Source:NCBI gene;Acc:266640]	705.907	0.807988	0.208564	3.87405	0.000107041	0.000877132
ENSDARG00000008765	tmed5	transmembrane p24 trafficking protein 5 [Source:ZFIN;Acc:ZDB-GENE-040426-1302]	321.335	0.697085	0.173473	4.0184	5.85945e-05	0.000523049
ENSDARG00000009001	pdia6	protein disulfide isomerase family A, member 6 [Source:ZFIN;Acc:ZDB-GENE-030131-879]	1170.7	1.18189	0.182896	6.4621	1.03258e-10	3.28423e-09
ENSDARG00000009074	cbr4	carbonyl reductase 4 [Source:NCBI gene;Acc:402954]	122.217	1.83673	0.250899	7.32058	2.46893e-13	1.11007e-11
ENSDARG00000009123	sele	selectin E [Source:ZFIN;Acc:ZDB-GENE-041014-221]	87.1412	1.55153	0.28875	5.37327	7.73234e-08	1.48997e-06
ENSDARG00000009557	wrap73	WD repeat containing, antisense to TP73 [Source:ZFIN;Acc:ZDB-GENE-030131-6313]	148.168	0.639935	0.197447	3.24105	0.00119092	0.00676256
ENSDARG00000010316	qars1	glutaminyl-tRNA synthetase 1 [Source:ZFIN;Acc:ZDB-GENE-040426-1011]	816.889	0.990977	0.183989	5.38606	7.20195e-08	1.39402e-06
ENSDARG00000010434	clu	clusterin [Source:ZFIN;Acc:ZDB-GENE-040426-1774]	1356.35	0.782491	0.153914	5.08396	3.69646e-07	6.00139e-06
ENSDARG00000010710	msi1	musashi RNA-binding protein 1 [Source:ZFIN;Acc:ZDB-GENE-050320-86]	798.532	0.733407	0.137532	5.33264	9.67954e-08	1.82424e-06
ENSDARG00000010905	mettl13	methyltransferase like 13 [Source:NCBI gene;Acc:557908]	158.077	0.812266	0.201368	4.03373	5.48973e-05	0.000495556
ENSDARG00000011466	afg1la	AFG1 like ATPase a [Source:ZFIN;Acc:ZDB-GENE-091006-2]	295.166	1.15021	0.152568	7.53903	4.73479e-14	2.34131e-12
ENSDARG00000012929	eif2d	eukaryotic translation initiation factor 2D [Source:ZFIN;Acc:ZDB-GENE-040426-1226]	280.89	1.27819	0.15785	8.09746	5.61173e-16	3.45047e-14
ENSDARG00000013461	supt7l	SPT7 like, STAGA complex gamma subunit [Source:ZFIN;Acc:ZDB-GENE-050227-17]	76.8102	0.939344	0.274683	3.41974	0.000626811	0.00396283
ENSDARG00000013528	mcm9	minichromosome maintenance 9 homologous recombination repair factor [Source:NCBI gene;Acc:555610]	83.2429	0.940292	0.23632	3.97889	6.92383e-05	0.000602937
ENSDARG00000013711	zgc:77486	zgc:77486 [Source:ZFIN;Acc:ZDB-GENE-040426-2056]	339.113	0.736605	0.180597	4.07872	4.52844e-05	0.000419814
ENSDARG00000013926	slc16a9a	solute carrier family 16 member 9a [Source:ZFIN;Acc:ZDB-GENE-040426-1364]	427.988	1.40247	0.466259	3.00792	0.00263045	0.0129799
ENSDARG00000013966	psma6b	proteasome 20S subunit alpha 6b [Source:ZFIN;Acc:ZDB-GENE-040718-329]	807.461	0.66784	0.155619	4.2915	1.77472e-05	0.00018541
ENSDARG00000014232	prkg3	protein kinase cGMP-dependent 3 [Source:ZFIN;Acc:ZDB-GENE-030131-4745]	223.698	0.638127	0.17192	3.71177	0.000205814	0.00153915
ENSDARG00000014244	rbmx	RNA binding motif protein X-linked [Source:NCBI gene;Acc:321860]	2680.79	1.00393	0.110161	9.11331	7.99069e-20	7.22331e-18
ENSDARG00000014248	pdlim3b	PDZ and LIM domain 3b [Source:ZFIN;Acc:ZDB-GENE-060130-104]	279.158	1.53846	0.168476	9.13164	6.74709e-20	6.14223e-18
ENSDARG00000015206	hnrnpua	heterogeneous nuclear ribonucleoprotein Ua [Source:ZFIN;Acc:ZDB-GENE-030131-3731]	1396.26	0.616348	0.114328	5.39103	7.00533e-08	1.36201e-06
ENSDARG00000015228	ero1a	endoplasmic reticulum oxidoreductase alpha [Source:NCBI gene;Acc:393321]	74.6407	2.59716	0.37335	6.95637	3.49155e-12	1.37332e-10
ENSDARG00000015611	rasl11b	RAS-like, family 11, member B [Source:NCBI gene;Acc:393109]	480.669	1.41146	0.145176	9.72243	2.41934e-22	2.73375e-20
ENSDARG00000015765	iah1	isoamyl acetate hydrolyzing esterase 1 (putative) [Source:NCBI gene;Acc:449926]	79.4054	1.28	0.237975	5.3787	7.5024e-08	1.44782e-06
ENSDARG00000016011	gpcpd1	glycerophosphocholine phosphodiesterase 1 [Source:ZFIN;Acc:ZDB-GENE-060503-472]	1676.55	1.05524	0.104061	10.1406	3.64709e-24	4.74545e-22
ENSDARG00000016513	setd3	SET domain containing 3, actin histidine methyltransferase [Source:NCBI gene;Acc:337193]	2004.39	1.25241	0.12903	9.70637	2.83234e-22	3.18645e-20
ENSDARG00000016607	echdc2	enoyl CoA hydratase domain containing 2 [Source:ZFIN;Acc:ZDB-GENE-030219-147]	210.826	0.703001	0.176135	3.99127	6.57209e-05	0.000576103
ENSDARG00000017055	zmynd12	zinc finger, MYND-type containing 12 [Source:ZFIN;Acc:ZDB-GENE-041114-133]	13.5769	1.3647	0.550024	2.48116	0.0130954	0.047451
ENSDARG00000018165	depdc1a	DEP domain containing 1a [Source:NCBI gene;Acc:100003959]	150.541	0.647532	0.20965	3.08863	0.00201079	0.0103983
ENSDARG00000018328	rhocb	ras homolog family member Cb [Source:NCBI gene;Acc:436718]	767.726	0.660107	0.118186	5.58535	2.33236e-08	5.04522e-07
ENSDARG00000018653	acot7	acyl-CoA thioesterase 7 [Source:ZFIN;Acc:ZDB-GENE-040912-42]	294.264	0.902481	0.159101	5.67237	1.40835e-08	3.16884e-07
ENSDARG00000018914	hnrnpk	heterogeneous nuclear ribonucleoprotein K [Source:ZFIN;Acc:ZDB-GENE-040426-1926]	1742.82	0.664732	0.103981	6.39282	1.62852e-10	5.01862e-09
ENSDARG00000019398	psma6a	proteasome 20S subunit alpha 6a [Source:ZFIN;Acc:ZDB-GENE-020326-1]	775.38	0.626414	0.146461	4.27701	1.89417e-05	0.00019614
ENSDARG00000019417	gadd45ga	growth arrest and DNA-damage-inducible, gamma a [Source:ZFIN;Acc:ZDB-GENE-040426-1882]	1952.63	4.04074	0.136254	29.6559	2.84759e-193	1.46725e-189
ENSDARG00000020133	jdp2b	Jun dimerization protein 2b [Source:NCBI gene;Acc:436766]	393.133	0.968464	0.365199	2.65188	0.00800446	0.0320814
ENSDARG00000020448	adi1	acireductone dioxygenase 1 [Source:NCBI gene;Acc:324079]	475.211	1.4852	0.160248	9.2681	1.89492e-20	1.81482e-18
ENSDARG00000020600	rnf144aa	ring finger protein 144aa [Source:NCBI gene;Acc:570968]	134.753	0.607894	0.213152	2.85193	0.00434546	0.0196098
ENSDARG00000021115	spata6	spermatogenesis associated 6 [Source:ZFIN;Acc:ZDB-GENE-050417-351]	106.607	1.65043	0.222799	7.40769	1.28522e-13	5.96599e-12
ENSDARG00000021287	rab7b	RAB7b, member RAS oncogene family [Source:ZFIN;Acc:ZDB-GENE-180906-1]	473.694	0.908117	0.139693	6.50082	7.98813e-11	2.57892e-09
ENSDARG00000021913	ak9	adenylate kinase 9 [Source:ZFIN;Acc:ZDB-GENE-041014-337]	72.1052	0.645114	0.249992	2.58054	0.00986472	0.0378699
ENSDARG00000022493	rad21l1	RAD21 cohesin complex component like 1 [Source:ZFIN;Acc:ZDB-GENE-061103-505]	15.193	4.17639	0.743194	5.61951	1.91496e-08	4.21307e-07
ENSDARG00000022841	ptk2ba	protein tyrosine kinase 2 beta, a [Source:ZFIN;Acc:ZDB-GENE-080207-1]	197.768	3.31943	0.226262	14.6707	9.92836e-49	4.48744e-46
ENSDARG00000023309	spryd4	SPRY domain containing 4 [Source:ZFIN;Acc:ZDB-GENE-040718-180]	282.694	0.677264	0.161646	4.18979	2.79213e-05	0.000275186
ENSDARG00000023448	galnt14	UDP-N-acetyl-alpha-D-galactosamine:polypeptide N-acetylgalactosaminyltransferase 14 (GalNAc-T14) [Source:ZFIN;Acc:ZDB-GENE-041014-351]	324.093	1.14865	0.151272	7.59328	3.11917e-14	1.58188e-12
ENSDARG00000024160	hao1	hydroxyacid oxidase (glycolate oxidase) 1 [Source:ZFIN;Acc:ZDB-GENE-060519-2]	785.698	0.661154	0.159118	4.15513	3.25108e-05	0.000313934
ENSDARG00000024540	tspan36	tetraspanin 36 [Source:NCBI gene;Acc:437021]	1212.17	1.20315	0.165012	7.29125	3.0709e-13	1.35241e-11
ENSDARG00000025465	spon2a	spondin 2a, extracellular matrix protein [Source:ZFIN;Acc:ZDB-GENE-990415-160]	121.913	0.698981	0.232317	3.00874	0.00262337	0.0129525
ENSDARG00000025949	irak1	interleukin-1 receptor-associated kinase 1 [Source:ZFIN;Acc:ZDB-GENE-071116-5]	122.228	1.54513	0.205954	7.50229	6.27108e-14	3.04833e-12
ENSDARG00000027465	rmnd1	required for meiotic nuclear division 1 homolog [Source:ZFIN;Acc:ZDB-GENE-050522-21]	312.598	0.823335	0.150214	5.48107	4.22757e-08	8.65779e-07
ENSDARG00000027582	angptl7	angiopoietin-like 7 [Source:ZFIN;Acc:ZDB-GENE-041010-175]	796.432	0.873743	0.130744	6.68285	2.34338e-11	8.15843e-10
ENSDARG00000027734	srsf5b	serine and arginine rich splicing factor 5b [Source:ZFIN;Acc:ZDB-GENE-040718-354]	4414	0.675299	0.0885548	7.62578	2.42572e-14	1.24738e-12
ENSDARG00000027813	nus1	NUS1 dehydrodolichyl diphosphate synthase subunit [Source:NCBI gene;Acc:436629]	776.757	0.703091	0.120469	5.83629	5.33746e-09	1.3034e-07
ENSDARG00000027867	paplna	papilin a, proteoglycan-like sulfated glycoprotein [Source:ZFIN;Acc:ZDB-GENE-070815-4]	246.477	1.0429	0.174913	5.96236	2.48613e-09	6.52907e-08
ENSDARG00000027930	naprt	nicotinate phosphoribosyltransferase [Source:NCBI gene;Acc:393864]	395.655	1.25528	0.178824	7.01964	2.22447e-12	8.91274e-11
ENSDARG00000027978	yy1b	YY1 transcription factor b [Source:ZFIN;Acc:ZDB-GENE-040426-2127]	746.714	1.28888	0.112449	11.462	2.04813e-30	3.87985e-28
ENSDARG00000028664	ahsa1a	AHA1, activator of heat shock protein ATPase homolog 1a [Source:ZFIN;Acc:ZDB-GENE-030131-1869]	366.456	1.479	0.205537	7.19581	6.20906e-13	2.61807e-11
ENSDARG00000028937	taf1b	TATA box binding protein (Tbp)-associated factor, RNA polymerase I, B [Source:NCBI gene;Acc:449647]	211.727	0.792541	0.162556	4.87548	1.08543e-06	1.57721e-05
ENSDARG00000028971	cpsf2	cleavage and polyadenylation specific factor 2 [Source:ZFIN;Acc:ZDB-GENE-040718-79]	357.081	0.59226	0.155342	3.81262	0.000137503	0.0010843
ENSDARG00000029088	guf1	GUF1 homolog, GTPase [Source:ZFIN;Acc:ZDB-GENE-030131-4289]	138.764	0.692314	0.201198	3.44096	0.000579657	0.00370487
ENSDARG00000029157	med23	mediator complex subunit 23 [Source:NCBI gene;Acc:445483]	375.465	0.667096	0.166589	4.00444	6.21637e-05	0.000550541
ENSDARG00000029473	gstm.2	glutathione S-transferase mu tandem duplicate 2 [Source:ZFIN;Acc:ZDB-GENE-080218-30]	169.858	0.595985	0.1681	3.54542	0.000391983	0.00265964
ENSDARG00000030092	tram2	translocation associated membrane protein 2 [Source:ZFIN;Acc:ZDB-GENE-040426-2024]	289.146	0.613724	0.170723	3.59486	0.000324569	0.00226978
ENSDARG00000030357	zgc:66313	zgc:66313 [Source:ZFIN;Acc:ZDB-GENE-040426-1606]	23.5011	1.60693	0.390408	4.11604	3.8544e-05	0.000364541
ENSDARG00000031046	nr1h5	nuclear receptor subfamily 1, group H, member 5 [Source:ZFIN;Acc:ZDB-GENE-080403-3]	202.538	1.39571	0.204622	6.82093	9.04508e-12	3.34454e-10
ENSDARG00000031100	ivns1abpa	influenza virus NS1A binding protein a [Source:NCBI gene;Acc:387591]	3615.38	0.651209	0.124761	5.21966	1.79251e-07	3.14153e-06
ENSDARG00000031136	moxd1	monooxygenase, DBH-like 1 [Source:NCBI gene;Acc:570584]	142.199	1.64737	0.468606	3.51546	0.00043899	0.00292089
ENSDARG00000031845	mboat2a	membrane bound O-acyltransferase domain containing 2a [Source:ZFIN;Acc:ZDB-GENE-041210-257]	132.128	1.12146	0.233487	4.80308	1.56246e-06	2.18296e-05
ENSDARG00000032077	BX323082.1	major facilitator superfamily domain containing 12b [Source:NCBI gene;Acc:564425]	19.2112	1.68499	0.470599	3.58052	0.00034291	0.00237612
ENSDARG00000032277	rars2	arginyl-tRNA synthetase 2, mitochondrial [Source:ZFIN;Acc:ZDB-GENE-040426-1244]	108.018	1.15392	0.218388	5.28382	1.2652e-07	2.30194e-06
ENSDARG00000032426	coq8ab	coenzyme Q8A, genome duplicate b [Source:ZFIN;Acc:ZDB-GENE-030131-5543]	156.937	1.31934	0.196784	6.70451	2.02081e-11	7.11231e-10
ENSDARG00000032553	egln3	egl-9 family hypoxia-inducible factor 3 [Source:ZFIN;Acc:ZDB-GENE-040426-2541]	114.223	0.903486	0.247188	3.65506	0.000257126	0.00185973
ENSDARG00000033134	ndufaf7	NADH:ubiquinone oxidoreductase complex assembly factor 7 [Source:NCBI gene;Acc:767796]	215.859	1.22401	0.190121	6.43809	1.20983e-10	3.80573e-09
ENSDARG00000033138	lyrm2	LYR motif containing 2 [Source:NCBI gene;Acc:569076]	139.881	0.707439	0.191846	3.68754	0.000226433	0.00167008
ENSDARG00000033227	lect2l	leukocyte cell-derived chemotaxin 2 like [Source:ZFIN;Acc:ZDB-GENE-070127-4]	345.758	1.1085	0.216027	5.1313	2.87753e-07	4.7952e-06
ENSDARG00000033616	selenon	selenoprotein N [Source:NCBI gene;Acc:352914]	374.764	1.30822	0.15662	8.35287	6.66221e-17	4.48142e-15
ENSDARG00000033706	adora2aa	adenosine A2a receptor a [Source:ZFIN;Acc:ZDB-GENE-080723-28]	27.8241	0.952322	0.381893	2.49369	0.0126424	0.0461533
ENSDARG00000034559	srpx2	sushi-repeat containing protein X-linked 2 [Source:ZFIN;Acc:ZDB-GENE-110411-231]	26.4913	1.06486	0.38793	2.74499	0.00605125	0.0256581
ENSDARG00000035546	jmjd7	jumonji domain containing 7 [Source:ZFIN;Acc:ZDB-GENE-050417-86]	182.667	0.676079	0.181895	3.71687	0.000201705	0.00151414
ENSDARG00000036818	hyal3	hyaluronidase 3 [Source:ZFIN;Acc:ZDB-GENE-081104-366]	22.6633	1.65741	0.43683	3.79417	0.00014814	0.00115548
ENSDARG00000037038	psmc6	proteasome 26S subunit, ATPase 6 [Source:ZFIN;Acc:ZDB-GENE-030131-304]	1442.48	0.689329	0.139738	4.933	8.09777e-07	1.21292e-05
ENSDARG00000037070	tmem242	transmembrane protein 242 [Source:NCBI gene;Acc:569632]	139.107	1.00666	0.230387	4.36942	1.24577e-05	0.000135307
ENSDARG00000037192	zgc:113364	zgc:113364 [Source:ZFIN;Acc:ZDB-GENE-050410-5]	44.3513	1.01004	0.339426	2.97572	0.00292302	0.0141128
ENSDARG00000037532	mcm3l	MCM3 minichromosome maintenance deficient 3 (S. cerevisiae), like [Source:ZFIN;Acc:ZDB-GENE-040121-2]	23.691	1.71935	0.413947	4.15356	3.27338e-05	0.000315851
ENSDARG00000037859	il11a	interleukin 11a [Source:ZFIN;Acc:ZDB-GENE-051019-1]	26.7263	3.77599	1.00233	3.7672	0.000165087	0.0012677
ENSDARG00000037995	gdf3	growth differentiation factor 3 [Source:NCBI gene;Acc:30125]	123.194	1.44998	0.228483	6.34612	2.2082e-10	6.63826e-09
ENSDARG00000038643	alas2	aminolevulinate, delta-, synthase 2 [Source:NCBI gene;Acc:64607]	137.304	0.74808	0.252151	2.9668	0.00300921	0.0144504
ENSDARG00000038969	zgc:113142	zgc:113142 [Source:ZFIN;Acc:ZDB-GENE-050220-2]	33.0787	1.19448	0.461043	2.59082	0.00957488	0.037003
ENSDARG00000039652	si:dkey-235d18.5	si:dkey-235d18.5 [Source:ZFIN;Acc:ZDB-GENE-041014-243]	163.685	0.870974	0.189249	4.60226	4.17941e-06	5.20778e-05
ENSDARG00000039697	shtn1	shootin 1 [Source:NCBI gene;Acc:407656]	126.954	0.63042	0.231493	2.72328	0.00646375	0.0270062
ENSDARG00000039964	fgfbp2a	fibroblast growth factor binding protein 2a [Source:ZFIN;Acc:ZDB-GENE-030131-8319]	72.9651	0.749962	0.252916	2.96526	0.00302432	0.0145121
ENSDARG00000040179	zgc:101562	zgc:101562 [Source:ZFIN;Acc:ZDB-GENE-041010-74]	65.8706	1.69159	0.299271	5.65235	1.58265e-08	3.5241e-07
ENSDARG00000040180	slc35a1	solute carrier family 35 member A1 [Source:ZFIN;Acc:ZDB-GENE-080716-17]	225.567	0.655416	0.170281	3.84902	0.000118593	0.000956581
ENSDARG00000040623	fosl2	fos-like antigen 2 [Source:ZFIN;Acc:ZDB-GENE-070209-164]	648.049	0.798262	0.150447	5.30592	1.12105e-07	2.08081e-06
ENSDARG00000041411	rad51	RAD51 recombinase [Source:ZFIN;Acc:ZDB-GENE-040426-2286]	203.511	1.35178	0.184993	7.30719	2.72791e-13	1.2159e-11
ENSDARG00000041720	arpc5la	actin related protein 2/3 complex, subunit 5-like, a [Source:ZFIN;Acc:ZDB-GENE-040426-1453]	297.016	0.913249	0.172034	5.30853	1.10511e-07	2.05567e-06
ENSDARG00000041853	rbm39b	RNA binding motif protein 39b [Source:ZFIN;Acc:ZDB-GENE-050327-97]	1896.43	0.77866	0.0977287	7.96757	1.61825e-15	9.45376e-14
ENSDARG00000042031	gorab	golgin, rab6-interacting [Source:NCBI gene;Acc:393356]	219.304	1.63103	0.207215	7.87118	3.51322e-15	1.98055e-13
ENSDARG00000042057	trmt1l	tRNA methyltransferase 1-like [Source:ZFIN;Acc:ZDB-GENE-041014-189]	148.192	0.82093	0.17677	4.64406	3.41631e-06	4.36363e-05
ENSDARG00000042130	zp3a.2	zona pellucida glycoprotein 3a, tandem duplicate 2 [Source:ZFIN;Acc:ZDB-GENE-040727-2]	8.11314	1.90511	0.716449	2.65911	0.00783483	0.0315192
ENSDARG00000042172	c7a	complement component 7a [Source:ZFIN;Acc:ZDB-GENE-081104-392]	496.82	2.08528	0.157743	13.2194	6.77932e-40	2.07923e-37
ENSDARG00000042182	drc1	dynein regulatory complex subunit 1 homolog (Chlamydomonas) [Source:NCBI gene;Acc:100034551]	61.6378	1.64876	0.26861	6.13811	8.35099e-10	2.32591e-08
ENSDARG00000042344	trmt6	tRNA methyltransferase 6 [Source:ZFIN;Acc:ZDB-GENE-051120-141]	157.767	0.654649	0.198639	3.29568	0.000981844	0.00578045
ENSDARG00000042725	cebpb	CCAAT enhancer binding protein beta [Source:ZFIN;Acc:ZDB-GENE-020111-3]	2253.8	1.23005	0.188346	6.53081	6.54157e-11	2.136e-09
ENSDARG00000042816	mmp9	matrix metallopeptidase 9 [Source:ZFIN;Acc:ZDB-GENE-040426-2132]	828.388	3.38788	0.711327	4.76276	1.90967e-06	2.59214e-05
ENSDARG00000042839	dph6	diphthamine biosynthesis 6 [Source:NCBI gene;Acc:503603]	262.836	0.829744	0.156477	5.30267	1.14119e-07	2.10557e-06
ENSDARG00000042848	pcmtl	l-isoaspartyl protein carboxyl methyltransferase, like [Source:ZFIN;Acc:ZDB-GENE-040426-1738]	277.626	0.891252	0.156671	5.68867	1.28031e-08	2.9087e-07
ENSDARG00000042864	rpl7l1	ribosomal protein L7-like 1 [Source:ZFIN;Acc:ZDB-GENE-030131-970]	746.924	0.661509	0.156811	4.21852	2.45913e-05	0.000246324
ENSDARG00000042876	abracl	ABRA C-terminal like [Source:NCBI gene;Acc:336650]	945.591	0.747295	0.14235	5.24968	1.52363e-07	2.71837e-06
ENSDARG00000042902	afg1lb	AFG1 like ATPase b [Source:NCBI gene;Acc:555926]	87.9675	0.611129	0.211533	2.88905	0.00386409	0.0178151
ENSDARG00000042905	rpl10a	ribosomal protein L10a [Source:NCBI gene;Acc:323305]	26168.3	1.00687	0.0891868	11.2894	1.48044e-29	2.63039e-27
ENSDARG00000042934	ccn2a	cellular communication network factor 2a [Source:ZFIN;Acc:ZDB-GENE-030131-102]	1587.05	0.809595	0.171321	4.72561	2.29423e-06	3.0625e-05
ENSDARG00000042990	cyp2p10	cytochrome P450, family 2, subfamily P, polypeptide 10 [Source:ZFIN;Acc:ZDB-GENE-040120-1]	107.153	3.02657	0.252743	11.9749	4.8113e-33	1.08638e-30
ENSDARG00000043035	capn3b	calpain 3b [Source:ZFIN;Acc:ZDB-GENE-041001-149]	306.469	0.941783	0.223325	4.21709	2.4747e-05	0.000247499
ENSDARG00000043177	lsm1	LSM1, U6 small nuclear RNA associated [Source:ZFIN;Acc:ZDB-GENE-040801-68]	132.488	0.731949	0.202404	3.61627	0.000298874	0.00211229
ENSDARG00000043307	srd5a3	steroid 5 alpha-reductase 3 [Source:NCBI gene;Acc:560717]	56.4743	0.945589	0.335889	2.81518	0.00487494	0.021502
ENSDARG00000043328	fip1l1a	FIP1 like 1a (S. cerevisiae) [Source:ZFIN;Acc:ZDB-GENE-041014-8]	30.1677	1.72047	0.435542	3.95017	7.80943e-05	0.000668864
ENSDARG00000043514	si:dkey-239i20.4	si:dkey-239i20.4 [Source:ZFIN;Acc:ZDB-GENE-030131-2644]	132.294	0.847041	0.238888	3.54577	0.000391471	0.00265827
ENSDARG00000043531	jun	Jun proto-oncogene, AP-1 transcription factor subunit [Source:ZFIN;Acc:ZDB-GENE-030131-7859]	2227.89	0.732212	0.152523	4.80066	1.58144e-06	2.20588e-05
ENSDARG00000043561	psmc1b	proteasome 26S subunit, ATPase 1b [Source:ZFIN;Acc:ZDB-GENE-040625-69]	989.052	0.666385	0.141218	4.71885	2.37177e-06	3.15131e-05
ENSDARG00000043586	fas	Fas cell surface death receptor [Source:ZFIN;Acc:ZDB-GENE-061019-2]	35.1766	1.22838	0.330472	3.71705	0.000201563	0.00151351
ENSDARG00000043624	slc66a1	solute carrier family 66 member 1 [Source:ZFIN;Acc:ZDB-GENE-050306-4]	638.071	0.785857	0.127772	6.15044	7.72671e-10	2.16138e-08
ENSDARG00000043665	glrx5	glutaredoxin 5 homolog (S. cerevisiae) [Source:NCBI gene;Acc:406294]	598.643	0.665891	0.146569	4.54321	5.54047e-06	6.64831e-05
ENSDARG00000043666	abt1	activator of basal transcription 1 [Source:ZFIN;Acc:ZDB-GENE-050522-127]	155.379	0.613757	0.198669	3.08934	0.00200601	0.0103756
ENSDARG00000043701	gpd1a	glycerol-3-phosphate dehydrogenase 1a [Source:ZFIN;Acc:ZDB-GENE-050417-209]	522.191	0.850647	0.132305	6.42946	1.28058e-10	4.00871e-09
ENSDARG00000043740	efcab11	EF-hand calcium binding domain 11 [Source:NCBI gene;Acc:550510]	49.6214	0.817579	0.275192	2.97095	0.00296885	0.0143072
ENSDARG00000043877	mmachc	metabolism of cobalamin associated C [Source:NCBI gene;Acc:555267]	65.8456	1.53338	0.278944	5.4971	3.86087e-08	7.97017e-07
ENSDARG00000043960	rpf2	ribosome production factor 2 homolog [Source:ZFIN;Acc:ZDB-GENE-040426-2501]	511.56	0.992551	0.135661	7.3164	2.54719e-13	1.14127e-11
ENSDARG00000044016	myo6a	myosin VIa [Source:ZFIN;Acc:ZDB-GENE-040819-2]	1127.43	0.587904	0.114741	5.12376	2.99503e-07	4.97813e-06
ENSDARG00000044039	stx11a	syntaxin 11a [Source:ZFIN;Acc:ZDB-GENE-040426-2564]	40.6604	1.01845	0.357116	2.85187	0.00434632	0.0196102
ENSDARG00000044072	TATDN3	TatD DNase domain containing 3-like [Source:NCBI gene;Acc:571912]	210.372	1.10375	0.162923	6.77465	1.24707e-11	4.51239e-10
ENSDARG00000044972	bcap31	B cell receptor associated protein 31 [Source:ZFIN;Acc:ZDB-GENE-030616-63]	986.084	0.69556	0.122684	5.66951	1.43204e-08	3.21373e-07
ENSDARG00000046024	pym1	PYM homolog 1, exon junction complex associated factor [Source:NCBI gene;Acc:393566]	145.357	0.657921	0.201389	3.26692	0.00108725	0.00628752
ENSDARG00000046141	zgc:162025	zgc:162025 [Source:NCBI gene;Acc:571775]	63.1484	0.664243	0.26897	2.46958	0.0135273	0.0487009
ENSDARG00000052322	tlr5b	toll-like receptor 5b [Source:ZFIN;Acc:ZDB-GENE-040219-15]	220.005	0.64994	0.197024	3.29878	0.000971053	0.00572739
ENSDARG00000052565	cenpi	centromere protein I [Source:ZFIN;Acc:ZDB-GENE-060810-127]	137.142	0.607528	0.19547	3.10804	0.00188335	0.00982597
ENSDARG00000052652	fermt1	fermitin family member 1 [Source:ZFIN;Acc:ZDB-GENE-030131-3264]	399.098	0.686911	0.152245	4.51189	6.42516e-06	7.57234e-05
ENSDARG00000052942	aspg	asparaginase homolog (S. cerevisiae) [Source:ZFIN;Acc:ZDB-GENE-070820-14]	564.838	0.724221	0.140866	5.14119	2.73003e-07	4.5701e-06
ENSDARG00000052958	nppb	natriuretic peptide B [Source:ZFIN;Acc:ZDB-GENE-130530-642]	30.2647	1.80888	0.417987	4.32759	1.50748e-05	0.000160484
ENSDARG00000053133	b3gnt7l	UDP-GlcNAc:betaGal beta-1,3-N-acetylglucosaminyltransferase 7, like [Source:ZFIN;Acc:ZDB-GENE-040718-143]	246.225	0.666327	0.156085	4.26901	1.96343e-05	0.000202255
ENSDARG00000053558	rtkn2a	rhotekin 2a [Source:NCBI gene;Acc:449666]	71.9998	1.46165	0.264437	5.52739	3.25022e-08	6.80224e-07
ENSDARG00000053890	tmem62	transmembrane protein 62 [Source:ZFIN;Acc:ZDB-GENE-040426-1837]	142.455	0.886553	0.190344	4.65763	3.19878e-06	4.10204e-05
ENSDARG00000054414	spata17	spermatogenesis associated 17 [Source:ZFIN;Acc:ZDB-GENE-111214-1]	11.5731	1.81648	0.594969	3.05307	0.00226512	0.0114711
ENSDARG00000055252	snap23.2	synaptosome associated protein 23.2 [Source:ZFIN;Acc:ZDB-GENE-051030-75]	74.1581	1.69499	0.251412	6.74187	1.56363e-11	5.57947e-10
ENSDARG00000055331	aldh9a1a.2	aldehyde dehydrogenase 9 family, member A1a, tandem duplicate 2 [Source:ZFIN;Acc:ZDB-GENE-081104-507]	49.9312	0.957539	0.344544	2.77914	0.00545023	0.0235358
ENSDARG00000055365	si:dkey-25e12.3	si:dkey-25e12.3 [Source:NCBI gene;Acc:678527]	52.645	2.2827	0.674486	3.38436	0.00071345	0.00442799
ENSDARG00000056210	hspa1b	heat shock protein family A (Hsp70) member 1B [Source:ZFIN;Acc:ZDB-GENE-060503-867]	137.274	2.26293	0.295326	7.66249	1.82363e-14	9.47223e-13
ENSDARG00000056235	smndc1	survival motor neuron domain containing 1 [Source:NCBI gene;Acc:572679]	1450.3	0.702694	0.118348	5.93752	2.89371e-09	7.46252e-08
ENSDARG00000057529	itpa	inosine triphosphatase (nucleoside triphosphate pyrophosphatase) [Source:NCBI gene;Acc:557834]	179.696	0.652171	0.239518	2.72285	0.00647212	0.0270333
ENSDARG00000057911	ACTC1	zgc:86709 [Source:ZFIN;Acc:ZDB-GENE-040625-35]	1198.53	1.1036	0.19978	5.52408	3.31209e-08	6.91486e-07
ENSDARG00000058032	tpk2	thiamin pyrophosphokinase 2 [Source:ZFIN;Acc:ZDB-GENE-060503-173]	383.072	0.842577	0.138548	6.08149	1.19072e-09	3.27042e-08
ENSDARG00000058206	si:ch211-153b23.5	si:ch211-153b23.5 [Source:ZFIN;Acc:ZDB-GENE-030131-9744]	1408.08	1.63695	0.436958	3.74623	0.000179512	0.00136706
ENSDARG00000058444	snx6	sorting nexin 6 [Source:ZFIN;Acc:ZDB-GENE-050913-152]	456.504	0.867287	0.135359	6.40731	1.48113e-10	4.59739e-09
ENSDARG00000058579	si:ch211-274f20.2	si:ch211-274f20.2 [Source:ZFIN;Acc:ZDB-GENE-091204-91]	141.529	1.57722	0.223764	7.04858	1.80758e-12	7.35681e-11
ENSDARG00000058775	44836	organic cation transporter 2 [Source:ZFIN;Acc:ZDB-GENE-080204-92]	97.956	1.14179	0.232854	4.90346	9.41608e-07	1.39178e-05
ENSDARG00000058990	slc35a2	solute carrier family 35 member 2 [Source:ZFIN;Acc:ZDB-GENE-030616-62]	139.813	0.899036	0.225844	3.98079	6.86864e-05	0.000599146
ENSDARG00000059212	ciao1	cytosolic iron-sulfur assembly component 1 [Source:NCBI gene;Acc:795104]	468.787	0.657348	0.145561	4.51595	6.30329e-06	7.44916e-05
ENSDARG00000060021	vcpkmt	valosin containing protein lysine (K) methyltransferase [Source:ZFIN;Acc:ZDB-GENE-060825-19]	271.404	3.031	0.189449	15.999	1.299e-57	7.12048e-55
ENSDARG00000060494	eprs1	glutamyl-prolyl-tRNA synthetase 1 [Source:ZFIN;Acc:ZDB-GENE-030131-638]	2445.41	1.51817	0.127396	11.917	9.65626e-33	2.10826e-30
ENSDARG00000061527	nxt2	nuclear transport factor 2-like export factor 2 [Source:ZFIN;Acc:ZDB-GENE-050521-1]	142.863	0.618337	0.185881	3.32651	0.000879399	0.00526945
ENSDARG00000062025	cpox	coproporphyrinogen oxidase [Source:ZFIN;Acc:ZDB-GENE-030131-9884]	185.942	0.903184	0.214598	4.20873	2.5681e-05	0.000255586
ENSDARG00000062289	edaradd	EDAR-associated death domain [Source:ZFIN;Acc:ZDB-GENE-050114-5]	48.6751	0.861809	0.311669	2.76514	0.00568975	0.0243902
ENSDARG00000062297	soat1	sterol O-acyltransferase 1 [Source:ZFIN;Acc:ZDB-GENE-081105-177]	127.747	0.912004	0.190348	4.79125	1.65744e-06	2.29697e-05
ENSDARG00000062561	adck1	aarF domain containing kinase 1 [Source:ZFIN;Acc:ZDB-GENE-080401-5]	177.499	1.55887	0.20949	7.44129	9.9709e-14	4.73949e-12
ENSDARG00000062612	dhx37	DEAH (Asp-Glu-Ala-His) box polypeptide 37 [Source:ZFIN;Acc:ZDB-GENE-030131-4505]	414.098	1.13934	0.124573	9.14596	5.91006e-20	5.41853e-18
ENSDARG00000062707	plat	plasminogen activator, tissue [Source:ZFIN;Acc:ZDB-GENE-081104-181]	96.4181	0.884331	0.214006	4.13228	3.59187e-05	0.000342858
ENSDARG00000062785	adpgk2	ADP-dependent glucokinase 2 [Source:ZFIN;Acc:ZDB-GENE-090609-3]	472.473	0.595117	0.197711	3.01004	0.00261215	0.0129094
ENSDARG00000062788	irg1l	immunoresponsive gene 1, like [Source:ZFIN;Acc:ZDB-GENE-061103-301]	306.267	1.70753	0.621855	2.74586	0.00603522	0.0256072
ENSDARG00000063229	xpo1b	exportin 1 (CRM1 homolog, yeast) b [Source:ZFIN;Acc:ZDB-GENE-070530-6]	2610.27	1.19745	0.138464	8.64811	5.23583e-18	4.00269e-16
ENSDARG00000068438	gucd1	guanylyl cyclase domain containing 1 [Source:ZFIN;Acc:ZDB-GENE-060929-872]	384.341	0.66805	0.136886	4.88033	1.05906e-06	1.54237e-05
ENSDARG00000068461	aopep	aminopeptidase O (putative) [Source:ZFIN;Acc:ZDB-GENE-070410-115]	801.212	3.79105	0.131868	28.7489	9.35736e-182	4.01789e-178
ENSDARG00000068855	si:ch211-163l21.10	si:ch211-163l21.10 [Source:NCBI gene;Acc:565282]	25.6338	1.40399	0.430066	3.2646	0.0010962	0.00632507
ENSDARG00000068916	ppp1r35	protein phosphatase 1, regulatory subunit 35 [Source:NCBI gene;Acc:751676]	17.3597	1.32488	0.534737	2.47762	0.0132261	0.0478304
ENSDARG00000069014	nphp4	nephronophthisis 4 [Source:ZFIN;Acc:ZDB-GENE-060503-715]	73.9613	0.69123	0.232143	2.97761	0.00290506	0.0140445
ENSDARG00000069099	tmco1	transmembrane and coiled-coil domains 1 [Source:NCBI gene;Acc:378980]	606.378	0.587533	0.129021	4.55379	5.26872e-06	6.37867e-05
ENSDARG00000069230	zgc:153738	zgc:153738 [Source:ZFIN;Acc:ZDB-GENE-061013-622]	42.665	0.952769	0.328459	2.90072	0.00372305	0.0173011
ENSDARG00000069241	ttc32	tetratricopeptide repeat domain 32 [Source:ZFIN;Acc:ZDB-GENE-041014-158]	109.31	0.919623	0.230644	3.9872	6.68578e-05	0.000584876
ENSDARG00000069598	chrm5b	cholinergic receptor, muscarinic 5b [Source:ZFIN;Acc:ZDB-GENE-041001-169]	35.807	3.71703	0.429205	8.66027	4.70665e-18	3.64287e-16
ENSDARG00000069627	si:ch211-255g12.8	si:ch211-255g12.8 [Source:ZFIN;Acc:ZDB-GENE-081104-39]	24.2609	1.72303	0.441438	3.90321	9.4924e-05	0.000791176
ENSDARG00000069661	si:dkey-121j17.6	si:dkey-121j17.6 [Source:ZFIN;Acc:ZDB-GENE-121214-361]	116.593	1.22328	0.209622	5.83566	5.35775e-09	1.30712e-07
ENSDARG00000070874	asmt2	acetylserotonin O-methyltransferase 2 [Source:ZFIN;Acc:ZDB-GENE-070410-45]	124.18	0.675083	0.196715	3.43179	0.000599622	0.0038134
ENSDARG00000070890	BX510941.1		20.1471	1.60669	0.595877	2.69634	0.00701053	0.0287737
ENSDARG00000071009	kif20ba	kinesin family member 20Ba [Source:ZFIN;Acc:ZDB-GENE-041111-213]	167.876	0.635318	0.200806	3.16384	0.00155702	0.0084191
ENSDARG00000071040	smim8	small integral membrane protein 8 [Source:NCBI gene;Acc:554139]	225.644	2.03394	0.246541	8.24992	1.58501e-16	1.02599e-14
ENSDARG00000071082	p4ha1b	prolyl 4-hydroxylase, alpha polypeptide I b [Source:ZFIN;Acc:ZDB-GENE-030131-4089]	237.152	1.85254	0.205792	9.002	2.21641e-19	1.96224e-17
ENSDARG00000071164	alkbh1	alkB homolog 1, histone H2A dioxygenase [Source:ZFIN;Acc:ZDB-GENE-050522-196]	87.9136	0.719975	0.223465	3.22186	0.00127361	0.0071377
ENSDARG00000071203	sptssa	serine palmitoyltransferase, small subunit A [Source:NCBI gene;Acc:541337]	354.726	0.928569	0.187274	4.95835	7.10932e-07	1.07676e-05
ENSDARG00000071304	tbc1d2	TBC1 domain family, member 2 [Source:ZFIN;Acc:ZDB-GENE-140106-100]	155.215	1.33327	0.231217	5.76633	8.10187e-09	1.91318e-07
ENSDARG00000071669	smyd5	SMYD family member 5 [Source:ZFIN;Acc:ZDB-GENE-040912-39]	139.577	1.25115	0.226321	5.5282	3.2353e-08	6.78203e-07
ENSDARG00000071871	glod5	glyoxalase domain containing 5 [Source:NCBI gene;Acc:553706]	342.906	1.08327	0.171745	6.30739	2.83774e-10	8.41298e-09
ENSDARG00000073845	zgc:110843	zgc:110843 [Source:ZFIN;Acc:ZDB-GENE-050327-15]	1057	0.880726	0.181943	4.84066	1.29406e-06	1.84357e-05
ENSDARG00000073900	inka2	inka box actin regulator 2 [Source:ZFIN;Acc:ZDB-GENE-091230-4]	52.23	1.66178	0.403025	4.12326	3.73549e-05	0.00035467
ENSDARG00000073913	pimr213	Pim proto-oncogene, serine/threonine kinase, related 213 [Source:ZFIN;Acc:ZDB-GENE-041014-208]	23.8003	4.4756	0.682282	6.55975	5.38981e-11	1.78023e-09
ENSDARG00000074326	mcm8	minichromosome maintenance 8 homologous recombination repair factor [Source:ZFIN;Acc:ZDB-GENE-120927-1]	46.3476	1.19029	0.320925	3.70895	0.000208121	0.00155325
ENSDARG00000074393	sh3yl1	SH3 and SYLF domain containing 1 [Source:ZFIN;Acc:ZDB-GENE-040128-16]	85.6598	1.01296	0.252695	4.00862	6.10735e-05	0.000542378
ENSDARG00000074556	ganc	glucosidase, alpha; neutral C [Source:ZFIN;Acc:ZDB-GENE-130530-754]	99.8589	0.752487	0.20274	3.71158	0.000205967	0.00153985
ENSDARG00000075188	adamts10	ADAM metallopeptidase with thrombospondin type 1 motif, 10 [Source:ZFIN;Acc:ZDB-GENE-081104-414]	133.226	1.08367	0.227345	4.76663	1.87332e-06	2.55086e-05
ENSDARG00000075480	si:dkey-63d15.12	si:dkey-63d15.12 [Source:ZFIN;Acc:ZDB-GENE-080303-18]	44.4216	1.7801	0.354318	5.02403	5.05988e-07	7.93928e-06
ENSDARG00000075666	tsc22d3	TSC22 domain family, member 3 [Source:ZFIN;Acc:ZDB-GENE-040426-1433]	2191.44	0.81286	0.140674	5.77834	7.54398e-09	1.79295e-07
ENSDARG00000075727	map1lc3cl	microtubule-associated protein 1 light chain 3 gamma, like [Source:ZFIN;Acc:ZDB-GENE-140819-1]	45.1574	0.932755	0.321871	2.89791	0.00375657	0.01743
ENSDARG00000075974	si:dkey-258f14.3	si:dkey-258f14.3 [Source:ZFIN;Acc:ZDB-GENE-050809-43]	57.7139	0.773995	0.27469	2.8177	0.00483689	0.0213928
ENSDARG00000076294	klb	klotho beta [Source:ZFIN;Acc:ZDB-GENE-110909-4]	59.5079	1.01337	0.303522	3.33869	0.000841755	0.00508348
ENSDARG00000076526	gar1	GAR1 homolog, ribonucleoprotein [Source:NCBI gene;Acc:393950]	830.664	1.24588	0.199837	6.23447	4.5332e-10	1.30636e-08
ENSDARG00000076632	zdhhc12a	zinc finger DHHC-type containing 12a [Source:ZFIN;Acc:ZDB-GENE-081104-40]	93.4669	1.00453	0.23141	4.34088	1.41912e-05	0.000152019
ENSDARG00000076667	ccng1	cyclin G1 [Source:ZFIN;Acc:ZDB-GENE-020322-1]	13025.7	1.05599	0.12498	8.44926	2.93156e-17	2.04124e-15
ENSDARG00000077054	gask1b	golgi associated kinase 1B [Source:ZFIN;Acc:ZDB-GENE-100105-1]	127.025	0.812652	0.182656	4.44908	8.62373e-06	9.80897e-05
ENSDARG00000077169	si:ch211-153b23.4	si:ch211-153b23.4 [Source:ZFIN;Acc:ZDB-GENE-030131-7332]	472.676	1.91965	0.354715	5.4118	6.23935e-08	1.22987e-06
ENSDARG00000077217	zgc:162184	zgc:162184 [Source:ZFIN;Acc:ZDB-GENE-070424-83]	300.171	0.662122	0.157163	4.21298	2.52027e-05	0.000251666
ENSDARG00000077853	ttll2	tubulin tyrosine ligase-like family, member 2 [Source:ZFIN;Acc:ZDB-GENE-041014-297]	25.22	2.23884	0.427136	5.24153	1.59254e-07	2.82371e-06
ENSDARG00000078059	nudcd2	NudC domain containing 2 [Source:ZFIN;Acc:ZDB-GENE-040801-49]	234.204	0.64308	0.193872	3.31703	0.000909788	0.00542064
ENSDARG00000078391	fam98a	family with sequence similarity 98 member A [Source:ZFIN;Acc:ZDB-GENE-091202-6]	181.262	0.834502	0.226611	3.68253	0.000230931	0.00169788
ENSDARG00000078770	GNPAT	si:ch73-21k16.5 [Source:ZFIN;Acc:ZDB-GENE-030131-8374]	247.657	0.948422	0.181865	5.21498	1.83842e-07	3.21126e-06
ENSDARG00000078825	bub1ba	BUB1 mitotic checkpoint serine/threonine kinase Ba [Source:ZFIN;Acc:ZDB-GENE-041014-120]	134.108	1.33263	0.216847	6.1455	7.97135e-10	2.22498e-08
ENSDARG00000079079	sult1st7	sulfotransferase family 1, cytosolic sulfotransferase 7 [Source:ZFIN;Acc:ZDB-GENE-081112-3]	11.1006	4.80125	1.15042	4.17349	2.99974e-05	0.000292072
ENSDARG00000079122	tmx2a	thioredoxin-related transmembrane protein 2a [Source:NCBI gene;Acc:561718]	85.1939	1.39109	0.281367	4.94402	7.65265e-07	1.15228e-05
ENSDARG00000079123	ikbkb	inhibitor of nuclear factor kappa B kinase subunit beta [Source:ZFIN;Acc:ZDB-GENE-071115-2]	166.749	0.752514	0.185304	4.06097	4.88683e-05	0.000447722
ENSDARG00000079327	hmcn2	hemicentin 2 [Source:ZFIN;Acc:ZDB-GENE-030131-9765]	614.601	0.731806	0.140619	5.20416	1.94872e-07	3.38308e-06
ENSDARG00000079796	ldah	lipid droplet associated hydrolase [Source:ZFIN;Acc:ZDB-GENE-081022-178]	199.227	0.8393	0.174964	4.797	1.6106e-06	2.24413e-05
ENSDARG00000086057	plxnd1	plexin D1 [Source:ZFIN;Acc:ZDB-GENE-040426-1828]	71.3599	1.0381	0.244697	4.24239	2.21148e-05	0.000224044
ENSDARG00000086305	si:ch211-63b16.4	si:ch211-63b16.4 [Source:ZFIN;Acc:ZDB-GENE-131121-480]	22.6671	1.26112	0.447965	2.81521	0.00487454	0.021502
ENSDARG00000086411	srsf10b	serine and arginine rich splicing factor 10b [Source:ZFIN;Acc:ZDB-GENE-040426-1415]	150.527	0.834306	0.244646	3.41026	0.000649003	0.00407811
ENSDARG00000086418	si:ch211-236p5.3	si:ch211-236p5.3 [Source:ZFIN;Acc:ZDB-GENE-081028-31]	101.408	4.64666	0.400207	11.6106	3.63863e-31	7.21092e-29
ENSDARG00000086699	smim15	small integral membrane protein 15 [Source:NCBI gene;Acc:556945]	445.227	1.03794	0.151147	6.86708	6.5531e-12	2.47911e-10
ENSDARG00000086933	tnni3k	TNNI3 interacting kinase [Source:ZFIN;Acc:ZDB-GENE-081104-399]	30.9281	1.04942	0.381935	2.74765	0.00600237	0.0254984
ENSDARG00000087443	ptp4a2a	protein tyrosine phosphatase 4A2a [Source:ZFIN;Acc:ZDB-GENE-040930-1]	1712.74	0.788838	0.102494	7.69644	1.39914e-14	7.38647e-13
ENSDARG00000087688	klhl29	kelch-like family member 29 [Source:ZFIN;Acc:ZDB-GENE-121114-1]	131.68	0.586458	0.202894	2.89047	0.00384666	0.0177474
ENSDARG00000088116	gstm.3	glutathione S-transferase mu tandem duplicate 3 [Source:ZFIN;Acc:ZDB-GENE-050309-24]	535.228	1.07698	0.182765	5.8927	3.79938e-09	9.52173e-08
ENSDARG00000088805	nes	nestin [Source:NCBI gene;Acc:100150939]	207.639	0.845509	0.177791	4.75563	1.97832e-06	2.67686e-05
ENSDARG00000089050	cuzd1.1	CUB and zona pellucida-like domains 1, tandem duplicate 1 [Source:ZFIN;Acc:ZDB-GENE-131122-16]	275.384	1.15922	0.26562	4.36421	1.27581e-05	0.000138161
ENSDARG00000090171	BX323556.1		51.2486	1.63955	0.340617	4.81348	1.48323e-06	2.08041e-05
ENSDARG00000090607	si:dkeyp-117b11.1	si:dkeyp-117b11.1 [Source:ZFIN;Acc:ZDB-GENE-081104-453]	11.0706	2.18764	0.721439	3.03233	0.00242672	0.0121378
ENSDARG00000090854	lsm11	LSM11, U7 small nuclear RNA associated [Source:ZFIN;Acc:ZDB-GENE-050309-124]	24.2711	1.04472	0.406581	2.56952	0.0101839	0.0387831
ENSDARG00000090889		si:ch211-132p1.3 [Source:ZFIN;Acc:ZDB-GENE-130530-1010]	33.3435	1.90806	0.365947	5.21402	1.84787e-07	3.22538e-06
ENSDARG00000091001	mycbp	MYC binding protein [Source:ZFIN;Acc:ZDB-GENE-060331-97]	104.762	0.831575	0.266959	3.115	0.00183948	0.00965774
ENSDARG00000091058	sting1	stimulator of interferon response cGAMP interactor 1 [Source:NCBI gene;Acc:101243556]	38.3078	1.47815	0.394727	3.74474	0.000180579	0.00137437
ENSDARG00000091633	si:dkey-177p2.18	si:dkey-177p2.18 [Source:ZFIN;Acc:ZDB-GENE-130603-12]	45.5122	1.38728	0.403056	3.44191	0.000577614	0.00369532
ENSDARG00000091821	smc6	structural maintenance of chromosomes 6 [Source:ZFIN;Acc:ZDB-GENE-110303-1]	126.431	1.25606	0.217119	5.78512	7.24616e-09	1.73015e-07
ENSDARG00000091904	si:dkeyp-51f12.3	si:dkeyp-51f12.3 [Source:ZFIN;Acc:ZDB-GENE-070705-547]	28.8199	0.985893	0.383246	2.57248	0.0100973	0.0385559
ENSDARG00000092243	BX005065.1		35.0172	2.09367	0.429571	4.87387	1.09433e-06	1.58835e-05
ENSDARG00000092257	BX510992.1		65.9606	2.13768	0.349104	6.12335	9.16287e-10	2.54653e-08
ENSDARG00000092277	BX663611.2		24.9907	1.81613	0.510766	3.55569	0.000376983	0.00257303
ENSDARG00000092286	CU861651.1		6.30268	3.24374	0.960572	3.37689	0.000733117	0.00452607
ENSDARG00000092337	CU467861.6		1403.17	3.00263	0.326602	9.19354	3.80106e-20	3.54807e-18
ENSDARG00000092470	thbd	thrombomodulin [Source:ZFIN;Acc:ZDB-GENE-110411-281]	65.3136	0.683396	0.239548	2.85286	0.00433284	0.0195699
ENSDARG00000092493	si:dkeyp-44a8.2	si:dkeyp-44a8.2 [Source:ZFIN;Acc:ZDB-GENE-070705-542]	1954.62	0.615712	0.107632	5.72053	1.06194e-08	2.45151e-07
ENSDARG00000092587	CU861651.2		5.19152	4.01416	1.29098	3.10939	0.00187475	0.0097974
ENSDARG00000092609	aup1	AUP1 lipid droplet regulating VLDL assembly factor [Source:NCBI gene;Acc:324654]	632.226	0.935645	0.122943	7.61038	2.73298e-14	1.3915e-12
ENSDARG00000093019	si:dkey-83k24.5	si:dkey-83k24.5 [Source:ZFIN;Acc:ZDB-GENE-081104-440]	72.71	2.29132	0.394036	5.815	6.06349e-09	1.46817e-07
ENSDARG00000093070	thumpd2	THUMP domain containing 2 [Source:ZFIN;Acc:ZDB-GENE-090428-2]	84.8582	0.636438	0.227588	2.79645	0.00516674	0.0225421
ENSDARG00000093808	pimr113	Pim proto-oncogene, serine/threonine kinase, related 113 [Source:ZFIN;Acc:ZDB-GENE-041014-289]	14.0912	4.42069	0.942461	4.69058	2.72436e-06	3.56826e-05
ENSDARG00000094057	cyp2j20	cytochrome P450, family 2, subfamily J, polypeptide 20 [Source:ZFIN;Acc:ZDB-GENE-041210-324]	79.5232	0.871444	0.245362	3.55167	0.000382799	0.00260901
ENSDARG00000094451	cfp	complement factor properdin [Source:ZFIN;Acc:ZDB-GENE-030131-9247]	153.362	0.897427	0.193197	4.64515	3.39834e-06	4.34714e-05
ENSDARG00000094752	rpe65b	retinoid isomerohydrolase RPE65 b [Source:NCBI gene;Acc:100002865]	295.843	0.690248	0.181469	3.80367	0.000142566	0.00111775
ENSDARG00000094887	si:ch211-170d8.2	si:ch211-170d8.2 [Source:ZFIN;Acc:ZDB-GENE-030328-34]	14.9964	1.43299	0.565653	2.53334	0.0112982	0.0421544
ENSDARG00000094914	si:ch73-196i15.5	si:ch73-196i15.5 [Source:ZFIN;Acc:ZDB-GENE-091118-32]	9.2613	2.55894	0.724732	3.53087	0.000414188	0.00278101
ENSDARG00000094937	CR450833.1		20.9563	2.27259	0.534549	4.25141	2.12427e-05	0.0002164
ENSDARG00000095707	BX322665.2		40.5795	1.50839	0.411001	3.67003	0.000242518	0.00177097
ENSDARG00000095751	C20H6orf58	liver-enriched gene 1, tandem duplicate 2 [Source:NCBI gene;Acc:406484]	112.009	1.8559	0.520732	3.56403	0.000365207	0.00250435
ENSDARG00000096508	BX322618.1		1732.03	3.52337	0.333465	10.5659	4.28618e-26	6.23869e-24
ENSDARG00000096556	si:dkey-19f4.2	si:dkey-19f4.2 [Source:ZFIN;Acc:ZDB-GENE-121214-262]	11.2717	1.9467	0.689515	2.82329	0.00475332	0.021132
ENSDARG00000096560	BX649231.1		7.64557	4.38948	1.01946	4.30567	1.66483e-05	0.00017528
ENSDARG00000096655	BX901920.1		620.411	1.80993	0.434122	4.16918	3.057e-05	0.000297198
ENSDARG00000096798	BX322665.3		9.02883	3.88909	0.914488	4.25276	2.11155e-05	0.000215445
ENSDARG00000096810	BX279523.1		40.0946	0.91162	0.354215	2.57364	0.0100636	0.0384615
ENSDARG00000097292	slc26a6	solute carrier family 26 member 6 [Source:ZFIN;Acc:ZDB-GENE-081105-83]	77.4866	0.834122	0.244539	3.411	0.000647261	0.00407015
ENSDARG00000097314	si:zfos-1714f5.3	si:zfos-1714f5.3 [Source:ZFIN;Acc:ZDB-GENE-131127-148]	10.7197	2.00923	0.680837	2.95112	0.00316621	0.0150834
ENSDARG00000098669	exd1	exonuclease 3'-5' domain containing 1 [Source:NCBI gene;Acc:751755]	12.8942	1.85155	0.594119	3.11647	0.00183032	0.00962336
ENSDARG00000098733	pxdn	peroxidasin [Source:ZFIN;Acc:ZDB-GENE-140415-2]	225.564	0.71007	0.196789	3.60827	0.000308243	0.00216738
ENSDARG00000098853	ehd1a	EH-domain containing 1a [Source:ZFIN;Acc:ZDB-GENE-040426-2518]	1426.92	0.906954	0.160226	5.66047	1.50956e-08	3.37888e-07
ENSDARG00000099054	BX088596.1		47.1781	0.907506	0.291114	3.11735	0.00182482	0.00960032
ENSDARG00000099351	igfbp1a	insulin-like growth factor binding protein 1a [Source:ZFIN;Acc:ZDB-GENE-021231-1]	1354.66	1.13754	0.166464	6.83356	8.28315e-12	3.10288e-10
ENSDARG00000099390	lama2	laminin, alpha 2 [Source:ZFIN;Acc:ZDB-GENE-060119-1]	185.68	1.38454	0.271803	5.0939	3.5077e-07	5.73043e-06
ENSDARG00000099534	CABZ01066926.1	putative E3 ubiquitin-protein ligase UBR7 [Source:NCBI gene;Acc:100329344]	192.67	1.1893	0.214702	5.5393	3.0368e-08	6.41086e-07
ENSDARG00000100020	pim1	Pim-1 proto-oncogene, serine/threonine kinase [Source:ZFIN;Acc:ZDB-GENE-061013-139]	1902.7	0.69122	0.137901	5.01244	5.37444e-07	8.36627e-06
ENSDARG00000100043	CABZ01111454.1		68.6102	1.01486	0.260634	3.8938	9.86854e-05	0.000818028
ENSDARG00000100047	ergic1	endoplasmic reticulum-golgi intermediate compartment 1 [Source:NCBI gene;Acc:567774]	276.644	1.11415	0.167197	6.66373	2.66965e-11	9.2196e-10
ENSDARG00000100209	prpf39	PRP39 pre-mRNA processing factor 39 homolog (yeast) [Source:NCBI gene;Acc:368864]	2185.04	1.01944	0.0984954	10.3502	4.17815e-25	5.75163e-23
ENSDARG00000100435	sec22bb	SEC22 homolog B, vesicle trafficking protein b [Source:NCBI gene;Acc:327277]	729.397	0.624732	0.119384	5.23297	1.66805e-07	2.94141e-06
ENSDARG00000100564	sil1	SIL1 nucleotide exchange factor [Source:ZFIN;Acc:ZDB-GENE-160113-49]	374.459	1.02602	0.173352	5.91868	3.24526e-09	8.27798e-08
ENSDARG00000100707	si:dkey-48g21.7	si:dkey-48g21.7 [Source:ZFIN;Acc:ZDB-LINCRNAG-050309-95]	7.9314	1.96884	0.774533	2.54197	0.0110229	0.0413127
ENSDARG00000100813	nudt12	nudix (nucleoside diphosphate linked moiety X)-type motif 12 [Source:ZFIN;Acc:ZDB-GENE-050417-164]	247.644	0.593988	0.155167	3.82804	0.000129167	0.00102707
ENSDARG00000100954	wars1	tryptophanyl-tRNA synthetase 1 [Source:ZFIN;Acc:ZDB-GENE-040426-1742]	168.648	1.04351	0.212533	4.90989	9.11262e-07	1.34924e-05
ENSDARG00000101112	FO704777.1	dr1-associated corepressor-like [Source:NCBI gene;Acc:100535468]	31.8596	1.14166	0.373471	3.05689	0.00223648	0.0113467
ENSDARG00000101180	mcm7	minichromosome maintenance complex component 7 [Source:ZFIN;Acc:ZDB-GENE-020419-27]	1167.64	1.00587	0.179555	5.60202	2.11869e-08	4.62968e-07
ENSDARG00000101203	znf513b	zinc finger protein 513b [Source:ZFIN;Acc:ZDB-GENE-170420-1]	74.6236	0.886698	0.273613	3.24071	0.00119234	0.00676874
ENSDARG00000101206	zgc:113363	zgc:113363 [Source:ZFIN;Acc:ZDB-GENE-050327-7]	35.2069	1.66792	0.339901	4.90707	9.24486e-07	1.36804e-05
ENSDARG00000101602	preb	prolactin regulatory element binding [Source:ZFIN;Acc:ZDB-GENE-040718-385]	231.339	0.677397	0.170566	3.97146	7.14332e-05	0.000618652
ENSDARG00000101626	arf6a	ADP-ribosylation factor 6a [Source:ZFIN;Acc:ZDB-GENE-030131-8007]	428.979	0.645913	0.163402	3.95291	7.72077e-05	0.000662372
ENSDARG00000101789	cyp1c2	cytochrome P450, family 1, subfamily C, polypeptide 2 [Source:ZFIN;Acc:ZDB-GENE-050705-1]	139.586	0.96643	0.193194	5.00238	5.66278e-07	8.77799e-06
ENSDARG00000102071	slc25a47b		81.9029	0.749985	0.242362	3.09449	0.00197154	0.0102219
ENSDARG00000102198	si:ch73-233f7.3	si:ch73-233f7.3 [Source:ZFIN;Acc:ZDB-GENE-141215-57]	33.6733	1.15095	0.379041	3.03648	0.0023936	0.0119997
ENSDARG00000102419	azi2	5-azacytidine induced 2 [Source:ZFIN;Acc:ZDB-GENE-040426-2097]	457.661	0.831042	0.160849	5.1666	2.38387e-07	4.06189e-06
ENSDARG00000102490	asb2b	ankyrin repeat and SOCS box containing 2b [Source:ZFIN;Acc:ZDB-GENE-040426-20]	342.103	0.602926	0.180808	3.33461	0.000854179	0.00515006
ENSDARG00000102599	si:ch1073-392o20.2	si:ch1073-392o20.2 [Source:ZFIN;Acc:ZDB-GENE-091204-431]	969.665	0.641137	0.14405	4.4508	8.55501e-06	9.74023e-05
ENSDARG00000103067	adgrd2	adhesion G protein-coupled receptor D2 [Source:ZFIN;Acc:ZDB-GENE-081104-190]	100.252	0.711549	0.208502	3.41267	0.000643308	0.00405023
ENSDARG00000103234	ppie	peptidylprolyl isomerase E (cyclophilin E) [Source:ZFIN;Acc:ZDB-GENE-050417-167]	142.257	0.60709	0.190625	3.18474	0.00144885	0.00793172
ENSDARG00000103286	kcnk4a	potassium channel, subfamily K, member 4a [Source:ZFIN;Acc:ZDB-GENE-141211-80]	95.7894	0.647847	0.212493	3.04879	0.00229764	0.0115976
ENSDARG00000103464	pggt1b	protein geranylgeranyltransferase type I, beta subunit [Source:ZFIN;Acc:ZDB-GENE-050913-85]	371.609	1.30513	0.152045	8.5838	9.17873e-18	6.85425e-16
ENSDARG00000103610	actr8	actin related protein 8 [Source:NCBI gene;Acc:326866]	258.044	0.635345	0.139634	4.55007	5.36283e-06	6.47739e-05
ENSDARG00000104472	si:ch211-39i2.2	si:ch211-39i2.2 [Source:ZFIN;Acc:ZDB-GENE-041008-126]	337.348	0.883837	0.231785	3.81318	0.000137192	0.00108253
ENSDARG00000104708	ddx24	DEAD (Asp-Glu-Ala-Asp) box helicase 24 [Source:ZFIN;Acc:ZDB-GENE-100716-4]	360.929	0.886888	0.174054	5.09547	3.47881e-07	5.69769e-06
ENSDARG00000104848	cdkal1	CDK5 regulatory subunit associated protein 1 like 1 [Source:HGNC Symbol;Acc:HGNC:21050]	156.083	0.950626	0.22981	4.13658	3.52521e-05	0.000336994
ENSDARG00000104899	CR931813.2		78.6075	1.64969	0.315795	5.22393	1.75161e-07	3.0761e-06
ENSDARG00000104919	si:ch211-153b23.3	si:ch211-153b23.3 [Source:ZFIN;Acc:ZDB-GENE-141216-408]	156.088	1.85396	0.731804	2.53342	0.0112957	0.042151
ENSDARG00000104973	wnt5a	wingless-type MMTV integration site family, member 5a [Source:ZFIN;Acc:ZDB-GENE-060328-3]	31.7781	1.71346	0.360961	4.74695	2.06509e-06	2.77678e-05
ENSDARG00000105258	cep72	centrosomal protein 72 [Source:NCBI gene;Acc:553488]	73.9807	1.08673	0.269727	4.02899	5.60177e-05	0.000504786
ENSDARG00000105411	si:ch211-113d11.5	si:ch211-113d11.5 [Source:ZFIN;Acc:ZDB-GENE-030131-6391]	750.773	0.637623	0.176846	3.60553	0.000311516	0.00218681
ENSDARG00000105424	si:rp71-46j2.7	si:rp71-46j2.7 [Source:ZFIN;Acc:ZDB-GENE-160113-120]	430.382	1.60613	0.200323	8.0177	1.07743e-15	6.47036e-14
ENSDARG00000105494	si:ch211-113d11.8	si:ch211-113d11.8 [Source:ZFIN;Acc:ZDB-GENE-160113-48]	10.4317	2.50041	0.676783	3.69454	0.000220283	0.00162845
ENSDARG00000106158	TP53I3	tumor protein p53 inducible protein 3 [Source:NCBI gene;Acc:796473]	41.8166	1.11194	0.406172	2.7376	0.00618891	0.0261128
ENSDARG00000110040	CABZ01092781.1		360.859	1.29763	0.217591	5.96363	2.46697e-09	6.49198e-08
ENSDARG00000110572	CABZ01090785.1		49.9855	0.949514	0.296819	3.19896	0.00137923	0.00762057
ENSDARG00000111290	ERG28	ergosterol biosynthesis 28 homolog [Source:NCBI gene;Acc:565132]	113.176	1.35711	0.505965	2.68221	0.00731365	0.0298561
ENSDARG00000111587	CABZ01103860.1		40.6994	1.01497	0.37378	2.71543	0.00661894	0.0275305
ENSDARG00000111854	BX571738.1		25.89	2.07779	0.471985	4.40223	1.07146e-05	0.000118319
ENSDARG00000112572	CR293507.1		139.464	1.19188	0.21424	5.5633	2.64719e-08	5.66912e-07
ENSDARG00000112958	FO704758.2		50.5761	1.16744	0.291479	4.00521	6.19616e-05	0.00054894
ENSDARG00000115987	srp14	signal recognition particle 14 [Source:ZFIN;Acc:ZDB-GENE-050913-131]	308.56	0.587178	0.144225	4.07127	4.67579e-05	0.000430839
ENSDARG00000117239	CR376741.2		32.6485	3.37906	0.425351	7.94418	1.95484e-15	1.13175e-13
ENSDARG00000117294	CABZ01085626.1		49.8791	0.767152	0.302844	2.53316	0.011304	0.04217
ENSDARG00000117347	CR376741.4		27.1872	4.74971	0.640189	7.41924	1.17792e-13	5.51758e-12
ENSDARG00000000551	slc1a4	solute carrier family 1 member 4 [Source:ZFIN;Acc:ZDB-GENE-030616-566]	441.097	1.27614	0.156615	8.14825	3.69223e-16	2.30322e-14
ENSDARG00000001169	hsd17b8	hydroxysteroid (17-beta) dehydrogenase 8 [Source:ZFIN;Acc:ZDB-GENE-010110-1]	114.448	0.740444	0.21432	3.45484	0.000550611	0.00354723
ENSDARG00000001452	adam8a	ADAM metallopeptidase domain 8a [Source:ZFIN;Acc:ZDB-GENE-030616-622]	172.939	1.41625	0.222504	6.36507	1.95204e-10	5.89571e-09
ENSDARG00000001558	kifc1	kinesin family member C1 [Source:ZFIN;Acc:ZDB-GENE-000208-21]	382.407	0.618904	0.177882	3.4793	0.000502725	0.0032864
ENSDARG00000002298	ankrd22	ankyrin repeat domain 22 [Source:ZFIN;Acc:ZDB-GENE-040426-1120]	118.614	1.21361	0.276373	4.3912	1.12727e-05	0.000123582
ENSDARG00000002509	zgc:153911	zgc:153911 [Source:ZFIN;Acc:ZDB-GENE-061013-174]	192.399	0.858601	0.238076	3.60641	0.000310459	0.00218058
ENSDARG00000002549	eif3eb	eukaryotic translation initiation factor 3, subunit E, b [Source:NCBI gene;Acc:561049]	345.93	0.809116	0.143219	5.6495	1.6092e-08	3.58011e-07
ENSDARG00000002956	si:dkey-32n7.4	si:dkey-32n7.4 [Source:ZFIN;Acc:ZDB-GENE-110411-175]	144.526	1.28334	0.265297	4.83738	1.31563e-06	1.86953e-05
ENSDARG00000003061	cd276	CD276 molecule [Source:ZFIN;Acc:ZDB-GENE-070112-452]	288.069	1.51293	0.163198	9.27047	1.85322e-20	1.78818e-18
ENSDARG00000003085	stambpl1	STAM binding protein-like 1 [Source:ZFIN;Acc:ZDB-GENE-100215-4]	196.84	0.653048	0.176148	3.70738	0.000209414	0.00155974
ENSDARG00000003420	chrna5	cholinergic receptor, nicotinic, alpha 5 [Source:ZFIN;Acc:ZDB-GENE-050417-440]	180.173	0.729544	0.180264	4.04708	5.18613e-05	0.000471455
ENSDARG00000003487	nup93	nucleoporin 93 [Source:NCBI gene;Acc:30172]	1190.58	1.80952	0.133862	13.5178	1.22773e-41	4.05513e-39
ENSDARG00000004017	spag1a	sperm associated antigen 1a [Source:NCBI gene;Acc:564953]	390.967	0.607586	0.16943	3.58606	0.000335718	0.00233192
ENSDARG00000004037	cog2	component of oligomeric golgi complex 2 [Source:ZFIN;Acc:ZDB-GENE-040426-2671]	560.876	0.613429	0.127401	4.81494	1.47245e-06	2.06842e-05
ENSDARG00000004529	zgc:173742	zgc:173742 [Source:ZFIN;Acc:ZDB-GENE-030131-6489]	33.9954	0.939106	0.346093	2.71345	0.00665866	0.027651
ENSDARG00000004979	elovl5	ELOVL fatty acid elongase 5 [Source:ZFIN;Acc:ZDB-GENE-040407-2]	186.238	1.04354	0.170933	6.10497	1.02821e-09	2.8453e-08
ENSDARG00000005023	fkbp9	FKBP prolyl isomerase 9 [Source:ZFIN;Acc:ZDB-GENE-040801-23]	422.546	1.34257	0.208455	6.44057	1.1903e-10	3.74885e-09
ENSDARG00000005115	calub	calumenin b [Source:NCBI gene;Acc:394057]	610.87	0.631933	0.16504	3.82897	0.000128682	0.00102369
ENSDARG00000005134	psmd11b	proteasome 26S subunit, non-ATPase 11b [Source:NCBI gene;Acc:322265]	527.363	0.627665	0.194224	3.23165	0.0012308	0.00694916
ENSDARG00000005246	asb3	ankyrin repeat and SOCS box containing 3 [Source:ZFIN;Acc:ZDB-GENE-030131-6142]	134.953	1.53705	0.189841	8.09648	5.6574e-16	3.47027e-14
ENSDARG00000005972	ric8b	RIC8 guanine nucleotide exchange factor B [Source:NCBI gene;Acc:334503]	422.156	0.815674	0.176536	4.62045	3.82917e-06	4.80989e-05
ENSDARG00000006112	myof	myoferlin [Source:ZFIN;Acc:ZDB-GENE-040426-1138]	660.139	1.11932	0.14997	7.46363	8.41683e-14	4.03555e-12
ENSDARG00000006911	wnt8b	wingless-type MMTV integration site family, member 8b [Source:NCBI gene;Acc:30144]	40.139	1.92955	0.336087	5.7412	9.40056e-09	2.19372e-07
ENSDARG00000007219	actn1	actinin, alpha 1 [Source:ZFIN;Acc:ZDB-GENE-081113-4]	1235.7	0.852826	0.135912	6.27483	3.5001e-10	1.02237e-08
ENSDARG00000007863	tra2a	transformer 2 alpha homolog [Source:ZFIN;Acc:ZDB-GENE-040426-1391]	1685.38	0.637923	0.108839	5.86114	4.59697e-09	1.1344e-07
ENSDARG00000007885	fancl	FA complementation group L [Source:ZFIN;Acc:ZDB-GENE-040426-1045]	35.7129	1.94077	0.367915	5.27504	1.32731e-07	2.40643e-06
ENSDARG00000007891	meox1	mesenchyme homeobox 1 [Source:NCBI gene;Acc:436723]	198.609	0.804098	0.191359	4.20204	2.64523e-05	0.000262112
ENSDARG00000007892	pdcd2	programmed cell death 2 [Source:ZFIN;Acc:ZDB-GENE-040426-1236]	29.7204	1.17253	0.425997	2.75244	0.00591535	0.0252021
ENSDARG00000008075	illr4	immune-related, lectin-like receptor 4 [Source:ZFIN;Acc:ZDB-GENE-050311-5]	11.14	1.91543	0.622997	3.07454	0.0021083	0.0108113
ENSDARG00000009640	psmb1	proteasome 20S subunit beta 1 [Source:ZFIN;Acc:ZDB-GENE-040618-2]	1919.38	0.780981	0.131817	5.92476	3.12758e-09	7.99365e-08
ENSDARG00000009779	mcl1a	MCL1 apoptosis regulator, BCL2 family member a [Source:ZFIN;Acc:ZDB-GENE-000511-7]	3326.28	1.18027	0.132488	8.90847	5.1742e-19	4.41401e-17
ENSDARG00000010445	trabd	TraB domain containing [Source:ZFIN;Acc:ZDB-GENE-030131-1301]	291.33	0.706528	0.192045	3.67897	0.000234174	0.00171734
ENSDARG00000010673	trim16	tripartite motif containing 16 [Source:ZFIN;Acc:ZDB-GENE-090512-6]	197.199	0.608652	0.196455	3.09817	0.00194719	0.0101283
ENSDARG00000010758	capn12	calpain 12 [Source:ZFIN;Acc:ZDB-GENE-050419-245]	182.12	1.16253	0.217101	5.35478	8.56595e-08	1.63179e-06
ENSDARG00000011055	fbxo9	F-box protein 9 [Source:NCBI gene;Acc:325469]	1344.69	0.755236	0.120095	6.28864	3.20257e-10	9.38695e-09
ENSDARG00000011564	sfpq	splicing factor proline/glutamine-rich [Source:ZFIN;Acc:ZDB-GENE-040426-2452]	2328.41	0.89321	0.113132	7.89531	2.89587e-15	1.64331e-13
ENSDARG00000011648	snrpd1	small nuclear ribonucleoprotein D1 polypeptide [Source:ZFIN;Acc:ZDB-GENE-020419-14]	648.185	0.82324	0.141027	5.83747	5.29992e-09	1.29669e-07
ENSDARG00000011724	marveld1	MARVEL domain containing 1 [Source:NCBI gene;Acc:497317]	150.041	0.955884	0.191388	4.99448	5.89954e-07	9.1121e-06
ENSDARG00000011785	tbx6	T-box transcription factor 6 [Source:NCBI gene;Acc:192294]	100.366	1.20515	0.249123	4.83757	1.31434e-06	1.86873e-05
ENSDARG00000012044	polr3gla	polymerase (RNA) III (DNA directed) polypeptide G like a [Source:ZFIN;Acc:ZDB-GENE-040912-67]	113.537	0.670117	0.215929	3.10341	0.00191302	0.00996462
ENSDARG00000012234	psme3	proteasome activator subunit 3 [Source:ZFIN;Acc:ZDB-GENE-991110-19]	593.886	0.667131	0.159236	4.18957	2.7948e-05	0.000275344
ENSDARG00000012274	eif4e1c	eukaryotic translation initiation factor 4E family member 1c [Source:ZFIN;Acc:ZDB-GENE-050417-398]	669.605	0.810757	0.166542	4.86817	1.12634e-06	1.63114e-05
ENSDARG00000012453	rnls	renalase, FAD-dependent amine oxidase [Source:ZFIN;Acc:ZDB-GENE-040718-351]	219.023	0.73353	0.197788	3.70867	0.00020835	0.00155347
ENSDARG00000012563	pdss2	prenyl (decaprenyl) diphosphate synthase, subunit 2 [Source:ZFIN;Acc:ZDB-GENE-040718-43]	197.712	1.10345	0.238803	4.62075	3.82353e-06	4.80515e-05
ENSDARG00000012789	plek2	pleckstrin 2 [Source:ZFIN;Acc:ZDB-GENE-080219-2]	158.828	1.69322	0.275646	6.14274	8.11099e-10	2.26151e-08
ENSDARG00000013704	cers2a	ceramide synthase 2a [Source:ZFIN;Acc:ZDB-GENE-020808-2]	127.589	0.703379	0.205876	3.41652	0.000634269	0.00400311
ENSDARG00000013822	anapc16	anaphase promoting complex subunit 16 [Source:ZFIN;Acc:ZDB-GENE-050417-430]	405.16	1.16973	0.222601	5.25484	1.48154e-07	2.658e-06
ENSDARG00000013863	fam133b	family with sequence similarity 133 member B [Source:NCBI gene;Acc:790942]	625.174	0.870241	0.116686	7.45797	8.78629e-14	4.19187e-12
ENSDARG00000014103	dkk1a	dickkopf WNT signaling pathway inhibitor 1a [Source:ZFIN;Acc:ZDB-GENE-090313-406]	42.7745	1.41216	0.306846	4.60216	4.18132e-06	5.20778e-05
ENSDARG00000014588	adcy2b	adenylate cyclase 2b (brain) [Source:ZFIN;Acc:ZDB-GENE-060503-69]	302.029	1.05091	0.160979	6.52823	6.65494e-11	2.16752e-09
ENSDARG00000014907	htra1b	HtrA serine peptidase 1b [Source:NCBI gene;Acc:565082]	611.776	0.978251	0.144952	6.74879	1.49084e-11	5.34936e-10
ENSDARG00000014946	angpt2a	angiopoietin 2a [Source:ZFIN;Acc:ZDB-GENE-121101-1]	32.5413	1.68489	0.390284	4.31709	1.58102e-05	0.000167276
ENSDARG00000015144	sh2d4bb	SH2 domain containing 4Bb [Source:ZFIN;Acc:ZDB-GENE-130531-42]	25.2287	2.02054	0.483185	4.18171	2.89319e-05	0.000282666
ENSDARG00000015576	itprip	inositol 1,4,5-trisphosphate receptor interacting protein [Source:NCBI gene;Acc:550570]	109.922	0.687478	0.215196	3.19465	0.00139999	0.00771012
ENSDARG00000015989	zdhhc16b	zinc finger DHHC-type containing 16b [Source:NCBI gene;Acc:393316]	141.062	0.658753	0.197941	3.32803	0.00087464	0.00524641
ENSDARG00000016160	gmpr	guanosine monophosphate reductase [Source:ZFIN;Acc:ZDB-GENE-050522-48]	1164.36	0.92672	0.134281	6.90137	5.15026e-12	1.97156e-10
ENSDARG00000016375	asns	asparagine synthetase [Source:ZFIN;Acc:ZDB-GENE-040426-1091]	369.44	1.31271	0.178818	7.34102	2.11969e-13	9.63952e-12
ENSDARG00000016412	agt	angiotensinogen [Source:ZFIN;Acc:ZDB-GENE-030131-1205]	1994.95	1.30565	0.183813	7.10316	1.21935e-12	5.0505e-11
ENSDARG00000016457	irf9	interferon regulatory factor 9 [Source:ZFIN;Acc:ZDB-GENE-040912-165]	210.237	0.984643	0.169902	5.79535	6.81775e-09	1.63088e-07
ENSDARG00000016999	lin28a	lin-28 homolog A (C. elegans) [Source:NCBI gene;Acc:394066]	55.8247	1.41741	0.306197	4.62907	3.67305e-06	4.6455e-05
ENSDARG00000017199	elp2	elongator acetyltransferase complex subunit 2 [Source:NCBI gene;Acc:560338]	233.954	1.11936	0.186043	6.01664	1.78069e-09	4.78872e-08
ENSDARG00000017835	brf1a	BRF1 RNA polymerase III transcription initiation factor subunit a [Source:ZFIN;Acc:ZDB-GENE-030131-6334]	145.51	1.5729	0.189362	8.3063	9.87295e-17	6.53874e-15
ENSDARG00000017853	prepl	prolyl endopeptidase like [Source:ZFIN;Acc:ZDB-GENE-090313-224]	126.723	0.589679	0.223572	2.63754	0.00835107	0.0331508
ENSDARG00000017960	sfxn2	sideroflexin 2 [Source:ZFIN;Acc:ZDB-GENE-040426-2831]	959.682	1.02508	0.146293	7.00704	2.43417e-12	9.69265e-11
ENSDARG00000018124	psmd3	proteasome 26S subunit, non-ATPase 3 [Source:ZFIN;Acc:ZDB-GENE-040426-1444]	1123.76	0.651409	0.14658	4.44406	8.82774e-06	0.000100057
ENSDARG00000018283	cyba	cytochrome b-245, alpha polypeptide [Source:ZFIN;Acc:ZDB-GENE-040426-1526]	303.665	1.11437	0.385582	2.8901	0.00385123	0.0177653
ENSDARG00000018574	sf3b4	splicing factor 3b, subunit 4 [Source:ZFIN;Acc:ZDB-GENE-020419-22]	167.864	0.789798	0.17903	4.41153	1.02641e-05	0.000114029
ENSDARG00000018621	slc6a19a.1	solute carrier family 6 member 19a, tandem duplicate 1 [Source:ZFIN;Acc:ZDB-GENE-070620-2]	620.321	0.866822	0.128299	6.75628	1.4158e-11	5.08722e-10
ENSDARG00000019274	rasd1	RAS, dexamethasone-induced 1 [Source:ZFIN;Acc:ZDB-GENE-040426-1473]	817.142	0.879653	0.16493	5.33347	9.63509e-08	1.81719e-06
ENSDARG00000019484	zdhhc7	zinc finger DHHC-type containing 7 [Source:ZFIN;Acc:ZDB-GENE-040718-346]	94.0414	0.639572	0.217253	2.9439	0.00324102	0.0153843
ENSDARG00000019636	yif1a	Yip1 interacting factor homolog A (S. cerevisiae) [Source:NCBI gene;Acc:334982]	450.849	0.658111	0.121879	5.39972	6.67442e-08	1.30465e-06
ENSDARG00000019845	pdlim1	PDZ and LIM domain 1 (elfin) [Source:ZFIN;Acc:ZDB-GENE-030131-5227]	1186.91	0.944459	0.152335	6.19986	5.6513e-10	1.60878e-08
ENSDARG00000020085	slc33a1	solute carrier family 33 member 1 [Source:ZFIN;Acc:ZDB-GENE-040426-1241]	210.623	0.696725	0.197115	3.53461	0.000408377	0.00275347
ENSDARG00000020149	acoxl	acyl-CoA oxidase-like [Source:ZFIN;Acc:ZDB-GENE-081107-18]	79.668	0.819821	0.279055	2.93785	0.00330496	0.0156518
ENSDARG00000020278	si:dkeyp-120h9.1	si:dkeyp-120h9.1 [Source:ZFIN;Acc:ZDB-GENE-070705-534]	501.314	0.699953	0.152895	4.57799	4.69455e-06	5.75111e-05
ENSDARG00000020417	emx3	empty spiracles homeobox 3 [Source:ZFIN;Acc:ZDB-GENE-990415-53]	95.1057	0.668956	0.250453	2.67098	0.00756305	0.0306749
ENSDARG00000020454	psmd8	proteasome 26S subunit, non-ATPase 8 [Source:ZFIN;Acc:ZDB-GENE-040625-136]	1291.84	0.704126	0.153506	4.58697	4.49735e-06	5.54911e-05
ENSDARG00000020656	prkg1a	protein kinase cGMP-dependent 1a [Source:ZFIN;Acc:ZDB-GENE-040426-1308]	128.603	0.692108	0.212331	3.25958	0.00111579	0.00641512
ENSDARG00000021853	ntpcr	nucleoside-triphosphatase, cancer-related [Source:ZFIN;Acc:ZDB-GENE-040801-200]	138.533	0.625246	0.196843	3.17637	0.00149129	0.00811578
ENSDARG00000022817	pvalb3	parvalbumin 3 [Source:ZFIN;Acc:ZDB-GENE-040426-945]	297.203	0.71011	0.201561	3.52306	0.000426602	0.0028495
ENSDARG00000023299	snu13b	SNU13 homolog, small nuclear ribonucleoprotein b (U4/U6.U5) [Source:ZFIN;Acc:ZDB-GENE-030131-9670]	764.602	0.690841	0.149447	4.62266	3.78855e-06	4.76897e-05
ENSDARG00000023627	ggps1	geranylgeranyl diphosphate synthase 1 [Source:ZFIN;Acc:ZDB-GENE-030131-8742]	370.331	0.597751	0.195641	3.05535	0.002248	0.0113962
ENSDARG00000023920	llgl2	LLGL scribble cell polarity complex component 2 [Source:NCBI gene;Acc:795670]	667.818	0.58816	0.137013	4.29273	1.76489e-05	0.000184458
ENSDARG00000024311	nsmce4a	NSE4 homolog A, SMC5-SMC6 complex component [Source:ZFIN;Acc:ZDB-GENE-050522-111]	124.444	1.10326	0.208713	5.28602	1.25009e-07	2.27604e-06
ENSDARG00000026081	lhcgr	luteinizing hormone/choriogonadotropin receptor [Source:ZFIN;Acc:ZDB-GENE-040806-3]	14.5663	1.46629	0.554036	2.64656	0.00813149	0.0324526
ENSDARG00000026090	adprm	ADP-ribose/CDP-alcohol diphosphatase, manganese-dependent [Source:NCBI gene;Acc:393393]	55.7852	1.22467	0.346819	3.53114	0.000413778	0.0027797
ENSDARG00000026611	socs3b	suppressor of cytokine signaling 3b [Source:ZFIN;Acc:ZDB-GENE-040426-2528]	860.987	1.92912	0.363558	5.30623	1.11915e-07	2.07878e-06
ENSDARG00000026829	cotl1	coactosin-like F-actin binding protein 1 [Source:ZFIN;Acc:ZDB-GENE-030131-8325]	3786.91	0.759939	0.144133	5.27249	1.34587e-07	2.43495e-06
ENSDARG00000027738	si:ch211-13c6.2	si:ch211-13c6.2 [Source:ZFIN;Acc:ZDB-GENE-060503-666]	1179.19	0.906475	0.0980191	9.24795	2.28844e-20	2.16754e-18
ENSDARG00000028201	commd8	COMM domain containing 8 [Source:ZFIN;Acc:ZDB-GENE-061103-124]	236.443	1.06819	0.161549	6.61217	3.78738e-11	1.26884e-09
ENSDARG00000028222	itgb8	integrin, beta 8 [Source:ZFIN;Acc:ZDB-GENE-071213-3]	84.9463	0.977356	0.260656	3.7496	0.000177117	0.00135002
ENSDARG00000029695	pgp	phosphoglycolate phosphatase [Source:ZFIN;Acc:ZDB-GENE-030131-6240]	340.048	1.83226	0.39134	4.68201	2.8408e-06	3.70194e-05
ENSDARG00000030402	twist1a	twist family bHLH transcription factor 1a [Source:ZFIN;Acc:ZDB-GENE-000210-6]	261.497	0.671218	0.166763	4.02498	5.69793e-05	0.000511483
ENSDARG00000030465	tmem263	transmembrane protein 263 [Source:NCBI gene;Acc:406415]	539.138	0.589417	0.152979	3.85292	0.000116719	0.000942942
ENSDARG00000030512	tsnaxip1	translin-associated factor X interacting protein 1 [Source:ZFIN;Acc:ZDB-GENE-070424-39]	157.272	0.787035	0.196892	3.9973	6.40686e-05	0.000564115
ENSDARG00000030700	ctps1a	CTP synthase 1a [Source:NCBI gene;Acc:322089]	2297.08	3.00837	0.145942	20.6135	2.07573e-94	2.32509e-91
ENSDARG00000030967	si:ch211-51a6.2	si:ch211-51a6.2 [Source:ZFIN;Acc:ZDB-GENE-090313-118]	156.318	0.718152	0.201223	3.56894	0.000358428	0.00246541
ENSDARG00000031616	g6pca.1	glucose-6-phosphatase a, catalytic subunit, tandem duplicate 1 [Source:ZFIN;Acc:ZDB-GENE-031001-4]	331.85	0.974751	0.214467	4.545	5.49359e-06	6.5982e-05
ENSDARG00000031795	abcf1	ATP-binding cassette, sub-family F (GCN20), member 1 [Source:ZFIN;Acc:ZDB-GENE-050517-31]	1555.41	1.20446	0.159132	7.56893	3.763e-14	1.8788e-12
ENSDARG00000031915	hif1an	hypoxia inducible factor 1 subunit alpha inhibitor [Source:NCBI gene;Acc:373126]	406.228	0.677062	0.131507	5.14847	2.62616e-07	4.40768e-06
ENSDARG00000032435	itga9	integrin, alpha 9 [Source:ZFIN;Acc:ZDB-GENE-040426-1129]	146.265	0.628754	0.183301	3.43017	0.0006032	0.00383142
ENSDARG00000032876	trit1	tRNA isopentenyltransferase 1 [Source:ZFIN;Acc:ZDB-GENE-060503-297]	262.02	1.32455	0.165124	8.02155	1.04422e-15	6.28558e-14
ENSDARG00000032985	mrpl27	mitochondrial ribosomal protein L27 [Source:ZFIN;Acc:ZDB-GENE-050522-129]	249.098	0.586712	0.196873	2.98015	0.00288109	0.0139548
ENSDARG00000033029	pkd1b	polycystic kidney disease 1b [Source:ZFIN;Acc:ZDB-GENE-100707-2]	237.347	0.836566	0.181778	4.60213	4.18202e-06	5.20778e-05
ENSDARG00000033440	metap1	methionyl aminopeptidase 1 [Source:NCBI gene;Acc:503783]	1729.41	0.728291	0.117403	6.20332	5.52848e-10	1.57556e-08
ENSDARG00000033537	p4ha1a	prolyl 4-hydroxylase, alpha polypeptide I a [Source:ZFIN;Acc:ZDB-GENE-040724-91]	241.514	0.977112	0.184216	5.30416	1.1319e-07	2.09491e-06
ENSDARG00000033551	fbxw4	F-box and WD repeat domain containing 4 [Source:ZFIN;Acc:ZDB-GENE-000516-1]	314.409	1.55496	0.141805	10.9655	5.59708e-28	9.06903e-26
ENSDARG00000033999	cyp26a1	cytochrome P450, family 26, subfamily A, polypeptide 1 [Source:NCBI gene;Acc:30381]	226.511	0.981632	0.184738	5.31365	1.07453e-07	2.00458e-06
ENSDARG00000035665	si:dkey-267n13.1	si:dkey-267n13.1 [Source:ZFIN;Acc:ZDB-GENE-141211-35]	58.2709	1.4273	0.370953	3.84765	0.000119259	0.000960744
ENSDARG00000035676	ptp4a2b	protein tyrosine phosphatase 4A2b [Source:ZFIN;Acc:ZDB-GENE-041114-111]	1370.33	0.665629	0.143551	4.63689	3.53692e-06	4.50206e-05
ENSDARG00000035879	fuca1.2	alpha-L-fucosidase 1, tandem duplicate 2 [Source:ZFIN;Acc:ZDB-GENE-040801-78]	269.716	0.801291	0.174478	4.59252	4.37934e-06	5.42659e-05
ENSDARG00000035913	yars1	tyrosyl-tRNA synthetase 1 [Source:NCBI gene;Acc:368235]	904.076	1.26849	0.14106	8.99258	2.41499e-19	2.13073e-17
ENSDARG00000035985	fam210aa	family with sequence similarity 210 member Aa [Source:NCBI gene;Acc:562734]	473.277	0.703831	0.130766	5.38239	7.35036e-08	1.41954e-06
ENSDARG00000036069	ddx39b	DEAD (Asp-Glu-Ala-Asp) box polypeptide 39B [Source:ZFIN;Acc:ZDB-GENE-040426-1259]	676.092	0.818274	0.149876	5.45968	4.77002e-08	9.65358e-07
ENSDARG00000036070	znrd1	zinc ribbon domain containing 1 [Source:ZFIN;Acc:ZDB-GENE-050320-131]	33.5226	0.865016	0.343348	2.51936	0.011757	0.0434694
ENSDARG00000036107	txnipa	thioredoxin interacting protein a [Source:ZFIN;Acc:ZDB-GENE-030804-10]	10790.9	0.767232	0.140127	5.47525	4.36905e-08	8.89801e-07
ENSDARG00000036109	mtx1b	metaxin 1b [Source:ZFIN;Acc:ZDB-GENE-021210-1]	187.564	0.769267	0.158794	4.84443	1.26976e-06	1.81335e-05
ENSDARG00000036721	tomm40l	translocase of outer mitochondrial membrane 40 homolog, like [Source:ZFIN;Acc:ZDB-GENE-040426-2319]	257.807	0.742205	0.172057	4.31372	1.60531e-05	0.000169638
ENSDARG00000036722	slc9a3.2	solute carrier family 9 member A3, tandem duplicate 2 [Source:ZFIN;Acc:ZDB-GENE-060503-640]	87.7627	0.652441	0.243237	2.68232	0.00731125	0.0298556
ENSDARG00000037334	wdr92	WD repeat domain 92 [Source:NCBI gene;Acc:550284]	147.746	0.639265	0.188075	3.39899	0.000676357	0.00422768
ENSDARG00000037361	kdelr2b	KDEL endoplasmic reticulum protein retention receptor 2b [Source:ZFIN;Acc:ZDB-GENE-030131-4189]	802.153	0.774678	0.122884	6.30412	2.89834e-10	8.57804e-09
ENSDARG00000037628	trpt1	tRNA phosphotransferase 1 [Source:NCBI gene;Acc:503604]	192.083	0.671397	0.168588	3.98246	6.82042e-05	0.000595239
ENSDARG00000039270	vti1b	vesicle transport through interaction with t-SNAREs 1B [Source:ZFIN;Acc:ZDB-GENE-040426-1148]	275.197	0.621976	0.149902	4.14923	3.336e-05	0.000321291
ENSDARG00000039406	prom2	prominin 2 [Source:ZFIN;Acc:ZDB-GENE-080723-16]	452.148	0.676573	0.127604	5.30213	1.14459e-07	2.1093e-06
ENSDARG00000039466	hnrnph3	heterogeneous nuclear ribonucleoprotein H3 (2H9) [Source:ZFIN;Acc:ZDB-GENE-060421-3878]	380.576	0.930984	0.183382	5.07675	3.8395e-07	6.21339e-06
ENSDARG00000039535	dapp1	dual adaptor of phosphotyrosine and 3-phosphoinositides [Source:ZFIN;Acc:ZDB-GENE-050417-180]	39.7121	1.78601	0.503907	3.54433	0.000393613	0.0026693
ENSDARG00000039543	mrps6	mitochondrial ribosomal protein S6 [Source:ZFIN;Acc:ZDB-GENE-060825-59]	328.267	0.587032	0.157953	3.7165	0.000202002	0.00151548
ENSDARG00000039579	cfd	complement factor D (adipsin) [Source:ZFIN;Acc:ZDB-GENE-050522-411]	2205.43	1.44279	0.107289	13.4477	3.17559e-41	1.01003e-38
ENSDARG00000039667	mrpl38	mitochondrial ribosomal protein L38 [Source:ZFIN;Acc:ZDB-GENE-040426-2373]	671.811	0.866966	0.136679	6.34309	2.25209e-10	6.75443e-09
ENSDARG00000039726	zgc:123321	zgc:123321 [Source:ZFIN;Acc:ZDB-GENE-051023-1]	176.326	0.894209	0.165803	5.39319	6.92183e-08	1.34892e-06
ENSDARG00000039960	st7	suppressor of tumorigenicity 7 protein homolog [Source:NCBI gene;Acc:110437773]	112.848	0.782971	0.223061	3.51013	0.000447888	0.00297242
ENSDARG00000039997	ptp4a3a	protein tyrosine phosphatase 4A3a [Source:ZFIN;Acc:ZDB-GENE-040426-2220]	1431.5	1.61724	0.100775	16.048	5.90086e-58	3.30487e-55
ENSDARG00000040380	arhgef1a	Rho guanine nucleotide exchange factor (GEF) 1a [Source:ZFIN;Acc:ZDB-GENE-030722-5]	297.07	0.77903	0.157595	4.94325	7.68307e-07	1.15551e-05
ENSDARG00000040440	snrpd2	small nuclear ribonucleoprotein D2 polypeptide [Source:ZFIN;Acc:ZDB-GENE-040914-10]	766.015	0.979878	0.157524	6.22048	4.95621e-10	1.42349e-08
ENSDARG00000040557	exosc5	exosome component 5 [Source:ZFIN;Acc:ZDB-GENE-060503-675]	138.914	0.67257	0.223558	3.00848	0.00262561	0.012961
ENSDARG00000040881	hnrnph1	heterogeneous nuclear ribonucleoprotein H1 [Source:ZFIN;Acc:ZDB-GENE-040426-1856]	534.361	2.25831	0.156359	14.4431	2.76955e-47	1.20936e-44
ENSDARG00000041073	si:dkey-12e7.4	si:dkey-12e7.4 [Source:ZFIN;Acc:ZDB-GENE-050419-83]	26.9517	1.15461	0.421735	2.73776	0.00618589	0.0261043
ENSDARG00000041257	smtnl1	smoothelin-like 1 [Source:ZFIN;Acc:ZDB-GENE-050306-23]	138.405	1.09092	0.230231	4.73837	2.15445e-06	2.88939e-05
ENSDARG00000041381	arntl2	aryl hydrocarbon receptor nuclear translocator-like 2 [Source:ZFIN;Acc:ZDB-GENE-000509-2]	160.183	0.601996	0.202674	2.97026	0.00297546	0.0143281
ENSDARG00000041569	ces2a	carboxylesterase 2a [Source:ZFIN;Acc:ZDB-GENE-061013-99]	9999.51	0.701678	0.148574	4.72275	2.32682e-06	3.10119e-05
ENSDARG00000041595	ces3	carboxylesterase 3 [Source:ZFIN;Acc:ZDB-GENE-030131-9563]	1590.96	1.4059	0.441097	3.18727	0.00143623	0.00787434
ENSDARG00000045092	cdk5rap3	CDK5 regulatory subunit associated protein 3 [Source:ZFIN;Acc:ZDB-GENE-040625-90]	423.175	0.720129	0.144127	4.99648	5.83872e-07	9.03442e-06
ENSDARG00000045146	tomm22	translocase of outer mitochondrial membrane 22 homolog (yeast) [Source:ZFIN;Acc:ZDB-GENE-030131-9810]	1080.26	0.5938	0.147722	4.01971	5.82709e-05	0.000521046
ENSDARG00000045153	slc16a8	solute carrier family 16 member 8 [Source:ZFIN;Acc:ZDB-GENE-121128-1]	127.339	2.77341	0.498477	5.56376	2.6402e-08	5.65885e-07
ENSDARG00000045155	phf5a	PHD finger protein 5A [Source:ZFIN;Acc:ZDB-GENE-021219-3]	176.025	0.591385	0.184254	3.20961	0.00132914	0.00741165
ENSDARG00000045159	zdhhc4	zinc finger DHHC-type containing 4 [Source:ZFIN;Acc:ZDB-GENE-030131-9031]	239.718	0.88332	0.15992	5.52352	3.32273e-08	6.93145e-07
ENSDARG00000045166	bhlha15	basic helix-loop-helix family, member a15 [Source:ZFIN;Acc:ZDB-GENE-070803-3]	29.0001	1.12009	0.408217	2.74387	0.00607202	0.0257223
ENSDARG00000045190	ch25h	cholesterol 25-hydroxylase [Source:NCBI gene;Acc:494109]	103.506	1.78554	0.357337	4.99679	5.82926e-07	9.02519e-06
ENSDARG00000046133	b3galnt2	beta-1,3-N-acetylgalactosaminyltransferase 2 [Source:NCBI gene;Acc:553716]	109.999	1.18113	0.23016	5.13178	2.87015e-07	4.78599e-06
ENSDARG00000053323	zgc:112285	zgc:112285 [Source:ZFIN;Acc:ZDB-GENE-050913-132]	171.769	0.992623	0.172529	5.75336	8.74891e-09	2.05655e-07
ENSDARG00000053744	dcdc2b	doublecortin domain containing 2B [Source:ZFIN;Acc:ZDB-GENE-051113-124]	76.3501	1.02304	0.254184	4.02481	5.70202e-05	0.000511673
ENSDARG00000054023	ttll6	tubulin tyrosine ligase-like family, member 6 [Source:NCBI gene;Acc:564075]	58.6753	0.747564	0.266871	2.80122	0.00509094	0.0222603
ENSDARG00000054696	psmb4	proteasome 20S subunit beta 4 [Source:ZFIN;Acc:ZDB-GENE-050417-333]	1709.58	0.637931	0.142051	4.49085	7.09407e-06	8.24378e-05
ENSDARG00000055124	ccnl1a	cyclin L1a [Source:ZFIN;Acc:ZDB-GENE-050419-206]	2855.47	1.84548	0.128534	14.3579	9.51005e-47	4.01652e-44
ENSDARG00000055477	pelo	pelota mRNA surveillance and ribosome rescue factor [Source:NCBI gene;Acc:394111]	596.387	0.871405	0.161125	5.40825	6.36443e-08	1.25261e-06
ENSDARG00000055524	rnf7	ring finger protein 7 [Source:ZFIN;Acc:ZDB-GENE-050220-12]	795.019	0.640692	0.142271	4.50332	6.68993e-06	7.83777e-05
ENSDARG00000055642		si:ch211-217a12.1 [Source:ZFIN;Acc:ZDB-GENE-121214-95]	368.041	0.751374	0.184955	4.06246	4.85575e-05	0.000445178
ENSDARG00000055652	aclyb	ATP citrate lyase b [Source:ZFIN;Acc:ZDB-GENE-090909-2]	164.049	0.940222	0.175831	5.34731	8.927e-08	1.69481e-06
ENSDARG00000056059	rangap1b	Ran GTPase activating protein 1b [Source:ZFIN;Acc:ZDB-GENE-040426-1921]	250.246	0.663244	0.181039	3.66353	0.00024876	0.00180988
ENSDARG00000056108	ndufa4	NADH:ubiquinone oxidoreductase subunit A4 [Source:NCBI gene;Acc:406298]	3318.66	0.611612	0.101596	6.02005	1.74366e-09	4.69403e-08
ENSDARG00000056374	noxo1b	NADPH oxidase organizer 1b [Source:ZFIN;Acc:ZDB-GENE-101203-1]	46.5698	1.15905	0.380454	3.04649	0.00231527	0.0116752
ENSDARG00000056525	bcar1	BCAR1 scaffold protein, Cas family member [Source:ZFIN;Acc:ZDB-GENE-030131-2774]	388.37	0.614706	0.146015	4.20987	2.55522e-05	0.000254563
ENSDARG00000057167	eif4g2b	eukaryotic translation initiation factor 4, gamma 2b [Source:ZFIN;Acc:ZDB-GENE-030131-6550]	4130.5	0.628931	0.100183	6.2778	3.43404e-10	1.00421e-08
ENSDARG00000057206	nmt1b	N-myristoyltransferase 1b [Source:ZFIN;Acc:ZDB-GENE-081222-3]	50.4256	0.768632	0.276028	2.78461	0.00535918	0.0232156
ENSDARG00000057234	chtopa	chromatin target of PRMT1a [Source:ZFIN;Acc:ZDB-GENE-030131-210]	2340.89	1.43125	0.0905842	15.8002	3.10104e-56	1.66442e-53
ENSDARG00000057484	srsf2a	serine and arginine rich splicing factor 2a [Source:ZFIN;Acc:ZDB-GENE-040426-2706]	3111.06	0.638328	0.0903131	7.06795	1.57239e-12	6.43006e-11
ENSDARG00000057630	galm	galactose mutarotase [Source:ZFIN;Acc:ZDB-GENE-040718-66]	465.381	0.93334	0.131657	7.08919	1.34901e-12	5.55183e-11
ENSDARG00000057644	adam8b	ADAM metallopeptidase domain 8b [Source:ZFIN;Acc:ZDB-GENE-070808-1]	240.753	1.14203	0.273007	4.18316	2.87488e-05	0.000281084
ENSDARG00000057660	dhx57	DEAH (Asp-Glu-Ala-Asp/His) box polypeptide 57 [Source:ZFIN;Acc:ZDB-GENE-030131-4078]	240.698	0.736932	0.202601	3.63736	0.000275449	0.00197287
ENSDARG00000057986	ints8	integrator complex subunit 8 [Source:ZFIN;Acc:ZDB-GENE-050522-556]	722.119	0.851547	0.124844	6.82088	9.04843e-12	3.34454e-10
ENSDARG00000058631	CABZ01030107.1		92.9257	0.893368	0.252893	3.5326	0.000411502	0.00276802
ENSDARG00000058650	dpm3	dolichyl-phosphate mannosyltransferase subunit 3, regulatory [Source:ZFIN;Acc:ZDB-GENE-040426-1782]	231.421	0.673107	0.15672	4.29498	1.74711e-05	0.000183045
ENSDARG00000058672	nuggc.3	nuclear GTPase, germinal center associated, tandem duplicate 3 [Source:ZFIN;Acc:ZDB-GENE-061207-67]	38.2718	2.50197	0.463988	5.39231	6.95568e-08	1.35449e-06
ENSDARG00000058678	aqp10b	aquaporin 10b [Source:ZFIN;Acc:ZDB-GENE-060503-57]	60.2155	1.19143	0.295888	4.02663	5.65815e-05	0.000508976
ENSDARG00000058830	zdhhc3b	zinc finger DHHC-type containing 3b [Source:ZFIN;Acc:ZDB-GENE-061110-19]	243.399	0.617669	0.166283	3.71457	0.000203546	0.00152441
ENSDARG00000059150	tmem107	transmembrane protein 107 [Source:NCBI gene;Acc:406492]	174.973	0.819038	0.181863	4.50359	6.68151e-06	7.83147e-05
ENSDARG00000059363	tgfbr2a	transforming growth factor beta receptor 2a [Source:ZFIN;Acc:ZDB-GENE-120404-1]	97.2383	2.4976	0.297882	8.38452	5.09311e-17	3.50839e-15
ENSDARG00000059373	dnajc8	DnaJ (Hsp40) homolog, subfamily C, member 8 [Source:ZFIN;Acc:ZDB-GENE-030131-66]	464.087	0.670626	0.14034	4.77857	1.76551e-06	2.42715e-05
ENSDARG00000059398	myef2	myelin expression factor 2 [Source:ZFIN;Acc:ZDB-GENE-051120-114]	1291.54	1.05696	0.144054	7.33726	2.1801e-13	9.88838e-12
ENSDARG00000060089	btaf1	BTAF1 RNA polymerase II, B-TFIID transcription factor-associated [Source:ZFIN;Acc:ZDB-GENE-021025-1]	859.997	0.746433	0.109167	6.83755	8.05611e-12	3.02992e-10
ENSDARG00000060196	lhpp	phospholysine phosphohistidine inorganic pyrophosphate phosphatase [Source:NCBI gene;Acc:100073345]	251.273	0.6555	0.196084	3.34295	0.000828938	0.00501395
ENSDARG00000060845	antxr1d	ANTXR cell adhesion molecule 1d [Source:ZFIN;Acc:ZDB-GENE-090313-28]	36.5226	0.959022	0.344504	2.78378	0.00537297	0.0232606
ENSDARG00000060927	si:ch211-136a13.1	si:ch211-136a13.1 [Source:ZFIN;Acc:ZDB-GENE-050419-214]	213.934	1.19046	0.187824	6.33817	2.32511e-10	6.94917e-09
ENSDARG00000061081	arpp21	cAMP-regulated phosphoprotein, 21 [Source:ZFIN;Acc:ZDB-GENE-081104-296]	510.344	1.05262	0.20556	5.12074	3.0434e-07	5.0455e-06
ENSDARG00000061231	tinagl1	tubulointerstitial nephritis antigen-like 1 [Source:ZFIN;Acc:ZDB-GENE-060503-240]	197.713	1.40143	0.279271	5.01815	5.2171e-07	8.14595e-06
ENSDARG00000061351	tfpi2	tissue factor pathway inhibitor 2 [Source:ZFIN;Acc:ZDB-GENE-060503-38]	80.1644	0.745513	0.228666	3.26027	0.00111305	0.00640077
ENSDARG00000061691	qpctla	glutaminyl-peptide cyclotransferase-like a [Source:ZFIN;Acc:ZDB-GENE-030131-1441]	182.553	0.831603	0.173879	4.78264	1.73007e-06	2.38097e-05
ENSDARG00000061710	map3k8	mitogen-activated protein kinase kinase kinase 8 [Source:ZFIN;Acc:ZDB-GENE-100316-8]	34.0941	0.958891	0.380608	2.51937	0.0117566	0.0434694
ENSDARG00000062084	clcn1a	chloride channel, voltage-sensitive 1a [Source:ZFIN;Acc:ZDB-GENE-060503-333]	124.189	0.866835	0.209087	4.1458	3.38629e-05	0.000325405
ENSDARG00000062418	ttl	tubulin tyrosine ligase [Source:ZFIN;Acc:ZDB-GENE-060929-608]	143.635	0.588222	0.194232	3.02845	0.00245816	0.0122732
ENSDARG00000062442	msrb1b	methionine sulfoxide reductase B1b [Source:ZFIN;Acc:ZDB-GENE-040912-88]	27.0687	1.39919	0.429905	3.25464	0.00113538	0.00649871
ENSDARG00000062562	egln2	egl-9 family hypoxia-inducible factor 2 [Source:ZFIN;Acc:ZDB-GENE-060503-757]	107.447	0.910118	0.300217	3.03153	0.00243314	0.0121648
ENSDARG00000062568	mrpl2	mitochondrial ribosomal protein L2 [Source:ZFIN;Acc:ZDB-GENE-050809-12]	779.448	0.783659	0.153813	5.09487	3.4898e-07	5.70481e-06
ENSDARG00000062821	slc6a15	solute carrier family 6 member 15 [Source:ZFIN;Acc:ZDB-GENE-050420-93]	291.006	0.674466	0.137647	4.89996	9.58556e-07	1.41277e-05
ENSDARG00000062874	hcar1-3	hydroxycarboxylic acid receptor 1-3 [Source:ZFIN;Acc:ZDB-GENE-081107-48]	27.6769	1.71016	0.407778	4.19386	2.74248e-05	0.000270707
ENSDARG00000062900	si:ch211-81a5.1	si:ch211-81a5.1 [Source:ZFIN;Acc:ZDB-GENE-060503-608]	82.6606	1.07509	0.239195	4.49461	6.96984e-06	8.11405e-05
ENSDARG00000062943	taco1	translational activator of mitochondrially encoded cytochrome c oxidase I [Source:ZFIN;Acc:ZDB-GENE-070410-35]	269.872	1.67926	0.193086	8.69699	3.40812e-18	2.68512e-16
ENSDARG00000063079	ago3b	argonaute RISC catalytic component 3b [Source:NCBI gene;Acc:568159]	102.236	0.813152	0.20491	3.96833	7.23781e-05	0.00062615
ENSDARG00000063249	mrpl9	mitochondrial ribosomal protein L9 [Source:ZFIN;Acc:ZDB-GENE-070717-4]	325.197	0.801045	0.149332	5.36419	8.13155e-08	1.55526e-06
ENSDARG00000067831	tbata	thymus, brain and testes associated [Source:ZFIN;Acc:ZDB-GENE-121030-4]	29.362	1.33265	0.387783	3.43657	0.000589128	0.00375872
ENSDARG00000068103	cfap45	cilia and flagella associated protein 45 [Source:ZFIN;Acc:ZDB-GENE-070209-143]	124.092	1.24221	0.224734	5.52744	3.24937e-08	6.80224e-07
ENSDARG00000068152	malt3	MALT paracaspase 3 [Source:ZFIN;Acc:ZDB-GENE-050419-182]	106.981	1.30949	0.249379	5.25099	1.51282e-07	2.7047e-06
ENSDARG00000068303	zgc:171509	zgc:171509 [Source:ZFIN;Acc:ZDB-GENE-080219-48]	5.99562	2.39829	0.932659	2.57145	0.0101273	0.0386373
ENSDARG00000068629	cd151l	CD151 antigen, like [Source:ZFIN;Acc:ZDB-GENE-040426-1868]	550.627	0.977685	0.1776	5.505	3.6917e-08	7.64544e-07
ENSDARG00000068738	cox5b2	cytochrome c oxidase subunit 5B2 [Source:ZFIN;Acc:ZDB-GENE-060825-71]	275.06	0.938511	0.166492	5.63697	1.73068e-08	3.82935e-07
ENSDARG00000069027	admb	adrenomedullin b [Source:ZFIN;Acc:ZDB-GENE-120221-6]	206.903	2.00874	0.196981	10.1976	2.03207e-24	2.69857e-22
ENSDARG00000069044	agpat4	1-acylglycerol-3-phosphate O-acyltransferase 4 (lysophosphatidic acid acyltransferase, delta) [Source:ZFIN;Acc:ZDB-GENE-040426-1924]	223.989	1.01938	0.171123	5.95699	2.56931e-09	6.69972e-08
ENSDARG00000069122	si:ch211-216l23.2	si:ch211-216l23.2 [Source:ZFIN;Acc:ZDB-GENE-030131-3806]	462.018	0.954129	0.143257	6.66025	2.73371e-11	9.403e-10
ENSDARG00000069142	aars1	alanyl-tRNA synthetase 1 [Source:ZFIN;Acc:ZDB-GENE-030131-3663]	3718.09	0.895064	0.103183	8.67449	4.15393e-18	3.24296e-16
ENSDARG00000069189	si:dkey-242h9.3	si:dkey-242h9.3 [Source:ZFIN;Acc:ZDB-GENE-060503-347]	177.533	4.0787	0.267771	15.2321	2.16662e-52	1.09448e-49
ENSDARG00000069199	zgc:172120	zgc:172120 [Source:ZFIN;Acc:ZDB-GENE-080204-46]	73.2135	0.641168	0.244225	2.62532	0.00865687	0.0341513
ENSDARG00000069552	atoh7	atonal bHLH transcription factor 7 [Source:NCBI gene;Acc:58216]	39.2748	0.828396	0.308118	2.68857	0.00717588	0.0293868
ENSDARG00000069649	tmem160	transmembrane protein 160 [Source:NCBI gene;Acc:559491]	118.248	0.608052	0.230316	2.64008	0.00828872	0.0329591
ENSDARG00000069654	ppp6r2b	protein phosphatase 6, regulatory subunit 2b [Source:ZFIN;Acc:ZDB-GENE-070705-441]	366.089	0.62593	0.165818	3.77481	0.000160131	0.00123553
ENSDARG00000069909	HTRA2	si:dkey-33c12.12 [Source:ZFIN;Acc:ZDB-GENE-081028-30]	192.218	0.988103	0.17346	5.69642	1.22349e-08	2.78453e-07
ENSDARG00000070012	sesn2	sestrin 2 [Source:ZFIN;Acc:ZDB-GENE-070108-1]	132.045	1.72903	0.220686	7.83481	4.69564e-15	2.60719e-13
ENSDARG00000070142	cart4	cocaine- and amphetamine-regulated transcript 4 [Source:NCBI gene;Acc:799423]	68.4162	0.959474	0.244586	3.92286	8.7505e-05	0.000738661
ENSDARG00000070151	nfyc	nuclear transcription factor Y, gamma [Source:ZFIN;Acc:ZDB-GENE-030131-2165]	1833.52	1.54302	0.109233	14.1259	2.63062e-45	1.02686e-42
ENSDARG00000070358	smim12	small integral membrane protein 12 [Source:NCBI gene;Acc:541401]	307.186	0.767648	0.162177	4.73339	2.20799e-06	2.9535e-05
ENSDARG00000070407	abitram	actin binding transcription modulator [Source:NCBI gene;Acc:560419]	117.524	0.779677	0.211571	3.68518	0.000228538	0.00168368
ENSDARG00000070480	agr2	anterior gradient 2 [Source:NCBI gene;Acc:335616]	904.363	0.797575	0.183051	4.35712	1.31782e-05	0.000142293
ENSDARG00000071498	fhl1a	four and a half LIM domains 1a [Source:ZFIN;Acc:ZDB-GENE-040206-1]	476.547	0.845763	0.172562	4.90121	9.52503e-07	1.40465e-05
ENSDARG00000071877	dhrs7cb	dehydrogenase/reductase (SDR family) member 7Cb [Source:NCBI gene;Acc:553684]	458.923	0.671542	0.17523	3.83236	0.000126921	0.00101391
ENSDARG00000073711	mmrn2b	multimerin 2b [Source:ZFIN;Acc:ZDB-GENE-080415-2]	77.8365	0.744585	0.227992	3.26584	0.00109142	0.00630325
ENSDARG00000073810	thbs2b	thrombospondin 2b [Source:ZFIN;Acc:ZDB-GENE-100623-1]	295.787	0.623861	0.148978	4.18761	2.81904e-05	0.000277414
ENSDARG00000074216	wu:fc38h03	wu:fc38h03 [Source:ZFIN;Acc:ZDB-GENE-030131-3430]	165.619	0.658436	0.182082	3.61615	0.000299016	0.00211229
ENSDARG00000074217	si:dkey-188i13.6	si:dkey-188i13.6 [Source:ZFIN;Acc:ZDB-GENE-030131-7410]	73.0254	1.46862	0.244229	6.01328	1.81803e-09	4.87896e-08
ENSDARG00000074686	oga	O-GlcNAcase [Source:ZFIN;Acc:ZDB-GENE-030131-3208]	3809.55	0.6389	0.107366	5.95068	2.67033e-09	6.93504e-08
ENSDARG00000074695	mertka	c-mer proto-oncogene tyrosine kinase a [Source:ZFIN;Acc:ZDB-GENE-081107-1]	149.575	0.592071	0.191506	3.09165	0.00199046	0.0103034
ENSDARG00000074806	afap1l2	actin filament associated protein 1-like 2 [Source:ZFIN;Acc:ZDB-GENE-100318-1]	272.052	0.617218	0.139804	4.41489	1.01061e-05	0.00011276
ENSDARG00000075121	hbegfa	heparin-binding EGF-like growth factor a [Source:ZFIN;Acc:ZDB-GENE-080204-119]	1089	1.49566	0.186892	8.00284	1.21579e-15	7.23383e-14
ENSDARG00000075561	si:dkey-76k16.5	si:dkey-76k16.5 [Source:ZFIN;Acc:ZDB-GENE-090313-330]	39.4648	1.41123	0.320596	4.40189	1.07314e-05	0.000118404
ENSDARG00000075883	bub3	BUB3 mitotic checkpoint protein [Source:ZFIN;Acc:ZDB-GENE-041010-210]	214.145	0.675409	0.226412	2.9831	0.00285347	0.0138496
ENSDARG00000075963	mhc1uba	major histocompatibility complex class I UBA [Source:ZFIN;Acc:ZDB-GENE-990415-145]	44.0271	1.49586	0.335878	4.45357	8.44525e-06	9.64856e-05
ENSDARG00000076225	tha1	threonine aldolase 1 [Source:ZFIN;Acc:ZDB-GENE-040704-14]	168.848	1.22312	0.212001	5.76941	7.95506e-09	1.8837e-07
ENSDARG00000076251	irf3	interferon regulatory factor 3 [Source:ZFIN;Acc:ZDB-GENE-071120-7]	46.6713	0.837308	0.300624	2.78523	0.00534891	0.0231798
ENSDARG00000076439	ppp4cb	protein phosphatase 4, catalytic subunit b [Source:NCBI gene;Acc:562705]	648.09	0.724157	0.169209	4.27967	1.87169e-05	0.000194124
ENSDARG00000076913	eme1	essential meiotic structure-specific endonuclease 1 [Source:ZFIN;Acc:ZDB-GENE-030131-3191]	85.253	1.10477	0.282165	3.91534	9.02776e-05	0.000757844
ENSDARG00000077069	srgn	serglycin [Source:ZFIN;Acc:ZDB-GENE-030131-7127]	510	1.77001	0.232473	7.61382	2.66105e-14	1.36025e-12
ENSDARG00000077407	si:dkey-184p18.2	si:dkey-184p18.2 [Source:NCBI gene;Acc:768134]	328.504	1.7414	0.226883	7.67532	1.65002e-14	8.62261e-13
ENSDARG00000077855	znrf2a	zinc and ring finger 2a [Source:ZFIN;Acc:ZDB-GENE-070820-15]	206.252	0.611225	0.223692	2.73244	0.00628677	0.0264348
ENSDARG00000077900	si:ch211-141o9.10	si:ch211-141o9.10 [Source:ZFIN;Acc:ZDB-GENE-130603-5]	23.7295	1.0584	0.394925	2.68001	0.0073621	0.0300205
ENSDARG00000078069	rrm2	ribonucleotide reductase M2 polypeptide [Source:NCBI gene;Acc:30733]	477.464	1.41272	0.198809	7.10593	1.19516e-12	4.95828e-11
ENSDARG00000078163	hpse2	heparanase 2 [Source:ZFIN;Acc:ZDB-GENE-090313-378]	32.8652	1.12173	0.35267	3.18068	0.00146932	0.00801992
ENSDARG00000078547	si:ch211-264f5.2	si:ch211-264f5.2 [Source:ZFIN;Acc:ZDB-GENE-080303-2]	42.7747	3.98001	0.451515	8.8148	1.19902e-18	9.93259e-17
ENSDARG00000078685	rufy1	RUN and FYVE domain containing 1 [Source:ZFIN;Acc:ZDB-GENE-090421-4]	298.654	0.936583	0.145975	6.41607	1.39836e-10	4.35096e-09
ENSDARG00000078835	mrpl58	mitochondrial ribosomal protein L58 [Source:ZFIN;Acc:ZDB-GENE-121214-202]	75.6364	0.645029	0.253279	2.54672	0.0108742	0.0408622
ENSDARG00000078847	si:dkey-238o13.4	si:dkey-238o13.4 [Source:ZFIN;Acc:ZDB-GENE-070705-403]	82.4359	1.21564	0.246057	4.94051	7.79192e-07	1.1712e-05
ENSDARG00000078875	adm2b	adrenomedullin 2b [Source:ZFIN;Acc:ZDB-GENE-081104-279]	17.0794	1.34539	0.493565	2.72587	0.00641329	0.0268507
ENSDARG00000078912	si:ch73-24k9.2	si:ch73-24k9.2 [Source:ZFIN;Acc:ZDB-GENE-121214-29]	40.7828	1.12312	0.363663	3.08836	0.00201266	0.0104058
ENSDARG00000079271	dcxr	dicarbonyl/L-xylulose reductase [Source:ZFIN;Acc:ZDB-GENE-030131-7002]	245.971	0.720236	0.186043	3.87134	0.000108238	0.000885534
ENSDARG00000079457	faap100	FA core complex associated protein 100 [Source:ZFIN;Acc:ZDB-GENE-130603-100]	74.0833	1.15824	0.261951	4.4216	9.79733e-06	0.000109791
ENSDARG00000079957	eloal	elongin A, like [Source:ZFIN;Acc:ZDB-GENE-131029-2]	10.4577	2.06782	0.668551	3.09299	0.00198152	0.0102675
ENSDARG00000087084	hcar1-4	hydroxycarboxylic acid receptor 1-4 [Source:ZFIN;Acc:ZDB-GENE-111111-10]	42.785	1.76078	0.371557	4.73892	2.14857e-06	2.883e-05
ENSDARG00000087941	pde8a	phosphodiesterase 8A [Source:ZFIN;Acc:ZDB-GENE-070112-622]	317.606	0.898304	0.146805	6.11902	9.41534e-10	2.61387e-08
ENSDARG00000088484	kcnj1a.6	potassium inwardly rectifying channel subfamily J member 1a, tandem duplicate 6 [Source:ZFIN;Acc:ZDB-GENE-050420-272]	178.363	0.630827	0.165656	3.80806	0.000140059	0.00110178
ENSDARG00000089369	fdxr	ferredoxin reductase [Source:ZFIN;Acc:ZDB-GENE-130613-2]	121.504	0.645214	0.233439	2.76395	0.00571064	0.0244675
ENSDARG00000091003	il34	interleukin 34 [Source:ZFIN;Acc:ZDB-GENE-050419-150]	75.4212	0.74249	0.242325	3.06402	0.00218383	0.0111278
ENSDARG00000091085	lepa	leptin a [Source:ZFIN;Acc:ZDB-GENE-081001-1]	29.126	5.37787	0.714005	7.53198	4.99781e-14	2.46664e-12
ENSDARG00000091116	pkhd1l1	polycystic kidney and hepatic disease 1 (autosomal recessive)-like 1 [Source:ZFIN;Acc:ZDB-GENE-060503-475]	580.691	1.5657	0.169144	9.25664	2.1097e-20	2.00562e-18
ENSDARG00000091321	CABZ01088229.1		24.2498	1.28653	0.504083	2.55222	0.0107038	0.0403101
ENSDARG00000091519	BX511084.1		3.76827	3.8563	1.37388	2.80687	0.00500251	0.0219407
ENSDARG00000091885	grnas	granulin antisense [Source:ZFIN;Acc:ZDB-GENE-060104-1]	6.63537	5.53891	1.33359	4.15339	3.2759e-05	0.000315975
ENSDARG00000091897	BX323884.1		92.8121	0.796964	0.277499	2.87195	0.00407945	0.0186051
ENSDARG00000092364	si:ch211-218c6.8	si:ch211-218c6.8 [Source:ZFIN;Acc:ZDB-GENE-050419-103]	220.737	0.793759	0.195174	4.06693	4.76375e-05	0.000437851
ENSDARG00000092483	iqcc	IQ motif containing C [Source:ZFIN;Acc:ZDB-GENE-090313-325]	57.6394	1.10682	0.294225	3.76181	0.000168687	0.00129265
ENSDARG00000092546	pdap1a	pdgfa associated protein 1a [Source:ZFIN;Acc:ZDB-GENE-030131-1693]	1350.01	0.826777	0.137202	6.02598	1.68084e-09	4.5439e-08
ENSDARG00000092636	AL935295.1	uncharacterized LOC103909625 [Source:NCBI gene;Acc:103909625]	25.9582	2.03583	0.439663	4.63045	3.64877e-06	4.61932e-05
ENSDARG00000093131	si:ch211-57f7.7	si:ch211-57f7.7 [Source:ZFIN;Acc:ZDB-GENE-090313-119]	44.4897	3.71921	0.457658	8.12661	4.41446e-16	2.73389e-14
ENSDARG00000093233	si:ch211-215d8.2	si:ch211-215d8.2 [Source:ZFIN;Acc:ZDB-GENE-050419-248]	58.6644	1.05503	0.262923	4.01269	6.00297e-05	0.000533844
ENSDARG00000093381	tgm2l	transglutaminase 2, like [Source:ZFIN;Acc:ZDB-GENE-050420-97]	69.1447	1.3703	0.309586	4.42625	9.58859e-06	0.000107686
ENSDARG00000093406	C19H6orf62	zgc:111986 [Source:ZFIN;Acc:ZDB-GENE-050522-304]	4486.09	0.927067	0.122462	7.57026	3.72492e-14	1.8634e-12
ENSDARG00000093591	si:ch211-282k23.2	si:ch211-282k23.2 [Source:ZFIN;Acc:ZDB-GENE-050420-314]	17.6297	1.43968	0.477049	3.01789	0.00254539	0.0126279
ENSDARG00000094491	si:ch211-202m22.1	si:ch211-202m22.1 [Source:ZFIN;Acc:ZDB-GENE-060531-31]	21.101	2.35133	0.537154	4.37738	1.20116e-05	0.000131014
ENSDARG00000095427	FP101887.1		596.929	1.60243	0.123903	12.9329	2.93494e-38	8.49582e-36
ENSDARG00000095451	si:ch211-196l7.4	si:ch211-196l7.4 [Source:ZFIN;Acc:ZDB-GENE-050419-122]	2844.01	3.14436	0.132865	23.6658	8.12514e-124	1.4952e-120
ENSDARG00000095603	grid2ipb	glutamate receptor, ionotropic, delta 2 (Grid2) interacting protein, b [Source:NCBI gene;Acc:559717]	170.021	0.597265	0.168993	3.53426	0.000408923	0.00275643
ENSDARG00000095698	si:dkey-228a15.1	si:dkey-228a15.1 [Source:ZFIN;Acc:ZDB-GENE-060503-344]	123.549	1.37146	0.267291	5.13095	2.88289e-07	4.80103e-06
ENSDARG00000096312	BX957317.2		23.6079	2.09516	0.464219	4.5133	6.38273e-06	7.52578e-05
ENSDARG00000096365	si:ch211-195m9.3	si:ch211-195m9.3 [Source:ZFIN;Acc:ZDB-GENE-120215-210]	389.872	2.83085	0.168796	16.7708	3.99095e-63	2.57047e-60
ENSDARG00000096522	si:ch211-176g6.1	si:ch211-176g6.1 [Source:ZFIN;Acc:ZDB-GENE-121214-106]	2.55742	4.96617	1.63427	3.03877	0.00237549	0.0119321
ENSDARG00000096678	si:dkey-263j23.1	si:dkey-263j23.1 [Source:ZFIN;Acc:ZDB-GENE-131120-109]	7.64439	2.24668	0.831474	2.70205	0.0068914	0.0283933
ENSDARG00000096700	FP565451.1		22.9904	3.80078	0.608738	6.2437	4.27336e-10	1.23841e-08
ENSDARG00000096717	AL732488.2	uncharacterized LOC110438942 [Source:NCBI gene;Acc:110438942]	299.905	1.06415	0.183843	5.78835	7.10793e-09	1.69872e-07
ENSDARG00000096990	si:ch1073-340i21.2	si:ch1073-340i21.2 [Source:ZFIN;Acc:ZDB-GENE-131121-430]	286.961	0.75203	0.160052	4.69867	2.61865e-06	3.44557e-05
ENSDARG00000097266	AL954322.3		82.2613	2.42699	0.307221	7.89983	2.79294e-15	1.5884e-13
ENSDARG00000097473	zgc:113340	zgc:113340 [Source:ZFIN;Acc:ZDB-GENE-050327-34]	73.4136	0.824875	0.276389	2.98447	0.00284071	0.0138059
ENSDARG00000097938	asb5a	ankyrin repeat and SOCS box containing 5a [Source:ZFIN;Acc:ZDB-GENE-070424-269]	278.588	2.25661	0.172573	13.0763	4.49845e-39	1.33211e-36
ENSDARG00000098228	thrap3b	thyroid hormone receptor associated protein 3b [Source:ZFIN;Acc:ZDB-GENE-040516-9]	1438.96	0.858734	0.0949237	9.04657	1.47531e-19	1.32896e-17
ENSDARG00000098377	tnfrsf11b	tumor necrosis factor receptor superfamily, member 11b [Source:ZFIN;Acc:ZDB-GENE-081104-76]	86.2027	1.02731	0.243087	4.2261	2.37777e-05	0.000239343
ENSDARG00000098785	glrx3	glutaredoxin 3 [Source:NCBI gene;Acc:449777]	522.678	0.620528	0.141567	4.38328	1.16906e-05	0.000127837
ENSDARG00000098868	XPO5	si:ch211-233m11.2 [Source:ZFIN;Acc:ZDB-GENE-081107-24]	109.426	0.734033	0.247842	2.9617	0.00305948	0.0146535
ENSDARG00000098983	CABZ01112656.1		219.717	0.606316	0.205612	2.94884	0.00318971	0.0151813
ENSDARG00000098992	zgc:114119	zgc:114119 [Source:ZFIN;Acc:ZDB-GENE-050913-56]	199.149	0.749353	0.212817	3.52111	0.000429741	0.0028675
ENSDARG00000099183	fkbp10a	FKBP prolyl isomerase 10a [Source:ZFIN;Acc:ZDB-GENE-100921-75]	110.283	0.623841	0.210612	2.96204	0.00305612	0.0146456
ENSDARG00000099200	zgc:123103	zgc:123103 [Source:ZFIN;Acc:ZDB-GENE-051030-105]	7534.85	0.703196	0.169709	4.14354	3.41985e-05	0.000328385
ENSDARG00000099579	aldh18a1	aldehyde dehydrogenase 18 family, member A1 [Source:ZFIN;Acc:ZDB-GENE-030131-5602]	602.51	0.686786	0.135862	5.05503	4.30312e-07	6.86874e-06
ENSDARG00000099712	zgc:163073	zgc:163073 [Source:ZFIN;Acc:ZDB-GENE-070410-135]	342.121	1.16597	0.175486	6.64422	3.04818e-11	1.04014e-09
ENSDARG00000099749	ube2d2l	ubiquitin-conjugating enzyme E2D 2 (UBC4/5 homolog, yeast), like [Source:ZFIN;Acc:ZDB-GENE-030131-7384]	763.445	0.786195	0.183075	4.29438	1.7518e-05	0.000183462
ENSDARG00000099876	BX908401.1		13.8945	1.66711	0.578137	2.8836	0.0039316	0.0180711
ENSDARG00000099933	ppa1a	inorganic pyrophosphatase 1a [Source:ZFIN;Acc:ZDB-GENE-040426-1695]	174.929	1.5257	0.215161	7.09097	1.33171e-12	5.48943e-11
ENSDARG00000100060	exosc7	exosome component 7 [Source:ZFIN;Acc:ZDB-GENE-050417-47]	159.215	0.620769	0.187735	3.30662	0.000944285	0.00559376
ENSDARG00000100106	CR385054.1		154.755	1.22509	0.281892	4.34594	1.38683e-05	0.000148933
ENSDARG00000100342	zgc:158464	zgc:158464 [Source:ZFIN;Acc:ZDB-GENE-070112-432]	206.349	1.04469	0.222718	4.69064	2.72355e-06	3.56826e-05
ENSDARG00000100366	si:dkey-102m7.3	si:dkey-102m7.3 [Source:ZFIN;Acc:ZDB-GENE-091204-389]	220.915	2.51604	0.220033	11.4348	2.80133e-30	5.22976e-28
ENSDARG00000100482	pmt	phosphoethanolamine methyltransferase [Source:ZFIN;Acc:ZDB-GENE-060929-740]	301.123	1.73551	0.183829	9.44092	3.69519e-21	3.85421e-19
ENSDARG00000100698	eva1bb	eva-1 homolog Bb (C. elegans) [Source:ZFIN;Acc:ZDB-GENE-080204-108]	148.71	0.986247	0.198682	4.96395	6.90724e-07	1.04986e-05
ENSDARG00000100708	jakmip3	Janus kinase and microtubule interacting protein 3 [Source:ZFIN;Acc:ZDB-GENE-100914-6]	308.061	0.688984	0.162127	4.24966	2.14096e-05	0.000218014
ENSDARG00000100719	uraha	urate (5-hydroxyiso-) hydrolase a [Source:NCBI gene;Acc:751742]	217.974	1.12577	0.257404	4.37355	1.22243e-05	0.000133108
ENSDARG00000100952	wu:fj16a03	wu:fj16a03 [Source:ZFIN;Acc:ZDB-GENE-030131-7415]	870.801	0.618913	0.204685	3.02374	0.00249673	0.0124272
ENSDARG00000101059	dhx36	DEAH (Asp-Glu-Ala-His) box polypeptide 36 [Source:ZFIN;Acc:ZDB-GENE-050419-20]	382.065	0.595858	0.139962	4.25729	2.06916e-05	0.00021163
ENSDARG00000101160	apoa4a	apolipoprotein A-IV a [Source:ZFIN;Acc:ZDB-GENE-050417-469]	376.436	0.904064	0.232394	3.89022	0.000100152	0.000828853
ENSDARG00000101715	arsg	arylsulfatase G [Source:ZFIN;Acc:ZDB-GENE-060503-154]	57.4796	1.1532	0.294266	3.9189	8.89543e-05	0.000749176
ENSDARG00000101844	mibp2	muscle-specific beta 1 integrin binding protein 2 [Source:ZFIN;Acc:ZDB-GENE-031113-14]	13413	0.692559	0.0984253	7.03639	1.9729e-12	7.95428e-11
ENSDARG00000101930	CU914622.1		35.6545	5.84621	0.927858	6.30076	2.96194e-10	8.75096e-09
ENSDARG00000101961	abhd18	abhydrolase domain containing 18 [Source:ZFIN;Acc:ZDB-GENE-050306-53]	314.523	0.698504	0.145771	4.79178	1.65312e-06	2.29221e-05
ENSDARG00000102004	apoea	apolipoprotein Ea [Source:ZFIN;Acc:ZDB-GENE-010724-18]	6785.8	0.588578	0.180039	3.26916	0.00107866	0.00624905
ENSDARG00000102040	CR356236.1		68.8358	0.983801	0.263659	3.73134	0.000190463	0.00144066
ENSDARG00000102279	zmiz1b	zinc finger, MIZ-type containing 1b [Source:ZFIN;Acc:ZDB-GENE-120206-3]	84.4733	0.744724	0.237998	3.12911	0.00175335	0.00929458
ENSDARG00000102349	cep55l	centrosomal protein 55 like [Source:NCBI gene;Acc:553800]	89.392	1.06583	0.247461	4.30707	1.6543e-05	0.000174314
ENSDARG00000102463	cox18	cytochrome c oxidase assembly factor COX18 [Source:ZFIN;Acc:ZDB-GENE-080204-88]	206.917	0.914047	0.189721	4.81784	1.45123e-06	2.04083e-05
ENSDARG00000102591	btr30	bloodthirsty-related gene family, member 30 [Source:ZFIN;Acc:ZDB-GENE-040426-1407]	26.7442	1.02309	0.402778	2.54009	0.0110825	0.0415119
ENSDARG00000102615	fra10ac1	FRA10A associated CGG repeat 1 [Source:ZFIN;Acc:ZDB-GENE-041010-95]	95.7057	0.624585	0.227809	2.74171	0.00611208	0.0258522
ENSDARG00000102861	lmf1	lipase maturation factor 1 [Source:ZFIN;Acc:ZDB-GENE-121031-2]	164.325	0.599741	0.196824	3.04709	0.00231072	0.0116567
ENSDARG00000102867	srfb	serum response factor b [Source:ZFIN;Acc:ZDB-GENE-040426-1294]	81.3738	1.03559	0.309528	3.34572	0.000820678	0.00497017
ENSDARG00000102895	si:dkey-31i7.1	si:dkey-31i7.1 [Source:ZFIN;Acc:ZDB-GENE-131127-342]	5.71557	4.21447	1.22472	3.44116	0.000579228	0.00370473
ENSDARG00000102995	rbm24a	RNA binding motif protein 24a [Source:NCBI gene;Acc:405801]	704.728	0.731049	0.118083	6.19097	5.9797e-10	1.69477e-08
ENSDARG00000103027	clns1a	chloride channel, nucleotide-sensitive, 1A [Source:ZFIN;Acc:ZDB-GENE-990415-259]	380.83	0.683261	0.151728	4.50319	6.69409e-06	7.83908e-05
ENSDARG00000103032	rap2b	RAP2B, member of RAS oncogene family [Source:ZFIN;Acc:ZDB-GENE-040426-2818]	566.288	1.58089	0.189746	8.33162	7.9741e-17	5.30844e-15
ENSDARG00000103132	dnaaf2	dynein, axonemal, assembly factor 2 [Source:NCBI gene;Acc:606664]	25.4877	1.33801	0.475796	2.81214	0.0049213	0.0216731
ENSDARG00000103163	tomm20a	translocase of outer mitochondrial membrane 20 [Source:ZFIN;Acc:ZDB-GENE-040426-1976]	662.579	0.986051	0.177886	5.54317	2.97048e-08	6.28312e-07
ENSDARG00000103288	PDPR	si:cabz01113374.3 [Source:ZFIN;Acc:ZDB-GENE-161017-151]	1077.98	0.976216	0.202551	4.81961	1.4384e-06	2.025e-05
ENSDARG00000103320	lclat1	lysocardiolipin acyltransferase 1 [Source:NCBI gene;Acc:406554]	440.661	0.628388	0.191262	3.28549	0.00101806	0.00594745
ENSDARG00000103614	pemt	phosphatidylethanolamine N-methyltransferase [Source:ZFIN;Acc:ZDB-GENE-040426-719]	90.4089	0.71189	0.225513	3.15675	0.00159538	0.00859175
ENSDARG00000103907	sgo1	shugoshin 1 [Source:ZFIN;Acc:ZDB-GENE-070112-422]	109.567	0.724579	0.232731	3.11337	0.00184964	0.0096933
ENSDARG00000103983	slc30a10	solute carrier family 30 member 10 [Source:ZFIN;Acc:ZDB-GENE-060608-2]	239.043	1.03658	0.16214	6.39314	1.62514e-10	5.01418e-09
ENSDARG00000104016	si:dkey-151j17.4	si:dkey-151j17.4 [Source:ZFIN;Acc:ZDB-GENE-141222-13]	86.7105	1.22541	0.27454	4.4635	8.06317e-06	9.25719e-05
ENSDARG00000104097	tmem222b	transmembrane protein 222b [Source:ZFIN;Acc:ZDB-GENE-090303-4]	71.2473	1.16685	0.248606	4.69357	2.68476e-06	3.52356e-05
ENSDARG00000104217	gpc2	glypican 2 [Source:ZFIN;Acc:ZDB-GENE-050302-31]	211.38	0.78516	0.232625	3.37522	0.000737563	0.00455134
ENSDARG00000104522	BX908386.3		6.2925	3.58179	1.01121	3.5421	0.000396959	0.00268986
ENSDARG00000104629	SLC16A6	monocarboxylate transporter 7-like [Source:NCBI gene;Acc:103911912]	123.577	4.13249	1.63695	2.5245	0.0115864	0.0429804
ENSDARG00000104687	slc16a9b	solute carrier family 16 member 9b [Source:ZFIN;Acc:ZDB-GENE-040801-69]	464.617	1.39154	0.207873	6.6942	2.16854e-11	7.62186e-10
ENSDARG00000104837	nudc	nudC nuclear distribution protein [Source:ZFIN;Acc:ZDB-GENE-040426-899]	615.041	0.588532	0.149223	3.94397	8.0142e-05	0.000683449
ENSDARG00000104889	kpnb1	karyopherin (importin) beta 1 [Source:ZFIN;Acc:ZDB-GENE-030131-2579]	2355.56	0.900671	0.119438	7.54091	4.66686e-14	2.31216e-12
ENSDARG00000104906	mtr	5-methyltetrahydrofolate-homocysteine methyltransferase [Source:ZFIN;Acc:ZDB-GENE-031001-5]	420.342	0.66076	0.167525	3.94424	8.00518e-05	0.000683132
ENSDARG00000105018	lrrc20	leucine rich repeat containing 20 [Source:ZFIN;Acc:ZDB-GENE-041114-49]	318.356	0.967983	0.187863	5.1526	2.56903e-07	4.33438e-06
ENSDARG00000105210	etf1a	eukaryotic translation termination factor 1a [Source:ZFIN;Acc:ZDB-GENE-080218-14]	88.1297	1.14654	0.23109	4.96143	6.9977e-07	1.06111e-05
ENSDARG00000105265	zgc:171534	zgc:171534 [Source:ZFIN;Acc:ZDB-GENE-080218-6]	139.964	0.99767	0.218569	4.56455	5.0056e-06	6.08299e-05
ENSDARG00000105273	FP074902.2		217.151	5.67595	0.280211	20.256	3.14778e-91	3.24385e-88
ENSDARG00000105592	CR936442.1		544.665	0.823767	0.216519	3.8046	0.000142034	0.00111528
ENSDARG00000107527	slc18a3b	solute carrier family 18 member 3b [Source:NCBI gene;Acc:394082]	13.1839	2.08229	0.626912	3.3215	0.000895335	0.00534814
ENSDARG00000108326	LT631684.1	zmp:0000000755 [Source:NCBI gene;Acc:557305]	156.596	0.906812	0.186468	4.86309	1.15568e-06	1.66706e-05
ENSDARG00000109626	si:ch211-226h7.3	si:ch211-226h7.3 [Source:ZFIN;Acc:ZDB-GENE-130531-9]	56.1151	1.09777	0.390909	2.80825	0.0049812	0.0218769
ENSDARG00000109686	si:ch211-59p23.1	si:ch211-59p23.1 [Source:ZFIN;Acc:ZDB-GENE-160113-50]	23.9109	2.73108	0.524235	5.20964	1.89206e-07	3.29768e-06
ENSDARG00000110269	tmem107	transmembrane protein 128 [Source:HGNC Symbol;Acc:HGNC:28201]	67.1017	2.21189	0.305549	7.23904	4.51867e-13	1.95326e-11
ENSDARG00000111840	cxcl18a.1	chemokine (C-X-C motif) ligand 18a, duplicate 1 [Source:ZFIN;Acc:ZDB-GENE-090303-1]	50.9671	2.54985	0.328277	7.76738	8.01288e-15	4.3278e-13
ENSDARG00000113274	AL929536.3		339.991	0.811685	0.150619	5.38899	7.08529e-08	1.37557e-06
ENSDARG00000113315	zgc:153932	zgc:153932 [Source:ZFIN;Acc:ZDB-GENE-070209-223]	118.386	1.25613	0.277683	4.52361	6.07945e-06	7.21109e-05
ENSDARG00000114022	WDR1	WD repeat domain 1 [Source:HGNC Symbol;Acc:HGNC:12754]	1648.18	0.801996	0.151172	5.30518	1.12561e-07	2.08477e-06
ENSDARG00000114191	LO018333.1		6.99625	2.6167	0.816215	3.2059	0.00134641	0.0074732
ENSDARG00000114554	cdx1a	caudal type homeobox 1a [Source:ZFIN;Acc:ZDB-GENE-050510-1]	158.665	0.799652	0.17285	4.62627	3.72309e-06	4.70187e-05
ENSDARG00000115015	PSTK	L-seryl-tRNA(Sec) kinase-like [Source:NCBI gene;Acc:103911967]	50.8762	0.82833	0.277782	2.98195	0.00286421	0.0138887
ENSDARG00000115872	CU855552.1		12.2375	2.52653	0.736849	3.42882	0.000606204	0.00384386
ENSDARG00000116119	CABZ01097761.1	dual specificity protein phosphatase 13-like [Source:NCBI gene;Acc:100537679]	207.922	0.794111	0.194541	4.08196	4.46566e-05	0.000414889
ENSDARG00000117253	BX088707.3		39.9527	0.952918	0.307864	3.09526	0.0019664	0.0101973
ENSDARG00000117694	BX510301.3		38.9402	1.18415	0.319282	3.70878	0.000208259	0.00155347
ENSDARG00000117808	CABZ01068366.1		68.4021	3.1534	0.312614	10.0872	6.29312e-24	7.94753e-22
ENSDARG00000001712	si:ch211-247n2.1	si:ch211-247n2.1 [Source:ZFIN;Acc:ZDB-GENE-141216-101]	68.1421	0.960843	0.283809	3.38553	0.000710412	0.00441233
ENSDARG00000001754	noc2l	NOC2-like nucleolar associated transcriptional repressor [Source:ZFIN;Acc:ZDB-GENE-000607-75]	908.025	0.790461	0.11225	7.04199	1.8952e-12	7.68462e-11
ENSDARG00000002240	psmb6	proteasome 20S subunit beta 6 [Source:ZFIN;Acc:ZDB-GENE-990415-216]	1009.69	0.613332	0.156153	3.92776	8.57419e-05	0.000725918
ENSDARG00000002494	itgb6	integrin, beta 6 [Source:ZFIN;Acc:ZDB-GENE-100812-2]	265.125	0.608497	0.161422	3.7696	0.000163512	0.00125748
ENSDARG00000003022	limk1b	LIM domain kinase 1b [Source:ZFIN;Acc:ZDB-GENE-110411-106]	217.585	0.837779	0.164011	5.10807	3.2547e-07	5.36816e-06
ENSDARG00000003175	stx5al	syntaxin 5A, like [Source:ZFIN;Acc:ZDB-GENE-030131-1825]	659.21	0.714128	0.132107	5.40569	6.45608e-08	1.26871e-06
ENSDARG00000003632	zgc:172270	zgc:172270 [Source:ZFIN;Acc:ZDB-GENE-080204-67]	123.552	0.868331	0.189314	4.58672	4.50256e-06	5.55021e-05
ENSDARG00000003973	chordc1a	cysteine and histidine-rich domain (CHORD) containing 1a [Source:ZFIN;Acc:ZDB-GENE-050626-79]	114.395	0.654428	0.201848	3.24218	0.00118621	0.00674172
ENSDARG00000004018	CHST13	si:ch211-236h17.3 [Source:ZFIN;Acc:ZDB-GENE-030131-738]	77.2554	1.02372	0.242101	4.22848	2.35279e-05	0.00023724
ENSDARG00000004451	tnfrsfa	tumor necrosis factor receptor superfamily, member a [Source:ZFIN;Acc:ZDB-GENE-010802-1]	377.947	0.666405	0.145247	4.58808	4.47345e-06	5.52491e-05
ENSDARG00000004754	hspa4a	heat shock protein 4a [Source:ZFIN;Acc:ZDB-GENE-040426-2832]	781.818	1.01751	0.187514	5.4263	5.75351e-08	1.1455e-06
ENSDARG00000004937	skp2	S-phase kinase-associated protein 2, E3 ubiquitin protein ligase [Source:ZFIN;Acc:ZDB-GENE-030219-158]	128.57	0.590799	0.21546	2.74204	0.00610586	0.0258343
ENSDARG00000005034	crppa	CDP-L-ribitol pyrophosphorylase A [Source:NCBI gene;Acc:798716]	286.643	0.981326	0.160959	6.09674	1.08251e-09	2.98275e-08
ENSDARG00000005122	atp2a2b	ATPase sarcoplasmic/endoplasmic reticulum Ca2+ transporting 2b [Source:ZFIN;Acc:ZDB-GENE-030131-867]	1074.42	0.62141	0.13962	4.45074	8.55757e-06	9.74023e-05
ENSDARG00000005551	hnrnph1l	heterogeneous nuclear ribonucleoprotein H1, like [Source:ZFIN;Acc:ZDB-GENE-030131-275]	1408.85	1.3795	0.149877	9.20424	3.44112e-20	3.22377e-18
ENSDARG00000005699	ddx19	DEAD/H (Asp-Glu-Ala-Asp/His) box polypeptide 19 (DBP5 homolog, yeast) [Source:ZFIN;Acc:ZDB-GENE-020419-30]	533.841	0.597425	0.142052	4.20567	2.6031e-05	0.00025846
ENSDARG00000005908	clk4b	CDC-like kinase 4b [Source:ZFIN;Acc:ZDB-GENE-050227-19]	902.736	0.953389	0.110299	8.64369	5.44266e-18	4.13626e-16
ENSDARG00000006242	ptp4a1	protein tyrosine phosphatase 4A1 [Source:ZFIN;Acc:ZDB-GENE-041121-11]	4776.61	1.57805	0.115432	13.6708	1.51644e-42	5.27945e-40
ENSDARG00000006288	prdm5	PR domain containing 5 [Source:ZFIN;Acc:ZDB-GENE-040708-1]	100.96	0.639967	0.213654	2.99534	0.0027414	0.0133966
ENSDARG00000006341	tas1r3	taste receptor, type 1, member 3 [Source:ZFIN;Acc:ZDB-GENE-070917-3]	27.4914	2.83823	0.49752	5.70474	1.1652e-08	2.67074e-07
ENSDARG00000006603	csrp1a	cysteine and glycine-rich protein 1a [Source:ZFIN;Acc:ZDB-GENE-030909-4]	580.931	0.799872	0.144108	5.55049	2.84874e-08	6.05045e-07
ENSDARG00000006666	bud13	BUD13 homolog [Source:ZFIN;Acc:ZDB-GENE-030131-6333]	184.945	0.732831	0.160953	4.55308	5.28673e-06	6.39747e-05
ENSDARG00000006963	cse1l	CSE1 chromosome segregation 1-like (yeast) [Source:NCBI gene;Acc:30707]	1003.56	0.679955	0.165606	4.10585	4.02824e-05	0.000378895
ENSDARG00000007097	her13	hairy-related 13 [Source:ZFIN;Acc:ZDB-GENE-050228-1]	129.773	0.590669	0.201375	2.93319	0.00335503	0.0158481
ENSDARG00000007216	abce1	ATP-binding cassette, sub-family E (OABP), member 1 [Source:ZFIN;Acc:ZDB-GENE-040426-1995]	2252.63	0.823825	0.122106	6.74683	1.51114e-11	5.41467e-10
ENSDARG00000007407	barx1	BARX homeobox 1 [Source:NCBI gene;Acc:553644]	179.455	0.739622	0.229838	3.21801	0.00129081	0.00721997
ENSDARG00000007912	si:ch211-196i2.1	si:ch211-196i2.1 [Source:ZFIN;Acc:ZDB-GENE-091204-150]	686.136	1.90717	0.165972	11.4909	1.46537e-30	2.79646e-28
ENSDARG00000007955	iars1	isoleucyl-tRNA synthetase 1 [Source:ZFIN;Acc:ZDB-GENE-030131-6325]	832.662	0.914718	0.159057	5.75089	8.87751e-09	2.08298e-07
ENSDARG00000008953	pofut1	protein O-fucosyltransferase 1 [Source:ZFIN;Acc:ZDB-GENE-040303-2]	212.827	0.662736	0.190389	3.48096	0.000499624	0.00326944
ENSDARG00000009524	rnf150b	ring finger protein 150b [Source:NCBI gene;Acc:792211]	1098.48	1.16909	0.142026	8.23148	1.84913e-16	1.18801e-14
ENSDARG00000009544	cldnb	claudin b [Source:ZFIN;Acc:ZDB-GENE-010328-2]	2761.08	0.76075	0.180039	4.22548	2.38432e-05	0.000239856
ENSDARG00000009653	lhfpl2a	LHFPL tetraspan subfamily member 2a [Source:NCBI gene;Acc:402962]	76.5892	0.935959	0.299009	3.1302	0.00174688	0.00926452
ENSDARG00000009727	twf2b	twinfilin actin-binding protein 2b [Source:ZFIN;Acc:ZDB-GENE-050522-238]	127.916	0.774025	0.212773	3.6378	0.000274976	0.00197003
ENSDARG00000010717	chchd10	coiled-coil-helix-coiled-coil-helix domain containing 10 [Source:ZFIN;Acc:ZDB-GENE-040426-1753]	732.487	0.593953	0.129404	4.58992	4.43409e-06	5.48155e-05
ENSDARG00000010945	rapgef6	Rap guanine nucleotide exchange factor (GEF) 6 [Source:ZFIN;Acc:ZDB-GENE-030131-6972]	567.584	0.824826	0.175477	4.70047	2.59563e-06	3.41702e-05
ENSDARG00000011020	hnrnpa1a	heterogeneous nuclear ribonucleoprotein A1a [Source:ZFIN;Acc:ZDB-GENE-040426-1546]	1447.32	0.646179	0.168235	3.84093	0.000122567	0.00098432
ENSDARG00000011196	dnajc11a	DnaJ (Hsp40) homolog, subfamily C, member 11a [Source:ZFIN;Acc:ZDB-GENE-030131-1673]	641.824	0.707878	0.155338	4.55703	5.18824e-06	6.28714e-05
ENSDARG00000011459	gsna	gelsolin a [Source:ZFIN;Acc:ZDB-GENE-030131-9653]	1221.1	0.64867	0.0988554	6.5618	5.31622e-11	1.75818e-09
ENSDARG00000012126	zgc:109965	zgc:109965 [Source:ZFIN;Acc:ZDB-GENE-050913-21]	205.432	1.36799	0.217534	6.28863	3.20271e-10	9.38695e-09
ENSDARG00000012399	adssl	adenylosuccinate synthase, like [Source:ZFIN;Acc:ZDB-GENE-020419-28]	565.45	0.644679	0.146704	4.39443	1.11064e-05	0.000121936
ENSDARG00000012820	nop56	NOP56 ribonucleoprotein homolog [Source:ZFIN;Acc:ZDB-GENE-040109-1]	3477.07	0.799407	0.111415	7.17502	7.2294e-13	3.03835e-11
ENSDARG00000013729	srsf6a	serine and arginine rich splicing factor 6a [Source:ZFIN;Acc:ZDB-GENE-040426-2824]	1219.91	0.666598	0.100053	6.66247	2.69267e-11	9.28665e-10
ENSDARG00000013776	thop1	thimet oligopeptidase 1 [Source:ZFIN;Acc:ZDB-GENE-040718-47]	805.26	0.621908	0.167405	3.715	0.000203206	0.00152275
ENSDARG00000014053	olfm1b	olfactomedin 1b [Source:ZFIN;Acc:ZDB-GENE-040801-228]	1947.01	1.78176	0.148535	11.9955	3.75151e-33	8.55312e-31
ENSDARG00000014324	sh2d5	SH2 domain containing 5 [Source:ZFIN;Acc:ZDB-GENE-050327-67]	95.7945	1.27864	0.254707	5.02005	5.16576e-07	8.07557e-06
ENSDARG00000014386	galnt6	UDP-N-acetyl-alpha-D-galactosamine:polypeptide N-acetylgalactosaminyltransferase 6 (GalNAc-T6) [Source:ZFIN;Acc:ZDB-GENE-040426-2272]	406.111	0.731737	0.141303	5.1785	2.23682e-07	3.8316e-06
ENSDARG00000014849	pih1d2	PIH1 domain containing 2 [Source:NCBI gene;Acc:494086]	48.8033	1.00528	0.318917	3.15217	0.00162063	0.00870567
ENSDARG00000014956	diablob	diablo, IAP-binding mitochondrial protein b [Source:ZFIN;Acc:ZDB-GENE-070112-202]	334.456	0.600357	0.138706	4.32825	1.50296e-05	0.000160069
ENSDARG00000015208	rbb4l	retinoblastoma binding protein 4, like [Source:NCBI gene;Acc:322129]	934.287	0.633032	0.127547	4.96311	6.93733e-07	1.05319e-05
ENSDARG00000015221	nsrp1	nuclear speckle splicing regulatory protein 1 [Source:NCBI gene;Acc:323926]	202.924	0.625886	0.187779	3.33309	0.000858865	0.00517226
ENSDARG00000015557	zgc:100829	zgc:100829 [Source:ZFIN;Acc:ZDB-GENE-040801-54]	459.359	0.599142	0.147958	4.04942	5.13455e-05	0.000468087
ENSDARG00000015955	cldnc	claudin c [Source:ZFIN;Acc:ZDB-GENE-010328-3]	709.472	0.80096	0.210445	3.80602	0.00014122	0.0011099
ENSDARG00000016200	trib3	tribbles pseudokinase 3 [Source:ZFIN;Acc:ZDB-GENE-040426-2609]	746.012	0.630578	0.143185	4.40393	1.06307e-05	0.000117464
ENSDARG00000016484	dkc1	dyskeratosis congenita 1, dyskerin [Source:ZFIN;Acc:ZDB-GENE-031118-120]	1168.53	0.951353	0.143112	6.64762	2.97869e-11	1.01912e-09
ENSDARG00000016725	gadd45gb.1	growth arrest and DNA-damage-inducible, gamma b, tandem duplicate 1 [Source:ZFIN;Acc:ZDB-GENE-040426-2321]	342.803	1.51896	0.141511	10.7339	7.05731e-27	1.08873e-24
ENSDARG00000016864	farsb	phenylalanyl-tRNA synthetase subunit beta [Source:ZFIN;Acc:ZDB-GENE-021206-2]	766.658	0.935706	0.145511	6.43048	1.27204e-10	3.99167e-09
ENSDARG00000017799	tgm1	transglutaminase 1, K polypeptide [Source:ZFIN;Acc:ZDB-GENE-030131-9032]	183.94	0.999612	0.238771	4.18649	2.83304e-05	0.000278261
ENSDARG00000017844	copz1	coatomer protein complex, subunit zeta 1 [Source:ZFIN;Acc:ZDB-GENE-000406-6]	1066.09	0.595768	0.126891	4.6951	2.66479e-06	3.50092e-05
ENSDARG00000018146	gpx1a	glutathione peroxidase 1a [Source:ZFIN;Acc:ZDB-GENE-030410-1]	1272.86	1.23328	0.188348	6.54787	5.83629e-11	1.91542e-09
ENSDARG00000018399	rps6kb1a	ribosomal protein S6 kinase b, polypeptide 1a [Source:ZFIN;Acc:ZDB-GENE-091113-52]	482.69	1.08511	0.172459	6.29196	3.13478e-10	9.20881e-09
ENSDARG00000018404	krt18a.1	keratin 18a, tandem duplicate 1 [Source:NCBI gene;Acc:352912]	7017.85	1.07677	0.1297	8.30205	1.02327e-16	6.75597e-15
ENSDARG00000018658	aar2	AAR2 splicing factor [Source:ZFIN;Acc:ZDB-GENE-040704-68]	271.647	0.617714	0.15148	4.07787	4.54499e-05	0.000421045
ENSDARG00000019280	lars1b	leucyl-tRNA synthetase 1b [Source:ZFIN;Acc:ZDB-GENE-030114-7]	898.022	0.852839	0.140508	6.06966	1.28178e-09	3.50557e-08
ENSDARG00000019503	zgc:103759	zgc:103759 [Source:ZFIN;Acc:ZDB-GENE-041010-100]	28.2483	1.10114	0.390243	2.82169	0.0047772	0.021207
ENSDARG00000019772	si:ch1073-280e3.1	si:ch1073-280e3.1 [Source:ZFIN;Acc:ZDB-GENE-110411-261]	91.6256	0.680802	0.234931	2.89789	0.00375687	0.01743
ENSDARG00000019874	hsph1	heat shock 105/110 protein 1 [Source:ZFIN;Acc:ZDB-GENE-120410-4]	193.031	2.16527	0.173424	12.4854	8.96374e-36	2.24207e-33
ENSDARG00000019949	serpinh1b	serpin peptidase inhibitor, clade H (heat shock protein 47), member 1b [Source:ZFIN;Acc:ZDB-GENE-990415-93]	2145.63	1.95701	0.203082	9.63657	5.6029e-22	6.19517e-20
ENSDARG00000020241	icmt	isoprenylcysteine carboxyl methyltransferase [Source:ZFIN;Acc:ZDB-GENE-050417-90]	372.661	0.681996	0.134601	5.06681	4.04528e-07	6.50958e-06
ENSDARG00000020645	slc7a3a	solute carrier family 7 member 3a [Source:ZFIN;Acc:ZDB-GENE-041114-206]	1221.31	1.18279	0.150783	7.84434	4.35252e-15	2.42714e-13
ENSDARG00000020730	smpd4	sphingomyelin phosphodiesterase 4 [Source:NCBI gene;Acc:793294]	363.96	0.606319	0.157029	3.8612	0.00011283	0.000916406
ENSDARG00000020761	arrdc2	arrestin domain containing 2 [Source:ZFIN;Acc:ZDB-GENE-030131-7146]	1994.05	1.95533	0.306212	6.38553	1.70799e-10	5.23846e-09
ENSDARG00000020887	armc1l	armadillo repeat containing 1, like [Source:ZFIN;Acc:ZDB-GENE-030131-9819]	178.049	0.939486	0.208372	4.50869	6.52296e-06	7.67356e-05
ENSDARG00000020891	LO018197.1	presenilin associated rhomboid like [Source:NCBI gene;Acc:792889]	125.65	1.11444	0.227671	4.89497	9.83207e-07	1.44415e-05
ENSDARG00000021046	rhbdd1	rhomboid domain containing 1 [Source:ZFIN;Acc:ZDB-GENE-050417-85]	104.358	0.851106	0.232819	3.65566	0.000256525	0.00185642
ENSDARG00000022853	eogt	EGF domain-specific O-linked N-acetylglucosamine (GlcNAc) transferase [Source:ZFIN;Acc:ZDB-GENE-120813-8]	56.5683	1.08276	0.314545	3.44229	0.000576811	0.00369202
ENSDARG00000023062	ccn1	cellular communication network factor 1 [Source:ZFIN;Acc:ZDB-GENE-040426-3]	1458.51	0.642358	0.200243	3.2079	0.0013371	0.00743689
ENSDARG00000024026	sdf2	stromal cell-derived factor 2 [Source:ZFIN;Acc:ZDB-GENE-030131-8823]	258.584	0.779506	0.177135	4.40062	1.07942e-05	0.000118944
ENSDARG00000025147	cd63	CD63 molecule [Source:ZFIN;Acc:ZDB-GENE-030131-180]	2996.06	0.721085	0.177096	4.07171	4.66683e-05	0.000430321
ENSDARG00000025903	lgals9l1	lectin, galactoside-binding, soluble, 9 (galectin 9)-like 1 [Source:ZFIN;Acc:ZDB-GENE-030131-9543]	120.862	0.615421	0.184747	3.33115	0.000864877	0.00519753
ENSDARG00000027381	ccdc171	coiled-coil domain containing 171 [Source:ZFIN;Acc:ZDB-GENE-110411-270]	69.354	1.03045	0.267262	3.85557	0.000115458	0.000933633
ENSDARG00000027744	gadd45ba	growth arrest and DNA-damage-inducible, beta a [Source:ZFIN;Acc:ZDB-GENE-040426-1971]	1960.95	1.62675	0.153117	10.6242	2.29911e-26	3.42382e-24
ENSDARG00000028784	si:dkey-24p1.6	si:dkey-24p1.6 [Source:ZFIN;Acc:ZDB-GENE-060503-67]	185.814	2.05908	0.230421	8.93613	4.03029e-19	3.49604e-17
ENSDARG00000028894	mrgbp	MRG/MORF4L binding protein [Source:ZFIN;Acc:ZDB-GENE-040426-1698]	308.324	0.977297	0.158397	6.16991	6.83307e-10	1.91978e-08
ENSDARG00000028900	odf2a	outer dense fiber of sperm tails 2a [Source:ZFIN;Acc:ZDB-GENE-091117-46]	148.057	0.954394	0.175343	5.44302	5.23845e-08	1.04863e-06
ENSDARG00000030665	TCERG1	transcription elongation regulator 1b (CA150) [Source:NCBI gene;Acc:797473]	390.189	0.672389	0.131766	5.10291	3.34462e-07	5.49537e-06
ENSDARG00000030964	pde12	phosphodiesterase 12 [Source:ZFIN;Acc:ZDB-GENE-060519-25]	146.653	0.68296	0.212381	3.21573	0.00130112	0.00726973
ENSDARG00000031098	timm50	translocase of inner mitochondrial membrane 50 homolog (S. cerevisiae) [Source:NCBI gene;Acc:393638]	420.685	0.916829	0.141898	6.46117	1.03898e-10	3.30051e-09
ENSDARG00000031317	ppdpfb	pancreatic progenitor cell differentiation and proliferation factor b [Source:NCBI gene;Acc:336303]	5653.45	1.09735	0.1605	6.83703	8.08524e-12	3.03644e-10
ENSDARG00000031698	mylk2	myosin light chain kinase 2 [Source:ZFIN;Acc:ZDB-GENE-080616-2]	45.0059	0.789336	0.305772	2.58145	0.00983861	0.0377978
ENSDARG00000031907	ptbp1b	polypyrimidine tract binding protein 1b [Source:ZFIN;Acc:ZDB-GENE-030131-9796]	2601.41	1.73029	0.123571	14.0024	1.50736e-44	5.7109e-42
ENSDARG00000031976	nos2b	nitric oxide synthase 2b, inducible [Source:ZFIN;Acc:ZDB-GENE-080916-1]	48.309	0.825499	0.325765	2.53403	0.0112759	0.0420954
ENSDARG00000032296	pomp	proteasome maturation protein [Source:ZFIN;Acc:ZDB-GENE-040801-10]	726.919	0.622126	0.142615	4.36229	1.28708e-05	0.000139266
ENSDARG00000033161	sst1.2	somatostatin 1, tandem duplicate 2 [Source:ZFIN;Acc:ZDB-GENE-100910-2]	203.995	0.996353	0.154765	6.43785	1.21176e-10	3.80716e-09
ENSDARG00000033175	snrpe	small nuclear ribonucleoprotein polypeptide E [Source:NCBI gene;Acc:393979]	433.002	0.634663	0.170573	3.72076	0.000198624	0.00149406
ENSDARG00000033376	chchd4a	coiled-coil-helix-coiled-coil-helix domain containing 4a [Source:NCBI gene;Acc:445144]	189.525	0.973514	0.205412	4.73932	2.1444e-06	2.8789e-05
ENSDARG00000033973	mrps23	mitochondrial ribosomal protein S23 [Source:ZFIN;Acc:ZDB-GENE-040801-134]	295.327	0.854292	0.166142	5.14194	2.71909e-07	4.55475e-06
ENSDARG00000034895	tgfb1b	transforming growth factor, beta 1b [Source:ZFIN;Acc:ZDB-GENE-091028-1]	48.1437	1.47536	0.322366	4.57667	4.72429e-06	5.78204e-05
ENSDARG00000035322	myh7bb	myosin, heavy chain 7B, cardiac muscle, beta b [Source:ZFIN;Acc:ZDB-GENE-090311-5]	2161.19	2.02773	0.151977	13.3424	1.31241e-40	4.12337e-38
ENSDARG00000036428	EMP3	si:dkey-264d12.4 [Source:ZFIN;Acc:ZDB-GENE-141216-123]	173.057	0.66984	0.18125	3.69567	0.000219304	0.00162261
ENSDARG00000036616	gpr182	G protein-coupled receptor 182 [Source:ZFIN;Acc:ZDB-GENE-030131-2361]	165.779	0.631313	0.182297	3.4631	0.000533999	0.00346273
ENSDARG00000036675	hnrnpa1b	heterogeneous nuclear ribonucleoprotein A1b [Source:ZFIN;Acc:ZDB-GENE-030912-14]	1921.34	0.706404	0.139182	5.07539	3.86697e-07	6.24998e-06
ENSDARG00000036848	slc43a2a	solute carrier family 43 member 2a [Source:ZFIN;Acc:ZDB-GENE-040426-964]	978.304	0.717448	0.116198	6.17436	6.64337e-10	1.87257e-08
ENSDARG00000036864	slc34a2b	solute carrier family 34 member 2b [Source:ZFIN;Acc:ZDB-GENE-030709-1]	350.105	1.40861	0.174847	8.05624	7.86776e-16	4.78059e-14
ENSDARG00000036876	zgc:153284	zgc:153284 [Source:ZFIN;Acc:ZDB-GENE-060825-317]	190.706	0.701031	0.175189	4.00157	6.29247e-05	0.000555942
ENSDARG00000036894	aimp1b	aminoacyl tRNA synthetase complex interacting multifunctional protein 1b [Source:ZFIN;Acc:ZDB-GENE-041212-13]	673.274	0.605352	0.124187	4.87452	1.09074e-06	1.58403e-05
ENSDARG00000036930	tbx18	T-box transcription factor 18 [Source:ZFIN;Acc:ZDB-GENE-020529-2]	70.8527	1.08046	0.297628	3.63023	0.000283172	0.00202031
ENSDARG00000037140	pfkfb1	6-phosphofructo-2-kinase/fructose-2,6-biphosphatase 1 [Source:ZFIN;Acc:ZDB-GENE-030131-5664]	281.607	1.00007	0.144916	6.90101	5.16352e-12	1.97371e-10
ENSDARG00000037706	gss	glutathione synthetase [Source:ZFIN;Acc:ZDB-GENE-041010-208]	199.351	0.95889	0.215767	4.4441	8.82608e-06	0.000100057
ENSDARG00000037804	phlda3	pleckstrin homology-like domain, family A, member 3 [Source:NCBI gene;Acc:368779]	260.573	1.13917	0.155762	7.31351	2.60261e-13	1.16408e-11
ENSDARG00000037815	b4galt5	UDP-Gal:betaGlcNAc beta 1,4- galactosyltransferase, polypeptide 5 [Source:NCBI gene;Acc:724080]	93.7172	0.69252	0.221443	3.1273	0.00176417	0.00934232
ENSDARG00000037846	hm13	histocompatibility (minor) 13 [Source:ZFIN;Acc:ZDB-GENE-020802-3]	592.499	0.608817	0.14449	4.21355	2.51386e-05	0.000251123
ENSDARG00000037962	psmb7	proteasome 20S subunit beta 7 [Source:ZFIN;Acc:ZDB-GENE-001208-4]	2053.79	0.654779	0.130747	5.008	5.49996e-07	8.54617e-06
ENSDARG00000038788	dnai1.2	dynein, axonemal, intermediate chain 1, paralog 2 [Source:ZFIN;Acc:ZDB-GENE-070112-1302]	87.1597	1.13662	0.242918	4.67901	2.88259e-06	3.74882e-05
ENSDARG00000038882	smc4	structural maintenance of chromosomes 4 [Source:ZFIN;Acc:ZDB-GENE-020419-21]	401.378	0.903699	0.175359	5.15343	2.5577e-07	4.3181e-06
ENSDARG00000038964	traf4b	tnf receptor-associated factor 4b [Source:ZFIN;Acc:ZDB-GENE-040305-2]	138.59	0.67197	0.208296	3.22603	0.00125522	0.00705611
ENSDARG00000039265	arhgap4a	Rho GTPase activating protein 4a [Source:ZFIN;Acc:ZDB-GENE-040426-1229]	62.6296	0.801615	0.305022	2.62806	0.00858734	0.0339527
ENSDARG00000039490	pitpnaa	phosphatidylinositol transfer protein, alpha a [Source:ZFIN;Acc:ZDB-GENE-040426-744]	861.896	0.633574	0.169936	3.7283	0.000192775	0.00145601
ENSDARG00000039863	lifrb	LIF receptor subunit alpha b [Source:ZFIN;Acc:ZDB-GENE-080107-2]	221.253	1.29021	0.241549	5.34138	9.22401e-08	1.74734e-06
ENSDARG00000040568	pdzd3a	PDZ domain containing 3a [Source:ZFIN;Acc:ZDB-GENE-080430-1]	151.338	0.660345	0.199696	3.30675	0.000943858	0.00559259
ENSDARG00000040615	ilkap	integrin-linked kinase-associated serine/threonine phosphatase [Source:ZFIN;Acc:ZDB-GENE-070410-122]	167.628	1.22034	0.179263	6.80757	9.92579e-12	3.63753e-10
ENSDARG00000041991	rrp9	ribosomal RNA processing 9, U3 small nucleolar RNA binding protein [Source:ZFIN;Acc:ZDB-GENE-060427-1]	343.077	0.607797	0.148257	4.09963	4.13818e-05	0.000388103
ENSDARG00000042332	plin2	perilipin 2 [Source:ZFIN;Acc:ZDB-GENE-050913-12]	192.079	0.742509	0.240549	3.08673	0.00202371	0.0104501
[truncated: 613 more rows]
