# Supplementary material for: Upf3a but not Upf1 mediates the genetic compensation response induced by leg1 deleterious mutations in an H3K4me3-independent manner
Source: Cell Discov. 2023 Jun 27;9:63. doi: 10.1038/s41421-023-00550-2 (PMC10300044; doi:10.1038/s41421-023-00550-2)
Supplement: Supplementary file 20 — Table S19 [file 41421_2023_550_MOESM20_ESM.xlsx]

## Sheet: Table S19
Supplementary Table S19. Filtering and mapping data of the Chip-seq reads
Sample	AB_input_1	AB_H3K4me3_1	leg1a_mu_input_1	leg1a_mu_H3K4me3_1	upf3a_mu_input_1	upf3a_mu_H3K4me3_1	upf3a;leg1a_dm_input_1	upf3a;leg1a_dm_H3K4me3_1
Raw Reads Number	42047304	47415844	39535164	41053112	41053982	43835284	40020032	43599170
Raw Bases Number	6307095600	7112376600	5930274600	6157966800	6158097300	6575292600	6003004800	6539875500
Clean Reads Number	38861438	44470012	36834694	38826106	38643302	41717486	37503432	41526768
Clean Reads Rate(%)	92.42	93.79	93.17	94.58	94.13	95.17	93.71	95.25
Clean Bases Number	5485194607	6190947531	5186693148	5445510480	5553910871	5929615371	5379480286	5939753526
Raw Q30 Bases Rate(%)	90.36	89.41	91.43	91.38	92.55	91.23	92.65	92.2
Clean Q30 Bases Rate(%)	92.5	91.75	93.32	93.47	94.14	93.24	94.28	93.91
Unique Mapped Reads	20291261	24595750	22145626	21303792	23431175	21382229	20136381	23116222
Unique Mapped Ratio (%)	52.21	55.31	60.12	54.87	60.63	51.25	53.69	55.67
Multi Mapped Reads	13801415	14790422	10969055	13081220	10952043	16454306	11627786	14049136
Multi Mapped Ratio (%)	35.51	33.26	29.78	33.69	28.34	39.44	31	33.83
Mapped Ratio (%)	87.73	88.57	89.9	88.56	88.98	90.7	84.7	89.5
