# Supplementary material for: Upf3a but not Upf1 mediates the genetic compensation response induced by leg1 deleterious mutations in an H3K4me3-independent manner
Source: Cell Discov. 2023 Jun 27;9:63. doi: 10.1038/s41421-023-00550-2 (PMC10300044; doi:10.1038/s41421-023-00550-2)
Supplement: Supplementary file 21 — Table S20 [file 41421_2023_550_MOESM21_ESM.xlsx]

## Sheet: Table S20
Supplementary Table S20. List of genes whose TSS sites were enriched with H3K4me3 shared by all four genotypes.
chrom	chromStart	chromEnd	start	end	element	strand	overlap_length	Gene	GeneName	NR:Seq-id	NR:Score	NR:Evalue	NR:Description	NT:Seq-id	NT:Score	NT:Evalue	NT:Description	Uniprot:UniProtKB-AC	Uniprot:Score	Uniprot:Evalue	Uniprot:Description	COG:gene	COG:Score	COG:Eval	COG:num	Pfam:pfam_ID	Pfam:pfam_Name	Pfam:pfam_Description	GO:biological_process	GO:cellular_component	GO:molecular_function	KEGG:KO	KEGG:Description
chr1	36592	38598	36878	37983	Intron	+	1105	ENSDARG00000104071	hikeshi	sp|Q568T4.2|	1040	5.03e-141	RecName: Full=Protein Hikeshi [Danio rerio]	ref|NM_001017577.1|	805	0	Danio rerio heat shock protein nuclear import factor hikeshi (hikeshi), mRNA >BC092729.1 Danio rerio zgc:110091, mRNA (cDNA clone MGC:110091 IMAGE:7283808), complete cds	Q568T4	405	5e-141	Protein Hikeshi	.	.	.	.	pfam05603	DUF775	Protein of unknown function (DUF775). This family consists of several eukaryotic proteins of unknown function.	GO:0034605|cellular response to heat;GO:0006606|protein import into nucleus;GO:0015031|protein transport;	GO:0005829|cytosol;GO:0005634|nucleus;	GO:0030544|Hsp70 protein binding;GO:0061608|nuclear import signal receptor activity;	.	.
chr1	108148	111235	108338	110576	Intron	-	2238	ENSDARG00000096573	FP067451.1	gb|AAI39694.1|	281	5.18e-28	Zgc:163025 protein [Danio rerio]	emb|LR812038.1|	229	8.34e-115	Danio rerio genome assembly, chromosome: 1	Q63207	71.6	3e-14	Coagulation factor X	.	.	.	.	pfam00594	Gla	Vitamin K-dependent carboxylation/gamma-carboxyglutamic (GLA) domain. This domain is responsible for the high-affinity binding of calcium ions. This domain contains post-translational modifications of many glutamate residues by Vitamin K-dependent carboxylation to form gamma-carboxyglutamate (Gla).	GO:0007596|blood coagulation;GO:0051897|positive regulation of protein kinase B signaling;	GO:0005783|endoplasmic reticulum;GO:0005615|extracellular space;GO:0043231|intracellular membrane-bounded organelle;GO:0016020|membrane;	GO:0005509|calcium ion binding;GO:0005543|phospholipid binding;GO:0004252|serine-type endopeptidase activity;	K01314	F10; coagulation factor X [EC:3.4.21.6]
chr1	156667	159647	158136	160185	Intron	+	1511	ENSDARG00000096578	cul4a	ref|NP_957321.1|	3227	0	cullin-4A [Danio rerio] >AAH54607.1 Cullin 4A [Danio rerio]	ref|NM_201027.1|	1881	0	Danio rerio cullin 4A (cul4a), mRNA >BC054607.1 Danio rerio cullin 4A, mRNA (cDNA clone MGC:64071 IMAGE:6794393), complete cds	Q13620	1007	0	Cullin-4B	SPAC3A11.08	298	1e-89	COG5647	pfam00888	Cullin	Cullin family.	GO:0006974|cellular response to DNA damage stimulus;GO:0042769|DNA damage response, detection of DNA damage;GO:0000082|G1/S transition of mitotic cell cycle;GO:0070911|global genome nucleotide-excision repair;GO:0035518|histone H2A monoubiquitination;GO:0000715|nucleotide-excision repair, DNA damage recognition;GO:0000717|nucleotide-excision repair, DNA duplex unwinding;GO:0033683|nucleotide-exci…	GO:0080008|Cul4-RING E3 ubiquitin ligase complex;GO:0031465|Cul4B-RING E3 ubiquitin ligase complex;GO:0031461|cullin-RING ubiquitin ligase complex;GO:0005829|cytosol;GO:0070062|extracellular exosome;GO:0005654|nucleoplasm;GO:0019005|SCF ubiquitin ligase complex;	GO:0031625|ubiquitin protein ligase binding;GO:0004842|ubiquitin-protein transferase activity;	K10609	CUL4; cullin 4
chr1	313625	313882	313378	316018	Intron	-	257	ENSDARG00000007804	gas6	ref|NP_956272.1|	3191	0	growth arrest-specific protein 6 precursor [Danio rerio] >AAH53117.1 Growth arrest-specific 6 [Danio rerio]	ref|NM_199978.1|	2420	0	Danio rerio growth arrest-specific 6 (gas6), mRNA >BC053117.1 Danio rerio growth arrest-specific 6, mRNA (cDNA clone MGC:63860 IMAGE:6789042), complete cds	Q61592	648	0	Growth arrest-specific protein 6	.	.	.	.	pfam02210	Laminin_G_2	Laminin G domain. This family includes the Thrombospondin N-terminal-like domain, a Laminin G subfamily.	GO:0032148|activation of protein kinase B activity;GO:0031100|animal organ regeneration;GO:0043277|apoptotic cell clearance;GO:0035754|B cell chemotaxis;GO:0007596|blood coagulation;GO:0070588|calcium ion transmembrane transport;GO:0031589|cell-substrate adhesion;GO:0035690|cellular response to drug;GO:0071333|cellular response to glucose stimulus;GO:0071363|cellular response to growth factor sti…	GO:0005737|cytoplasm;GO:0005615|extracellular space;	GO:0005509|calcium ion binding;GO:0043027|cysteine-type endopeptidase inhibitor activity involved in apoptotic process;GO:0001786|phosphatidylserine binding;GO:0030296|protein tyrosine kinase activator activity;GO:0030674|protein binding, bridging;GO:0048018|receptor ligand activity;GO:0030971|receptor tyrosine kinase binding;GO:0005102|signaling receptor binding;	K05464	GAS6; growth arrest-specific 6
chr1	524003	525992	524878	525887	Intron	+	1009	ENSDARG00000075325	mrpl16	ref|XP_005168058.1|	1335	7.28e-177	39S ribosomal protein L16, mitochondrial isoform X1 [Danio rerio]	emb|LR812038.1|	2131	0	Danio rerio genome assembly, chromosome: 1	Q5R7L3	296	2e-91	39S ribosomal protein L16, mitochondrial	Cgl0503	75.5	1e-14	COG0197	pfam00252	Ribosomal_L16	Ribosomal protein L16p/L10e.	GO:0006412|translation;	GO:0005762|mitochondrial large ribosomal subunit;	GO:0019843|rRNA binding;GO:0003735|structural constituent of ribosome;	K02878	RP-L16, MRPL16, rplP; large subunit ribosomal protein L16
chr1	646939	647196	638436	656633	Intron	-	257	ENSDARG00000104279	appa	emb|CAC85734.1|	920	2.14e-109	putative mebrane protein, partial [Danio rerio]	ref|NM_131564.3|	4157	0	Danio rerio amyloid beta (A4) precursor protein a (appa), mRNA	O73683	268	6e-74	Amyloid-beta A4 protein	.	.	.	.	pfam10515	APP_amyloid	beta-amyloid precursor protein C-terminus. This is the amyloid, C-terminal, protein of the beta-Amyloid precursor protein (APP) which is a conserved and ubiquitous transmembrane glycoprotein strongly implicated in the pathogenesis of Alzheimer's disease but whose normal biological function is unknown. The C-terminal 100 residues are released and aggregate into amyloid deposits which are strongly …	GO:0007399|nervous system development;	GO:0005798|Golgi-associated vesicle;GO:0016021|integral component of membrane;GO:0055037|recycling endosome;	GO:0008201|heparin binding;GO:0004867|serine-type endopeptidase inhibitor activity;GO:0046914|transition metal ion binding;	.	.
chr1	648449	649570	638436	656633	Intron	-	1121	ENSDARG00000104279	appa	emb|CAC85734.1|	920	2.14e-109	putative mebrane protein, partial [Danio rerio]	ref|NM_131564.3|	4157	0	Danio rerio amyloid beta (A4) precursor protein a (appa), mRNA	O73683	268	6e-74	Amyloid-beta A4 protein	.	.	.	.	pfam10515	APP_amyloid	beta-amyloid precursor protein C-terminus. This is the amyloid, C-terminal, protein of the beta-Amyloid precursor protein (APP) which is a conserved and ubiquitous transmembrane glycoprotein strongly implicated in the pathogenesis of Alzheimer's disease but whose normal biological function is unknown. The C-terminal 100 residues are released and aggregate into amyloid deposits which are strongly …	GO:0007399|nervous system development;	GO:0005798|Golgi-associated vesicle;GO:0016021|integral component of membrane;GO:0055037|recycling endosome;	GO:0008201|heparin binding;GO:0004867|serine-type endopeptidase inhibitor activity;GO:0046914|transition metal ion binding;	.	.
chr1	654757	656893	638436	656633	Intron	-	1876	ENSDARG00000104279	appa	emb|CAC85734.1|	920	2.14e-109	putative mebrane protein, partial [Danio rerio]	ref|NM_131564.3|	4157	0	Danio rerio amyloid beta (A4) precursor protein a (appa), mRNA	O73683	268	6e-74	Amyloid-beta A4 protein	.	.	.	.	pfam10515	APP_amyloid	beta-amyloid precursor protein C-terminus. This is the amyloid, C-terminal, protein of the beta-Amyloid precursor protein (APP) which is a conserved and ubiquitous transmembrane glycoprotein strongly implicated in the pathogenesis of Alzheimer's disease but whose normal biological function is unknown. The C-terminal 100 residues are released and aggregate into amyloid deposits which are strongly …	GO:0007399|nervous system development;	GO:0005798|Golgi-associated vesicle;GO:0016021|integral component of membrane;GO:0055037|recycling endosome;	GO:0008201|heparin binding;GO:0004867|serine-type endopeptidase inhibitor activity;GO:0046914|transition metal ion binding;	.	.
chr1	961479	963495	960225	962578	Intron	-	1099	ENSDARG00000101089	gart	ref|NP_571692.1|	4600	0	trifunctional purine biosynthetic protein adenosine-3 [Danio rerio] >AAF71749.1 phosphoribosylglycinamide formyltransferase [Danio rerio]	gb|BC047808.1|	2110	0	Danio rerio phosphoribosylglycinamide formyltransferase, mRNA (cDNA clone MGC:56025 IMAGE:3819945), complete cds	P21872	1220	0	Trifunctional purine biosynthetic protein adenosine-3	VC0275	385	3e-122	COG0151	pfam01071	GARS_A	Phosphoribosylglycinamide synthetase, ATP-grasp (A) domain. Phosphoribosylglycinamide synthetase catalyzes the second step in the de novo biosynthesis of purine. The reaction catalyzed by Phosphoribosylglycinamide synthetase is the ATP- dependent addition of 5-phosphoribosylamine to glycine to form 5'phosphoribosylglycinamide. This domain is related to the ATP-grasp domain of biotin carboxylase/c…	GO:0006189|'de novo' IMP biosynthetic process;GO:0046084|adenine biosynthetic process;GO:0006164|purine nucleotide biosynthetic process;	GO:0005829|cytosol;	GO:0005524|ATP binding;GO:0046872|metal ion binding;GO:0004637|phosphoribosylamine-glycine ligase activity;GO:0004641|phosphoribosylformylglycinamidine cyclo-ligase activity;GO:0004644|phosphoribosylglycinamide formyltransferase activity;	K11787	GART; phosphoribosylamine--glycine ligase / phosphoribosylglycinamide formyltransferase / phosphoribosylformylglycinamidine cyclo-ligase [EC:6.3.4.13 2.1.2.2 6.3.3.1]
chr1	961479	963495	961665	963236	Intron	+	1571	ENSDARG00000115421	n6amt1	ref|NP_001002502.1|	1149	1.54e-156	methyltransferase N6AMT1 [Danio rerio] >AAH76297.1 Zgc:92834 [Danio rerio]	ref|NM_001002502.1|	1104	0	Danio rerio N-6 adenine-specific DNA methyltransferase 1 (n6amt1), mRNA >BC076297.1 Danio rerio zgc:92834, mRNA (cDNA clone MGC:92834 IMAGE:7116092), complete cds	Q9Y5N5	269	8e-87	Methyltransferase N6AMT1	SPAC323.05c	139	2e-37	COG2890	pfam05175	MTS	Methyltransferase small domain. This domain is found in ribosomal RNA small subunit methyltransferase C as well as other methyltransferases.	GO:0018872|arsonoacetate metabolic process;GO:0032775|DNA methylation on adenine;GO:0034968|histone lysine methylation;GO:0032259|methylation;GO:0018364|peptidyl-glutamine methylation;GO:0030307|positive regulation of cell growth;GO:0009404|toxin metabolic process;GO:0006415|translational termination;	GO:0005829|cytosol;GO:0035657|eRF1 methyltransferase complex;GO:0005634|nucleus;GO:0032991|protein-containing complex;	GO:0018024|histone-lysine N-methyltransferase activity;GO:0030792|methylarsonite methyltransferase activity;GO:0003676|nucleic acid binding;GO:0008276|protein methyltransferase activity;GO:0036009|protein-glutamine N-methyltransferase activity;GO:1904047|S-adenosyl-L-methionine binding;GO:0008757|S-adenosylmethionine-dependent methyltransferase activity;GO:0009007|site-specific DNA-methyltransfer…	K19589	N6AMT1; release factor glutamine methyltransferase [EC:2.1.1.297]
chr1	1711713	1716803	1712339	1717793	Intron	+	4464	ENSDARG00000002791	atp1a1a.1	ref|NP_571761.1|	5082	0	sodium/potassium-transporting ATPase subunit alpha-1a.1 [Danio rerio] >AAF98358.1 Na+/K+ ATPase alpha subunit isoform 1 [Danio rerio] >AAH63936.1 ATPase, Na+/K+ transporting, alpha 1 polypeptide [Danio rerio] >AAK33034.1 Na+/K+ ATPase alpha1B1 subunit [Danio rerio]	gb|AF286372.1|	3453	0	Danio rerio Na+/K+ ATPase alpha subunit isoform 1 (atp1a1a.1) mRNA, complete cds	Q92030	1821	0	Sodium/potassium-transporting ATPase subunit alpha-1	MA4378	622	0	COG0474	pfam00122	E1-E2_ATPase	E1-E2 ATPase.	.	GO:0016021|integral component of membrane;GO:0005886|plasma membrane;GO:0042383|sarcolemma;	GO:0005524|ATP binding;GO:0046872|metal ion binding;GO:0005391|sodium:potassium-exchanging ATPase activity;	.	.
chr1	1711713	1716803	1712356	1717342	Intron	+	4447	ENSDARG00000002791	atp1a1a.1	ref|NP_571761.1|	5082	0	sodium/potassium-transporting ATPase subunit alpha-1a.1 [Danio rerio] >AAF98358.1 Na+/K+ ATPase alpha subunit isoform 1 [Danio rerio] >AAH63936.1 ATPase, Na+/K+ transporting, alpha 1 polypeptide [Danio rerio] >AAK33034.1 Na+/K+ ATPase alpha1B1 subunit [Danio rerio]	gb|AF286372.1|	3453	0	Danio rerio Na+/K+ ATPase alpha subunit isoform 1 (atp1a1a.1) mRNA, complete cds	Q92030	1821	0	Sodium/potassium-transporting ATPase subunit alpha-1	MA4378	622	0	COG0474	pfam00122	E1-E2_ATPase	E1-E2 ATPase.	.	GO:0016021|integral component of membrane;GO:0005886|plasma membrane;GO:0042383|sarcolemma;	GO:0005524|ATP binding;GO:0046872|metal ion binding;GO:0005391|sodium:potassium-exchanging ATPase activity;	.	.
chr1	2101019	2104381	2101796	2128968	Intron	+	2585	ENSDARG00000018460	mbnl2	ref|NP_001155142.1|	1376	3.79e-173	muscleblind-like protein 2 isoform C [Danio rerio] >XP_009303630.1 muscleblind-like protein 2 isoform X4 [Danio rerio]	ref|XM_009305355.3|	5064	0	PREDICTED: Danio rerio muscleblind-like splicing regulator 2 (mbnl2), transcript variant X6, mRNA	Q6Q2B2	473	9e-151	Muscleblind-like protein 2a	.	.	.	.	pfam00642	zf-CCCH	Zinc finger C-x8-C-x5-C-x3-H type (and similar).	GO:0006397|mRNA processing;GO:0008380|RNA splicing;	GO:0005737|cytoplasm;GO:0005634|nucleus;	GO:0046872|metal ion binding;GO:0003723|RNA binding;	K14943	MBNL; muscleblind
chr1	2111470	2117284	2101796	2128968	Intron	+	5814	ENSDARG00000018460	mbnl2	ref|NP_001155142.1|	1376	3.79e-173	muscleblind-like protein 2 isoform C [Danio rerio] >XP_009303630.1 muscleblind-like protein 2 isoform X4 [Danio rerio]	ref|XM_009305355.3|	5064	0	PREDICTED: Danio rerio muscleblind-like splicing regulator 2 (mbnl2), transcript variant X6, mRNA	Q6Q2B2	473	9e-151	Muscleblind-like protein 2a	.	.	.	.	pfam00642	zf-CCCH	Zinc finger C-x8-C-x5-C-x3-H type (and similar).	GO:0006397|mRNA processing;GO:0008380|RNA splicing;	GO:0005737|cytoplasm;GO:0005634|nucleus;	GO:0046872|metal ion binding;GO:0003723|RNA binding;	K14943	MBNL; muscleblind
chr1	2111470	2117284	2112880	2128968	Intron	+	4404	ENSDARG00000018460	mbnl2	ref|NP_001155142.1|	1376	3.79e-173	muscleblind-like protein 2 isoform C [Danio rerio] >XP_009303630.1 muscleblind-like protein 2 isoform X4 [Danio rerio]	ref|XM_009305355.3|	5064	0	PREDICTED: Danio rerio muscleblind-like splicing regulator 2 (mbnl2), transcript variant X6, mRNA	Q6Q2B2	473	9e-151	Muscleblind-like protein 2a	.	.	.	.	pfam00642	zf-CCCH	Zinc finger C-x8-C-x5-C-x3-H type (and similar).	GO:0006397|mRNA processing;GO:0008380|RNA splicing;	GO:0005737|cytoplasm;GO:0005634|nucleus;	GO:0046872|metal ion binding;GO:0003723|RNA binding;	K14943	MBNL; muscleblind
chr1	2111470	2117284	2112944	2128968	Intron	+	4340	ENSDARG00000018460	mbnl2	ref|NP_001155142.1|	1376	3.79e-173	muscleblind-like protein 2 isoform C [Danio rerio] >XP_009303630.1 muscleblind-like protein 2 isoform X4 [Danio rerio]	ref|XM_009305355.3|	5064	0	PREDICTED: Danio rerio muscleblind-like splicing regulator 2 (mbnl2), transcript variant X6, mRNA	Q6Q2B2	473	9e-151	Muscleblind-like protein 2a	.	.	.	.	pfam00642	zf-CCCH	Zinc finger C-x8-C-x5-C-x3-H type (and similar).	GO:0006397|mRNA processing;GO:0008380|RNA splicing;	GO:0005737|cytoplasm;GO:0005634|nucleus;	GO:0046872|metal ion binding;GO:0003723|RNA binding;	K14943	MBNL; muscleblind
chr1	2174969	2176753	2129508	2190701	Intron	+	1784	ENSDARG00000018460	mbnl2	ref|NP_001155142.1|	1376	3.79e-173	muscleblind-like protein 2 isoform C [Danio rerio] >XP_009303630.1 muscleblind-like protein 2 isoform X4 [Danio rerio]	ref|XM_009305355.3|	5064	0	PREDICTED: Danio rerio muscleblind-like splicing regulator 2 (mbnl2), transcript variant X6, mRNA	Q6Q2B2	473	9e-151	Muscleblind-like protein 2a	.	.	.	.	pfam00642	zf-CCCH	Zinc finger C-x8-C-x5-C-x3-H type (and similar).	GO:0006397|mRNA processing;GO:0008380|RNA splicing;	GO:0005737|cytoplasm;GO:0005634|nucleus;	GO:0046872|metal ion binding;GO:0003723|RNA binding;	K14943	MBNL; muscleblind
chr1	2174969	2176753	2129631	2185501	Intron	+	1784	ENSDARG00000018460	mbnl2	ref|NP_001155142.1|	1376	3.79e-173	muscleblind-like protein 2 isoform C [Danio rerio] >XP_009303630.1 muscleblind-like protein 2 isoform X4 [Danio rerio]	ref|XM_009305355.3|	5064	0	PREDICTED: Danio rerio muscleblind-like splicing regulator 2 (mbnl2), transcript variant X6, mRNA	Q6Q2B2	473	9e-151	Muscleblind-like protein 2a	.	.	.	.	pfam00642	zf-CCCH	Zinc finger C-x8-C-x5-C-x3-H type (and similar).	GO:0006397|mRNA processing;GO:0008380|RNA splicing;	GO:0005737|cytoplasm;GO:0005634|nucleus;	GO:0046872|metal ion binding;GO:0003723|RNA binding;	K14943	MBNL; muscleblind
chr1	2260088	2263144	2260524	2265142	Intron	+	2620	ENSDARG00000040245	kpnb3	ref|XP_009303669.1|	5836	0	importin-5 isoform X1 [Danio rerio]	ref|XM_009305394.2|	4156	0	PREDICTED: Danio rerio karyopherin (importin) beta 3 (kpnb3), transcript variant X1, mRNA	O00410	2001	0	Importin-5	.	.	.	.	pfam13646	HEAT_2	HEAT repeats. This family includes multiple HEAT repeats.	GO:0071230|cellular response to amino acid stimulus;GO:0045736|negative regulation of cyclin-dependent protein serine/threonine kinase activity;GO:0006607|NLS-bearing protein import into nucleus;GO:0042307|positive regulation of protein import into nucleus;GO:0006606|protein import into nucleus;GO:0006610|ribosomal protein import into nucleus;GO:0016032|viral process;	GO:0005737|cytoplasm;GO:0016020|membrane;GO:0005643|nuclear pore;GO:0005730|nucleolus;GO:0005634|nucleus;	GO:0005095|GTPase inhibitor activity;GO:0061608|nuclear import signal receptor activity;GO:0008139|nuclear localization sequence binding;GO:0003723|RNA binding;GO:0031267|small GTPase binding;	K20222	IPO5, KPNB3, RANBP5; importin-5
chr1	2301821	2303674	2302137	2321367	Intron	+	1537	ENSDARG00000074381	farp1	ref|XP_017211441.1|	4856	0	FERM, RhoGEF and pleckstrin domain-containing protein 1 [Danio rerio]	ref|XM_017355952.2|	3576	0	PREDICTED: Danio rerio FERM, RhoGEF (ARHGEF) and pleckstrin domain protein 1 (chondrocyte-derived) (farp1), mRNA	F1LYQ8	1324	0	FERM, ARHGEF and pleckstrin domain-containing protein 1	.	.	.	.	pfam09380	FERM_C	FERM C-terminal PH-like domain.	GO:0048813|dendrite morphogenesis;GO:0010923|negative regulation of phosphatase activity;GO:0098974|postsynaptic actin cytoskeleton organization;GO:1905606|regulation of presynapse assembly;GO:0098942|retrograde trans-synaptic signaling by trans-synaptic protein complex;GO:0007416|synapse assembly;	GO:0005856|cytoskeleton;GO:0005829|cytosol;GO:0030425|dendrite;GO:0043197|dendritic spine;GO:0031234|extrinsic component of cytoplasmic side of plasma membrane;GO:0098890|extrinsic component of postsynaptic membrane;GO:0030175|filopodium;GO:0098978|glutamatergic synapse;	GO:0008092|cytoskeletal protein binding;GO:0005085|guanyl-nucleotide exchange factor activity;GO:0031267|small GTPase binding;	K17477	FARP1; FERM, RhoGEF and pleckstrin domain-containing protein 1
chr1	2301821	2303674	2302105	2431919	Intron	+	1569	ENSDARG00000074381	farp1	ref|XP_017211441.1|	4856	0	FERM, RhoGEF and pleckstrin domain-containing protein 1 [Danio rerio]	ref|XM_017355952.2|	3576	0	PREDICTED: Danio rerio FERM, RhoGEF (ARHGEF) and pleckstrin domain protein 1 (chondrocyte-derived) (farp1), mRNA	F1LYQ8	1324	0	FERM, ARHGEF and pleckstrin domain-containing protein 1	.	.	.	.	pfam09380	FERM_C	FERM C-terminal PH-like domain.	GO:0048813|dendrite morphogenesis;GO:0010923|negative regulation of phosphatase activity;GO:0098974|postsynaptic actin cytoskeleton organization;GO:1905606|regulation of presynapse assembly;GO:0098942|retrograde trans-synaptic signaling by trans-synaptic protein complex;GO:0007416|synapse assembly;	GO:0005856|cytoskeleton;GO:0005829|cytosol;GO:0030425|dendrite;GO:0043197|dendritic spine;GO:0031234|extrinsic component of cytoplasmic side of plasma membrane;GO:0098890|extrinsic component of postsynaptic membrane;GO:0030175|filopodium;GO:0098978|glutamatergic synapse;	GO:0008092|cytoskeletal protein binding;GO:0005085|guanyl-nucleotide exchange factor activity;GO:0031267|small GTPase binding;	K17477	FARP1; FERM, RhoGEF and pleckstrin domain-containing protein 1
chr1	2367559	2369464	2302105	2431919	Intron	+	1905	ENSDARG00000074381	farp1	ref|XP_017211441.1|	4856	0	FERM, RhoGEF and pleckstrin domain-containing protein 1 [Danio rerio]	ref|XM_017355952.2|	3576	0	PREDICTED: Danio rerio FERM, RhoGEF (ARHGEF) and pleckstrin domain protein 1 (chondrocyte-derived) (farp1), mRNA	F1LYQ8	1324	0	FERM, ARHGEF and pleckstrin domain-containing protein 1	.	.	.	.	pfam09380	FERM_C	FERM C-terminal PH-like domain.	GO:0048813|dendrite morphogenesis;GO:0010923|negative regulation of phosphatase activity;GO:0098974|postsynaptic actin cytoskeleton organization;GO:1905606|regulation of presynapse assembly;GO:0098942|retrograde trans-synaptic signaling by trans-synaptic protein complex;GO:0007416|synapse assembly;	GO:0005856|cytoskeleton;GO:0005829|cytosol;GO:0030425|dendrite;GO:0043197|dendritic spine;GO:0031234|extrinsic component of cytoplasmic side of plasma membrane;GO:0098890|extrinsic component of postsynaptic membrane;GO:0030175|filopodium;GO:0098978|glutamatergic synapse;	GO:0008092|cytoskeletal protein binding;GO:0005085|guanyl-nucleotide exchange factor activity;GO:0031267|small GTPase binding;	K17477	FARP1; FERM, RhoGEF and pleckstrin domain-containing protein 1
chr1	2367559	2369464	2321557	2394516	Intron	+	1905	ENSDARG00000074381	farp1	ref|XP_017211441.1|	4856	0	FERM, RhoGEF and pleckstrin domain-containing protein 1 [Danio rerio]	ref|XM_017355952.2|	3576	0	PREDICTED: Danio rerio FERM, RhoGEF (ARHGEF) and pleckstrin domain protein 1 (chondrocyte-derived) (farp1), mRNA	F1LYQ8	1324	0	FERM, ARHGEF and pleckstrin domain-containing protein 1	.	.	.	.	pfam09380	FERM_C	FERM C-terminal PH-like domain.	GO:0048813|dendrite morphogenesis;GO:0010923|negative regulation of phosphatase activity;GO:0098974|postsynaptic actin cytoskeleton organization;GO:1905606|regulation of presynapse assembly;GO:0098942|retrograde trans-synaptic signaling by trans-synaptic protein complex;GO:0007416|synapse assembly;	GO:0005856|cytoskeleton;GO:0005829|cytosol;GO:0030425|dendrite;GO:0043197|dendritic spine;GO:0031234|extrinsic component of cytoplasmic side of plasma membrane;GO:0098890|extrinsic component of postsynaptic membrane;GO:0030175|filopodium;GO:0098978|glutamatergic synapse;	GO:0008092|cytoskeletal protein binding;GO:0005085|guanyl-nucleotide exchange factor activity;GO:0031267|small GTPase binding;	K17477	FARP1; FERM, RhoGEF and pleckstrin domain-containing protein 1
chr1	2384353	2384663	2302105	2431919	Intron	+	310	ENSDARG00000074381	farp1	ref|XP_017211441.1|	4856	0	FERM, RhoGEF and pleckstrin domain-containing protein 1 [Danio rerio]	ref|XM_017355952.2|	3576	0	PREDICTED: Danio rerio FERM, RhoGEF (ARHGEF) and pleckstrin domain protein 1 (chondrocyte-derived) (farp1), mRNA	F1LYQ8	1324	0	FERM, ARHGEF and pleckstrin domain-containing protein 1	.	.	.	.	pfam09380	FERM_C	FERM C-terminal PH-like domain.	GO:0048813|dendrite morphogenesis;GO:0010923|negative regulation of phosphatase activity;GO:0098974|postsynaptic actin cytoskeleton organization;GO:1905606|regulation of presynapse assembly;GO:0098942|retrograde trans-synaptic signaling by trans-synaptic protein complex;GO:0007416|synapse assembly;	GO:0005856|cytoskeleton;GO:0005829|cytosol;GO:0030425|dendrite;GO:0043197|dendritic spine;GO:0031234|extrinsic component of cytoplasmic side of plasma membrane;GO:0098890|extrinsic component of postsynaptic membrane;GO:0030175|filopodium;GO:0098978|glutamatergic synapse;	GO:0008092|cytoskeletal protein binding;GO:0005085|guanyl-nucleotide exchange factor activity;GO:0031267|small GTPase binding;	K17477	FARP1; FERM, RhoGEF and pleckstrin domain-containing protein 1
chr1	2384353	2384663	2321557	2394516	Intron	+	310	ENSDARG00000074381	farp1	ref|XP_017211441.1|	4856	0	FERM, RhoGEF and pleckstrin domain-containing protein 1 [Danio rerio]	ref|XM_017355952.2|	3576	0	PREDICTED: Danio rerio FERM, RhoGEF (ARHGEF) and pleckstrin domain protein 1 (chondrocyte-derived) (farp1), mRNA	F1LYQ8	1324	0	FERM, ARHGEF and pleckstrin domain-containing protein 1	.	.	.	.	pfam09380	FERM_C	FERM C-terminal PH-like domain.	GO:0048813|dendrite morphogenesis;GO:0010923|negative regulation of phosphatase activity;GO:0098974|postsynaptic actin cytoskeleton organization;GO:1905606|regulation of presynapse assembly;GO:0098942|retrograde trans-synaptic signaling by trans-synaptic protein complex;GO:0007416|synapse assembly;	GO:0005856|cytoskeleton;GO:0005829|cytosol;GO:0030425|dendrite;GO:0043197|dendritic spine;GO:0031234|extrinsic component of cytoplasmic side of plasma membrane;GO:0098890|extrinsic component of postsynaptic membrane;GO:0030175|filopodium;GO:0098978|glutamatergic synapse;	GO:0008092|cytoskeletal protein binding;GO:0005085|guanyl-nucleotide exchange factor activity;GO:0031267|small GTPase binding;	K17477	FARP1; FERM, RhoGEF and pleckstrin domain-containing protein 1
chr1	2389443	2392122	2302105	2431919	Intron	+	2679	ENSDARG00000074381	farp1	ref|XP_017211441.1|	4856	0	FERM, RhoGEF and pleckstrin domain-containing protein 1 [Danio rerio]	ref|XM_017355952.2|	3576	0	PREDICTED: Danio rerio FERM, RhoGEF (ARHGEF) and pleckstrin domain protein 1 (chondrocyte-derived) (farp1), mRNA	F1LYQ8	1324	0	FERM, ARHGEF and pleckstrin domain-containing protein 1	.	.	.	.	pfam09380	FERM_C	FERM C-terminal PH-like domain.	GO:0048813|dendrite morphogenesis;GO:0010923|negative regulation of phosphatase activity;GO:0098974|postsynaptic actin cytoskeleton organization;GO:1905606|regulation of presynapse assembly;GO:0098942|retrograde trans-synaptic signaling by trans-synaptic protein complex;GO:0007416|synapse assembly;	GO:0005856|cytoskeleton;GO:0005829|cytosol;GO:0030425|dendrite;GO:0043197|dendritic spine;GO:0031234|extrinsic component of cytoplasmic side of plasma membrane;GO:0098890|extrinsic component of postsynaptic membrane;GO:0030175|filopodium;GO:0098978|glutamatergic synapse;	GO:0008092|cytoskeletal protein binding;GO:0005085|guanyl-nucleotide exchange factor activity;GO:0031267|small GTPase binding;	K17477	FARP1; FERM, RhoGEF and pleckstrin domain-containing protein 1
chr1	2389443	2392122	2321557	2394516	Intron	+	2679	ENSDARG00000074381	farp1	ref|XP_017211441.1|	4856	0	FERM, RhoGEF and pleckstrin domain-containing protein 1 [Danio rerio]	ref|XM_017355952.2|	3576	0	PREDICTED: Danio rerio FERM, RhoGEF (ARHGEF) and pleckstrin domain protein 1 (chondrocyte-derived) (farp1), mRNA	F1LYQ8	1324	0	FERM, ARHGEF and pleckstrin domain-containing protein 1	.	.	.	.	pfam09380	FERM_C	FERM C-terminal PH-like domain.	GO:0048813|dendrite morphogenesis;GO:0010923|negative regulation of phosphatase activity;GO:0098974|postsynaptic actin cytoskeleton organization;GO:1905606|regulation of presynapse assembly;GO:0098942|retrograde trans-synaptic signaling by trans-synaptic protein complex;GO:0007416|synapse assembly;	GO:0005856|cytoskeleton;GO:0005829|cytosol;GO:0030425|dendrite;GO:0043197|dendritic spine;GO:0031234|extrinsic component of cytoplasmic side of plasma membrane;GO:0098890|extrinsic component of postsynaptic membrane;GO:0030175|filopodium;GO:0098978|glutamatergic synapse;	GO:0008092|cytoskeletal protein binding;GO:0005085|guanyl-nucleotide exchange factor activity;GO:0031267|small GTPase binding;	K17477	FARP1; FERM, RhoGEF and pleckstrin domain-containing protein 1
chr1	3109325	3110225	3104992	3159643	Intron	-	900	ENSDARG00000103647	gpc5a	ref|NP_001289165.1|	2590	0	glypican-5a precursor [Danio rerio] >AHA87025.1 glypican 5a [Danio rerio]	ref|NM_001302236.1|	1596	0	Danio rerio glypican 5a (gpc5a), mRNA >KC791424.1 Danio rerio glypican 5a (Gpc5a) mRNA, complete cds	P78333	496	3e-168	Glypican-5	.	.	.	.	pfam01153	Glypican	Glypican.	GO:0016477|cell migration;GO:0006024|glycosaminoglycan biosynthetic process;GO:0006027|glycosaminoglycan catabolic process;GO:0090263|positive regulation of canonical Wnt signaling pathway;GO:1905475|regulation of protein localization to membrane;GO:0001523|retinoid metabolic process;	GO:0046658|anchored component of plasma membrane;GO:0009986|cell surface;GO:0062023|collagen-containing extracellular matrix;GO:0005576|extracellular region;GO:0005615|extracellular space;GO:0005796|Golgi lumen;GO:0016021|integral component of membrane;GO:0043202|lysosomal lumen;GO:0005886|plasma membrane;	.	K08111	GPC5; glypican 5
chr1	3111551	3111998	3104992	3159643	Intron	-	447	ENSDARG00000103647	gpc5a	ref|NP_001289165.1|	2590	0	glypican-5a precursor [Danio rerio] >AHA87025.1 glypican 5a [Danio rerio]	ref|NM_001302236.1|	1596	0	Danio rerio glypican 5a (gpc5a), mRNA >KC791424.1 Danio rerio glypican 5a (Gpc5a) mRNA, complete cds	P78333	496	3e-168	Glypican-5	.	.	.	.	pfam01153	Glypican	Glypican.	GO:0016477|cell migration;GO:0006024|glycosaminoglycan biosynthetic process;GO:0006027|glycosaminoglycan catabolic process;GO:0090263|positive regulation of canonical Wnt signaling pathway;GO:1905475|regulation of protein localization to membrane;GO:0001523|retinoid metabolic process;	GO:0046658|anchored component of plasma membrane;GO:0009986|cell surface;GO:0062023|collagen-containing extracellular matrix;GO:0005576|extracellular region;GO:0005615|extracellular space;GO:0005796|Golgi lumen;GO:0016021|integral component of membrane;GO:0043202|lysosomal lumen;GO:0005886|plasma membrane;	.	K08111	GPC5; glypican 5
chr1	3156059	3156618	3104992	3159643	Intron	-	559	ENSDARG00000103647	gpc5a	ref|NP_001289165.1|	2590	0	glypican-5a precursor [Danio rerio] >AHA87025.1 glypican 5a [Danio rerio]	ref|NM_001302236.1|	1596	0	Danio rerio glypican 5a (gpc5a), mRNA >KC791424.1 Danio rerio glypican 5a (Gpc5a) mRNA, complete cds	P78333	496	3e-168	Glypican-5	.	.	.	.	pfam01153	Glypican	Glypican.	GO:0016477|cell migration;GO:0006024|glycosaminoglycan biosynthetic process;GO:0006027|glycosaminoglycan catabolic process;GO:0090263|positive regulation of canonical Wnt signaling pathway;GO:1905475|regulation of protein localization to membrane;GO:0001523|retinoid metabolic process;	GO:0046658|anchored component of plasma membrane;GO:0009986|cell surface;GO:0062023|collagen-containing extracellular matrix;GO:0005576|extracellular region;GO:0005615|extracellular space;GO:0005796|Golgi lumen;GO:0016021|integral component of membrane;GO:0043202|lysosomal lumen;GO:0005886|plasma membrane;	.	K08111	GPC5; glypican 5
chr1	3205621	3206931	3159764	3221037	Intron	-	1310	ENSDARG00000103647	gpc5a	ref|NP_001289165.1|	2590	0	glypican-5a precursor [Danio rerio] >AHA87025.1 glypican 5a [Danio rerio]	ref|NM_001302236.1|	1596	0	Danio rerio glypican 5a (gpc5a), mRNA >KC791424.1 Danio rerio glypican 5a (Gpc5a) mRNA, complete cds	P78333	496	3e-168	Glypican-5	.	.	.	.	pfam01153	Glypican	Glypican.	GO:0016477|cell migration;GO:0006024|glycosaminoglycan biosynthetic process;GO:0006027|glycosaminoglycan catabolic process;GO:0090263|positive regulation of canonical Wnt signaling pathway;GO:1905475|regulation of protein localization to membrane;GO:0001523|retinoid metabolic process;	GO:0046658|anchored component of plasma membrane;GO:0009986|cell surface;GO:0062023|collagen-containing extracellular matrix;GO:0005576|extracellular region;GO:0005615|extracellular space;GO:0005796|Golgi lumen;GO:0016021|integral component of membrane;GO:0043202|lysosomal lumen;GO:0005886|plasma membrane;	.	K08111	GPC5; glypican 5
chr1	3278205	3280933	3228041	3284475	Intron	-	2728	ENSDARG00000103647	gpc5a	ref|NP_001289165.1|	2590	0	glypican-5a precursor [Danio rerio] >AHA87025.1 glypican 5a [Danio rerio]	ref|NM_001302236.1|	1596	0	Danio rerio glypican 5a (gpc5a), mRNA >KC791424.1 Danio rerio glypican 5a (Gpc5a) mRNA, complete cds	P78333	496	3e-168	Glypican-5	.	.	.	.	pfam01153	Glypican	Glypican.	GO:0016477|cell migration;GO:0006024|glycosaminoglycan biosynthetic process;GO:0006027|glycosaminoglycan catabolic process;GO:0090263|positive regulation of canonical Wnt signaling pathway;GO:1905475|regulation of protein localization to membrane;GO:0001523|retinoid metabolic process;	GO:0046658|anchored component of plasma membrane;GO:0009986|cell surface;GO:0062023|collagen-containing extracellular matrix;GO:0005576|extracellular region;GO:0005615|extracellular space;GO:0005796|Golgi lumen;GO:0016021|integral component of membrane;GO:0043202|lysosomal lumen;GO:0005886|plasma membrane;	.	K08111	GPC5; glypican 5
chr1	3290688	3291062	3284637	3294888	Intron	-	374	ENSDARG00000103647	gpc5a	ref|NP_001289165.1|	2590	0	glypican-5a precursor [Danio rerio] >AHA87025.1 glypican 5a [Danio rerio]	ref|NM_001302236.1|	1596	0	Danio rerio glypican 5a (gpc5a), mRNA >KC791424.1 Danio rerio glypican 5a (Gpc5a) mRNA, complete cds	P78333	496	3e-168	Glypican-5	.	.	.	.	pfam01153	Glypican	Glypican.	GO:0016477|cell migration;GO:0006024|glycosaminoglycan biosynthetic process;GO:0006027|glycosaminoglycan catabolic process;GO:0090263|positive regulation of canonical Wnt signaling pathway;GO:1905475|regulation of protein localization to membrane;GO:0001523|retinoid metabolic process;	GO:0046658|anchored component of plasma membrane;GO:0009986|cell surface;GO:0062023|collagen-containing extracellular matrix;GO:0005576|extracellular region;GO:0005615|extracellular space;GO:0005796|Golgi lumen;GO:0016021|integral component of membrane;GO:0043202|lysosomal lumen;GO:0005886|plasma membrane;	.	K08111	GPC5; glypican 5
chr1	5371848	5377596	5369477	5375273	Intron	-	3425	ENSDARG00000033928	ndfip2	ref|NP_998512.1|	983	5.23e-119	NEDD4 family-interacting protein 2 [Danio rerio] >AAH59183.1 Zgc:63948 [Danio rerio]	emb|FP102903.8|	4517	0	Zebrafish DNA sequence from clone CH73-234H15 in linkage group 1, complete sequence	Q9NV92	246	4e-70	NEDD4 family-interacting protein 2	.	.	.	.	pfam04534	Herpes_UL56	Herpesvirus UL56 protein. In herpes simplex virus type 2, UL56 is thought to be a tail-anchored type II membrane protein involved in vesicular trafficking. The C terminal hydrophobic region is required for association with the cytoplasmic membrane, and the N terminal proline-rich region is important for the translocation of UL56 to the Golgi apparatus and cytoplasmic vesicles.	GO:0030001|metal ion transport;GO:0010629|negative regulation of gene expression;GO:0051224|negative regulation of protein transport;GO:0032410|negative regulation of transporter activity;GO:0043123|positive regulation of I-kappaB kinase/NF-kappaB signaling;GO:0031398|positive regulation of protein ubiquitination;GO:0006511|ubiquitin-dependent protein catabolic process;GO:0007034|vacuolar transpo…	GO:0005737|cytoplasm;GO:0005783|endoplasmic reticulum;GO:0005794|Golgi apparatus;GO:0000139|Golgi membrane;GO:0016021|integral component of membrane;GO:0043231|intracellular membrane-bounded organelle;GO:0005739|mitochondrion;GO:0032585|multivesicular body membrane;GO:0048471|perinuclear region of cytoplasm;	GO:0050699|WW domain binding;	.	.
chr1	5391886	5395131	5379088	5394511	Intron	-	2625	ENSDARG00000033928	ndfip2	ref|NP_998512.1|	983	5.23e-119	NEDD4 family-interacting protein 2 [Danio rerio] >AAH59183.1 Zgc:63948 [Danio rerio]	emb|FP102903.8|	4517	0	Zebrafish DNA sequence from clone CH73-234H15 in linkage group 1, complete sequence	Q9NV92	246	4e-70	NEDD4 family-interacting protein 2	.	.	.	.	pfam04534	Herpes_UL56	Herpesvirus UL56 protein. In herpes simplex virus type 2, UL56 is thought to be a tail-anchored type II membrane protein involved in vesicular trafficking. The C terminal hydrophobic region is required for association with the cytoplasmic membrane, and the N terminal proline-rich region is important for the translocation of UL56 to the Golgi apparatus and cytoplasmic vesicles.	GO:0030001|metal ion transport;GO:0010629|negative regulation of gene expression;GO:0051224|negative regulation of protein transport;GO:0032410|negative regulation of transporter activity;GO:0043123|positive regulation of I-kappaB kinase/NF-kappaB signaling;GO:0031398|positive regulation of protein ubiquitination;GO:0006511|ubiquitin-dependent protein catabolic process;GO:0007034|vacuolar transpo…	GO:0005737|cytoplasm;GO:0005783|endoplasmic reticulum;GO:0005794|Golgi apparatus;GO:0000139|Golgi membrane;GO:0016021|integral component of membrane;GO:0043231|intracellular membrane-bounded organelle;GO:0005739|mitochondrion;GO:0032585|multivesicular body membrane;GO:0048471|perinuclear region of cytoplasm;	GO:0050699|WW domain binding;	.	.
chr1	5400395	5405978	5402683	5414279	Intron	+	3295	ENSDARG00000031164	tuba8l2	ref|NP_956985.1|	2317	0	tubulin, alpha 8 like 2 [Danio rerio] >XP_016323352.1 PREDICTED: tubulin alpha chain-like [Sinocyclocheilus anshuiensis] >XP_026060458.1 tubulin alpha chain-like [Carassius auratus] >AAH59428.1 Tubulin, alpha 8 like 2 [Danio rerio] >RXN29941.1 tubulin alpha chain-like protein [Labeo rohita]	ref|NM_200691.1|	1578	0	Danio rerio tubulin, alpha 8 like 2 (tuba8l2), mRNA >BC059428.1 Danio rerio tubulin, alpha 8 like 2, mRNA (cDNA clone MGC:73046 IMAGE:4143718), complete cds	Q91060	867	0	Tubulin alpha chain	SPBC800.05c	716	0	COG5023	pfam03953	Tubulin_C	Tubulin C-terminal domain. This family includes the tubulin alpha, beta and gamma chains. Members of this family are involved in polymer formation. Tubulins are GTPases. FtsZ can polymerize into tubes, sheets, and rings in vitro and is ubiquitous in eubacteria and archaea. Tubulin is the major component of microtubules. (The FtsZ GTPases have been split into their won family).	GO:0007017|microtubule-based process;	GO:0005737|cytoplasm;GO:0005874|microtubule;	GO:0005525|GTP binding;GO:0003924|GTPase activity;GO:0005200|structural constituent of cytoskeleton;	.	.
chr1	5407223	5413206	5402683	5414279	Intron	+	5983	ENSDARG00000031164	tuba8l2	ref|NP_956985.1|	2317	0	tubulin, alpha 8 like 2 [Danio rerio] >XP_016323352.1 PREDICTED: tubulin alpha chain-like [Sinocyclocheilus anshuiensis] >XP_026060458.1 tubulin alpha chain-like [Carassius auratus] >AAH59428.1 Tubulin, alpha 8 like 2 [Danio rerio] >RXN29941.1 tubulin alpha chain-like protein [Labeo rohita]	ref|NM_200691.1|	1578	0	Danio rerio tubulin, alpha 8 like 2 (tuba8l2), mRNA >BC059428.1 Danio rerio tubulin, alpha 8 like 2, mRNA (cDNA clone MGC:73046 IMAGE:4143718), complete cds	Q91060	867	0	Tubulin alpha chain	SPBC800.05c	716	0	COG5023	pfam03953	Tubulin_C	Tubulin C-terminal domain. This family includes the tubulin alpha, beta and gamma chains. Members of this family are involved in polymer formation. Tubulins are GTPases. FtsZ can polymerize into tubes, sheets, and rings in vitro and is ubiquitous in eubacteria and archaea. Tubulin is the major component of microtubules. (The FtsZ GTPases have been split into their won family).	GO:0007017|microtubule-based process;	GO:0005737|cytoplasm;GO:0005874|microtubule;	GO:0005525|GTP binding;GO:0003924|GTPase activity;GO:0005200|structural constituent of cytoskeleton;	.	.
chr1	5991453	5993771	5991129	6024635	Intron	-	2318	ENSDARG00000092671	pard3ba	ref|XP_017211256.1|	5194	0	partitioning defective 3 homolog B isoform X1 [Danio rerio]	ref|NM_001328558.1|	3599	0	Danio rerio par-3 family cell polarity regulator beta a (pard3ba), mRNA	Q8TEW8	614	0	Partitioning defective 3 homolog B	.	.	.	.	pfam00595	PDZ	PDZ domain (Also known as DHR or GLGF). PDZ domains are found in diverse signaling proteins.	GO:0007155|cell adhesion;GO:0007049|cell cycle;GO:0051301|cell division;GO:0030010|establishment of cell polarity;GO:0051660|establishment of centrosome localization;GO:0045197|establishment or maintenance of epithelial cell apical/basal polarity;GO:0000226|microtubule cytoskeleton organization;GO:0008104|protein localization;	GO:0005912|adherens junction;GO:0043296|apical junction complex;GO:0016324|apical plasma membrane;GO:0005923|bicellular tight junction;GO:0005938|cell cortex;GO:0030054|cell junction;GO:0012505|endomembrane system;GO:0032991|protein-containing complex;	GO:0035091|phosphatidylinositol binding;	.	.
chr1	6014679	6016428	5991129	6024635	Intron	-	1749	ENSDARG00000092671	pard3ba	ref|XP_017211256.1|	5194	0	partitioning defective 3 homolog B isoform X1 [Danio rerio]	ref|NM_001328558.1|	3599	0	Danio rerio par-3 family cell polarity regulator beta a (pard3ba), mRNA	Q8TEW8	614	0	Partitioning defective 3 homolog B	.	.	.	.	pfam00595	PDZ	PDZ domain (Also known as DHR or GLGF). PDZ domains are found in diverse signaling proteins.	GO:0007155|cell adhesion;GO:0007049|cell cycle;GO:0051301|cell division;GO:0030010|establishment of cell polarity;GO:0051660|establishment of centrosome localization;GO:0045197|establishment or maintenance of epithelial cell apical/basal polarity;GO:0000226|microtubule cytoskeleton organization;GO:0008104|protein localization;	GO:0005912|adherens junction;GO:0043296|apical junction complex;GO:0016324|apical plasma membrane;GO:0005923|bicellular tight junction;GO:0005938|cell cortex;GO:0030054|cell junction;GO:0012505|endomembrane system;GO:0032991|protein-containing complex;	GO:0035091|phosphatidylinositol binding;	.	.
chr1	6019614	6020380	5991129	6024635	Intron	-	766	ENSDARG00000092671	pard3ba	ref|XP_017211256.1|	5194	0	partitioning defective 3 homolog B isoform X1 [Danio rerio]	ref|NM_001328558.1|	3599	0	Danio rerio par-3 family cell polarity regulator beta a (pard3ba), mRNA	Q8TEW8	614	0	Partitioning defective 3 homolog B	.	.	.	.	pfam00595	PDZ	PDZ domain (Also known as DHR or GLGF). PDZ domains are found in diverse signaling proteins.	GO:0007155|cell adhesion;GO:0007049|cell cycle;GO:0051301|cell division;GO:0030010|establishment of cell polarity;GO:0051660|establishment of centrosome localization;GO:0045197|establishment or maintenance of epithelial cell apical/basal polarity;GO:0000226|microtubule cytoskeleton organization;GO:0008104|protein localization;	GO:0005912|adherens junction;GO:0043296|apical junction complex;GO:0016324|apical plasma membrane;GO:0005923|bicellular tight junction;GO:0005938|cell cortex;GO:0030054|cell junction;GO:0012505|endomembrane system;GO:0032991|protein-containing complex;	GO:0035091|phosphatidylinositol binding;	.	.
chr1	6134745	6136725	6135334	6137561	Intron	+	1391	ENSDARG00000063297	abcb6a	ref|XP_005160347.1|	3937	0	ATP-binding cassette sub-family B member 6, mitochondrial isoform X1 [Danio rerio]	ref|XM_005160290.4|	2950	0	PREDICTED: Danio rerio ATP-binding cassette, sub-family B (MDR/TAP), member 6a (abcb6a), transcript variant X1, mRNA	Q08D64	1117	0	ATP-binding cassette sub-family B member 6	YPO2588	511	8e-168	COG5265	pfam16185	MTABC_N	Mitochondrial ABC-transporter N-terminal five TM region. MTABC_N is the N-terminal five transmembrane helices of eukaryotic mitochondrial ABC-transporters.	GO:0006878|cellular copper ion homeostasis;GO:0098849|cellular detoxification of cadmium ion;GO:0042168|heme metabolic process;GO:0035351|heme transmembrane transport;GO:0015886|heme transport;GO:1903232|melanosome assembly;GO:0006778|porphyrin-containing compound metabolic process;GO:0033013|tetrapyrrole metabolic process;GO:0055085|transmembrane transport;	GO:0031901|early endosome membrane;GO:0036020|endolysosome membrane;GO:0005789|endoplasmic reticulum membrane;GO:0070062|extracellular exosome;GO:0005794|Golgi apparatus;GO:0016021|integral component of membrane;GO:0031902|late endosome membrane;GO:0005765|lysosomal membrane;GO:0033162|melanosome membrane;GO:0005741|mitochondrial outer membrane;GO:0005739|mitochondrion;GO:0032585|multivesicular b…	GO:0015439|heme-transporting ATPase activity;GO:0005524|ATP binding;GO:0016887|ATPase activity;GO:0042626|ATPase activity, coupled to transmembrane movement of substances;GO:0020037|heme binding;GO:0046906|tetrapyrrole binding;	K05661	ABCB6; ATP-binding cassette, subfamily B (MDR/TAP), member 6
chr1	6139892	6145720	6138111	6144196	Intron	+	4304	ENSDARG00000063297	abcb6a	ref|XP_005160347.1|	3937	0	ATP-binding cassette sub-family B member 6, mitochondrial isoform X1 [Danio rerio]	ref|XM_005160290.4|	2950	0	PREDICTED: Danio rerio ATP-binding cassette, sub-family B (MDR/TAP), member 6a (abcb6a), transcript variant X1, mRNA	Q08D64	1117	0	ATP-binding cassette sub-family B member 6	YPO2588	511	8e-168	COG5265	pfam16185	MTABC_N	Mitochondrial ABC-transporter N-terminal five TM region. MTABC_N is the N-terminal five transmembrane helices of eukaryotic mitochondrial ABC-transporters.	GO:0006878|cellular copper ion homeostasis;GO:0098849|cellular detoxification of cadmium ion;GO:0042168|heme metabolic process;GO:0035351|heme transmembrane transport;GO:0015886|heme transport;GO:1903232|melanosome assembly;GO:0006778|porphyrin-containing compound metabolic process;GO:0033013|tetrapyrrole metabolic process;GO:0055085|transmembrane transport;	GO:0031901|early endosome membrane;GO:0036020|endolysosome membrane;GO:0005789|endoplasmic reticulum membrane;GO:0070062|extracellular exosome;GO:0005794|Golgi apparatus;GO:0016021|integral component of membrane;GO:0031902|late endosome membrane;GO:0005765|lysosomal membrane;GO:0033162|melanosome membrane;GO:0005741|mitochondrial outer membrane;GO:0005739|mitochondrion;GO:0032585|multivesicular b…	GO:0015439|heme-transporting ATPase activity;GO:0005524|ATP binding;GO:0016887|ATPase activity;GO:0042626|ATPase activity, coupled to transmembrane movement of substances;GO:0020037|heme binding;GO:0046906|tetrapyrrole binding;	K05661	ABCB6; ATP-binding cassette, subfamily B (MDR/TAP), member 6
chr1	6646377	6649000	6646741	6648696	Intron	+	1955	ENSDARG00000025754	ube2f	ref|NP_998479.1|	991	8.07e-128	NEDD8-conjugating enzyme UBE2F [Danio rerio] >XP_005160353.1 NEDD8-conjugating enzyme UBE2F isoform X1 [Danio rerio] >XP_009303965.1 NEDD8-conjugating enzyme UBE2F isoform X1 [Danio rerio] >Q6NY82.1 RecName: Full=NEDD8-conjugating enzyme UBE2F; AltName: Full=NEDD8 carrier protein UBE2F; AltName: Full=NEDD8 protein ligase UBE2F; AltName: Full=NEDD8-conjugating enzyme 2; AltName: Full=RING-type E3 …	ref|NM_213314.1|	2193	0	Danio rerio ubiquitin-conjugating enzyme E2F (putative) (ube2f), mRNA >BC066702.1 Danio rerio zgc:77005, mRNA (cDNA clone MGC:77005 IMAGE:6805594), complete cds	Q6NY82	386	5e-128	NEDD8-conjugating enzyme UBE2F	.	.	.	.	pfam00179	UQ_con	Ubiquitin-conjugating enzyme. Proteins destined for proteasome-mediated degradation may be ubiquitinated. Ubiquitination follows conjugation of ubiquitin to a conserved cysteine residue of UBC homologs. TSG101 is one of several UBC homologs that lacks this active site cysteine.	GO:0045116|protein neddylation;	GO:0005634|nucleus;	GO:0005524|ATP binding;GO:0061654|NEDD8 conjugating enzyme activity;GO:0019788|NEDD8 transferase activity;	K10687	UBE2F; ubiquitin-conjugating enzyme E2 F [EC:2.3.2.23]
chr1	6646377	6649000	6646741	6648404	Intron	+	1663	ENSDARG00000025754	ube2f	ref|NP_998479.1|	991	8.07e-128	NEDD8-conjugating enzyme UBE2F [Danio rerio] >XP_005160353.1 NEDD8-conjugating enzyme UBE2F isoform X1 [Danio rerio] >XP_009303965.1 NEDD8-conjugating enzyme UBE2F isoform X1 [Danio rerio] >Q6NY82.1 RecName: Full=NEDD8-conjugating enzyme UBE2F; AltName: Full=NEDD8 carrier protein UBE2F; AltName: Full=NEDD8 protein ligase UBE2F; AltName: Full=NEDD8-conjugating enzyme 2; AltName: Full=RING-type E3 …	ref|NM_213314.1|	2193	0	Danio rerio ubiquitin-conjugating enzyme E2F (putative) (ube2f), mRNA >BC066702.1 Danio rerio zgc:77005, mRNA (cDNA clone MGC:77005 IMAGE:6805594), complete cds	Q6NY82	386	5e-128	NEDD8-conjugating enzyme UBE2F	.	.	.	.	pfam00179	UQ_con	Ubiquitin-conjugating enzyme. Proteins destined for proteasome-mediated degradation may be ubiquitinated. Ubiquitination follows conjugation of ubiquitin to a conserved cysteine residue of UBC homologs. TSG101 is one of several UBC homologs that lacks this active site cysteine.	GO:0045116|protein neddylation;	GO:0005634|nucleus;	GO:0005524|ATP binding;GO:0061654|NEDD8 conjugating enzyme activity;GO:0019788|NEDD8 transferase activity;	K10687	UBE2F; ubiquitin-conjugating enzyme E2 F [EC:2.3.2.23]
chr1	7198823	7199139	7190351	7320892	Intron	+	316	ENSDARG00000090408	.	ref|XP_021331611.1|	7183	0	receptor tyrosine-protein kinase erbB-4 [Danio rerio]	ref|XM_021475936.1|	4596	0	PREDICTED: Danio rerio si:ch73-383l1.1 (si:ch73-383l1.1), mRNA	Q15303	1840	0	Receptor tyrosine-protein kinase erbB-4	.	.	.	.	pfam07714	Pkinase_Tyr	Protein tyrosine kinase.	GO:0061026|cardiac muscle tissue regeneration;GO:0045165|cell fate commitment;GO:0016477|cell migration;GO:0071364|cellular response to epidermal growth factor stimulus;GO:0021551|central nervous system morphogenesis;GO:0009880|embryonic pattern specification;GO:0038128|ERBB2 signaling pathway;GO:0007507|heart development;GO:0007595|lactation;GO:0060749|mammary gland alveolus development;GO:00606…	GO:0009925|basal plasma membrane;GO:0016323|basolateral plasma membrane;GO:0005829|cytosol;GO:0005576|extracellular region;GO:0098982|GABA-ergic synapse;GO:0098978|glutamatergic synapse;GO:0005887|integral component of plasma membrane;GO:0099061|integral component of postsynaptic density membrane;GO:0099056|integral component of presynaptic membrane;GO:0005759|mitochondrial matrix;GO:0005739|mito…	GO:0005524|ATP binding;GO:0005154|epidermal growth factor receptor binding;GO:0042803|protein homodimerization activity;GO:0004713|protein tyrosine kinase activity;GO:0000976|transcription regulatory region sequence-specific DNA binding;GO:0004714|transmembrane receptor protein tyrosine kinase activity;	K05085	ERBB4, HER4; receptor tyrosine-protein kinase erbB-4 [EC:2.7.10.1]
chr1	7235781	7236557	7190351	7320892	Intron	+	776	ENSDARG00000090408	.	ref|XP_021331611.1|	7183	0	receptor tyrosine-protein kinase erbB-4 [Danio rerio]	ref|XM_021475936.1|	4596	0	PREDICTED: Danio rerio si:ch73-383l1.1 (si:ch73-383l1.1), mRNA	Q15303	1840	0	Receptor tyrosine-protein kinase erbB-4	.	.	.	.	pfam07714	Pkinase_Tyr	Protein tyrosine kinase.	GO:0061026|cardiac muscle tissue regeneration;GO:0045165|cell fate commitment;GO:0016477|cell migration;GO:0071364|cellular response to epidermal growth factor stimulus;GO:0021551|central nervous system morphogenesis;GO:0009880|embryonic pattern specification;GO:0038128|ERBB2 signaling pathway;GO:0007507|heart development;GO:0007595|lactation;GO:0060749|mammary gland alveolus development;GO:00606…	GO:0009925|basal plasma membrane;GO:0016323|basolateral plasma membrane;GO:0005829|cytosol;GO:0005576|extracellular region;GO:0098982|GABA-ergic synapse;GO:0098978|glutamatergic synapse;GO:0005887|integral component of plasma membrane;GO:0099061|integral component of postsynaptic density membrane;GO:0099056|integral component of presynaptic membrane;GO:0005759|mitochondrial matrix;GO:0005739|mito…	GO:0005524|ATP binding;GO:0005154|epidermal growth factor receptor binding;GO:0042803|protein homodimerization activity;GO:0004713|protein tyrosine kinase activity;GO:0000976|transcription regulatory region sequence-specific DNA binding;GO:0004714|transmembrane receptor protein tyrosine kinase activity;	K05085	ERBB4, HER4; receptor tyrosine-protein kinase erbB-4 [EC:2.7.10.1]
chr1	7441991	7442610	7440645	7443871	Intron	+	619	ENSDARG00000090408	.	ref|XP_021331611.1|	7183	0	receptor tyrosine-protein kinase erbB-4 [Danio rerio]	ref|XM_021475936.1|	4596	0	PREDICTED: Danio rerio si:ch73-383l1.1 (si:ch73-383l1.1), mRNA	Q15303	1840	0	Receptor tyrosine-protein kinase erbB-4	.	.	.	.	pfam07714	Pkinase_Tyr	Protein tyrosine kinase.	GO:0061026|cardiac muscle tissue regeneration;GO:0045165|cell fate commitment;GO:0016477|cell migration;GO:0071364|cellular response to epidermal growth factor stimulus;GO:0021551|central nervous system morphogenesis;GO:0009880|embryonic pattern specification;GO:0038128|ERBB2 signaling pathway;GO:0007507|heart development;GO:0007595|lactation;GO:0060749|mammary gland alveolus development;GO:00606…	GO:0009925|basal plasma membrane;GO:0016323|basolateral plasma membrane;GO:0005829|cytosol;GO:0005576|extracellular region;GO:0098982|GABA-ergic synapse;GO:0098978|glutamatergic synapse;GO:0005887|integral component of plasma membrane;GO:0099061|integral component of postsynaptic density membrane;GO:0099056|integral component of presynaptic membrane;GO:0005759|mitochondrial matrix;GO:0005739|mito…	GO:0005524|ATP binding;GO:0005154|epidermal growth factor receptor binding;GO:0042803|protein homodimerization activity;GO:0004713|protein tyrosine kinase activity;GO:0000976|transcription regulatory region sequence-specific DNA binding;GO:0004714|transmembrane receptor protein tyrosine kinase activity;	K05085	ERBB4, HER4; receptor tyrosine-protein kinase erbB-4 [EC:2.7.10.1]
chr1	7517380	7518409	7517496	7518591	Intron	+	913	ENSDARG00000013741	lancl1	gb|AAH61705.1|	2274	0	Lancl1 protein, partial [Danio rerio]	gb|BC061705.1|	2165	0	Danio rerio LanC antibiotic synthetase component C-like 1 (bacterial), mRNA (cDNA clone IMAGE:6792237), partial cds	Q90ZL2	842	0	Glutathione S-transferase LANCL1	BH0455	51.6	9e-06	COG4403	pfam05147	LANC_like	Lanthionine synthetase C-like protein. Lanthionines are thioether bridges that are putatively generated by dehydration of Ser and Thr residues followed by addition of cysteine residues within the peptide. This family contains the lanthionine synthetase C-like proteins 1 and 2 which are related to the bacterial lanthionine synthetase components C (LanC). LANCL1 (P40 seven-transmembrane-domain prot…	GO:0005975|carbohydrate metabolic process;	GO:0005737|cytoplasm;GO:0005886|plasma membrane;	GO:0043295|glutathione binding;GO:0004364|glutathione transferase activity;GO:0008270|zinc ion binding;	.	.
chr1	7524261	7527345	7523464	7526703	Intron	+	2442	ENSDARG00000013741	lancl1	gb|AAH61705.1|	2274	0	Lancl1 protein, partial [Danio rerio]	gb|BC061705.1|	2165	0	Danio rerio LanC antibiotic synthetase component C-like 1 (bacterial), mRNA (cDNA clone IMAGE:6792237), partial cds	Q90ZL2	842	0	Glutathione S-transferase LANCL1	BH0455	51.6	9e-06	COG4403	pfam05147	LANC_like	Lanthionine synthetase C-like protein. Lanthionines are thioether bridges that are putatively generated by dehydration of Ser and Thr residues followed by addition of cysteine residues within the peptide. This family contains the lanthionine synthetase C-like proteins 1 and 2 which are related to the bacterial lanthionine synthetase components C (LanC). LANCL1 (P40 seven-transmembrane-domain prot…	GO:0005975|carbohydrate metabolic process;	GO:0005737|cytoplasm;GO:0005886|plasma membrane;	GO:0043295|glutathione binding;GO:0004364|glutathione transferase activity;GO:0008270|zinc ion binding;	.	.
chr1	7671422	7673512	7670562	7672773	Intron	-	1351	ENSDARG00000018319	arglu1b	ref|NP_956456.1|	237	6.18e-19	arginine and glutamate-rich protein 1-B [Danio rerio] >Q7ZVW9.1 RecName: Full=Arginine and glutamate-rich protein 1-B [Danio rerio] >AAH45379.1 Arginine and glutamate rich 1b [Danio rerio]	ref|NM_200162.1|	1837	0	Danio rerio arginine and glutamate rich 1b (arglu1b), mRNA >BC045379.1 Danio rerio arginine and glutamate rich 1b, mRNA (cDNA clone MGC:55548 IMAGE:2642719), complete cds	Q7ZVW9	95.9	2e-20	Arginine and glutamate-rich protein 1-B	.	.	.	.	pfam15346	ARGLU	Arginine and glutamate-rich 1. ARGLU, arginine and glutamate-rich 1 protein family, is required for the oestrogen-dependent expression of ESR1 target genes. It functions in cooperation with MED1. The family of proteins is found in eukaryotes.	.	GO:0005739|mitochondrion;GO:0005654|nucleoplasm;	.	K13173	ARGLU1; arginine and glutamate-rich protein 1
chr1	8139380	8142151	8131531	8143789	Intron	+	2771	ENSDARG00000074212	.	ref|XP_017211446.2|	3012	0	sodium/glucose cotransporter 5 isoform X1 [Danio rerio]	ref|XM_017355957.2|	1914	0	PREDICTED: Danio rerio si:dkeyp-9d4.5 (si:dkeyp-9d4.5), transcript variant X1, mRNA	Q5SWY8	770	0	Sodium/glucose cotransporter 5	BH2222	135	6e-33	COG4146	pfam00474	SSF	Sodium:solute symporter family.	GO:0006814|sodium ion transport;	GO:0016021|integral component of membrane;GO:0005886|plasma membrane;	GO:0005412|glucose:sodium symporter activity;	K14390	SLC5A10, SGLT5; solute carrier family 5 (sodium/glucose cotransporter), member 10
chr1	8521287	8526504	8521426	8524208	Intron	+	2782	ENSDARG00000002377	mief2	ref|NP_001070116.2|	2361	0	mitochondrial dynamics protein MID49 [Danio rerio]	emb|LR812063.1|	2278	0	Danio rerio genome assembly, chromosome: 1	Q8BGV8	361	4e-112	Mitochondrial dynamics protein MID51	.	.	.	.	pfam03281	Mab-21	Mab-21 protein. This family contains Mab-21 and Mab-21 like proteins. In C. elegans these proteins are required for several aspects of embryonic development.	GO:0071456|cellular response to hypoxia;GO:0000266|mitochondrial fission;GO:0090141|positive regulation of mitochondrial fission;GO:0070131|positive regulation of mitochondrial translation;GO:0090314|positive regulation of protein targeting to membrane;	GO:0016021|integral component of membrane;GO:0005759|mitochondrial matrix;GO:0005741|mitochondrial outer membrane;GO:0005739|mitochondrion;	GO:0043531|ADP binding;GO:0019003|GDP binding;GO:0042802|identical protein binding;	.	.
chr1	8521287	8526504	8521426	8524248	Intron	+	2822	ENSDARG00000002377	mief2	ref|NP_001070116.2|	2361	0	mitochondrial dynamics protein MID49 [Danio rerio]	emb|LR812063.1|	2278	0	Danio rerio genome assembly, chromosome: 1	Q8BGV8	361	4e-112	Mitochondrial dynamics protein MID51	.	.	.	.	pfam03281	Mab-21	Mab-21 protein. This family contains Mab-21 and Mab-21 like proteins. In C. elegans these proteins are required for several aspects of embryonic development.	GO:0071456|cellular response to hypoxia;GO:0000266|mitochondrial fission;GO:0090141|positive regulation of mitochondrial fission;GO:0070131|positive regulation of mitochondrial translation;GO:0090314|positive regulation of protein targeting to membrane;	GO:0016021|integral component of membrane;GO:0005759|mitochondrial matrix;GO:0005741|mitochondrial outer membrane;GO:0005739|mitochondrion;	GO:0043531|ADP binding;GO:0019003|GDP binding;GO:0042802|identical protein binding;	.	.
chr1	9526046	9527416	9523568	9526993	Intron	-	947	ENSDARG00000074282	si:ch73-12o23.1	ref|XP_009304541.2|	5189	0	lysosomal alpha-glucosidase isoform X1 [Danio rerio]	ref|XM_002660364.5|	4813	0	PREDICTED: Danio rerio si:ch73-12o23.1 (si:ch73-12o23.1), transcript variant X2, mRNA	Q5R7A9	966	0	Lysosomal alpha-glucosidase	alr4773	348	1e-101	COG1501	pfam01055	Glyco_hydro_31	Glycosyl hydrolases family 31. Glycosyl hydrolases are key enzymes of carbohydrate metabolism. Family 31 comprises of enzymes that are, or similar to, alpha- galactosidases.	GO:0005980|glycogen catabolic process;	GO:0005765|lysosomal membrane;	GO:0004558|alpha-1,4-glucosidase activity;GO:0030246|carbohydrate binding;GO:0032450|maltose alpha-glucosidase activity;	K12316	GAA; lysosomal alpha-glucosidase [EC:3.2.1.20]
chr1	9593650	9594842	9557481	9618171	Intron	+	1192	ENSDARG00000074372	elfn1b	ref|XP_001920383.1|	4055	0	protein ELFN1 [Danio rerio] >XP_021331623.1 protein ELFN1 [Danio rerio]	emb|LR812063.1|	3840	0	Danio rerio genome assembly, chromosome: 1	P0C7U0	852	0	Protein ELFN1	.	.	.	.	pfam13855	LRR_8	Leucine rich repeat.	GO:0010923|negative regulation of phosphatase activity;GO:0050808|synapse organization;	GO:0030425|dendrite;GO:0060076|excitatory synapse;GO:0031012|extracellular matrix;GO:0005615|extracellular space;GO:0016021|integral component of membrane;	GO:0004864|protein phosphatase inhibitor activity;	K17567	ELFN1; protein phosphatase 1 regulatory subunit 28
chr1	9644251	9654092	9618272	9674267	Intron	+	9841	ENSDARG00000074372	elfn1b	ref|XP_001920383.1|	4055	0	protein ELFN1 [Danio rerio] >XP_021331623.1 protein ELFN1 [Danio rerio]	emb|LR812063.1|	3840	0	Danio rerio genome assembly, chromosome: 1	P0C7U0	852	0	Protein ELFN1	.	.	.	.	pfam13855	LRR_8	Leucine rich repeat.	GO:0010923|negative regulation of phosphatase activity;GO:0050808|synapse organization;	GO:0030425|dendrite;GO:0060076|excitatory synapse;GO:0031012|extracellular matrix;GO:0005615|extracellular space;GO:0016021|integral component of membrane;	GO:0004864|protein phosphatase inhibitor activity;	K17567	ELFN1; protein phosphatase 1 regulatory subunit 28
chr1	9644251	9654092	9641663	9652500	Intron	-	8249	ENSDARG00000099276	ugt5b2	ref|NP_001348442.1|	2626	0	UDP glucuronosyltransferase 5 family, polypeptide B3 precursor [Danio rerio] >NP_001348443.1 UDP glucuronosyltransferase 5 family, polypeptide B3 precursor [Danio rerio]	ref|NM_001361513.1|	2052	0	Danio rerio UDP glucuronosyltransferase 5 family, polypeptide B3 (ugt5b3), transcript variant 1, mRNA	P0DTE4	405	3e-131	UDP-glucuronosyltransferase 2A1	slr1125	68.9	2e-11	COG1819	pfam00201	UDPGT	UDP-glucoronosyl and UDP-glucosyl transferase.	GO:0008206|bile acid metabolic process;GO:0052695|cellular glucuronidation;GO:0050896|response to stimulus;GO:0007608|sensory perception of smell;	GO:0005789|endoplasmic reticulum membrane;GO:0016021|integral component of membrane;	GO:0015020|glucuronosyltransferase activity;	K00699	UGT; glucuronosyltransferase [EC:2.4.1.17]
chr1	9644251	9654092	9641663	9652500	Intron	-	8249	ENSDARG00000091916	ugt5b4	ref|NP_001074161.1|	2751	0	UDP glucuronosyltransferase 5 family, polypeptide B4 precursor [Danio rerio] >AAI29163.1 Zgc:158224 [Danio rerio]	ref|NM_001080692.1|	2328	0	Danio rerio UDP glucuronosyltransferase 5 family, polypeptide B4 (ugt5b4), mRNA >BC129162.1 Danio rerio zgc:158224, mRNA (cDNA clone MGC:158224 IMAGE:6524299), complete cds	Q6PDD0	416	1e-134	UDP-glucuronosyltransferase 2A2	slr1125	70.5	7e-12	COG1819	pfam00201	UDPGT	UDP-glucoronosyl and UDP-glucosyl transferase.	GO:0008206|bile acid metabolic process;GO:0052695|cellular glucuronidation;	GO:0016021|integral component of membrane;GO:0043231|intracellular membrane-bounded organelle;	GO:0015020|glucuronosyltransferase activity;	K00699	UGT; glucuronosyltransferase [EC:2.4.1.17]
chr1	9644251	9654092	9644629	9652500	Intron	-	7871	ENSDARG00000101495	ugt5b2	ref|NP_001170970.2|	2749	0	UDP glucuronosyltransferase 5 family, polypeptide B2 precursor [Danio rerio]	emb|LR812038.1|	1625	0	Danio rerio genome assembly, chromosome: 1	P09875	414	6e-135	UDP-glucuronosyltransferase 2B1	slr1125	68.9	2e-11	COG1819	pfam00201	UDPGT	UDP-glucoronosyl and UDP-glucosyl transferase.	GO:0070980|biphenyl catabolic process;GO:0052695|cellular glucuronidation;GO:0071361|cellular response to ethanol;GO:0071385|cellular response to glucocorticoid stimulus;GO:0071378|cellular response to growth hormone stimulus;GO:0071394|cellular response to testosterone stimulus;GO:0017144|drug metabolic process;GO:0008210|estrogen metabolic process;GO:0032496|response to lipopolysaccharide;	GO:0005789|endoplasmic reticulum membrane;GO:0016021|integral component of membrane;GO:0043231|intracellular membrane-bounded organelle;	GO:0015020|glucuronosyltransferase activity;	K00699	UGT; glucuronosyltransferase [EC:2.4.1.17]
chr1	9644251	9654092	9647045	9652500	Intron	-	5455	ENSDARG00000091916	ugt5b4	ref|NP_001074161.1|	2751	0	UDP glucuronosyltransferase 5 family, polypeptide B4 precursor [Danio rerio] >AAI29163.1 Zgc:158224 [Danio rerio]	ref|NM_001080692.1|	2328	0	Danio rerio UDP glucuronosyltransferase 5 family, polypeptide B4 (ugt5b4), mRNA >BC129162.1 Danio rerio zgc:158224, mRNA (cDNA clone MGC:158224 IMAGE:6524299), complete cds	Q6PDD0	416	1e-134	UDP-glucuronosyltransferase 2A2	slr1125	70.5	7e-12	COG1819	pfam00201	UDPGT	UDP-glucoronosyl and UDP-glucosyl transferase.	GO:0008206|bile acid metabolic process;GO:0052695|cellular glucuronidation;	GO:0016021|integral component of membrane;GO:0043231|intracellular membrane-bounded organelle;	GO:0015020|glucuronosyltransferase activity;	K00699	UGT; glucuronosyltransferase [EC:2.4.1.17]
chr1	9667846	9669798	9618272	9674267	Intron	+	1952	ENSDARG00000074372	elfn1b	ref|XP_001920383.1|	4055	0	protein ELFN1 [Danio rerio] >XP_021331623.1 protein ELFN1 [Danio rerio]	emb|LR812063.1|	3840	0	Danio rerio genome assembly, chromosome: 1	P0C7U0	852	0	Protein ELFN1	.	.	.	.	pfam13855	LRR_8	Leucine rich repeat.	GO:0010923|negative regulation of phosphatase activity;GO:0050808|synapse organization;	GO:0030425|dendrite;GO:0060076|excitatory synapse;GO:0031012|extracellular matrix;GO:0005615|extracellular space;GO:0016021|integral component of membrane;	GO:0004864|protein phosphatase inhibitor activity;	K17567	ELFN1; protein phosphatase 1 regulatory subunit 28
chr1	9672987	9680012	9674339	9708463	Intron	+	5673	ENSDARG00000074372	elfn1b	ref|XP_001920383.1|	4055	0	protein ELFN1 [Danio rerio] >XP_021331623.1 protein ELFN1 [Danio rerio]	emb|LR812063.1|	3840	0	Danio rerio genome assembly, chromosome: 1	P0C7U0	852	0	Protein ELFN1	.	.	.	.	pfam13855	LRR_8	Leucine rich repeat.	GO:0010923|negative regulation of phosphatase activity;GO:0050808|synapse organization;	GO:0030425|dendrite;GO:0060076|excitatory synapse;GO:0031012|extracellular matrix;GO:0005615|extracellular space;GO:0016021|integral component of membrane;	GO:0004864|protein phosphatase inhibitor activity;	K17567	ELFN1; protein phosphatase 1 regulatory subunit 28
chr1	9766853	9767319	9741191	9813605	Intron	-	466	ENSDARG00000033852	mad1l1	ref|NP_957206.2|	3314	0	mitotic spindle assembly checkpoint protein MAD1 [Danio rerio] >ADK12653.1 mitotic arrest deficient-like protein 1 [Danio rerio]	ref|NM_200912.2|	2612	0	Danio rerio mitotic arrest deficient 1 like 1 (mad1l1), mRNA	Q9Y6D9	620	0	Mitotic spindle assembly checkpoint protein MAD1	.	.	.	.	pfam05557	MAD	Mitotic checkpoint protein. This family consists of several eukaryotic mitotic checkpoint (Mitotic arrest deficient or MAD) proteins. The mitotic spindle checkpoint monitors proper attachment of the bipolar spindle to the kinetochores of aligned sister chromatids and causes a cell cycle arrest in prometaphase when failures occur. Multiple components of the mitotic spindle checkpoint have been ide…	GO:0051315|attachment of mitotic spindle microtubules to kinetochore;GO:0051301|cell division;GO:0007094|mitotic spindle assembly checkpoint;GO:0007052|mitotic spindle organization;GO:0042130|negative regulation of T cell proliferation;GO:0090235|regulation of metaphase plate congression;GO:0048538|thymus development;	GO:0005813|centrosome;GO:0000777|condensed chromosome kinetochore;GO:0005829|cytosol;GO:0000776|kinetochore;GO:0072686|mitotic spindle;GO:0044615|nuclear pore nuclear basket;GO:0005819|spindle;GO:0000922|spindle pole;	GO:0042802|identical protein binding;GO:0043515|kinetochore binding;	K06679	MAD1; mitotic spindle assembly checkpoint protein MAD1
chr1	9766853	9767319	9741326	9784180	Intron	-	466	ENSDARG00000033852	mad1l1	ref|NP_957206.2|	3314	0	mitotic spindle assembly checkpoint protein MAD1 [Danio rerio] >ADK12653.1 mitotic arrest deficient-like protein 1 [Danio rerio]	ref|NM_200912.2|	2612	0	Danio rerio mitotic arrest deficient 1 like 1 (mad1l1), mRNA	Q9Y6D9	620	0	Mitotic spindle assembly checkpoint protein MAD1	.	.	.	.	pfam05557	MAD	Mitotic checkpoint protein. This family consists of several eukaryotic mitotic checkpoint (Mitotic arrest deficient or MAD) proteins. The mitotic spindle checkpoint monitors proper attachment of the bipolar spindle to the kinetochores of aligned sister chromatids and causes a cell cycle arrest in prometaphase when failures occur. Multiple components of the mitotic spindle checkpoint have been ide…	GO:0051315|attachment of mitotic spindle microtubules to kinetochore;GO:0051301|cell division;GO:0007094|mitotic spindle assembly checkpoint;GO:0007052|mitotic spindle organization;GO:0042130|negative regulation of T cell proliferation;GO:0090235|regulation of metaphase plate congression;GO:0048538|thymus development;	GO:0005813|centrosome;GO:0000777|condensed chromosome kinetochore;GO:0005829|cytosol;GO:0000776|kinetochore;GO:0072686|mitotic spindle;GO:0044615|nuclear pore nuclear basket;GO:0005819|spindle;GO:0000922|spindle pole;	GO:0042802|identical protein binding;GO:0043515|kinetochore binding;	K06679	MAD1; mitotic spindle assembly checkpoint protein MAD1
chr1	9837465	9839384	9833880	9847962	Intron	-	1919	ENSDARG00000033852	mad1l1	ref|NP_957206.2|	3314	0	mitotic spindle assembly checkpoint protein MAD1 [Danio rerio] >ADK12653.1 mitotic arrest deficient-like protein 1 [Danio rerio]	ref|NM_200912.2|	2612	0	Danio rerio mitotic arrest deficient 1 like 1 (mad1l1), mRNA	Q9Y6D9	620	0	Mitotic spindle assembly checkpoint protein MAD1	.	.	.	.	pfam05557	MAD	Mitotic checkpoint protein. This family consists of several eukaryotic mitotic checkpoint (Mitotic arrest deficient or MAD) proteins. The mitotic spindle checkpoint monitors proper attachment of the bipolar spindle to the kinetochores of aligned sister chromatids and causes a cell cycle arrest in prometaphase when failures occur. Multiple components of the mitotic spindle checkpoint have been ide…	GO:0051315|attachment of mitotic spindle microtubules to kinetochore;GO:0051301|cell division;GO:0007094|mitotic spindle assembly checkpoint;GO:0007052|mitotic spindle organization;GO:0042130|negative regulation of T cell proliferation;GO:0090235|regulation of metaphase plate congression;GO:0048538|thymus development;	GO:0005813|centrosome;GO:0000777|condensed chromosome kinetochore;GO:0005829|cytosol;GO:0000776|kinetochore;GO:0072686|mitotic spindle;GO:0044615|nuclear pore nuclear basket;GO:0005819|spindle;GO:0000922|spindle pole;	GO:0042802|identical protein binding;GO:0043515|kinetochore binding;	K06679	MAD1; mitotic spindle assembly checkpoint protein MAD1
chr1	9884606	9885298	9883545	9885229	Intron	-	623	ENSDARG00000037652	.	ref|XP_005170908.1|	2253	0	uncharacterized protein C7orf26 homolog isoform X1 [Danio rerio] >Q7ZTY6.2 RecName: Full=Uncharacterized protein C7orf26 homolog [Danio rerio] >AAH66462.1 Zgc:56409 protein [Danio rerio]	ref|XM_005170851.4|	1769	0	PREDICTED: Danio rerio zgc:56409 (zgc:56409), transcript variant X1, mRNA	.	.	.	.	.	.	.	.	pfam14964	DUF4507	Domain of unknown function (DUF4507). This family of proteins is found in eukaryotes. Proteins in this family are typically between 346 and 434 amino acids in length.	.	.	.	.	.
chr1	9923421	9923718	9920729	9926719	Intron	-	297	ENSDARG00000032795	pgap6	ref|NP_001139040.1|	3497	0	post-GPI attachment to proteins factor 6 [Danio rerio]	ref|NM_001145568.1|	2334	0	Danio rerio post-glycosylphosphatidylinositol attachment to proteins 6 (pgap6), mRNA	Q9ESN3	590	0	Post-GPI attachment to proteins factor 6	.	.	.	.	pfam12036	DUF3522	Protein of unknown function (DUF3522). This family of proteins is functionally uncharacterized. This protein is found in eukaryotes. Proteins in this family are typically between 220 to 787 amino acids in length.	.	GO:0005887|integral component of plasma membrane;GO:0005765|lysosomal membrane;GO:0005886|plasma membrane;	GO:0004623|phospholipase A2 activity;GO:0102567|phospholipase A2 activity (consuming 1,2-dipalmitoylphosphatidylcholine);GO:0102568|phospholipase A2 activity consuming 1,2-dioleoylphosphatidylethanolamine);	.	.
chr1	10389826	10390067	10379282	10411591	Intron	+	241	ENSDARG00000034785	dachb	ref|NP_694488.2|	2597	0	dachshund b [Danio rerio]	ref|NM_152956.2|	2383	0	Danio rerio dachshund b (dachb), mRNA	Q96NX9	488	3e-161	Dachshund homolog 2	.	.	.	.	pfam02437	Ski_Sno	SKI/SNO/DAC family. This family contains a presumed domain that is about 100 amino acids long. All members of this family contain a conserved CLPQ motif. The c-ski proto-oncogene has been shown to influence proliferation, morphological transformation and myogenic differentiation. Sno, a Ski proto-oncogene homolog, is expressed in two isoforms and plays a role in the response to proliferation stim…	GO:0046545|development of primary female sexual characteristics;GO:0006357|regulation of transcription by RNA polymerase II;	GO:0005634|nucleus;GO:0005667|transcription factor complex;	GO:0000981|DNA-binding transcription factor activity, RNA polymerase II-specific;GO:0000978|RNA polymerase II proximal promoter sequence-specific DNA binding;	.	.
chr1	10417515	10418595	10411704	10422628	Intron	+	1080	ENSDARG00000034785	dachb	ref|NP_694488.2|	2597	0	dachshund b [Danio rerio]	ref|NM_152956.2|	2383	0	Danio rerio dachshund b (dachb), mRNA	Q96NX9	488	3e-161	Dachshund homolog 2	.	.	.	.	pfam02437	Ski_Sno	SKI/SNO/DAC family. This family contains a presumed domain that is about 100 amino acids long. All members of this family contain a conserved CLPQ motif. The c-ski proto-oncogene has been shown to influence proliferation, morphological transformation and myogenic differentiation. Sno, a Ski proto-oncogene homolog, is expressed in two isoforms and plays a role in the response to proliferation stim…	GO:0046545|development of primary female sexual characteristics;GO:0006357|regulation of transcription by RNA polymerase II;	GO:0005634|nucleus;GO:0005667|transcription factor complex;	GO:0000981|DNA-binding transcription factor activity, RNA polymerase II-specific;GO:0000978|RNA polymerase II proximal promoter sequence-specific DNA binding;	.	.
chr1	10417515	10418595	10411704	10496175	Intron	+	1080	ENSDARG00000034785	dachb	ref|NP_694488.2|	2597	0	dachshund b [Danio rerio]	ref|NM_152956.2|	2383	0	Danio rerio dachshund b (dachb), mRNA	Q96NX9	488	3e-161	Dachshund homolog 2	.	.	.	.	pfam02437	Ski_Sno	SKI/SNO/DAC family. This family contains a presumed domain that is about 100 amino acids long. All members of this family contain a conserved CLPQ motif. The c-ski proto-oncogene has been shown to influence proliferation, morphological transformation and myogenic differentiation. Sno, a Ski proto-oncogene homolog, is expressed in two isoforms and plays a role in the response to proliferation stim…	GO:0046545|development of primary female sexual characteristics;GO:0006357|regulation of transcription by RNA polymerase II;	GO:0005634|nucleus;GO:0005667|transcription factor complex;	GO:0000981|DNA-binding transcription factor activity, RNA polymerase II-specific;GO:0000978|RNA polymerase II proximal promoter sequence-specific DNA binding;	.	.
chr1	10417515	10418595	10411706	10496175	Intron	+	1080	ENSDARG00000034785	dachb	ref|NP_694488.2|	2597	0	dachshund b [Danio rerio]	ref|NM_152956.2|	2383	0	Danio rerio dachshund b (dachb), mRNA	Q96NX9	488	3e-161	Dachshund homolog 2	.	.	.	.	pfam02437	Ski_Sno	SKI/SNO/DAC family. This family contains a presumed domain that is about 100 amino acids long. All members of this family contain a conserved CLPQ motif. The c-ski proto-oncogene has been shown to influence proliferation, morphological transformation and myogenic differentiation. Sno, a Ski proto-oncogene homolog, is expressed in two isoforms and plays a role in the response to proliferation stim…	GO:0046545|development of primary female sexual characteristics;GO:0006357|regulation of transcription by RNA polymerase II;	GO:0005634|nucleus;GO:0005667|transcription factor complex;	GO:0000981|DNA-binding transcription factor activity, RNA polymerase II-specific;GO:0000978|RNA polymerase II proximal promoter sequence-specific DNA binding;	.	.
chr1	10454198	10454942	10411704	10496175	Intron	+	744	ENSDARG00000034785	dachb	ref|NP_694488.2|	2597	0	dachshund b [Danio rerio]	ref|NM_152956.2|	2383	0	Danio rerio dachshund b (dachb), mRNA	Q96NX9	488	3e-161	Dachshund homolog 2	.	.	.	.	pfam02437	Ski_Sno	SKI/SNO/DAC family. This family contains a presumed domain that is about 100 amino acids long. All members of this family contain a conserved CLPQ motif. The c-ski proto-oncogene has been shown to influence proliferation, morphological transformation and myogenic differentiation. Sno, a Ski proto-oncogene homolog, is expressed in two isoforms and plays a role in the response to proliferation stim…	GO:0046545|development of primary female sexual characteristics;GO:0006357|regulation of transcription by RNA polymerase II;	GO:0005634|nucleus;GO:0005667|transcription factor complex;	GO:0000981|DNA-binding transcription factor activity, RNA polymerase II-specific;GO:0000978|RNA polymerase II proximal promoter sequence-specific DNA binding;	.	.
chr1	10454198	10454942	10411706	10496175	Intron	+	744	ENSDARG00000034785	dachb	ref|NP_694488.2|	2597	0	dachshund b [Danio rerio]	ref|NM_152956.2|	2383	0	Danio rerio dachshund b (dachb), mRNA	Q96NX9	488	3e-161	Dachshund homolog 2	.	.	.	.	pfam02437	Ski_Sno	SKI/SNO/DAC family. This family contains a presumed domain that is about 100 amino acids long. All members of this family contain a conserved CLPQ motif. The c-ski proto-oncogene has been shown to influence proliferation, morphological transformation and myogenic differentiation. Sno, a Ski proto-oncogene homolog, is expressed in two isoforms and plays a role in the response to proliferation stim…	GO:0046545|development of primary female sexual characteristics;GO:0006357|regulation of transcription by RNA polymerase II;	GO:0005634|nucleus;GO:0005667|transcription factor complex;	GO:0000981|DNA-binding transcription factor activity, RNA polymerase II-specific;GO:0000978|RNA polymerase II proximal promoter sequence-specific DNA binding;	.	.
chr1	10460158	10462044	10411704	10496175	Intron	+	1886	ENSDARG00000034785	dachb	ref|NP_694488.2|	2597	0	dachshund b [Danio rerio]	ref|NM_152956.2|	2383	0	Danio rerio dachshund b (dachb), mRNA	Q96NX9	488	3e-161	Dachshund homolog 2	.	.	.	.	pfam02437	Ski_Sno	SKI/SNO/DAC family. This family contains a presumed domain that is about 100 amino acids long. All members of this family contain a conserved CLPQ motif. The c-ski proto-oncogene has been shown to influence proliferation, morphological transformation and myogenic differentiation. Sno, a Ski proto-oncogene homolog, is expressed in two isoforms and plays a role in the response to proliferation stim…	GO:0046545|development of primary female sexual characteristics;GO:0006357|regulation of transcription by RNA polymerase II;	GO:0005634|nucleus;GO:0005667|transcription factor complex;	GO:0000981|DNA-binding transcription factor activity, RNA polymerase II-specific;GO:0000978|RNA polymerase II proximal promoter sequence-specific DNA binding;	.	.
chr1	10460158	10462044	10411706	10496175	Intron	+	1886	ENSDARG00000034785	dachb	ref|NP_694488.2|	2597	0	dachshund b [Danio rerio]	ref|NM_152956.2|	2383	0	Danio rerio dachshund b (dachb), mRNA	Q96NX9	488	3e-161	Dachshund homolog 2	.	.	.	.	pfam02437	Ski_Sno	SKI/SNO/DAC family. This family contains a presumed domain that is about 100 amino acids long. All members of this family contain a conserved CLPQ motif. The c-ski proto-oncogene has been shown to influence proliferation, morphological transformation and myogenic differentiation. Sno, a Ski proto-oncogene homolog, is expressed in two isoforms and plays a role in the response to proliferation stim…	GO:0046545|development of primary female sexual characteristics;GO:0006357|regulation of transcription by RNA polymerase II;	GO:0005634|nucleus;GO:0005667|transcription factor complex;	GO:0000981|DNA-binding transcription factor activity, RNA polymerase II-specific;GO:0000978|RNA polymerase II proximal promoter sequence-specific DNA binding;	.	.
chr1	10472073	10474678	10411704	10496175	Intron	+	2605	ENSDARG00000034785	dachb	ref|NP_694488.2|	2597	0	dachshund b [Danio rerio]	ref|NM_152956.2|	2383	0	Danio rerio dachshund b (dachb), mRNA	Q96NX9	488	3e-161	Dachshund homolog 2	.	.	.	.	pfam02437	Ski_Sno	SKI/SNO/DAC family. This family contains a presumed domain that is about 100 amino acids long. All members of this family contain a conserved CLPQ motif. The c-ski proto-oncogene has been shown to influence proliferation, morphological transformation and myogenic differentiation. Sno, a Ski proto-oncogene homolog, is expressed in two isoforms and plays a role in the response to proliferation stim…	GO:0046545|development of primary female sexual characteristics;GO:0006357|regulation of transcription by RNA polymerase II;	GO:0005634|nucleus;GO:0005667|transcription factor complex;	GO:0000981|DNA-binding transcription factor activity, RNA polymerase II-specific;GO:0000978|RNA polymerase II proximal promoter sequence-specific DNA binding;	.	.
chr1	10472073	10474678	10411706	10496175	Intron	+	2605	ENSDARG00000034785	dachb	ref|NP_694488.2|	2597	0	dachshund b [Danio rerio]	ref|NM_152956.2|	2383	0	Danio rerio dachshund b (dachb), mRNA	Q96NX9	488	3e-161	Dachshund homolog 2	.	.	.	.	pfam02437	Ski_Sno	SKI/SNO/DAC family. This family contains a presumed domain that is about 100 amino acids long. All members of this family contain a conserved CLPQ motif. The c-ski proto-oncogene has been shown to influence proliferation, morphological transformation and myogenic differentiation. Sno, a Ski proto-oncogene homolog, is expressed in two isoforms and plays a role in the response to proliferation stim…	GO:0046545|development of primary female sexual characteristics;GO:0006357|regulation of transcription by RNA polymerase II;	GO:0005634|nucleus;GO:0005667|transcription factor complex;	GO:0000981|DNA-binding transcription factor activity, RNA polymerase II-specific;GO:0000978|RNA polymerase II proximal promoter sequence-specific DNA binding;	.	.
chr1	10683754	10687816	10684189	10687600	Intron	+	3411	ENSDARG00000037679	.	ref|XP_018956124.1|	731	1.34e-95	PREDICTED: mitochondrial pyruvate carrier 2-like [Cyprinus carpio]	ref|NM_001004662.2|	875	0	Danio rerio mitochondrial pyruvate carrier 2a (mpc2a), mRNA	O95563	199	5e-62	Mitochondrial pyruvate carrier 2	.	.	.	.	pfam03650	MPC	Uncharacterized protein family (UPF0041).	GO:0061732|mitochondrial acetyl-CoA biosynthetic process from pyruvate;GO:0006850|mitochondrial pyruvate transmembrane transport;GO:0035774|positive regulation of insulin secretion involved in cellular response to glucose stimulus;	GO:0031305|integral component of mitochondrial inner membrane;GO:0005739|mitochondrion;GO:0005634|nucleus;	GO:0042802|identical protein binding;GO:0050833|pyruvate transmembrane transporter activity;	K22139	MPC2; mitochondrial pyruvate carrier 2
chr1	10683754	10687816	10684189	10692010	Intron	+	3627	ENSDARG00000037679	.	ref|XP_018956124.1|	731	1.34e-95	PREDICTED: mitochondrial pyruvate carrier 2-like [Cyprinus carpio]	ref|NM_001004662.2|	875	0	Danio rerio mitochondrial pyruvate carrier 2a (mpc2a), mRNA	O95563	199	5e-62	Mitochondrial pyruvate carrier 2	.	.	.	.	pfam03650	MPC	Uncharacterized protein family (UPF0041).	GO:0061732|mitochondrial acetyl-CoA biosynthetic process from pyruvate;GO:0006850|mitochondrial pyruvate transmembrane transport;GO:0035774|positive regulation of insulin secretion involved in cellular response to glucose stimulus;	GO:0031305|integral component of mitochondrial inner membrane;GO:0005739|mitochondrion;GO:0005634|nucleus;	GO:0042802|identical protein binding;GO:0050833|pyruvate transmembrane transporter activity;	K22139	MPC2; mitochondrial pyruvate carrier 2
chr1	10994719	10996723	10994033	10997527	Intron	-	2004	ENSDARG00000008487	dmd	ref|NP_001313616.1|	18316	0	dystrophin isoform 1 [Danio rerio]	ref|NM_001326687.1|	11360	0	Danio rerio dystrophin (dmd), transcript variant 1, mRNA	P11533	4111	0	Dystrophin	ECU09g0290	169	3e-42	COG5069	pfam09068	EF-hand_2	EF hand. Members of this family adopt a helix-loop-helix motif, as per other EF hand domains. However, since they do not contain the canonical pattern of calcium binding residues found in many EF hand domains, they do not bind calcium ions. The main function of this domain is the provision of specificity in beta-dystroglycan recognition, though in dystrophin it serves an additional role: stabilis…	GO:0051017|actin filament bundle assembly;GO:0051639|actin filament network formation;	GO:0005884|actin filament;GO:0032432|actin filament bundle;GO:0005737|cytoplasm;GO:0045211|postsynaptic membrane;GO:0042383|sarcolemma;	GO:0051015|actin filament binding;GO:0008270|zinc ion binding;	K10366	DMD; dystrophin
chr1	11106506	11109565	11107763	11109552	Intron	+	1789	ENSDARG00000074379	knstrn	ref|NP_001122246.1|	940	2.58e-125	small kinetochore-associated protein [Danio rerio] >AAI63181.1 Zgc:195152 [Danio rerio]	ref|NM_001128774.1|	640	0	Danio rerio kinetochore localized astrin (SPAG5) binding protein (knstrn), mRNA >BC163181.1 Danio rerio zgc:195152, mRNA (cDNA clone MGC:195152 IMAGE:9037366), complete cds	.	.	.	.	.	.	.	.	pfam03148	Tektin	Tektin family. Tektins are cytoskeletal proteins. They have been demonstrated in such cellular sites as centrioles, basal bodies, and along ciliary and flagellar doublet microtubules. Tektins form unique protofilaments, organised as longitudinal polymers of tektin heterodimers with axial periodicity matching tubulin. Tektin polypeptides consist of several alpha-helical regions that are predicted …	.	.	.	.	.
chr1	11111887	11113284	11111102	11113847	Intron	+	1397	ENSDARG00000074379	knstrn	ref|NP_001122246.1|	940	2.58e-125	small kinetochore-associated protein [Danio rerio] >AAI63181.1 Zgc:195152 [Danio rerio]	ref|NM_001128774.1|	640	0	Danio rerio kinetochore localized astrin (SPAG5) binding protein (knstrn), mRNA >BC163181.1 Danio rerio zgc:195152, mRNA (cDNA clone MGC:195152 IMAGE:9037366), complete cds	.	.	.	.	.	.	.	.	pfam03148	Tektin	Tektin family. Tektins are cytoskeletal proteins. They have been demonstrated in such cellular sites as centrioles, basal bodies, and along ciliary and flagellar doublet microtubules. Tektins form unique protofilaments, organised as longitudinal polymers of tektin heterodimers with axial periodicity matching tubulin. Tektin polypeptides consist of several alpha-helical regions that are predicted …	.	.	.	.	.
chr1	11141732	11142231	11141120	11144207	Intron	-	499	ENSDARG00000062854	sdk1b	ref|XP_017211455.1|	10702	0	protein sidekick-1 isoform X3 [Danio rerio]	ref|XM_017355966.2|	4565	0	PREDICTED: Danio rerio sidekick cell adhesion molecule 1b (sdk1b), transcript variant X3, mRNA	Q8AV58	2765	0	Protein sidekick-1	.	.	.	.	pfam07679	I-set	Immunoglobulin I-set domain.	GO:0007156|homophilic cell adhesion via plasma membrane adhesion molecules;GO:0010842|retina layer formation;GO:0007416|synapse assembly;	GO:0016021|integral component of membrane;GO:0005886|plasma membrane;GO:0045202|synapse;	GO:0042802|identical protein binding;	.	.
chr1	11159662	11162405	11157114	11167810	Intron	-	2743	ENSDARG00000062854	sdk1b	ref|XP_017211455.1|	10702	0	protein sidekick-1 isoform X3 [Danio rerio]	ref|XM_017355966.2|	4565	0	PREDICTED: Danio rerio sidekick cell adhesion molecule 1b (sdk1b), transcript variant X3, mRNA	Q8AV58	2765	0	Protein sidekick-1	.	.	.	.	pfam07679	I-set	Immunoglobulin I-set domain.	GO:0007156|homophilic cell adhesion via plasma membrane adhesion molecules;GO:0010842|retina layer formation;GO:0007416|synapse assembly;	GO:0016021|integral component of membrane;GO:0005886|plasma membrane;GO:0045202|synapse;	GO:0042802|identical protein binding;	.	.
chr1	11319805	11321449	11291344	11340422	Intron	-	1644	ENSDARG00000062854	sdk1b	ref|XP_017211455.1|	10702	0	protein sidekick-1 isoform X3 [Danio rerio]	ref|XM_017355966.2|	4565	0	PREDICTED: Danio rerio sidekick cell adhesion molecule 1b (sdk1b), transcript variant X3, mRNA	Q8AV58	2765	0	Protein sidekick-1	.	.	.	.	pfam07679	I-set	Immunoglobulin I-set domain.	GO:0007156|homophilic cell adhesion via plasma membrane adhesion molecules;GO:0010842|retina layer formation;GO:0007416|synapse assembly;	GO:0016021|integral component of membrane;GO:0005886|plasma membrane;GO:0045202|synapse;	GO:0042802|identical protein binding;	.	.
chr1	11355103	11355459	11340556	11364336	Intron	-	356	ENSDARG00000062854	sdk1b	ref|XP_017211455.1|	10702	0	protein sidekick-1 isoform X3 [Danio rerio]	ref|XM_017355966.2|	4565	0	PREDICTED: Danio rerio sidekick cell adhesion molecule 1b (sdk1b), transcript variant X3, mRNA	Q8AV58	2765	0	Protein sidekick-1	.	.	.	.	pfam07679	I-set	Immunoglobulin I-set domain.	GO:0007156|homophilic cell adhesion via plasma membrane adhesion molecules;GO:0010842|retina layer formation;GO:0007416|synapse assembly;	GO:0016021|integral component of membrane;GO:0005886|plasma membrane;GO:0045202|synapse;	GO:0042802|identical protein binding;	.	.
chr1	11357141	11360800	11340556	11364336	Intron	-	3659	ENSDARG00000062854	sdk1b	ref|XP_017211455.1|	10702	0	protein sidekick-1 isoform X3 [Danio rerio]	ref|XM_017355966.2|	4565	0	PREDICTED: Danio rerio sidekick cell adhesion molecule 1b (sdk1b), transcript variant X3, mRNA	Q8AV58	2765	0	Protein sidekick-1	.	.	.	.	pfam07679	I-set	Immunoglobulin I-set domain.	GO:0007156|homophilic cell adhesion via plasma membrane adhesion molecules;GO:0010842|retina layer formation;GO:0007416|synapse assembly;	GO:0016021|integral component of membrane;GO:0005886|plasma membrane;GO:0045202|synapse;	GO:0042802|identical protein binding;	.	.
chr1	11450115	11451601	11372456	11518536	Intron	-	1486	ENSDARG00000062854	sdk1b	ref|XP_017211455.1|	10702	0	protein sidekick-1 isoform X3 [Danio rerio]	ref|XM_017355966.2|	4565	0	PREDICTED: Danio rerio sidekick cell adhesion molecule 1b (sdk1b), transcript variant X3, mRNA	Q8AV58	2765	0	Protein sidekick-1	.	.	.	.	pfam07679	I-set	Immunoglobulin I-set domain.	GO:0007156|homophilic cell adhesion via plasma membrane adhesion molecules;GO:0010842|retina layer formation;GO:0007416|synapse assembly;	GO:0016021|integral component of membrane;GO:0005886|plasma membrane;GO:0045202|synapse;	GO:0042802|identical protein binding;	.	.
chr1	11970422	11973858	11955202	11973019	Intron	-	2597	ENSDARG00000070448	grk4	ref|NP_001073455.1|	2760	0	G protein-coupled receptor kinase 4 isoform 2 [Danio rerio] >AAI24214.1 Zgc:153020 [Danio rerio]	ref|NM_001079986.2|	7227	0	Danio rerio G protein-coupled receptor kinase 4 (grk4), transcript variant 2, mRNA	P32298	803	0	G protein-coupled receptor kinase 4	.	.	.	.	pfam00069	Pkinase	Protein kinase domain.	GO:0002031|G protein-coupled receptor internalization;GO:0031623|receptor internalization;GO:0008277|regulation of G protein-coupled receptor signaling pathway;GO:0022400|regulation of rhodopsin mediated signaling pathway;GO:0007165|signal transduction;	GO:0005938|cell cortex;GO:0005829|cytosol;GO:0030425|dendrite;GO:0043025|neuronal cell body;GO:0097381|photoreceptor disc membrane;	GO:0005524|ATP binding;GO:0004703|G protein-coupled receptor kinase activity;GO:0050254|rhodopsin kinase activity;	K08291	GRK4_5_6; G protein-coupled receptor kinase [EC:2.7.11.16]
chr1	11983146	11984702	11981280	11986365	Intron	+	1556	ENSDARG00000070449	tspan5b	ref|NP_001008591.1|	1317	1.14e-176	uncharacterized protein LOC494048 [Danio rerio] >AAH86749.1 Zgc:101855 [Danio rerio] >AAI64841.1 Zgc:101855 protein [Danio rerio]	ref|NM_001008591.1|	2055	0	Danio rerio tetraspanin 5b (tspan5b), mRNA >BC086749.1 Danio rerio zgc:101855, mRNA (cDNA clone MGC:101855 IMAGE:7253107), complete cds	Q17QJ5	443	7e-150	Tetraspanin-5	.	.	.	.	pfam00335	Tetraspannin	Tetraspanin family.	GO:0045747|positive regulation of Notch signaling pathway;GO:0072659|protein localization to plasma membrane;GO:0051604|protein maturation;	GO:0005887|integral component of plasma membrane;	GO:0019899|enzyme binding;	K17345	TSPAN5; tetraspanin-5
chr1	11990738	11991863	11991216	11993712	Intron	+	647	ENSDARG00000070449	tspan5b	ref|NP_001008591.1|	1317	1.14e-176	uncharacterized protein LOC494048 [Danio rerio] >AAH86749.1 Zgc:101855 [Danio rerio] >AAI64841.1 Zgc:101855 protein [Danio rerio]	ref|NM_001008591.1|	2055	0	Danio rerio tetraspanin 5b (tspan5b), mRNA >BC086749.1 Danio rerio zgc:101855, mRNA (cDNA clone MGC:101855 IMAGE:7253107), complete cds	Q17QJ5	443	7e-150	Tetraspanin-5	.	.	.	.	pfam00335	Tetraspannin	Tetraspanin family.	GO:0045747|positive regulation of Notch signaling pathway;GO:0072659|protein localization to plasma membrane;GO:0051604|protein maturation;	GO:0005887|integral component of plasma membrane;	GO:0019899|enzyme binding;	K17345	TSPAN5; tetraspanin-5
chr1	12135325	12135672	12135425	12138131	Intron	+	247	ENSDARG00000091609	spink4	ref|NP_001314828.1|	282	1.94e-31	serine protease inhibitor Kazal-type 4 precursor [Danio rerio]	ref|NM_001327899.1|	304	1.84e-156	Danio rerio serine peptidase inhibitor, Kazal type 4 (spink4), mRNA	P11706	77.8	2e-18	Probable pancreatic secretory proteinase inhibitor	.	.	.	.	pfam00050	Kazal_1	Kazal-type serine protease inhibitor domain. Usually indicative of serine protease inhibitors. However, kazal-like domains are also seen in the extracellular part of agrins, which are not known to be protease inhibitors. Kazal domains often occur in tandem arrays. Small alpha+beta fold containing three disulphides. Alignment also includes a single domain from transporters in the OATP/PGT family.	.	GO:0005576|extracellular region;	GO:0004867|serine-type endopeptidase inhibitor activity;	.	.
chr1	12201572	12202042	12201193	12203572	Intron	+	470	ENSDARG00000032808	tdrd7a	ref|NP_001092813.1|	5356	0	tudor domain-containing protein 7A [Danio rerio]	ref|NM_001099343.1|	3706	0	Danio rerio tudor domain containing 7 a (tdrd7a), mRNA	A6NAF9	2053	0	Tudor domain-containing protein 7A	.	.	.	.	pfam00567	TUDOR	Tudor domain.	GO:0070306|lens fiber cell differentiation;GO:0002089|lens morphogenesis in camera-type eye;GO:0030719|P granule organization;GO:0010608|posttranscriptional regulation of gene expression;GO:0007283|spermatogenesis;	GO:0043186|P granule;GO:0035770|ribonucleoprotein granule;	GO:0003729|mRNA binding;	.	.
chr1	12295155	12296041	12295307	12308478	Intron	+	734	ENSDARG00000099771	gne	ref|NP_957177.1|	3721	0	bifunctional UDP-N-acetylglucosamine 2-epimerase/N-acetylmannosamine kinase [Danio rerio] >AAH63958.1 Glucosamine (UDP-N-acetyl)-2-epimerase/N-acetylmannosamine kinase [Danio rerio]	ref|NM_200883.1|	2408	0	Danio rerio glucosamine (UDP-N-acetyl)-2-epimerase/N-acetylmannosamine kinase (gne), mRNA >BC063958.1 Danio rerio glucosamine (UDP-N-acetyl)-2-epimerase/N-acetylmannosamine kinase, mRNA (cDNA clone MGC:77657 IMAGE:6997065), complete cds	Q9Y223	1157	0	Bifunctional UDP-N-acetylglucosamine 2-epimerase/N-acetylmannosamine kinase	NMB0070	187	2e-50	COG0381	pfam02350	Epimerase_2	UDP-N-acetylglucosamine 2-epimerase. This family consists of UDP-N-acetylglucosamine 2-epimerases EC:5.1.3.14 this enzyme catalyzes the production of UDP-ManNAc from UDP-GlcNAc. Note that some of the enzymes is this family are bifunctional, in these instances Pfam matches only the N-terminal half of the protein suggesting that the additional C-terminal part (when compared to mono-functional membe…	GO:0007155|cell adhesion;GO:0006045|N-acetylglucosamine biosynthetic process;GO:0006054|N-acetylneuraminate metabolic process;GO:0006047|UDP-N-acetylglucosamine metabolic process;	GO:0005737|cytoplasm;GO:0005829|cytosol;	GO:0005524|ATP binding;GO:0004553|hydrolase activity, hydrolyzing O-glycosyl compounds;GO:0046872|metal ion binding;GO:0009384|N-acylmannosamine kinase activity;GO:0008761|UDP-N-acetylglucosamine 2-epimerase activity;	K12409	GNE; bifunctional UDP-N-acetylglucosamine 2-epimerase / N-acetylmannosamine kinase [EC:3.2.1.183 2.7.1.60]
chr1	12305874	12314834	12308687	12314761	Intron	+	6074	ENSDARG00000099771	gne	ref|NP_957177.1|	3721	0	bifunctional UDP-N-acetylglucosamine 2-epimerase/N-acetylmannosamine kinase [Danio rerio] >AAH63958.1 Glucosamine (UDP-N-acetyl)-2-epimerase/N-acetylmannosamine kinase [Danio rerio]	ref|NM_200883.1|	2408	0	Danio rerio glucosamine (UDP-N-acetyl)-2-epimerase/N-acetylmannosamine kinase (gne), mRNA >BC063958.1 Danio rerio glucosamine (UDP-N-acetyl)-2-epimerase/N-acetylmannosamine kinase, mRNA (cDNA clone MGC:77657 IMAGE:6997065), complete cds	Q9Y223	1157	0	Bifunctional UDP-N-acetylglucosamine 2-epimerase/N-acetylmannosamine kinase	NMB0070	187	2e-50	COG0381	pfam02350	Epimerase_2	UDP-N-acetylglucosamine 2-epimerase. This family consists of UDP-N-acetylglucosamine 2-epimerases EC:5.1.3.14 this enzyme catalyzes the production of UDP-ManNAc from UDP-GlcNAc. Note that some of the enzymes is this family are bifunctional, in these instances Pfam matches only the N-terminal half of the protein suggesting that the additional C-terminal part (when compared to mono-functional membe…	GO:0007155|cell adhesion;GO:0006045|N-acetylglucosamine biosynthetic process;GO:0006054|N-acetylneuraminate metabolic process;GO:0006047|UDP-N-acetylglucosamine metabolic process;	GO:0005737|cytoplasm;GO:0005829|cytosol;	GO:0005524|ATP binding;GO:0004553|hydrolase activity, hydrolyzing O-glycosyl compounds;GO:0046872|metal ion binding;GO:0009384|N-acylmannosamine kinase activity;GO:0008761|UDP-N-acetylglucosamine 2-epimerase activity;	K12409	GNE; bifunctional UDP-N-acetylglucosamine 2-epimerase / N-acetylmannosamine kinase [EC:3.2.1.183 2.7.1.60]
chr1	12347446	12351638	12348506	12352640	Intron	+	3132	ENSDARG00000045618	clta	ref|NP_998210.1|	1083	2.58e-145	clathrin light chain A [Danio rerio] >AAH60939.1 Clathrin, light chain (Lca) [Danio rerio]	ref|NM_213045.1|	1284	0	Danio rerio clathrin, light chain A (clta), mRNA >BC060939.1 Danio rerio clathrin, light chain (Lca), mRNA (cDNA clone MGC:73358 IMAGE:4144130), complete cds	P04973	299	2e-97	Clathrin light chain A	.	.	.	.	pfam01086	Clathrin_lg_ch	Clathrin light chain.	GO:0007049|cell cycle;GO:0051301|cell division;GO:0048268|clathrin coat assembly;GO:0072583|clathrin-dependent endocytosis;GO:0006886|intracellular protein transport;	GO:0030132|clathrin coat of coated pit;GO:0030130|clathrin coat of trans-Golgi network vesicle;GO:0071439|clathrin complex;GO:0030125|clathrin vesicle coat;GO:0005886|plasma membrane;GO:0099631|postsynaptic endocytic zone cytoplasmic component;GO:0005819|spindle;GO:0030672|synaptic vesicle membrane;	GO:0032050|clathrin heavy chain binding;GO:0005198|structural molecule activity;	K04644	CLTA, LCA; clathrin light chain A
chr1	13181884	13182666	13077629	13203508	Intron	-	782	ENSDARG00000102604	BX323837.1	.	.	.	.	emb|LR812544.1|	404	0	Danio rerio strain Cooch Behar (CB) genome assembly, chromosome: 1	.	.	.	.	.	.	.	.	pfam03253	UT	Urea transporter. Members of this family transport urea across membranes. The family includes a bacterial homolog.	.	.	.	.	.
chr1	13467447	13468919	13468029	13493799	Intron	-	890	ENSDARG00000117726	BX004970.1	.	.	.	.	emb|LR812038.1|	691	0	Danio rerio genome assembly, chromosome: 1	.	.	.	.	.	.	.	.	pfam14280	DUF4365	Domain of unknown function (DUF4365). This family of proteins is functionally uncharacterized. This family of proteins is found in bacteria, eukaryotes and viruses. Proteins in this family are typically between 182 and 530 amino acids in length. There is a single completely conserved residue D that may be functionally important.	.	.	.	.	.
chr1	13476083	13477217	13468029	13493799	Intron	-	1134	ENSDARG00000117726	BX004970.1	.	.	.	.	emb|LR812038.1|	691	0	Danio rerio genome assembly, chromosome: 1	.	.	.	.	.	.	.	.	pfam14280	DUF4365	Domain of unknown function (DUF4365). This family of proteins is functionally uncharacterized. This family of proteins is found in bacteria, eukaryotes and viruses. Proteins in this family are typically between 182 and 530 amino acids in length. There is a single completely conserved residue D that may be functionally important.	.	.	.	.	.
chr1	13496187	13500637	13493948	13678106	Intron	-	4450	ENSDARG00000117726	BX004970.1	.	.	.	.	emb|LR812038.1|	691	0	Danio rerio genome assembly, chromosome: 1	.	.	.	.	.	.	.	.	pfam14280	DUF4365	Domain of unknown function (DUF4365). This family of proteins is functionally uncharacterized. This family of proteins is found in bacteria, eukaryotes and viruses. Proteins in this family are typically between 182 and 530 amino acids in length. There is a single completely conserved residue D that may be functionally important.	.	.	.	.	.
chr1	13513784	13516016	13493948	13678106	Intron	-	2232	ENSDARG00000117726	BX004970.1	.	.	.	.	emb|LR812038.1|	691	0	Danio rerio genome assembly, chromosome: 1	.	.	.	.	.	.	.	.	pfam14280	DUF4365	Domain of unknown function (DUF4365). This family of proteins is functionally uncharacterized. This family of proteins is found in bacteria, eukaryotes and viruses. Proteins in this family are typically between 182 and 530 amino acids in length. There is a single completely conserved residue D that may be functionally important.	.	.	.	.	.
chr1	13629974	13634329	13493948	13678106	Intron	-	4355	ENSDARG00000117726	BX004970.1	.	.	.	.	emb|LR812038.1|	691	0	Danio rerio genome assembly, chromosome: 1	.	.	.	.	.	.	.	.	pfam14280	DUF4365	Domain of unknown function (DUF4365). This family of proteins is functionally uncharacterized. This family of proteins is found in bacteria, eukaryotes and viruses. Proteins in this family are typically between 182 and 530 amino acids in length. There is a single completely conserved residue D that may be functionally important.	.	.	.	.	.
chr1	13930652	13932349	13930853	13947924	Intron	+	1496	ENSDARG00000078525	noctb	ref|XP_009305064.1|	1923	0	nocturnin isoform X1 [Danio rerio] >XP_021331687.1 nocturnin isoform X1 [Danio rerio]	ref|XM_692334.8|	1316	0	PREDICTED: Danio rerio nocturnin b (noctb), transcript variant X2, mRNA	P79942	473	2e-163	Nocturnin	YAL021c_2	101	6e-23	COG5239	pfam03372	Exo_endo_phos	Endonuclease/Exonuclease/phosphatase family. This large family of proteins includes magnesium dependent endonucleases and a large number of phosphatases involved in intracellular signalling. This family includes: AP endonuclease proteins EC:4.2.99.18, DNase I proteins EC:3.1.21.1, Synaptojanin an inositol-1,4,5-trisphosphate phosphatase EC:3.1.3.56, Sphingomyelinase EC:3.1.4.12, and Nocturnin.	GO:0032922|circadian regulation of gene expression;GO:0006739|NADP metabolic process;	GO:0005739|mitochondrion;GO:0005634|nucleus;GO:0048471|perinuclear region of cytoplasm;	GO:0046872|metal ion binding;GO:0019178|NADP phosphatase activity;GO:0102757|NADPH phosphatase activity;GO:0004535|poly(A)-specific ribonuclease activity;	K18764	CCRN4L; nocturnin [EC:3.1.13.4]
chr1	13964776	13970323	13964058	13968014	Intron	-	3238	ENSDARG00000079626	elf2b	ref|NP_954689.1|	2356	0	ETS-related transcription factor Elf-2b [Danio rerio] >AAH56554.1 E74-like factor 2 (ets domain transcription factor) [Danio rerio]	gb|U84616.1|	2679	0	Danio rerio E74-like factor-2 (ZEF-2) mRNA, complete cds	Q9JHC9	455	9e-147	ETS-related transcription factor Elf-2	.	.	.	.	pfam00178	Ets	Ets-domain.	GO:0030154|cell differentiation;GO:0045892|negative regulation of transcription, DNA-templated;GO:0045893|positive regulation of transcription, DNA-templated;GO:0006357|regulation of transcription by RNA polymerase II;	GO:0005829|cytosol;GO:0016604|nuclear body;GO:0005654|nucleoplasm;GO:0005634|nucleus;	GO:0003700|DNA-binding transcription factor activity;GO:0000981|DNA-binding transcription factor activity, RNA polymerase II-specific;GO:0043565|sequence-specific DNA binding;GO:1990837|sequence-specific double-stranded DNA binding;	K09428	ELF1_2_4; E74-like factor 1/2/4
chr1	13964776	13970323	13964058	13972646	Intron	-	5547	ENSDARG00000079626	elf2b	ref|NP_954689.1|	2356	0	ETS-related transcription factor Elf-2b [Danio rerio] >AAH56554.1 E74-like factor 2 (ets domain transcription factor) [Danio rerio]	gb|U84616.1|	2679	0	Danio rerio E74-like factor-2 (ZEF-2) mRNA, complete cds	Q9JHC9	455	9e-147	ETS-related transcription factor Elf-2	.	.	.	.	pfam00178	Ets	Ets-domain.	GO:0030154|cell differentiation;GO:0045892|negative regulation of transcription, DNA-templated;GO:0045893|positive regulation of transcription, DNA-templated;GO:0006357|regulation of transcription by RNA polymerase II;	GO:0005829|cytosol;GO:0016604|nuclear body;GO:0005654|nucleoplasm;GO:0005634|nucleus;	GO:0003700|DNA-binding transcription factor activity;GO:0000981|DNA-binding transcription factor activity, RNA polymerase II-specific;GO:0043565|sequence-specific DNA binding;GO:1990837|sequence-specific double-stranded DNA binding;	K09428	ELF1_2_4; E74-like factor 1/2/4
chr1	14215687	14216481	14201957	14230159	Intron	-	794	ENSDARG00000014273	camk2d2	gb|AAI54769.1|	2672	0	Calcium/calmodulin-dependent protein kinase (CaM kinase) II delta 2 [Danio rerio]	ref|XM_005159836.4|	2205	0	PREDICTED: Danio rerio calcium/calmodulin-dependent protein kinase (CaM kinase) II delta 2 (camk2d2), transcript variant X12, mRNA	Q6DGS3	1003	0	Calcium/calmodulin-dependent protein kinase type II delta 2 chain	.	.	.	.	pfam00069	Pkinase	Protein kinase domain.	.	GO:0005737|cytoplasm;GO:0043005|neuron projection;	GO:0005524|ATP binding;GO:0005516|calmodulin binding;GO:0004683|calmodulin-dependent protein kinase activity;	K04515	CAMK2; calcium/calmodulin-dependent protein kinase (CaM kinase) II [EC:2.7.11.17]
chr1	14295524	14295797	14293037	14297018	Intron	+	273	ENSDARG00000056797	ppp2r2ca	ref|XP_018921167.1|	2187	0	PREDICTED: serine/threonine-protein phosphatase 2A 55 kDa regulatory subunit B gamma isoform-like isoform X2 [Cyprinus carpio]	ref|NM_001037394.1|	2404	0	Danio rerio protein phosphatase 2, regulatory subunit B, gamma a (ppp2r2ca), mRNA >BC109406.1 Danio rerio zgc:123166, mRNA (cDNA clone MGC:123166 IMAGE:7086307), complete cds	Q9Y2T4	712	0	Serine/threonine-protein phosphatase 2A 55 kDa regulatory subunit B gamma isoform	SPAC227.07c	447	2e-147	COG5170	pfam01254	TP2	Nuclear transition protein 2.	GO:0070262|peptidyl-serine dephosphorylation;	GO:0005829|cytosol;GO:0000159|protein phosphatase type 2A complex;	GO:0019888|protein phosphatase regulator activity;	K04354	PPP2R2; serine/threonine-protein phosphatase 2A regulatory subunit B
chr1	14531635	14534984	14529579	14533335	Intron	-	1700	ENSDARG00000110922	CR847936.6	ref|XP_005159911.3|	2988	0	piggyBac transposable element-derived protein 4-like isoform X4 [Danio rerio]	emb|CR847936.11|	6226	0	Zebrafish DNA sequence from clone CH211-226D6, complete sequence	.	.	.	.	.	.	.	.	pfam13843	DDE_Tnp_1_7	Transposase IS4.	.	.	.	.	.
chr1	15190708	15192235	15142697	15197594	Intron	+	1527	ENSDARG00000078898	pcdh7a	ref|XP_005159914.1|	5978	0	protocadherin-7-like [Danio rerio]	ref|XM_005159857.4|	7381	0	PREDICTED: Danio rerio protocadherin 7a (pcdh7a), mRNA	O60245	1242	0	Protocadherin-7	.	.	.	.	pfam08374	Protocadherin	Protocadherin. The structure of protocadherins is similar to that of classic cadherins (pfam00028), but particularly on the cytoplasmic domains they also have some unique features. They are expressed in a variety of organisms and are found in high concentrations in the brain where they seem to be localized mainly at cell-cell contact sites. Their expression seems to be developmentally regulated.	GO:0007155|cell adhesion;GO:0007156|homophilic cell adhesion via plasma membrane adhesion molecules;GO:0002576|platelet degranulation;	GO:0005887|integral component of plasma membrane;GO:0005886|plasma membrane;GO:0031092|platelet alpha granule membrane;	GO:0005509|calcium ion binding;	K16498	PCDHD1; protocadherin delta 1
chr1	15226237	15228984	15227519	15230378	Intron	+	1465	ENSDARG00000077804	hgsnat	ref|XP_002660455.2|	3294	0	heparan-alpha-glucosaminide N-acetyltransferase isoform X1 [Danio rerio]	emb|LR812569.1|	4217	0	Danio rerio strain Nadia (NA) genome assembly, chromosome: 1	Q68CP4	662	0	Heparan-alpha-glucosaminide N-acetyltransferase	all1887	112	7e-25	COG4299	pfam05231	MASE1	MASE1. Predicted integral membrane sensory domain found in histidine kinases, diguanylate cyclases and other bacterial signaling proteins. This entry also includes members of the 8 transmembrane UhpB type (8TMR-UT) domain family.	GO:0006027|glycosaminoglycan catabolic process;GO:0007041|lysosomal transport;GO:0043312|neutrophil degranulation;GO:0051259|protein complex oligomerization;	GO:0016021|integral component of membrane;GO:0005765|lysosomal membrane;GO:0005886|plasma membrane;GO:0035579|specific granule membrane;GO:0070821|tertiary granule membrane;	GO:0015019|heparan-alpha-glucosaminide N-acetyltransferase activity;GO:0016746|transferase activity, transferring acyl groups;	K10532	HGSNAT; heparan-alpha-glucosaminide N-acetyltransferase [EC:2.3.1.78]
chr1	15417362	15419082	15357668	15432640	Intron	-	1720	ENSDARG00000117428	CR848833.1	ref|XP_017211480.1|	2509	0	rho GTPase-activating protein 7 isoform X1 [Danio rerio]	ref|XM_017355991.2|	2146	0	PREDICTED: Danio rerio DLC1 Rho GTPase activating protein (dlc1), transcript variant X1, mRNA	.	.	.	.	.	.	.	.	pfam05483	SCP-1	Synaptonemal complex protein 1 (SCP-1). Synaptonemal complex protein 1 (SCP-1) is the major component of the transverse filaments of the synaptonemal complex. Synaptonemal complexes are structures that are formed between homologous chromosomes during meiotic prophase.	.	.	.	.	.
chr1	15447115	15447605	15432674	15458758	Intron	-	490	ENSDARG00000117428	CR848833.1	ref|XP_017211480.1|	2509	0	rho GTPase-activating protein 7 isoform X1 [Danio rerio]	ref|XM_017355991.2|	2146	0	PREDICTED: Danio rerio DLC1 Rho GTPase activating protein (dlc1), transcript variant X1, mRNA	.	.	.	.	.	.	.	.	pfam05483	SCP-1	Synaptonemal complex protein 1 (SCP-1). Synaptonemal complex protein 1 (SCP-1) is the major component of the transverse filaments of the synaptonemal complex. Synaptonemal complexes are structures that are formed between homologous chromosomes during meiotic prophase.	.	.	.	.	.
chr1	15667163	15667644	15650746	15682077	Intron	-	481	ENSDARG00000106258	.	ref|XP_017211482.1|	1586	0	zeta-sarcoglycan [Danio rerio]	ref|XM_017355993.2|	1246	0	PREDICTED: Danio rerio sarcoglycan zeta (sgcz), mRNA	Q8BX51	450	2e-155	Zeta-sarcoglycan	.	.	.	.	pfam04790	Sarcoglycan_1	Sarcoglycan complex subunit protein. The dystrophin glycoprotein complex (DGC) is a membrane-spanning complex that links the interior cytoskeleton to the extracellular matrix in muscle. The sarcoglycan complex is a subcomplex within the DGC and is composed of several muscle-specific, transmembrane proteins (alpha-, beta-, gamma-, delta- and zeta-sarcoglycan). The sarcoglycans are asparagine-linke…	GO:0048738|cardiac muscle tissue development;GO:0060047|heart contraction;GO:0061024|membrane organization;	GO:0005737|cytoplasm;GO:0005856|cytoskeleton;GO:0016021|integral component of membrane;GO:0005886|plasma membrane;GO:0016012|sarcoglycan complex;GO:0042383|sarcolemma;	.	.	.
chr1	15688809	15689064	15685876	15712297	Intron	-	255	ENSDARG00000106258	.	ref|XP_017211482.1|	1586	0	zeta-sarcoglycan [Danio rerio]	ref|XM_017355993.2|	1246	0	PREDICTED: Danio rerio sarcoglycan zeta (sgcz), mRNA	Q8BX51	450	2e-155	Zeta-sarcoglycan	.	.	.	.	pfam04790	Sarcoglycan_1	Sarcoglycan complex subunit protein. The dystrophin glycoprotein complex (DGC) is a membrane-spanning complex that links the interior cytoskeleton to the extracellular matrix in muscle. The sarcoglycan complex is a subcomplex within the DGC and is composed of several muscle-specific, transmembrane proteins (alpha-, beta-, gamma-, delta- and zeta-sarcoglycan). The sarcoglycans are asparagine-linke…	GO:0048738|cardiac muscle tissue development;GO:0060047|heart contraction;GO:0061024|membrane organization;	GO:0005737|cytoplasm;GO:0005856|cytoskeleton;GO:0016021|integral component of membrane;GO:0005886|plasma membrane;GO:0016012|sarcoglycan complex;GO:0042383|sarcolemma;	.	.	.
chr1	15742751	15745125	15712385	15764365	Intron	-	2374	ENSDARG00000106258	.	ref|XP_017211482.1|	1586	0	zeta-sarcoglycan [Danio rerio]	ref|XM_017355993.2|	1246	0	PREDICTED: Danio rerio sarcoglycan zeta (sgcz), mRNA	Q8BX51	450	2e-155	Zeta-sarcoglycan	.	.	.	.	pfam04790	Sarcoglycan_1	Sarcoglycan complex subunit protein. The dystrophin glycoprotein complex (DGC) is a membrane-spanning complex that links the interior cytoskeleton to the extracellular matrix in muscle. The sarcoglycan complex is a subcomplex within the DGC and is composed of several muscle-specific, transmembrane proteins (alpha-, beta-, gamma-, delta- and zeta-sarcoglycan). The sarcoglycans are asparagine-linke…	GO:0048738|cardiac muscle tissue development;GO:0060047|heart contraction;GO:0061024|membrane organization;	GO:0005737|cytoplasm;GO:0005856|cytoskeleton;GO:0016021|integral component of membrane;GO:0005886|plasma membrane;GO:0016012|sarcoglycan complex;GO:0042383|sarcolemma;	.	.	.
chr1	16462421	16465200	16463523	16466845	Intron	+	1677	ENSDARG00000017119	vps37a	gb|AAH59584.1|	1875	0	Vacuolar protein sorting 37A [Danio rerio]	ref|NM_199990.1|	1978	0	Danio rerio VPS37A subunit of ESCRT-I (vps37a), mRNA >AY398348.1 Danio rerio clone RK073A4A05 hypothetical protein FLJ32642 mRNA, complete cds	Q8CHS8	429	5e-143	Vacuolar protein sorting-associated protein 37A	.	.	.	.	pfam07200	Mod_r	Modifier of rudimentary (Mod(r)) protein. This family represents a conserved region approximately 150 residues long within a number of eukaryotic proteins that show homology with Drosophila melanogaster Modifier of rudimentary (Mod(r)) proteins. The N-terminal half of Mod(r) proteins is acidic, whereas the C-terminal half is basic, and both of these regions are represented in this family. Members…	GO:0006612|protein targeting to membrane;GO:0006623|protein targeting to vacuole;GO:0043162|ubiquitin-dependent protein catabolic process via the multivesicular body sorting pathway;	GO:0005813|centrosome;GO:0005829|cytosol;GO:0000813|ESCRT I complex;GO:0043231|intracellular membrane-bounded organelle;GO:0031902|late endosome membrane;GO:0005654|nucleoplasm;	.	K12185	VPS37; ESCRT-I complex subunit VPS37
chr1	17428408	17429219	17412964	17435370	Intron	+	811	ENSDARG00000017591	fat1a	ref|NP_998132.2|	23967	0	protocadherin Fat 1a precursor [Danio rerio]	ref|NM_212967.2|	14166	0	Danio rerio FAT atypical cadherin 1a (fat1a), mRNA	Q14517	6100	0	Protocadherin Fat 1	.	.	.	.	pfam02210	Laminin_G_2	Laminin G domain. This family includes the Thrombospondin N-terminal-like domain, a Laminin G subfamily.	GO:0007015|actin filament organization;GO:0009653|anatomical structure morphogenesis;GO:0007155|cell adhesion;GO:0016477|cell migration;GO:0098609|cell-cell adhesion;GO:0007267|cell-cell signaling;GO:0007163|establishment or maintenance of cell polarity;GO:0007156|homophilic cell adhesion via plasma membrane adhesion molecules;	GO:0005911|cell-cell junction;GO:0070062|extracellular exosome;GO:0005925|focal adhesion;GO:0005887|integral component of plasma membrane;GO:0005634|nucleus;GO:0048471|perinuclear region of cytoplasm;GO:0005886|plasma membrane;	GO:0005509|calcium ion binding;	K16506	FAT1_2_3; protocadherin Fat 1/2/3
chr1	17459732	17463949	17452050	17479744	Intron	+	4217	ENSDARG00000017591	fat1a	ref|NP_998132.2|	23967	0	protocadherin Fat 1a precursor [Danio rerio]	ref|NM_212967.2|	14166	0	Danio rerio FAT atypical cadherin 1a (fat1a), mRNA	Q14517	6100	0	Protocadherin Fat 1	.	.	.	.	pfam02210	Laminin_G_2	Laminin G domain. This family includes the Thrombospondin N-terminal-like domain, a Laminin G subfamily.	GO:0007015|actin filament organization;GO:0009653|anatomical structure morphogenesis;GO:0007155|cell adhesion;GO:0016477|cell migration;GO:0098609|cell-cell adhesion;GO:0007267|cell-cell signaling;GO:0007163|establishment or maintenance of cell polarity;GO:0007156|homophilic cell adhesion via plasma membrane adhesion molecules;	GO:0005911|cell-cell junction;GO:0070062|extracellular exosome;GO:0005925|focal adhesion;GO:0005887|integral component of plasma membrane;GO:0005634|nucleus;GO:0048471|perinuclear region of cytoplasm;GO:0005886|plasma membrane;	GO:0005509|calcium ion binding;	K16506	FAT1_2_3; protocadherin Fat 1/2/3
chr1	17567165	17571705	17565897	17569707	Intron	-	2542	ENSDARG00000030514	acsl1a	ref|XP_005168406.1|	3764	0	long-chain-fatty-acid--CoA ligase 1 isoform X1 [Danio rerio]	ref|XM_005168349.4|	4319	0	PREDICTED: Danio rerio acyl-CoA synthetase long-chain family member 1a (acsl1a), transcript variant X1, mRNA	Q9JID6	1079	0	Long-chain-fatty-acid--CoA ligase 1	YER015w	318	4e-92	COG1022	pfam00501	AMP-binding	AMP-binding enzyme.	GO:0001676|long-chain fatty acid metabolic process;GO:0000038|very long-chain fatty acid metabolic process;	GO:0005783|endoplasmic reticulum;GO:0005789|endoplasmic reticulum membrane;GO:0005741|mitochondrial outer membrane;GO:0005778|peroxisomal membrane;	GO:0047676|arachidonate-CoA ligase activity;GO:0005524|ATP binding;GO:0004467|long-chain fatty acid-CoA ligase activity;GO:0050197|phytanate-CoA ligase activity;GO:0070251|pristanate-CoA ligase activity;	.	.
chr1	17672064	17672501	17668409	17673093	Intron	-	437	ENSDARG00000092600	si:dkey-256e7.5	ref|XP_021326842.1|	1114	5.46e-152	uncharacterized protein si:ch211-197n1.2 isoform X3 [Danio rerio]	ref|XM_692079.7|	919	0	PREDICTED: Danio rerio si:ch211-197n1.2 (si:ch211-197n1.2), transcript variant X1, mRNA	.	.	.	.	.	.	.	.	pfam11107	FANCF	Fanconi anemia group F protein (FANCF). FANCF regulates its own expression by methylation at both mRNA and protein levels. Methylation-induced inactivation of FANCF has an important role on the occurrence of ovarian cancers by disrupting the FA-BRCA pathway.	.	.	.	.	.
chr1	17692277	17693405	17689858	17693056	Intron	-	779	ENSDARG00000056381	cfap97	ref|XP_005168395.1|	1854	0	cilia- and flagella-associated protein 97 isoform X1 [Danio rerio]	ref|XM_005168338.4|	2025	0	PREDICTED: Danio rerio cilia and flagella associated protein 97 (cfap97), transcript variant X1, mRNA	.	.	.	.	.	.	.	.	pfam13879	KIAA1430	KIAA1430 homolog. This is a family of KIAA1430 homologs. The function is not known.	.	.	.	.	.
chr1	17692277	17693405	17692060	17700110	Intron	-	1128	ENSDARG00000092022	si:dkey-256e7.8	ref|XP_017211369.2|	1502	0	gamma-taxilin [Danio rerio]	ref|XM_021471166.1|	1231	0	PREDICTED: Danio rerio si:dkey-256e7.8 (si:dkey-256e7.8), transcript variant X2, mRNA	.	.	.	.	.	.	.	.	pfam15934	Yuri_gagarin	Yuri gagarin. The yuri gagarin protein found in Drosophila, it plays roles in spermatogenesis.	.	.	.	.	.
chr1	18435152	18436840	18421359	18445598	Intron	-	1688	ENSDARG00000062122	klhl5	ref|NP_001164413.1|	3474	0	kelch-like protein 5 [Danio rerio]	ref|NM_001170942.1|	2455	0	Danio rerio kelch-like family member 5 (klhl5), mRNA	Q96PQ7	999	0	Kelch-like protein 5	.	.	.	.	pfam07707	BACK	BTB And C-terminal Kelch. This domain is found associated with pfam00651 and pfam01344. The BACK domain is found juxtaposed to the BTB domain; they are separated by as little as two residues. This family appears to be closely related to the BTB domain (Finn RD, personal observation).	GO:0043687|post-translational protein modification;	GO:0005737|cytoplasm;GO:0005856|cytoskeleton;GO:0005829|cytosol;	GO:0003779|actin binding;	K10442	KLHL1_4_5; kelch-like protein 1/4/5
chr1	18605443	18618189	18606310	18614880	Intron	-	8570	ENSDARG00000015495	klf3	ref|NP_571934.3|	1483	0	Krueppel-like factor 3 [Danio rerio]	ref|NM_131859.3|	3250	0	Danio rerio Kruppel-like factor 3 (basic) (klf3), mRNA	P57682	202	9e-56	Krueppel-like factor 3	SPAC4G8.13c	77.8	9e-14	COG5048	pfam13465	zf-H2C2_2	Zinc-finger double domain.	GO:1901653|cellular response to peptide;GO:0007275|multicellular organism development;GO:0000122|negative regulation of transcription by RNA polymerase II;GO:0006357|regulation of transcription by RNA polymerase II;	GO:0000785|chromatin;GO:0005654|nucleoplasm;	GO:0003700|DNA-binding transcription factor activity;GO:0000981|DNA-binding transcription factor activity, RNA polymerase II-specific;GO:0046872|metal ion binding;GO:0000978|RNA polymerase II proximal promoter sequence-specific DNA binding;GO:1990837|sequence-specific double-stranded DNA binding;	K15605	KLF3; krueppel-like factor 3
chr1	18681690	18682633	18668978	18689756	Intron	-	943	ENSDARG00000062081	tbc1d1	ref|XP_005168428.1|	4964	0	TBC1 domain family member 1 isoform X4 [Danio rerio] >XP_021331928.1 TBC1 domain family member 1 isoform X4 [Danio rerio]	ref|XM_021476250.1|	3223	0	PREDICTED: Danio rerio TBC1 (tre-2/USP6, BUB2, cdc16) domain family, member 1 (tbc1d1), transcript variant X2, mRNA	O97790	1067	0	TBC1 domain family member 1	.	.	.	.	pfam00566	RabGAP-TBC	Rab-GTPase-TBC domain. Identification of a TBC domain in GYP6_YEAST and GYP7_YEAST, which are GTPase activator proteins of yeast Ypt6 and Ypt7, implies that these domains are GTPase activator proteins of Rab-like small GTPases.	GO:0043547|positive regulation of GTPase activity;	GO:0005634|nucleus;	GO:0005096|GTPase activator activity;	K18341	TBC1D1; TBC1 domain family member 1
chr1	18693987	18694424	18689945	18698413	Intron	-	437	ENSDARG00000062081	tbc1d1	ref|XP_005168428.1|	4964	0	TBC1 domain family member 1 isoform X4 [Danio rerio] >XP_021331928.1 TBC1 domain family member 1 isoform X4 [Danio rerio]	ref|XM_021476250.1|	3223	0	PREDICTED: Danio rerio TBC1 (tre-2/USP6, BUB2, cdc16) domain family, member 1 (tbc1d1), transcript variant X2, mRNA	O97790	1067	0	TBC1 domain family member 1	.	.	.	.	pfam00566	RabGAP-TBC	Rab-GTPase-TBC domain. Identification of a TBC domain in GYP6_YEAST and GYP7_YEAST, which are GTPase activator proteins of yeast Ypt6 and Ypt7, implies that these domains are GTPase activator proteins of Rab-like small GTPases.	GO:0043547|positive regulation of GTPase activity;	GO:0005634|nucleus;	GO:0005096|GTPase activator activity;	K18341	TBC1D1; TBC1 domain family member 1
chr1	18713189	18716369	18712426	18716170	Intron	-	2981	ENSDARG00000062081	tbc1d1	ref|XP_005168428.1|	4964	0	TBC1 domain family member 1 isoform X4 [Danio rerio] >XP_021331928.1 TBC1 domain family member 1 isoform X4 [Danio rerio]	ref|XM_021476250.1|	3223	0	PREDICTED: Danio rerio TBC1 (tre-2/USP6, BUB2, cdc16) domain family, member 1 (tbc1d1), transcript variant X2, mRNA	O97790	1067	0	TBC1 domain family member 1	.	.	.	.	pfam00566	RabGAP-TBC	Rab-GTPase-TBC domain. Identification of a TBC domain in GYP6_YEAST and GYP7_YEAST, which are GTPase activator proteins of yeast Ypt6 and Ypt7, implies that these domains are GTPase activator proteins of Rab-like small GTPases.	GO:0043547|positive regulation of GTPase activity;	GO:0005634|nucleus;	GO:0005096|GTPase activator activity;	K18341	TBC1D1; TBC1 domain family member 1
chr1	18739195	18740926	18726648	18741509	Intron	-	1731	ENSDARG00000062081	tbc1d1	ref|XP_005168428.1|	4964	0	TBC1 domain family member 1 isoform X4 [Danio rerio] >XP_021331928.1 TBC1 domain family member 1 isoform X4 [Danio rerio]	ref|XM_021476250.1|	3223	0	PREDICTED: Danio rerio TBC1 (tre-2/USP6, BUB2, cdc16) domain family, member 1 (tbc1d1), transcript variant X2, mRNA	O97790	1067	0	TBC1 domain family member 1	.	.	.	.	pfam00566	RabGAP-TBC	Rab-GTPase-TBC domain. Identification of a TBC domain in GYP6_YEAST and GYP7_YEAST, which are GTPase activator proteins of yeast Ypt6 and Ypt7, implies that these domains are GTPase activator proteins of Rab-like small GTPases.	GO:0043547|positive regulation of GTPase activity;	GO:0005634|nucleus;	GO:0005096|GTPase activator activity;	K18341	TBC1D1; TBC1 domain family member 1
chr1	18739195	18740926	18726648	18752312	Intron	-	1731	ENSDARG00000062081	tbc1d1	ref|XP_005168428.1|	4964	0	TBC1 domain family member 1 isoform X4 [Danio rerio] >XP_021331928.1 TBC1 domain family member 1 isoform X4 [Danio rerio]	ref|XM_021476250.1|	3223	0	PREDICTED: Danio rerio TBC1 (tre-2/USP6, BUB2, cdc16) domain family, member 1 (tbc1d1), transcript variant X2, mRNA	O97790	1067	0	TBC1 domain family member 1	.	.	.	.	pfam00566	RabGAP-TBC	Rab-GTPase-TBC domain. Identification of a TBC domain in GYP6_YEAST and GYP7_YEAST, which are GTPase activator proteins of yeast Ypt6 and Ypt7, implies that these domains are GTPase activator proteins of Rab-like small GTPases.	GO:0043547|positive regulation of GTPase activity;	GO:0005634|nucleus;	GO:0005096|GTPase activator activity;	K18341	TBC1D1; TBC1 domain family member 1
chr1	18739195	18740926	18726648	18770038	Intron	-	1731	ENSDARG00000062081	tbc1d1	ref|XP_005168428.1|	4964	0	TBC1 domain family member 1 isoform X4 [Danio rerio] >XP_021331928.1 TBC1 domain family member 1 isoform X4 [Danio rerio]	ref|XM_021476250.1|	3223	0	PREDICTED: Danio rerio TBC1 (tre-2/USP6, BUB2, cdc16) domain family, member 1 (tbc1d1), transcript variant X2, mRNA	O97790	1067	0	TBC1 domain family member 1	.	.	.	.	pfam00566	RabGAP-TBC	Rab-GTPase-TBC domain. Identification of a TBC domain in GYP6_YEAST and GYP7_YEAST, which are GTPase activator proteins of yeast Ypt6 and Ypt7, implies that these domains are GTPase activator proteins of Rab-like small GTPases.	GO:0043547|positive regulation of GTPase activity;	GO:0005634|nucleus;	GO:0005096|GTPase activator activity;	K18341	TBC1D1; TBC1 domain family member 1
chr1	18910038	18910356	18894674	18920230	Intron	+	318	ENSDARG00000062055	rnf38	ref|XP_695200.4|	2169	0	E3 ubiquitin-protein ligase RNF38 isoform X2 [Danio rerio]	ref|XM_690108.8|	2820	0	PREDICTED: Danio rerio ring finger protein 38 (rnf38), transcript variant X2, mRNA	Q9H0F5	468	1e-152	E3 ubiquitin-protein ligase RNF38	.	.	.	.	pfam13639	zf-RING_2	Ring finger domain.	GO:0008584|male gonad development;GO:0016567|protein ubiquitination;	GO:0005654|nucleoplasm;GO:0005634|nucleus;GO:0036126|sperm flagellum;	GO:0046872|metal ion binding;GO:0061630|ubiquitin protein ligase activity;	K19041	RNF38_44; E3 ubiquitin-protein ligase RNF38/44 [EC:2.3.2.27]
chr1	19361944	19363489	19361355	19366019	Intron	-	1545	ENSDARG00000061985	rbm47	ref|NP_001108158.1|	2663	0	RNA-binding protein 47 [Danio rerio]	ref|NM_001114686.2|	7222	0	Danio rerio RNA binding motif protein 47 (rbm47), mRNA	Q66H68	765	0	RNA-binding protein 47	.	.	.	.	pfam00076	RRM_1	RNA recognition motif. (a.k.a. RRM, RBD, or RNP domain). The RRM motif is probably diagnostic of an RNA binding protein. RRMs are found in a variety of RNA binding proteins, including various hnRNP proteins, proteins implicated in regulation of alternative splicing, and protein components of snRNPs. The motif also appears in a few single stranded DNA binding proteins. The RRM structure consists o…	GO:0016554|cytidine to uridine editing;GO:0002244|hematopoietic progenitor cell differentiation;	GO:0005634|nucleus;	GO:0003729|mRNA binding;GO:0003723|RNA binding;	.	.
chr1	19536704	19539282	19535306	19539294	Intron	+	2578	ENSDARG00000017744	smc2	ref|NP_955836.2|	5936	0	structural maintenance of chromosomes protein 2 [Danio rerio]	ref|NM_199542.2|	4073	0	Danio rerio structural maintenance of chromosomes 2 (smc2), mRNA	P50533	1811	0	Structural maintenance of chromosomes protein 2	SPBP4H10.06c	736	0	COG1196	pfam02463	SMC_N	RecF/RecN/SMC N terminal domain. This domain is found at the N terminus of SMC proteins. The SMC (structural maintenance of chromosomes) superfamily proteins have ATP-binding domains at the N- and C-termini, and two extended coiled-coil domains separated by a hinge in the middle. The eukaryotic SMC proteins form two kind of heterodimers: the SMC1/SMC3 and the SMC2/SMC4 types. These heterodimers c…	GO:0007049|cell cycle;GO:0051301|cell division;GO:0030261|chromosome condensation;	GO:0005694|chromosome;GO:0005829|cytosol;GO:0005634|nucleus;	GO:0005524|ATP binding;GO:0016887|ATPase activity;	K06674	SMC2; structural maintenance of chromosome 2
chr1	19788752	19790098	19788289	19789865	Intron	+	1113	ENSDARG00000077648	.	ref|NP_001139090.1|	4006	0	folliculin-interacting protein 2 [Danio rerio]	ref|NM_001145618.1|	2744	0	Danio rerio folliculin interacting protein 2 (fnip2), mRNA	Q80TD3	470	6e-147	Folliculin-interacting protein 2	.	.	.	.	pfam14638	FNIP_C	Folliculin-interacting protein C-terminus. This is the C-terminus of folliculin-interacting proteins. This region is responsible for binding to folliculin.	GO:0008630|intrinsic apoptotic signaling pathway in response to DNA damage;GO:0000122|negative regulation of transcription by RNA polymerase II;GO:0033138|positive regulation of peptidyl-serine phosphorylation;GO:0031334|positive regulation of protein complex assembly;GO:0006468|protein phosphorylation;GO:0001932|regulation of protein phosphorylation;	GO:0034451|centriolar satellite;GO:0005737|cytoplasm;GO:0005829|cytosol;GO:0005765|lysosomal membrane;	GO:0042030|ATPase inhibitor activity;GO:0051087|chaperone binding;	K20401	FNIP2; folliculin-interacting protein 2
chr1	20231046	20231826	20224395	20269696	Intron	-	780	ENSDARG00000041776	ndst3	ref|XP_009305879.1|	4537	0	bifunctional heparan sulfate N-deacetylase/N-sulfotransferase 4 isoform X1 [Danio rerio]	ref|XM_009307604.3|	3481	0	PREDICTED: Danio rerio N-deacetylase/N-sulfotransferase (heparan glucosaminyl) 3 (ndst3), transcript variant X1, mRNA	Q9EQW8	1405	0	Bifunctional heparan sulfate N-deacetylase/N-sulfotransferase 4	.	.	.	.	pfam12062	HSNSD	heparan sulfate-N-deacetylase. This family of proteins is are heparan sulfate N-deacetylase enzymes. This protein is found in eukaryotes. This proteinenzyme is often found associated with pfam00685.	GO:0015014|heparan sulfate proteoglycan biosynthetic process, polysaccharide chain biosynthetic process;GO:0030210|heparin biosynthetic process;	GO:0005794|Golgi apparatus;GO:0000139|Golgi membrane;GO:0016021|integral component of membrane;	GO:0015016|[heparan sulfate]-glucosamine N-sulfotransferase activity;GO:0019213|deacetylase activity;GO:0008146|sulfotransferase activity;	K02579	NDST4; heparan sulfate N-deacetylase/N-sulfotransferase NDST4 [EC:3.1.1.- 2.8.2.-]
chr1	20526445	20527509	20482119	20552671	Intron	-	1064	ENSDARG00000095632	CR927456.1	.	.	.	.	emb|CR927456.9|	458	0	Zebrafish DNA sequence from clone DKEY-189J19 in linkage group 1, complete sequence	.	.	.	.	.	.	.	.	pfam00876	Innexin	Innexin. This family includes the Drosophila proteins Ogre and shaking-B, and the C. elegans proteins Unc-7 and Unc-9. Members of this family are integral membrane proteins which are involved in the formation of gap junctions. This family has been named the Innexins.	.	.	.	.	.
chr1	20564107	20567259	20564892	20569542	Intron	-	2367	ENSDARG00000037455	ugt8	ref|NP_001037790.2|	2910	0	2-hydroxyacylsphingosine 1-beta-galactosyltransferase precursor [Danio rerio]	ref|NM_001044325.2|	5298	0	Danio rerio UDP glycosyltransferase 8 (ugt8), mRNA	Q16880	799	0	2-hydroxyacylsphingosine 1-beta-galactosyltransferase	BS_yojK	60.8	8e-09	COG1819	pfam00201	UDPGT	UDP-glucoronosyl and UDP-glucosyl transferase.	GO:0007417|central nervous system development;GO:0007010|cytoskeleton organization;GO:0006682|galactosylceramide biosynthetic process;GO:0006687|glycosphingolipid metabolic process;GO:0048812|neuron projection morphogenesis;GO:0030913|paranodal junction assembly;GO:0007422|peripheral nervous system development;GO:0002175|protein localization to paranode region of axon;	GO:0005783|endoplasmic reticulum;GO:0016021|integral component of membrane;GO:0043231|intracellular membrane-bounded organelle;GO:0005886|plasma membrane;	GO:0003851|2-hydroxyacylsphingosine 1-beta-galactosyltransferase activity;GO:0047263|N-acylsphingosine galactosyltransferase activity;GO:0008489|UDP-galactose:glucosylceramide beta-1,4-galactosyltransferase activity;	K04628	CGT, UGT8; ceramide galactosyltransferase [EC:2.4.1.47]
chr1	20570895	20575495	20569619	20576354	Intron	-	4600	ENSDARG00000037455	ugt8	ref|NP_001037790.2|	2910	0	2-hydroxyacylsphingosine 1-beta-galactosyltransferase precursor [Danio rerio]	ref|NM_001044325.2|	5298	0	Danio rerio UDP glycosyltransferase 8 (ugt8), mRNA	Q16880	799	0	2-hydroxyacylsphingosine 1-beta-galactosyltransferase	BS_yojK	60.8	8e-09	COG1819	pfam00201	UDPGT	UDP-glucoronosyl and UDP-glucosyl transferase.	GO:0007417|central nervous system development;GO:0007010|cytoskeleton organization;GO:0006682|galactosylceramide biosynthetic process;GO:0006687|glycosphingolipid metabolic process;GO:0048812|neuron projection morphogenesis;GO:0030913|paranodal junction assembly;GO:0007422|peripheral nervous system development;GO:0002175|protein localization to paranode region of axon;	GO:0005783|endoplasmic reticulum;GO:0016021|integral component of membrane;GO:0043231|intracellular membrane-bounded organelle;GO:0005886|plasma membrane;	GO:0003851|2-hydroxyacylsphingosine 1-beta-galactosyltransferase activity;GO:0047263|N-acylsphingosine galactosyltransferase activity;GO:0008489|UDP-galactose:glucosylceramide beta-1,4-galactosyltransferase activity;	K04628	CGT, UGT8; ceramide galactosyltransferase [EC:2.4.1.47]
chr1	20891885	20895397	20887096	20910893	Intron	-	3512	ENSDARG00000055874	cpe	ref|NP_999975.1|	2360	0	carboxypeptidase E precursor [Danio rerio] >AAH70026.1 Zgc:85981 [Danio rerio]	ref|NM_214810.2|	5578	0	Danio rerio carboxypeptidase E (cpe), mRNA	P37892	810	0	Carboxypeptidase E	BH3831	57.8	2e-07	COG2866	pfam00246	Peptidase_M14	Zinc carboxypeptidase.	.	GO:0005576|extracellular region;GO:0030658|transport vesicle membrane;	GO:0004181|metallocarboxypeptidase activity;GO:0008270|zinc ion binding;	.	.
chr1	21538104	21538722	21538236	21538618	Intron	-	382	ENSDARG00000037406	wdr19	ref|XP_021331990.1|	7124	0	WD repeat-containing protein 19 isoform X1 [Danio rerio]	ref|XM_021476315.1|	4352	0	PREDICTED: Danio rerio WD repeat domain 19 (wdr19), transcript variant X1, mRNA	Q3UGF1	2176	0	WD repeat-containing protein 19	.	.	.	.	pfam15911	WD40_3	WD domain, G-beta repeat.	GO:0000902|cell morphogenesis;GO:0060830|ciliary receptor clustering involved in smoothened signaling pathway;GO:0060271|cilium assembly;GO:0055123|digestive system development;GO:0042471|ear morphogenesis;GO:0031076|embryonic camera-type eye development;GO:0048701|embryonic cranial skeleton morphogenesis;GO:0030326|embryonic limb morphogenesis;GO:0008406|gonad development;GO:0001701|in utero emb…	GO:0005929|cilium;GO:0005737|cytoplasm;GO:0005856|cytoskeleton;GO:0030991|intraciliary transport particle A;GO:0031514|motile cilium;GO:0097730|non-motile cilium;GO:0032391|photoreceptor connecting cilium;GO:0001750|photoreceptor outer segment;	.	K19671	WDR19, IFT144; WD repeat-containing protein 19
chr1	21588231	21590426	21587675	21590245	Intron	-	2014	ENSDARG00000055439	adamtsl7	ref|XP_021331991.1|	3306	0	thrombospondin type-1 domain-containing protein 4 [Danio rerio]	ref|XM_017356043.2|	2074	0	PREDICTED: Danio rerio ADAMTS-like 7 (adamtsl7), mRNA	Q3UTY6	615	0	Thrombospondin type-1 domain-containing protein 4	.	.	.	.	pfam05986	ADAM_spacer1	ADAM-TS Spacer 1. This family represents the Spacer-1 region from the ADAM-TS family of metalloproteinases.	GO:0048251|elastic fiber assembly;GO:0030198|extracellular matrix organization;	GO:0031012|extracellular matrix;GO:0005576|extracellular region;GO:0001527|microfibril;	GO:0004222|metalloendopeptidase activity;	.	.
chr1	21640937	21642241	21639228	21646581	Intron	-	1304	ENSDARG00000055443	zcchc7	ref|NP_001288287.2|	2592	0	zinc finger CCHC domain-containing protein 7 [Danio rerio]	ref|NM_001301358.2|	3393	0	Danio rerio zinc finger, CCHC domain containing 7 (zcchc7), mRNA	A1L2T6	251	1e-70	Zinc finger CCHC domain-containing protein 7	YDL175c	78.2	2e-14	COG5082	pfam00098	zf-CCHC	Zinc knuckle. The zinc knuckle is a zinc binding motif composed of the the following CX2CX4HX4C where X can be any amino acid. The motifs are mostly from retroviral gag proteins (nucleocapsid). Prototype structure is from HIV. Also contains members involved in eukaryotic gene regulation, such as C. elegans GLH-1. Structure is an 18-residue zinc finger.	.	GO:0005730|nucleolus;	GO:0003676|nucleic acid binding;GO:0008270|zinc ion binding;	.	.
chr1	21659436	21660723	21648947	21709396	Intron	-	1287	ENSDARG00000055443	zcchc7	ref|NP_001288287.2|	2592	0	zinc finger CCHC domain-containing protein 7 [Danio rerio]	ref|NM_001301358.2|	3393	0	Danio rerio zinc finger, CCHC domain containing 7 (zcchc7), mRNA	A1L2T6	251	1e-70	Zinc finger CCHC domain-containing protein 7	YDL175c	78.2	2e-14	COG5082	pfam00098	zf-CCHC	Zinc knuckle. The zinc knuckle is a zinc binding motif composed of the the following CX2CX4HX4C where X can be any amino acid. The motifs are mostly from retroviral gag proteins (nucleocapsid). Prototype structure is from HIV. Also contains members involved in eukaryotic gene regulation, such as C. elegans GLH-1. Structure is an 18-residue zinc finger.	.	GO:0005730|nucleolus;	GO:0003676|nucleic acid binding;GO:0008270|zinc ion binding;	.	.
chr1	22567199	22569017	22567140	22593612	Intron	-	1818	ENSDARG00000115778	chrnb5a	ref|XP_009289434.1|	2433	0	neuronal acetylcholine receptor subunit beta-2 [Danio rerio] >XP_021332008.1 neuronal acetylcholine receptor subunit beta-2 [Danio rerio]	emb|LR812569.1|	4291	0	Danio rerio strain Nadia (NA) genome assembly, chromosome: 1	P19370	842	0	Neuronal acetylcholine receptor subunit beta-2 (Fragment)	.	.	.	.	pfam02931	Neur_chan_LBD	Neurotransmitter-gated ion-channel ligand binding domain. This family is the extracellular ligand binding domain of these ion channels. This domain forms a pentameric arrangement in the known structure.	GO:0035095|behavioral response to nicotine;GO:0050890|cognition;GO:0007613|memory;GO:0050877|nervous system process;GO:0001666|response to hypoxia;GO:0007165|signal transduction;GO:0008542|visual learning;	GO:0005892|acetylcholine-gated channel complex;GO:0045211|postsynaptic membrane;	GO:0042166|acetylcholine binding;GO:0015464|acetylcholine receptor activity;GO:0022848|acetylcholine-gated cation-selective channel activity;	.	.
chr1	22654299	22657644	22654950	22658005	Intron	+	2694	ENSDARG00000016470	anxa5b	gb|AAH65430.1|	1668	0	Annexin A5b [Danio rerio]	ref|NM_181757.2|	1854	0	Danio rerio annexin A5b (anxa5b), mRNA >BC046873.1 Danio rerio annexin A5b, mRNA (cDNA clone MGC:55312 IMAGE:2600562), complete cds	P17153	428	3e-144	Annexin A5	.	.	.	.	pfam00191	Annexin	Annexin. This family of annexins also includes giardin that has been shown to function as an annexin.	GO:0055074|calcium ion homeostasis;GO:0050819|negative regulation of coagulation;GO:0010033|response to organic substance;	GO:0034704|calcium channel complex;GO:0005737|cytoplasm;GO:0072563|endothelial microparticle;GO:0009897|external side of plasma membrane;GO:0031982|vesicle;	GO:0005262|calcium channel activity;GO:0005509|calcium ion binding;GO:0005544|calcium-dependent phospholipid binding;	K16646	ANXA5; annexin A5
chr1	23069828	23072009	23040358	23071958	Intron	-	2130	ENSDARG00000061121	adgrl3.1	ref|XP_005170999.1|	7076	0	adhesion G protein-coupled receptor L3 isoform X3 [Danio rerio]	ref|XM_005170942.4|	4433	0	PREDICTED: Danio rerio adhesion G protein-coupled receptor L3.1 (adgrl3.1), transcript variant X3, mRNA	Q9HAR2	1910	0	Adhesion G protein-coupled receptor L3	.	.	.	.	pfam02354	Latrophilin	Latrophilin Cytoplasmic C-terminal region. This family consists of the cytoplasmic C-terminal region in latrophilin. Latrophilin is a synaptic Ca2+ independent alpha- latrotoxin (LTX) receptor and is a novel member of the secretin family of G-protein coupled receptors that are involved in secretion. Latrophilin mRNA is present only in neuronal tissue. Lactrophillin interacts with G-alpha O.	GO:0007189|adenylate cyclase-activating G protein-coupled receptor signaling pathway;GO:0007420|brain development;GO:0007166|cell surface receptor signaling pathway;GO:0098742|cell-cell adhesion via plasma-membrane adhesion molecules;GO:0007186|G protein-coupled receptor signaling pathway;GO:0001764|neuron migration;GO:0007416|synapse assembly;	GO:0030424|axon;GO:0005911|cell-cell junction;GO:0098978|glutamatergic synapse;GO:0016021|integral component of membrane;GO:0005887|integral component of plasma membrane;	GO:0005509|calcium ion binding;GO:0030246|carbohydrate binding;GO:0004930|G protein-coupled receptor activity;	K04594	ADGRL3, LPHN3; adhesion G protein-coupled receptor L3
chr1	23122970	23123228	23110833	23157158	Intron	-	258	ENSDARG00000061121	adgrl3.1	ref|XP_005170999.1|	7076	0	adhesion G protein-coupled receptor L3 isoform X3 [Danio rerio]	ref|XM_005170942.4|	4433	0	PREDICTED: Danio rerio adhesion G protein-coupled receptor L3.1 (adgrl3.1), transcript variant X3, mRNA	Q9HAR2	1910	0	Adhesion G protein-coupled receptor L3	.	.	.	.	pfam02354	Latrophilin	Latrophilin Cytoplasmic C-terminal region. This family consists of the cytoplasmic C-terminal region in latrophilin. Latrophilin is a synaptic Ca2+ independent alpha- latrotoxin (LTX) receptor and is a novel member of the secretin family of G-protein coupled receptors that are involved in secretion. Latrophilin mRNA is present only in neuronal tissue. Lactrophillin interacts with G-alpha O.	GO:0007189|adenylate cyclase-activating G protein-coupled receptor signaling pathway;GO:0007420|brain development;GO:0007166|cell surface receptor signaling pathway;GO:0098742|cell-cell adhesion via plasma-membrane adhesion molecules;GO:0007186|G protein-coupled receptor signaling pathway;GO:0001764|neuron migration;GO:0007416|synapse assembly;	GO:0030424|axon;GO:0005911|cell-cell junction;GO:0098978|glutamatergic synapse;GO:0016021|integral component of membrane;GO:0005887|integral component of plasma membrane;	GO:0005509|calcium ion binding;GO:0030246|carbohydrate binding;GO:0004930|G protein-coupled receptor activity;	K04594	ADGRL3, LPHN3; adhesion G protein-coupled receptor L3
chr1	23293183	23295088	23293173	23294278	Intron	-	1095	ENSDARG00000019838	ugdh	ref|NP_001103872.1|	2639	0	UDP-glucose 6-dehydrogenase [Danio rerio] >AAI54795.1 UDP-glucose dehydrogenase [Danio rerio]	ref|NM_001110402.1|	2147	0	Danio rerio UDP-glucose 6-dehydrogenase (ugdh), mRNA >BC154794.1 Danio rerio UDP-glucose dehydrogenase, mRNA (cDNA clone MGC:174854 IMAGE:7177187), complete cds	O60701	867	0	UDP-glucose 6-dehydrogenase	SMc02641	288	5e-87	COG1004	pfam03721	UDPG_MGDP_dh_N	UDP-glucose/GDP-mannose dehydrogenase family, NAD binding domain. The UDP-glucose/GDP-mannose dehydrogenaseses are a small group of enzymes which possesses the ability to catalyze the NAD-dependent 2-fold oxidation of an alcohol to an acid without the release of an aldehyde intermediate.	GO:0005975|carbohydrate metabolic process;GO:0030206|chondroitin sulfate biosynthetic process;GO:0001702|gastrulation with mouth forming second;GO:0006024|glycosaminoglycan biosynthetic process;GO:0015012|heparan sulfate proteoglycan biosynthetic process;GO:0048666|neuron development;GO:0034214|protein hexamerization;GO:0006065|UDP-glucuronate biosynthetic process;	GO:0005829|cytosol;GO:0070062|extracellular exosome;GO:0005654|nucleoplasm;GO:0005634|nucleus;	GO:0042802|identical protein binding;GO:0051287|NAD binding;GO:0003979|UDP-glucose 6-dehydrogenase activity;	K00012	UGDH, ugd; UDPglucose 6-dehydrogenase [EC:1.1.1.22]
chr1	23306832	23308899	23304949	23308103	Intron	-	1271	ENSDARG00000005799	smim14	ref|XP_016357387.1|	553	4.39e-64	PREDICTED: small integral membrane protein 14-like isoform X2 [Sinocyclocheilus anshuiensis]	ref|NM_205602.2|	1875	0	Danio rerio small integral membrane protein 14 (smim14), mRNA >BC068038.1 Danio rerio zgc:77713, mRNA (cDNA clone MGC:77713 IMAGE:7000543), complete cds	Q2KIK3	141	3e-38	Small integral membrane protein 14	.	.	.	.	pfam11027	DUF2615	Protein of unknown function (DUF2615). This small. approximately 100 residue, family is conserved from worms to humans. It is cysteine-rich with a characteristic FDxCEC sequence motif. The function is not known.	GO:0001835|blastocyst hatching;	GO:0005783|endoplasmic reticulum;GO:0005789|endoplasmic reticulum membrane;GO:0016021|integral component of membrane;	.	.	.
chr1	23306832	23308899	23304949	23308123	Intron	-	1291	ENSDARG00000005799	smim14	ref|XP_016357387.1|	553	4.39e-64	PREDICTED: small integral membrane protein 14-like isoform X2 [Sinocyclocheilus anshuiensis]	ref|NM_205602.2|	1875	0	Danio rerio small integral membrane protein 14 (smim14), mRNA >BC068038.1 Danio rerio zgc:77713, mRNA (cDNA clone MGC:77713 IMAGE:7000543), complete cds	Q2KIK3	141	3e-38	Small integral membrane protein 14	.	.	.	.	pfam11027	DUF2615	Protein of unknown function (DUF2615). This small. approximately 100 residue, family is conserved from worms to humans. It is cysteine-rich with a characteristic FDxCEC sequence motif. The function is not known.	GO:0001835|blastocyst hatching;	GO:0005783|endoplasmic reticulum;GO:0005789|endoplasmic reticulum membrane;GO:0016021|integral component of membrane;	.	.	.
chr1	23357228	23358133	23343932	23369505	Intron	-	905	ENSDARG00000055022	pds5a	ref|XP_005170973.1|	6850	0	sister chromatid cohesion protein PDS5 homolog A isoform X1 [Danio rerio]	ref|NM_200992.2|	4531	0	Danio rerio PDS5 cohesin associated factor A (pds5a), mRNA >BC129035.1 Danio rerio zgc:66331, mRNA (cDNA clone MGC:153878 IMAGE:8003928), complete cds	A1L1F4	2618	0	Sister chromatid cohesion protein PDS5 homolog A	.	.	.	.	pfam13254	DUF4045	Domain of unknown function (DUF4045). This presumed domain is functionally uncharacterized. This domain family is found in bacteria and eukaryotes, and is typically between 384 and 430 amino acids in length.	GO:0051301|cell division;GO:0006281|DNA repair;GO:0007064|mitotic sister chromatid cohesion;GO:0008156|negative regulation of DNA replication;	GO:0000785|chromatin;GO:0005634|nucleus;	.	K11267	PDS5; sister chromatid cohesion protein PDS5
chr1	23367322	23370478	23343932	23369505	Intron	-	2183	ENSDARG00000055022	pds5a	ref|XP_005170973.1|	6850	0	sister chromatid cohesion protein PDS5 homolog A isoform X1 [Danio rerio]	ref|NM_200992.2|	4531	0	Danio rerio PDS5 cohesin associated factor A (pds5a), mRNA >BC129035.1 Danio rerio zgc:66331, mRNA (cDNA clone MGC:153878 IMAGE:8003928), complete cds	A1L1F4	2618	0	Sister chromatid cohesion protein PDS5 homolog A	.	.	.	.	pfam13254	DUF4045	Domain of unknown function (DUF4045). This presumed domain is functionally uncharacterized. This domain family is found in bacteria and eukaryotes, and is typically between 384 and 430 amino acids in length.	GO:0051301|cell division;GO:0006281|DNA repair;GO:0007064|mitotic sister chromatid cohesion;GO:0008156|negative regulation of DNA replication;	GO:0000785|chromatin;GO:0005634|nucleus;	.	K11267	PDS5; sister chromatid cohesion protein PDS5
chr1	24483075	24483838	24482533	24486977	Intron	+	763	ENSDARG00000061021	fam160a1a	ref|XP_009289541.1|	4573	0	protein FAM160A1 [Danio rerio] >XP_009289549.1 protein FAM160A1 [Danio rerio]	ref|XM_009291266.3|	4015	0	PREDICTED: Danio rerio family with sequence similarity 160, member A1a (fam160a1a), transcript variant X1, mRNA	Q05DH4	882	0	FHF complex subunit HOOK interacting protein 1A	.	.	.	.	pfam10257	RAI16-like	Retinoic acid induced 16-like protein. This is the conserved N-terminal 450 residues of a family of proteins described as retinoic acid-induced protein 16-like proteins. The exact function is not known. The proteins are found from worms to humans.	GO:1905719|protein localization to perinuclear region of cytoplasm;	.	.	.	.
chr1	24483075	24483838	24482533	24486997	Intron	+	763	ENSDARG00000061021	fam160a1a	ref|XP_009289541.1|	4573	0	protein FAM160A1 [Danio rerio] >XP_009289549.1 protein FAM160A1 [Danio rerio]	ref|XM_009291266.3|	4015	0	PREDICTED: Danio rerio family with sequence similarity 160, member A1a (fam160a1a), transcript variant X1, mRNA	Q05DH4	882	0	FHF complex subunit HOOK interacting protein 1A	.	.	.	.	pfam10257	RAI16-like	Retinoic acid induced 16-like protein. This is the conserved N-terminal 450 residues of a family of proteins described as retinoic acid-induced protein 16-like proteins. The exact function is not known. The proteins are found from worms to humans.	GO:1905719|protein localization to perinuclear region of cytoplasm;	.	.	.	.
chr1	24505997	24507374	24503794	24507986	Intron	+	1377	ENSDARG00000061021	fam160a1a	ref|XP_009289541.1|	4573	0	protein FAM160A1 [Danio rerio] >XP_009289549.1 protein FAM160A1 [Danio rerio]	ref|XM_009291266.3|	4015	0	PREDICTED: Danio rerio family with sequence similarity 160, member A1a (fam160a1a), transcript variant X1, mRNA	Q05DH4	882	0	FHF complex subunit HOOK interacting protein 1A	.	.	.	.	pfam10257	RAI16-like	Retinoic acid induced 16-like protein. This is the conserved N-terminal 450 residues of a family of proteins described as retinoic acid-induced protein 16-like proteins. The exact function is not known. The proteins are found from worms to humans.	GO:1905719|protein localization to perinuclear region of cytoplasm;	.	.	.	.
chr1	24536086	24536693	24536062	24540575	Intron	-	607	ENSDARG00000037309	gatb	ref|NP_001013464.2|	2973	0	glutamyl-tRNA(Gln) amidotransferase subunit B, mitochondrial [Danio rerio] >Q7T010.2 RecName: Full=Glutamyl-tRNA(Gln) amidotransferase subunit B, mitochondrial; Short=Glu-AdT subunit B; AltName: Full=Cytochrome c oxidase assembly factor PET112 homolog; AltName: Full=PET112-like; Flags: Precursor [Danio rerio]	ref|NM_001013446.3|	2126	0	Danio rerio glutamyl-tRNA(Gln) amidotransferase, subunit B (gatb), mRNA; nuclear gene for mitochondrial product	Q7T010	1149	0	Glutamyl-tRNA(Gln) amidotransferase subunit B, mitochondrial	RC0193	397	5e-124	COG0064	pfam02934	GatB_N	GatB/GatE catalytic domain. This domain is found in the GatB and GatE proteins.	GO:0070681|glutaminyl-tRNAGln biosynthesis via transamidation;GO:0032543|mitochondrial translation;	GO:0030956|glutamyl-tRNA(Gln) amidotransferase complex;GO:0005739|mitochondrion;	GO:0005524|ATP binding;GO:0050567|glutaminyl-tRNA synthase (glutamine-hydrolyzing) activity;	K02434	gatB, PET112; aspartyl-tRNA(Asn)/glutamyl-tRNA(Gln) amidotransferase subunit B [EC:6.3.5.6 6.3.5.7]
chr1	24916423	24923208	24913694	25023975	Intron	-	6785	ENSDARG00000060994	fbxw7	ref|XP_009289574.3|	3384	0	F-box/WD repeat-containing protein 7 isoform X4 [Danio rerio] >XP_021326874.1 F-box/WD repeat-containing protein 7 isoform X4 [Danio rerio] >XP_021329581.1 F-box/WD repeat-containing protein 7 isoform X4 [Danio rerio]	ref|XM_005170948.4|	3246	0	PREDICTED: Danio rerio F-box and WD repeat domain containing 7 (fbxw7), transcript variant X6, mRNA	Q8VBV4	1048	0	F-box/WD repeat-containing protein 7	.	.	.	.	pfam12937	F-box-like	F-box-like. This is an F-box-like family.	GO:0006974|cellular response to DNA damage stimulus;GO:0034644|cellular response to UV;GO:0030324|lung development;GO:0010629|negative regulation of gene expression;GO:2001205|negative regulation of osteoclast development;GO:1903026|negative regulation of RNA polymerase II regulatory region sequence-specific DNA binding;GO:0007219|Notch signaling pathway;GO:0045741|positive regulation of epiderma…	GO:0005737|cytoplasm;GO:0005829|cytosol;GO:0005783|endoplasmic reticulum;GO:0005794|Golgi apparatus;GO:0016021|integral component of membrane;GO:0005739|mitochondrion;GO:0005730|nucleolus;GO:0005654|nucleoplasm;GO:0005634|nucleus;GO:1990452|Parkin-FBXW7-Cul1 ubiquitin ligase complex;GO:0048471|perinuclear region of cytoplasm;GO:0032991|protein-containing complex;GO:0019005|SCF ubiquitin ligase co…	GO:0030332|cyclin binding;GO:0042802|identical protein binding;GO:0050816|phosphothreonine residue binding;GO:0030674|protein binding, bridging;GO:0043130|ubiquitin binding;GO:0031625|ubiquitin protein ligase binding;GO:0097027|ubiquitin-protein transferase activator activity;	K10260	FBXW7, SEL10; F-box and WD-40 domain protein 7
chr1	24927010	24933282	24913694	25023975	Intron	-	6272	ENSDARG00000060994	fbxw7	ref|XP_009289574.3|	3384	0	F-box/WD repeat-containing protein 7 isoform X4 [Danio rerio] >XP_021326874.1 F-box/WD repeat-containing protein 7 isoform X4 [Danio rerio] >XP_021329581.1 F-box/WD repeat-containing protein 7 isoform X4 [Danio rerio]	ref|XM_005170948.4|	3246	0	PREDICTED: Danio rerio F-box and WD repeat domain containing 7 (fbxw7), transcript variant X6, mRNA	Q8VBV4	1048	0	F-box/WD repeat-containing protein 7	.	.	.	.	pfam12937	F-box-like	F-box-like. This is an F-box-like family.	GO:0006974|cellular response to DNA damage stimulus;GO:0034644|cellular response to UV;GO:0030324|lung development;GO:0010629|negative regulation of gene expression;GO:2001205|negative regulation of osteoclast development;GO:1903026|negative regulation of RNA polymerase II regulatory region sequence-specific DNA binding;GO:0007219|Notch signaling pathway;GO:0045741|positive regulation of epiderma…	GO:0005737|cytoplasm;GO:0005829|cytosol;GO:0005783|endoplasmic reticulum;GO:0005794|Golgi apparatus;GO:0016021|integral component of membrane;GO:0005739|mitochondrion;GO:0005730|nucleolus;GO:0005654|nucleoplasm;GO:0005634|nucleus;GO:1990452|Parkin-FBXW7-Cul1 ubiquitin ligase complex;GO:0048471|perinuclear region of cytoplasm;GO:0032991|protein-containing complex;GO:0019005|SCF ubiquitin ligase co…	GO:0030332|cyclin binding;GO:0042802|identical protein binding;GO:0050816|phosphothreonine residue binding;GO:0030674|protein binding, bridging;GO:0043130|ubiquitin binding;GO:0031625|ubiquitin protein ligase binding;GO:0097027|ubiquitin-protein transferase activator activity;	K10260	FBXW7, SEL10; F-box and WD-40 domain protein 7
chr1	24936876	24938128	24913694	25023975	Intron	-	1252	ENSDARG00000060994	fbxw7	ref|XP_009289574.3|	3384	0	F-box/WD repeat-containing protein 7 isoform X4 [Danio rerio] >XP_021326874.1 F-box/WD repeat-containing protein 7 isoform X4 [Danio rerio] >XP_021329581.1 F-box/WD repeat-containing protein 7 isoform X4 [Danio rerio]	ref|XM_005170948.4|	3246	0	PREDICTED: Danio rerio F-box and WD repeat domain containing 7 (fbxw7), transcript variant X6, mRNA	Q8VBV4	1048	0	F-box/WD repeat-containing protein 7	.	.	.	.	pfam12937	F-box-like	F-box-like. This is an F-box-like family.	GO:0006974|cellular response to DNA damage stimulus;GO:0034644|cellular response to UV;GO:0030324|lung development;GO:0010629|negative regulation of gene expression;GO:2001205|negative regulation of osteoclast development;GO:1903026|negative regulation of RNA polymerase II regulatory region sequence-specific DNA binding;GO:0007219|Notch signaling pathway;GO:0045741|positive regulation of epiderma…	GO:0005737|cytoplasm;GO:0005829|cytosol;GO:0005783|endoplasmic reticulum;GO:0005794|Golgi apparatus;GO:0016021|integral component of membrane;GO:0005739|mitochondrion;GO:0005730|nucleolus;GO:0005654|nucleoplasm;GO:0005634|nucleus;GO:1990452|Parkin-FBXW7-Cul1 ubiquitin ligase complex;GO:0048471|perinuclear region of cytoplasm;GO:0032991|protein-containing complex;GO:0019005|SCF ubiquitin ligase co…	GO:0030332|cyclin binding;GO:0042802|identical protein binding;GO:0050816|phosphothreonine residue binding;GO:0030674|protein binding, bridging;GO:0043130|ubiquitin binding;GO:0031625|ubiquitin protein ligase binding;GO:0097027|ubiquitin-protein transferase activator activity;	K10260	FBXW7, SEL10; F-box and WD-40 domain protein 7
chr1	25037526	25044987	25024731	25084508	Intron	-	7461	ENSDARG00000060994	fbxw7	ref|XP_009289574.3|	3384	0	F-box/WD repeat-containing protein 7 isoform X4 [Danio rerio] >XP_021326874.1 F-box/WD repeat-containing protein 7 isoform X4 [Danio rerio] >XP_021329581.1 F-box/WD repeat-containing protein 7 isoform X4 [Danio rerio]	ref|XM_005170948.4|	3246	0	PREDICTED: Danio rerio F-box and WD repeat domain containing 7 (fbxw7), transcript variant X6, mRNA	Q8VBV4	1048	0	F-box/WD repeat-containing protein 7	.	.	.	.	pfam12937	F-box-like	F-box-like. This is an F-box-like family.	GO:0006974|cellular response to DNA damage stimulus;GO:0034644|cellular response to UV;GO:0030324|lung development;GO:0010629|negative regulation of gene expression;GO:2001205|negative regulation of osteoclast development;GO:1903026|negative regulation of RNA polymerase II regulatory region sequence-specific DNA binding;GO:0007219|Notch signaling pathway;GO:0045741|positive regulation of epiderma…	GO:0005737|cytoplasm;GO:0005829|cytosol;GO:0005783|endoplasmic reticulum;GO:0005794|Golgi apparatus;GO:0016021|integral component of membrane;GO:0005739|mitochondrion;GO:0005730|nucleolus;GO:0005654|nucleoplasm;GO:0005634|nucleus;GO:1990452|Parkin-FBXW7-Cul1 ubiquitin ligase complex;GO:0048471|perinuclear region of cytoplasm;GO:0032991|protein-containing complex;GO:0019005|SCF ubiquitin ligase co…	GO:0030332|cyclin binding;GO:0042802|identical protein binding;GO:0050816|phosphothreonine residue binding;GO:0030674|protein binding, bridging;GO:0043130|ubiquitin binding;GO:0031625|ubiquitin protein ligase binding;GO:0097027|ubiquitin-protein transferase activator activity;	K10260	FBXW7, SEL10; F-box and WD-40 domain protein 7
chr1	25078016	25083890	25024731	25084508	Intron	-	5874	ENSDARG00000060994	fbxw7	ref|XP_009289574.3|	3384	0	F-box/WD repeat-containing protein 7 isoform X4 [Danio rerio] >XP_021326874.1 F-box/WD repeat-containing protein 7 isoform X4 [Danio rerio] >XP_021329581.1 F-box/WD repeat-containing protein 7 isoform X4 [Danio rerio]	ref|XM_005170948.4|	3246	0	PREDICTED: Danio rerio F-box and WD repeat domain containing 7 (fbxw7), transcript variant X6, mRNA	Q8VBV4	1048	0	F-box/WD repeat-containing protein 7	.	.	.	.	pfam12937	F-box-like	F-box-like. This is an F-box-like family.	GO:0006974|cellular response to DNA damage stimulus;GO:0034644|cellular response to UV;GO:0030324|lung development;GO:0010629|negative regulation of gene expression;GO:2001205|negative regulation of osteoclast development;GO:1903026|negative regulation of RNA polymerase II regulatory region sequence-specific DNA binding;GO:0007219|Notch signaling pathway;GO:0045741|positive regulation of epiderma…	GO:0005737|cytoplasm;GO:0005829|cytosol;GO:0005783|endoplasmic reticulum;GO:0005794|Golgi apparatus;GO:0016021|integral component of membrane;GO:0005739|mitochondrion;GO:0005730|nucleolus;GO:0005654|nucleoplasm;GO:0005634|nucleus;GO:1990452|Parkin-FBXW7-Cul1 ubiquitin ligase complex;GO:0048471|perinuclear region of cytoplasm;GO:0032991|protein-containing complex;GO:0019005|SCF ubiquitin ligase co…	GO:0030332|cyclin binding;GO:0042802|identical protein binding;GO:0050816|phosphothreonine residue binding;GO:0030674|protein binding, bridging;GO:0043130|ubiquitin binding;GO:0031625|ubiquitin protein ligase binding;GO:0097027|ubiquitin-protein transferase activator activity;	K10260	FBXW7, SEL10; F-box and WD-40 domain protein 7
chr1	25086347	25091239	25084564	25143963	Intron	-	4892	ENSDARG00000060994	fbxw7	ref|XP_009289574.3|	3384	0	F-box/WD repeat-containing protein 7 isoform X4 [Danio rerio] >XP_021326874.1 F-box/WD repeat-containing protein 7 isoform X4 [Danio rerio] >XP_021329581.1 F-box/WD repeat-containing protein 7 isoform X4 [Danio rerio]	ref|XM_005170948.4|	3246	0	PREDICTED: Danio rerio F-box and WD repeat domain containing 7 (fbxw7), transcript variant X6, mRNA	Q8VBV4	1048	0	F-box/WD repeat-containing protein 7	.	.	.	.	pfam12937	F-box-like	F-box-like. This is an F-box-like family.	GO:0006974|cellular response to DNA damage stimulus;GO:0034644|cellular response to UV;GO:0030324|lung development;GO:0010629|negative regulation of gene expression;GO:2001205|negative regulation of osteoclast development;GO:1903026|negative regulation of RNA polymerase II regulatory region sequence-specific DNA binding;GO:0007219|Notch signaling pathway;GO:0045741|positive regulation of epiderma…	GO:0005737|cytoplasm;GO:0005829|cytosol;GO:0005783|endoplasmic reticulum;GO:0005794|Golgi apparatus;GO:0016021|integral component of membrane;GO:0005739|mitochondrion;GO:0005730|nucleolus;GO:0005654|nucleoplasm;GO:0005634|nucleus;GO:1990452|Parkin-FBXW7-Cul1 ubiquitin ligase complex;GO:0048471|perinuclear region of cytoplasm;GO:0032991|protein-containing complex;GO:0019005|SCF ubiquitin ligase co…	GO:0030332|cyclin binding;GO:0042802|identical protein binding;GO:0050816|phosphothreonine residue binding;GO:0030674|protein binding, bridging;GO:0043130|ubiquitin binding;GO:0031625|ubiquitin protein ligase binding;GO:0097027|ubiquitin-protein transferase activator activity;	K10260	FBXW7, SEL10; F-box and WD-40 domain protein 7
chr1	25312079	25312604	25310943	25313009	Intron	+	525	ENSDARG00000079434	tmem131l	ref|XP_693816.8|	7216	0	transmembrane protein 131-like isoform X1 [Danio rerio]	ref|XM_688724.8|	4830	0	PREDICTED: Danio rerio transmembrane 131 like (tmem131l), transcript variant X1, mRNA	Q08DV9	560	3e-169	Transmembrane protein 131-like	.	.	.	.	pfam12371	TMEM131_like	Transmembrane protein 131-like. TMEM131_like is a family of bacterial, plant and other metazoa transmembrane proteins. Many of the members are multi-pass transmembrane proteins.	GO:0090090|negative regulation of canonical Wnt signaling pathway;	GO:0016021|integral component of membrane;GO:0016020|membrane;GO:0005886|plasma membrane;	.	.	.
chr1	25367513	25371799	25345030	25370115	Intron	-	2602	ENSDARG00000031817	trim2a	ref|XP_005170946.1|	3813	0	tripartite motif-containing protein 2 isoform X1 [Danio rerio]	ref|NM_001014371.1|	3046	0	Danio rerio tripartite motif containing 2a (trim2a), mRNA >BC091789.1 Danio rerio zgc:113099, mRNA (cDNA clone MGC:113099 IMAGE:6898187), complete cds	Q9C040	1222	0	Tripartite motif-containing protein 2	.	.	.	.	pfam00630	Filamin	Filamin/ABP280 repeat.	GO:0043161|proteasome-mediated ubiquitin-dependent protein catabolic process;GO:0000209|protein polyubiquitination;GO:0043523|regulation of neuron apoptotic process;	GO:0005737|cytoplasm;	GO:0061630|ubiquitin protein ligase activity;GO:0004842|ubiquitin-protein transferase activity;GO:0008270|zinc ion binding;	K11997	TRIM2_3; tripartite motif-containing protein 2/3
chr1	25410478	25412539	25409072	25412214	Intron	-	1736	ENSDARG00000074812	fhdc1	ref|XP_001920056.2|	5198	0	FH2 domain-containing protein 1 [Danio rerio] >XP_021326877.1 FH2 domain-containing protein 1 [Danio rerio]	ref|XM_001920021.5|	5864	0	PREDICTED: Danio rerio FH2 domain containing 1 (fhdc1), mRNA	Q3ULZ2	528	2e-159	FH2 domain-containing protein 1	.	.	.	.	pfam02181	FH2	Formin Homology 2 Domain.	GO:0060271|cilium assembly;GO:0090161|Golgi ribbon formation;GO:0043149|stress fiber assembly;	GO:0005929|cilium;GO:0005881|cytoplasmic microtubule;GO:0005794|Golgi apparatus;GO:0005874|microtubule;	GO:0003779|actin binding;GO:0008017|microtubule binding;	.	.
chr1	25474616	25478120	25466888	25486336	Intron	-	3504	ENSDARG00000070055	arfip1	ref|XP_005170949.1|	2317	0	arfaptin-1 isoform X2 [Danio rerio]	ref|XM_005170892.4|	1885	0	PREDICTED: Danio rerio ADP-ribosylation factor interacting protein 1 (arfaptin 1) (arfip1), transcript variant X2, mRNA	P53367	503	1e-172	Arfaptin-1	.	.	.	.	pfam06456	Arfaptin	Arfaptin-like domain. Arfaptin interacts with ARF1, a small GTPase involved in vesicle budding at the Golgi complex and immature secretory granules. The structure of arfaptin shows that upon binding to a small GTPase, arfaptin forms an elongated, crescent-shaped dimer of three-helix coiled-coils. The N-terminal region of ICA69 is similar to arfaptin.	GO:0006886|intracellular protein transport;GO:1905280|negative regulation of retrograde transport, endosome to Golgi;GO:0034315|regulation of Arp2/3 complex-mediated actin nucleation;GO:0050708|regulation of protein secretion;	GO:0005829|cytosol;GO:0000139|Golgi membrane;GO:0032588|trans-Golgi network membrane;	GO:0070273|phosphatidylinositol-4-phosphate binding;GO:0005543|phospholipid binding;GO:0019904|protein domain specific binding;	K20314	ARFIP; arfaptin
chr1	25650821	25654348	25651361	25654553	Intron	+	2987	ENSDARG00000037283	plrg1	gb|AAH85620.1|	2739	0	Plrg1 protein [Danio rerio] >AAI55784.1 Pleiotropic regulator 1 [Danio rerio]	gb|BC155783.1|	2141	0	Danio rerio pleiotropic regulator 1, mRNA (cDNA clone MGC:174842 IMAGE:7172694), complete cds	Q2KID6	835	0	Pleiotropic regulator 1	.	.	.	.	pfam00400	WD40	WD domain, G-beta repeat.	GO:0000398|mRNA splicing, via spliceosome;GO:1900087|positive regulation of G1/S transition of mitotic cell cycle;GO:0034504|protein localization to nucleus;	GO:0071013|catalytic step 2 spliceosome;GO:0080008|Cul4-RING E3 ubiquitin ligase complex;GO:0005662|DNA replication factor A complex;GO:0001650|fibrillar center;GO:0031965|nuclear membrane;GO:0016607|nuclear speck;GO:0005634|nucleus;GO:0000974|Prp19 complex;GO:0071007|U2-type catalytic step 2 spliceosome;	.	K12862	PLRG1, PRL1, PRP46; pleiotropic regulator 1
chr1	25790706	25791438	25785867	25792067	Intron	+	732	ENSDARG00000013787	gucy1a1	ref|NP_001296458.1|	3347	0	guanylate cyclase soluble subunit alpha-1 [Danio rerio] >CCD04139.1 soluble guanylate cyclase large subunit alpha 1 [Danio rerio]	ref|NM_001309529.1|	2769	0	Danio rerio guanylate cyclase 1 soluble subunit alpha 1 (gucy1a1), mRNA	Q02108	708	0	Guanylate cyclase soluble subunit alpha-1	all0661	145	6e-36	COG2114	pfam00211	Guanylate_cyc	Adenylate and Guanylate cyclase catalytic domain.	GO:0008015|blood circulation;GO:0006182|cGMP biosynthetic process;GO:0007263|nitric oxide mediated signal transduction;GO:0010750|positive regulation of nitric oxide mediated signal transduction;GO:0008217|regulation of blood pressure;GO:0060087|relaxation of vascular smooth muscle;GO:0098925|retrograde trans-synaptic signaling by nitric oxide, modulating synaptic transmission;	GO:0098982|GABA-ergic synapse;GO:0098978|glutamatergic synapse;GO:0008074|guanylate cyclase complex, soluble;	GO:0005525|GTP binding;GO:0004383|guanylate cyclase activity;GO:0020037|heme binding;GO:0038023|signaling receptor activity;	K12318	GUCY1A; guanylate cyclase soluble subunit alpha [EC:4.6.1.2]
chr1	25821475	25821722	25814704	25827370	Intron	+	247	ENSDARG00000086790	gucy1b1	ref|NP_001238874.1|	3267	0	guanylate cyclase soluble subunit beta-1 [Danio rerio] >CCD30519.1 soluble guanylate cyclase small subunit beta 1 [Danio rerio]	ref|NM_001251945.2|	2122	0	Danio rerio guanylate cyclase 1 soluble subunit beta 1 (gucy1b1), mRNA	Q02153	1141	0	Guanylate cyclase soluble subunit beta-1	all0661	146	8e-37	COG2114	pfam07701	HNOBA	Heme NO binding associated. The HNOBA domain is found associated with the HNOB domain and pfam00211 in soluble cyclases and signalling proteins. The HNOB domain is predicted to function as a heme-dependent sensor for gaseous ligands, and transduce diverse downstream signals, in both bacteria and animals.	GO:0008015|blood circulation;GO:0071732|cellular response to nitric oxide;GO:0006182|cGMP biosynthetic process;GO:0019934|cGMP-mediated signaling;GO:0007263|nitric oxide mediated signal transduction;GO:0038060|nitric oxide-cGMP-mediated signaling pathway;GO:0099555|trans-synaptic signaling by nitric oxide, modulating synaptic transmission;	GO:0008074|guanylate cyclase complex, soluble;GO:0048786|presynaptic active zone;	GO:0005525|GTP binding;GO:0004383|guanylate cyclase activity;GO:0020037|heme binding;GO:0046872|metal ion binding;GO:0038023|signaling receptor activity;	K12319	GUCY1B; guanylate cyclase soluble subunit beta [EC:4.6.1.2]
chr1	25826242	25834169	25827608	25832251	Intron	+	4643	ENSDARG00000086790	gucy1b1	ref|NP_001238874.1|	3267	0	guanylate cyclase soluble subunit beta-1 [Danio rerio] >CCD30519.1 soluble guanylate cyclase small subunit beta 1 [Danio rerio]	ref|NM_001251945.2|	2122	0	Danio rerio guanylate cyclase 1 soluble subunit beta 1 (gucy1b1), mRNA	Q02153	1141	0	Guanylate cyclase soluble subunit beta-1	all0661	146	8e-37	COG2114	pfam07701	HNOBA	Heme NO binding associated. The HNOBA domain is found associated with the HNOB domain and pfam00211 in soluble cyclases and signalling proteins. The HNOB domain is predicted to function as a heme-dependent sensor for gaseous ligands, and transduce diverse downstream signals, in both bacteria and animals.	GO:0008015|blood circulation;GO:0071732|cellular response to nitric oxide;GO:0006182|cGMP biosynthetic process;GO:0019934|cGMP-mediated signaling;GO:0007263|nitric oxide mediated signal transduction;GO:0038060|nitric oxide-cGMP-mediated signaling pathway;GO:0099555|trans-synaptic signaling by nitric oxide, modulating synaptic transmission;	GO:0008074|guanylate cyclase complex, soluble;GO:0048786|presynaptic active zone;	GO:0005525|GTP binding;GO:0004383|guanylate cyclase activity;GO:0020037|heme binding;GO:0046872|metal ion binding;GO:0038023|signaling receptor activity;	K12319	GUCY1B; guanylate cyclase soluble subunit beta [EC:4.6.1.2]
chr1	26110952	26112041	26111460	26119303	Intron	+	581	ENSDARG00000037261	mtap	ref|NP_956848.1|	1514	0	S-methyl-5'-thioadenosine phosphorylase [Danio rerio] >Q7ZV22.2 RecName: Full=S-methyl-5'-thioadenosine phosphorylase; AltName: Full=5'-methylthioadenosine phosphorylase; Short=MTA phosphorylase; Short=MTAP; Short=MTAPase [Danio rerio] >AAH46035.2 Methylthioadenosine phosphorylase [Danio rerio] >AAH56545.1 Methylthioadenosine phosphorylase [Danio rerio] >AAI64800.1 Mtap protein [Danio rerio]	ref|NM_200554.1|	1227	0	Danio rerio methylthioadenosine phosphorylase (mtap), mRNA >BC056545.1 Danio rerio methylthioadenosine phosphorylase, mRNA (cDNA clone MGC:66012 IMAGE:6793313), complete cds	Q7ZV22	587	0	S-methyl-5'-thioadenosine phosphorylase	PH0125	247	1e-77	COG0005	pfam01048	PNP_UDP_1	Phosphorylase superfamily. Members of this family include: purine nucleoside phosphorylase (PNP) Uridine phosphorylase (UdRPase) 5'-methylthioadenosine phosphorylase (MTA phosphorylase)	GO:0019509|L-methionine salvage from methylthioadenosine;GO:0006166|purine ribonucleoside salvage;	GO:0005829|cytosol;GO:0005634|nucleus;	GO:0017061|S-methyl-5-thioadenosine phosphorylase activity;	K00772	mtaP, MTAP; 5'-methylthioadenosine phosphorylase [EC:2.4.2.28]
chr1	26255744	26256223	26253236	26292378	Intron	-	479	ENSDARG00000077817	cxxc4	ref|XP_001345418.2|	1538	0	CXXC-type zinc finger protein 4 [Danio rerio]	ref|XM_001345382.5|	3518	0	PREDICTED: Danio rerio CXXC finger 4 (cxxc4), mRNA	Q0VFP6	355	4e-112	CXXC-type zinc finger protein 4	.	.	.	.	pfam02008	zf-CXXC	CXXC zinc finger domain. This domain contains eight conserved cysteine residues that bind to two zinc ions. The CXXC domain is found in a variety of chromatin-associated proteins. This domain binds to nonmethyl-CpG dinucleotides. The domain is characterized by two repeats, and shows a peculiar internal duplication in which the second unit is inserted into the first one. Each of these units is cha…	GO:0016055|Wnt signaling pathway;GO:0007352|zygotic specification of dorsal/ventral axis;	GO:0005737|cytoplasm;GO:0005634|nucleus;	GO:0008327|methyl-CpG binding;GO:0008270|zinc ion binding;	K03344	IDAX; Dvl-binding protein IDAX
chr1	26579976	26580897	26580421	26582136	Intron	+	476	ENSDARG00000094127	AL954695.3	ref|XP_017213642.2|	1431	0	serine/threonine-protein kinase pim-2-like [Danio rerio]	emb|AL954695.15|	944	0	Zebrafish DNA sequence from clone CH211-202N12 in linkage group 1, complete sequence	Q62070	159	9e-41	Serine/threonine-protein kinase pim-2	.	.	.	.	pfam00069	Pkinase	Protein kinase domain.	GO:0008637|apoptotic mitochondrial changes;GO:0000082|G1/S transition of mitotic cell cycle;GO:0043066|negative regulation of apoptotic process;GO:0008285|negative regulation of cell proliferation;GO:0032091|negative regulation of protein binding;GO:0010508|positive regulation of autophagy;GO:0043123|positive regulation of I-kappaB kinase/NF-kappaB signaling;GO:0016239|positive regulation of macr…	GO:0005737|cytoplasm;	GO:0005524|ATP binding;GO:0004672|protein kinase activity;GO:0004674|protein serine/threonine kinase activity;	K08806	PIM2; proto-oncogene serine/threonine-protein kinase Pim-2 [EC:2.7.11.1]
chr1	26613031	26616774	26605272	26626832	Intron	+	3743	ENSDARG00000005210	coro2a	ref|XP_005159933.1|	2885	0	coronin-2A isoform X2 [Danio rerio]	ref|XM_005159876.4|	2854	0	PREDICTED: Danio rerio coronin, actin binding protein, 2A (coro2a), transcript variant X2, mRNA	Q92828	721	0	Coronin-2A	.	.	.	.	pfam08953	DUF1899	Domain of unknown function (DUF1899). This set of domains is found in various eukaryotic proteins. Function is unknown.	GO:0035556|intracellular signal transduction;	GO:0017053|transcriptional repressor complex;	GO:0051015|actin filament binding;	K13887	CORO2; coronin-2
chr1	27181791	27182042	27169636	27195850	Intron	+	251	ENSDARG00000069989	bnc2	ref|NP_001314680.1|	5189	0	zinc finger protein basonuclin-2 isoform 2 [Danio rerio]	ref|NM_001327751.1|	5294	0	Danio rerio basonuclin 2 (bnc2), transcript variant 2, mRNA	Q6ZN30	804	0	Zinc finger protein basonuclin-2	.	.	.	.	pfam06664	MIG-14_Wnt-bd	Wnt-binding factor required for Wnt secretion. MIG-14 is a Wnt-binding factor. Newly synthesized EGL-20/Wnt binds to MIG-14 in the Golgi, targetting the Wnt to the cell membrane for secretion. AP-2-mediated endocytosis and retromer retrieval at the sorting endosome would recycle MIG-14 to the Golgi, where it can bind to EGL-20/Wnt for next cycle of secretion.	GO:0003416|endochondral bone growth;GO:0060485|mesenchyme development;GO:0006355|regulation of transcription, DNA-templated;GO:0060021|roof of mouth development;GO:0043586|tongue development;	GO:0005654|nucleoplasm;GO:0005634|nucleus;	GO:0046872|metal ion binding;GO:0000976|transcription regulatory region sequence-specific DNA binding;	.	.
chr1	27868147	27869752	27868462	27876627	Intron	+	1290	ENSDARG00000069996	dnajb14	ref|NP_001071255.1|	1853	0	dnaJ homolog subfamily B member 14 [Danio rerio] >AAI25882.1 Zgc:153638 [Danio rerio]	ref|NM_001077787.1|	1970	0	Danio rerio DnaJ heat shock protein family (Hsp40) member B14 (dnajb14), mRNA >BC125881.1 Danio rerio zgc:153638, mRNA (cDNA clone MGC:153638 IMAGE:7901530), complete cds	Q149L6	449	2e-145	DnaJ homolog subfamily B member 14	.	.	.	.	pfam09320	DUF1977	Domain of unknown function (DUF1977). Members of this family of functionally uncharacterized domains are predominantly found in dnaj-like proteins.	GO:0034622|cellular protein-containing complex assembly;GO:0071218|cellular response to misfolded protein;GO:0051085|chaperone cofactor-dependent protein refolding;GO:0030433|ubiquitin-dependent ERAD pathway;	GO:0005783|endoplasmic reticulum;GO:0005789|endoplasmic reticulum membrane;GO:0016021|integral component of membrane;GO:0031965|nuclear membrane;	GO:0030544|Hsp70 protein binding;	K09520	DNAJB14; DnaJ homolog subfamily B member 14
chr1	27889622	27890462	27887530	27892811	Intron	+	840	ENSDARG00000069996	dnajb14	ref|NP_001071255.1|	1853	0	dnaJ homolog subfamily B member 14 [Danio rerio] >AAI25882.1 Zgc:153638 [Danio rerio]	ref|NM_001077787.1|	1970	0	Danio rerio DnaJ heat shock protein family (Hsp40) member B14 (dnajb14), mRNA >BC125881.1 Danio rerio zgc:153638, mRNA (cDNA clone MGC:153638 IMAGE:7901530), complete cds	Q149L6	449	2e-145	DnaJ homolog subfamily B member 14	.	.	.	.	pfam09320	DUF1977	Domain of unknown function (DUF1977). Members of this family of functionally uncharacterized domains are predominantly found in dnaj-like proteins.	GO:0034622|cellular protein-containing complex assembly;GO:0071218|cellular response to misfolded protein;GO:0051085|chaperone cofactor-dependent protein refolding;GO:0030433|ubiquitin-dependent ERAD pathway;	GO:0005783|endoplasmic reticulum;GO:0005789|endoplasmic reticulum membrane;GO:0016021|integral component of membrane;GO:0031965|nuclear membrane;	GO:0030544|Hsp70 protein binding;	K09520	DNAJB14; DnaJ homolog subfamily B member 14
chr1	28030907	28034458	28031754	28035470	Intron	+	2704	ENSDARG00000031632	chst10	ref|XP_005159947.1|	2009	0	carbohydrate sulfotransferase 10 isoform X3 [Danio rerio]	ref|XM_005159890.4|	1718	0	PREDICTED: Danio rerio carbohydrate sulfotransferase 10 (chst10), transcript variant X3, mRNA	Q6AXM1	755	0	Carbohydrate sulfotransferase 10	.	.	.	.	pfam03567	Sulfotransfer_2	Sulfotransferase family. This family includes a variety of sulfotransferase enzymes. Chondroitin 6-sulfotransferase catalyzes the transfer of sulfate to position 6 of the N-acetylgalactosamine residue of chondroitin. This family also includes Heparan sulfate 2-O-sulfotransferase (HS2ST) and Heparan sulfate 6-sulfotransferase (HS6ST). Heparan sulfate (HS) is a co-receptor for a number of growth fa…	GO:0016051|carbohydrate biosynthetic process;GO:0030166|proteoglycan biosynthetic process;	GO:0000139|Golgi membrane;GO:0016021|integral component of membrane;	GO:0008146|sulfotransferase activity;	K09674	CHST10; carbohydrate 3-sulfotransferase 10 [EC:2.8.2.-]
chr1	28030907	28034458	28031893	28035470	Intron	+	2565	ENSDARG00000031632	chst10	ref|XP_005159947.1|	2009	0	carbohydrate sulfotransferase 10 isoform X3 [Danio rerio]	ref|XM_005159890.4|	1718	0	PREDICTED: Danio rerio carbohydrate sulfotransferase 10 (chst10), transcript variant X3, mRNA	Q6AXM1	755	0	Carbohydrate sulfotransferase 10	.	.	.	.	pfam03567	Sulfotransfer_2	Sulfotransferase family. This family includes a variety of sulfotransferase enzymes. Chondroitin 6-sulfotransferase catalyzes the transfer of sulfate to position 6 of the N-acetylgalactosamine residue of chondroitin. This family also includes Heparan sulfate 2-O-sulfotransferase (HS2ST) and Heparan sulfate 6-sulfotransferase (HS6ST). Heparan sulfate (HS) is a co-receptor for a number of growth fa…	GO:0016051|carbohydrate biosynthetic process;GO:0030166|proteoglycan biosynthetic process;	GO:0000139|Golgi membrane;GO:0016021|integral component of membrane;	GO:0008146|sulfotransferase activity;	K09674	CHST10; carbohydrate 3-sulfotransferase 10 [EC:2.8.2.-]
chr1	28419789	28420667	28393780	28422460	Intron	-	878	ENSDARG00000089138	si:ch1073-440b2.1	ref|XP_021332311.1|	2704	0	LON peptidase N-terminal domain and RING finger protein 2 [Danio rerio]	ref|XM_021476636.1|	1953	0	PREDICTED: Danio rerio si:ch1073-440b2.1 (si:ch1073-440b2.1), mRNA	Q1L5Z9	508	3e-168	LON peptidase N-terminal domain and RING finger protein 2	.	.	.	.	pfam02190	LON_substr_bdg	ATP-dependent protease La (LON) substrate-binding domain. This domain has been shown to be part of the PUA superfamily. This domain represents a general protein and polypeptide interaction domain for the ATP-dependent serine peptidase, LON, Peptidase_S16, pfam05362. ATP-dependent Lon proteases are conserved in all living organisms and catalyze rapid turnover of short-lived regulatory proteins and…	.	.	GO:0046872|metal ion binding;	.	.
chr1	28419789	28420667	28405115	28422460	Intron	-	878	ENSDARG00000089138	si:ch1073-440b2.1	ref|XP_021332311.1|	2704	0	LON peptidase N-terminal domain and RING finger protein 2 [Danio rerio]	ref|XM_021476636.1|	1953	0	PREDICTED: Danio rerio si:ch1073-440b2.1 (si:ch1073-440b2.1), mRNA	Q1L5Z9	508	3e-168	LON peptidase N-terminal domain and RING finger protein 2	.	.	.	.	pfam02190	LON_substr_bdg	ATP-dependent protease La (LON) substrate-binding domain. This domain has been shown to be part of the PUA superfamily. This domain represents a general protein and polypeptide interaction domain for the ATP-dependent serine peptidase, LON, Peptidase_S16, pfam05362. ATP-dependent Lon proteases are conserved in all living organisms and catalyze rapid turnover of short-lived regulatory proteins and…	.	.	GO:0046872|metal ion binding;	.	.
chr1	28471955	28472285	28444887	28473275	Intron	-	330	ENSDARG00000089138	si:ch1073-440b2.1	ref|XP_021332311.1|	2704	0	LON peptidase N-terminal domain and RING finger protein 2 [Danio rerio]	ref|XM_021476636.1|	1953	0	PREDICTED: Danio rerio si:ch1073-440b2.1 (si:ch1073-440b2.1), mRNA	Q1L5Z9	508	3e-168	LON peptidase N-terminal domain and RING finger protein 2	.	.	.	.	pfam02190	LON_substr_bdg	ATP-dependent protease La (LON) substrate-binding domain. This domain has been shown to be part of the PUA superfamily. This domain represents a general protein and polypeptide interaction domain for the ATP-dependent serine peptidase, LON, Peptidase_S16, pfam05362. ATP-dependent Lon proteases are conserved in all living organisms and catalyze rapid turnover of short-lived regulatory proteins and…	.	.	GO:0046872|metal ion binding;	.	.
chr1	28729305	28731530	28725602	28749492	Intron	-	2225	ENSDARG00000053456	.	ref|XP_005159998.1|	2792	0	glycerol kinase isoform X7 [Danio rerio]	ref|XM_005159941.4|	2021	0	PREDICTED: Danio rerio zgc:172295 (zgc:172295), transcript variant X7, mRNA	Q63060	853	0	Glycerol kinase	Rv3696c	484	1e-162	COG0554	pfam00370	FGGY_N	FGGY family of carbohydrate kinases, N-terminal domain. This domain adopts a ribonuclease H-like fold and is structurally related to the C-terminal domain.	GO:0042593|glucose homeostasis;GO:0019563|glycerol catabolic process;GO:0006071|glycerol metabolic process;GO:0046167|glycerol-3-phosphate biosynthetic process;GO:0016310|phosphorylation;GO:0019217|regulation of fatty acid metabolic process;GO:0009409|response to cold;GO:0042493|response to drug;GO:0045471|response to ethanol;GO:0010033|response to organic substance;GO:0006641|triglyceride metabo…	GO:0005829|cytosol;GO:0005741|mitochondrial outer membrane;GO:0005739|mitochondrion;GO:0005634|nucleus;	GO:0005524|ATP binding;GO:0004370|glycerol kinase activity;GO:0042393|histone binding;GO:0016773|phosphotransferase activity, alcohol group as acceptor;	K00864	glpK, GK; glycerol kinase [EC:2.7.1.30]
chr1	28758404	28763569	28753226	28772012	Intron	-	5165	ENSDARG00000053456	.	ref|XP_005159998.1|	2792	0	glycerol kinase isoform X7 [Danio rerio]	ref|XM_005159941.4|	2021	0	PREDICTED: Danio rerio zgc:172295 (zgc:172295), transcript variant X7, mRNA	Q63060	853	0	Glycerol kinase	Rv3696c	484	1e-162	COG0554	pfam00370	FGGY_N	FGGY family of carbohydrate kinases, N-terminal domain. This domain adopts a ribonuclease H-like fold and is structurally related to the C-terminal domain.	GO:0042593|glucose homeostasis;GO:0019563|glycerol catabolic process;GO:0006071|glycerol metabolic process;GO:0046167|glycerol-3-phosphate biosynthetic process;GO:0016310|phosphorylation;GO:0019217|regulation of fatty acid metabolic process;GO:0009409|response to cold;GO:0042493|response to drug;GO:0045471|response to ethanol;GO:0010033|response to organic substance;GO:0006641|triglyceride metabo…	GO:0005829|cytosol;GO:0005741|mitochondrial outer membrane;GO:0005739|mitochondrion;GO:0005634|nucleus;	GO:0005524|ATP binding;GO:0004370|glycerol kinase activity;GO:0042393|histone binding;GO:0016773|phosphotransferase activity, alcohol group as acceptor;	K00864	glpK, GK; glycerol kinase [EC:2.7.1.30]
chr1	29381577	29382265	29282980	29383527	Intron	+	688	ENSDARG00000075858	fam155a	ref|XP_001921227.1|	1889	0	transmembrane protein FAM155A isoform X1 [Danio rerio]	ref|XM_001921192.5|	2095	0	PREDICTED: Danio rerio family with sequence similarity 155, member A (fam155a), transcript variant X1, mRNA	A4IFM1	308	1e-92	Transmembrane protein FAM155A	.	.	.	.	pfam12929	Mid1	Stretch-activated Ca2+-permeable channel component. MID1 is a yeast Saccharomyces cerevisiae gene encoding a plasma membrane protein required for Ca2+ influx induced by the mating pheromone, alpha-factor. Mid1 protein plays a crucial role in supplying Ca2+ during the mating process. Mid1 is composed of 548-amino-acid residues with four hydrophobic regions named H1, H2, H3 and H4, and two cysteine…	GO:0098703|calcium ion import across plasma membrane;	GO:0016021|integral component of membrane;GO:0005886|plasma membrane;	.	.	.
chr1	29622599	29625894	29618510	29635485	Intron	-	3295	ENSDARG00000074117	si:dkey-1h24.2	ref|NP_001108186.2|	2360	0	uncharacterized protein LOC100137117 [Danio rerio]	ref|NM_001114714.2|	1772	0	Danio rerio si:dkey-1h24.2 (si:dkey-1h24.2), mRNA	P70031	543	0	Cholecystokinin receptor	.	.	.	.	pfam00001	7tm_1	7 transmembrane receptor (rhodopsin family). This family contains, amongst other G-protein-coupled receptors (GCPRs), members of the opsin family, which have been considered to be typical members of the rhodopsin superfamily. They share several motifs, mainly the seven transmembrane helices, GCPRs of the rhodopsin superfamily. All opsins bind a chromophore, such as 11-cis-retinal. The function of…	.	GO:0016021|integral component of membrane;GO:0005886|plasma membrane;	GO:0004930|G protein-coupled receptor activity;	K04194	CCKAR; cholecystokinin A receptor
chr1	29640469	29641280	29635734	29653035	Intron	-	811	ENSDARG00000074117	si:dkey-1h24.2	ref|NP_001108186.2|	2360	0	uncharacterized protein LOC100137117 [Danio rerio]	ref|NM_001114714.2|	1772	0	Danio rerio si:dkey-1h24.2 (si:dkey-1h24.2), mRNA	P70031	543	0	Cholecystokinin receptor	.	.	.	.	pfam00001	7tm_1	7 transmembrane receptor (rhodopsin family). This family contains, amongst other G-protein-coupled receptors (GCPRs), members of the opsin family, which have been considered to be typical members of the rhodopsin superfamily. They share several motifs, mainly the seven transmembrane helices, GCPRs of the rhodopsin superfamily. All opsins bind a chromophore, such as 11-cis-retinal. The function of…	.	GO:0016021|integral component of membrane;GO:0005886|plasma membrane;	GO:0004930|G protein-coupled receptor activity;	K04194	CCKAR; cholecystokinin A receptor
chr1	29662983	29666560	29664558	29687153	Intron	+	2002	ENSDARG00000061732	raph1b	ref|XP_005160014.1|	3407	0	ras-associated and pleckstrin homology domains-containing protein 1 isoform X5 [Danio rerio]	ref|NM_001365589.1|	6129	0	Danio rerio Ras association (RalGDS/AF-6) and pleckstrin homology domains 1b (raph1b), transcript variant 3, mRNA	Q70E73	782	0	Ras-associated and pleckstrin homology domains-containing protein 1	.	.	.	.	pfam00788	RA	Ras association (RalGDS/AF-6) domain. RasGTP effectors (in cases of AF6, canoe and RalGDS); putative RasGTP effectors in other cases. Recent evidence (not yet in MEDLINE) shows that some RA domains do NOT bind RasGTP. Predicted structure similar to that determined, and that of the RasGTP-binding domain of Raf kinase.	GO:0007165|signal transduction;	GO:0005856|cytoskeleton;GO:0005829|cytosol;GO:0030175|filopodium;GO:0030027|lamellipodium;GO:0016604|nuclear body;GO:0005886|plasma membrane;	.	.	.
chr1	29703621	29710662	29687213	29715857	Intron	+	7041	ENSDARG00000061732	raph1b	ref|XP_005160014.1|	3407	0	ras-associated and pleckstrin homology domains-containing protein 1 isoform X5 [Danio rerio]	ref|NM_001365589.1|	6129	0	Danio rerio Ras association (RalGDS/AF-6) and pleckstrin homology domains 1b (raph1b), transcript variant 3, mRNA	Q70E73	782	0	Ras-associated and pleckstrin homology domains-containing protein 1	.	.	.	.	pfam00788	RA	Ras association (RalGDS/AF-6) domain. RasGTP effectors (in cases of AF6, canoe and RalGDS); putative RasGTP effectors in other cases. Recent evidence (not yet in MEDLINE) shows that some RA domains do NOT bind RasGTP. Predicted structure similar to that determined, and that of the RasGTP-binding domain of Raf kinase.	GO:0007165|signal transduction;	GO:0005856|cytoskeleton;GO:0005829|cytosol;GO:0030175|filopodium;GO:0030027|lamellipodium;GO:0016604|nuclear body;GO:0005886|plasma membrane;	.	.	.
chr1	29935877	29936853	29924255	29939963	Intron	+	976	ENSDARG00000028982	pcca	ref|NP_001002746.1|	3583	0	propionyl-CoA carboxylase alpha chain, mitochondrial [Danio rerio] >AAH76408.1 Propionyl-Coenzyme A carboxylase, alpha polypeptide [Danio rerio] >AAI55773.1 Propionyl-Coenzyme A carboxylase, alpha polypeptide [Danio rerio]	ref|NM_001002746.2|	2975	0	Danio rerio propionyl-CoA carboxylase subunit alpha (pcca), mRNA	Q91ZA3	1063	0	Propionyl-CoA carboxylase alpha chain, mitochondrial	BMEI0800	669	0	COG4770	pfam02786	CPSase_L_D2	Carbamoyl-phosphate synthase L chain, ATP binding domain. Carbamoyl-phosphate synthase catalyzes the ATP-dependent synthesis of carbamyl-phosphate from glutamine or ammonia and bicarbonate. This important enzyme initiates both the urea cycle and the biosynthesis of arginine and/or pyrimidines. The carbamoyl-phosphate synthase (CPS) enzyme in prokaryotes is a heterodimer of a small and large chain…	GO:0016042|lipid catabolic process;	GO:0005759|mitochondrial matrix;GO:0005739|mitochondrion;	GO:0005524|ATP binding;GO:0016421|CoA carboxylase activity;GO:0019899|enzyme binding;GO:0046872|metal ion binding;GO:0004658|propionyl-CoA carboxylase activity;	K01965	PCCA, pccA; propionyl-CoA carboxylase alpha chain [EC:6.4.1.3]
chr1	29968779	29969051	29955256	29990771	Intron	-	272	ENSDARG00000055839	march4l	ref|NP_001038876.1|	2009	0	E3 ubiquitin-protein ligase MARCHF4 precursor [Danio rerio] >Q0P496.1 RecName: Full=E3 ubiquitin-protein ligase MARCHF4; AltName: Full=Membrane-associated RING finger protein 4; AltName: Full=Membrane-associated RING-CH protein IV; Short=MARCH-IV; AltName: Full=RING-type E3 ubiquitin transferase MARCHF4; Flags: Precursor [Danio rerio] >AAI22210.1 Zgc:153256 [Danio rerio]	ref|NM_001045411.1|	1573	0	Danio rerio membrane-associated ring finger (C3HC4) 4, like (march4l), mRNA >BC122209.1 Danio rerio zgc:153256, mRNA (cDNA clone MGC:153256 IMAGE:7894012), complete cds	Q0P496	778	0	E3 ubiquitin-protein ligase MARCHF4	ECU06g0830	58.9	3e-08	COG5183	pfam12906	RINGv	RING-variant domain.	.	GO:0000139|Golgi membrane;GO:0005795|Golgi stack;GO:0016021|integral component of membrane;GO:0005802|trans-Golgi network;	GO:0004842|ubiquitin-protein transferase activity;GO:0008270|zinc ion binding;	K10659	MARCH4_9_11; E3 ubiquitin-protein ligase MARCH4/9/11 [EC:2.3.2.27]
chr1	29998156	29998495	29997720	30038659	Intron	-	339	ENSDARG00000055839	march4l	ref|NP_001038876.1|	2009	0	E3 ubiquitin-protein ligase MARCHF4 precursor [Danio rerio] >Q0P496.1 RecName: Full=E3 ubiquitin-protein ligase MARCHF4; AltName: Full=Membrane-associated RING finger protein 4; AltName: Full=Membrane-associated RING-CH protein IV; Short=MARCH-IV; AltName: Full=RING-type E3 ubiquitin transferase MARCHF4; Flags: Precursor [Danio rerio] >AAI22210.1 Zgc:153256 [Danio rerio]	ref|NM_001045411.1|	1573	0	Danio rerio membrane-associated ring finger (C3HC4) 4, like (march4l), mRNA >BC122209.1 Danio rerio zgc:153256, mRNA (cDNA clone MGC:153256 IMAGE:7894012), complete cds	Q0P496	778	0	E3 ubiquitin-protein ligase MARCHF4	ECU06g0830	58.9	3e-08	COG5183	pfam12906	RINGv	RING-variant domain.	.	GO:0000139|Golgi membrane;GO:0005795|Golgi stack;GO:0016021|integral component of membrane;GO:0005802|trans-Golgi network;	GO:0004842|ubiquitin-protein transferase activity;GO:0008270|zinc ion binding;	K10659	MARCH4_9_11; E3 ubiquitin-protein ligase MARCH4/9/11 [EC:2.3.2.27]
chr1	30086343	30087545	30086089	30087533	Intron	+	1190	ENSDARG00000060477	vps8	ref|NP_001074085.2|	7344	0	vacuolar protein sorting-associated protein 8 homolog [Danio rerio]	ref|NM_001080616.2|	4395	0	Danio rerio VPS8 subunit of CORVET complex (vps8), mRNA	Q8N3P4	1967	0	Vacuolar protein sorting-associated protein 8 homolog	.	.	.	.	pfam12816	Vps8	Golgi CORVET complex core vacuolar protein 8. Vps8 is one of the Golgi complex components necessary for vacuolar sorting. Eukaryotic cells contain a highly dynamic endo-membrane system, in which individual organelles keep their identity despite continuous vesicle generation and fusion. Vesicles that bud from a donor membrane are targeted and delivered to each individual organelle, where they rele…	GO:0034058|endosomal vesicle fusion;GO:0015031|protein transport;	GO:0033263|CORVET complex;GO:0005769|early endosome;	GO:0046872|metal ion binding;	K20178	VPS8; vacuolar protein sorting-associated protein 8
chr1	30097755	30102436	30095712	30100258	Intron	+	2503	ENSDARG00000060477	vps8	ref|NP_001074085.2|	7344	0	vacuolar protein sorting-associated protein 8 homolog [Danio rerio]	ref|NM_001080616.2|	4395	0	Danio rerio VPS8 subunit of CORVET complex (vps8), mRNA	Q8N3P4	1967	0	Vacuolar protein sorting-associated protein 8 homolog	.	.	.	.	pfam12816	Vps8	Golgi CORVET complex core vacuolar protein 8. Vps8 is one of the Golgi complex components necessary for vacuolar sorting. Eukaryotic cells contain a highly dynamic endo-membrane system, in which individual organelles keep their identity despite continuous vesicle generation and fusion. Vesicles that bud from a donor membrane are targeted and delivered to each individual organelle, where they rele…	GO:0034058|endosomal vesicle fusion;GO:0015031|protein transport;	GO:0033263|CORVET complex;GO:0005769|early endosome;	GO:0046872|metal ion binding;	K20178	VPS8; vacuolar protein sorting-associated protein 8
chr1	30097755	30102436	30089447	30218218	Intron	+	4681	ENSDARG00000060477	vps8	ref|NP_001074085.2|	7344	0	vacuolar protein sorting-associated protein 8 homolog [Danio rerio]	ref|NM_001080616.2|	4395	0	Danio rerio VPS8 subunit of CORVET complex (vps8), mRNA	Q8N3P4	1967	0	Vacuolar protein sorting-associated protein 8 homolog	.	.	.	.	pfam12816	Vps8	Golgi CORVET complex core vacuolar protein 8. Vps8 is one of the Golgi complex components necessary for vacuolar sorting. Eukaryotic cells contain a highly dynamic endo-membrane system, in which individual organelles keep their identity despite continuous vesicle generation and fusion. Vesicles that bud from a donor membrane are targeted and delivered to each individual organelle, where they rele…	GO:0034058|endosomal vesicle fusion;GO:0015031|protein transport;	GO:0033263|CORVET complex;GO:0005769|early endosome;	GO:0046872|metal ion binding;	K20178	VPS8; vacuolar protein sorting-associated protein 8
chr1	30110221	30111047	30108842	30118030	Intron	+	826	ENSDARG00000060477	vps8	ref|NP_001074085.2|	7344	0	vacuolar protein sorting-associated protein 8 homolog [Danio rerio]	ref|NM_001080616.2|	4395	0	Danio rerio VPS8 subunit of CORVET complex (vps8), mRNA	Q8N3P4	1967	0	Vacuolar protein sorting-associated protein 8 homolog	.	.	.	.	pfam12816	Vps8	Golgi CORVET complex core vacuolar protein 8. Vps8 is one of the Golgi complex components necessary for vacuolar sorting. Eukaryotic cells contain a highly dynamic endo-membrane system, in which individual organelles keep their identity despite continuous vesicle generation and fusion. Vesicles that bud from a donor membrane are targeted and delivered to each individual organelle, where they rele…	GO:0034058|endosomal vesicle fusion;GO:0015031|protein transport;	GO:0033263|CORVET complex;GO:0005769|early endosome;	GO:0046872|metal ion binding;	K20178	VPS8; vacuolar protein sorting-associated protein 8
chr1	30110221	30111047	30089447	30218218	Intron	+	826	ENSDARG00000060477	vps8	ref|NP_001074085.2|	7344	0	vacuolar protein sorting-associated protein 8 homolog [Danio rerio]	ref|NM_001080616.2|	4395	0	Danio rerio VPS8 subunit of CORVET complex (vps8), mRNA	Q8N3P4	1967	0	Vacuolar protein sorting-associated protein 8 homolog	.	.	.	.	pfam12816	Vps8	Golgi CORVET complex core vacuolar protein 8. Vps8 is one of the Golgi complex components necessary for vacuolar sorting. Eukaryotic cells contain a highly dynamic endo-membrane system, in which individual organelles keep their identity despite continuous vesicle generation and fusion. Vesicles that bud from a donor membrane are targeted and delivered to each individual organelle, where they rele…	GO:0034058|endosomal vesicle fusion;GO:0015031|protein transport;	GO:0033263|CORVET complex;GO:0005769|early endosome;	GO:0046872|metal ion binding;	K20178	VPS8; vacuolar protein sorting-associated protein 8
chr1	30110221	30111047	30108842	30270645	Intron	+	826	ENSDARG00000060477	vps8	ref|NP_001074085.2|	7344	0	vacuolar protein sorting-associated protein 8 homolog [Danio rerio]	ref|NM_001080616.2|	4395	0	Danio rerio VPS8 subunit of CORVET complex (vps8), mRNA	Q8N3P4	1967	0	Vacuolar protein sorting-associated protein 8 homolog	.	.	.	.	pfam12816	Vps8	Golgi CORVET complex core vacuolar protein 8. Vps8 is one of the Golgi complex components necessary for vacuolar sorting. Eukaryotic cells contain a highly dynamic endo-membrane system, in which individual organelles keep their identity despite continuous vesicle generation and fusion. Vesicles that bud from a donor membrane are targeted and delivered to each individual organelle, where they rele…	GO:0034058|endosomal vesicle fusion;GO:0015031|protein transport;	GO:0033263|CORVET complex;GO:0005769|early endosome;	GO:0046872|metal ion binding;	K20178	VPS8; vacuolar protein sorting-associated protein 8
chr1	30157485	30160199	30089447	30218218	Intron	+	2714	ENSDARG00000060477	vps8	ref|NP_001074085.2|	7344	0	vacuolar protein sorting-associated protein 8 homolog [Danio rerio]	ref|NM_001080616.2|	4395	0	Danio rerio VPS8 subunit of CORVET complex (vps8), mRNA	Q8N3P4	1967	0	Vacuolar protein sorting-associated protein 8 homolog	.	.	.	.	pfam12816	Vps8	Golgi CORVET complex core vacuolar protein 8. Vps8 is one of the Golgi complex components necessary for vacuolar sorting. Eukaryotic cells contain a highly dynamic endo-membrane system, in which individual organelles keep their identity despite continuous vesicle generation and fusion. Vesicles that bud from a donor membrane are targeted and delivered to each individual organelle, where they rele…	GO:0034058|endosomal vesicle fusion;GO:0015031|protein transport;	GO:0033263|CORVET complex;GO:0005769|early endosome;	GO:0046872|metal ion binding;	K20178	VPS8; vacuolar protein sorting-associated protein 8
chr1	30157485	30160199	30108842	30270645	Intron	+	2714	ENSDARG00000060477	vps8	ref|NP_001074085.2|	7344	0	vacuolar protein sorting-associated protein 8 homolog [Danio rerio]	ref|NM_001080616.2|	4395	0	Danio rerio VPS8 subunit of CORVET complex (vps8), mRNA	Q8N3P4	1967	0	Vacuolar protein sorting-associated protein 8 homolog	.	.	.	.	pfam12816	Vps8	Golgi CORVET complex core vacuolar protein 8. Vps8 is one of the Golgi complex components necessary for vacuolar sorting. Eukaryotic cells contain a highly dynamic endo-membrane system, in which individual organelles keep their identity despite continuous vesicle generation and fusion. Vesicles that bud from a donor membrane are targeted and delivered to each individual organelle, where they rele…	GO:0034058|endosomal vesicle fusion;GO:0015031|protein transport;	GO:0033263|CORVET complex;GO:0005769|early endosome;	GO:0046872|metal ion binding;	K20178	VPS8; vacuolar protein sorting-associated protein 8
chr1	30157485	30160199	30132652	30160003	Intron	+	2518	ENSDARG00000060477	vps8	ref|NP_001074085.2|	7344	0	vacuolar protein sorting-associated protein 8 homolog [Danio rerio]	ref|NM_001080616.2|	4395	0	Danio rerio VPS8 subunit of CORVET complex (vps8), mRNA	Q8N3P4	1967	0	Vacuolar protein sorting-associated protein 8 homolog	.	.	.	.	pfam12816	Vps8	Golgi CORVET complex core vacuolar protein 8. Vps8 is one of the Golgi complex components necessary for vacuolar sorting. Eukaryotic cells contain a highly dynamic endo-membrane system, in which individual organelles keep their identity despite continuous vesicle generation and fusion. Vesicles that bud from a donor membrane are targeted and delivered to each individual organelle, where they rele…	GO:0034058|endosomal vesicle fusion;GO:0015031|protein transport;	GO:0033263|CORVET complex;GO:0005769|early endosome;	GO:0046872|metal ion binding;	K20178	VPS8; vacuolar protein sorting-associated protein 8
chr1	30205203	30205754	30205069	30212427	Intron	+	551	ENSDARG00000060477	vps8	ref|NP_001074085.2|	7344	0	vacuolar protein sorting-associated protein 8 homolog [Danio rerio]	ref|NM_001080616.2|	4395	0	Danio rerio VPS8 subunit of CORVET complex (vps8), mRNA	Q8N3P4	1967	0	Vacuolar protein sorting-associated protein 8 homolog	.	.	.	.	pfam12816	Vps8	Golgi CORVET complex core vacuolar protein 8. Vps8 is one of the Golgi complex components necessary for vacuolar sorting. Eukaryotic cells contain a highly dynamic endo-membrane system, in which individual organelles keep their identity despite continuous vesicle generation and fusion. Vesicles that bud from a donor membrane are targeted and delivered to each individual organelle, where they rele…	GO:0034058|endosomal vesicle fusion;GO:0015031|protein transport;	GO:0033263|CORVET complex;GO:0005769|early endosome;	GO:0046872|metal ion binding;	K20178	VPS8; vacuolar protein sorting-associated protein 8
chr1	30205203	30205754	30089447	30218218	Intron	+	551	ENSDARG00000060477	vps8	ref|NP_001074085.2|	7344	0	vacuolar protein sorting-associated protein 8 homolog [Danio rerio]	ref|NM_001080616.2|	4395	0	Danio rerio VPS8 subunit of CORVET complex (vps8), mRNA	Q8N3P4	1967	0	Vacuolar protein sorting-associated protein 8 homolog	.	.	.	.	pfam12816	Vps8	Golgi CORVET complex core vacuolar protein 8. Vps8 is one of the Golgi complex components necessary for vacuolar sorting. Eukaryotic cells contain a highly dynamic endo-membrane system, in which individual organelles keep their identity despite continuous vesicle generation and fusion. Vesicles that bud from a donor membrane are targeted and delivered to each individual organelle, where they rele…	GO:0034058|endosomal vesicle fusion;GO:0015031|protein transport;	GO:0033263|CORVET complex;GO:0005769|early endosome;	GO:0046872|metal ion binding;	K20178	VPS8; vacuolar protein sorting-associated protein 8
chr1	30205203	30205754	30108842	30270645	Intron	+	551	ENSDARG00000060477	vps8	ref|NP_001074085.2|	7344	0	vacuolar protein sorting-associated protein 8 homolog [Danio rerio]	ref|NM_001080616.2|	4395	0	Danio rerio VPS8 subunit of CORVET complex (vps8), mRNA	Q8N3P4	1967	0	Vacuolar protein sorting-associated protein 8 homolog	.	.	.	.	pfam12816	Vps8	Golgi CORVET complex core vacuolar protein 8. Vps8 is one of the Golgi complex components necessary for vacuolar sorting. Eukaryotic cells contain a highly dynamic endo-membrane system, in which individual organelles keep their identity despite continuous vesicle generation and fusion. Vesicles that bud from a donor membrane are targeted and delivered to each individual organelle, where they rele…	GO:0034058|endosomal vesicle fusion;GO:0015031|protein transport;	GO:0033263|CORVET complex;GO:0005769|early endosome;	GO:0046872|metal ion binding;	K20178	VPS8; vacuolar protein sorting-associated protein 8
chr1	30227198	30228762	30218241	30239058	Intron	+	1564	ENSDARG00000060477	vps8	ref|NP_001074085.2|	7344	0	vacuolar protein sorting-associated protein 8 homolog [Danio rerio]	ref|NM_001080616.2|	4395	0	Danio rerio VPS8 subunit of CORVET complex (vps8), mRNA	Q8N3P4	1967	0	Vacuolar protein sorting-associated protein 8 homolog	.	.	.	.	pfam12816	Vps8	Golgi CORVET complex core vacuolar protein 8. Vps8 is one of the Golgi complex components necessary for vacuolar sorting. Eukaryotic cells contain a highly dynamic endo-membrane system, in which individual organelles keep their identity despite continuous vesicle generation and fusion. Vesicles that bud from a donor membrane are targeted and delivered to each individual organelle, where they rele…	GO:0034058|endosomal vesicle fusion;GO:0015031|protein transport;	GO:0033263|CORVET complex;GO:0005769|early endosome;	GO:0046872|metal ion binding;	K20178	VPS8; vacuolar protein sorting-associated protein 8
chr1	30227198	30228762	30108842	30270645	Intron	+	1564	ENSDARG00000060477	vps8	ref|NP_001074085.2|	7344	0	vacuolar protein sorting-associated protein 8 homolog [Danio rerio]	ref|NM_001080616.2|	4395	0	Danio rerio VPS8 subunit of CORVET complex (vps8), mRNA	Q8N3P4	1967	0	Vacuolar protein sorting-associated protein 8 homolog	.	.	.	.	pfam12816	Vps8	Golgi CORVET complex core vacuolar protein 8. Vps8 is one of the Golgi complex components necessary for vacuolar sorting. Eukaryotic cells contain a highly dynamic endo-membrane system, in which individual organelles keep their identity despite continuous vesicle generation and fusion. Vesicles that bud from a donor membrane are targeted and delivered to each individual organelle, where they rele…	GO:0034058|endosomal vesicle fusion;GO:0015031|protein transport;	GO:0033263|CORVET complex;GO:0005769|early endosome;	GO:0046872|metal ion binding;	K20178	VPS8; vacuolar protein sorting-associated protein 8
chr1	30246029	30249684	30239139	30250410	Intron	+	3655	ENSDARG00000060477	vps8	ref|NP_001074085.2|	7344	0	vacuolar protein sorting-associated protein 8 homolog [Danio rerio]	ref|NM_001080616.2|	4395	0	Danio rerio VPS8 subunit of CORVET complex (vps8), mRNA	Q8N3P4	1967	0	Vacuolar protein sorting-associated protein 8 homolog	.	.	.	.	pfam12816	Vps8	Golgi CORVET complex core vacuolar protein 8. Vps8 is one of the Golgi complex components necessary for vacuolar sorting. Eukaryotic cells contain a highly dynamic endo-membrane system, in which individual organelles keep their identity despite continuous vesicle generation and fusion. Vesicles that bud from a donor membrane are targeted and delivered to each individual organelle, where they rele…	GO:0034058|endosomal vesicle fusion;GO:0015031|protein transport;	GO:0033263|CORVET complex;GO:0005769|early endosome;	GO:0046872|metal ion binding;	K20178	VPS8; vacuolar protein sorting-associated protein 8
chr1	30246029	30249684	30108842	30270645	Intron	+	3655	ENSDARG00000060477	vps8	ref|NP_001074085.2|	7344	0	vacuolar protein sorting-associated protein 8 homolog [Danio rerio]	ref|NM_001080616.2|	4395	0	Danio rerio VPS8 subunit of CORVET complex (vps8), mRNA	Q8N3P4	1967	0	Vacuolar protein sorting-associated protein 8 homolog	.	.	.	.	pfam12816	Vps8	Golgi CORVET complex core vacuolar protein 8. Vps8 is one of the Golgi complex components necessary for vacuolar sorting. Eukaryotic cells contain a highly dynamic endo-membrane system, in which individual organelles keep their identity despite continuous vesicle generation and fusion. Vesicles that bud from a donor membrane are targeted and delivered to each individual organelle, where they rele…	GO:0034058|endosomal vesicle fusion;GO:0015031|protein transport;	GO:0033263|CORVET complex;GO:0005769|early endosome;	GO:0046872|metal ion binding;	K20178	VPS8; vacuolar protein sorting-associated protein 8
chr1	30265861	30268468	30255479	30270638	Intron	+	2607	ENSDARG00000060477	vps8	ref|NP_001074085.2|	7344	0	vacuolar protein sorting-associated protein 8 homolog [Danio rerio]	ref|NM_001080616.2|	4395	0	Danio rerio VPS8 subunit of CORVET complex (vps8), mRNA	Q8N3P4	1967	0	Vacuolar protein sorting-associated protein 8 homolog	.	.	.	.	pfam12816	Vps8	Golgi CORVET complex core vacuolar protein 8. Vps8 is one of the Golgi complex components necessary for vacuolar sorting. Eukaryotic cells contain a highly dynamic endo-membrane system, in which individual organelles keep their identity despite continuous vesicle generation and fusion. Vesicles that bud from a donor membrane are targeted and delivered to each individual organelle, where they rele…	GO:0034058|endosomal vesicle fusion;GO:0015031|protein transport;	GO:0033263|CORVET complex;GO:0005769|early endosome;	GO:0046872|metal ion binding;	K20178	VPS8; vacuolar protein sorting-associated protein 8
chr1	30307882	30311063	30282882	30310486	Intron	+	2604	ENSDARG00000060477	vps8	ref|NP_001074085.2|	7344	0	vacuolar protein sorting-associated protein 8 homolog [Danio rerio]	ref|NM_001080616.2|	4395	0	Danio rerio VPS8 subunit of CORVET complex (vps8), mRNA	Q8N3P4	1967	0	Vacuolar protein sorting-associated protein 8 homolog	.	.	.	.	pfam12816	Vps8	Golgi CORVET complex core vacuolar protein 8. Vps8 is one of the Golgi complex components necessary for vacuolar sorting. Eukaryotic cells contain a highly dynamic endo-membrane system, in which individual organelles keep their identity despite continuous vesicle generation and fusion. Vesicles that bud from a donor membrane are targeted and delivered to each individual organelle, where they rele…	GO:0034058|endosomal vesicle fusion;GO:0015031|protein transport;	GO:0033263|CORVET complex;GO:0005769|early endosome;	GO:0046872|metal ion binding;	K20178	VPS8; vacuolar protein sorting-associated protein 8
chr1	30307882	30311063	30270692	30310486	Intron	+	2604	ENSDARG00000060477	vps8	ref|NP_001074085.2|	7344	0	vacuolar protein sorting-associated protein 8 homolog [Danio rerio]	ref|NM_001080616.2|	4395	0	Danio rerio VPS8 subunit of CORVET complex (vps8), mRNA	Q8N3P4	1967	0	Vacuolar protein sorting-associated protein 8 homolog	.	.	.	.	pfam12816	Vps8	Golgi CORVET complex core vacuolar protein 8. Vps8 is one of the Golgi complex components necessary for vacuolar sorting. Eukaryotic cells contain a highly dynamic endo-membrane system, in which individual organelles keep their identity despite continuous vesicle generation and fusion. Vesicles that bud from a donor membrane are targeted and delivered to each individual organelle, where they rele…	GO:0034058|endosomal vesicle fusion;GO:0015031|protein transport;	GO:0033263|CORVET complex;GO:0005769|early endosome;	GO:0046872|metal ion binding;	K20178	VPS8; vacuolar protein sorting-associated protein 8
chr1	30333577	30333916	30333640	30334653	Intron	-	276	ENSDARG00000096572	CR382370.1	ref|XP_018956261.1|	158	4e-18	PREDICTED: uncharacterized protein LOC109086259 isoform X3 [Cyprinus carpio]	ref|XR_222927.4|	385	0	PREDICTED: Danio rerio uncharacterized LOC101886822 (LOC101886822), ncRNA	.	.	.	.	.	.	.	.	pfam12089	DUF3566	Transmembrane domain of unknown function (DUF3566). This family of proteins is functionally uncharacterized. This protein is found in bacteria. Proteins in this family are typically between 136 to 304 amino acids in length. This region represents a transmembrane region found at the C-terminus of the proteins.	.	.	.	.	.
chr1	30452154	30452397	30450376	30452571	Intron	-	243	ENSDARG00000099758	igf2bp2b	gb|KAF4118696.1|	2095	0	hypothetical protein G5714_000747 [Onychostoma macrolepis]	ref|XM_005159949.4|	1712	0	PREDICTED: Danio rerio insulin-like growth factor 2 mRNA binding protein 2b (igf2bp2b), transcript variant X1, mRNA	Q5SF07	583	0	Insulin-like growth factor 2 mRNA-binding protein 2	.	.	.	.	pfam00013	KH_1	KH domain. KH motifs bind RNA in vitro. Autoantibodies to Nova, a KH domain protein, cause paraneoplastic opsoclonus ataxia.	GO:0051028|mRNA transport;GO:0007399|nervous system development;GO:0010468|regulation of gene expression;GO:0051252|regulation of RNA metabolic process;GO:0006417|regulation of translation;	GO:0005737|cytoplasm;GO:0005856|cytoskeleton;GO:0005829|cytosol;GO:0005634|nucleus;	GO:0003730|mRNA 3'-UTR binding;GO:0048027|mRNA 5'-UTR binding;GO:0003729|mRNA binding;	K17392	IGF2BP2; insulin-like growth factor 2 mRNA-binding protein 2
chr1	30652984	30655585	30649194	30688237	Intron	-	2601	ENSDARG00000003142	dachc	gb|AAI62622.1|	2069	0	Dachshund c [Danio rerio]	ref|NM_001045236.1|	2252	0	Danio rerio dachshund c (dachc), mRNA >BC116576.1 Danio rerio zgc:136529, mRNA (cDNA clone MGC:136529 IMAGE:7921149), complete cds	Q9UI36	526	2e-172	Dachshund homolog 1	.	.	.	.	pfam02437	Ski_Sno	SKI/SNO/DAC family. This family contains a presumed domain that is about 100 amino acids long. All members of this family contain a conserved CLPQ motif. The c-ski proto-oncogene has been shown to influence proliferation, morphological transformation and myogenic differentiation. Sno, a Ski proto-oncogene homolog, is expressed in two isoforms and plays a role in the response to proliferation stim…	GO:0008283|cell proliferation;GO:0046545|development of primary female sexual characteristics;GO:0030336|negative regulation of cell migration;GO:0060244|negative regulation of cell proliferation involved in contact inhibition;GO:2000279|negative regulation of DNA biosynthetic process;GO:0048147|negative regulation of fibroblast proliferation;GO:0010944|negative regulation of transcription by com…	GO:0005737|cytoplasm;GO:0005634|nucleus;GO:0005667|transcription factor complex;	GO:0000981|DNA-binding transcription factor activity, RNA polymerase II-specific;GO:0001227|DNA-binding transcription repressor activity, RNA polymerase II-specific;GO:0000978|RNA polymerase II proximal promoter sequence-specific DNA binding;GO:0000977|RNA polymerase II regulatory region sequence-specific DNA binding;	.	.
chr1	30685938	30690329	30649194	30688237	Intron	-	2299	ENSDARG00000003142	dachc	gb|AAI62622.1|	2069	0	Dachshund c [Danio rerio]	ref|NM_001045236.1|	2252	0	Danio rerio dachshund c (dachc), mRNA >BC116576.1 Danio rerio zgc:136529, mRNA (cDNA clone MGC:136529 IMAGE:7921149), complete cds	Q9UI36	526	2e-172	Dachshund homolog 1	.	.	.	.	pfam02437	Ski_Sno	SKI/SNO/DAC family. This family contains a presumed domain that is about 100 amino acids long. All members of this family contain a conserved CLPQ motif. The c-ski proto-oncogene has been shown to influence proliferation, morphological transformation and myogenic differentiation. Sno, a Ski proto-oncogene homolog, is expressed in two isoforms and plays a role in the response to proliferation stim…	GO:0008283|cell proliferation;GO:0046545|development of primary female sexual characteristics;GO:0030336|negative regulation of cell migration;GO:0060244|negative regulation of cell proliferation involved in contact inhibition;GO:2000279|negative regulation of DNA biosynthetic process;GO:0048147|negative regulation of fibroblast proliferation;GO:0010944|negative regulation of transcription by com…	GO:0005737|cytoplasm;GO:0005634|nucleus;GO:0005667|transcription factor complex;	GO:0000981|DNA-binding transcription factor activity, RNA polymerase II-specific;GO:0001227|DNA-binding transcription repressor activity, RNA polymerase II-specific;GO:0000978|RNA polymerase II proximal promoter sequence-specific DNA binding;GO:0000977|RNA polymerase II regulatory region sequence-specific DNA binding;	.	.
chr1	31327001	31328030	31188818	31349398	Intron	-	1029	ENSDARG00000069953	kcnq5b	ref|XP_697081.4|	4635	0	potassium voltage-gated channel subfamily KQT member 5 isoform X1 [Danio rerio]	ref|XM_691989.9|	3736	0	PREDICTED: Danio rerio potassium voltage-gated channel, KQT-like subfamily, member 5b (kcnq5b), transcript variant X1, mRNA	Q9NR82	952	0	Potassium voltage-gated channel subfamily KQT member 5	STM1741	72	1e-12	COG1226	pfam03520	KCNQ_channel	KCNQ voltage-gated potassium channel. This family matches to the C-terminal tail of KCNQ type potassium channels.	GO:0071805|potassium ion transmembrane transport;GO:0034765|regulation of ion transmembrane transport;	GO:0030118|clathrin coat;GO:0016021|integral component of membrane;GO:0005887|integral component of plasma membrane;GO:0005886|plasma membrane;GO:0008076|voltage-gated potassium channel complex;	GO:0005516|calmodulin binding;GO:0005251|delayed rectifier potassium channel activity;GO:0005249|voltage-gated potassium channel activity;	K04930	KCNQ5, KV7.5; potassium voltage-gated channel KQT-like subfamily member 5
chr1	31393001	31394608	31386385	31399498	Intron	-	1607	ENSDARG00000078902	rims1b	ref|XP_026060163.1|	3972	0	regulating synaptic membrane exocytosis protein 1-like isoform X3 [Carassius auratus]	ref|XM_016507220.1|	1751	0	PREDICTED: Sinocyclocheilus anshuiensis regulating synaptic membrane exocytosis protein 1-like (LOC107704328), mRNA	Q86UR5	809	0	Regulating synaptic membrane exocytosis protein 1	.	.	.	.	pfam00168	C2	C2 domain.	GO:0060478|acrosomal vesicle exocytosis;GO:0048791|calcium ion-regulated exocytosis of neurotransmitter;GO:0017156|calcium ion regulated exocytosis;GO:0030154|cell differentiation;GO:0006886|intracellular protein transport;GO:0061025|membrane fusion;GO:0007269|neurotransmitter secretion;GO:0006836|neurotransmitter transport;GO:1903861|positive regulation of dendrite extension;GO:2000463|positive …	GO:0042995|cell projection;GO:0048788|cytoskeleton of presynaptic active zone;GO:0005829|cytosol;GO:0005886|plasma membrane;GO:0048786|presynaptic active zone;GO:0042734|presynaptic membrane;	GO:0030695|GTPase regulator activity;GO:0044325|ion channel binding;GO:0046872|metal ion binding;GO:0003723|RNA binding;GO:0031267|small GTPase binding;	K15291	RIMS1, RIM1; regulating synaptic membrane exocytosis protein 1
chr1	32050285	32053252	32051700	32053184	Intron	+	1484	ENSDARG00000053241	sts	ref|XP_005168454.1|	3026	0	steryl-sulfatase isoform X1 [Danio rerio]	ref|XM_005168397.4|	2164	0	PREDICTED: Danio rerio steroid sulfatase (microsomal), isozyme S (sts), transcript variant X1, mRNA	P08842	716	0	Steryl-sulfatase	SMb20915	174	8e-46	COG3119	pfam14707	Sulfatase_C	C-terminal region of aryl-sulfatase.	GO:0008544|epidermis development;GO:0007565|female pregnancy;GO:0006687|glycosphingolipid metabolic process;GO:0006706|steroid catabolic process;	GO:0005783|endoplasmic reticulum;GO:0005788|endoplasmic reticulum lumen;GO:0005789|endoplasmic reticulum membrane;GO:0005768|endosome;GO:0005794|Golgi apparatus;GO:0016021|integral component of membrane;GO:0043231|intracellular membrane-bounded organelle;GO:0005764|lysosome;GO:0016020|membrane;GO:0005886|plasma membrane;	GO:0004065|arylsulfatase activity;GO:0046872|metal ion binding;GO:0004773|steryl-sulfatase activity;GO:0008484|sulfuric ester hydrolase activity;	K01131	STS; steryl-sulfatase [EC:3.1.6.2]
chr1	32062208	32063730	32055151	32064891	Intron	+	1522	ENSDARG00000053241	sts	ref|XP_005168454.1|	3026	0	steryl-sulfatase isoform X1 [Danio rerio]	ref|XM_005168397.4|	2164	0	PREDICTED: Danio rerio steroid sulfatase (microsomal), isozyme S (sts), transcript variant X1, mRNA	P08842	716	0	Steryl-sulfatase	SMb20915	174	8e-46	COG3119	pfam14707	Sulfatase_C	C-terminal region of aryl-sulfatase.	GO:0008544|epidermis development;GO:0007565|female pregnancy;GO:0006687|glycosphingolipid metabolic process;GO:0006706|steroid catabolic process;	GO:0005783|endoplasmic reticulum;GO:0005788|endoplasmic reticulum lumen;GO:0005789|endoplasmic reticulum membrane;GO:0005768|endosome;GO:0005794|Golgi apparatus;GO:0016021|integral component of membrane;GO:0043231|intracellular membrane-bounded organelle;GO:0005764|lysosome;GO:0016020|membrane;GO:0005886|plasma membrane;	GO:0004065|arylsulfatase activity;GO:0046872|metal ion binding;GO:0004773|steryl-sulfatase activity;GO:0008484|sulfuric ester hydrolase activity;	K01131	STS; steryl-sulfatase [EC:3.1.6.2]
chr1	32110000	32112355	32109410	32111444	Intron	-	1444	ENSDARG00000069834	pnpla4	gb|AAI53515.1|	1219	7.75e-167	Zgc:162327 protein [Danio rerio]	gb|BC153514.1|	1087	0	Danio rerio zgc:162327, mRNA (cDNA clone MGC:174187 IMAGE:8770825), complete cds	P41247	311	5e-103	Patatin-like phospholipase domain-containing protein 4	.	.	.	.	pfam01734	Patatin	Patatin-like phospholipase. This family consists of various patatin glycoproteins from plants. The patatin protein accounts for up to 40% of the total soluble protein in potato tubers. Patatin is a storage protein but it also has the enzymatic activity of lipid acyl hydrolase, catalyzing the cleavage of fatty acids from membrane lipids. Members of this family have been found also in vertebrates.	GO:0055088|lipid homeostasis;GO:0019433|triglyceride catabolic process;	GO:0005737|cytoplasm;GO:0005829|cytosol;GO:0005811|lipid droplet;GO:0016020|membrane;GO:0005739|mitochondrion;	GO:0047376|all-trans-retinyl-palmitate hydrolase, all-trans-retinol forming activity;GO:0050253|retinyl-palmitate esterase activity;GO:0004806|triglyceride lipase activity;	K11157	PNPLA4; patatin-like phospholipase domain-containing protein 4 [EC:3.1.1.-]
chr1	32519953	32524397	32521875	32527804	Intron	+	2522	ENSDARG00000079455	nlgn4xa	ref|XP_021330915.1|	4238	0	neuroligin-4, X-linked isoform X1 [Danio rerio]	ref|XM_021475240.1|	4810	0	PREDICTED: Danio rerio neuroligin 4a (nlgn4a), transcript variant X1, mRNA	Q8N0W4	1305	0	Neuroligin-4, X-linked	BS_pnbA	219	6e-60	COG2272	pfam00135	COesterase	Carboxylesterase family.	GO:0030534|adult behavior;GO:0003360|brainstem development;GO:0045216|cell-cell junction organization;GO:0021549|cerebellum development;GO:0007268|chemical synaptic transmission;GO:0007612|learning;GO:0050804|modulation of chemical synaptic transmission;GO:0090394|negative regulation of excitatory postsynaptic potential;GO:0007158|neuron cell-cell adhesion;GO:0030182|neuron differentiation;GO:003…	GO:0098985|asymmetric, glutamatergic, excitatory synapse;GO:0009986|cell surface;GO:0030425|dendrite;GO:0060076|excitatory synapse;GO:0016021|integral component of membrane;GO:0005887|integral component of plasma membrane;GO:0005886|plasma membrane;GO:0098839|postsynaptic density membrane;GO:0098793|presynapse;GO:0089717|spanning component of membrane;GO:0098983|symmetric, GABA-ergic, inhibitory …	GO:0050839|cell adhesion molecule binding;GO:0031404|chloride ion binding;GO:0042043|neurexin family protein binding;GO:0042803|protein homodimerization activity;GO:0097110|scaffold protein binding;GO:0038023|signaling receptor activity;	K07378	NLGN; neuroligin
chr1	32533201	32533471	32528559	32560953	Intron	+	270	ENSDARG00000079455	nlgn4xa	ref|XP_021330915.1|	4238	0	neuroligin-4, X-linked isoform X1 [Danio rerio]	ref|XM_021475240.1|	4810	0	PREDICTED: Danio rerio neuroligin 4a (nlgn4a), transcript variant X1, mRNA	Q8N0W4	1305	0	Neuroligin-4, X-linked	BS_pnbA	219	6e-60	COG2272	pfam00135	COesterase	Carboxylesterase family.	GO:0030534|adult behavior;GO:0003360|brainstem development;GO:0045216|cell-cell junction organization;GO:0021549|cerebellum development;GO:0007268|chemical synaptic transmission;GO:0007612|learning;GO:0050804|modulation of chemical synaptic transmission;GO:0090394|negative regulation of excitatory postsynaptic potential;GO:0007158|neuron cell-cell adhesion;GO:0030182|neuron differentiation;GO:003…	GO:0098985|asymmetric, glutamatergic, excitatory synapse;GO:0009986|cell surface;GO:0030425|dendrite;GO:0060076|excitatory synapse;GO:0016021|integral component of membrane;GO:0005887|integral component of plasma membrane;GO:0005886|plasma membrane;GO:0098839|postsynaptic density membrane;GO:0098793|presynapse;GO:0089717|spanning component of membrane;GO:0098983|symmetric, GABA-ergic, inhibitory …	GO:0050839|cell adhesion molecule binding;GO:0031404|chloride ion binding;GO:0042043|neurexin family protein binding;GO:0042803|protein homodimerization activity;GO:0097110|scaffold protein binding;GO:0038023|signaling receptor activity;	K07378	NLGN; neuroligin
chr1	32533201	32533471	32528559	32560950	Intron	+	270	ENSDARG00000079455	nlgn4xa	ref|XP_021330915.1|	4238	0	neuroligin-4, X-linked isoform X1 [Danio rerio]	ref|XM_021475240.1|	4810	0	PREDICTED: Danio rerio neuroligin 4a (nlgn4a), transcript variant X1, mRNA	Q8N0W4	1305	0	Neuroligin-4, X-linked	BS_pnbA	219	6e-60	COG2272	pfam00135	COesterase	Carboxylesterase family.	GO:0030534|adult behavior;GO:0003360|brainstem development;GO:0045216|cell-cell junction organization;GO:0021549|cerebellum development;GO:0007268|chemical synaptic transmission;GO:0007612|learning;GO:0050804|modulation of chemical synaptic transmission;GO:0090394|negative regulation of excitatory postsynaptic potential;GO:0007158|neuron cell-cell adhesion;GO:0030182|neuron differentiation;GO:003…	GO:0098985|asymmetric, glutamatergic, excitatory synapse;GO:0009986|cell surface;GO:0030425|dendrite;GO:0060076|excitatory synapse;GO:0016021|integral component of membrane;GO:0005887|integral component of plasma membrane;GO:0005886|plasma membrane;GO:0098839|postsynaptic density membrane;GO:0098793|presynapse;GO:0089717|spanning component of membrane;GO:0098983|symmetric, GABA-ergic, inhibitory …	GO:0050839|cell adhesion molecule binding;GO:0031404|chloride ion binding;GO:0042043|neurexin family protein binding;GO:0042803|protein homodimerization activity;GO:0097110|scaffold protein binding;GO:0038023|signaling receptor activity;	K07378	NLGN; neuroligin
chr1	32533201	32533471	32528559	32577144	Intron	+	270	ENSDARG00000079455	nlgn4xa	ref|XP_021330915.1|	4238	0	neuroligin-4, X-linked isoform X1 [Danio rerio]	ref|XM_021475240.1|	4810	0	PREDICTED: Danio rerio neuroligin 4a (nlgn4a), transcript variant X1, mRNA	Q8N0W4	1305	0	Neuroligin-4, X-linked	BS_pnbA	219	6e-60	COG2272	pfam00135	COesterase	Carboxylesterase family.	GO:0030534|adult behavior;GO:0003360|brainstem development;GO:0045216|cell-cell junction organization;GO:0021549|cerebellum development;GO:0007268|chemical synaptic transmission;GO:0007612|learning;GO:0050804|modulation of chemical synaptic transmission;GO:0090394|negative regulation of excitatory postsynaptic potential;GO:0007158|neuron cell-cell adhesion;GO:0030182|neuron differentiation;GO:003…	GO:0098985|asymmetric, glutamatergic, excitatory synapse;GO:0009986|cell surface;GO:0030425|dendrite;GO:0060076|excitatory synapse;GO:0016021|integral component of membrane;GO:0005887|integral component of plasma membrane;GO:0005886|plasma membrane;GO:0098839|postsynaptic density membrane;GO:0098793|presynapse;GO:0089717|spanning component of membrane;GO:0098983|symmetric, GABA-ergic, inhibitory …	GO:0050839|cell adhesion molecule binding;GO:0031404|chloride ion binding;GO:0042043|neurexin family protein binding;GO:0042803|protein homodimerization activity;GO:0097110|scaffold protein binding;GO:0038023|signaling receptor activity;	K07378	NLGN; neuroligin
chr1	32534800	32536265	32528559	32560953	Intron	+	1465	ENSDARG00000079455	nlgn4xa	ref|XP_021330915.1|	4238	0	neuroligin-4, X-linked isoform X1 [Danio rerio]	ref|XM_021475240.1|	4810	0	PREDICTED: Danio rerio neuroligin 4a (nlgn4a), transcript variant X1, mRNA	Q8N0W4	1305	0	Neuroligin-4, X-linked	BS_pnbA	219	6e-60	COG2272	pfam00135	COesterase	Carboxylesterase family.	GO:0030534|adult behavior;GO:0003360|brainstem development;GO:0045216|cell-cell junction organization;GO:0021549|cerebellum development;GO:0007268|chemical synaptic transmission;GO:0007612|learning;GO:0050804|modulation of chemical synaptic transmission;GO:0090394|negative regulation of excitatory postsynaptic potential;GO:0007158|neuron cell-cell adhesion;GO:0030182|neuron differentiation;GO:003…	GO:0098985|asymmetric, glutamatergic, excitatory synapse;GO:0009986|cell surface;GO:0030425|dendrite;GO:0060076|excitatory synapse;GO:0016021|integral component of membrane;GO:0005887|integral component of plasma membrane;GO:0005886|plasma membrane;GO:0098839|postsynaptic density membrane;GO:0098793|presynapse;GO:0089717|spanning component of membrane;GO:0098983|symmetric, GABA-ergic, inhibitory …	GO:0050839|cell adhesion molecule binding;GO:0031404|chloride ion binding;GO:0042043|neurexin family protein binding;GO:0042803|protein homodimerization activity;GO:0097110|scaffold protein binding;GO:0038023|signaling receptor activity;	K07378	NLGN; neuroligin
chr1	32534800	32536265	32528559	32560950	Intron	+	1465	ENSDARG00000079455	nlgn4xa	ref|XP_021330915.1|	4238	0	neuroligin-4, X-linked isoform X1 [Danio rerio]	ref|XM_021475240.1|	4810	0	PREDICTED: Danio rerio neuroligin 4a (nlgn4a), transcript variant X1, mRNA	Q8N0W4	1305	0	Neuroligin-4, X-linked	BS_pnbA	219	6e-60	COG2272	pfam00135	COesterase	Carboxylesterase family.	GO:0030534|adult behavior;GO:0003360|brainstem development;GO:0045216|cell-cell junction organization;GO:0021549|cerebellum development;GO:0007268|chemical synaptic transmission;GO:0007612|learning;GO:0050804|modulation of chemical synaptic transmission;GO:0090394|negative regulation of excitatory postsynaptic potential;GO:0007158|neuron cell-cell adhesion;GO:0030182|neuron differentiation;GO:003…	GO:0098985|asymmetric, glutamatergic, excitatory synapse;GO:0009986|cell surface;GO:0030425|dendrite;GO:0060076|excitatory synapse;GO:0016021|integral component of membrane;GO:0005887|integral component of plasma membrane;GO:0005886|plasma membrane;GO:0098839|postsynaptic density membrane;GO:0098793|presynapse;GO:0089717|spanning component of membrane;GO:0098983|symmetric, GABA-ergic, inhibitory …	GO:0050839|cell adhesion molecule binding;GO:0031404|chloride ion binding;GO:0042043|neurexin family protein binding;GO:0042803|protein homodimerization activity;GO:0097110|scaffold protein binding;GO:0038023|signaling receptor activity;	K07378	NLGN; neuroligin
chr1	32534800	32536265	32528559	32577144	Intron	+	1465	ENSDARG00000079455	nlgn4xa	ref|XP_021330915.1|	4238	0	neuroligin-4, X-linked isoform X1 [Danio rerio]	ref|XM_021475240.1|	4810	0	PREDICTED: Danio rerio neuroligin 4a (nlgn4a), transcript variant X1, mRNA	Q8N0W4	1305	0	Neuroligin-4, X-linked	BS_pnbA	219	6e-60	COG2272	pfam00135	COesterase	Carboxylesterase family.	GO:0030534|adult behavior;GO:0003360|brainstem development;GO:0045216|cell-cell junction organization;GO:0021549|cerebellum development;GO:0007268|chemical synaptic transmission;GO:0007612|learning;GO:0050804|modulation of chemical synaptic transmission;GO:0090394|negative regulation of excitatory postsynaptic potential;GO:0007158|neuron cell-cell adhesion;GO:0030182|neuron differentiation;GO:003…	GO:0098985|asymmetric, glutamatergic, excitatory synapse;GO:0009986|cell surface;GO:0030425|dendrite;GO:0060076|excitatory synapse;GO:0016021|integral component of membrane;GO:0005887|integral component of plasma membrane;GO:0005886|plasma membrane;GO:0098839|postsynaptic density membrane;GO:0098793|presynapse;GO:0089717|spanning component of membrane;GO:0098983|symmetric, GABA-ergic, inhibitory …	GO:0050839|cell adhesion molecule binding;GO:0031404|chloride ion binding;GO:0042043|neurexin family protein binding;GO:0042803|protein homodimerization activity;GO:0097110|scaffold protein binding;GO:0038023|signaling receptor activity;	K07378	NLGN; neuroligin
chr1	32569324	32571215	32528559	32577144	Intron	+	1891	ENSDARG00000079455	nlgn4xa	ref|XP_021330915.1|	4238	0	neuroligin-4, X-linked isoform X1 [Danio rerio]	ref|XM_021475240.1|	4810	0	PREDICTED: Danio rerio neuroligin 4a (nlgn4a), transcript variant X1, mRNA	Q8N0W4	1305	0	Neuroligin-4, X-linked	BS_pnbA	219	6e-60	COG2272	pfam00135	COesterase	Carboxylesterase family.	GO:0030534|adult behavior;GO:0003360|brainstem development;GO:0045216|cell-cell junction organization;GO:0021549|cerebellum development;GO:0007268|chemical synaptic transmission;GO:0007612|learning;GO:0050804|modulation of chemical synaptic transmission;GO:0090394|negative regulation of excitatory postsynaptic potential;GO:0007158|neuron cell-cell adhesion;GO:0030182|neuron differentiation;GO:003…	GO:0098985|asymmetric, glutamatergic, excitatory synapse;GO:0009986|cell surface;GO:0030425|dendrite;GO:0060076|excitatory synapse;GO:0016021|integral component of membrane;GO:0005887|integral component of plasma membrane;GO:0005886|plasma membrane;GO:0098839|postsynaptic density membrane;GO:0098793|presynapse;GO:0089717|spanning component of membrane;GO:0098983|symmetric, GABA-ergic, inhibitory …	GO:0050839|cell adhesion molecule binding;GO:0031404|chloride ion binding;GO:0042043|neurexin family protein binding;GO:0042803|protein homodimerization activity;GO:0097110|scaffold protein binding;GO:0038023|signaling receptor activity;	K07378	NLGN; neuroligin
chr1	32569324	32571215	32561004	32577144	Intron	+	1891	ENSDARG00000079455	nlgn4xa	ref|XP_021330915.1|	4238	0	neuroligin-4, X-linked isoform X1 [Danio rerio]	ref|XM_021475240.1|	4810	0	PREDICTED: Danio rerio neuroligin 4a (nlgn4a), transcript variant X1, mRNA	Q8N0W4	1305	0	Neuroligin-4, X-linked	BS_pnbA	219	6e-60	COG2272	pfam00135	COesterase	Carboxylesterase family.	GO:0030534|adult behavior;GO:0003360|brainstem development;GO:0045216|cell-cell junction organization;GO:0021549|cerebellum development;GO:0007268|chemical synaptic transmission;GO:0007612|learning;GO:0050804|modulation of chemical synaptic transmission;GO:0090394|negative regulation of excitatory postsynaptic potential;GO:0007158|neuron cell-cell adhesion;GO:0030182|neuron differentiation;GO:003…	GO:0098985|asymmetric, glutamatergic, excitatory synapse;GO:0009986|cell surface;GO:0030425|dendrite;GO:0060076|excitatory synapse;GO:0016021|integral component of membrane;GO:0005887|integral component of plasma membrane;GO:0005886|plasma membrane;GO:0098839|postsynaptic density membrane;GO:0098793|presynapse;GO:0089717|spanning component of membrane;GO:0098983|symmetric, GABA-ergic, inhibitory …	GO:0050839|cell adhesion molecule binding;GO:0031404|chloride ion binding;GO:0042043|neurexin family protein binding;GO:0042803|protein homodimerization activity;GO:0097110|scaffold protein binding;GO:0038023|signaling receptor activity;	K07378	NLGN; neuroligin
chr1	32602720	32609956	32577297	32655190	Intron	+	7236	ENSDARG00000079455	nlgn4xa	ref|XP_021330915.1|	4238	0	neuroligin-4, X-linked isoform X1 [Danio rerio]	ref|XM_021475240.1|	4810	0	PREDICTED: Danio rerio neuroligin 4a (nlgn4a), transcript variant X1, mRNA	Q8N0W4	1305	0	Neuroligin-4, X-linked	BS_pnbA	219	6e-60	COG2272	pfam00135	COesterase	Carboxylesterase family.	GO:0030534|adult behavior;GO:0003360|brainstem development;GO:0045216|cell-cell junction organization;GO:0021549|cerebellum development;GO:0007268|chemical synaptic transmission;GO:0007612|learning;GO:0050804|modulation of chemical synaptic transmission;GO:0090394|negative regulation of excitatory postsynaptic potential;GO:0007158|neuron cell-cell adhesion;GO:0030182|neuron differentiation;GO:003…	GO:0098985|asymmetric, glutamatergic, excitatory synapse;GO:0009986|cell surface;GO:0030425|dendrite;GO:0060076|excitatory synapse;GO:0016021|integral component of membrane;GO:0005887|integral component of plasma membrane;GO:0005886|plasma membrane;GO:0098839|postsynaptic density membrane;GO:0098793|presynapse;GO:0089717|spanning component of membrane;GO:0098983|symmetric, GABA-ergic, inhibitory …	GO:0050839|cell adhesion molecule binding;GO:0031404|chloride ion binding;GO:0042043|neurexin family protein binding;GO:0042803|protein homodimerization activity;GO:0097110|scaffold protein binding;GO:0038023|signaling receptor activity;	K07378	NLGN; neuroligin
chr1	32646849	32648356	32577297	32655190	Intron	+	1507	ENSDARG00000079455	nlgn4xa	ref|XP_021330915.1|	4238	0	neuroligin-4, X-linked isoform X1 [Danio rerio]	ref|XM_021475240.1|	4810	0	PREDICTED: Danio rerio neuroligin 4a (nlgn4a), transcript variant X1, mRNA	Q8N0W4	1305	0	Neuroligin-4, X-linked	BS_pnbA	219	6e-60	COG2272	pfam00135	COesterase	Carboxylesterase family.	GO:0030534|adult behavior;GO:0003360|brainstem development;GO:0045216|cell-cell junction organization;GO:0021549|cerebellum development;GO:0007268|chemical synaptic transmission;GO:0007612|learning;GO:0050804|modulation of chemical synaptic transmission;GO:0090394|negative regulation of excitatory postsynaptic potential;GO:0007158|neuron cell-cell adhesion;GO:0030182|neuron differentiation;GO:003…	GO:0098985|asymmetric, glutamatergic, excitatory synapse;GO:0009986|cell surface;GO:0030425|dendrite;GO:0060076|excitatory synapse;GO:0016021|integral component of membrane;GO:0005887|integral component of plasma membrane;GO:0005886|plasma membrane;GO:0098839|postsynaptic density membrane;GO:0098793|presynapse;GO:0089717|spanning component of membrane;GO:0098983|symmetric, GABA-ergic, inhibitory …	GO:0050839|cell adhesion molecule binding;GO:0031404|chloride ion binding;GO:0042043|neurexin family protein binding;GO:0042803|protein homodimerization activity;GO:0097110|scaffold protein binding;GO:0038023|signaling receptor activity;	K07378	NLGN; neuroligin
chr1	32655529	32658337	32655376	32668687	Intron	+	2808	ENSDARG00000079455	nlgn4xa	ref|XP_021330915.1|	4238	0	neuroligin-4, X-linked isoform X1 [Danio rerio]	ref|XM_021475240.1|	4810	0	PREDICTED: Danio rerio neuroligin 4a (nlgn4a), transcript variant X1, mRNA	Q8N0W4	1305	0	Neuroligin-4, X-linked	BS_pnbA	219	6e-60	COG2272	pfam00135	COesterase	Carboxylesterase family.	GO:0030534|adult behavior;GO:0003360|brainstem development;GO:0045216|cell-cell junction organization;GO:0021549|cerebellum development;GO:0007268|chemical synaptic transmission;GO:0007612|learning;GO:0050804|modulation of chemical synaptic transmission;GO:0090394|negative regulation of excitatory postsynaptic potential;GO:0007158|neuron cell-cell adhesion;GO:0030182|neuron differentiation;GO:003…	GO:0098985|asymmetric, glutamatergic, excitatory synapse;GO:0009986|cell surface;GO:0030425|dendrite;GO:0060076|excitatory synapse;GO:0016021|integral component of membrane;GO:0005887|integral component of plasma membrane;GO:0005886|plasma membrane;GO:0098839|postsynaptic density membrane;GO:0098793|presynapse;GO:0089717|spanning component of membrane;GO:0098983|symmetric, GABA-ergic, inhibitory …	GO:0050839|cell adhesion molecule binding;GO:0031404|chloride ion binding;GO:0042043|neurexin family protein binding;GO:0042803|protein homodimerization activity;GO:0097110|scaffold protein binding;GO:0038023|signaling receptor activity;	K07378	NLGN; neuroligin
chr1	32675236	32675610	32669477	32690817	Intron	+	374	ENSDARG00000079455	nlgn4xa	ref|XP_021330915.1|	4238	0	neuroligin-4, X-linked isoform X1 [Danio rerio]	ref|XM_021475240.1|	4810	0	PREDICTED: Danio rerio neuroligin 4a (nlgn4a), transcript variant X1, mRNA	Q8N0W4	1305	0	Neuroligin-4, X-linked	BS_pnbA	219	6e-60	COG2272	pfam00135	COesterase	Carboxylesterase family.	GO:0030534|adult behavior;GO:0003360|brainstem development;GO:0045216|cell-cell junction organization;GO:0021549|cerebellum development;GO:0007268|chemical synaptic transmission;GO:0007612|learning;GO:0050804|modulation of chemical synaptic transmission;GO:0090394|negative regulation of excitatory postsynaptic potential;GO:0007158|neuron cell-cell adhesion;GO:0030182|neuron differentiation;GO:003…	GO:0098985|asymmetric, glutamatergic, excitatory synapse;GO:0009986|cell surface;GO:0030425|dendrite;GO:0060076|excitatory synapse;GO:0016021|integral component of membrane;GO:0005887|integral component of plasma membrane;GO:0005886|plasma membrane;GO:0098839|postsynaptic density membrane;GO:0098793|presynapse;GO:0089717|spanning component of membrane;GO:0098983|symmetric, GABA-ergic, inhibitory …	GO:0050839|cell adhesion molecule binding;GO:0031404|chloride ion binding;GO:0042043|neurexin family protein binding;GO:0042803|protein homodimerization activity;GO:0097110|scaffold protein binding;GO:0038023|signaling receptor activity;	K07378	NLGN; neuroligin
chr1	32680835	32684072	32669477	32690817	Intron	+	3237	ENSDARG00000079455	nlgn4xa	ref|XP_021330915.1|	4238	0	neuroligin-4, X-linked isoform X1 [Danio rerio]	ref|XM_021475240.1|	4810	0	PREDICTED: Danio rerio neuroligin 4a (nlgn4a), transcript variant X1, mRNA	Q8N0W4	1305	0	Neuroligin-4, X-linked	BS_pnbA	219	6e-60	COG2272	pfam00135	COesterase	Carboxylesterase family.	GO:0030534|adult behavior;GO:0003360|brainstem development;GO:0045216|cell-cell junction organization;GO:0021549|cerebellum development;GO:0007268|chemical synaptic transmission;GO:0007612|learning;GO:0050804|modulation of chemical synaptic transmission;GO:0090394|negative regulation of excitatory postsynaptic potential;GO:0007158|neuron cell-cell adhesion;GO:0030182|neuron differentiation;GO:003…	GO:0098985|asymmetric, glutamatergic, excitatory synapse;GO:0009986|cell surface;GO:0030425|dendrite;GO:0060076|excitatory synapse;GO:0016021|integral component of membrane;GO:0005887|integral component of plasma membrane;GO:0005886|plasma membrane;GO:0098839|postsynaptic density membrane;GO:0098793|presynapse;GO:0089717|spanning component of membrane;GO:0098983|symmetric, GABA-ergic, inhibitory …	GO:0050839|cell adhesion molecule binding;GO:0031404|chloride ion binding;GO:0042043|neurexin family protein binding;GO:0042803|protein homodimerization activity;GO:0097110|scaffold protein binding;GO:0038023|signaling receptor activity;	K07378	NLGN; neuroligin
chr1	32685724	32692303	32669477	32690817	Intron	+	5093	ENSDARG00000079455	nlgn4xa	ref|XP_021330915.1|	4238	0	neuroligin-4, X-linked isoform X1 [Danio rerio]	ref|XM_021475240.1|	4810	0	PREDICTED: Danio rerio neuroligin 4a (nlgn4a), transcript variant X1, mRNA	Q8N0W4	1305	0	Neuroligin-4, X-linked	BS_pnbA	219	6e-60	COG2272	pfam00135	COesterase	Carboxylesterase family.	GO:0030534|adult behavior;GO:0003360|brainstem development;GO:0045216|cell-cell junction organization;GO:0021549|cerebellum development;GO:0007268|chemical synaptic transmission;GO:0007612|learning;GO:0050804|modulation of chemical synaptic transmission;GO:0090394|negative regulation of excitatory postsynaptic potential;GO:0007158|neuron cell-cell adhesion;GO:0030182|neuron differentiation;GO:003…	GO:0098985|asymmetric, glutamatergic, excitatory synapse;GO:0009986|cell surface;GO:0030425|dendrite;GO:0060076|excitatory synapse;GO:0016021|integral component of membrane;GO:0005887|integral component of plasma membrane;GO:0005886|plasma membrane;GO:0098839|postsynaptic density membrane;GO:0098793|presynapse;GO:0089717|spanning component of membrane;GO:0098983|symmetric, GABA-ergic, inhibitory …	GO:0050839|cell adhesion molecule binding;GO:0031404|chloride ion binding;GO:0042043|neurexin family protein binding;GO:0042803|protein homodimerization activity;GO:0097110|scaffold protein binding;GO:0038023|signaling receptor activity;	K07378	NLGN; neuroligin
chr1	33216991	33220277	33218614	33239965	Intron	+	1663	ENSDARG00000060716	prkx	ref|XP_690430.2|	1914	0	cAMP-dependent protein kinase catalytic subunit PRKX [Danio rerio]	ref|XM_685338.6|	4857	0	PREDICTED: Danio rerio protein kinase, X-linked (prkx), mRNA	P51817	557	0	cAMP-dependent protein kinase catalytic subunit PRKX	.	.	.	.	pfam00069	Pkinase	Protein kinase domain.	GO:0001525|angiogenesis;GO:0007155|cell adhesion;GO:0031589|cell-substrate adhesion;GO:0043542|endothelial cell migration;GO:0001935|endothelial cell proliferation;GO:0060562|epithelial tube morphogenesis;GO:0060993|kidney morphogenesis;GO:0030099|myeloid cell differentiation;GO:0018105|peptidyl-serine phosphorylation;GO:0046777|protein autophosphorylation;GO:0030155|regulation of cell adhesion;G…	GO:0005952|cAMP-dependent protein kinase complex;GO:0005737|cytoplasm;GO:0005654|nucleoplasm;GO:0005634|nucleus;	GO:0005524|ATP binding;GO:0004691|cAMP-dependent protein kinase activity;	K19584	PRKX; protein kinase X [EC:2.7.11.11]
chr1	33235405	33236165	33218614	33239965	Intron	+	760	ENSDARG00000060716	prkx	ref|XP_690430.2|	1914	0	cAMP-dependent protein kinase catalytic subunit PRKX [Danio rerio]	ref|XM_685338.6|	4857	0	PREDICTED: Danio rerio protein kinase, X-linked (prkx), mRNA	P51817	557	0	cAMP-dependent protein kinase catalytic subunit PRKX	.	.	.	.	pfam00069	Pkinase	Protein kinase domain.	GO:0001525|angiogenesis;GO:0007155|cell adhesion;GO:0031589|cell-substrate adhesion;GO:0043542|endothelial cell migration;GO:0001935|endothelial cell proliferation;GO:0060562|epithelial tube morphogenesis;GO:0060993|kidney morphogenesis;GO:0030099|myeloid cell differentiation;GO:0018105|peptidyl-serine phosphorylation;GO:0046777|protein autophosphorylation;GO:0030155|regulation of cell adhesion;G…	GO:0005952|cAMP-dependent protein kinase complex;GO:0005737|cytoplasm;GO:0005654|nucleoplasm;GO:0005634|nucleus;	GO:0005524|ATP binding;GO:0004691|cAMP-dependent protein kinase activity;	K19584	PRKX; protein kinase X [EC:2.7.11.11]
chr1	33264807	33265903	33257782	33269105	Intron	+	1096	ENSDARG00000060716	prkx	ref|XP_690430.2|	1914	0	cAMP-dependent protein kinase catalytic subunit PRKX [Danio rerio]	ref|XM_685338.6|	4857	0	PREDICTED: Danio rerio protein kinase, X-linked (prkx), mRNA	P51817	557	0	cAMP-dependent protein kinase catalytic subunit PRKX	.	.	.	.	pfam00069	Pkinase	Protein kinase domain.	GO:0001525|angiogenesis;GO:0007155|cell adhesion;GO:0031589|cell-substrate adhesion;GO:0043542|endothelial cell migration;GO:0001935|endothelial cell proliferation;GO:0060562|epithelial tube morphogenesis;GO:0060993|kidney morphogenesis;GO:0030099|myeloid cell differentiation;GO:0018105|peptidyl-serine phosphorylation;GO:0046777|protein autophosphorylation;GO:0030155|regulation of cell adhesion;G…	GO:0005952|cAMP-dependent protein kinase complex;GO:0005737|cytoplasm;GO:0005654|nucleoplasm;GO:0005634|nucleus;	GO:0005524|ATP binding;GO:0004691|cAMP-dependent protein kinase activity;	K19584	PRKX; protein kinase X [EC:2.7.11.11]
chr1	33269100	33270810	33269201	33273919	Intron	+	1609	ENSDARG00000060716	prkx	ref|XP_690430.2|	1914	0	cAMP-dependent protein kinase catalytic subunit PRKX [Danio rerio]	ref|XM_685338.6|	4857	0	PREDICTED: Danio rerio protein kinase, X-linked (prkx), mRNA	P51817	557	0	cAMP-dependent protein kinase catalytic subunit PRKX	.	.	.	.	pfam00069	Pkinase	Protein kinase domain.	GO:0001525|angiogenesis;GO:0007155|cell adhesion;GO:0031589|cell-substrate adhesion;GO:0043542|endothelial cell migration;GO:0001935|endothelial cell proliferation;GO:0060562|epithelial tube morphogenesis;GO:0060993|kidney morphogenesis;GO:0030099|myeloid cell differentiation;GO:0018105|peptidyl-serine phosphorylation;GO:0046777|protein autophosphorylation;GO:0030155|regulation of cell adhesion;G…	GO:0005952|cAMP-dependent protein kinase complex;GO:0005737|cytoplasm;GO:0005654|nucleoplasm;GO:0005634|nucleus;	GO:0005524|ATP binding;GO:0004691|cAMP-dependent protein kinase activity;	K19584	PRKX; protein kinase X [EC:2.7.11.11]
chr1	33382766	33385708	33384101	33401676	Intron	+	1607	ENSDARG00000079280	dhrsx	ref|NP_001243648.1|	1396	2.77e-177	dehydrogenase/reductase SDR family member on chromosome X precursor [Danio rerio] >XP_021331653.1 dehydrogenase/reductase SDR family member on chromosome X isoform X1 [Danio rerio]	emb|LR812063.1|	3485	0	Danio rerio genome assembly, chromosome: 1	Q8N5I4	270	9e-79	Dehydrogenase/reductase SDR family member on chromosome X	.	.	.	.	pfam00106	adh_short	short chain dehydrogenase. This family contains a wide variety of dehydrogenases.	GO:0010508|positive regulation of autophagy;	GO:0005576|extracellular region;	GO:0016491|oxidoreductase activity;	K11170	DHRSX; dehydrogenase/reductase SDR family member X [EC:1.1.-.-]
chr1	33382766	33385708	33384101	33403985	Intron	+	1607	ENSDARG00000079280	dhrsx	ref|NP_001243648.1|	1396	2.77e-177	dehydrogenase/reductase SDR family member on chromosome X precursor [Danio rerio] >XP_021331653.1 dehydrogenase/reductase SDR family member on chromosome X isoform X1 [Danio rerio]	emb|LR812063.1|	3485	0	Danio rerio genome assembly, chromosome: 1	Q8N5I4	270	9e-79	Dehydrogenase/reductase SDR family member on chromosome X	.	.	.	.	pfam00106	adh_short	short chain dehydrogenase. This family contains a wide variety of dehydrogenases.	GO:0010508|positive regulation of autophagy;	GO:0005576|extracellular region;	GO:0016491|oxidoreductase activity;	K11170	DHRSX; dehydrogenase/reductase SDR family member X [EC:1.1.-.-]
chr1	33388752	33390920	33384101	33401676	Intron	+	2168	ENSDARG00000079280	dhrsx	ref|NP_001243648.1|	1396	2.77e-177	dehydrogenase/reductase SDR family member on chromosome X precursor [Danio rerio] >XP_021331653.1 dehydrogenase/reductase SDR family member on chromosome X isoform X1 [Danio rerio]	emb|LR812063.1|	3485	0	Danio rerio genome assembly, chromosome: 1	Q8N5I4	270	9e-79	Dehydrogenase/reductase SDR family member on chromosome X	.	.	.	.	pfam00106	adh_short	short chain dehydrogenase. This family contains a wide variety of dehydrogenases.	GO:0010508|positive regulation of autophagy;	GO:0005576|extracellular region;	GO:0016491|oxidoreductase activity;	K11170	DHRSX; dehydrogenase/reductase SDR family member X [EC:1.1.-.-]
chr1	33388752	33390920	33384101	33403985	Intron	+	2168	ENSDARG00000079280	dhrsx	ref|NP_001243648.1|	1396	2.77e-177	dehydrogenase/reductase SDR family member on chromosome X precursor [Danio rerio] >XP_021331653.1 dehydrogenase/reductase SDR family member on chromosome X isoform X1 [Danio rerio]	emb|LR812063.1|	3485	0	Danio rerio genome assembly, chromosome: 1	Q8N5I4	270	9e-79	Dehydrogenase/reductase SDR family member on chromosome X	.	.	.	.	pfam00106	adh_short	short chain dehydrogenase. This family contains a wide variety of dehydrogenases.	GO:0010508|positive regulation of autophagy;	GO:0005576|extracellular region;	GO:0016491|oxidoreductase activity;	K11170	DHRSX; dehydrogenase/reductase SDR family member X [EC:1.1.-.-]
chr1	33400529	33409046	33401944	33409551	Intron	+	7102	ENSDARG00000079280	dhrsx	ref|NP_001243648.1|	1396	2.77e-177	dehydrogenase/reductase SDR family member on chromosome X precursor [Danio rerio] >XP_021331653.1 dehydrogenase/reductase SDR family member on chromosome X isoform X1 [Danio rerio]	emb|LR812063.1|	3485	0	Danio rerio genome assembly, chromosome: 1	Q8N5I4	270	9e-79	Dehydrogenase/reductase SDR family member on chromosome X	.	.	.	.	pfam00106	adh_short	short chain dehydrogenase. This family contains a wide variety of dehydrogenases.	GO:0010508|positive regulation of autophagy;	GO:0005576|extracellular region;	GO:0016491|oxidoreductase activity;	K11170	DHRSX; dehydrogenase/reductase SDR family member X [EC:1.1.-.-]
chr1	33987264	33987524	33969691	34001352	Intron	+	260	ENSDARG00000022971	epha6	ref|XP_005159987.1|	5272	0	ephrin type-A receptor 6 isoform X1 [Danio rerio]	ref|XM_005159930.3|	4752	0	PREDICTED: Danio rerio eph receptor A6 (epha6), transcript variant X1, mRNA	Q9UF33	1561	0	Ephrin type-A receptor 6	.	.	.	.	pfam07714	Pkinase_Tyr	Protein tyrosine kinase.	GO:0007411|axon guidance;GO:0048013|ephrin receptor signaling pathway;GO:0007275|multicellular organism development;GO:0033674|positive regulation of kinase activity;GO:0007169|transmembrane receptor protein tyrosine kinase signaling pathway;	GO:0005887|integral component of plasma membrane;GO:0043005|neuron projection;GO:0005654|nucleoplasm;GO:0005886|plasma membrane;GO:0043235|receptor complex;	GO:0005524|ATP binding;GO:0004714|transmembrane receptor protein tyrosine kinase activity;GO:0005005|transmembrane-ephrin receptor activity;	K05107	EPHA6, EHK2; Eph receptor A6 [EC:2.7.10.1]
chr1	34385400	34385782	34384826	34389007	Intron	-	382	ENSDARG00000053535	lmo7b	ref|NP_001038909.2|	6817	0	LIM domain only protein 7b [Danio rerio]	ref|NM_001045444.2|	4920	0	Danio rerio LIM domain 7b (lmo7b), mRNA	Q8WWI1	253	3e-66	LIM domain only protein 7	ECU03g1150	55.8	1e-07	COG5199	pfam15949	DUF4757	Domain of unknown function (DUF4757). This presumed domain is functionally uncharacterized. This domain family is found in eukaryotes, and is typically between 145 and 166 amino acids in length. The family is found in association with pfam00412. There are two completely conserved residues (W and L) that may be functionally important.	GO:0045944|positive regulation of transcription by RNA polymerase II;GO:0043687|post-translational protein modification;GO:0000209|protein polyubiquitination;GO:0016567|protein ubiquitination;GO:0030155|regulation of cell adhesion;GO:0023051|regulation of signaling;	GO:0016324|apical plasma membrane;GO:0009986|cell surface;GO:0005737|cytoplasm;GO:0005829|cytosol;GO:0005925|focal adhesion;GO:0005635|nuclear envelope;GO:0005634|nucleus;GO:0000151|ubiquitin ligase complex;	GO:0046872|metal ion binding;GO:0004842|ubiquitin-protein transferase activity;	K06084	LMO7, FBXO20; F-box protein 20
chr1	34496044	34499577	34497067	34527796	Intron	+	2510	ENSDARG00000015312	klf12a	ref|XP_021331523.1|	1284	4.64e-160	Kruppel-like factor 12 isoform X1 [Danio rerio]	emb|CR749750.9|	3406	0	Zebrafish DNA sequence from clone DKEY-222F1 in linkage group 1, complete sequence	O35738	223	1e-61	Krueppel-like factor 12	.	.	.	.	pfam13465	zf-H2C2_2	Zinc-finger double domain.	GO:0000122|negative regulation of transcription by RNA polymerase II;GO:0045944|positive regulation of transcription by RNA polymerase II;GO:0006357|regulation of transcription by RNA polymerase II;GO:0006355|regulation of transcription, DNA-templated;	GO:0005829|cytosol;GO:0005654|nucleoplasm;	GO:0003677|DNA binding;GO:0003700|DNA-binding transcription factor activity;GO:0000981|DNA-binding transcription factor activity, RNA polymerase II-specific;GO:0001227|DNA-binding transcription repressor activity, RNA polymerase II-specific;GO:0046872|metal ion binding;GO:0000978|RNA polymerase II proximal promoter sequence-specific DNA binding;GO:0000977|RNA polymerase II regulatory region seque…	K09205	KLF8_12; krueppel-like factor 8/12
chr1	34500638	34501326	34497067	34527796	Intron	+	688	ENSDARG00000015312	klf12a	ref|XP_021331523.1|	1284	4.64e-160	Kruppel-like factor 12 isoform X1 [Danio rerio]	emb|CR749750.9|	3406	0	Zebrafish DNA sequence from clone DKEY-222F1 in linkage group 1, complete sequence	O35738	223	1e-61	Krueppel-like factor 12	.	.	.	.	pfam13465	zf-H2C2_2	Zinc-finger double domain.	GO:0000122|negative regulation of transcription by RNA polymerase II;GO:0045944|positive regulation of transcription by RNA polymerase II;GO:0006357|regulation of transcription by RNA polymerase II;GO:0006355|regulation of transcription, DNA-templated;	GO:0005829|cytosol;GO:0005654|nucleoplasm;	GO:0003677|DNA binding;GO:0003700|DNA-binding transcription factor activity;GO:0000981|DNA-binding transcription factor activity, RNA polymerase II-specific;GO:0001227|DNA-binding transcription repressor activity, RNA polymerase II-specific;GO:0046872|metal ion binding;GO:0000978|RNA polymerase II proximal promoter sequence-specific DNA binding;GO:0000977|RNA polymerase II regulatory region seque…	K09205	KLF8_12; krueppel-like factor 8/12
chr1	34710770	34714121	34709411	34712481	Intron	+	1711	ENSDARG00000109513	CR339054.7	gb|TKC44953.1|	187	1.83e-14	hypothetical protein EI555_006285 [Monodon monoceros]	emb|CR339054.14|	56	2.8e-18	Zebrafish DNA sequence from clone DKEY-151M22 in linkage group 1, complete sequence	.	.	.	.	.	.	.	.	pfam00838	TCTP	Translationally controlled tumor protein.	.	.	.	.	.
chr1	34710770	34714121	34711771	34713598	Intron	-	1827	ENSDARG00000092693	tpt1	sp|Q9DGK4.1|	893	1.77e-118	RecName: Full=Translationally-controlled tumor protein homolog; Short=TCTP [Danio rerio] >AAF99708.1 translationally-controlled tumor protein [Danio rerio]	ref|NM_198140.1|	1035	0	Danio rerio tumor protein, translationally-controlled 1 (tpt1), mRNA >BC049059.1 Danio rerio translationally controlled tumor protein, mRNA (cDNA clone MGC:56649 IMAGE:5916173), complete cds	Q9DGK4	348	1e-118	Translationally-controlled tumor protein homolog	.	.	.	.	pfam00838	TCTP	Translationally controlled tumor protein.	.	GO:0005737|cytoplasm;	GO:0005509|calcium ion binding;	.	.
chr1	35063039	35063308	34956244	35112027	Intron	-	269	ENSDARG00000105033	BX897691.1	ref|XP_017212496.1|	1442	0	B- and T-lymphocyte attenuator-like isoform X2 [Danio rerio]	emb|BX897691.14|	1533	0	Zebrafish DNA sequence from clone DKEY-168E3 in linkage group 1, complete sequence	Q7TSA3	56.2	5e-07	B- and T-lymphocyte attenuator	.	.	.	.	pfam07679	I-set	Immunoglobulin I-set domain.	GO:0002250|adaptive immune response;GO:0007166|cell surface receptor signaling pathway;GO:0002768|immune response-regulating cell surface receptor signaling pathway;GO:0046642|negative regulation of alpha-beta T cell proliferation;GO:0030889|negative regulation of B cell proliferation;GO:0042130|negative regulation of T cell proliferation;	GO:0009897|external side of plasma membrane;GO:0005887|integral component of plasma membrane;GO:0005886|plasma membrane;	GO:0038023|signaling receptor activity;	K06707	BTLA, CD272; B- and T-lymphocyte attenuator
chr1	35473040	35475123	35473525	35475567	Intron	+	1598	ENSDARG00000075798	usp38	ref|XP_003197722.1|	5249	0	ubiquitin carboxyl-terminal hydrolase 38 [Danio rerio]	ref|XM_003197674.5|	4633	0	PREDICTED: Danio rerio ubiquitin specific peptidase 38 (usp38), mRNA	Q8NB14	1256	0	Ubiquitin carboxyl-terminal hydrolase 38	SPBC18H10.08c	92.8	2e-18	COG5533	pfam00443	UCH	Ubiquitin carboxyl-terminal hydrolase.	GO:0016579|protein deubiquitination;GO:0006511|ubiquitin-dependent protein catabolic process;	GO:0005829|cytosol;GO:0005634|nucleus;	GO:0004197|cysteine-type endopeptidase activity;GO:0004843|thiol-dependent ubiquitin-specific protease activity;	K11854	USP35_38; ubiquitin carboxyl-terminal hydrolase 35/38 [EC:3.4.19.12]
chr1	35493795	35497653	35495489	35514560	Intron	+	2164	ENSDARG00000037018	gab1	ref|NP_001313642.1|	3592	0	GRB2-associated-binding protein 1 [Danio rerio]	ref|NM_001326713.1|	4453	0	Danio rerio GRB2-associated binding protein 1 (gab1), mRNA	Q13480	791	0	GRB2-associated-binding protein 1	.	.	.	.	pfam00169	PH	PH domain. PH stands for pleckstrin homology.	GO:0031532|actin cytoskeleton reorganization;GO:0001525|angiogenesis;GO:0007411|axon guidance;GO:0090668|endothelial cell chemotaxis to vascular endothelial growth factor;GO:0007173|epidermal growth factor receptor signaling pathway;GO:0038128|ERBB2 signaling pathway;GO:0008286|insulin receptor signaling pathway;GO:0045766|positive regulation of angiogenesis;GO:0038089|positive regulation of cell…	GO:0005911|cell-cell junction;GO:0005829|cytosol;	.	K09593	GAB1; GRB2-associated-binding protein 1
chr1	35493795	35497653	35495489	35561940	Intron	+	2164	ENSDARG00000037018	gab1	ref|NP_001313642.1|	3592	0	GRB2-associated-binding protein 1 [Danio rerio]	ref|NM_001326713.1|	4453	0	Danio rerio GRB2-associated binding protein 1 (gab1), mRNA	Q13480	791	0	GRB2-associated-binding protein 1	.	.	.	.	pfam00169	PH	PH domain. PH stands for pleckstrin homology.	GO:0031532|actin cytoskeleton reorganization;GO:0001525|angiogenesis;GO:0007411|axon guidance;GO:0090668|endothelial cell chemotaxis to vascular endothelial growth factor;GO:0007173|epidermal growth factor receptor signaling pathway;GO:0038128|ERBB2 signaling pathway;GO:0008286|insulin receptor signaling pathway;GO:0045766|positive regulation of angiogenesis;GO:0038089|positive regulation of cell…	GO:0005911|cell-cell junction;GO:0005829|cytosol;	.	K09593	GAB1; GRB2-associated-binding protein 1
chr1	35916661	35917654	35915962	35928892	Intron	-	993	ENSDARG00000027199	smad1	ref|NP_571431.2|	2058	0	mothers against decapentaplegic homolog 1 [Danio rerio] >AAH86962.1 MAD homolog 1 (Drosophila) [Danio rerio]	ref|NM_131356.2|	2975	0	Danio rerio SMAD family member 1 (smad1), mRNA	Q9I8V2	795	0	Mothers against decapentaplegic homolog 1	.	.	.	.	pfam03166	MH2	MH2 domain. This is the MH2 (MAD homology 2) domain found at the carboxy terminus of MAD related proteins such as Smads. This domain is separated from the MH1 domain by a non-conserved linker region. The MH2 domain mediates interaction with a wide variety of proteins and provides specificity and selectivity to Smad function and also is critical for mediating interactions in Smad oligomers. Unlike…	GO:0009653|anatomical structure morphogenesis;GO:0030509|BMP signaling pathway;GO:0030154|cell differentiation;GO:0009953|dorsal/ventral pattern formation;GO:0009880|embryonic pattern specification;GO:0061515|myeloid cell development;GO:0045892|negative regulation of transcription, DNA-templated;GO:0006355|regulation of transcription, DNA-templated;GO:0060395|SMAD protein signal transduction;GO:0…	GO:0005737|cytoplasm;GO:0071144|heteromeric SMAD protein complex;	GO:0003700|DNA-binding transcription factor activity;GO:0000981|DNA-binding transcription factor activity, RNA polymerase II-specific;GO:0070411|I-SMAD binding;GO:0046872|metal ion binding;GO:0000978|RNA polymerase II proximal promoter sequence-specific DNA binding;	K04676	SMAD1; mothers against decapentaplegic homolog 1
chr1	35955116	35958869	35956615	35959293	Intron	+	2254	ENSDARG00000060383	mmaa	ref|XP_017210786.1|	2126	0	methylmalonic aciduria type A protein, mitochondrial isoform X1 [Danio rerio]	ref|XM_017355297.1|	1648	0	PREDICTED: Danio rerio methylmalonic aciduria (cobalamin deficiency) cblA type (mmaa), transcript variant X1, mRNA	Q8C7H1	545	0	Methylmalonic aciduria type A homolog, mitochondrial	Rv1496	299	4e-95	COG1703	pfam03308	ArgK	ArgK protein. The ArgK protein acts as an ATPase enzyme and as a kinase, and phosphorylates periplasmic binding proteins involved in the LAO (lysine, arginine, ornithine)/AO transport systems.	.	GO:0005737|cytoplasm;GO:0005739|mitochondrion;	GO:0005525|GTP binding;GO:0003924|GTPase activity;GO:0042802|identical protein binding;GO:0042803|protein homodimerization activity;	K07588	argK; LAO/AO transport system kinase [EC:2.7.-.-]
chr1	35967458	35968748	35963939	35969710	Intron	+	1290	ENSDARG00000060383	mmaa	ref|XP_017210786.1|	2126	0	methylmalonic aciduria type A protein, mitochondrial isoform X1 [Danio rerio]	ref|XM_017355297.1|	1648	0	PREDICTED: Danio rerio methylmalonic aciduria (cobalamin deficiency) cblA type (mmaa), transcript variant X1, mRNA	Q8C7H1	545	0	Methylmalonic aciduria type A homolog, mitochondrial	Rv1496	299	4e-95	COG1703	pfam03308	ArgK	ArgK protein. The ArgK protein acts as an ATPase enzyme and as a kinase, and phosphorylates periplasmic binding proteins involved in the LAO (lysine, arginine, ornithine)/AO transport systems.	.	GO:0005737|cytoplasm;GO:0005739|mitochondrion;	GO:0005525|GTP binding;GO:0003924|GTPase activity;GO:0042802|identical protein binding;GO:0042803|protein homodimerization activity;	K07588	argK; LAO/AO transport system kinase [EC:2.7.-.-]
chr1	36061414	36063205	36057364	36078401	Intron	-	1791	ENSDARG00000076171	znf827	ref|XP_005160034.1|	5695	0	zinc finger protein 827 isoform X1 [Danio rerio]	ref|XM_009292558.3|	4283	0	PREDICTED: Danio rerio zinc finger protein 827 (znf827), transcript variant X3, mRNA	Q17R98	848	0	Zinc finger protein 827	.	.	.	.	pfam13465	zf-H2C2_2	Zinc-finger double domain.	GO:0045944|positive regulation of transcription by RNA polymerase II;GO:0010468|regulation of gene expression;	GO:0005634|nucleus;	GO:0003677|DNA binding;GO:0046872|metal ion binding;	.	.
chr1	36086708	36087819	36078629	36104801	Intron	-	1111	ENSDARG00000076171	znf827	ref|XP_005160034.1|	5695	0	zinc finger protein 827 isoform X1 [Danio rerio]	ref|XM_009292558.3|	4283	0	PREDICTED: Danio rerio zinc finger protein 827 (znf827), transcript variant X3, mRNA	Q17R98	848	0	Zinc finger protein 827	.	.	.	.	pfam13465	zf-H2C2_2	Zinc-finger double domain.	GO:0045944|positive regulation of transcription by RNA polymerase II;GO:0010468|regulation of gene expression;	GO:0005634|nucleus;	GO:0003677|DNA binding;GO:0046872|metal ion binding;	.	.
chr1	36103445	36103918	36078629	36104801	Intron	-	473	ENSDARG00000076171	znf827	ref|XP_005160034.1|	5695	0	zinc finger protein 827 isoform X1 [Danio rerio]	ref|XM_009292558.3|	4283	0	PREDICTED: Danio rerio zinc finger protein 827 (znf827), transcript variant X3, mRNA	Q17R98	848	0	Zinc finger protein 827	.	.	.	.	pfam13465	zf-H2C2_2	Zinc-finger double domain.	GO:0045944|positive regulation of transcription by RNA polymerase II;GO:0010468|regulation of gene expression;	GO:0005634|nucleus;	GO:0003677|DNA binding;GO:0046872|metal ion binding;	.	.
chr1	36193717	36196029	36191006	36196576	Intron	-	2312	ENSDARG00000113986	BX324156.2	ref|XP_004456556.1|	108	6.58e-06	U6 snRNA-associated Sm-like protein LSm6 isoform X1 [Dasypus novemcinctus] >XP_004456557.1 U6 snRNA-associated Sm-like protein LSm6 isoform X1 [Dasypus novemcinctus] >XP_004456558.1 U6 snRNA-associated Sm-like protein LSm6 isoform X1 [Dasypus novemcinctus] >XP_023444016.1 U6 snRNA-associated Sm-like protein LSm6 isoform X1 [Dasypus novemcinctus]	emb|LR812544.1|	53	1.96e-17	Danio rerio strain Cooch Behar (CB) genome assembly, chromosome: 1	.	.	.	.	SPAC2F3.17c	42	3e-06	COG1958	pfam01423	LSM	LSM domain. The LSM domain contains Sm proteins as well as other related LSM (Like Sm) proteins. The U1, U2, U4/U6, and U5 small nuclear ribonucleoprotein particles (snRNPs) involved in pre-mRNA splicing contain seven Sm proteins (B/B', D1, D2, D3, E, F and G) in common, which assemble around the Sm site present in four of the major spliceosomal small nuclear RNAs. The U6 snRNP binds to the LSM (…	.	.	.	.	.
chr1	36450064	36450399	36447571	36471711	Intron	-	335	ENSDARG00000095555	si:ch211-163g19.2	.	.	.	.	emb|LR812063.1|	208	6.43e-103	Danio rerio genome assembly, chromosome: 1	.	.	.	.	.	.	.	.	pfam09742	Dymeclin	Dyggve-Melchior-Clausen syndrome protein. Dymeclin (Dyggve-Melchior-Clausen syndrome protein) contains a large number of leucine and isoleucine residues and a total of 17 repeated dileucine motifs. It is characteristically about 700 residues long and present in plants and animals. Mutations in the gene coding for this protein in humans give rise to the disorder Dyggve-Melchior-Clausen syndrome (D…	.	.	.	.	.
chr1	36689724	36690024	36682947	36690872	Intron	+	300	ENSDARG00000011876	ednraa	ref|NP_001092915.2|	2248	0	endothelin receptor type Aa precursor [Danio rerio] >XP_021332624.1 endothelin-1 receptor isoform X1 [Danio rerio] >XP_021332644.1 endothelin-1 receptor isoform X1 [Danio rerio] >AAI67440.1 Endothelin receptor type A [Danio rerio]	ref|NM_001099445.2|	2665	0	Danio rerio endothelin receptor type Aa (ednraa), mRNA	P25101	534	2e-180	Endothelin-1 receptor	.	.	.	.	pfam00001	7tm_1	7 transmembrane receptor (rhodopsin family). This family contains, amongst other G-protein-coupled receptors (GCPRs), members of the opsin family, which have been considered to be typical members of the rhodopsin superfamily. They share several motifs, mainly the seven transmembrane helices, GCPRs of the rhodopsin superfamily. All opsins bind a chromophore, such as 11-cis-retinal. The function of…	GO:0007190|activation of adenylate cyclase activity;GO:0007202|activation of phospholipase C activity;GO:0007193|adenylate cyclase-inhibiting G protein-coupled receptor signaling pathway;GO:0014824|artery smooth muscle contraction;GO:0001569|branching involved in blood vessel morphogenesis;GO:0008283|cell proliferation;GO:0048484|enteric nervous system development;GO:0007186|G protein-coupled rec…	GO:0005887|integral component of plasma membrane;GO:0005886|plasma membrane;	GO:0004962|endothelin receptor activity;GO:0004435|phosphatidylinositol phospholipase C activity;	K04197	EDNRA; endothelin receptor type A
chr1	36770552	36778876	36772501	36823212	Intron	+	6375	ENSDARG00000078326	arhgap10	ref|NP_001038715.1|	3759	0	rho GTPase-activating protein 10 [Danio rerio] >AAI16622.1 Rho GTPase activating protein 10 [Danio rerio]	ref|NM_001045250.1|	3354	0	Danio rerio Rho GTPase activating protein 10 (arhgap10), mRNA >BC116621.1 Danio rerio Rho GTPase activating protein 10, mRNA (cDNA clone MGC:136983 IMAGE:8000663), complete cds	A1A4S6	884	0	Rho GTPase-activating protein 10	.	.	.	.	pfam16746	BAR_3	BAR domain of APPL family. BAR_12 is the BAR coiled-coil domain at the N-terminus of APPL or adaptor protein containing PH domain, PTB domain, and leucine zipper motif proteins in higher eukaryotes. This BAR domain contains four helices whereas the other classical BAR domains contain only three helices. The first three helices form an antiparallel coiled-coil, while the fourth helix, is unique to…	GO:0007010|cytoskeleton organization;GO:0043066|negative regulation of apoptotic process;GO:0051056|regulation of small GTPase mediated signal transduction;GO:0007165|signal transduction;	GO:0005829|cytosol;GO:0048471|perinuclear region of cytoplasm;GO:0005886|plasma membrane;	GO:0005096|GTPase activator activity;	K13736	ARHGAP10; Rho GTPase-activating protein 10
chr1	36785140	36786418	36772501	36823212	Intron	+	1278	ENSDARG00000078326	arhgap10	ref|NP_001038715.1|	3759	0	rho GTPase-activating protein 10 [Danio rerio] >AAI16622.1 Rho GTPase activating protein 10 [Danio rerio]	ref|NM_001045250.1|	3354	0	Danio rerio Rho GTPase activating protein 10 (arhgap10), mRNA >BC116621.1 Danio rerio Rho GTPase activating protein 10, mRNA (cDNA clone MGC:136983 IMAGE:8000663), complete cds	A1A4S6	884	0	Rho GTPase-activating protein 10	.	.	.	.	pfam16746	BAR_3	BAR domain of APPL family. BAR_12 is the BAR coiled-coil domain at the N-terminus of APPL or adaptor protein containing PH domain, PTB domain, and leucine zipper motif proteins in higher eukaryotes. This BAR domain contains four helices whereas the other classical BAR domains contain only three helices. The first three helices form an antiparallel coiled-coil, while the fourth helix, is unique to…	GO:0007010|cytoskeleton organization;GO:0043066|negative regulation of apoptotic process;GO:0051056|regulation of small GTPase mediated signal transduction;GO:0007165|signal transduction;	GO:0005829|cytosol;GO:0048471|perinuclear region of cytoplasm;GO:0005886|plasma membrane;	GO:0005096|GTPase activator activity;	K13736	ARHGAP10; Rho GTPase-activating protein 10
chr1	36794169	36794700	36772501	36823212	Intron	+	531	ENSDARG00000078326	arhgap10	ref|NP_001038715.1|	3759	0	rho GTPase-activating protein 10 [Danio rerio] >AAI16622.1 Rho GTPase activating protein 10 [Danio rerio]	ref|NM_001045250.1|	3354	0	Danio rerio Rho GTPase activating protein 10 (arhgap10), mRNA >BC116621.1 Danio rerio Rho GTPase activating protein 10, mRNA (cDNA clone MGC:136983 IMAGE:8000663), complete cds	A1A4S6	884	0	Rho GTPase-activating protein 10	.	.	.	.	pfam16746	BAR_3	BAR domain of APPL family. BAR_12 is the BAR coiled-coil domain at the N-terminus of APPL or adaptor protein containing PH domain, PTB domain, and leucine zipper motif proteins in higher eukaryotes. This BAR domain contains four helices whereas the other classical BAR domains contain only three helices. The first three helices form an antiparallel coiled-coil, while the fourth helix, is unique to…	GO:0007010|cytoskeleton organization;GO:0043066|negative regulation of apoptotic process;GO:0051056|regulation of small GTPase mediated signal transduction;GO:0007165|signal transduction;	GO:0005829|cytosol;GO:0048471|perinuclear region of cytoplasm;GO:0005886|plasma membrane;	GO:0005096|GTPase activator activity;	K13736	ARHGAP10; Rho GTPase-activating protein 10
chr1	36805106	36808274	36772501	36823212	Intron	+	3168	ENSDARG00000078326	arhgap10	ref|NP_001038715.1|	3759	0	rho GTPase-activating protein 10 [Danio rerio] >AAI16622.1 Rho GTPase activating protein 10 [Danio rerio]	ref|NM_001045250.1|	3354	0	Danio rerio Rho GTPase activating protein 10 (arhgap10), mRNA >BC116621.1 Danio rerio Rho GTPase activating protein 10, mRNA (cDNA clone MGC:136983 IMAGE:8000663), complete cds	A1A4S6	884	0	Rho GTPase-activating protein 10	.	.	.	.	pfam16746	BAR_3	BAR domain of APPL family. BAR_12 is the BAR coiled-coil domain at the N-terminus of APPL or adaptor protein containing PH domain, PTB domain, and leucine zipper motif proteins in higher eukaryotes. This BAR domain contains four helices whereas the other classical BAR domains contain only three helices. The first three helices form an antiparallel coiled-coil, while the fourth helix, is unique to…	GO:0007010|cytoskeleton organization;GO:0043066|negative regulation of apoptotic process;GO:0051056|regulation of small GTPase mediated signal transduction;GO:0007165|signal transduction;	GO:0005829|cytosol;GO:0048471|perinuclear region of cytoplasm;GO:0005886|plasma membrane;	GO:0005096|GTPase activator activity;	K13736	ARHGAP10; Rho GTPase-activating protein 10
chr1	36815627	36817345	36772501	36823212	Intron	+	1718	ENSDARG00000078326	arhgap10	ref|NP_001038715.1|	3759	0	rho GTPase-activating protein 10 [Danio rerio] >AAI16622.1 Rho GTPase activating protein 10 [Danio rerio]	ref|NM_001045250.1|	3354	0	Danio rerio Rho GTPase activating protein 10 (arhgap10), mRNA >BC116621.1 Danio rerio Rho GTPase activating protein 10, mRNA (cDNA clone MGC:136983 IMAGE:8000663), complete cds	A1A4S6	884	0	Rho GTPase-activating protein 10	.	.	.	.	pfam16746	BAR_3	BAR domain of APPL family. BAR_12 is the BAR coiled-coil domain at the N-terminus of APPL or adaptor protein containing PH domain, PTB domain, and leucine zipper motif proteins in higher eukaryotes. This BAR domain contains four helices whereas the other classical BAR domains contain only three helices. The first three helices form an antiparallel coiled-coil, while the fourth helix, is unique to…	GO:0007010|cytoskeleton organization;GO:0043066|negative regulation of apoptotic process;GO:0051056|regulation of small GTPase mediated signal transduction;GO:0007165|signal transduction;	GO:0005829|cytosol;GO:0048471|perinuclear region of cytoplasm;GO:0005886|plasma membrane;	GO:0005096|GTPase activator activity;	K13736	ARHGAP10; Rho GTPase-activating protein 10
chr1	36822864	36824819	36823563	36830098	Intron	+	1256	ENSDARG00000078326	arhgap10	ref|NP_001038715.1|	3759	0	rho GTPase-activating protein 10 [Danio rerio] >AAI16622.1 Rho GTPase activating protein 10 [Danio rerio]	ref|NM_001045250.1|	3354	0	Danio rerio Rho GTPase activating protein 10 (arhgap10), mRNA >BC116621.1 Danio rerio Rho GTPase activating protein 10, mRNA (cDNA clone MGC:136983 IMAGE:8000663), complete cds	A1A4S6	884	0	Rho GTPase-activating protein 10	.	.	.	.	pfam16746	BAR_3	BAR domain of APPL family. BAR_12 is the BAR coiled-coil domain at the N-terminus of APPL or adaptor protein containing PH domain, PTB domain, and leucine zipper motif proteins in higher eukaryotes. This BAR domain contains four helices whereas the other classical BAR domains contain only three helices. The first three helices form an antiparallel coiled-coil, while the fourth helix, is unique to…	GO:0007010|cytoskeleton organization;GO:0043066|negative regulation of apoptotic process;GO:0051056|regulation of small GTPase mediated signal transduction;GO:0007165|signal transduction;	GO:0005829|cytosol;GO:0048471|perinuclear region of cytoplasm;GO:0005886|plasma membrane;	GO:0005096|GTPase activator activity;	K13736	ARHGAP10; Rho GTPase-activating protein 10
chr1	36844541	36846093	36845295	36856263	Intron	+	798	ENSDARG00000078326	arhgap10	ref|NP_001038715.1|	3759	0	rho GTPase-activating protein 10 [Danio rerio] >AAI16622.1 Rho GTPase activating protein 10 [Danio rerio]	ref|NM_001045250.1|	3354	0	Danio rerio Rho GTPase activating protein 10 (arhgap10), mRNA >BC116621.1 Danio rerio Rho GTPase activating protein 10, mRNA (cDNA clone MGC:136983 IMAGE:8000663), complete cds	A1A4S6	884	0	Rho GTPase-activating protein 10	.	.	.	.	pfam16746	BAR_3	BAR domain of APPL family. BAR_12 is the BAR coiled-coil domain at the N-terminus of APPL or adaptor protein containing PH domain, PTB domain, and leucine zipper motif proteins in higher eukaryotes. This BAR domain contains four helices whereas the other classical BAR domains contain only three helices. The first three helices form an antiparallel coiled-coil, while the fourth helix, is unique to…	GO:0007010|cytoskeleton organization;GO:0043066|negative regulation of apoptotic process;GO:0051056|regulation of small GTPase mediated signal transduction;GO:0007165|signal transduction;	GO:0005829|cytosol;GO:0048471|perinuclear region of cytoplasm;GO:0005886|plasma membrane;	GO:0005096|GTPase activator activity;	K13736	ARHGAP10; Rho GTPase-activating protein 10
chr1	36885631	36886058	36878449	36887800	Intron	+	427	ENSDARG00000078326	arhgap10	ref|NP_001038715.1|	3759	0	rho GTPase-activating protein 10 [Danio rerio] >AAI16622.1 Rho GTPase activating protein 10 [Danio rerio]	ref|NM_001045250.1|	3354	0	Danio rerio Rho GTPase activating protein 10 (arhgap10), mRNA >BC116621.1 Danio rerio Rho GTPase activating protein 10, mRNA (cDNA clone MGC:136983 IMAGE:8000663), complete cds	A1A4S6	884	0	Rho GTPase-activating protein 10	.	.	.	.	pfam16746	BAR_3	BAR domain of APPL family. BAR_12 is the BAR coiled-coil domain at the N-terminus of APPL or adaptor protein containing PH domain, PTB domain, and leucine zipper motif proteins in higher eukaryotes. This BAR domain contains four helices whereas the other classical BAR domains contain only three helices. The first three helices form an antiparallel coiled-coil, while the fourth helix, is unique to…	GO:0007010|cytoskeleton organization;GO:0043066|negative regulation of apoptotic process;GO:0051056|regulation of small GTPase mediated signal transduction;GO:0007165|signal transduction;	GO:0005829|cytosol;GO:0048471|perinuclear region of cytoplasm;GO:0005886|plasma membrane;	GO:0005096|GTPase activator activity;	K13736	ARHGAP10; Rho GTPase-activating protein 10
chr1	36892319	36892786	36887960	36903123	Intron	+	467	ENSDARG00000078326	arhgap10	ref|NP_001038715.1|	3759	0	rho GTPase-activating protein 10 [Danio rerio] >AAI16622.1 Rho GTPase activating protein 10 [Danio rerio]	ref|NM_001045250.1|	3354	0	Danio rerio Rho GTPase activating protein 10 (arhgap10), mRNA >BC116621.1 Danio rerio Rho GTPase activating protein 10, mRNA (cDNA clone MGC:136983 IMAGE:8000663), complete cds	A1A4S6	884	0	Rho GTPase-activating protein 10	.	.	.	.	pfam16746	BAR_3	BAR domain of APPL family. BAR_12 is the BAR coiled-coil domain at the N-terminus of APPL or adaptor protein containing PH domain, PTB domain, and leucine zipper motif proteins in higher eukaryotes. This BAR domain contains four helices whereas the other classical BAR domains contain only three helices. The first three helices form an antiparallel coiled-coil, while the fourth helix, is unique to…	GO:0007010|cytoskeleton organization;GO:0043066|negative regulation of apoptotic process;GO:0051056|regulation of small GTPase mediated signal transduction;GO:0007165|signal transduction;	GO:0005829|cytosol;GO:0048471|perinuclear region of cytoplasm;GO:0005886|plasma membrane;	GO:0005096|GTPase activator activity;	K13736	ARHGAP10; Rho GTPase-activating protein 10
chr1	36945090	36947112	36938361	36952870	Intron	-	2022	ENSDARG00000102082	nr3c2	ref|NP_001093873.1|	4784	0	mineralocorticoid receptor [Danio rerio] >ABS00395.1 mineralocorticoid receptor [Danio rerio]	ref|NM_001100403.1|	3540	0	Danio rerio nuclear receptor subfamily 3, group C, member 2 (nr3c2), mRNA >EF567113.1 Danio rerio mineralocorticoid receptor (mr) mRNA, complete cds	Q3YC04	805	0	Mineralocorticoid receptor	.	.	.	.	pfam00105	zf-C4	Zinc finger, C4 type (two domains). In nearly all cases, this is the DNA binding domain of a nuclear hormone receptor. The alignment contains two Zinc finger domains that are too dissimilar to be aligned with each other.	GO:1901224|positive regulation of NIK/NF-kappaB signaling;	GO:0005789|endoplasmic reticulum membrane;GO:0005654|nucleoplasm;GO:0043235|receptor complex;	GO:0003700|DNA-binding transcription factor activity;GO:1990837|sequence-specific double-stranded DNA binding;GO:0005496|steroid binding;GO:0008270|zinc ion binding;	.	.
chr1	36971326	36974770	36969182	37000379	Intron	-	3444	ENSDARG00000102082	nr3c2	ref|NP_001093873.1|	4784	0	mineralocorticoid receptor [Danio rerio] >ABS00395.1 mineralocorticoid receptor [Danio rerio]	ref|NM_001100403.1|	3540	0	Danio rerio nuclear receptor subfamily 3, group C, member 2 (nr3c2), mRNA >EF567113.1 Danio rerio mineralocorticoid receptor (mr) mRNA, complete cds	Q3YC04	805	0	Mineralocorticoid receptor	.	.	.	.	pfam00105	zf-C4	Zinc finger, C4 type (two domains). In nearly all cases, this is the DNA binding domain of a nuclear hormone receptor. The alignment contains two Zinc finger domains that are too dissimilar to be aligned with each other.	GO:1901224|positive regulation of NIK/NF-kappaB signaling;	GO:0005789|endoplasmic reticulum membrane;GO:0005654|nucleoplasm;GO:0043235|receptor complex;	GO:0003700|DNA-binding transcription factor activity;GO:1990837|sequence-specific double-stranded DNA binding;GO:0005496|steroid binding;GO:0008270|zinc ion binding;	.	.
chr1	37029551	37035024	37000507	37082638	Intron	-	5473	ENSDARG00000102082	nr3c2	ref|NP_001093873.1|	4784	0	mineralocorticoid receptor [Danio rerio] >ABS00395.1 mineralocorticoid receptor [Danio rerio]	ref|NM_001100403.1|	3540	0	Danio rerio nuclear receptor subfamily 3, group C, member 2 (nr3c2), mRNA >EF567113.1 Danio rerio mineralocorticoid receptor (mr) mRNA, complete cds	Q3YC04	805	0	Mineralocorticoid receptor	.	.	.	.	pfam00105	zf-C4	Zinc finger, C4 type (two domains). In nearly all cases, this is the DNA binding domain of a nuclear hormone receptor. The alignment contains two Zinc finger domains that are too dissimilar to be aligned with each other.	GO:1901224|positive regulation of NIK/NF-kappaB signaling;	GO:0005789|endoplasmic reticulum membrane;GO:0005654|nucleoplasm;GO:0043235|receptor complex;	GO:0003700|DNA-binding transcription factor activity;GO:1990837|sequence-specific double-stranded DNA binding;GO:0005496|steroid binding;GO:0008270|zinc ion binding;	.	.
chr1	37045371	37046263	37000507	37082638	Intron	-	892	ENSDARG00000102082	nr3c2	ref|NP_001093873.1|	4784	0	mineralocorticoid receptor [Danio rerio] >ABS00395.1 mineralocorticoid receptor [Danio rerio]	ref|NM_001100403.1|	3540	0	Danio rerio nuclear receptor subfamily 3, group C, member 2 (nr3c2), mRNA >EF567113.1 Danio rerio mineralocorticoid receptor (mr) mRNA, complete cds	Q3YC04	805	0	Mineralocorticoid receptor	.	.	.	.	pfam00105	zf-C4	Zinc finger, C4 type (two domains). In nearly all cases, this is the DNA binding domain of a nuclear hormone receptor. The alignment contains two Zinc finger domains that are too dissimilar to be aligned with each other.	GO:1901224|positive regulation of NIK/NF-kappaB signaling;	GO:0005789|endoplasmic reticulum membrane;GO:0005654|nucleoplasm;GO:0043235|receptor complex;	GO:0003700|DNA-binding transcription factor activity;GO:1990837|sequence-specific double-stranded DNA binding;GO:0005496|steroid binding;GO:0008270|zinc ion binding;	.	.
chr1	37060606	37062263	37000507	37082638	Intron	-	1657	ENSDARG00000102082	nr3c2	ref|NP_001093873.1|	4784	0	mineralocorticoid receptor [Danio rerio] >ABS00395.1 mineralocorticoid receptor [Danio rerio]	ref|NM_001100403.1|	3540	0	Danio rerio nuclear receptor subfamily 3, group C, member 2 (nr3c2), mRNA >EF567113.1 Danio rerio mineralocorticoid receptor (mr) mRNA, complete cds	Q3YC04	805	0	Mineralocorticoid receptor	.	.	.	.	pfam00105	zf-C4	Zinc finger, C4 type (two domains). In nearly all cases, this is the DNA binding domain of a nuclear hormone receptor. The alignment contains two Zinc finger domains that are too dissimilar to be aligned with each other.	GO:1901224|positive regulation of NIK/NF-kappaB signaling;	GO:0005789|endoplasmic reticulum membrane;GO:0005654|nucleoplasm;GO:0043235|receptor complex;	GO:0003700|DNA-binding transcription factor activity;GO:1990837|sequence-specific double-stranded DNA binding;GO:0005496|steroid binding;GO:0008270|zinc ion binding;	.	.
chr1	37063846	37065121	37000507	37082638	Intron	-	1275	ENSDARG00000102082	nr3c2	ref|NP_001093873.1|	4784	0	mineralocorticoid receptor [Danio rerio] >ABS00395.1 mineralocorticoid receptor [Danio rerio]	ref|NM_001100403.1|	3540	0	Danio rerio nuclear receptor subfamily 3, group C, member 2 (nr3c2), mRNA >EF567113.1 Danio rerio mineralocorticoid receptor (mr) mRNA, complete cds	Q3YC04	805	0	Mineralocorticoid receptor	.	.	.	.	pfam00105	zf-C4	Zinc finger, C4 type (two domains). In nearly all cases, this is the DNA binding domain of a nuclear hormone receptor. The alignment contains two Zinc finger domains that are too dissimilar to be aligned with each other.	GO:1901224|positive regulation of NIK/NF-kappaB signaling;	GO:0005789|endoplasmic reticulum membrane;GO:0005654|nucleoplasm;GO:0043235|receptor complex;	GO:0003700|DNA-binding transcription factor activity;GO:1990837|sequence-specific double-stranded DNA binding;GO:0005496|steroid binding;GO:0008270|zinc ion binding;	.	.
chr1	37312160	37315904	37312888	37320476	Intron	+	3016	ENSDARG00000102787	fam193a	ref|NP_001315324.1|	4716	0	protein FAM193A [Danio rerio]	ref|NM_001328395.1|	5536	0	Danio rerio family with sequence similarity 193 member A (fam193a), mRNA	.	.	.	.	.	.	.	.	pfam15914	FAM193_C	FAM193 family C-terminal. This domain family is found in eukaryotes, and is approximately 60 amino acids in length. This C-terminal region of these proteins carries the most conserved residues.	.	.	.	.	.
chr1	37401979	37403186	37400262	37404659	Intron	+	1207	ENSDARG00000074989	sparcl1	ref|NP_001124077.1|	2678	0	SPARC-like protein 1 precursor [Danio rerio] >XP_021331265.1 SPARC-like protein 1 isoform X1 [Danio rerio] >AAI63341.1 Secreted acidic cysteine rich glycoprotein-like [Danio rerio]	ref|XM_021475590.1|	2405	0	PREDICTED: Danio rerio SPARC-like 1 (sparcl1), transcript variant X1, mRNA	P07214	357	2e-110	SPARC	.	.	.	.	pfam10591	SPARC_Ca_bdg	Secreted protein acidic and rich in cysteine Ca binding region. The SPARC_Ca_bdg domain of Secreted Protein Acidic and Rich in Cysteine is responsible for the anti-spreading activity of human urothelial cells. It is rich in alpha-helices. This extracellular calcium-binding domain contains two EF-hands that each coordinates one Ca2+ ion, forming a helix-loop-helix structure that not only drives th…	GO:0048856|anatomical structure development;GO:0060348|bone development;GO:0071363|cellular response to growth factor stimulus;GO:0030324|lung development;GO:0016525|negative regulation of angiogenesis;GO:0001937|negative regulation of endothelial cell proliferation;GO:0043473|pigmentation;GO:0010595|positive regulation of endothelial cell migration;GO:0022604|regulation of cell morphogenesis;GO:…	GO:0005604|basement membrane;GO:0009986|cell surface;GO:0062023|collagen-containing extracellular matrix;GO:0005737|cytoplasm;GO:0031012|extracellular matrix;GO:0005615|extracellular space;GO:0098978|glutamatergic synapse;GO:0043231|intracellular membrane-bounded organelle;GO:0016363|nuclear matrix;GO:0005634|nucleus;GO:0031091|platelet alpha granule;GO:0031092|platelet alpha granule membrane;GO:…	GO:0005509|calcium ion binding;GO:0005518|collagen binding;GO:0050840|extracellular matrix binding;	.	.
chr1	37838944	37839862	37753261	37845684	Intron	+	918	ENSDARG00000040048	.	ref|NP_001139074.1|	3268	0	polypeptide N-acetylgalactosaminyltransferase-like 6 [Danio rerio] >XP_005160048.1 polypeptide N-acetylgalactosaminyltransferase-like 6 isoform X1 [Danio rerio]	ref|XM_005159991.4|	2570	0	PREDICTED: Danio rerio si:ch211-15e22.3 (si:ch211-15e22.3), transcript variant X1, mRNA	Q49A17	1064	0	Polypeptide N-acetylgalactosaminyltransferase-like 6	.	.	.	.	pfam00535	Glycos_transf_2	Glycosyl transferase family 2. Diverse family, transferring sugar from UDP-glucose, UDP-N-acetyl- galactosamine, GDP-mannose or CDP-abequose, to a range of substrates including cellulose, dolichol phosphate and teichoic acids.	GO:0018243|protein O-linked glycosylation via threonine;	GO:0005794|Golgi apparatus;GO:0000139|Golgi membrane;GO:0016021|integral component of membrane;	GO:0030246|carbohydrate binding;GO:0046872|metal ion binding;GO:0004653|polypeptide N-acetylgalactosaminyltransferase activity;	K00710	GALNT; polypeptide N-acetylgalactosaminyltransferase [EC:2.4.1.41]
chr1	37866591	37870467	37864515	37880013	Intron	+	3876	ENSDARG00000040048	.	ref|NP_001139074.1|	3268	0	polypeptide N-acetylgalactosaminyltransferase-like 6 [Danio rerio] >XP_005160048.1 polypeptide N-acetylgalactosaminyltransferase-like 6 isoform X1 [Danio rerio]	ref|XM_005159991.4|	2570	0	PREDICTED: Danio rerio si:ch211-15e22.3 (si:ch211-15e22.3), transcript variant X1, mRNA	Q49A17	1064	0	Polypeptide N-acetylgalactosaminyltransferase-like 6	.	.	.	.	pfam00535	Glycos_transf_2	Glycosyl transferase family 2. Diverse family, transferring sugar from UDP-glucose, UDP-N-acetyl- galactosamine, GDP-mannose or CDP-abequose, to a range of substrates including cellulose, dolichol phosphate and teichoic acids.	GO:0018243|protein O-linked glycosylation via threonine;	GO:0005794|Golgi apparatus;GO:0000139|Golgi membrane;GO:0016021|integral component of membrane;	GO:0030246|carbohydrate binding;GO:0046872|metal ion binding;GO:0004653|polypeptide N-acetylgalactosaminyltransferase activity;	K00710	GALNT; polypeptide N-acetylgalactosaminyltransferase [EC:2.4.1.41]
chr1	37912709	37912951	37880180	38009994	Intron	+	242	ENSDARG00000040048	.	ref|NP_001139074.1|	3268	0	polypeptide N-acetylgalactosaminyltransferase-like 6 [Danio rerio] >XP_005160048.1 polypeptide N-acetylgalactosaminyltransferase-like 6 isoform X1 [Danio rerio]	ref|XM_005159991.4|	2570	0	PREDICTED: Danio rerio si:ch211-15e22.3 (si:ch211-15e22.3), transcript variant X1, mRNA	Q49A17	1064	0	Polypeptide N-acetylgalactosaminyltransferase-like 6	.	.	.	.	pfam00535	Glycos_transf_2	Glycosyl transferase family 2. Diverse family, transferring sugar from UDP-glucose, UDP-N-acetyl- galactosamine, GDP-mannose or CDP-abequose, to a range of substrates including cellulose, dolichol phosphate and teichoic acids.	GO:0018243|protein O-linked glycosylation via threonine;	GO:0005794|Golgi apparatus;GO:0000139|Golgi membrane;GO:0016021|integral component of membrane;	GO:0030246|carbohydrate binding;GO:0046872|metal ion binding;GO:0004653|polypeptide N-acetylgalactosaminyltransferase activity;	K00710	GALNT; polypeptide N-acetylgalactosaminyltransferase [EC:2.4.1.41]
chr1	37912709	37912951	37880180	38060632	Intron	+	242	ENSDARG00000040048	.	ref|NP_001139074.1|	3268	0	polypeptide N-acetylgalactosaminyltransferase-like 6 [Danio rerio] >XP_005160048.1 polypeptide N-acetylgalactosaminyltransferase-like 6 isoform X1 [Danio rerio]	ref|XM_005159991.4|	2570	0	PREDICTED: Danio rerio si:ch211-15e22.3 (si:ch211-15e22.3), transcript variant X1, mRNA	Q49A17	1064	0	Polypeptide N-acetylgalactosaminyltransferase-like 6	.	.	.	.	pfam00535	Glycos_transf_2	Glycosyl transferase family 2. Diverse family, transferring sugar from UDP-glucose, UDP-N-acetyl- galactosamine, GDP-mannose or CDP-abequose, to a range of substrates including cellulose, dolichol phosphate and teichoic acids.	GO:0018243|protein O-linked glycosylation via threonine;	GO:0005794|Golgi apparatus;GO:0000139|Golgi membrane;GO:0016021|integral component of membrane;	GO:0030246|carbohydrate binding;GO:0046872|metal ion binding;GO:0004653|polypeptide N-acetylgalactosaminyltransferase activity;	K00710	GALNT; polypeptide N-acetylgalactosaminyltransferase [EC:2.4.1.41]
chr1	37945700	37948587	37880180	38009994	Intron	+	2887	ENSDARG00000040048	.	ref|NP_001139074.1|	3268	0	polypeptide N-acetylgalactosaminyltransferase-like 6 [Danio rerio] >XP_005160048.1 polypeptide N-acetylgalactosaminyltransferase-like 6 isoform X1 [Danio rerio]	ref|XM_005159991.4|	2570	0	PREDICTED: Danio rerio si:ch211-15e22.3 (si:ch211-15e22.3), transcript variant X1, mRNA	Q49A17	1064	0	Polypeptide N-acetylgalactosaminyltransferase-like 6	.	.	.	.	pfam00535	Glycos_transf_2	Glycosyl transferase family 2. Diverse family, transferring sugar from UDP-glucose, UDP-N-acetyl- galactosamine, GDP-mannose or CDP-abequose, to a range of substrates including cellulose, dolichol phosphate and teichoic acids.	GO:0018243|protein O-linked glycosylation via threonine;	GO:0005794|Golgi apparatus;GO:0000139|Golgi membrane;GO:0016021|integral component of membrane;	GO:0030246|carbohydrate binding;GO:0046872|metal ion binding;GO:0004653|polypeptide N-acetylgalactosaminyltransferase activity;	K00710	GALNT; polypeptide N-acetylgalactosaminyltransferase [EC:2.4.1.41]
chr1	37945700	37948587	37880180	38060632	Intron	+	2887	ENSDARG00000040048	.	ref|NP_001139074.1|	3268	0	polypeptide N-acetylgalactosaminyltransferase-like 6 [Danio rerio] >XP_005160048.1 polypeptide N-acetylgalactosaminyltransferase-like 6 isoform X1 [Danio rerio]	ref|XM_005159991.4|	2570	0	PREDICTED: Danio rerio si:ch211-15e22.3 (si:ch211-15e22.3), transcript variant X1, mRNA	Q49A17	1064	0	Polypeptide N-acetylgalactosaminyltransferase-like 6	.	.	.	.	pfam00535	Glycos_transf_2	Glycosyl transferase family 2. Diverse family, transferring sugar from UDP-glucose, UDP-N-acetyl- galactosamine, GDP-mannose or CDP-abequose, to a range of substrates including cellulose, dolichol phosphate and teichoic acids.	GO:0018243|protein O-linked glycosylation via threonine;	GO:0005794|Golgi apparatus;GO:0000139|Golgi membrane;GO:0016021|integral component of membrane;	GO:0030246|carbohydrate binding;GO:0046872|metal ion binding;GO:0004653|polypeptide N-acetylgalactosaminyltransferase activity;	K00710	GALNT; polypeptide N-acetylgalactosaminyltransferase [EC:2.4.1.41]
chr1	37961436	37965575	37880180	38009994	Intron	+	4139	ENSDARG00000040048	.	ref|NP_001139074.1|	3268	0	polypeptide N-acetylgalactosaminyltransferase-like 6 [Danio rerio] >XP_005160048.1 polypeptide N-acetylgalactosaminyltransferase-like 6 isoform X1 [Danio rerio]	ref|XM_005159991.4|	2570	0	PREDICTED: Danio rerio si:ch211-15e22.3 (si:ch211-15e22.3), transcript variant X1, mRNA	Q49A17	1064	0	Polypeptide N-acetylgalactosaminyltransferase-like 6	.	.	.	.	pfam00535	Glycos_transf_2	Glycosyl transferase family 2. Diverse family, transferring sugar from UDP-glucose, UDP-N-acetyl- galactosamine, GDP-mannose or CDP-abequose, to a range of substrates including cellulose, dolichol phosphate and teichoic acids.	GO:0018243|protein O-linked glycosylation via threonine;	GO:0005794|Golgi apparatus;GO:0000139|Golgi membrane;GO:0016021|integral component of membrane;	GO:0030246|carbohydrate binding;GO:0046872|metal ion binding;GO:0004653|polypeptide N-acetylgalactosaminyltransferase activity;	K00710	GALNT; polypeptide N-acetylgalactosaminyltransferase [EC:2.4.1.41]
chr1	37961436	37965575	37880180	38060632	Intron	+	4139	ENSDARG00000040048	.	ref|NP_001139074.1|	3268	0	polypeptide N-acetylgalactosaminyltransferase-like 6 [Danio rerio] >XP_005160048.1 polypeptide N-acetylgalactosaminyltransferase-like 6 isoform X1 [Danio rerio]	ref|XM_005159991.4|	2570	0	PREDICTED: Danio rerio si:ch211-15e22.3 (si:ch211-15e22.3), transcript variant X1, mRNA	Q49A17	1064	0	Polypeptide N-acetylgalactosaminyltransferase-like 6	.	.	.	.	pfam00535	Glycos_transf_2	Glycosyl transferase family 2. Diverse family, transferring sugar from UDP-glucose, UDP-N-acetyl- galactosamine, GDP-mannose or CDP-abequose, to a range of substrates including cellulose, dolichol phosphate and teichoic acids.	GO:0018243|protein O-linked glycosylation via threonine;	GO:0005794|Golgi apparatus;GO:0000139|Golgi membrane;GO:0016021|integral component of membrane;	GO:0030246|carbohydrate binding;GO:0046872|metal ion binding;GO:0004653|polypeptide N-acetylgalactosaminyltransferase activity;	K00710	GALNT; polypeptide N-acetylgalactosaminyltransferase [EC:2.4.1.41]
chr1	37986073	37987770	37880180	38009994	Intron	+	1697	ENSDARG00000040048	.	ref|NP_001139074.1|	3268	0	polypeptide N-acetylgalactosaminyltransferase-like 6 [Danio rerio] >XP_005160048.1 polypeptide N-acetylgalactosaminyltransferase-like 6 isoform X1 [Danio rerio]	ref|XM_005159991.4|	2570	0	PREDICTED: Danio rerio si:ch211-15e22.3 (si:ch211-15e22.3), transcript variant X1, mRNA	Q49A17	1064	0	Polypeptide N-acetylgalactosaminyltransferase-like 6	.	.	.	.	pfam00535	Glycos_transf_2	Glycosyl transferase family 2. Diverse family, transferring sugar from UDP-glucose, UDP-N-acetyl- galactosamine, GDP-mannose or CDP-abequose, to a range of substrates including cellulose, dolichol phosphate and teichoic acids.	GO:0018243|protein O-linked glycosylation via threonine;	GO:0005794|Golgi apparatus;GO:0000139|Golgi membrane;GO:0016021|integral component of membrane;	GO:0030246|carbohydrate binding;GO:0046872|metal ion binding;GO:0004653|polypeptide N-acetylgalactosaminyltransferase activity;	K00710	GALNT; polypeptide N-acetylgalactosaminyltransferase [EC:2.4.1.41]
chr1	37986073	37987770	37880180	38060632	Intron	+	1697	ENSDARG00000040048	.	ref|NP_001139074.1|	3268	0	polypeptide N-acetylgalactosaminyltransferase-like 6 [Danio rerio] >XP_005160048.1 polypeptide N-acetylgalactosaminyltransferase-like 6 isoform X1 [Danio rerio]	ref|XM_005159991.4|	2570	0	PREDICTED: Danio rerio si:ch211-15e22.3 (si:ch211-15e22.3), transcript variant X1, mRNA	Q49A17	1064	0	Polypeptide N-acetylgalactosaminyltransferase-like 6	.	.	.	.	pfam00535	Glycos_transf_2	Glycosyl transferase family 2. Diverse family, transferring sugar from UDP-glucose, UDP-N-acetyl- galactosamine, GDP-mannose or CDP-abequose, to a range of substrates including cellulose, dolichol phosphate and teichoic acids.	GO:0018243|protein O-linked glycosylation via threonine;	GO:0005794|Golgi apparatus;GO:0000139|Golgi membrane;GO:0016021|integral component of membrane;	GO:0030246|carbohydrate binding;GO:0046872|metal ion binding;GO:0004653|polypeptide N-acetylgalactosaminyltransferase activity;	K00710	GALNT; polypeptide N-acetylgalactosaminyltransferase [EC:2.4.1.41]
chr1	38053507	38053936	37880180	38060632	Intron	+	429	ENSDARG00000040048	.	ref|NP_001139074.1|	3268	0	polypeptide N-acetylgalactosaminyltransferase-like 6 [Danio rerio] >XP_005160048.1 polypeptide N-acetylgalactosaminyltransferase-like 6 isoform X1 [Danio rerio]	ref|XM_005159991.4|	2570	0	PREDICTED: Danio rerio si:ch211-15e22.3 (si:ch211-15e22.3), transcript variant X1, mRNA	Q49A17	1064	0	Polypeptide N-acetylgalactosaminyltransferase-like 6	.	.	.	.	pfam00535	Glycos_transf_2	Glycosyl transferase family 2. Diverse family, transferring sugar from UDP-glucose, UDP-N-acetyl- galactosamine, GDP-mannose or CDP-abequose, to a range of substrates including cellulose, dolichol phosphate and teichoic acids.	GO:0018243|protein O-linked glycosylation via threonine;	GO:0005794|Golgi apparatus;GO:0000139|Golgi membrane;GO:0016021|integral component of membrane;	GO:0030246|carbohydrate binding;GO:0046872|metal ion binding;GO:0004653|polypeptide N-acetylgalactosaminyltransferase activity;	K00710	GALNT; polypeptide N-acetylgalactosaminyltransferase [EC:2.4.1.41]
chr1	39387478	39389396	39388411	39482492	Intron	+	985	ENSDARG00000005479	tenm3	sp|Q9W7R4.2|	13382	0	RecName: Full=Teneurin-3; Short=Ten-3; AltName: Full=Protein Odd Oz/ten-m homolog 3; AltName: Full=Tenascin-M3; Short=Ten-m3; AltName: Full=Teneurin transmembrane protein 3 [Danio rerio]	ref|NM_001365543.1|	9027	0	Danio rerio teneurin transmembrane protein 3 (tenm3), mRNA	Q9W7R4	5159	0	Teneurin-3	.	.	.	.	pfam06484	Ten_N	Teneurin Intracellular Region. This family is found in the intracellular N-terminal region of the Teneurin family of proteins. These proteins are 'pair-rule' genes and are involved in tissue patterning, specifically probably neural patterning. The intracellular domain is cleaved in response to homophilic interaction of the extracellular domain, and translocates to the nucleus. Here it probably ca…	GO:0070983|dendrite guidance;GO:0007157|heterophilic cell-cell adhesion via plasma membrane cell adhesion molecules;GO:0007156|homophilic cell adhesion via plasma membrane adhesion molecules;GO:0048666|neuron development;GO:0010976|positive regulation of neuron projection development;GO:1903385|regulation of homophilic cell adhesion;GO:0031290|retinal ganglion cell axon guidance;GO:0007165|signal…	GO:0030424|axon;GO:0005887|integral component of plasma membrane;GO:0016020|membrane;GO:0043005|neuron projection;	GO:0050839|cell adhesion molecule binding;GO:0046982|protein heterodimerization activity;GO:0042803|protein homodimerization activity;	.	.
chr1	39929764	39930040	39912506	39976167	Intron	-	276	ENSDARG00000070162	stox2a	ref|XP_005160063.1|	4020	0	storkhead-box protein 2 isoform X2 [Danio rerio]	ref|XM_005160006.4|	6294	0	PREDICTED: Danio rerio storkhead box 2a (stox2a), transcript variant X2, mRNA	Q9P2F5	895	0	Storkhead-box protein 2	.	.	.	.	pfam10264	Stork_head	Winged helix Storkhead-box1 domain. This is the conserved N-terminal winged helix domain of Storkhead-box1 protein which is likely to be a DNA binding domain. In humans the full-length protein controls polyploidization of extravillus trophoblast and is implicated in pre-eclampsia.	GO:0009792|embryo development ending in birth or egg hatching;GO:0001893|maternal placenta development;GO:0006357|regulation of transcription by RNA polymerase II;	.	.	.	.
chr1	39954176	39955590	39912506	39976167	Intron	-	1414	ENSDARG00000070162	stox2a	ref|XP_005160063.1|	4020	0	storkhead-box protein 2 isoform X2 [Danio rerio]	ref|XM_005160006.4|	6294	0	PREDICTED: Danio rerio storkhead box 2a (stox2a), transcript variant X2, mRNA	Q9P2F5	895	0	Storkhead-box protein 2	.	.	.	.	pfam10264	Stork_head	Winged helix Storkhead-box1 domain. This is the conserved N-terminal winged helix domain of Storkhead-box1 protein which is likely to be a DNA binding domain. In humans the full-length protein controls polyploidization of extravillus trophoblast and is implicated in pre-eclampsia.	GO:0009792|embryo development ending in birth or egg hatching;GO:0001893|maternal placenta development;GO:0006357|regulation of transcription by RNA polymerase II;	.	.	.	.
chr1	39961358	39962385	39912506	39976167	Intron	-	1027	ENSDARG00000070162	stox2a	ref|XP_005160063.1|	4020	0	storkhead-box protein 2 isoform X2 [Danio rerio]	ref|XM_005160006.4|	6294	0	PREDICTED: Danio rerio storkhead box 2a (stox2a), transcript variant X2, mRNA	Q9P2F5	895	0	Storkhead-box protein 2	.	.	.	.	pfam10264	Stork_head	Winged helix Storkhead-box1 domain. This is the conserved N-terminal winged helix domain of Storkhead-box1 protein which is likely to be a DNA binding domain. In humans the full-length protein controls polyploidization of extravillus trophoblast and is implicated in pre-eclampsia.	GO:0009792|embryo development ending in birth or egg hatching;GO:0001893|maternal placenta development;GO:0006357|regulation of transcription by RNA polymerase II;	.	.	.	.
chr1	39994784	39996384	39995175	39998788	Intron	+	1209	ENSDARG00000104437	aip	ref|NP_999877.1|	1511	0	AH receptor-interacting protein [Danio rerio] >AAH78231.1 Aryl hydrocarbon receptor interacting protein [Danio rerio] >AAK69032.1 Ah receptor interacting protein [Danio rerio]	gb|BC078231.1|	1676	0	Danio rerio aryl hydrocarbon receptor interacting protein, mRNA (cDNA clone MGC:101101 IMAGE:7155683), complete cds	O08915	409	5e-137	AH receptor-interacting protein	.	.	.	.	pfam00254	FKBP_C	FKBP-type peptidyl-prolyl cis-trans isomerase.	GO:0051344|negative regulation of cyclic-nucleotide phosphodiesterase activity;GO:0022417|protein maturation by protein folding;GO:0006626|protein targeting to mitochondrion;GO:0010738|regulation of protein kinase A signaling;GO:0006805|xenobiotic metabolic process;	GO:0034751|aryl hydrocarbon receptor complex;GO:0005829|cytosol;GO:0016020|membrane;GO:0005886|plasma membrane;	GO:0017162|aryl hydrocarbon receptor binding;GO:0036004|GAF domain binding;GO:0003755|peptidyl-prolyl cis-trans isomerase activity;GO:0003712|transcription coregulator activity;GO:0051082|unfolded protein binding;	K17767	AIP, XAP2; AH receptor-interacting protein
chr1	40107756	40108677	40107990	40111620	Intron	+	687	ENSDARG00000076585	si:ch211-113e8.11	ref|XP_697658.2|	832	1.06e-99	uncharacterized protein si:ch211-113e8.11 [Danio rerio]	emb|LR812594.1|	3623	0	Danio rerio genome assembly, chromosome: 1	.	.	.	.	.	.	.	.	pfam00642	zf-CCCH	Zinc finger C-x8-C-x5-C-x3-H type (and similar).	.	.	.	.	.
chr1	40138475	40141308	40131839	40140284	Intron	-	1809	ENSDARG00000079631	si:ch211-113e8.10	ref|XP_683275.2|	3172	0	E3 ubiquitin-protein ligase ZFP91 isoform X1 [Danio rerio]	ref|XM_678183.9|	2911	0	PREDICTED: Danio rerio si:ch211-113e8.10 (si:ch211-113e8.10), transcript variant X1, mRNA	Q96JP5	324	3e-97	E3 ubiquitin-protein ligase ZFP91	.	.	.	.	pfam09770	PAT1	Topoisomerase II-associated protein PAT1. Members of this family are necessary for accurate chromosome transmission during cell division.	GO:0007250|activation of NF-kappaB-inducing kinase activity;GO:0070534|protein K63-linked ubiquitination;GO:0006357|regulation of transcription by RNA polymerase II;	GO:0005730|nucleolus;GO:0005654|nucleoplasm;GO:0005634|nucleus;	GO:0046872|metal ion binding;GO:0004842|ubiquitin-protein transferase activity;	.	.
chr1	40236538	40241023	40237520	40239940	Intron	+	2420	ENSDARG00000008457	faah2a	ref|NP_001002700.1|	2556	0	fatty-acid amide hydrolase 2-A [Danio rerio] >Q6DH69.1 RecName: Full=Fatty-acid amide hydrolase 2-A [Danio rerio] >AAH76113.1 Fatty acid amide hydrolase 2a [Danio rerio]	ref|NM_001002700.2|	2348	0	Danio rerio fatty acid amide hydrolase 2a (faah2a), mRNA	Q6DH69	989	0	Fatty-acid amide hydrolase 2-A	.	.	.	.	pfam01425	Amidase	Amidase.	GO:0016042|lipid catabolic process;	GO:0016021|integral component of membrane;	GO:0103073|anandamide amidohydrolase activity;GO:0102077|oleamide hydrolase activity;	K19176	FAAH2; fatty acid amide hydrolase 2 [EC:3.5.1.99]
chr1	40347281	40348276	40340753	40410358	Intron	-	995	ENSDARG00000079552	maml3	ref|XP_005160069.1|	2092	0	mastermind-like protein 3 [Danio rerio]	ref|XM_005160012.4|	1970	0	PREDICTED: Danio rerio mastermind-like transcriptional coactivator 3 (maml3), mRNA	Q96JK9	352	3e-101	Mastermind-like protein 3	.	.	.	.	pfam09596	MamL-1	MamL-1 domain. The MamL-1 domain is a polypeptide of up to 70 residues, numbers 15-67 of which adopt an elongated kinked helix that wraps around ANK and CSL forming one of the complexes in the build-up of the Notch transcriptional complex for recruiting general transcription factors.	GO:0007219|Notch signaling pathway;GO:0045747|positive regulation of Notch signaling pathway;GO:0045944|positive regulation of transcription by RNA polymerase II;GO:0007221|positive regulation of transcription of Notch receptor target;GO:0006367|transcription initiation from RNA polymerase II promoter;	GO:0016607|nuclear speck;GO:0005654|nucleoplasm;GO:0005634|nucleus;	GO:0003713|transcription coactivator activity;	K06061	MAML; mastermind
chr1	40403011	40404305	40340753	40410358	Intron	-	1294	ENSDARG00000079552	maml3	ref|XP_005160069.1|	2092	0	mastermind-like protein 3 [Danio rerio]	ref|XM_005160012.4|	1970	0	PREDICTED: Danio rerio mastermind-like transcriptional coactivator 3 (maml3), mRNA	Q96JK9	352	3e-101	Mastermind-like protein 3	.	.	.	.	pfam09596	MamL-1	MamL-1 domain. The MamL-1 domain is a polypeptide of up to 70 residues, numbers 15-67 of which adopt an elongated kinked helix that wraps around ANK and CSL forming one of the complexes in the build-up of the Notch transcriptional complex for recruiting general transcription factors.	GO:0007219|Notch signaling pathway;GO:0045747|positive regulation of Notch signaling pathway;GO:0045944|positive regulation of transcription by RNA polymerase II;GO:0007221|positive regulation of transcription of Notch receptor target;GO:0006367|transcription initiation from RNA polymerase II promoter;	GO:0016607|nuclear speck;GO:0005654|nucleoplasm;GO:0005634|nucleus;	GO:0003713|transcription coactivator activity;	K06061	MAML; mastermind
chr1	40403011	40404305	40354319	40410358	Intron	-	1294	ENSDARG00000079552	maml3	ref|XP_005160069.1|	2092	0	mastermind-like protein 3 [Danio rerio]	ref|XM_005160012.4|	1970	0	PREDICTED: Danio rerio mastermind-like transcriptional coactivator 3 (maml3), mRNA	Q96JK9	352	3e-101	Mastermind-like protein 3	.	.	.	.	pfam09596	MamL-1	MamL-1 domain. The MamL-1 domain is a polypeptide of up to 70 residues, numbers 15-67 of which adopt an elongated kinked helix that wraps around ANK and CSL forming one of the complexes in the build-up of the Notch transcriptional complex for recruiting general transcription factors.	GO:0007219|Notch signaling pathway;GO:0045747|positive regulation of Notch signaling pathway;GO:0045944|positive regulation of transcription by RNA polymerase II;GO:0007221|positive regulation of transcription of Notch receptor target;GO:0006367|transcription initiation from RNA polymerase II promoter;	GO:0016607|nuclear speck;GO:0005654|nucleoplasm;GO:0005634|nucleus;	GO:0003713|transcription coactivator activity;	K06061	MAML; mastermind
chr1	40415685	40419695	40411942	40518956	Intron	-	4010	ENSDARG00000079552	maml3	ref|XP_005160069.1|	2092	0	mastermind-like protein 3 [Danio rerio]	ref|XM_005160012.4|	1970	0	PREDICTED: Danio rerio mastermind-like transcriptional coactivator 3 (maml3), mRNA	Q96JK9	352	3e-101	Mastermind-like protein 3	.	.	.	.	pfam09596	MamL-1	MamL-1 domain. The MamL-1 domain is a polypeptide of up to 70 residues, numbers 15-67 of which adopt an elongated kinked helix that wraps around ANK and CSL forming one of the complexes in the build-up of the Notch transcriptional complex for recruiting general transcription factors.	GO:0007219|Notch signaling pathway;GO:0045747|positive regulation of Notch signaling pathway;GO:0045944|positive regulation of transcription by RNA polymerase II;GO:0007221|positive regulation of transcription of Notch receptor target;GO:0006367|transcription initiation from RNA polymerase II promoter;	GO:0016607|nuclear speck;GO:0005654|nucleoplasm;GO:0005634|nucleus;	GO:0003713|transcription coactivator activity;	K06061	MAML; mastermind
chr1	41246340	41246786	41239540	41270962	Intron	-	446	ENSDARG00000036774	rgs12b	ref|NP_999889.1|	7316	0	regulator of G-protein signaling 12b [Danio rerio] >XP_005160074.1 regulator of G-protein signaling 12 isoform X5 [Danio rerio] >AAR24262.1 RGS12TS [Danio rerio] >AAR24265.1 RGS12TS-L [Danio rerio]	ref|XM_005160017.4|	5951	0	PREDICTED: Danio rerio regulator of G protein signaling 12b (rgs12b), transcript variant X7, mRNA	Q8CGE9	1357	0	Regulator of G-protein signaling 12	.	.	.	.	pfam16613	RGS12_us1	Unstructured region of RGS12. RGS12_us1 is a region of Regulator of G-protein signalling 12 proteins that is natively unstructured and lies N-terminal to other such regions in UniProt:E1BPP4. It is very glycine-rich, and the function is not known.	GO:0007165|signal transduction;GO:0038032|termination of G protein-coupled receptor signaling pathway;	GO:0097440|apical dendrite;GO:0005737|cytoplasm;GO:0005829|cytosol;GO:0030425|dendrite;GO:0043025|neuronal cell body;GO:0005730|nucleolus;GO:0005654|nucleoplasm;GO:0005634|nucleus;GO:0005886|plasma membrane;GO:0032991|protein-containing complex;GO:0045202|synapse;	GO:0001965|G-protein alpha-subunit binding;GO:0005096|GTPase activator activity;GO:0030695|GTPase regulator activity;	K16449	RGS; regulator of G-protein signaling
chr1	41349944	41350217	41350013	41350762	Intron	-	204	ENSDARG00000052866	htt	ref|NP_571093.1|	15036	0	huntingtin [Danio rerio] >AAC63983.1 huntingtin [Danio rerio]	ref|XM_005160016.4|	10717	0	PREDICTED: Danio rerio huntingtin (htt), transcript variant X5, mRNA	P51112	4705	0	Huntingtin	.	.	.	.	pfam12372	DUF3652	Huntingtin protein region. This domain family is found in eukaryotes, and is approximately 40 amino acids in length. The family is found in association with pfam02985. This family is in the middle region of the Huntingtin protein associated with Huntington's disease. The protein is of unknown function, however it is known that a polyglutamine (CAG) repeat in the gene coding for it results in the …	.	GO:0005737|cytoplasm;GO:0005634|nucleus;	.	.	.
chr1	41518537	41519989	41513794	41523229	Intron	+	1452	ENSDARG00000078016	dtx4b	gb|AAI39706.1|	410	2.32e-44	Zgc:163052 protein [Danio rerio]	gb|BC139705.1|	2303	0	Danio rerio zgc:163052, mRNA (cDNA clone MGC:163052 IMAGE:7400713), complete cds	Q9Y2E6	135	7e-32	E3 ubiquitin-protein ligase DTX4	.	.	.	.	pfam02825	WWE	WWE domain. The WWE domain is named after three of its conserved residues and is predicted to mediate specific protein- protein interactions in ubiquitin and ADP ribose conjugation systems.	GO:0007219|Notch signaling pathway;GO:0016567|protein ubiquitination;GO:0032479|regulation of type I interferon production;	GO:0005829|cytosol;GO:0005654|nucleoplasm;	GO:0061630|ubiquitin protein ligase activity;GO:0008270|zinc ion binding;	K06058	DTX; deltex [EC:2.3.2.27]
chr1	41596125	41597401	41596720	41599190	Intron	+	681	ENSDARG00000075194	si:dkey-56e3.3	ref|XP_005160137.1|	3034	0	zinc finger protein 252 isoform X1 [Danio rerio]	ref|XM_005160080.4|	2182	0	PREDICTED: Danio rerio si:dkey-56e3.3 (si:dkey-56e3.3), transcript variant X1, mRNA	P17029	150	4e-37	Zinc finger protein with KRAB and SCAN domains 1	.	.	.	.	pfam00096	zf-C2H2	Zinc finger, C2H2 type. The C2H2 zinc finger is the classical zinc finger domain. The two conserved cysteines and histidines co-ordinate a zinc ion. The following pattern describes the zinc finger. #-X-C-X(1-5)-C-X3-#-X5-#-X2-H-X(3-6)-[H/C] Where X can be any amino acid, and numbers in brackets indicate the number of residues. The positions marked # are those that are important for the stable fol…	GO:0006357|regulation of transcription by RNA polymerase II;	GO:0005634|nucleus;	GO:0000981|DNA-binding transcription factor activity, RNA polymerase II-specific;GO:0046872|metal ion binding;GO:0000978|RNA polymerase II proximal promoter sequence-specific DNA binding;	K09229	ZKSCAN; KRAB and SCAN domains-containing zinc finger protein
chr1	41776972	41779888	41774484	41783128	Intron	-	2916	ENSDARG00000036965	rnf24	ref|XP_005160122.1|	785	3.23e-100	RING finger protein 24 isoform X1 [Danio rerio]	ref|NM_001007352.1|	1572	0	Danio rerio ring finger protein 24 (rnf24), mRNA >BC085525.1 Danio rerio ring finger protein 24, mRNA (cDNA clone MGC:103462 IMAGE:7236757), complete cds	Q8BGI1	254	2e-80	RING finger protein 24	SPAC57A7.09	56.2	9e-08	COG5540	pfam13639	zf-RING_2	Ring finger domain.	.	GO:0012505|endomembrane system;GO:0005794|Golgi apparatus;GO:0000139|Golgi membrane;GO:0016021|integral component of membrane;	GO:0061630|ubiquitin protein ligase activity;GO:0008270|zinc ion binding;	.	.
chr1	41813871	41817910	41813751	41817445	Intron	-	3574	ENSDARG00000036965	rnf24	ref|XP_005160122.1|	785	3.23e-100	RING finger protein 24 isoform X1 [Danio rerio]	ref|NM_001007352.1|	1572	0	Danio rerio ring finger protein 24 (rnf24), mRNA >BC085525.1 Danio rerio ring finger protein 24, mRNA (cDNA clone MGC:103462 IMAGE:7236757), complete cds	Q8BGI1	254	2e-80	RING finger protein 24	SPAC57A7.09	56.2	9e-08	COG5540	pfam13639	zf-RING_2	Ring finger domain.	.	GO:0012505|endomembrane system;GO:0005794|Golgi apparatus;GO:0000139|Golgi membrane;GO:0016021|integral component of membrane;	GO:0061630|ubiquitin protein ligase activity;GO:0008270|zinc ion binding;	.	.
chr1	41813871	41817910	41793833	41817445	Intron	-	3574	ENSDARG00000036965	rnf24	ref|XP_005160122.1|	785	3.23e-100	RING finger protein 24 isoform X1 [Danio rerio]	ref|NM_001007352.1|	1572	0	Danio rerio ring finger protein 24 (rnf24), mRNA >BC085525.1 Danio rerio ring finger protein 24, mRNA (cDNA clone MGC:103462 IMAGE:7236757), complete cds	Q8BGI1	254	2e-80	RING finger protein 24	SPAC57A7.09	56.2	9e-08	COG5540	pfam13639	zf-RING_2	Ring finger domain.	.	GO:0012505|endomembrane system;GO:0005794|Golgi apparatus;GO:0000139|Golgi membrane;GO:0016021|integral component of membrane;	GO:0061630|ubiquitin protein ligase activity;GO:0008270|zinc ion binding;	.	.
chr1	41859922	41861851	41860320	41862405	Intron	+	1531	ENSDARG00000036967	smox	ref|NP_001315115.1|	2828	0	spermine oxidase [Danio rerio]	ref|NM_001328186.1|	2220	0	Danio rerio spermine oxidase (smox), mRNA	Q9NWM0	755	0	Spermine oxidase	.	.	.	.	pfam01593	Amino_oxidase	Flavin containing amine oxidoreductase. This family consists of various amine oxidases, including maze polyamine oxidase (PAO) and various flavin containing monoamine oxidases (MAO). The aligned region includes the flavin binding site of these enzymes. The family also contains phytoene dehydrogenases and related enzymes. In vertebrates MAO plays an important role regulating the intracellular leve…	GO:0006596|polyamine biosynthetic process;GO:0006598|polyamine catabolic process;GO:0046208|spermine catabolic process;GO:0006805|xenobiotic metabolic process;	GO:0005737|cytoplasm;GO:0005829|cytosol;GO:0043231|intracellular membrane-bounded organelle;GO:0031965|nuclear membrane;GO:0005654|nucleoplasm;GO:0005634|nucleus;	GO:0052895|N1-acetylspermine:oxygen oxidoreductase (N1-acetylspermidine-forming) activity;GO:0052894|norspermine:oxygen oxidoreductase activity;GO:0016491|oxidoreductase activity;GO:0046592|polyamine oxidase activity;GO:0052901|spermine:oxygen oxidoreductase (spermidine-forming) activity;	K12259	SMOX, PAO5; spermine oxidase [EC:1.5.3.16 1.5.3.-]
chr1	42400613	42401854	42391220	42474773	Intron	+	1241	ENSDARG00000024785	ctnna2	ref|XP_005160129.1|	2717	0	catenin alpha-2 isoform X1 [Danio rerio]	emb|LR812569.1|	4882	0	Danio rerio strain Nadia (NA) genome assembly, chromosome: 1	B7ZC77	1049	0	Catenin alpha-2	.	.	.	.	pfam01044	Vinculin	Vinculin family.	GO:0007409|axonogenesis;GO:0048854|brain morphogenesis;GO:0016477|cell migration;GO:0098609|cell-cell adhesion;GO:0048813|dendrite morphogenesis;GO:0051823|regulation of synapse structural plasticity;	GO:0005912|adherens junction;GO:0030424|axon;GO:0016342|catenin complex;GO:0005737|cytoplasm;GO:0005856|cytoskeleton;GO:0005634|nucleus;	GO:0051015|actin filament binding;GO:0008013|beta-catenin binding;GO:0045296|cadherin binding;	K05691	CTNNA; catenin alpha
chr1	42602587	42604877	42474977	42850156	Intron	+	2290	ENSDARG00000024785	ctnna2	ref|XP_005160129.1|	2717	0	catenin alpha-2 isoform X1 [Danio rerio]	emb|LR812569.1|	4882	0	Danio rerio strain Nadia (NA) genome assembly, chromosome: 1	B7ZC77	1049	0	Catenin alpha-2	.	.	.	.	pfam01044	Vinculin	Vinculin family.	GO:0007409|axonogenesis;GO:0048854|brain morphogenesis;GO:0016477|cell migration;GO:0098609|cell-cell adhesion;GO:0048813|dendrite morphogenesis;GO:0051823|regulation of synapse structural plasticity;	GO:0005912|adherens junction;GO:0030424|axon;GO:0016342|catenin complex;GO:0005737|cytoplasm;GO:0005856|cytoskeleton;GO:0005634|nucleus;	GO:0051015|actin filament binding;GO:0008013|beta-catenin binding;GO:0045296|cadherin binding;	K05691	CTNNA; catenin alpha
chr1	43853453	43853816	43844353	43862279	Intron	-	363	ENSDARG00000075112	tacr3a	ref|NP_001243567.1|	2078	0	tachykinin receptor 3a [Danio rerio] >AEK96310.1 tachykinin receptor 3a [Danio rerio]	ref|NM_001256638.1|	1191	0	Danio rerio tachykinin receptor 3a (tacr3a), mRNA >JF317292.1 Danio rerio tachykinin receptor 3a (tacr3a) mRNA, complete cds	P47937	531	0	Neuromedin-K receptor	.	.	.	.	pfam00001	7tm_1	7 transmembrane receptor (rhodopsin family). This family contains, amongst other G-protein-coupled receptors (GCPRs), members of the opsin family, which have been considered to be typical members of the rhodopsin superfamily. They share several motifs, mainly the seven transmembrane helices, GCPRs of the rhodopsin superfamily. All opsins bind a chromophore, such as 11-cis-retinal. The function of…	GO:0007568|aging;GO:0042538|hyperosmotic salinity response;GO:0045777|positive regulation of blood pressure;GO:1902093|positive regulation of flagellated sperm motility;GO:0010460|positive regulation of heart rate;GO:0070474|positive regulation of uterine smooth muscle contraction;GO:0042053|regulation of dopamine metabolic process;GO:0060259|regulation of feeding behavior;GO:0042220|response to …	GO:0005737|cytoplasm;GO:0032590|dendrite membrane;GO:0016021|integral component of membrane;GO:0016020|membrane;GO:0032809|neuronal cell body membrane;GO:0005634|nucleus;GO:0005886|plasma membrane;GO:0097225|sperm midpiece;	GO:0004995|tachykinin receptor activity;	K04224	TACR3; tachykinin receptor 3
chr1	43853453	43853816	43844353	43892279	Intron	-	363	ENSDARG00000075112	tacr3a	ref|NP_001243567.1|	2078	0	tachykinin receptor 3a [Danio rerio] >AEK96310.1 tachykinin receptor 3a [Danio rerio]	ref|NM_001256638.1|	1191	0	Danio rerio tachykinin receptor 3a (tacr3a), mRNA >JF317292.1 Danio rerio tachykinin receptor 3a (tacr3a) mRNA, complete cds	P47937	531	0	Neuromedin-K receptor	.	.	.	.	pfam00001	7tm_1	7 transmembrane receptor (rhodopsin family). This family contains, amongst other G-protein-coupled receptors (GCPRs), members of the opsin family, which have been considered to be typical members of the rhodopsin superfamily. They share several motifs, mainly the seven transmembrane helices, GCPRs of the rhodopsin superfamily. All opsins bind a chromophore, such as 11-cis-retinal. The function of…	GO:0007568|aging;GO:0042538|hyperosmotic salinity response;GO:0045777|positive regulation of blood pressure;GO:1902093|positive regulation of flagellated sperm motility;GO:0010460|positive regulation of heart rate;GO:0070474|positive regulation of uterine smooth muscle contraction;GO:0042053|regulation of dopamine metabolic process;GO:0060259|regulation of feeding behavior;GO:0042220|response to …	GO:0005737|cytoplasm;GO:0032590|dendrite membrane;GO:0016021|integral component of membrane;GO:0016020|membrane;GO:0032809|neuronal cell body membrane;GO:0005634|nucleus;GO:0005886|plasma membrane;GO:0097225|sperm midpiece;	GO:0004995|tachykinin receptor activity;	K04224	TACR3; tachykinin receptor 3
chr1	43886218	43887332	43844353	43892279	Intron	-	1114	ENSDARG00000075112	tacr3a	ref|NP_001243567.1|	2078	0	tachykinin receptor 3a [Danio rerio] >AEK96310.1 tachykinin receptor 3a [Danio rerio]	ref|NM_001256638.1|	1191	0	Danio rerio tachykinin receptor 3a (tacr3a), mRNA >JF317292.1 Danio rerio tachykinin receptor 3a (tacr3a) mRNA, complete cds	P47937	531	0	Neuromedin-K receptor	.	.	.	.	pfam00001	7tm_1	7 transmembrane receptor (rhodopsin family). This family contains, amongst other G-protein-coupled receptors (GCPRs), members of the opsin family, which have been considered to be typical members of the rhodopsin superfamily. They share several motifs, mainly the seven transmembrane helices, GCPRs of the rhodopsin superfamily. All opsins bind a chromophore, such as 11-cis-retinal. The function of…	GO:0007568|aging;GO:0042538|hyperosmotic salinity response;GO:0045777|positive regulation of blood pressure;GO:1902093|positive regulation of flagellated sperm motility;GO:0010460|positive regulation of heart rate;GO:0070474|positive regulation of uterine smooth muscle contraction;GO:0042053|regulation of dopamine metabolic process;GO:0060259|regulation of feeding behavior;GO:0042220|response to …	GO:0005737|cytoplasm;GO:0032590|dendrite membrane;GO:0016021|integral component of membrane;GO:0016020|membrane;GO:0032809|neuronal cell body membrane;GO:0005634|nucleus;GO:0005886|plasma membrane;GO:0097225|sperm midpiece;	GO:0004995|tachykinin receptor activity;	K04224	TACR3; tachykinin receptor 3
chr1	43927324	43928287	43926779	43928003	Intron	-	679	ENSDARG00000075598	ambn	ref|XP_021332129.1|	1589	0	secretory calcium-binding phosphoprotein 6 isoform X1 [Danio rerio]	ref|XM_021476454.1|	1166	0	PREDICTED: Danio rerio secretory calcium-binding phosphoprotein 6 (scpp6), transcript variant X1, mRNA	.	.	.	.	.	.	.	.	pfam12881	NUT	NUT protein. This family includes the NUT protein. The gene encoding for NUT protein (Nuclear Testis protein) is found fused to BRD3 or BRD4 genes, in some aggressive types of carcinoma, due to chromosomal translocations. Proteins of the BRD family contain two bromodomains that bind transcriptionally active chromatin through associations with acetylated histones H3 and H4. Such proteins are cruci…	.	.	.	.	.
chr1	43977204	43978397	43977107	43979022	Intron	-	1193	ENSDARG00000095949	si:dkey-22i16.9	ref|XP_003197745.2|	2402	0	uncharacterized protein si:dkey-22i16.9 [Danio rerio]	emb|LR812569.1|	2837	0	Danio rerio strain Nadia (NA) genome assembly, chromosome: 1	.	.	.	.	.	.	.	.	pfam07686	V-set	Immunoglobulin V-set domain. This domain is found in antibodies as well as neural protein P0 and CTL4 amongst others.	.	.	.	.	.
chr1	43999696	44001551	43998545	44000739	Intron	-	1043	ENSDARG00000075916	zgc:66472	ref|NP_956106.2|	2694	0	uncharacterized protein LOC327494 [Danio rerio] >XP_005160119.1 uncharacterized protein LOC327494 isoform X1 [Danio rerio]	ref|NM_199812.2|	2745	0	Danio rerio zgc:66472 (zgc:66472), mRNA	.	.	.	.	.	.	.	.	pfam16789	YscO-like	YscO-like protein. This family of proteins is similar to the type III secretion protein YscO. The family includes Chlamydia trachomatis CT670 which is found in a type III secretion gene cluster. CT670 interacts with CT671, a putative YscP homolog and CT670 and CT671 may form a chaperone-effector pair.	.	.	.	.	.
chr1	43999696	44001551	43998571	44000739	Intron	-	1043	ENSDARG00000075916	zgc:66472	ref|NP_956106.2|	2694	0	uncharacterized protein LOC327494 [Danio rerio] >XP_005160119.1 uncharacterized protein LOC327494 isoform X1 [Danio rerio]	ref|NM_199812.2|	2745	0	Danio rerio zgc:66472 (zgc:66472), mRNA	.	.	.	.	.	.	.	.	pfam16789	YscO-like	YscO-like protein. This family of proteins is similar to the type III secretion protein YscO. The family includes Chlamydia trachomatis CT670 which is found in a type III secretion gene cluster. CT670 interacts with CT671, a putative YscP homolog and CT670 and CT671 may form a chaperone-effector pair.	.	.	.	.	.
chr1	44053387	44056466	44053974	44058179	Intron	+	2492	ENSDARG00000089345	si:ch73-109d9.4	ref|XP_001340263.4|	1099	1.61e-142	zinc finger protein 687a-like [Danio rerio]	ref|XM_001340227.7|	680	0	PREDICTED: Danio rerio zinc finger protein 687a-like (LOC799968), mRNA	.	.	.	.	.	.	.	.	pfam06986	TraN	Type-1V conjugative transfer system mating pair stabilisation. TraN is a large cysteine-rich outer membrane protein involved in the mating-pair stabilisation (adhesin) component of the F-type conjugative plasmid transfer system. TraN is believed to interact with the core type IV secretion system apparatus through the TraV protein.	.	.	.	.	.
chr1	44183433	44190270	44173308	44196235	Intron	+	6837	ENSDARG00000078233	ctnnd1	ref|XP_009291712.1|	4430	0	catenin delta-1 isoform X5 [Danio rerio]	ref|XM_009293437.3|	4733	0	PREDICTED: Danio rerio catenin (cadherin-associated protein), delta 1 (ctnnd1), transcript variant X6, mRNA	O60716	917	0	Catenin delta-1	.	.	.	.	pfam00514	Arm	Armadillo/beta-catenin-like repeat. Approx. 40 amino acid repeat. Tandem repeats form super-helix of helices that is proposed to mediate interaction of beta-catenin with its ligands. CAUTION: This family does not contain all known armadillo repeats.	GO:0034332|adherens junction organization;GO:0007420|brain development;GO:0098609|cell-cell adhesion;GO:0044331|cell-cell adhesion mediated by cadherin;GO:0007043|cell-cell junction assembly;GO:0035635|entry of bacterium into host cell;GO:0090090|negative regulation of canonical Wnt signaling pathway;GO:0050821|protein stabilization;GO:0099072|regulation of postsynaptic membrane neurotransmitter …	GO:0005912|adherens junction;GO:0016342|catenin complex;GO:0005911|cell-cell junction;GO:0005737|cytoplasm;GO:0005829|cytosol;GO:0043197|dendritic spine;GO:0070062|extracellular exosome;GO:0098978|glutamatergic synapse;GO:0030426|growth cone;GO:0098686|hippocampal mossy fiber to CA3 synapse;GO:0030027|lamellipodium;GO:0030496|midbody;GO:0005634|nucleus;GO:0005886|plasma membrane;GO:0099092|postsy…	GO:0045296|cadherin binding;GO:0019901|protein kinase binding;GO:0005102|signaling receptor binding;	K05690	CTNND1; catenin (cadherin-associated protein), delta 1
chr1	44183433	44190270	44173308	44201227	Intron	+	6837	ENSDARG00000078233	ctnnd1	ref|XP_009291712.1|	4430	0	catenin delta-1 isoform X5 [Danio rerio]	ref|XM_009293437.3|	4733	0	PREDICTED: Danio rerio catenin (cadherin-associated protein), delta 1 (ctnnd1), transcript variant X6, mRNA	O60716	917	0	Catenin delta-1	.	.	.	.	pfam00514	Arm	Armadillo/beta-catenin-like repeat. Approx. 40 amino acid repeat. Tandem repeats form super-helix of helices that is proposed to mediate interaction of beta-catenin with its ligands. CAUTION: This family does not contain all known armadillo repeats.	GO:0034332|adherens junction organization;GO:0007420|brain development;GO:0098609|cell-cell adhesion;GO:0044331|cell-cell adhesion mediated by cadherin;GO:0007043|cell-cell junction assembly;GO:0035635|entry of bacterium into host cell;GO:0090090|negative regulation of canonical Wnt signaling pathway;GO:0050821|protein stabilization;GO:0099072|regulation of postsynaptic membrane neurotransmitter …	GO:0005912|adherens junction;GO:0016342|catenin complex;GO:0005911|cell-cell junction;GO:0005737|cytoplasm;GO:0005829|cytosol;GO:0043197|dendritic spine;GO:0070062|extracellular exosome;GO:0098978|glutamatergic synapse;GO:0030426|growth cone;GO:0098686|hippocampal mossy fiber to CA3 synapse;GO:0030027|lamellipodium;GO:0030496|midbody;GO:0005634|nucleus;GO:0005886|plasma membrane;GO:0099092|postsy…	GO:0045296|cadherin binding;GO:0019901|protein kinase binding;GO:0005102|signaling receptor binding;	K05690	CTNND1; catenin (cadherin-associated protein), delta 1
chr1	44183433	44190270	44173594	44201227	Intron	+	6837	ENSDARG00000078233	ctnnd1	ref|XP_009291712.1|	4430	0	catenin delta-1 isoform X5 [Danio rerio]	ref|XM_009293437.3|	4733	0	PREDICTED: Danio rerio catenin (cadherin-associated protein), delta 1 (ctnnd1), transcript variant X6, mRNA	O60716	917	0	Catenin delta-1	.	.	.	.	pfam00514	Arm	Armadillo/beta-catenin-like repeat. Approx. 40 amino acid repeat. Tandem repeats form super-helix of helices that is proposed to mediate interaction of beta-catenin with its ligands. CAUTION: This family does not contain all known armadillo repeats.	GO:0034332|adherens junction organization;GO:0007420|brain development;GO:0098609|cell-cell adhesion;GO:0044331|cell-cell adhesion mediated by cadherin;GO:0007043|cell-cell junction assembly;GO:0035635|entry of bacterium into host cell;GO:0090090|negative regulation of canonical Wnt signaling pathway;GO:0050821|protein stabilization;GO:0099072|regulation of postsynaptic membrane neurotransmitter …	GO:0005912|adherens junction;GO:0016342|catenin complex;GO:0005911|cell-cell junction;GO:0005737|cytoplasm;GO:0005829|cytosol;GO:0043197|dendritic spine;GO:0070062|extracellular exosome;GO:0098978|glutamatergic synapse;GO:0030426|growth cone;GO:0098686|hippocampal mossy fiber to CA3 synapse;GO:0030027|lamellipodium;GO:0030496|midbody;GO:0005634|nucleus;GO:0005886|plasma membrane;GO:0099092|postsy…	GO:0045296|cadherin binding;GO:0019901|protein kinase binding;GO:0005102|signaling receptor binding;	K05690	CTNND1; catenin (cadherin-associated protein), delta 1
chr1	44191870	44193210	44173308	44196235	Intron	+	1340	ENSDARG00000078233	ctnnd1	ref|XP_009291712.1|	4430	0	catenin delta-1 isoform X5 [Danio rerio]	ref|XM_009293437.3|	4733	0	PREDICTED: Danio rerio catenin (cadherin-associated protein), delta 1 (ctnnd1), transcript variant X6, mRNA	O60716	917	0	Catenin delta-1	.	.	.	.	pfam00514	Arm	Armadillo/beta-catenin-like repeat. Approx. 40 amino acid repeat. Tandem repeats form super-helix of helices that is proposed to mediate interaction of beta-catenin with its ligands. CAUTION: This family does not contain all known armadillo repeats.	GO:0034332|adherens junction organization;GO:0007420|brain development;GO:0098609|cell-cell adhesion;GO:0044331|cell-cell adhesion mediated by cadherin;GO:0007043|cell-cell junction assembly;GO:0035635|entry of bacterium into host cell;GO:0090090|negative regulation of canonical Wnt signaling pathway;GO:0050821|protein stabilization;GO:0099072|regulation of postsynaptic membrane neurotransmitter …	GO:0005912|adherens junction;GO:0016342|catenin complex;GO:0005911|cell-cell junction;GO:0005737|cytoplasm;GO:0005829|cytosol;GO:0043197|dendritic spine;GO:0070062|extracellular exosome;GO:0098978|glutamatergic synapse;GO:0030426|growth cone;GO:0098686|hippocampal mossy fiber to CA3 synapse;GO:0030027|lamellipodium;GO:0030496|midbody;GO:0005634|nucleus;GO:0005886|plasma membrane;GO:0099092|postsy…	GO:0045296|cadherin binding;GO:0019901|protein kinase binding;GO:0005102|signaling receptor binding;	K05690	CTNND1; catenin (cadherin-associated protein), delta 1
chr1	44191870	44193210	44173308	44201227	Intron	+	1340	ENSDARG00000078233	ctnnd1	ref|XP_009291712.1|	4430	0	catenin delta-1 isoform X5 [Danio rerio]	ref|XM_009293437.3|	4733	0	PREDICTED: Danio rerio catenin (cadherin-associated protein), delta 1 (ctnnd1), transcript variant X6, mRNA	O60716	917	0	Catenin delta-1	.	.	.	.	pfam00514	Arm	Armadillo/beta-catenin-like repeat. Approx. 40 amino acid repeat. Tandem repeats form super-helix of helices that is proposed to mediate interaction of beta-catenin with its ligands. CAUTION: This family does not contain all known armadillo repeats.	GO:0034332|adherens junction organization;GO:0007420|brain development;GO:0098609|cell-cell adhesion;GO:0044331|cell-cell adhesion mediated by cadherin;GO:0007043|cell-cell junction assembly;GO:0035635|entry of bacterium into host cell;GO:0090090|negative regulation of canonical Wnt signaling pathway;GO:0050821|protein stabilization;GO:0099072|regulation of postsynaptic membrane neurotransmitter …	GO:0005912|adherens junction;GO:0016342|catenin complex;GO:0005911|cell-cell junction;GO:0005737|cytoplasm;GO:0005829|cytosol;GO:0043197|dendritic spine;GO:0070062|extracellular exosome;GO:0098978|glutamatergic synapse;GO:0030426|growth cone;GO:0098686|hippocampal mossy fiber to CA3 synapse;GO:0030027|lamellipodium;GO:0030496|midbody;GO:0005634|nucleus;GO:0005886|plasma membrane;GO:0099092|postsy…	GO:0045296|cadherin binding;GO:0019901|protein kinase binding;GO:0005102|signaling receptor binding;	K05690	CTNND1; catenin (cadherin-associated protein), delta 1
chr1	44191870	44193210	44173594	44201227	Intron	+	1340	ENSDARG00000078233	ctnnd1	ref|XP_009291712.1|	4430	0	catenin delta-1 isoform X5 [Danio rerio]	ref|XM_009293437.3|	4733	0	PREDICTED: Danio rerio catenin (cadherin-associated protein), delta 1 (ctnnd1), transcript variant X6, mRNA	O60716	917	0	Catenin delta-1	.	.	.	.	pfam00514	Arm	Armadillo/beta-catenin-like repeat. Approx. 40 amino acid repeat. Tandem repeats form super-helix of helices that is proposed to mediate interaction of beta-catenin with its ligands. CAUTION: This family does not contain all known armadillo repeats.	GO:0034332|adherens junction organization;GO:0007420|brain development;GO:0098609|cell-cell adhesion;GO:0044331|cell-cell adhesion mediated by cadherin;GO:0007043|cell-cell junction assembly;GO:0035635|entry of bacterium into host cell;GO:0090090|negative regulation of canonical Wnt signaling pathway;GO:0050821|protein stabilization;GO:0099072|regulation of postsynaptic membrane neurotransmitter …	GO:0005912|adherens junction;GO:0016342|catenin complex;GO:0005911|cell-cell junction;GO:0005737|cytoplasm;GO:0005829|cytosol;GO:0043197|dendritic spine;GO:0070062|extracellular exosome;GO:0098978|glutamatergic synapse;GO:0030426|growth cone;GO:0098686|hippocampal mossy fiber to CA3 synapse;GO:0030027|lamellipodium;GO:0030496|midbody;GO:0005634|nucleus;GO:0005886|plasma membrane;GO:0099092|postsy…	GO:0045296|cadherin binding;GO:0019901|protein kinase binding;GO:0005102|signaling receptor binding;	K05690	CTNND1; catenin (cadherin-associated protein), delta 1
chr1	44196961	44198824	44196387	44201227	Intron	+	1863	ENSDARG00000078233	ctnnd1	ref|XP_009291712.1|	4430	0	catenin delta-1 isoform X5 [Danio rerio]	ref|XM_009293437.3|	4733	0	PREDICTED: Danio rerio catenin (cadherin-associated protein), delta 1 (ctnnd1), transcript variant X6, mRNA	O60716	917	0	Catenin delta-1	.	.	.	.	pfam00514	Arm	Armadillo/beta-catenin-like repeat. Approx. 40 amino acid repeat. Tandem repeats form super-helix of helices that is proposed to mediate interaction of beta-catenin with its ligands. CAUTION: This family does not contain all known armadillo repeats.	GO:0034332|adherens junction organization;GO:0007420|brain development;GO:0098609|cell-cell adhesion;GO:0044331|cell-cell adhesion mediated by cadherin;GO:0007043|cell-cell junction assembly;GO:0035635|entry of bacterium into host cell;GO:0090090|negative regulation of canonical Wnt signaling pathway;GO:0050821|protein stabilization;GO:0099072|regulation of postsynaptic membrane neurotransmitter …	GO:0005912|adherens junction;GO:0016342|catenin complex;GO:0005911|cell-cell junction;GO:0005737|cytoplasm;GO:0005829|cytosol;GO:0043197|dendritic spine;GO:0070062|extracellular exosome;GO:0098978|glutamatergic synapse;GO:0030426|growth cone;GO:0098686|hippocampal mossy fiber to CA3 synapse;GO:0030027|lamellipodium;GO:0030496|midbody;GO:0005634|nucleus;GO:0005886|plasma membrane;GO:0099092|postsy…	GO:0045296|cadherin binding;GO:0019901|protein kinase binding;GO:0005102|signaling receptor binding;	K05690	CTNND1; catenin (cadherin-associated protein), delta 1
chr1	44196961	44198824	44173308	44201227	Intron	+	1863	ENSDARG00000078233	ctnnd1	ref|XP_009291712.1|	4430	0	catenin delta-1 isoform X5 [Danio rerio]	ref|XM_009293437.3|	4733	0	PREDICTED: Danio rerio catenin (cadherin-associated protein), delta 1 (ctnnd1), transcript variant X6, mRNA	O60716	917	0	Catenin delta-1	.	.	.	.	pfam00514	Arm	Armadillo/beta-catenin-like repeat. Approx. 40 amino acid repeat. Tandem repeats form super-helix of helices that is proposed to mediate interaction of beta-catenin with its ligands. CAUTION: This family does not contain all known armadillo repeats.	GO:0034332|adherens junction organization;GO:0007420|brain development;GO:0098609|cell-cell adhesion;GO:0044331|cell-cell adhesion mediated by cadherin;GO:0007043|cell-cell junction assembly;GO:0035635|entry of bacterium into host cell;GO:0090090|negative regulation of canonical Wnt signaling pathway;GO:0050821|protein stabilization;GO:0099072|regulation of postsynaptic membrane neurotransmitter …	GO:0005912|adherens junction;GO:0016342|catenin complex;GO:0005911|cell-cell junction;GO:0005737|cytoplasm;GO:0005829|cytosol;GO:0043197|dendritic spine;GO:0070062|extracellular exosome;GO:0098978|glutamatergic synapse;GO:0030426|growth cone;GO:0098686|hippocampal mossy fiber to CA3 synapse;GO:0030027|lamellipodium;GO:0030496|midbody;GO:0005634|nucleus;GO:0005886|plasma membrane;GO:0099092|postsy…	GO:0045296|cadherin binding;GO:0019901|protein kinase binding;GO:0005102|signaling receptor binding;	K05690	CTNND1; catenin (cadherin-associated protein), delta 1
chr1	44196961	44198824	44173594	44201227	Intron	+	1863	ENSDARG00000078233	ctnnd1	ref|XP_009291712.1|	4430	0	catenin delta-1 isoform X5 [Danio rerio]	ref|XM_009293437.3|	4733	0	PREDICTED: Danio rerio catenin (cadherin-associated protein), delta 1 (ctnnd1), transcript variant X6, mRNA	O60716	917	0	Catenin delta-1	.	.	.	.	pfam00514	Arm	Armadillo/beta-catenin-like repeat. Approx. 40 amino acid repeat. Tandem repeats form super-helix of helices that is proposed to mediate interaction of beta-catenin with its ligands. CAUTION: This family does not contain all known armadillo repeats.	GO:0034332|adherens junction organization;GO:0007420|brain development;GO:0098609|cell-cell adhesion;GO:0044331|cell-cell adhesion mediated by cadherin;GO:0007043|cell-cell junction assembly;GO:0035635|entry of bacterium into host cell;GO:0090090|negative regulation of canonical Wnt signaling pathway;GO:0050821|protein stabilization;GO:0099072|regulation of postsynaptic membrane neurotransmitter …	GO:0005912|adherens junction;GO:0016342|catenin complex;GO:0005911|cell-cell junction;GO:0005737|cytoplasm;GO:0005829|cytosol;GO:0043197|dendritic spine;GO:0070062|extracellular exosome;GO:0098978|glutamatergic synapse;GO:0030426|growth cone;GO:0098686|hippocampal mossy fiber to CA3 synapse;GO:0030027|lamellipodium;GO:0030496|midbody;GO:0005634|nucleus;GO:0005886|plasma membrane;GO:0099092|postsy…	GO:0045296|cadherin binding;GO:0019901|protein kinase binding;GO:0005102|signaling receptor binding;	K05690	CTNND1; catenin (cadherin-associated protein), delta 1
chr1	44388230	44393481	44390705	44393901	Intron	+	2776	ENSDARG00000069116	timm10	ref|NP_001002678.1|	459	1.89e-55	mitochondrial import inner membrane translocase subunit Tim10 [Danio rerio] >XP_016088703.1 PREDICTED: mitochondrial import inner membrane translocase subunit Tim10 [Sinocyclocheilus grahami] >XP_016310652.1 PREDICTED: mitochondrial import inner membrane translocase subunit Tim10 [Sinocyclocheilus anshuiensis] >XP_016396846.1 PREDICTED: mitochondrial import inner membrane translocase subunit Tim1…	ref|NM_001002678.3|	834	0	Danio rerio translocase of inner mitochondrial membrane 10 homolog (yeast) (timm10), mRNA; nuclear gene for mitochondrial product	Q6DI06	181	7e-56	Mitochondrial import inner membrane translocase subunit Tim10	.	.	.	.	pfam02953	zf-Tim10_DDP	Tim10/DDP family zinc finger. Putative zinc binding domain with four conserved cysteine residues. This domain is found in the human disease protein TIMM8A. Members of this family such as Tim9 and Tim10 are involved in mitochondrial protein import. Members of this family seem to be localized to the mitochondrial intermembrane space.	GO:0045039|protein import into mitochondrial inner membrane;	GO:0005743|mitochondrial inner membrane;GO:0042719|mitochondrial intermembrane space protein transporter complex;	GO:0046872|metal ion binding;	K17778	TIM10; mitochondrial import inner membrane translocase subunit TIM10
chr1	44388230	44393481	44383649	44394217	Intron	-	5251	ENSDARG00000113452	CT583626.1	.	.	.	.	emb|LR812519.1|	40	2.84e-10	Danio kyathit genome assembly, chromosome: 1	.	.	.	.	.	.	.	.	pfam04457	DUF504	Protein of unknown function (DUF504). Family of uncharacterized proteins.	.	.	.	.	.
chr1	44522628	44534479	44523899	44539193	Intron	+	10580	ENSDARG00000016263	zdhhc5a	ref|NP_001034729.1|	2790	0	palmitoyltransferase ZDHHC5a [Danio rerio] >AAX68543.1 membrane-associated DHHC5 zinc finger protein [Danio rerio]	ref|NM_001039640.1|	4063	0	Danio rerio zinc finger DHHC-type palmitoyltransferase 5a (zdhhc5a), mRNA >AY871210.1 Danio rerio membrane-associated DHHC5 zinc finger protein mRNA, complete cds	Q2THW0	1079	0	Palmitoyltransferase ZDHHC5-A	SPBC3H7.09	128	3e-30	COG5273	pfam01529	zf-DHHC	DHHC palmitoyltransferase. This family includes the well known DHHC zinc binding domain as well as three of the four conserved transmembrane regions found in this family of palmitoyltransferase enzymes.	GO:0018345|protein palmitoylation;	GO:0016021|integral component of membrane;GO:0005886|plasma membrane;	GO:0016409|palmitoyltransferase activity;GO:0019706|protein-cysteine S-palmitoyltransferase activity;	K20030	ZDHHC5_8; palmitoyltransferase ZDHHC5/8 [EC:2.3.1.225]
chr1	44554958	44558537	44555802	44558854	Intron	+	2735	ENSDARG00000016263	zdhhc5a	ref|NP_001034729.1|	2790	0	palmitoyltransferase ZDHHC5a [Danio rerio] >AAX68543.1 membrane-associated DHHC5 zinc finger protein [Danio rerio]	ref|NM_001039640.1|	4063	0	Danio rerio zinc finger DHHC-type palmitoyltransferase 5a (zdhhc5a), mRNA >AY871210.1 Danio rerio membrane-associated DHHC5 zinc finger protein mRNA, complete cds	Q2THW0	1079	0	Palmitoyltransferase ZDHHC5-A	SPBC3H7.09	128	3e-30	COG5273	pfam01529	zf-DHHC	DHHC palmitoyltransferase. This family includes the well known DHHC zinc binding domain as well as three of the four conserved transmembrane regions found in this family of palmitoyltransferase enzymes.	GO:0018345|protein palmitoylation;	GO:0016021|integral component of membrane;GO:0005886|plasma membrane;	GO:0016409|palmitoyltransferase activity;GO:0019706|protein-cysteine S-palmitoyltransferase activity;	K20030	ZDHHC5_8; palmitoyltransferase ZDHHC5/8 [EC:2.3.1.225]
chr1	44554958	44558537	44555802	44558902	Intron	+	2735	ENSDARG00000016263	zdhhc5a	ref|NP_001034729.1|	2790	0	palmitoyltransferase ZDHHC5a [Danio rerio] >AAX68543.1 membrane-associated DHHC5 zinc finger protein [Danio rerio]	ref|NM_001039640.1|	4063	0	Danio rerio zinc finger DHHC-type palmitoyltransferase 5a (zdhhc5a), mRNA >AY871210.1 Danio rerio membrane-associated DHHC5 zinc finger protein mRNA, complete cds	Q2THW0	1079	0	Palmitoyltransferase ZDHHC5-A	SPBC3H7.09	128	3e-30	COG5273	pfam01529	zf-DHHC	DHHC palmitoyltransferase. This family includes the well known DHHC zinc binding domain as well as three of the four conserved transmembrane regions found in this family of palmitoyltransferase enzymes.	GO:0018345|protein palmitoylation;	GO:0016021|integral component of membrane;GO:0005886|plasma membrane;	GO:0016409|palmitoyltransferase activity;GO:0019706|protein-cysteine S-palmitoyltransferase activity;	K20030	ZDHHC5_8; palmitoyltransferase ZDHHC5/8 [EC:2.3.1.225]
chr1	44595196	44595846	44595295	44603835	Intron	-	551	ENSDARG00000037748	slc43a1b	ref|NP_001076469.1|	2741	0	solute carrier family 43 member 1b [Danio rerio] >AAI33092.1 Slc43a1b protein [Danio rerio]	ref|NM_001083000.1|	3510	0	Danio rerio solute carrier family 43 member 1b (slc43a1b), mRNA >BC133091.1 Danio rerio solute carrier family 43, member 1b, mRNA (cDNA clone MGC:158383 IMAGE:7066212), complete cds	Q8BSM7	635	0	Large neutral amino acids transporter small subunit 3	.	.	.	.	pfam07690	MFS_1	Major Facilitator Superfamily.	GO:0015807|L-amino acid transport;GO:0051956|negative regulation of amino acid transport;GO:0060358|negative regulation of leucine import;GO:0015804|neutral amino acid transport;	GO:0016021|integral component of membrane;	GO:0015179|L-amino acid transmembrane transporter activity;GO:0015175|neutral amino acid transmembrane transporter activity;	K08228	SLC43A1; MFS transporter, LAT3 family, solute carrier family 43, member 1
chr1	44611556	44612177	44610542	44612841	Intron	-	621	ENSDARG00000037748	slc43a1b	ref|NP_001076469.1|	2741	0	solute carrier family 43 member 1b [Danio rerio] >AAI33092.1 Slc43a1b protein [Danio rerio]	ref|NM_001083000.1|	3510	0	Danio rerio solute carrier family 43 member 1b (slc43a1b), mRNA >BC133091.1 Danio rerio solute carrier family 43, member 1b, mRNA (cDNA clone MGC:158383 IMAGE:7066212), complete cds	Q8BSM7	635	0	Large neutral amino acids transporter small subunit 3	.	.	.	.	pfam07690	MFS_1	Major Facilitator Superfamily.	GO:0015807|L-amino acid transport;GO:0051956|negative regulation of amino acid transport;GO:0060358|negative regulation of leucine import;GO:0015804|neutral amino acid transport;	GO:0016021|integral component of membrane;	GO:0015179|L-amino acid transmembrane transporter activity;GO:0015175|neutral amino acid transmembrane transporter activity;	K08228	SLC43A1; MFS transporter, LAT3 family, solute carrier family 43, member 1
chr1	44838484	44840405	44838953	44846931	Intron	+	1452	ENSDARG00000059653	kdm2aa	ref|NP_001075161.2|	3283	0	lysine (K)-specific demethylase 2Aa [Danio rerio]	ref|NM_001081692.2|	5010	0	Danio rerio lysine (K)-specific demethylase 2Aa (kdm2aa), mRNA	Q9Y2K7	770	0	Lysine-specific demethylase 2A	.	.	.	.	pfam16866	PHD_4	PHD-finger.	GO:0032922|circadian regulation of gene expression;GO:0006303|double-strand break repair via nonhomologous end joining;GO:0070544|histone H3-K36 demethylation;GO:0010944|negative regulation of transcription by competitive promoter binding;GO:0006482|protein demethylation;GO:0042752|regulation of circadian rhythm;GO:0006357|regulation of transcription by RNA polymerase II;	GO:0005654|nucleoplasm;	GO:0032452|histone demethylase activity;GO:0051864|histone demethylase activity (H3-K36 specific);GO:0003712|transcription coregulator activity;GO:0045322|unmethylated CpG binding;GO:0008270|zinc ion binding;	K10276	FBXL10_11, KDM2; F-box and leucine-rich repeat protein 10/11 [EC:1.14.11.27]
chr1	44855942	44858361	44855424	44858445	Intron	+	2419	ENSDARG00000059653	kdm2aa	ref|NP_001075161.2|	3283	0	lysine (K)-specific demethylase 2Aa [Danio rerio]	ref|NM_001081692.2|	5010	0	Danio rerio lysine (K)-specific demethylase 2Aa (kdm2aa), mRNA	Q9Y2K7	770	0	Lysine-specific demethylase 2A	.	.	.	.	pfam16866	PHD_4	PHD-finger.	GO:0032922|circadian regulation of gene expression;GO:0006303|double-strand break repair via nonhomologous end joining;GO:0070544|histone H3-K36 demethylation;GO:0010944|negative regulation of transcription by competitive promoter binding;GO:0006482|protein demethylation;GO:0042752|regulation of circadian rhythm;GO:0006357|regulation of transcription by RNA polymerase II;	GO:0005654|nucleoplasm;	GO:0032452|histone demethylase activity;GO:0051864|histone demethylase activity (H3-K36 specific);GO:0003712|transcription coregulator activity;GO:0045322|unmethylated CpG binding;GO:0008270|zinc ion binding;	K10276	FBXL10_11, KDM2; F-box and leucine-rich repeat protein 10/11 [EC:1.14.11.27]
chr1	45068980	45069246	45065945	45070555	Intron	+	266	ENSDARG00000051965	btr01	ref|XP_691507.2|	3104	0	E3 ubiquitin-protein ligase TRIM21 [Danio rerio]	ref|XM_686415.8|	1874	0	PREDICTED: Danio rerio bloodthirsty-related gene family, member 1 (btr01), mRNA	Q6MFZ5	191	1e-51	E3 ubiquitin-protein ligase TRIM39	YCR066w	54.7	6e-07	COG5432	pfam00622	SPRY	SPRY domain. SPRY Domain is named from SPla and the RYanodine Receptor. Domain of unknown function. Distant homologs are domains in butyrophilin/marenostrin/pyrin homologs.	GO:0006915|apoptotic process;GO:0045087|innate immune response;GO:0007095|mitotic G2 DNA damage checkpoint;GO:0043124|negative regulation of I-kappaB kinase/NF-kappaB signaling;GO:0032435|negative regulation of proteasomal ubiquitin-dependent protein catabolic process;GO:2000059|negative regulation of ubiquitin-dependent protein catabolic process;GO:2001235|positive regulation of apoptotic signal…	GO:0005737|cytoplasm;GO:0005829|cytosol;GO:0005739|mitochondrion;GO:0005634|nucleus;	GO:0042802|identical protein binding;GO:0061630|ubiquitin protein ligase activity;GO:0008270|zinc ion binding;	K12015	TRIM39; tripartite motif-containing protein 39 [EC:2.3.2.27]
chr1	45233357	45234368	45217807	45236034	Intron	+	1011	ENSDARG00000052766	.	ref|XP_009291813.3|	3775	0	EVI5-like protein isoform X1 [Danio rerio]	ref|XM_009293538.3|	2962	0	PREDICTED: Danio rerio si:ch211-239f4.1 (si:ch211-239f4.1), transcript variant X1, mRNA	Q96CN4	993	0	EVI5-like protein	.	.	.	.	pfam00566	RabGAP-TBC	Rab-GTPase-TBC domain. Identification of a TBC domain in GYP6_YEAST and GYP7_YEAST, which are GTPase activator proteins of yeast Ypt6 and Ypt7, implies that these domains are GTPase activator proteins of Rab-like small GTPases.	GO:0090630|activation of GTPase activity;GO:0006886|intracellular protein transport;GO:1902018|negative regulation of cilium assembly;GO:0043547|positive regulation of GTPase activity;	.	GO:0005096|GTPase activator activity;GO:0031267|small GTPase binding;	K20242	EVI5; ecotropic viral integration site 5 protein
chr1	45255048	45255424	45251537	45258909	Intron	+	376	ENSDARG00000052766	.	ref|XP_009291813.3|	3775	0	EVI5-like protein isoform X1 [Danio rerio]	ref|XM_009293538.3|	2962	0	PREDICTED: Danio rerio si:ch211-239f4.1 (si:ch211-239f4.1), transcript variant X1, mRNA	Q96CN4	993	0	EVI5-like protein	.	.	.	.	pfam00566	RabGAP-TBC	Rab-GTPase-TBC domain. Identification of a TBC domain in GYP6_YEAST and GYP7_YEAST, which are GTPase activator proteins of yeast Ypt6 and Ypt7, implies that these domains are GTPase activator proteins of Rab-like small GTPases.	GO:0090630|activation of GTPase activity;GO:0006886|intracellular protein transport;GO:1902018|negative regulation of cilium assembly;GO:0043547|positive regulation of GTPase activity;	.	GO:0005096|GTPase activator activity;GO:0031267|small GTPase binding;	K20242	EVI5; ecotropic viral integration site 5 protein
chr1	45392838	45394898	45393609	45395924	Intron	-	1289	ENSDARG00000030376	grin2bb	ref|NP_001121809.1|	7680	0	glutamate receptor, ionotropic, N-methyl D-aspartate 2B, genome duplicate b [Danio rerio] >XP_017210497.1 glutamate [NMDA] receptor subunit epsilon-2 isoform X1 [Danio rerio] >XP_017210500.1 glutamate [NMDA] receptor subunit epsilon-2 isoform X1 [Danio rerio]	emb|LR812594.1|	6387	0	Danio rerio genome assembly, chromosome: 1	A7XY94	1758	0	Glutamate receptor ionotropic, NMDA 2B	.	.	.	.	pfam10565	NMDAR2_C	N-methyl D-aspartate receptor 2B3 C-terminus. This domain is found at the C-terminus of many NMDA-receptor proteins, many of which also carry the Ligated ion-channel family pfam00060 further upstream as well as the ANF_receptor family pfam01094. This region is predicted to be a large extra-cellular domain of the NMDA receptor proteins, being highly hydrophilic, and is thought to be integrally inv…	GO:0032026|response to magnesium ion;GO:0010043|response to zinc ion;	GO:0005887|integral component of plasma membrane;GO:0005770|late endosome;GO:0005764|lysosome;GO:0017146|NMDA selective glutamate receptor complex;GO:0045211|postsynaptic membrane;	GO:0046872|metal ion binding;GO:0004972|NMDA glutamate receptor activity;	K05210	GRIN2B; glutamate receptor ionotropic, NMDA 2B
chr1	45434297	45437556	45414065	45446605	Intron	-	3259	ENSDARG00000030376	grin2bb	ref|NP_001121809.1|	7680	0	glutamate receptor, ionotropic, N-methyl D-aspartate 2B, genome duplicate b [Danio rerio] >XP_017210497.1 glutamate [NMDA] receptor subunit epsilon-2 isoform X1 [Danio rerio] >XP_017210500.1 glutamate [NMDA] receptor subunit epsilon-2 isoform X1 [Danio rerio]	emb|LR812594.1|	6387	0	Danio rerio genome assembly, chromosome: 1	A7XY94	1758	0	Glutamate receptor ionotropic, NMDA 2B	.	.	.	.	pfam10565	NMDAR2_C	N-methyl D-aspartate receptor 2B3 C-terminus. This domain is found at the C-terminus of many NMDA-receptor proteins, many of which also carry the Ligated ion-channel family pfam00060 further upstream as well as the ANF_receptor family pfam01094. This region is predicted to be a large extra-cellular domain of the NMDA receptor proteins, being highly hydrophilic, and is thought to be integrally inv…	GO:0032026|response to magnesium ion;GO:0010043|response to zinc ion;	GO:0005887|integral component of plasma membrane;GO:0005770|late endosome;GO:0005764|lysosome;GO:0017146|NMDA selective glutamate receptor complex;GO:0045211|postsynaptic membrane;	GO:0046872|metal ion binding;GO:0004972|NMDA glutamate receptor activity;	K05210	GRIN2B; glutamate receptor ionotropic, NMDA 2B
chr1	45507530	45507980	45456524	45525949	Intron	-	450	ENSDARG00000030376	grin2bb	ref|NP_001121809.1|	7680	0	glutamate receptor, ionotropic, N-methyl D-aspartate 2B, genome duplicate b [Danio rerio] >XP_017210497.1 glutamate [NMDA] receptor subunit epsilon-2 isoform X1 [Danio rerio] >XP_017210500.1 glutamate [NMDA] receptor subunit epsilon-2 isoform X1 [Danio rerio]	emb|LR812594.1|	6387	0	Danio rerio genome assembly, chromosome: 1	A7XY94	1758	0	Glutamate receptor ionotropic, NMDA 2B	.	.	.	.	pfam10565	NMDAR2_C	N-methyl D-aspartate receptor 2B3 C-terminus. This domain is found at the C-terminus of many NMDA-receptor proteins, many of which also carry the Ligated ion-channel family pfam00060 further upstream as well as the ANF_receptor family pfam01094. This region is predicted to be a large extra-cellular domain of the NMDA receptor proteins, being highly hydrophilic, and is thought to be integrally inv…	GO:0032026|response to magnesium ion;GO:0010043|response to zinc ion;	GO:0005887|integral component of plasma membrane;GO:0005770|late endosome;GO:0005764|lysosome;GO:0017146|NMDA selective glutamate receptor complex;GO:0045211|postsynaptic membrane;	GO:0046872|metal ion binding;GO:0004972|NMDA glutamate receptor activity;	K05210	GRIN2B; glutamate receptor ionotropic, NMDA 2B
chr1	45575098	45592954	45578749	45616041	Intron	-	14205	ENSDARG00000069619	atf7ip	ref|NP_001071071.2|	2802	0	activating transcription factor 7-interacting protein 1 [Danio rerio]	ref|NM_001077603.2|	3283	0	Danio rerio activating transcription factor 7 interacting protein (atf7ip), mRNA	A0JME2	989	0	Activating transcription factor 7-interacting protein 1	.	.	.	.	pfam16794	fn3_4	Fibronectin-III type domain.	GO:0090309|positive regulation of methylation-dependent chromatin silencing;GO:0050821|protein stabilization;GO:0031647|regulation of protein stability;	GO:0005634|nucleus;	.	.	.
chr1	45575098	45592954	45578749	45616223	Intron	-	14205	ENSDARG00000069619	atf7ip	ref|NP_001071071.2|	2802	0	activating transcription factor 7-interacting protein 1 [Danio rerio]	ref|NM_001077603.2|	3283	0	Danio rerio activating transcription factor 7 interacting protein (atf7ip), mRNA	A0JME2	989	0	Activating transcription factor 7-interacting protein 1	.	.	.	.	pfam16794	fn3_4	Fibronectin-III type domain.	GO:0090309|positive regulation of methylation-dependent chromatin silencing;GO:0050821|protein stabilization;GO:0031647|regulation of protein stability;	GO:0005634|nucleus;	.	.	.
chr1	45593940	45616550	45578749	45614251	Intron	-	20311	ENSDARG00000069619	atf7ip	ref|NP_001071071.2|	2802	0	activating transcription factor 7-interacting protein 1 [Danio rerio]	ref|NM_001077603.2|	3283	0	Danio rerio activating transcription factor 7 interacting protein (atf7ip), mRNA	A0JME2	989	0	Activating transcription factor 7-interacting protein 1	.	.	.	.	pfam16794	fn3_4	Fibronectin-III type domain.	GO:0090309|positive regulation of methylation-dependent chromatin silencing;GO:0050821|protein stabilization;GO:0031647|regulation of protein stability;	GO:0005634|nucleus;	.	.	.
chr1	45768650	45769874	45755570	45799480	Intron	+	1224	ENSDARG00000060184	pkn1a	ref|XP_689331.3|	4447	0	serine/threonine-protein kinase N1 isoform X2 [Danio rerio]	emb|LR812594.1|	3389	0	Danio rerio genome assembly, chromosome: 1	Q16513	1053	0	Serine/threonine-protein kinase N2	.	.	.	.	pfam00069	Pkinase	Protein kinase domain.	GO:0043297|apical junction assembly;GO:0006915|apoptotic process;GO:0007155|cell adhesion;GO:0007049|cell cycle;GO:0051301|cell division;GO:0030030|cell projection organization;GO:0010631|epithelial cell migration;GO:0035556|intracellular signal transduction;GO:0018105|peptidyl-serine phosphorylation;GO:0032467|positive regulation of cytokinesis;GO:0045931|positive regulation of mitotic cell cycl…	GO:0043296|apical junction complex;GO:0005813|centrosome;GO:0032154|cleavage furrow;GO:0005737|cytoplasm;GO:0005829|cytosol;GO:0045111|intermediate filament cytoskeleton;GO:0030027|lamellipodium;GO:0030496|midbody;GO:0016604|nuclear body;GO:0005654|nucleoplasm;GO:0005634|nucleus;GO:0048471|perinuclear region of cytoplasm;GO:0005886|plasma membrane;GO:0032991|protein-containing complex;	GO:0005524|ATP binding;GO:0045296|cadherin binding;GO:0004698|calcium-dependent protein kinase C activity;GO:0042826|histone deacetylase binding;GO:0016301|kinase activity;GO:0004672|protein kinase activity;GO:0004674|protein serine/threonine kinase activity;GO:0003723|RNA binding;GO:0070063|RNA polymerase binding;GO:0031267|small GTPase binding;	.	.
chr1	45966257	45966591	45959183	45969397	Intron	+	334	ENSDARG00000073848	arhgef7b	gb|ABG46347.1|	4193	0	Rho guanine exchange factor betaPix B [Danio rerio]	ref|NM_001008624.1|	3503	0	Danio rerio Rho guanine nucleotide exchange factor (GEF) 7b (arhgef7b), mRNA >BC086736.1 Danio rerio Rho guanine nucleotide exchange factor (GEF) 7b, mRNA (cDNA clone MGC:101775 IMAGE:7230410), complete cds	Q14155	1041	0	Rho guanine nucleotide exchange factor 7	.	.	.	.	pfam16523	betaPIX_CC	betaPIX coiled coil. betaPIX_CC is the very C-terminal coiled-coil region of betaPIX or p21-activated kinase interacting exchange factor proteins. The coiled-coil runs from residues 589-646 in UniProtKB:G31IU6, and the PDZ-binding site is the final eight residues immediately downstream. The coiled-coil trimerizes and thus exposes three potential PZD-binding surfaces, although only one of these is…	GO:0048013|ephrin receptor signaling pathway;GO:0048041|focal adhesion assembly;GO:0007186|G protein-coupled receptor signaling pathway;GO:0007030|Golgi organization;GO:0035556|intracellular signal transduction;GO:0030032|lamellipodium assembly;GO:0042059|negative regulation of epidermal growth factor receptor signaling pathway;GO:1905833|negative regulation of microtubule nucleation;GO:0007399|n…	GO:0005938|cell cortex;GO:0005813|centrosome;GO:0005829|cytosol;GO:0005925|focal adhesion;GO:0030027|lamellipodium;GO:0097431|mitotic spindle pole;GO:0043005|neuron projection;GO:0043025|neuronal cell body;GO:0098794|postsynapse;GO:0032991|protein-containing complex;GO:0001726|ruffle;	GO:0043015|gamma-tubulin binding;GO:0005085|guanyl-nucleotide exchange factor activity;GO:0019901|protein kinase binding;	K13710	ARHGEF7, PIXB; Rho guanine nucleotide exchange factor 7
chr1	45968466	45973145	45969478	45980507	Intron	+	3667	ENSDARG00000073848	arhgef7b	gb|ABG46347.1|	4193	0	Rho guanine exchange factor betaPix B [Danio rerio]	ref|NM_001008624.1|	3503	0	Danio rerio Rho guanine nucleotide exchange factor (GEF) 7b (arhgef7b), mRNA >BC086736.1 Danio rerio Rho guanine nucleotide exchange factor (GEF) 7b, mRNA (cDNA clone MGC:101775 IMAGE:7230410), complete cds	Q14155	1041	0	Rho guanine nucleotide exchange factor 7	.	.	.	.	pfam16523	betaPIX_CC	betaPIX coiled coil. betaPIX_CC is the very C-terminal coiled-coil region of betaPIX or p21-activated kinase interacting exchange factor proteins. The coiled-coil runs from residues 589-646 in UniProtKB:G31IU6, and the PDZ-binding site is the final eight residues immediately downstream. The coiled-coil trimerizes and thus exposes three potential PZD-binding surfaces, although only one of these is…	GO:0048013|ephrin receptor signaling pathway;GO:0048041|focal adhesion assembly;GO:0007186|G protein-coupled receptor signaling pathway;GO:0007030|Golgi organization;GO:0035556|intracellular signal transduction;GO:0030032|lamellipodium assembly;GO:0042059|negative regulation of epidermal growth factor receptor signaling pathway;GO:1905833|negative regulation of microtubule nucleation;GO:0007399|n…	GO:0005938|cell cortex;GO:0005813|centrosome;GO:0005829|cytosol;GO:0005925|focal adhesion;GO:0030027|lamellipodium;GO:0097431|mitotic spindle pole;GO:0043005|neuron projection;GO:0043025|neuronal cell body;GO:0098794|postsynapse;GO:0032991|protein-containing complex;GO:0001726|ruffle;	GO:0043015|gamma-tubulin binding;GO:0005085|guanyl-nucleotide exchange factor activity;GO:0019901|protein kinase binding;	K13710	ARHGEF7, PIXB; Rho guanine nucleotide exchange factor 7
chr1	46405165	46406789	46405548	46407786	Intron	+	1241	ENSDARG00000029133	tubgcp3	ref|XP_005171052.1|	4605	0	gamma-tubulin complex component 3 isoform X1 [Danio rerio]	ref|XM_005170995.4|	3964	0	PREDICTED: Danio rerio tubulin, gamma complex associated protein 3 (tubgcp3), transcript variant X1, mRNA	P58854	1438	0	Gamma-tubulin complex component 3	.	.	.	.	pfam04130	Spc97_Spc98	Spc97 / Spc98 family. The spindle pole body (SPB) functions as the microtubule-organising centre in yeast. Members of this family are spindle pole body (SBP) components such as Spc97 and Spc98 that form a complex with gamma-tubulin. This family of proteins includes the grip motif 1 and grip moti 2. Members of this family all form components of the gamma-tubulin complex, GCP.	GO:0031122|cytoplasmic microtubule organization;GO:0051321|meiotic cell cycle;GO:0007020|microtubule nucleation;GO:0000278|mitotic cell cycle;GO:0051225|spindle assembly;	GO:0005814|centriole;GO:0005813|centrosome;GO:0005737|cytoplasm;GO:0000923|equatorial microtubule organizing center;GO:0000930|gamma-tubulin complex;GO:0008275|gamma-tubulin small complex;GO:0005827|polar microtubule;	GO:0043015|gamma-tubulin binding;	K16570	TUBGCP3, GCP3; gamma-tubulin complex component 3
chr1	46512025	46513709	46494136	46524447	Intron	+	1684	ENSDARG00000075859	mcf2la	ref|XP_021332791.1|	5945	0	guanine nucleotide exchange factor DBS isoform X4 [Danio rerio]	ref|XM_005171007.4|	3818	0	PREDICTED: Danio rerio mcf.2 cell line derived transforming sequence-like a (mcf2la), transcript variant X3, mRNA	O15068	1398	0	Guanine nucleotide exchange factor DBS	.	.	.	.	pfam00621	RhoGEF	RhoGEF domain. Guanine nucleotide exchange factor for Rho/Rac/Cdc42-like GTPases Also called Dbl-homologous (DH) domain. It appears that pfam00169 domains invariably occur C-terminal to RhoGEF/DH domains.	GO:0007186|G protein-coupled receptor signaling pathway;GO:0035556|intracellular signal transduction;GO:0043065|positive regulation of apoptotic process;GO:0035025|positive regulation of Rho protein signal transduction;GO:0051056|regulation of small GTPase mediated signal transduction;	GO:0005737|cytoplasm;GO:0005829|cytosol;GO:0012505|endomembrane system;GO:0005615|extracellular space;GO:0031234|extrinsic component of cytoplasmic side of plasma membrane;GO:0005886|plasma membrane;	GO:0005085|guanyl-nucleotide exchange factor activity;GO:0035091|phosphatidylinositol binding;	K20685	MCF2, ARHGEF14_21_22; guanine nucleotide exchange factor MCF2
chr1	46695289	46708709	46695132	46706521	Intron	-	11232	ENSDARG00000052641	kpna3	ref|NP_958477.2|	2607	0	importin subunit alpha-4 [Danio rerio] >CAD43446.2 novel protein similar to human and mouse karyopherin alpha 3 (importin alpha 4) (KPNA3) [Danio rerio]	emb|LR812594.1|	2482	0	Danio rerio genome assembly, chromosome: 1	O35344	970	0	Importin subunit alpha-4	SPBC1604.08c	449	3e-142	COG5064	pfam01749	IBB	Importin beta binding domain. This family consists of the importin alpha (karyopherin alpha), importin beta (karyopherin beta) binding domain. The domain mediates formation of the importin alpha beta complex; required for classical NLS import of proteins into the nucleus, through the nuclear pore complex and across the nuclear envelope. Also in the alignment is the NLS of importin alpha which ove…	GO:0006607|NLS-bearing protein import into nucleus;	GO:0005737|cytoplasm;GO:0005654|nucleoplasm;GO:0005634|nucleus;	GO:0061608|nuclear import signal receptor activity;GO:0008139|nuclear localization sequence binding;GO:0008022|protein C-terminus binding;	.	.
chr1	46736230	46748667	46726540	46743409	Intron	-	7179	ENSDARG00000092950	BX294379.1	.	.	.	.	ref|XR_658945.3|	733	0	PREDICTED: Danio rerio uncharacterized LOC103909193 (LOC103909193), ncRNA	.	.	.	.	.	.	.	.	pfam05216	UNC-50	UNC-50 family. Gmh1p from S. cerevisiae is located in the Golgi membrane and interacts with ARF exchange factors.	.	.	.	.	.
chr1	46836630	46837218	46831603	46842867	Intron	+	588	ENSDARG00000095507	CU986305.1	.	.	.	.	emb|LR812594.1|	441	0	Danio rerio genome assembly, chromosome: 1	.	.	.	.	.	.	.	.	pfam02114	Phosducin	Phosducin.	.	.	.	.	.
chr1	46982360	46984335	46981197	46984061	Intron	-	1701	ENSDARG00000036542	pknox1.2	ref|XP_005171069.1|	1304	2.04e-175	homeobox protein PKNOX1 [Danio rerio] >XP_009292275.1 homeobox protein PKNOX1 [Danio rerio] >XP_707868.2 homeobox protein PKNOX1 [Danio rerio]	ref|XM_009294000.3|	913	0	PREDICTED: Danio rerio pbx/knotted 1 homeobox 1.2 (pknox1.2), transcript variant X3, mRNA	P55347	319	3e-102	Homeobox protein PKNOX1	.	.	.	.	pfam16493	Meis_PKNOX_N	N-terminal of Homeobox Meis and PKNOX1. Meis_PKNOX_N is a family found at the N-terminus of Meis, Myeloid ecotropic viral integration site, transcription regulators and PKNOX1 regulators, PBX/knotted 1 homeobox 1, homeobox proteins.	GO:0001525|angiogenesis;GO:0043010|camera-type eye development;GO:0030218|erythrocyte differentiation;GO:0045944|positive regulation of transcription by RNA polymerase II;GO:0006357|regulation of transcription by RNA polymerase II;GO:0030217|T cell differentiation;GO:0006366|transcription by RNA polymerase II;	GO:0000785|chromatin;GO:0005737|cytoplasm;GO:0005634|nucleus;GO:0005667|transcription factor complex;	GO:0003682|chromatin binding;GO:0003700|DNA-binding transcription factor activity;GO:0000981|DNA-binding transcription factor activity, RNA polymerase II-specific;GO:0000978|RNA polymerase II proximal promoter sequence-specific DNA binding;GO:1990837|sequence-specific double-stranded DNA binding;	.	.
chr1	47081145	47093942	47071984	47089646	Intron	-	8501	ENSDARG00000000086	itsn1	ref|XP_005171029.1|	6345	0	intersectin-1 isoform X2 [Danio rerio]	ref|XM_005170972.4|	5125	0	PREDICTED: Danio rerio intersectin 1 (SH3 domain protein) (itsn1), transcript variant X2, mRNA	Q15811	1947	0	Intersectin-1	.	.	.	.	pfam16652	PH_13	Pleckstrin homology domain.	GO:0007420|brain development;GO:0034613|cellular protein localization;GO:0150007|clathrin-dependent synaptic vesicle endocytosis;GO:0006897|endocytosis;GO:0016197|endosomal transport;GO:0048013|ephrin receptor signaling pathway;GO:0006887|exocytosis;GO:0007186|G protein-coupled receptor signaling pathway;GO:0035556|intracellular signal transduction;GO:0061024|membrane organization;GO:0043065|posi…	GO:0097440|apical dendrite;GO:0005905|clathrin-coated pit;GO:0005737|cytoplasm;GO:0005829|cytosol;GO:0043197|dendritic spine;GO:0098978|glutamatergic synapse;GO:0030027|lamellipodium;GO:0043025|neuronal cell body;GO:0005635|nuclear envelope;GO:0005886|plasma membrane;GO:0098871|postsynaptic actin cytoskeleton;GO:0098793|presynapse;GO:0055037|recycling endosome;	GO:0005509|calcium ion binding;GO:0005085|guanyl-nucleotide exchange factor activity;GO:0060090|molecular adaptor activity;GO:0070064|proline-rich region binding;	K20045	ITSN; intersectin
chr1	47112305	47114228	47111600	47113418	Intron	-	1113	ENSDARG00000036592	setd4	ref|NP_001039027.1|	2148	0	SET domain-containing protein 4 [Danio rerio] >AAH96876.1 SET domain containing 4 [Danio rerio]	ref|NM_001045562.1|	1792	0	Danio rerio SET domain containing 4 (setd4), mRNA >BC096876.1 Danio rerio SET domain containing 4, mRNA (cDNA clone MGC:112252 IMAGE:7238518), complete cds	P58467	399	1e-130	SET domain-containing protein 4	.	.	.	.	pfam09273	Rubis-subs-bind	Rubisco LSMT substrate-binding. Members of this family adopt a multihelical structure, with an irregular array of long and short alpha-helices. They allow binding of the protein to substrate, such as the N-terminal tails of histones H3 and H4 and the large subunit of the Rubisco holoenzyme complex.	GO:0044648|histone H3-K4 dimethylation;GO:0097692|histone H3-K4 monomethylation;GO:0034773|histone H4-K20 trimethylation;GO:0018026|peptidyl-lysine monomethylation;GO:0018023|peptidyl-lysine trimethylation;GO:0050729|positive regulation of inflammatory response;GO:0032755|positive regulation of interleukin-6 production;GO:0032760|positive regulation of tumor necrosis factor production;GO:0071863|…	GO:0005829|cytosol;GO:0005634|nucleus;	GO:0042800|histone methyltransferase activity (H3-K4 specific);GO:0042799|histone methyltransferase activity (H4-K20 specific);GO:0016279|protein-lysine N-methyltransferase activity;	.	.
chr1	47127258	47127562	47127223	47127862	Intron	-	304	ENSDARG00000086877	mhc1zda	ref|XP_005171048.1|	1029	0	major histocompatibility complex class I ZDA isoform X1 [Danio rerio]	gb|BC163665.1|	1808	0	Danio rerio cDNA clone IMAGE:9038775	O19477	117	2e-31	Major histocompatibility complex class I-related gene protein	.	.	.	.	pfam00129	MHC_I	Class I Histocompatibility antigen, domains alpha 1 and 2.	GO:0019884|antigen processing and presentation of exogenous antigen;GO:0002474|antigen processing and presentation of peptide antigen via MHC class I;GO:0050829|defense response to Gram-negative bacterium;GO:0050830|defense response to Gram-positive bacterium;GO:0045087|innate immune response;GO:0002854|positive regulation of T cell mediated cytotoxicity directed against tumor cell target;GO:0033…	GO:0031901|early endosome membrane;GO:0005783|endoplasmic reticulum;GO:0005789|endoplasmic reticulum membrane;GO:0009897|external side of plasma membrane;GO:0005615|extracellular space;GO:0000139|Golgi membrane;GO:0016021|integral component of membrane;GO:0031902|late endosome membrane;GO:0042612|MHC class I protein complex;	GO:0030881|beta-2-microglobulin binding;GO:0042608|T cell receptor binding;	.	.
chr1	47192896	47193511	47192664	47193286	Intron	+	390	ENSDARG00000043271	morc3b	ref|XP_016151231.1|	2973	0	PREDICTED: MORC family CW-type zinc finger protein 3-like [Sinocyclocheilus grahami]	ref|XM_016295745.1|	1028	0	PREDICTED: Sinocyclocheilus grahami MORC family CW-type zinc finger protein 3-like (LOC107603048), mRNA	F7BJB9	592	0	MORC family CW-type zinc finger protein 3	.	.	.	.	pfam07496	zf-CW	CW-type Zinc Finger. This domain appears to be a zinc finger. The alignment shows four conserved cysteine residues and a conserved tryptophan. It was first identified by, and is predicted to be a "highly specialized mononuclear four-cysteine zinc finger...that plays a role in DNA binding and/or promoting protein-protein interactions in complicated eukaryotic processes including...chromatin methyl…	GO:0007569|cell aging;GO:0051457|maintenance of protein location in nucleus;GO:0048147|negative regulation of fibroblast proliferation;GO:0018105|peptidyl-serine phosphorylation;GO:0009791|post-embryonic development;GO:0006468|protein phosphorylation;GO:0050821|protein stabilization;	GO:0016363|nuclear matrix;GO:0005654|nucleoplasm;GO:0005634|nucleus;GO:0016605|PML body;	GO:0035064|methylated histone binding;GO:0003723|RNA binding;GO:0008270|zinc ion binding;	.	.
chr1	47330602	47335717	47331978	47335037	Intron	+	3059	ENSDARG00000036687	bcl9	ref|XP_005171039.1|	5082	0	B-cell CLL/lymphoma 9 protein isoform X1 [Danio rerio] >XP_005171040.1 B-cell CLL/lymphoma 9 protein isoform X1 [Danio rerio] >XP_005171041.1 B-cell CLL/lymphoma 9 protein isoform X1 [Danio rerio]	ref|XM_005170982.4|	6501	0	PREDICTED: Danio rerio B-cell CLL/lymphoma 9 (bcl9), transcript variant X1, mRNA	O00512	755	0	B-cell CLL/lymphoma 9 protein	.	.	.	.	pfam09606	Med15	ARC105 or Med15 subunit of Mediator complex non-fungal. The approx. 70 residue Med15 domain of the ARC-Mediator co-activator is a three-helix bundle with marked similarity to the KIX domain. The sterol regulatory element binding protein (SREBP) family of transcription activators use the ARC105 subunit to activate target genes in the regulation of cholesterol and fatty acid homeostasis. In additio…	GO:1904837|beta-catenin-TCF complex assembly;GO:0060070|canonical Wnt signaling pathway;GO:0014908|myotube differentiation involved in skeletal muscle regeneration;GO:0045944|positive regulation of transcription by RNA polymerase II;GO:0035914|skeletal muscle cell differentiation;GO:0035019|somatic stem cell population maintenance;	GO:1990907|beta-catenin-TCF complex;GO:0005801|cis-Golgi network;GO:0005654|nucleoplasm;	GO:0008013|beta-catenin binding;GO:0003713|transcription coactivator activity;	K22649	BCL9, BCL9L; B-cell CLL/lymphoma 9 protein
chr1	47357062	47363883	47335192	47366415	Intron	+	6821	ENSDARG00000036687	bcl9	ref|XP_005171039.1|	5082	0	B-cell CLL/lymphoma 9 protein isoform X1 [Danio rerio] >XP_005171040.1 B-cell CLL/lymphoma 9 protein isoform X1 [Danio rerio] >XP_005171041.1 B-cell CLL/lymphoma 9 protein isoform X1 [Danio rerio]	ref|XM_005170982.4|	6501	0	PREDICTED: Danio rerio B-cell CLL/lymphoma 9 (bcl9), transcript variant X1, mRNA	O00512	755	0	B-cell CLL/lymphoma 9 protein	.	.	.	.	pfam09606	Med15	ARC105 or Med15 subunit of Mediator complex non-fungal. The approx. 70 residue Med15 domain of the ARC-Mediator co-activator is a three-helix bundle with marked similarity to the KIX domain. The sterol regulatory element binding protein (SREBP) family of transcription activators use the ARC105 subunit to activate target genes in the regulation of cholesterol and fatty acid homeostasis. In additio…	GO:1904837|beta-catenin-TCF complex assembly;GO:0060070|canonical Wnt signaling pathway;GO:0014908|myotube differentiation involved in skeletal muscle regeneration;GO:0045944|positive regulation of transcription by RNA polymerase II;GO:0035914|skeletal muscle cell differentiation;GO:0035019|somatic stem cell population maintenance;	GO:1990907|beta-catenin-TCF complex;GO:0005801|cis-Golgi network;GO:0005654|nucleoplasm;	GO:0008013|beta-catenin binding;GO:0003713|transcription coactivator activity;	K22649	BCL9, BCL9L; B-cell CLL/lymphoma 9 protein
chr1	47396733	47397460	47391542	47398110	Intron	+	727	ENSDARG00000036687	bcl9	ref|XP_005171039.1|	5082	0	B-cell CLL/lymphoma 9 protein isoform X1 [Danio rerio] >XP_005171040.1 B-cell CLL/lymphoma 9 protein isoform X1 [Danio rerio] >XP_005171041.1 B-cell CLL/lymphoma 9 protein isoform X1 [Danio rerio]	ref|XM_005170982.4|	6501	0	PREDICTED: Danio rerio B-cell CLL/lymphoma 9 (bcl9), transcript variant X1, mRNA	O00512	755	0	B-cell CLL/lymphoma 9 protein	.	.	.	.	pfam09606	Med15	ARC105 or Med15 subunit of Mediator complex non-fungal. The approx. 70 residue Med15 domain of the ARC-Mediator co-activator is a three-helix bundle with marked similarity to the KIX domain. The sterol regulatory element binding protein (SREBP) family of transcription activators use the ARC105 subunit to activate target genes in the regulation of cholesterol and fatty acid homeostasis. In additio…	GO:1904837|beta-catenin-TCF complex assembly;GO:0060070|canonical Wnt signaling pathway;GO:0014908|myotube differentiation involved in skeletal muscle regeneration;GO:0045944|positive regulation of transcription by RNA polymerase II;GO:0035914|skeletal muscle cell differentiation;GO:0035019|somatic stem cell population maintenance;	GO:1990907|beta-catenin-TCF complex;GO:0005801|cis-Golgi network;GO:0005654|nucleoplasm;	GO:0008013|beta-catenin binding;GO:0003713|transcription coactivator activity;	K22649	BCL9, BCL9L; B-cell CLL/lymphoma 9 protein
chr1	47888830	47890415	47883391	47911470	Intron	+	1585	ENSDARG00000069435	cfap58	ref|NP_001071024.3|	4002	0	cilia- and flagella-associated protein 58 [Danio rerio]	ref|NM_001077556.3|	3179	0	Danio rerio cilia and flagella associated protein 58 (cfap58), mRNA	B2RW38	944	0	Cilia- and flagella-associated protein 58	.	.	.	.	pfam02463	SMC_N	RecF/RecN/SMC N terminal domain. This domain is found at the N terminus of SMC proteins. The SMC (structural maintenance of chromosomes) superfamily proteins have ATP-binding domains at the N- and C-termini, and two extended coiled-coil domains separated by a hinge in the middle. The eukaryotic SMC proteins form two kind of heterodimers: the SMC1/SMC3 and the SMC2/SMC4 types. These heterodimers c…	.	GO:0005929|cilium;GO:0005856|cytoskeleton;	.	.	.
chr1	47896093	47896705	47883391	47911470	Intron	+	612	ENSDARG00000069435	cfap58	ref|NP_001071024.3|	4002	0	cilia- and flagella-associated protein 58 [Danio rerio]	ref|NM_001077556.3|	3179	0	Danio rerio cilia and flagella associated protein 58 (cfap58), mRNA	B2RW38	944	0	Cilia- and flagella-associated protein 58	.	.	.	.	pfam02463	SMC_N	RecF/RecN/SMC N terminal domain. This domain is found at the N terminus of SMC proteins. The SMC (structural maintenance of chromosomes) superfamily proteins have ATP-binding domains at the N- and C-termini, and two extended coiled-coil domains separated by a hinge in the middle. The eukaryotic SMC proteins form two kind of heterodimers: the SMC1/SMC3 and the SMC2/SMC4 types. These heterodimers c…	.	GO:0005929|cilium;GO:0005856|cytoskeleton;	.	.	.
chr1	47898706	47901566	47883391	47911470	Intron	+	2860	ENSDARG00000069435	cfap58	ref|NP_001071024.3|	4002	0	cilia- and flagella-associated protein 58 [Danio rerio]	ref|NM_001077556.3|	3179	0	Danio rerio cilia and flagella associated protein 58 (cfap58), mRNA	B2RW38	944	0	Cilia- and flagella-associated protein 58	.	.	.	.	pfam02463	SMC_N	RecF/RecN/SMC N terminal domain. This domain is found at the N terminus of SMC proteins. The SMC (structural maintenance of chromosomes) superfamily proteins have ATP-binding domains at the N- and C-termini, and two extended coiled-coil domains separated by a hinge in the middle. The eukaryotic SMC proteins form two kind of heterodimers: the SMC1/SMC3 and the SMC2/SMC4 types. These heterodimers c…	.	GO:0005929|cilium;GO:0005856|cytoskeleton;	.	.	.
chr1	47924398	47928201	47918312	47949000	Intron	+	3803	ENSDARG00000069435	cfap58	ref|NP_001071024.3|	4002	0	cilia- and flagella-associated protein 58 [Danio rerio]	ref|NM_001077556.3|	3179	0	Danio rerio cilia and flagella associated protein 58 (cfap58), mRNA	B2RW38	944	0	Cilia- and flagella-associated protein 58	.	.	.	.	pfam02463	SMC_N	RecF/RecN/SMC N terminal domain. This domain is found at the N terminus of SMC proteins. The SMC (structural maintenance of chromosomes) superfamily proteins have ATP-binding domains at the N- and C-termini, and two extended coiled-coil domains separated by a hinge in the middle. The eukaryotic SMC proteins form two kind of heterodimers: the SMC1/SMC3 and the SMC2/SMC4 types. These heterodimers c…	.	GO:0005929|cilium;GO:0005856|cytoskeleton;	.	.	.
chr1	49580855	49582583	49581648	49583879	Intron	+	935	ENSDARG00000069415	col17a1a	ref|NP_001139037.1|	2154	0	collagen, type XVII, alpha 1a [Danio rerio]	ref|NM_001145565.1|	4745	0	Danio rerio collagen, type XVII, alpha 1a (col17a1a), mRNA	Q90584	176	6e-43	Collagen alpha-1(XVII) chain	.	.	.	.	pfam01391	Collagen	Collagen triple helix repeat (20 copies). Members of this family belong to the collagen superfamily. Collagens are generally extracellular structural proteins involved in formation of connective tissue structure. The alignment contains 20 copies of the G-X-Y repeat that forms a triple helix. The first position of the repeat is glycine, the second and third positions can be any residue but are fre…	GO:0030198|extracellular matrix organization;	GO:0005604|basement membrane;GO:0005581|collagen trimer;GO:0031012|extracellular matrix;GO:0005615|extracellular space;GO:0030056|hemidesmosome;GO:0016021|integral component of membrane;	GO:0005201|extracellular matrix structural constituent;	K07603	COL17A, BP180; collagen, type XVII, alpha
chr1	50155843	50158744	50132011	50158818	Intron	+	2901	ENSDARG00000018721	npnta	ref|NP_001139052.1|	2700	0	nephronectin a precursor [Danio rerio]	ref|NM_001145580.1|	2018	0	Danio rerio nephronectin a (npnta), mRNA	Q91V88	426	1e-137	Nephronectin	.	.	.	.	pfam00629	MAM	MAM domain, meprin/A5/mu. An extracellular domain found in many receptors. The MAM domain along with the associated Ig domain in type IIB receptor protein tyrosine phosphatases forms a structural unit (termed MIg) with a seamless interdomain interface. It plays a major role in homodimerisation of the phosphatase ectoprotein and in cell adhesion. MAM is a beta-sandwich consisting of two five-stran…	GO:0001658|branching involved in ureteric bud morphogenesis;GO:0033631|cell-cell adhesion mediated by integrin;GO:0007160|cell-matrix adhesion;GO:0071356|cellular response to tumor necrosis factor;GO:0045184|establishment of protein localization;GO:0030198|extracellular matrix organization;GO:0097195|pilomotor reflex;GO:0010694|positive regulation of alkaline phosphatase activity;GO:0010811|posit…	GO:0005604|basement membrane;GO:0062023|collagen-containing extracellular matrix;GO:0031012|extracellular matrix;GO:0005576|extracellular region;GO:0016020|membrane;GO:0030485|smooth muscle contractile fiber;	GO:0005509|calcium ion binding;GO:0005178|integrin binding;	K06824	NPNT; nephronectin
chr1	50163289	50163753	50158938	50164683	Intron	+	464	ENSDARG00000018721	npnta	ref|NP_001139052.1|	2700	0	nephronectin a precursor [Danio rerio]	ref|NM_001145580.1|	2018	0	Danio rerio nephronectin a (npnta), mRNA	Q91V88	426	1e-137	Nephronectin	.	.	.	.	pfam00629	MAM	MAM domain, meprin/A5/mu. An extracellular domain found in many receptors. The MAM domain along with the associated Ig domain in type IIB receptor protein tyrosine phosphatases forms a structural unit (termed MIg) with a seamless interdomain interface. It plays a major role in homodimerisation of the phosphatase ectoprotein and in cell adhesion. MAM is a beta-sandwich consisting of two five-stran…	GO:0001658|branching involved in ureteric bud morphogenesis;GO:0033631|cell-cell adhesion mediated by integrin;GO:0007160|cell-matrix adhesion;GO:0071356|cellular response to tumor necrosis factor;GO:0045184|establishment of protein localization;GO:0030198|extracellular matrix organization;GO:0097195|pilomotor reflex;GO:0010694|positive regulation of alkaline phosphatase activity;GO:0010811|posit…	GO:0005604|basement membrane;GO:0062023|collagen-containing extracellular matrix;GO:0031012|extracellular matrix;GO:0005576|extracellular region;GO:0016020|membrane;GO:0030485|smooth muscle contractile fiber;	GO:0005509|calcium ion binding;GO:0005178|integrin binding;	K06824	NPNT; nephronectin
chr1	50163289	50163753	50159945	50167662	Intron	-	464	ENSDARG00000114696	BX537118.1	gb|AET85182.1|	379	1.41e-42	TC1-like transposase [Cyprinus carpio]	emb|LR812569.1|	199	5.52e-98	Danio rerio strain Nadia (NA) genome assembly, chromosome: 1	P35072	77	2e-16	Transposable element Tcb1 transposase	.	.	.	.	pfam08752	COP-gamma_platf	Coatomer gamma subunit appendage platform subdomain. COPI-coated vesicles function in retrograde transport from the Golgi to the ER, and in intra-Golgi transport. This is the platform subdomain of the coatomer gamma subunit appendage domain. It carries a protein-protein interaction site at UniProt:P53620, residue W776, which in yeast binds to the ARFGAP Glo3p, and in mammalian gamma-COP binds to …	GO:0015074|DNA integration;GO:0006313|transposition, DNA-mediated;	GO:0005634|nucleus;	GO:0003677|DNA binding;	.	.
chr1	50236147	50238252	50221184	50245889	Intron	-	2105	ENSDARG00000013667	tbck	ref|NP_001074106.2|	4600	0	TBC domain-containing protein kinase-like protein [Danio rerio] >XP_005160158.1 TBC domain-containing protein kinase-like protein isoform X1 [Danio rerio]	ref|XM_005160101.4|	3026	0	PREDICTED: Danio rerio TBC1 domain containing kinase (tbck), transcript variant X1, mRNA	Q5F361	1409	0	TBC domain-containing protein kinase-like protein	.	.	.	.	pfam00566	RabGAP-TBC	Rab-GTPase-TBC domain. Identification of a TBC domain in GYP6_YEAST and GYP7_YEAST, which are GTPase activator proteins of yeast Ypt6 and Ypt7, implies that these domains are GTPase activator proteins of Rab-like small GTPases.	GO:0090630|activation of GTPase activity;GO:0006886|intracellular protein transport;	GO:0005737|cytoplasm;GO:0030496|midbody;GO:0005819|spindle;	GO:0005524|ATP binding;GO:0005096|GTPase activator activity;GO:0004672|protein kinase activity;	K17544	TBCK; TBC domain-containing protein kinase-like protein
chr1	50706165	50706431	50703053	50710374	Intron	-	266	ENSDARG00000075564	fam13a	ref|XP_005160162.1|	2055	0	protein FAM13A isoform X4 [Danio rerio]	ref|XM_005160105.4|	1425	0	PREDICTED: Danio rerio family with sequence similarity 13, member A (fam13a), transcript variant X4, mRNA	.	.	.	.	.	.	.	.	pfam03378	CAS_CSE1	CAS/CSE protein, C-terminus. Mammalian cellular apoptosis susceptibility (CAS) proteins are homologous to the yeast chromosome-segregation protein, CSE1. This family aligns the C-terminal halves (approximately). CAS is involved in both cellular apoptosis and proliferation. Apoptosis is inhibited in CAS-depleted cells, while the expression of CAS correlates to the degree of cellular proliferation.…	.	.	.	.	.
chr1	50742796	50749140	50737745	50749291	Intron	-	6344	ENSDARG00000117385	CABZ01031868.1	ref|XP_683729.4|	819	4.42e-97	protein FAM13A isoform X6 [Danio rerio]	emb|LR812569.1|	704	0	Danio rerio strain Nadia (NA) genome assembly, chromosome: 1	.	.	.	.	.	.	.	.	pfam05110	AF-4	AF-4 proto-oncoprotein. This family consists of AF4 (Proto-oncogene AF4) and FMR2 (Fragile X E mental retardation syndrome) nuclear proteins. These proteins have been linked to human diseases such as acute lymphoblastic leukaemia and mental retardation. The family also contains a Drosophila AF4 protein homolog Lilliputian which contains an AT-hook domain. Lilliputian represents a novel pair-rule …	.	.	.	.	.
chr1	51067149	51071310	51067105	51069809	Intron	+	2660	ENSDARG00000043587	srd5a2a	ref|NP_001017703.1|	644	1.4e-77	3-oxo-5-alpha-steroid 4-dehydrogenase 2a [Danio rerio] >AAH93267.1 Zgc:112208 [Danio rerio]	gb|BC076038.1|	1611	0	Danio rerio cDNA clone IMAGE:7046727, partial cds	Q68FF9	167	7e-46	3-oxo-5-alpha-steroid 4-dehydrogenase 1	.	.	.	.	pfam02544	Steroid_dh	3-oxo-5-alpha-steroid 4-dehydrogenase. This family consists of 3-oxo-5-alpha-steroid 4-dehydrogenases, EC:1.3.99.5 Also known as Steroid 5-alpha-reductase, the reaction catalyzed by this enzyme is: 3-oxo-5-alpha-steroid + acceptor <=> 3-oxo-delta(4)-steroid + reduced acceptor. The Steroid 5-alpha-reductase enzyme is responsible for the formation of dihydrotestosterone, this hormone promotes the d…	GO:0006702|androgen biosynthetic process;GO:0006710|androgen catabolic process;GO:0008209|androgen metabolic process;GO:0030154|cell differentiation;GO:0042448|progesterone metabolic process;GO:0042493|response to drug;GO:0007548|sex differentiation;GO:0006694|steroid biosynthetic process;	GO:0070852|cell body fiber;GO:0005737|cytoplasm;GO:0005789|endoplasmic reticulum membrane;GO:0016021|integral component of membrane;GO:0043231|intracellular membrane-bounded organelle;GO:0043209|myelin sheath;GO:0043025|neuronal cell body;GO:0048471|perinuclear region of cytoplasm;	GO:0003865|3-oxo-5-alpha-steroid 4-dehydrogenase activity;GO:0033218|amide binding;GO:0047751|cholestenone 5-alpha-reductase activity;GO:0070402|NADPH binding;GO:0016491|oxidoreductase activity;GO:0050213|progesterone 5-alpha-reductase activity;	K12343	SRD5A1; 3-oxo-5-alpha-steroid 4-dehydrogenase 1 [EC:1.3.1.22]
chr1	51218583	51220206	51218259	51219887	Intron	-	1304	ENSDARG00000008740	esf1	ref|NP_956039.2|	2700	0	ESF1 homolog [Danio rerio]	ref|NM_199745.2|	2515	0	Danio rerio ESF1, nucleolar pre-rRNA processing protein, homolog (S. cerevisiae) (esf1), mRNA	Q76MT4	525	7e-172	ESF1 homolog	YDR365c	193	1e-51	COG5638	pfam08159	NUC153	NUC153 domain. This small domain is found in a a novel nucleolar family.	GO:0006364|rRNA processing;	GO:0005730|nucleolus;GO:0005654|nucleoplasm;	GO:0003723|RNA binding;	.	.
chr1	51221248	51222569	51221709	51224812	Intron	+	860	ENSDARG00000061629	ndufaf5	ref|NP_001076363.1|	1643	0	arginine-hydroxylase NDUFAF5, mitochondrial precursor [Danio rerio] >A3KP37.1 RecName: Full=Arginine-hydroxylase NDUFAF5, mitochondrial; AltName: Full=NADH dehydrogenase [ubiquinone] 1 alpha subcomplex assembly factor 5; AltName: Full=Putative methyltransferase NDUFAF5; Flags: Precursor [Danio rerio] >AAI34147.1 Zgc:162919 protein [Danio rerio]	ref|NM_001082894.1|	1189	0	Danio rerio NADH:ubiquinone oxidoreductase complex assembly factor 5 (ndufaf5), mRNA; nuclear gene for mitochondrial product >BC134146.1 Danio rerio zgc:162919, mRNA (cDNA clone MGC:162919 IMAGE:7432248), complete cds	A3KP37	637	0	Arginine-hydroxylase NDUFAF5, mitochondrial	CC0831	197	3e-58	COG0500	pfam08241	Methyltransf_11	Methyltransferase domain. Members of this family are SAM dependent methyltransferases.	GO:0032259|methylation;GO:0032981|mitochondrial respiratory chain complex I assembly;GO:0030961|peptidyl-arginine hydroxylation;	GO:0005743|mitochondrial inner membrane;GO:0005739|mitochondrion;	GO:0008168|methyltransferase activity;GO:0016491|oxidoreductase activity;	K18162	NDUFAF5; NADH dehydrogenase [ubiquinone] 1 alpha subcomplex assembly factor 5 [EC:2.1.1.-]
chr1	51265217	51265755	51265021	51266211	Intron	-	538	ENSDARG00000100225	kif16ba	ref|XP_009292601.2|	3384	0	kinesin-like protein KIF16B [Danio rerio]	emb|LR812569.1|	3246	0	Danio rerio strain Nadia (NA) genome assembly, chromosome: 1	Q96L93	379	7e-107	Kinesin-like protein KIF16B	.	.	.	.	pfam00787	PX	PX domain. PX domains bind to phosphoinositides.	GO:0045022|early endosome to late endosome transport;GO:0007492|endoderm development;GO:0007173|epidermal growth factor receptor signaling pathway;GO:0008543|fibroblast growth factor receptor signaling pathway;GO:0001704|formation of primary germ layer;GO:0006895|Golgi to endosome transport;GO:0007018|microtubule-based movement;GO:0032801|receptor catabolic process;GO:0001919|regulation of recept…	GO:0005737|cytoplasm;GO:0005829|cytosol;GO:0005769|early endosome;GO:0031901|early endosome membrane;GO:0005768|endosome;GO:0005871|kinesin complex;GO:0005874|microtubule;GO:0005819|spindle;	GO:0005524|ATP binding;GO:0008574|ATP-dependent microtubule motor activity, plus-end-directed;GO:0016887|ATPase activity;GO:0008017|microtubule binding;GO:0003777|microtubule motor activity;GO:0005547|phosphatidylinositol-3,4,5-trisphosphate binding;GO:0043325|phosphatidylinositol-3,4-bisphosphate binding;GO:0080025|phosphatidylinositol-3,5-bisphosphate binding;GO:0032266|phosphatidylinositol-3-p…	K17916	KIF16B, SNX23; kinesin family member 16B
chr1	51326498	51328292	51312771	51333138	Intron	+	1794	ENSDARG00000027497	mast1a	ref|XP_001337128.3|	7689	0	microtubule-associated serine/threonine-protein kinase 1 isoform X2 [Danio rerio]	ref|XM_001337092.6|	5154	0	PREDICTED: Danio rerio microtubule associated serine/threonine kinase 1a (mast1a), transcript variant X2, mRNA	Q9Y2H9	1765	0	Microtubule-associated serine/threonine-protein kinase 1	.	.	.	.	pfam08926	DUF1908	Domain of unknown function (DUF1908). This domain is found in a set of hypothetical/structural eukaryotic proteins.	GO:0007420|brain development;GO:0007010|cytoskeleton organization;GO:0035556|intracellular signal transduction;GO:0018105|peptidyl-serine phosphorylation;GO:0006468|protein phosphorylation;	GO:0030424|axon;GO:0005737|cytoplasm;GO:0005856|cytoskeleton;GO:0030425|dendrite;GO:0043005|neuron projection;GO:0043025|neuronal cell body;GO:0005886|plasma membrane;	GO:0005524|ATP binding;GO:0000287|magnesium ion binding;GO:0008017|microtubule binding;GO:0004674|protein serine/threonine kinase activity;	K08789	MAST; microtubule-associated serine/threonine kinase [EC:2.7.11.1]
chr1	51486294	51486741	51483531	51489474	Intron	+	447	ENSDARG00000002937	meis1a	ref|NP_571972.2|	1958	0	homeobox protein Meis1a [Danio rerio] >XP_005160181.1 homeobox protein Meis1 isoform X1 [Danio rerio] >AAH56317.1 Myeloid ecotropic viral integration site 4.1a [Danio rerio]	ref|XM_005160125.3|	2174	0	PREDICTED: Danio rerio Meis homeobox 1 a (meis1a), transcript variant X2, mRNA	O00470	541	0	Homeobox protein Meis1	.	.	.	.	pfam16493	Meis_PKNOX_N	N-terminal of Homeobox Meis and PKNOX1. Meis_PKNOX_N is a family found at the N-terminus of Meis, Myeloid ecotropic viral integration site, transcription regulators and PKNOX1 regulators, PBX/knotted 1 homeobox 1, homeobox proteins.	GO:0001525|angiogenesis;GO:0009887|animal organ morphogenesis;GO:0007420|brain development;GO:0060216|definitive hemopoiesis;GO:0009880|embryonic pattern specification;GO:0001654|eye development;GO:0030097|hemopoiesis;GO:0002089|lens morphogenesis in camera-type eye;GO:0007626|locomotory behavior;GO:0035855|megakaryocyte development;GO:0060044|negative regulation of cardiac muscle cell proliferat…	GO:0000785|chromatin;GO:0005634|nucleus;GO:0005667|transcription factor complex;	GO:0003682|chromatin binding;GO:0003677|DNA binding;GO:0001228|DNA-binding transcription activator activity, RNA polymerase II-specific;GO:0000981|DNA-binding transcription factor activity, RNA polymerase II-specific;GO:0000978|RNA polymerase II proximal promoter sequence-specific DNA binding;	K15613	MEIS1; homeobox protein Meis1
chr1	51587645	51591933	51577152	51591176	Intron	-	3531	ENSDARG00000069360	ppp3r1b	ref|XP_032998598.1|	893	2.26e-111	calcineurin subunit B type 1 isoform X3 [Lacerta agilis]	ref|NM_001004553.1|	2717	0	Danio rerio protein phosphatase 3 (formerly 2B), regulatory s1ubunit B, alpha isoform, b (ppp3r1b), mRNA >BC081617.1 Danio rerio zgc:92169, mRNA (cDNA clone MGC:92169 IMAGE:7050661), complete cds	P63100	343	5e-110	Calcineurin subunit B type 1	YKL190w	192	4e-55	COG5126	pfam13499	EF-hand_7	EF-hand domain pair.	GO:0001569|branching involved in blood vessel morphogenesis;GO:0033173|calcineurin-NFAT signaling cascade;GO:0001837|epithelial to mesenchymal transition;GO:0007507|heart development;GO:0060487|lung epithelial cell differentiation;GO:0022011|myelination in peripheral nervous system;GO:0045944|positive regulation of transcription by RNA polymerase II;GO:0099170|postsynaptic modulation of chemical …	GO:0005955|calcineurin complex;GO:0005829|cytosol;GO:0098978|glutamatergic synapse;GO:0098688|parallel fiber to Purkinje cell synapse;GO:0098794|postsynapse;GO:0042383|sarcolemma;GO:0098685|Schaffer collateral - CA1 synapse;GO:0045202|synapse;	GO:0005509|calcium ion binding;GO:0008597|calcium-dependent protein serine/threonine phosphatase regulator activity;GO:0016018|cyclosporin A binding;GO:0019899|enzyme binding;GO:0019902|phosphatase binding;GO:0004721|phosphoprotein phosphatase activity;GO:0019904|protein domain specific binding;	K06268	PPP3R, CNB; serine/threonine-protein phosphatase 2B regulatory subunit
chr1	51681678	51683895	51673964	51684239	Intron	-	2217	ENSDARG00000074182	prokr1a	ref|NP_001166877.1|	1825	0	prokineticin receptor 1a [Danio rerio] >XP_005160184.1 prokineticin receptor 2 isoform X1 [Danio rerio] >ACV50417.1 prokineticin receptor [Danio rerio]	ref|NM_001173406.1|	1639	0	Danio rerio prokineticin receptor 1a (prokr1a), mRNA >FJ648453.1 Danio rerio prokineticin receptor mRNA, complete cds	Q8TCW9	407	8e-136	Prokineticin receptor 1	.	.	.	.	pfam00001	7tm_1	7 transmembrane receptor (rhodopsin family). This family contains, amongst other G-protein-coupled receptors (GCPRs), members of the opsin family, which have been considered to be typical members of the rhodopsin superfamily. They share several motifs, mainly the seven transmembrane helices, GCPRs of the rhodopsin superfamily. All opsins bind a chromophore, such as 11-cis-retinal. The function of…	GO:0007186|G protein-coupled receptor signaling pathway;	GO:0005887|integral component of plasma membrane;GO:0005886|plasma membrane;	GO:0004930|G protein-coupled receptor activity;GO:0004983|neuropeptide Y receptor activity;	K08379	PROKR1; prokineticin receptor 1
chr1	51793921	51794979	51754032	51825259	Intron	+	1058	ENSDARG00000096092	BX548032.3	.	.	.	.	emb|LR812569.1|	472	0	Danio rerio strain Nadia (NA) genome assembly, chromosome: 1	.	.	.	.	.	.	.	.	pfam05622	HOOK	HOOK protein. This family consists of several HOOK1, 2 and 3 proteins from different eukaryotic organisms. The different members of the human gene family are HOOK1, HOOK2 and HOOK3. Different domains have been identified in the three human HOOK proteins, and it was demonstrated that the highly conserved NH2-domain mediates attachment to microtubules, whereas the central coiled-coil motif mediates…	.	.	.	.	.
chr1	51795022	51796949	51754032	51825259	Intron	+	1927	ENSDARG00000096092	BX548032.3	.	.	.	.	emb|LR812569.1|	472	0	Danio rerio strain Nadia (NA) genome assembly, chromosome: 1	.	.	.	.	.	.	.	.	pfam05622	HOOK	HOOK protein. This family consists of several HOOK1, 2 and 3 proteins from different eukaryotic organisms. The different members of the human gene family are HOOK1, HOOK2 and HOOK3. Different domains have been identified in the three human HOOK proteins, and it was demonstrated that the highly conserved NH2-domain mediates attachment to microtubules, whereas the central coiled-coil motif mediates…	.	.	.	.	.
chr1	51867101	51879407	51869506	51876542	Intron	-	7036	ENSDARG00000092443	BX548032.1	.	.	.	.	ref|XR_659109.2|	554	0	PREDICTED: Danio rerio uncharacterized LOC103909283 (LOC103909283), ncRNA	.	.	.	.	.	.	.	.	pfam12258	Microcephalin	Microcephalin protein. This family of proteins is found in eukaryotes. Proteins in this family are typically between 384 and 835 amino acids in length. Microcephalin is involved in determining the size of the brain in animals. It is a protein, which if expressed homozygously causes the organism to have the condition microcephaly. Organisms expressing the mutated form of this protein in a homozygo…	.	.	.	.	.
chr1	51901476	51909024	51896215	51960534	Intron	+	7548	ENSDARG00000043226	nfixa	ref|XP_021333009.1|	1091	5.81e-145	nuclear factor 1 X-type-like isoform X2 [Danio rerio]	ref|XM_021477334.1|	1746	0	PREDICTED: Danio rerio nuclear factor 1 X-type-like (LOC110437879), transcript variant X2, mRNA	P13623	377	4e-123	Nuclear factor 1 X-type	.	.	.	.	pfam10524	NfI_DNAbd_pre-N	Nuclear factor I protein pre-N-terminus. The Nuclear factor I (NFI) family of site-specific DNA-binding proteins (also known as CTF or CAAT box transcription factor) functions both in viral DNA replication and in the regulation of gene expression in higher organisms. The N-terminal 200 residues contains the DNA-binding and dimerisation domain, but also has an 8-47 residue highly conserved region …	GO:0006260|DNA replication;	GO:0005634|nucleus;	GO:0003677|DNA binding;GO:0003700|DNA-binding transcription factor activity;	.	.
[truncated: 25,947 more rows]
