# Supplementary material for: Upf3a but not Upf1 mediates the genetic compensation response induced by leg1 deleterious mutations in an H3K4me3-independent manner
Source: Cell Discov. 2023 Jun 27;9:63. doi: 10.1038/s41421-023-00550-2 (PMC10300044; doi:10.1038/s41421-023-00550-2)
Supplement: Supplementary file 22 — Table S21 [file 41421_2023_550_MOESM22_ESM.xlsx]

## Sheet: Table S21
Supplementary Table S21. List of 70 liver-enriched genes.
Gene Symbol	Ensembl Gene ID
ahcy	ENSDARG00000005191
ppap2d	ENSDARG00000069940
rpl5a	ENSDARG00000020197
fbp1a	ENSDARG00000021366
ambp	ENSDARG00000004296
tprb	ENSDARG00000016630
bckdhb	ENSDARG00000014676
c8g	ENSDARG00000032098
gstp1	ENSDARG00000104068
gpt2	ENSDARG00000012199
tpt1	ENSDARG00000092693
cnp	ENSDARG00000070822
igf2a	ENSDARG00000018643
rgrb	ENSDARG00000098724
nupr1	-
hnrnpa0l	ENSDARG00000036161
rbp2b	ENSDARG00000093774
fabp10a	ENSDARG00000038439
vgll4a	ENSDARG00000094332
agt	ENSDARG00000016412
c8a	ENSDARG00000039516
rdh1	ENSDARG00000017882
ldha	ENSDARG00000101251
serpinf2a	ENSDARG00000076448
serpina1l	ENSDARG00000090850
itih2	ENSDARG00000045516
cpn1	ENSDARG00000005185
vtna	ENSDARG00000055388
a2ml	ENSDARG00000056314; ENSDARG00000041645
leg1a	ENSDARG00000090722
leg1b	ENSDARG00000095751
apoc2	ENSDARG00000092155
kng1	ENSDARG00000022372
fn1b	ENSDARG00000006526
hpda	ENSDARG00000018351
ces2	-
zgc:12303	-
olfm1b	ENSDARG00000014053
cp	ENSDARG00000010312
serpind1	ENSDARG00000021208
gatm	ENSDARG00000036239
apoa1b	ENSDARG00000101324
apom	ENSDARG00000076838
fetub	ENSDARG00000053973
hnf4a	ENSDARG00000021494
mst1	ENSDARG00000103308
cyp24a1	ENSDARG00000103277
gc	ENSDARG00000089310
hp	ENSDARG00000051890
cyp2ad6	ENSDARG00000042956
serpinc1	ENSDARG00000042684
fgg	ENSDARG00000037281
c9	ENSDARG00000016319
bhmt	ENSDARG00000013430
rbp4	ENSDARG00000101199
cyp2k21	ENSDARG00000105151
aldob	ENSDARG00000053684
tfa	ENSDARG00000016771
f2	ENSDARG00000036041
habp2	ENSDARG00000057498
a1cf	ENSDARG00000002968
apoc1	ENSDARG00000092170
fga	ENSDARG00000020741
cbln10	ENSDARG00000023157
plg	ENSDARG00000023111
lpl	ENSDARG00000087697
pklr	ENSDARG00000042010
cyp2ad2	ENSDARG00000021172
uox	ENSDARG00000007024
zar1	ENSDARG00000019706
