# Supplementary material for: Upf3a but not Upf1 mediates the genetic compensation response induced by leg1 deleterious mutations in an H3K4me3-independent manner
Source: Cell Discov. 2023 Jun 27;9:63. doi: 10.1038/s41421-023-00550-2 (PMC10300044; doi:10.1038/s41421-023-00550-2)
Supplement: Supplementary file 23 — Table S22 [file 41421_2023_550_MOESM23_ESM.xlsx]

## Sheet: Table S22
Supplementary Table S22. Sequences of MOs, primers and Mendelian inheritance patterns of different mutants generated in this study
MO oligos sequence
mismatch-MO	CCATgTCAcACATgTAGCAcGAgTG
leg1a-MO	AGTCCAGCAGAGAGGAGCTTTAATC
leg1b-MO	CCGGGCCACATACTGAATGGAATGA
upf3a-MO	TCTGCTCCTTTTCAGACCTCATATC
upf1-MO	CGCCTCCACACTCATCTTTATATTC
Primers for qRT-PCR
leg1a qpcr fwd	CTTGCACTGAAAGGCAAAAGC
leg1a qpcr rev	ATACAAACGCTGCCGAGTTCA
leg1b qpcr fwd	GCTCAGCTGGATGAACAGCA
leg1b qpcr rev	GGTCAGGCTTTTCTTGA
Primers used to identify the mutant fish
leg1a _mu ID fwd	CCAGAGGATGACCATGTac
leg1a _mu ID rev	TTCCTGTTAACCAGGCATTGA
leg1b _mu ID fwd	CCAGAGGATGACCATGTtg
leg1b _mu ID rev	AGCCAATTAGCTAGGGTGTTGT
upf3a _mu ID fwd	TAGGTTGTCATCCGCCGACT
upf3a _mu ID rev	GATGGAAGAGGACTCAGATGCT
upf1 _mu ID fwd	TGGGGAAAACCAGCCAACTT
upf1_mu ID rev	CACCGGCAGGTCTTTAGTGT
